# Supplementary material for: Intermolecular Interactions in G Protein-Coupled Receptor Allosteric Sites at the Membrane Interface from Molecular Dynamics Simulations and Quantum Chemical Calculations
Source: J Chem Inf Model. 2022 Sep 30;62(19):4736–47. doi: 10.1021/acs.jcim.2c00788 (PMC9554917; doi:10.1021/acs.jcim.2c00788)
Supplement: Supplementary file 3 — ci2c00788_si_003.zip [file ci2c00788_si_003.zip › quantum_chemical_coordiates_inputs/C5ar1_6c1q/fsapt/Elst.dat]

  0.0000000000000000E+00   0.0000000000000000E+00   0.0000000000000000E+00   0.0000000000000000E+00   0.0000000000000000E+00   0.0000000000000000E+00   0.0000000000000000E+00   0.0000000000000000E+00   0.0000000000000000E+00   0.0000000000000000E+00   0.0000000000000000E+00   0.0000000000000000E+00   0.0000000000000000E+00   0.0000000000000000E+00   0.0000000000000000E+00   0.0000000000000000E+00   0.0000000000000000E+00   0.0000000000000000E+00   0.0000000000000000E+00   0.0000000000000000E+00   0.0000000000000000E+00   0.0000000000000000E+00   0.0000000000000000E+00   0.0000000000000000E+00   0.0000000000000000E+00   0.0000000000000000E+00   0.0000000000000000E+00   0.0000000000000000E+00   0.0000000000000000E+00   0.0000000000000000E+00   0.0000000000000000E+00   0.0000000000000000E+00   0.0000000000000000E+00   0.0000000000000000E+00   0.0000000000000000E+00   0.0000000000000000E+00   0.0000000000000000E+00   0.0000000000000000E+00   0.0000000000000000E+00   0.0000000000000000E+00   0.0000000000000000E+00   0.0000000000000000E+00   0.0000000000000000E+00   0.0000000000000000E+00   0.0000000000000000E+00   0.0000000000000000E+00   0.0000000000000000E+00   0.0000000000000000E+00   0.0000000000000000E+00   0.0000000000000000E+00   0.0000000000000000E+00   0.0000000000000000E+00   0.0000000000000000E+00   0.0000000000000000E+00   0.0000000000000000E+00   0.0000000000000000E+00   0.0000000000000000E+00   0.0000000000000000E+00   0.0000000000000000E+00   0.0000000000000000E+00   0.0000000000000000E+00   0.0000000000000000E+00   0.0000000000000000E+00   0.0000000000000000E+00   0.0000000000000000E+00   0.0000000000000000E+00   0.0000000000000000E+00   0.0000000000000000E+00   0.0000000000000000E+00   0.0000000000000000E+00   0.0000000000000000E+00   0.0000000000000000E+00   0.0000000000000000E+00   0.0000000000000000E+00   0.0000000000000000E+00   0.0000000000000000E+00   0.0000000000000000E+00   0.0000000000000000E+00   3.5847426193809157E-01   3.7755778650924510E-01   4.5579012773121269E-01   5.1116450366553623E-01   4.4794574394605308E-01   4.5356576157217732E-01   5.3328951007486591E-01   5.0492703290051244E-01   5.0226563027753968E-01   5.8416199147087278E-01   4.1747173985391722E-01   5.8705288488486540E-01   4.2002600441094040E-01   3.5593761195680146E-01   3.6029509512473173E-01   3.1801658858499365E-01   3.1963749147068365E-01   5.9240423667686770E-01   4.6948215731771692E-01   3.8465378377695048E-01   4.6772564133595984E-01   5.2482419311404449E-01   6.8898896874311366E-01   6.2622775264596686E-01   4.2181909401065215E-01   3.1081390836641049E-01   5.4876303564156001E-02   6.5147165158215004E-02   9.9367957110509261E-02   7.5916924701187286E-02   1.2153887096058136E-01   8.5310670390682602E-02   5.7442023450684512E-02   5.8703512043913185E-02   4.8123374796589728E-02   4.8488612980975773E-02   7.7718748803727769E-02   8.4055758312815129E-02   7.9904448685271204E-02   1.2826459650279190E-01   1.2679360903702427E-01   9.5682524008222469E-02   1.1814251572653099E-01   6.3847864301567386E-02   5.0073746417681989E-02   6.5287590446183305E-02   5.6266581994053384E-02   7.9385510050570970E-02   4.9272255752911776E-02   5.0095045074517335E-02   2.3489356836757869E-01   3.8466514688978951E-02   3.9197189238287994E-02   3.6822807343753844E-02   2.5928355599396002E-01   4.2412673358725832E-02   3.7691903647643693E-01   5.0796296378754713E-02   2.6567503756967403E-01   4.5155185868894679E-02   2.9849777722936588E-01   4.1413103430778142E-02   2.7475187328359923E-01   2.3922283156809798E-01   2.1460001155921113E-01   3.4485843098572347E-02   3.5709231679041928E-02   3.4393553800105857E-02   4.8494215198730761E-02   3.1230915012607752E-01   4.1094291864509480E-01   3.3685625987976725E-01   5.2384963188386355E-02   3.3965778848568245E-01   6.2824502584617525E-02   5.5144709978820684E-02   2.8847336685857271E-02   2.8576349077918173E-02   2.8259265850591579E-02   1.7511246786560503E-01   1.9062677592640781E-01   2.6552590888908201E-01   2.2832223680940197E-01   3.1290794847947577E-02   2.1415320343865127E-01   3.6974904852733699E-02   2.1465321808753177E-01   3.4363014088619762E-02   3.8394310538759593E-02   3.4649197494559289E-02   3.2378700533815657E-01   2.2378645113884771E-01   2.4697764010262380E-01   3.3244416361757283E-02   2.1649649150147071E-01   3.8616167947119071E-02   2.4754511437137730E-01   4.0429594287403656E-02   2.7580891373916344E-01   3.9140914345706662E-01   3.2743336955091912E-01   4.4062427411806895E-02   3.1148160235235806E-01   5.7245239594949433E-02   4.5249317427037355E-01   3.0892596168937669E-01   3.2032111831241850E-01   4.2979788036088144E-02   2.6392358497124141E-01   4.5979789525613587E-02   5.0428555423266075E-02   3.0464625086994085E-01   4.6363289891842623E-02   5.4574694997755649E-02   2.6639264589286077E-01   3.6765117704654217E-02   2.2148270002190515E-01   3.0337989161937978E-01   2.0461854662419074E-01   2.2389427623791633E-01   3.5313859279869353E-02   3.6640768207203571E-02   3.7021532343866584E-02   2.4812629155820393E-01   4.1747257431105474E-02   4.9429596072344206E-02   4.4357514436161337E-02   4.4442656065751644E-02   2.7049482676641207E-01   3.6078452010436669E-02   3.4213827753702533E-02   4.4161626615764511E-02   4.0446282230576308E-02   3.3333266621316561E-02   3.4633362800209511E-02   3.2372939015658200E-02   1.3251213675043430E-01   6.7681527849928635E-01   9.8601155674006999E-02   8.6981315629759337E-01   1.0463317850322991E-01   1.7333508004734384E+00   9.9353242057113023E-01   9.0086746389510974E-01   1.6166525459052183E-01   9.4472578958751396E-01   1.3470484507637226E-01   2.2162870702365622E-01   6.6117140655896689E-01   1.0147553691377616E-01   9.2376528974657604E-02   1.2645272748214770E-01   7.2747504421593290E-01   9.9274372137857267E-02   9.7967043284724747E-02   7.1844308303473225E-01   1.1438802059095403E-01   1.4240634765456345E-01   9.5289119155955768E-02   7.4603388382691982E-01   5.5010448538631729E-01   7.5667488053250220E-01   4.3792535274627942E-01   6.8102453183703157E-02   9.7967666942032960E-02   6.8890990004541131E-02   7.0642952214868271E-02   2.7460384457936998E-01   2.7255646452897986E-01   3.3239815827953140E-01   3.4935876194913695E-01   2.9311456525860746E-01   2.9450138213115012E-01   3.8411654241076287E-01   3.1269998077715144E-01   4.8402787056545848E-01   2.9561104828956469E-01   3.4435721776012301E-01   2.9166735393134319E-01   4.2187177098853758E-02   5.4591626798748676E-02   4.4433395544496289E-02   5.0220676118120075E-02   6.2799882208209784E-02   5.0725514402478925E-02   4.4713149821569376E-02   5.0104453478783950E-02   5.0007134136421771E-02   4.4707516286756802E-02   4.8066306720543468E-02   5.2502108945819310E-02   4.9063714439516862E-02   4.5634855524190533E-02   5.4721688858619610E-01   7.8312124025767801E-02   6.6553602711743987E-01   8.6826041524359035E-02   8.1601657630639390E-01   8.8720624496825129E-01   1.8245664309886436E-01   1.6501989584008256E-01   8.5017908475625759E-01   6.3544392567508945E-01   5.3924984809027188E-01   7.6944051361731741E-02   5.5734173946926069E-01   4.9589933749712611E-01   9.0620044039394665E-02   1.0221452323349819E-01   8.0481530174649693E-02   4.8904209708244750E-01   3.7202216136479505E-01   6.8317824923125242E-02   4.9237034421070180E-01   3.2556108972493325E-01   5.3931119433948377E-02   5.3154478884766723E-02   4.9793646655432719E-02   4.5250813623034453E-01   6.4316347193444590E-01   4.4809178248745285E-01   6.0806768243510750E-02   3.4720555980124529E-01   5.9326720671275465E-02   5.7344705971750377E-02   5.2148384860098783E-02   6.4886856472617560E-01   9.2536928780190333E-02   1.3411068954357383E-01   1.0595510247153411E-01   5.8709434637627878E-01   1.0942867234452870E-01   4.6924361131520276E-01   7.1556737341916032E-02   7.1638930265740544E-02   8.2416837114143368E-02   5.4364583708724912E-01   7.9538098406009533E-02   1.0281305983477010E-01   4.5883871027118611E-01   8.1901296544869620E-02   4.7616093152090344E-01   3.7760462254900690E-01   3.9882883298089328E-01   5.8330252466475586E-02   2.9723924809462821E-01   4.7874647823117268E-02   5.5523358601695183E-01   7.9768806003865281E-02   4.6731858452336983E-01   5.9607916252379534E-01   4.5348796076640657E-01   6.7761219607108195E-02   4.8668152786968885E-02   4.6789430521506040E-02   8.5755840673957043E-02   7.0428236277362152E-02  -2.0400230818293746E-01  -1.8916863433411504E-01  -6.6381210567063989E-02  -1.2309286852972261E-01  -8.0946054512984866E-02  -4.3332734714402238E-01  -1.6078999843170527E-01  -9.4229861218873182E-02  -1.1904086743391348E-01  -1.3332403153589578E-01  -1.1394874269874045E-01  -1.1693248808885751E-01  -7.5844797085457702E-02  -1.4902066816296730E-01  -7.4624948027891824E-02  -1.2100615718089623E-01  -1.1312215594969932E-01  -9.7851703308662025E-02  -1.0273590327155453E-01  -8.3100295479714092E-02  -9.6029402699752991E-02  -2.1315209976161367E-01  -6.5234909762500376E-02  -1.3972635338338635E-01  -7.0565060048980513E-02  -2.4851824346465173E-01  -1.2802647808058384E-01  -1.6772934520524843E-01  -1.1395121297309932E-01  -1.6925852764838140E-01  -1.4604680694422534E-01  -1.2051990974649793E-01  -7.8500564550518542E-02  -9.7045007554348819E-02  -1.5863818804172092E-01  -7.6112220159526678E-02  -9.1520386461282022E-02  -9.3552462185058471E-02  -9.9816772784469293E-02  -9.8387997250045850E-02  -1.8337045748354419E-01  -6.3542489224948373E-02  -1.2400822333741686E-01  -7.4595593218514972E-02  -3.3117718040025851E-01  -1.5083539030839460E-01  -1.5118852129859880E-01  -1.2586706298663347E-01  -1.2585310045339765E-01  -1.2821709709401627E-01  -7.3827793114438281E-02  -1.5577285503284774E-01  -2.2184427275694241E-01  -7.9740664991235818E-02  -1.0410253591348848E-01  -1.0297510713616904E-01  -9.1936685735560394E-02  -3.0028260319333711E-01  -7.1384062778229590E-02  -9.0852245242126151E-02  -1.6529802317897976E-01  -9.8167101902900747E-02  -7.2165384304379659E-02  -2.2560643001765357E-01  -1.4597553879955003E-01  -1.1573573947697402E-01  -1.4931564822263627E-01  -8.6428265060790474E-02  -1.7974993521629751E-01  -5.8370885753352017E-02  -9.9080379373827590E-02  -1.8578043406011305E-01  -1.0852051269404943E-01  -1.8240598027146709E-01  -1.5649446402233239E-01  -2.8339269353172852E-01  -2.0873980019553717E-01  -1.5294595592706353E-01  -1.9471936569401130E-01  -2.1181455313397624E-01  -2.4249166031189628E-01  -3.1490968371309869E-01  -2.9573357005253420E-01  -1.0382654643001710E-01  -7.1551027258947394E-02  -8.8558618408944009E-02  -1.4001020330382272E-01  -8.2514790203513530E-02  -1.0360542807807537E-01  -7.1533692558302525E-02  -1.6830893019359194E-01  -1.1949156897891476E-01  -2.2039051188167591E-01  -2.3948119981917468E-01  -8.7974667920619212E-02  -1.7494111550378735E-01  -6.8206220651834140E-02  -2.2966223348148715E-01  -1.5116282763859062E-01  -8.2708759312568630E-02  -1.0423414123113592E-01  -1.1864609825288663E-01  -1.5641419108553145E-01  -1.2009869089638794E-01  -1.0154874230058164E-01  -1.6742189495588986E-01  -1.0654594262389720E-01  -9.7704994429805486E-02  -1.3915744793636906E-01  -1.9569783972758789E-01  -1.0600564575822029E-01  -7.4631411580646248E-02  -1.1228514601133531E-01  -9.7222515736095985E-02  -7.8297895338230325E-02  -2.1628965827148397E-01  -9.0164901198242969E-02  -9.1534606551410144E-02  -1.8121550817844528E-01  -9.8536972605141757E-02  -1.5803128258025623E-01  -1.6030516461786223E-01  -1.2693823618614017E-01  -2.8374308123444780E-01  -1.1516034526742072E-01  -2.5454999642579373E-01  -1.0142093024586271E-01  -1.9490589495615579E-01  -6.4532177931566251E-02  -1.1910985607930683E-01  -8.5398791460099280E-02  -9.2968808841453462E-02  -1.0008355104822483E-01  -1.0169983912679549E-01  -8.3242564895898166E-02  -2.4454965920331120E-01  -2.1164645491328848E-01  -3.1621989551424540E-01  -2.2677465847128558E-01  -1.2383015197013274E-01  -7.4944706509216238E-02  -7.0003825802984712E-02  -8.8210664204645892E-02  -7.3752452444190750E-02  -3.1760631601228428E-01  -6.8114526742720394E-02  -5.8004331496308792E-02  -7.7382374704092746E-02  -1.3955257609966940E-01  -2.3288428746671594E-01  -9.6006429071201285E-02  -1.5198160337560374E-01  -1.4731968031981196E-01  -9.5890570798102051E-02  -1.0245475217266674E-01  -1.3984489445348380E-01  -8.9698532467818753E-02  -1.6399455106116040E-01  -1.3275993034131131E-01  -2.4023875498421049E-01  -9.6268343272978923E-02  -1.2329664175808529E-01  -2.4561211013079207E-01  -1.5003618475392863E-01  -2.0020410471471814E-01  -9.0660628049244574E-02  -2.0057363730634778E-01  -8.3067166570549231E-02  -1.1627075352863817E-01  -7.5172730497085893E-02  -1.4448999630994008E-01  -1.2163550126413619E-01  -1.1646251659846960E-01  -2.5150480384032803E-01  -1.4066662517049833E-01  -8.6293342753794772E-02  -1.0788140475973640E-01  -9.7957821737279641E-02  -7.4269796202304186E-02  -2.0366583685309850E-01  -9.6422553525014346E-02  -9.0081537303362311E-02  -6.8973386998408118E-02  -1.2415995121564886E-01  -2.2544386229051000E-01  -8.9286724245263127E-02  -7.1274427025538933E-02  -6.9599800343900731E-02  -6.9825823700620071E-02  -7.9128936091550806E-02  -9.5365961155142065E-02  -1.0279039647472590E-01  -1.7061074543575067E-01  -1.2074138183982483E-01  -9.8030901715058058E-02  -7.0946694186152764E-02  -1.0135404040761009E-01  -7.5180718032014676E-02  -1.0115092420800170E-01  -6.5725133950219547E-02  -1.0730738853792897E-01  -9.5742670344677136E-02  -6.7187242793757734E-02  -1.4306282061181944E-01  -2.8060565823372907E-01  -8.1397491988651802E-02  -2.3318831967392584E-01  -1.1931047821695928E-01  -1.9827392250912959E-01  -2.1194193506282735E-01  -9.5330199383165323E-02  -1.2302183147135436E-01  -1.5444858344118351E-01  -1.8669001488397841E-01  -7.6748829062750032E-02  -1.5918483982549550E-01  -1.3809013650395280E-01  -1.6170810115626932E-01  -9.1475569619965169E-02  -6.3662991765122329E-02  -1.2430282142486383E-01  -9.6984904562523760E-02  -2.2455495062147035E-01  -9.7017949183405616E-02  -9.1797812019228750E-02  -9.6890615506668137E-02  -1.5337940932381669E-01  -7.4661177612751331E-02  -9.4341581546423678E-02  -1.5926077745532241E-01  -1.2489626584481474E-01  -1.1564919552173346E-01  -1.9991059484013021E-01  -3.1123798521211593E-01  -1.6632901117528759E-01  -9.0454122520394420E-02  -1.0512236833925873E-01  -8.1022128080051395E-02  -9.9321377184442575E-02  -1.2990051242516648E-01  -1.9911947109656858E-01  -2.0876369124306010E-01  -1.9025484311942378E-01  -2.0903420087374402E-01  -1.7583505163530608E-01  -1.1782451572831343E-01  -9.9755560691819456E-02  -9.1961284404242838E-02  -1.0271791543757497E-01  -1.0641160368699580E-01  -1.5623870248902363E-01  -9.3370008657566478E-02  -1.2231380933411637E-01  -4.1394639038323511E-01  -7.1521802990696798E-02  -1.6468415128424252E-01  -1.2851088435339500E-01  -1.6467930974267844E-01  -1.0338025625042473E-01  -1.1122477383286418E-01  -2.0510764680870178E-01  -1.6371603546540361E-01  -1.9469093099107307E-01  -6.5927291513565231E-02  -1.1405688999789466E-01  -8.2700162863469082E-02  -1.8785180060013429E-01  -6.6910398271992480E-02  -7.3464500726196244E-02  -1.9661910960832193E-01  -1.4817771362418369E-01  -1.1436572480663609E-01  -4.5434616422208796E-01  -3.1478584396610737E-01  -7.1497434633875506E-02  -1.0338399402315718E-01  -1.1849174945471808E-01  -1.0830172081181390E-01  -1.1582132364927140E-01  -8.7035465332334486E-02  -9.9193281697309607E-02  -8.8247625965578377E-02  -1.1824076716839114E-01  -1.6336018555707865E-01  -2.0602933746578800E-01  -1.0860239888205861E-01  -3.8895002364901243E-01  -1.2909196245400176E-01  -1.8837674098829646E-01  -7.2318585092374862E-02  -1.4096318911872860E-01  -1.9817799887637327E-01  -2.9499894508170388E-01  -7.6233675913339113E-02  -9.7823804401048292E-02  -1.8471106358666653E-01  -1.1104072425864470E-01  -1.1507308007274755E-01  -1.4757508075853593E-01  -2.0917214405719406E-01  -6.7744649276246571E-02  -1.6847901372473231E-01  -1.5449202216527205E-01  -8.4717566052167709E-02  -1.7538546720889653E-01  -1.4672977898606407E-01  -2.1382760897143618E-01  -1.5692229345236855E-01  -1.3739043130698905E-01  -1.5664395052189728E-01  -1.1298490098861631E-01  -6.0884772219371407E-02  -1.7030292273948294E-01  -1.2086233562980170E-01  -1.8726981806138165E-01  -6.5171656023095811E-02  -8.1346343016013734E-02  -2.7033418321272712E-01  -1.6870554225533310E-01  -1.3663589323232234E-01  -9.8486440048036361E-02  -1.0223192772734800E-01  -1.2278284966113066E-01  -2.4337650536992270E-01  -1.6966251487138131E-01  -7.2900391982851920E-02  -7.5063149319582773E-02  -1.5138314188264401E-01  -1.6175419208066616E-01  -6.9734214643766945E-02  -1.1474737570690774E-01  -1.9563951710382044E-01  -9.5418339782827433E-02  -2.4390315307651264E-01  -1.0663044430032260E-01  -1.2351460409076084E-01  -7.3039408090686139E-02  -7.2172726436838738E-02  -6.4952106227723835E-02  -1.3719205251916924E-01  -1.1613526156057503E-01  -1.8186483508651513E-01  -8.3992099388420269E-02  -6.9581498876541345E-02  -8.7517870473335937E-02  -1.1079000661628431E-01  -7.1935039585271324E-02  -7.5720545027424674E-02  -9.8009890134258565E-02  -1.0051470485893590E-01  -7.5422541270893428E-02  -9.1138416038748102E-02  -1.0327297160912324E-01  -1.4120166345921031E-01  -9.2277668822374259E-02  -3.9603479582402712E-01  -1.4066656549348333E-01  -7.8424205342666226E-02  -1.8208996065443572E-01  -9.6755204948485288E-02  -8.6375933522586934E-02  -1.2326966698773513E-01  -1.5866133952641193E-01  -8.9162023572239624E-02  -2.4276789025605447E-01  -1.6631521722884884E-01  -2.5059906949288141E-01  -1.0000299122228133E-01  -1.0722068288098444E-01  -7.9517609719900684E-02  -1.1302834120598715E-01  -9.5396719279835090E-02  -1.5180559738429253E-01  -1.5516486305199151E-01  -8.6732039296624500E-02  -3.4077305080677422E-01  -9.8330695897581172E-02  -1.6513220201364162E-01  -1.0723344948852913E-01  -1.9395618504130963E-01  -1.5716319835050505E-01  -1.2033887846654322E-01  -1.1206485380922197E-01  -9.1520459166428467E-02  -9.9314746967738399E-02  -2.0865423984231216E-01  -7.5803045106586309E-02  -1.8006544504970742E-01  -1.1905207646200563E-01  -1.7425898438853990E-01  -2.0705091625158478E-01  -7.8126496056298678E-02  -7.0930157457801762E-02  -1.1287269091830268E-01  -1.9961015784363029E-01  -7.8801967237562082E-02  -7.5506789449903147E-02  -7.5379746572966880E-02  -2.2139980972499562E-01  -1.0146096730420062E-01  -1.0831925298363436E-01  -1.1763990667943303E-01  -2.7755467351801733E-01  -9.9145999868278753E-02  -1.2200334200956180E-01  -1.5232133863241373E-01  -5.7596270694424023E-02  -1.0273529007112285E-01  -1.1068695536187205E-01  -2.1165647308548891E-01  -1.5782499228050328E-01  -7.8505994064779441E-02  -1.8932788583157034E-01  -1.8937733584964053E-01  -6.6457777403244434E-02  -1.6620731329324909E-01  -8.0498539634408117E-02  -1.3663240596582865E-01  -1.3793585760968108E-01  -9.7933807217018040E-02  -1.0022857977025264E-01  -1.3429666620399386E-01  -9.6544610631219746E-02  -2.4800107269610572E-01  -1.2370597504759739E-01  -1.4386742025020155E-01  -8.2241519963797041E-02  -2.5642374494737452E-01  -1.3749341149393182E-01  -4.2745822129725147E-01  -1.6456651006634607E-01  -9.3288993479480040E-02  -1.5975055073820646E-01  -8.2737352678454792E-02  -1.1504464927779644E-01  -1.5890386762396747E-01  -1.0105954881133218E-01  -9.6045324674654417E-02  -1.1848323989122884E-01  -5.7163281443283316E-02  -7.4936517456706181E-02  -8.3585589684865944E-02  -7.5785662733230452E-02  -2.1540652519514869E-01  -1.4901121726679067E-01  -1.3035481371722879E-01  -1.3527957809872249E-01  -1.1875726185682320E-01  -9.2565652112768904E-02  -1.1254664471242691E-01  -9.8616296611502008E-02  -9.7632526973206027E-02  -7.8646527551378839E-02  -1.2127838253434081E-01  -9.7841210261901151E-02  -2.7239743754724255E-01  -9.3234767407246469E-02  -1.7709551703837073E-01  -1.1083024163665398E-01
  0.0000000000000000E+00   0.0000000000000000E+00   0.0000000000000000E+00   0.0000000000000000E+00   0.0000000000000000E+00   0.0000000000000000E+00   0.0000000000000000E+00   0.0000000000000000E+00   0.0000000000000000E+00   0.0000000000000000E+00   0.0000000000000000E+00   0.0000000000000000E+00   0.0000000000000000E+00   0.0000000000000000E+00   0.0000000000000000E+00   0.0000000000000000E+00   0.0000000000000000E+00   0.0000000000000000E+00   0.0000000000000000E+00   0.0000000000000000E+00   0.0000000000000000E+00   0.0000000000000000E+00   0.0000000000000000E+00   0.0000000000000000E+00   0.0000000000000000E+00   0.0000000000000000E+00   0.0000000000000000E+00   0.0000000000000000E+00   0.0000000000000000E+00   0.0000000000000000E+00   0.0000000000000000E+00   0.0000000000000000E+00   0.0000000000000000E+00   0.0000000000000000E+00   0.0000000000000000E+00   0.0000000000000000E+00   0.0000000000000000E+00   0.0000000000000000E+00   0.0000000000000000E+00   0.0000000000000000E+00   0.0000000000000000E+00   0.0000000000000000E+00   0.0000000000000000E+00   0.0000000000000000E+00   0.0000000000000000E+00   0.0000000000000000E+00   0.0000000000000000E+00   0.0000000000000000E+00   0.0000000000000000E+00   0.0000000000000000E+00   0.0000000000000000E+00   0.0000000000000000E+00   0.0000000000000000E+00   0.0000000000000000E+00   0.0000000000000000E+00   0.0000000000000000E+00   0.0000000000000000E+00   0.0000000000000000E+00   0.0000000000000000E+00   0.0000000000000000E+00   0.0000000000000000E+00   0.0000000000000000E+00   0.0000000000000000E+00   0.0000000000000000E+00   0.0000000000000000E+00   0.0000000000000000E+00   0.0000000000000000E+00   0.0000000000000000E+00   0.0000000000000000E+00   0.0000000000000000E+00   0.0000000000000000E+00   0.0000000000000000E+00   0.0000000000000000E+00   0.0000000000000000E+00   0.0000000000000000E+00   0.0000000000000000E+00   0.0000000000000000E+00   0.0000000000000000E+00   2.1578230512427750E+00   2.3236542797411883E+00   2.8303682768534402E+00   3.1759600939510197E+00   2.8742666738312739E+00   2.9534701276879143E+00   3.4864550542264019E+00   3.2919944100309424E+00   3.4008770551251817E+00   4.1600860627765579E+00   2.7987190207566992E+00   4.1602980058816632E+00   2.8713458117794559E+00   2.3333882714873706E+00   2.4272587003694595E+00   2.0804649695892405E+00   2.1129079115132434E+00   3.8320209566247416E+00   3.0368031416253571E+00   2.4444885616018244E+00   2.9832715907393514E+00   3.3208238855892014E+00   4.3865110734392676E+00   3.9688431925005148E+00   2.6341909397745238E+00   1.9283098871996269E+00   3.3083438362755252E-01   4.1700296435879020E-01   6.4324978222055618E-01   4.8541658292407652E-01   9.0918576513083205E-01   6.1496139904875502E-01   3.7128517650719300E-01   3.9689543716892539E-01   3.1141461633948947E-01   3.1840953765472396E-01   5.1470129263414011E-01   5.3410055247371768E-01   4.9150715230386038E-01   8.7067976709956652E-01   7.6279038204418737E-01   5.8201474709261425E-01   7.6186949855288266E-01   3.9497633473323740E-01   3.1040874029560128E-01   3.8840813626569587E-01   3.3761508912660160E-01   4.8543183053010874E-01   3.0761144013031994E-01   3.0755598120517308E-01   1.4743411265626316E+00   2.4001457659191597E-01   2.4705998273868704E-01   2.3078454665678205E-01   1.6332526097940112E+00   2.6548142920262446E-01   2.3767729426537465E+00   3.2082140639919293E-01   1.6894625565018182E+00   2.8914306479470642E-01   1.8890691209061254E+00   2.6155092983770734E-01   1.7353313528353591E+00   1.5156032756612277E+00   1.3502897696511600E+00   2.1578350542626631E-01   2.2505493657492037E-01   2.1655808153808739E-01   3.0666279021900777E-01   2.0163467006324587E+00   2.6772981300168937E+00   2.1728901848459352E+00   3.3730354885967723E-01   2.1658610451077798E+00   4.1077333799192295E-01   3.5107612415741513E-01   1.7714245011691179E-01   1.7459819665013335E-01   1.7343635153386339E-01   1.0738217739491787E+00   1.1709203067289691E+00   1.6268326949132406E+00   1.4083910827951447E+00   1.9329563413056547E-01   1.3256637979952128E+00   2.2950379169238677E-01   1.3353025361470838E+00   2.1310143536515860E-01   2.3971790991526609E-01   2.1619086267657911E-01   1.9927677585197052E+00   1.3776179303803675E+00   1.5127572917464680E+00   2.0373265705737470E-01   1.3177791562118686E+00   2.3523811251540977E-01   1.5076863897359982E+00   2.4524647547082279E-01   1.6742133397594339E+00   2.3620868458098343E+00   1.9919900158508455E+00   2.6914224276508153E-01   1.8868174212851965E+00   3.4834899710305289E-01   2.6692026708873939E+00   1.8415905068398535E+00   1.9053123036358826E+00   2.5713733722278004E-01   1.5546217687174722E+00   2.6914241866184047E-01   3.1012210055200312E-01   1.8530413207265075E+00   2.8082577195963870E-01   3.3048885439593906E-01   1.6189908417716850E+00   2.2433055643336203E-01   1.3367158478305625E+00   1.8201035434037878E+00   1.2347630935266500E+00   1.3773458049694962E+00   2.1671098564019506E-01   2.2467143659403724E-01   2.2900154540661150E-01   1.5265626461596893E+00   2.5784527527756507E-01   3.0593787782760101E-01   2.7282846094017021E-01   2.7688941213733914E-01   1.6723273015048938E+00   2.1882169619252598E-01   2.0783849600397525E-01   2.5948537668565580E-01   2.3867664518970938E-01   2.0023338514554737E-01   2.0947487118617589E-01   1.9576996628257648E-01   6.6717182546682197E-01   3.4930938137872261E+00   5.0883571899398361E-01   4.4532098997674696E+00   5.4799074888870070E-01   8.7153448902416191E+00   5.0191126930959022E+00   4.7571001005261593E+00   9.1907849888487558E-01   4.6815282221613908E+00   6.6145360435861045E-01   9.9849104229539776E-01   3.4832486840615888E+00   5.2656073099179523E-01   5.0439610602944351E-01   6.5527667181823457E-01   3.8822275494366867E+00   5.4092786037642027E-01   5.7060845331320331E-01   4.1188258129175841E+00   6.7754088262788981E-01   8.3235067080643765E-01   5.2445217097688990E-01   4.1171242053179435E+00   3.1348551254314292E+00   4.4002474206400493E+00   2.5164564883619338E+00   3.9304027598491059E-01   5.2693324099325756E-01   4.0285115577595787E-01   3.9983209765319228E-01   1.7370146142201213E+00   1.7410308578832225E+00   2.1187954626251972E+00   2.2553423196408819E+00   1.9076804055662147E+00   1.9170583303366058E+00   2.5106664200403461E+00   2.0630324428349285E+00   3.2446334190453636E+00   1.9376010762425009E+00   2.2210932959765883E+00   1.8733051838541535E+00   2.6512971612553116E-01   3.5330675069793105E-01   2.8727025558720209E-01   3.3191542579677469E-01   4.1931009990509732E-01   3.3469014581278350E-01   2.9076203146478047E-01   3.2660319096297236E-01   3.2093451879123686E-01   2.8449888932881734E-01   3.1039617669060665E-01   3.3692739072689709E-01   3.0991448017600159E-01   2.8859019480400439E-01   2.7662435160295620E+00   4.0465191912005793E-01   3.2443855744524543E+00   4.4293416771338578E-01   4.0570350942186799E+00   4.0830261818132909E+00   7.9992935900681705E-01   7.8359402167433456E-01   4.0384272306994582E+00   3.2062488376603833E+00   2.7575205501705966E+00   4.0347295760816965E-01   2.9390014525374522E+00   2.6718828963227979E+00   4.8454086751890563E-01   5.4403160481450097E-01   4.3142062736482606E-01   2.6517810082129332E+00   2.0489996942716928E+00   3.6793778700847252E-01   2.7447139429327745E+00   1.8005008955673472E+00   2.9668525627301157E-01   2.9415009189457958E-01   2.7824601145849065E-01   2.5183285201113712E+00   3.6402942859080247E+00   2.5218456566368195E+00   3.3998130041985125E-01   1.9927952317036264E+00   3.4290454123782449E-01   3.3148138405954275E-01   2.9962015429866173E-01   4.1491508058923827E+00   5.9302678333095138E-01   8.6278898753135647E-01   7.0213292138389105E-01   3.5443069262442348E+00   6.4481114100663872E-01   2.8639551717477603E+00   4.2828967252119599E-01   4.4278049188391361E-01   4.7365172347634055E-01   3.1795180825592739E+00   4.7325141681757998E-01   5.8862562416518638E-01   2.8440326568808696E+00   5.2169429718118820E-01   3.0005119885839875E+00   2.3452574827316299E+00   2.4377312854666844E+00   3.5194224298102322E-01   1.8205221373492548E+00   2.9477975991191396E-01   3.3626858506779311E+00   4.7145298801427205E-01   2.8531626434408399E+00   3.7329338866975323E+00   2.6957817057078999E+00   4.0698574469994370E-01   2.9943842293058798E-01   2.8405182260027156E-01   5.0459076170282180E-01   4.1283961389985313E-01  -1.0142504984657490E+00  -1.1000587817911711E+00  -4.0670666511640735E-01  -6.8617907727587690E-01  -4.9818766207848325E-01  -2.1787765329447186E+00  -9.1006674218408279E-01  -5.9419396637501665E-01  -7.5013101403679161E-01  -8.7162453994364308E-01  -7.0759911005507459E-01  -7.4582458028407894E-01  -4.5502513116591226E-01  -9.3323682889477266E-01  -4.7227052857978130E-01  -8.1115171842537093E-01  -6.6729479255564372E-01  -5.9051860855529426E-01  -6.6932509042314481E-01  -5.2970382680761263E-01  -6.2766815407261856E-01  -1.1763190597701207E+00  -4.0239737473762299E-01  -7.5765184916807637E-01  -4.3221652119681914E-01  -1.2723471152419099E+00  -7.2052861333940588E-01  -1.1886559667256913E+00  -6.9649543163812144E-01  -1.0948650313252366E+00  -9.0741594458175900E-01  -7.5262703178969304E-01  -4.9580915767782419E-01  -6.1881693428796913E-01  -9.6076776425390797E-01  -4.6256899464321533E-01  -5.4437536922595542E-01  -5.6914043918213242E-01  -6.4438344028157724E-01  -6.3459968191305582E-01  -1.0449637876055491E+00  -3.9030823047947066E-01  -6.8300422535473881E-01  -4.5920653169022418E-01  -1.6730338952396067E+00  -8.3944019481541010E-01  -9.8448974141754708E-01  -7.8174529057182873E-01  -7.7455524568846357E-01  -8.1482372571980211E-01  -4.4557337295250837E-01  -9.5105493677404662E-01  -1.0814575719026036E+00  -5.0519923094827557E-01  -6.7211197566842551E-01  -6.1386188224101490E-01  -5.5807337272289981E-01  -1.5856692124105722E+00  -4.4188571126791554E-01  -5.8034444973845190E-01  -8.9061872133780129E-01  -6.3901916932108072E-01  -4.3925917945203685E-01  -1.1643704519389262E+00  -8.3882109502673741E-01  -6.6426760788604389E-01  -9.5809018706457927E-01  -5.4442020571673744E-01  -9.1917339393690245E-01  -3.5794099674950147E-01  -6.0684448191387064E-01  -9.7966635231823862E-01  -6.0016774157978281E-01  -9.2208263450493799E-01  -1.0122699005653000E+00  -1.3461408220546578E+00  -1.3229325082364791E+00  -9.4800795134401894E-01  -1.3866876903965892E+00  -1.0687491384998264E+00  -1.2940754669405206E+00  -1.5605144388080241E+00  -1.3610021658194931E+00  -6.2893524433884640E-01  -4.4510051846985904E-01  -5.6315594077420339E-01  -9.5712760880108305E-01  -5.0256056713619335E-01  -6.4277499532379978E-01  -4.5009889774919926E-01  -1.0973311081429853E+00  -7.1927531910141362E-01  -1.1610829689442121E+00  -1.3729431433801562E+00  -5.1820831954772961E-01  -1.1069396911116978E+00  -4.1158795602630022E-01  -1.4621662588069750E+00  -8.9859510954685062E-01  -5.0885414146106589E-01  -6.8768326808987223E-01  -7.7779776222142771E-01  -9.5464982676489318E-01  -8.0908863574241874E-01  -6.1768030698116372E-01  -1.1336261076560823E+00  -7.0430345917771986E-01  -6.3589411739167245E-01  -9.3290805681492672E-01  -1.1814342080274252E+00  -6.9348917279594879E-01  -4.5911519051262323E-01  -7.2429488052398816E-01  -6.2443558721544989E-01  -4.9144727853607029E-01  -1.3830516503939163E+00  -5.5744218517559585E-01  -5.7900486941408702E-01  -1.0598404419913008E+00  -6.4586668698698302E-01  -9.6074826907282274E-01  -1.0113634476793660E+00  -7.5812511655311454E-01  -1.3966783307233170E+00  -6.6406824392954911E-01  -1.2079835098408167E+00  -6.2473187287952792E-01  -9.8935440751474757E-01  -3.9733470540226906E-01  -7.3277257274595131E-01  -5.3560296546860353E-01  -5.6505254253426740E-01  -6.4155699282853818E-01  -6.7182873929434461E-01  -5.1348223369212420E-01  -1.3272432497430062E+00  -1.2572212846218587E+00  -1.7507477749051177E+00  -1.4547294777306676E+00  -6.8645280311427981E-01  -4.6730901915845452E-01  -4.3634081260295382E-01  -5.2653662604446905E-01  -4.5270253015689876E-01  -1.6368038269414589E+00  -4.1734632405560756E-01  -3.5603416602520144E-01  -4.8374615570700630E-01  -8.0410873456526399E-01  -1.3647950173396672E+00  -6.0677023937531316E-01  -9.8356223962638356E-01  -8.8716899857791542E-01  -5.9330071732512868E-01  -6.5774559744371852E-01  -9.4756184901804363E-01  -5.7296949398843922E-01  -1.0614229876031960E+00  -7.2484876184097258E-01  -1.2315227650564615E+00  -5.7310578744881746E-01  -7.5011038489016113E-01  -1.5063304867367671E+00  -8.1101257743470589E-01  -1.1214276665635814E+00  -5.3177510768874126E-01  -9.9627808929946160E-01  -4.8993614914354949E-01  -7.5506143874195275E-01  -4.5542330065040343E-01  -8.5056072643412639E-01  -7.7486963550222054E-01  -7.2165901723037884E-01  -1.2762943887270815E+00  -8.4187557803989788E-01  -5.5060676457806967E-01  -6.1951078764836653E-01  -6.0186225781406355E-01  -4.5861543364733653E-01  -1.0130071188472241E+00  -5.8285874054916387E-01  -5.3350366403844451E-01  -4.1686806402853888E-01  -7.8119693825535008E-01  -1.6575018442169562E+00  -5.5493998651946885E-01  -4.3542723112785947E-01  -4.3202870991483810E-01  -4.3768289148011263E-01  -5.0051725874572273E-01  -5.7709496007397210E-01  -6.2394350213215777E-01  -1.0828384893725369E+00  -8.0842704120571074E-01  -6.3127537158705727E-01  -4.2818774483622918E-01  -6.2847445631209653E-01  -4.7140318742522930E-01  -6.1978342620365079E-01  -4.0291811507562614E-01  -5.9357507735820147E-01  -6.1511539272867921E-01  -4.0419872602947277E-01  -8.1355520379949853E-01  -1.4261679372867162E+00  -4.9443824349778914E-01  -1.2331086390876222E+00  -7.6023478210797968E-01  -1.0510869781204661E+00  -1.0437505398139615E+00  -6.2347382724946587E-01  -8.2847352887428372E-01  -1.0765485513172488E+00  -9.4146384907777081E-01  -4.8594871515738991E-01  -1.0302145143799342E+00  -7.4551182994700993E-01  -1.0504700149667505E+00  -5.7862016206642508E-01  -3.9305768483927894E-01  -6.9671979386116001E-01  -6.1538873090237778E-01  -1.1652689509024992E+00  -6.3315682232258219E-01  -5.8583616249970139E-01  -5.9556165198442002E-01  -9.4475292593672744E-01  -4.5481867688773303E-01  -5.9547797430892591E-01  -9.5120555988621325E-01  -7.7575040393367367E-01  -7.0154856519732167E-01  -1.1007044431186404E+00  -1.5879741261346791E+00  -9.8445541017957805E-01  -5.5157378052987471E-01  -6.7968569192421513E-01  -5.1172730342102257E-01  -6.3881072713919518E-01  -8.8214832545004895E-01  -1.0267517915172153E+00  -1.0878554744968507E+00  -1.1125534627874365E+00  -1.0372198690983931E+00  -9.4224382434859422E-01  -6.7934757744805219E-01  -6.5148418447181022E-01  -5.9599773843962345E-01  -5.7190078819568058E-01  -6.9999997119538748E-01  -1.0269266006274851E+00  -5.8796024654903611E-01  -6.8414259002788147E-01  -2.0453697483158781E+00  -4.5054570508915670E-01  -8.4473568225138274E-01  -8.5115107766806430E-01  -1.0220453510125926E+00  -6.7104855549530296E-01  -6.9166250806917107E-01  -1.0890778878482357E+00  -9.3123003783346858E-01  -1.2470416785467191E+00  -3.9840936310155489E-01  -7.5958425565379728E-01  -5.0897000171162465E-01  -1.0820581062744055E+00  -4.0959524949210985E-01  -4.6476038151952676E-01  -1.2112487716451910E+00  -9.3354793709060124E-01  -7.2979636462899955E-01  -2.3065744442063552E+00  -1.4913332676230004E+00  -4.4363906277420123E-01  -6.2118648495236528E-01  -8.0050273261843607E-01  -5.9666241800961195E-01  -6.8108364844005875E-01  -5.2931984130664878E-01  -5.9763819306656274E-01  -5.1893146660423195E-01  -7.4785993095856851E-01  -9.3452342111761555E-01  -1.0628616027490805E+00  -6.4374464326518366E-01  -1.9451630983275663E+00  -8.4370933092743383E-01  -1.2230585885856144E+00  -4.4390689726048399E-01  -8.1923287717484117E-01  -1.1423625376643478E+00  -1.3697752702275403E+00  -4.5664424676547954E-01  -5.9411919763133381E-01  -1.1868748656046151E+00  -7.0992169453884801E-01  -6.9121178989902110E-01  -9.0854239878477883E-01  -1.2119653464637576E+00  -4.1848009701369698E-01  -8.9824712211622415E-01  -9.3006256450431068E-01  -5.4025447849301655E-01  -9.3444962321199543E-01  -9.2359780013881154E-01  -1.4016107312679615E+00  -8.8091685411098986E-01  -7.6957015314538013E-01  -9.5854014915591124E-01  -6.8073543766663436E-01  -3.7368231287962861E-01  -9.8389616693572390E-01  -7.8640104537695465E-01  -1.0849580802529777E+00  -3.9976600676684126E-01  -5.1816711492796419E-01  -1.5680994558139432E+00  -1.1221688371077505E+00  -8.4511172875373131E-01  -6.3801106337792479E-01  -6.6726213380933086E-01  -6.9697208277739009E-01  -1.1951821209677178E+00  -1.2152015091354993E+00  -4.5003282097701020E-01  -4.5152811311884794E-01  -9.4347205794436673E-01  -8.4142123570191163E-01  -4.3898792565285494E-01  -7.1257003651460582E-01  -1.0561734766793036E+00  -5.7869941084475651E-01  -1.3459360953840214E+00  -6.4666751392091248E-01  -8.2639619634458028E-01  -4.5293666918894443E-01  -4.3824494136522463E-01  -4.0038762184167842E-01  -8.9724570913379764E-01  -6.4064071868327566E-01  -9.2327477238704492E-01  -5.3310230768998024E-01  -4.2296651048081357E-01  -5.5401492976634770E-01  -6.7316873610434758E-01  -4.4179391509773930E-01  -4.7936138846084148E-01  -6.1857229055729912E-01  -6.6182699981785520E-01  -4.7558390769751591E-01  -5.7453035838066502E-01  -6.7161067979087119E-01  -9.0421000931942674E-01  -6.0162846810365678E-01  -1.8437967254633518E+00  -9.1872626865447360E-01  -4.9364979158702615E-01  -1.2627752061748416E+00  -6.3222132162819789E-01  -5.3265289844417052E-01  -6.8516056380663737E-01  -8.9494582092083930E-01  -5.4931731099619829E-01  -1.2638532948291110E+00  -1.1734529181335220E+00  -1.6095612103229413E+00  -6.5814362952910044E-01  -6.5602728072246108E-01  -4.8944540945217502E-01  -7.5399574254297030E-01  -5.8071749019903851E-01  -1.0220999904557566E+00  -9.5482500125332848E-01  -5.4625096314177579E-01  -1.5160950449269155E+00  -6.4023697677898750E-01  -1.0576009941887350E+00  -6.9089260159267851E-01  -9.7173025706282457E-01  -1.0114537639932684E+00  -7.5589561319079768E-01  -7.3405596023572239E-01  -5.8196269413314039E-01  -6.4493158120010452E-01  -1.1563529067856435E+00  -4.6035739333656983E-01  -1.2830860087029921E+00  -7.3691292389617691E-01  -1.0590174680517048E+00  -1.2846463819370442E+00  -4.8090794577240281E-01  -4.3470771447623374E-01  -7.0277834140163942E-01  -1.2667461066165191E+00  -4.7934579651162951E-01  -4.5984165889137885E-01  -4.5284627137234246E-01  -1.4073600844172900E+00  -6.6731799555610449E-01  -6.9919744329546618E-01  -7.5049450951683438E-01  -1.4303481876501973E+00  -6.4251785381153881E-01  -7.6438175332032809E-01  -9.4418523180521685E-01  -3.5234970794040954E-01  -6.6891316655404698E-01  -6.5450988834596768E-01  -1.1450982811428405E+00  -8.6444799580930831E-01  -4.8296776878712622E-01  -1.0987803993546255E+00  -1.1241861274065408E+00  -4.0732023162286135E-01  -1.0753431315141651E+00  -4.9534971366192437E-01  -8.7539659850651275E-01  -8.5575240665665597E-01  -6.3226505194620874E-01  -6.2453372704074095E-01  -8.7752525319459251E-01  -6.2234724043951983E-01  -1.6484046628903140E+00  -6.8888720502799305E-01  -8.9287172843525253E-01  -5.1717171584065003E-01  -1.3070372453079899E+00  -7.4705502989808570E-01  -2.1690300496043413E+00  -9.7165887291767317E-01  -5.9421628818174899E-01  -9.0305157549729509E-01  -5.0639927444018462E-01  -7.0420035835674277E-01  -9.6307569165730122E-01  -6.6211368645228574E-01  -6.2744182489184197E-01  -7.4570478217198266E-01  -3.5075009447426553E-01  -4.7426539025195447E-01  -5.3295737137708854E-01  -4.5488533541863679E-01  -1.0763888337256264E+00  -9.3178348782066034E-01  -7.3262759768453811E-01  -9.0800148533452252E-01  -7.9650875426141921E-01  -5.5074780150484659E-01  -6.6460522722344673E-01  -6.3563928510276901E-01  -5.8933770304991395E-01  -4.9689610688329183E-01  -7.5884748450912964E-01  -6.2458142869762245E-01  -1.2804930706418571E+00  -5.6708818955871843E-01  -1.2241596948693376E+00  -7.2834296743875548E-01
  0.0000000000000000E+00   0.0000000000000000E+00   0.0000000000000000E+00   0.0000000000000000E+00   0.0000000000000000E+00   0.0000000000000000E+00   0.0000000000000000E+00   0.0000000000000000E+00   0.0000000000000000E+00   0.0000000000000000E+00   0.0000000000000000E+00   0.0000000000000000E+00   0.0000000000000000E+00   0.0000000000000000E+00   0.0000000000000000E+00   0.0000000000000000E+00   0.0000000000000000E+00   0.0000000000000000E+00   0.0000000000000000E+00   0.0000000000000000E+00   0.0000000000000000E+00   0.0000000000000000E+00   0.0000000000000000E+00   0.0000000000000000E+00   0.0000000000000000E+00   0.0000000000000000E+00   0.0000000000000000E+00   0.0000000000000000E+00   0.0000000000000000E+00   0.0000000000000000E+00   0.0000000000000000E+00   0.0000000000000000E+00   0.0000000000000000E+00   0.0000000000000000E+00   0.0000000000000000E+00   0.0000000000000000E+00   0.0000000000000000E+00   0.0000000000000000E+00   0.0000000000000000E+00   0.0000000000000000E+00   0.0000000000000000E+00   0.0000000000000000E+00   0.0000000000000000E+00   0.0000000000000000E+00   0.0000000000000000E+00   0.0000000000000000E+00   0.0000000000000000E+00   0.0000000000000000E+00   0.0000000000000000E+00   0.0000000000000000E+00   0.0000000000000000E+00   0.0000000000000000E+00   0.0000000000000000E+00   0.0000000000000000E+00   0.0000000000000000E+00   0.0000000000000000E+00   0.0000000000000000E+00   0.0000000000000000E+00   0.0000000000000000E+00   0.0000000000000000E+00   0.0000000000000000E+00   0.0000000000000000E+00   0.0000000000000000E+00   0.0000000000000000E+00   0.0000000000000000E+00   0.0000000000000000E+00   0.0000000000000000E+00   0.0000000000000000E+00   0.0000000000000000E+00   0.0000000000000000E+00   0.0000000000000000E+00   0.0000000000000000E+00   0.0000000000000000E+00   0.0000000000000000E+00   0.0000000000000000E+00   0.0000000000000000E+00   0.0000000000000000E+00   0.0000000000000000E+00   3.8986622697270151E-01   4.2502997882018018E-01   5.1708918571183971E-01   5.8460244747476686E-01   5.3383196713024672E-01   5.6797104778436891E-01   6.6102886710137865E-01   5.9802020116082732E-01   6.1448456384802352E-01   7.5458576757798779E-01   4.9614523306689162E-01   7.3343187555835709E-01   5.0370841480800610E-01   4.1033343632657615E-01   4.2020205187875653E-01   3.6225140459085403E-01   3.6562124806737256E-01   7.6540307401850904E-01   6.0946037657572871E-01   4.7190916253404419E-01   5.6941464641285355E-01   6.8209276967279842E-01   9.6174438112735039E-01   8.1542263590970643E-01   4.9989115306196236E-01   3.5890741336549620E-01   5.9876709107754535E-02   7.6168679591290658E-02   1.1731675739500376E-01   8.5580494380385633E-02   1.6851801002808056E-01   1.0693256666724568E-01   6.5409408077154674E-02   6.8102772635867267E-02   5.4063596877466438E-02   5.4772707174551447E-02   1.0345595927949683E-01   1.0897495807001564E-01   9.7661362950857158E-02   2.0725767390897432E-01   1.6414866855983704E-01   1.1436931303134588E-01   1.5520401282158186E-01   7.4984337509021323E-02   5.7762688432755463E-02   7.0505213697510088E-02   6.0081140404975981E-02   8.8581952609575923E-02   5.6874273421212367E-02   5.6764713459978106E-02   2.5102066600704914E-01   4.0667573663725677E-02   4.1906386822424826E-02   3.9412367191878239E-02   2.8017990470545501E-01   4.5700750469559959E-02   4.0493775382268432E-01   5.4972536167750365E-02   2.9267665759074690E-01   4.9902015201175993E-02   3.2573127038298716E-01   4.5976609273159309E-02   3.0320279692833135E-01   2.6293027589700596E-01   2.3560716201434589E-01   3.7592839047364573E-02   3.9452570991006561E-02   3.7601380470919640E-02   5.3825827803027838E-02   3.5775142231675255E-01   4.7334587185994786E-01   3.9332208076759301E-01   6.1229818916929017E-02   3.7972774492778577E-01   7.5306318495499833E-02   6.3310946047921202E-02   2.9121560197785876E-02   2.8720928595865593E-02   2.8666551061241372E-02   1.7688004510554606E-01   1.9278548826447137E-01   2.6672657029142460E-01   2.3293837054653432E-01   3.2056131966072265E-02   2.1941208197327072E-01   3.7818744200019204E-02   2.2267386723607668E-01   3.5659573632996676E-02   4.0063901177986971E-02   3.6060364416364683E-02   3.2810491428763788E-01   2.2775557043346317E-01   2.5085947166301942E-01   3.3855519591023869E-02   2.1848315483159184E-01   3.9086648058170817E-02   2.4238930108969534E-01   3.9233794972647770E-02   2.6840232894677901E-01   3.7494438770215738E-01   3.2230380732393871E-01   4.3847838548183166E-02   3.0559132427211927E-01   5.6002331031005853E-02   4.2717986329881114E-01   2.9683362501988897E-01   3.0836733183977560E-01   4.1793752740291665E-02   2.5113864829743171E-01   4.3557958412784273E-02   5.1280811702749909E-02   3.0485009766090909E-01   4.6340814405937361E-02   5.4594957037280803E-02   2.6220808812173863E-01   3.6495416090165989E-02   2.1662527141577129E-01   2.9362067745588849E-01   2.0139405146340747E-01   2.2231847472447591E-01   3.5132240036609703E-02   3.6108477590450661E-02   3.7035262131161123E-02   2.4582520740313779E-01   4.1792587151251039E-02   4.8690249985781281E-02   4.3284597752822840E-02   4.4319743227073431E-02   2.6696322109060167E-01   3.6089562767478940E-02   3.4566584913920020E-02   4.1624611375878098E-02   3.8726728243428273E-02   3.2657311382888653E-02   3.4311228129447112E-02   3.1941446466495549E-02   1.1800748018085457E-01   6.1055817411020274E-01   8.6792352164022923E-02   7.5849603773084961E-01   9.1879152176711679E-02   1.6026589191524145E+00   8.5304466356813646E-01   7.5511879777801649E-01   1.4601925046081587E-01   6.8846272373371165E-01   1.0002837170891289E-01   1.3730038582193638E-01   5.0159219303291425E-01   7.7489924175173280E-02   7.3524966516483811E-02   9.1254381093464274E-02   5.6594626029766959E-01   8.1705546361969625E-02   8.3386684540154840E-02   5.9272513580913544E-01   1.0116007039623300E-01   1.1361781120791743E-01   8.3854857269832189E-02   6.7065022457372880E-01   5.3114910232369328E-01   7.7536532100791655E-01   4.2356181751045213E-01   6.7253238043548824E-02   9.4573924759658812E-02   6.7586938851008124E-02   6.6373954530773729E-02   3.1591348963616439E-01   3.1680856683218134E-01   3.8177873231664888E-01   4.1529643421416718E-01   3.4941114545754387E-01   3.5306337138721178E-01   4.5891082968422187E-01   3.7623740231362640E-01   6.0223206942124574E-01   3.4809984182504067E-01   4.1196289251033880E-01   3.4742698995302496E-01   4.7946354914226733E-02   6.5855151787279867E-02   5.2038481659060568E-02   6.0094348868429015E-02   7.8320294160845724E-02   5.9632116781632029E-02   5.1852154022766592E-02   5.8832014876382448E-02   5.9747583367352329E-02   5.2325637808725282E-02   5.7235957326443619E-02   6.3212948219872694E-02   5.6929417399970414E-02   5.2127052395105226E-02   4.3002776035365459E-01   6.3167431404436564E-02   5.0192663043060681E-01   6.9153531649560548E-02   6.3111409542105945E-01   6.2979350875044249E-01   1.2394868251121884E-01   1.2394575954538437E-01   6.2821677967327361E-01   5.0129729785397492E-01   4.3023699280079220E-01   6.3259415994173729E-02   4.6639475905643163E-01   4.3911319820477657E-01   8.1082808288076680E-02   8.5550401219473077E-02   6.8111768619267557E-02   4.3669958118682911E-01   3.4261725062563270E-01   5.9928770455781051E-02   4.6524491848524091E-01   3.0019345874467568E-01   4.8991738278805180E-02   4.9388854109512347E-02   4.6464527932761027E-02   4.1774491083782317E-01   6.1227717037981966E-01   4.1663113307699556E-01   5.5818633424981175E-02   3.3110528861458388E-01   5.6575116854582129E-02   5.5796031979057581E-02   4.9686638175386183E-02   6.5975998081121423E-01   9.3439364975264824E-02   1.2974284505790426E-01   1.1730830139716082E-01   5.7243312997286377E-01   1.0600522207558596E-01   4.7665872508272800E-01   7.1109674269318718E-02   7.3101422429760199E-02   7.5039094329012804E-02   4.9695880703754103E-01   7.3971824580899542E-02   8.9034799246703780E-02   4.9168764296731832E-01   9.1473854887619888E-02   5.1929761581355838E-01   4.0556623873696324E-01   4.2013646112857539E-01   6.0496741529379325E-02   3.1375853437484119E-01   5.0474641476659692E-02   5.9144473512725748E-01   8.1569093204027388E-02   5.1863185106895027E-01   6.8936704092502166E-01   4.9178475491683471E-01   7.4679242660142059E-02   5.2120136380601381E-02   4.8745959051830400E-02   9.3716813705046961E-02   7.3626093367157058E-02  -1.5777719273066604E-01  -1.9383995700796963E-01  -6.6681425617021645E-02  -1.1631116248921933E-01  -8.2025563362830942E-02  -4.0064838293772531E-01  -1.5306789337209600E-01  -1.0123466957377356E-01  -1.2982491996871953E-01  -1.6525952550348003E-01  -1.2927362509794288E-01  -1.4235511271413495E-01  -7.3405081406976630E-02  -1.7234215745278308E-01  -8.1433426046602753E-02  -1.5055669140054276E-01  -1.0679411452807733E-01  -9.3735705558734214E-02  -1.1833661531945325E-01  -9.5445667389812222E-02  -1.1472809483019185E-01  -1.9161406894273583E-01  -6.6553801623566791E-02  -1.2477134535668977E-01  -7.1674160013363963E-02  -2.1671343217981892E-01  -1.1903766435134908E-01  -2.0955194773741578E-01  -1.2003913856724401E-01  -2.1868702769023990E-01  -1.6702906023681574E-01  -1.4282628444374282E-01  -8.6629403107030351E-02  -1.0849356322705429E-01  -1.6898433636311680E-01  -7.4916627284921725E-02  -8.8105022167922986E-02  -9.2086858752500292E-02  -1.1865608986251583E-01  -1.1770400566631165E-01  -1.7705173666890001E-01  -6.4262073486375096E-02  -1.1420644618058270E-01  -7.5918613721089392E-02  -2.8434823290653233E-01  -1.3924790132321133E-01  -1.8932388378694875E-01  -1.3518748492162388E-01  -1.4167743579592812E-01  -1.5730175025481000E-01  -7.2208639441814437E-02  -1.7287725151198777E-01  -1.6730825245945519E-01  -8.7643114735877464E-02  -1.1924971728556573E-01  -9.8944275073291052E-02  -8.9467812027287041E-02  -2.5170207794656879E-01  -7.3136992491695044E-02  -1.0560302253660658E-01  -1.4636960061237150E-01  -1.1768775783041711E-01  -7.2827630784118955E-02  -2.0352016551634441E-01  -1.4118763814631977E-01  -1.1036882095616697E-01  -1.7794432960844192E-01  -9.3393748957052700E-02  -1.4341231389111761E-01  -5.8960082056684730E-02  -1.0458683387145047E-01  -1.5546485223638756E-01  -1.0006461299210893E-01  -1.4334281234055898E-01  -2.0315386157136953E-01  -2.0940536164641180E-01  -2.7180404124892582E-01  -1.6389549337011458E-01  -2.5152672348772415E-01  -1.6709905342183404E-01  -1.8864875960449556E-01  -2.2948847007153442E-01  -2.0993016866391614E-01  -1.0186314894183533E-01  -7.4224560137248555E-02  -9.7559253979054669E-02  -1.6790501724642157E-01  -8.0796220178809622E-02  -1.1963684220769165E-01  -7.8536133697104951E-02  -1.9934008346516849E-01  -1.2995559494847927E-01  -1.6719740348286150E-01  -1.9757521247387194E-01  -8.3713067128170351E-02  -2.2736384088209957E-01  -6.7131393550496216E-02  -3.2058031442940171E-01  -1.6392847596641796E-01  -8.1941723446203471E-02  -1.2541364475653802E-01  -1.3677811987078767E-01  -1.5888602850780020E-01  -1.4006780038311234E-01  -1.0161666523682297E-01  -2.0482828214620788E-01  -1.2187389955769408E-01  -1.1647055972705336E-01  -1.6538205579417145E-01  -1.9081088224555839E-01  -1.2075062271249204E-01  -7.4106145936663037E-02  -1.3110698247136976E-01  -1.1580910697254569E-01  -8.3673594649864694E-02  -2.1992018138597821E-01  -8.8987704005522111E-02  -1.0530449830248682E-01  -1.6565307550071459E-01  -1.1603321808861231E-01  -1.7155011905424800E-01  -1.7645359839946373E-01  -1.3740144654077197E-01  -2.0940035564437276E-01  -1.1130741348163047E-01  -1.8648014326941634E-01  -1.1563785108791415E-01  -1.5446949992349543E-01  -6.5580083913055767E-02  -1.2648878322000726E-01  -9.2115962279258265E-02  -9.1038862864682671E-02  -1.1304414185460372E-01  -1.2193040421006851E-01  -8.3049246257314011E-02  -2.1422598150218364E-01  -2.0546084604389925E-01  -2.7799037719601943E-01  -2.9774618191218016E-01  -1.1567300646873852E-01  -7.8034588112924519E-02  -7.2771004090255192E-02  -8.5439924157989081E-02  -7.2853688870341951E-02  -2.6859011355484058E-01  -6.9296937958793159E-02  -5.8570774859378567E-02  -8.2092017001563058E-02  -1.3681471898389422E-01  -2.0130117503206790E-01  -1.1110266941685985E-01  -1.8630129257748601E-01  -1.4743451947456765E-01  -9.4524057040725265E-02  -1.2295101843957863E-01  -1.6717128058392353E-01  -9.9026850504512889E-02  -2.1287124728876552E-01  -1.2023480611315843E-01  -2.1231177418953295E-01  -9.2597510216502504E-02  -1.3640860778208649E-01  -3.2689065223566111E-01  -1.3343790323417468E-01  -1.8615063232272175E-01  -8.6011072392196991E-02  -1.5447068462466265E-01  -7.9388601698042502E-02  -1.3296372116203892E-01  -7.3775115445815567E-02  -1.5280346631617253E-01  -1.4866143058769643E-01  -1.3189723877583376E-01  -2.2484628318699901E-01  -1.5420164654526691E-01  -9.9616848425804747E-02  -1.0278893947499795E-01  -1.0443755842842115E-01  -7.4122056984604778E-02  -1.5746120900849384E-01  -9.2731266563472636E-02  -8.6269344810660370E-02  -6.8183759414404035E-02  -1.4944172892937294E-01  -3.0494694136099287E-01  -8.8749987169788047E-02  -7.2200811322109190E-02  -7.2210968641124015E-02  -7.6291630018869183E-02  -8.7193585167186116E-02  -9.2005372529970597E-02  -1.0183453245537676E-01  -2.2163464576061959E-01  -1.5028004017163882E-01  -1.1713436692983596E-01  -6.9625794495286664E-02  -1.1698405239167027E-01  -8.0427299793115775E-02  -1.0230104241197513E-01  -6.6119848867349867E-02  -9.9422189646911227E-02  -1.1265691698917595E-01  -6.5923983368069011E-02  -1.3561704081804674E-01  -2.4292263527108238E-01  -7.9229089106941569E-02  -1.7828187520343003E-01  -1.4545433197551397E-01  -1.6581055411426371E-01  -1.6193374446967487E-01  -1.1370465782711879E-01  -1.5370346572262678E-01  -1.8933133603722246E-01  -1.4673396499619876E-01  -8.4003339896836574E-02  -1.8982358638925262E-01  -1.2195289709502465E-01  -2.0641967445621445E-01  -1.0477540969188676E-01  -6.5113714910039630E-02  -1.1465714767835725E-01  -1.0797742187143253E-01  -1.9656257035899047E-01  -1.1613614375067240E-01  -1.0803396682582182E-01  -1.0219712948277200E-01  -1.7311781574545823E-01  -7.3852724285477706E-02  -1.0147757891669394E-01  -1.6573114472395314E-01  -1.4732479130642284E-01  -1.2072771266071858E-01  -1.7720647810342566E-01  -2.4224732632477095E-01  -1.5386408096246473E-01  -8.9599570341115639E-02  -1.2603289415075464E-01  -8.9726207807037606E-02  -1.1875091686049608E-01  -1.5364535864727427E-01  -1.6170209248327927E-01  -1.5898014645436220E-01  -1.9815875585315543E-01  -1.6153423893934124E-01  -1.5665321658220685E-01  -1.1234668191328345E-01  -1.1727592252228677E-01  -1.0839974316806190E-01  -9.5447769482735201E-02  -1.2153025359353274E-01  -2.0655084297333939E-01  -9.9874181213314595E-02  -1.1634549280569445E-01  -3.6611799692325231E-01  -7.8869307575331102E-02  -1.3168094904935226E-01  -1.5029474170938606E-01  -2.0534923299653154E-01  -1.1883696828222562E-01  -1.2626651193277960E-01  -1.9394275992706961E-01  -1.5730973448547619E-01  -1.9700037485149854E-01  -6.4993951756081747E-02  -1.3999034022043391E-01  -8.3693699719471770E-02  -1.8731902004467083E-01  -6.7077257315045574E-02  -8.0028883056247058E-02  -2.4140357099620535E-01  -1.7266671423261296E-01  -1.3887331244781301E-01  -4.3883933740781372E-01  -2.3434268460100832E-01  -7.3693275807661510E-02  -1.0035480750380427E-01  -1.3776351219202440E-01  -9.8822497530300812E-02  -1.0879166894855509E-01  -8.4993239484742494E-02  -9.4622837118798486E-02  -8.3432050788428316E-02  -1.2945540850999740E-01  -1.5764278718830121E-01  -1.8264725542472440E-01  -1.0336262571738668E-01  -3.4248210587348205E-01  -1.5921510283354390E-01  -2.2295648654976166E-01  -7.3518852480894750E-02  -1.3756879342710288E-01  -1.7458946395086139E-01  -2.1187920247555705E-01  -7.3590286232210880E-02  -9.6160348582460281E-02  -2.4004140052088063E-01  -1.2819326353182092E-01  -1.2364192104837356E-01  -1.5038292589706748E-01  -1.7620059718992626E-01  -6.9232190391325013E-02  -1.4205734488852859E-01  -1.6947922650677336E-01  -9.7538323042187167E-02  -1.5104920869480920E-01  -1.7101599713454901E-01  -2.3047741140325487E-01  -1.4720057867688610E-01  -1.2731907952802901E-01  -1.6740989633026435E-01  -1.2313876073900434E-01  -6.1543419092629274E-02  -1.5522109670916223E-01  -1.4351888225689632E-01  -1.8949789949109844E-01  -6.5665318187006189E-02  -9.3165489875127752E-02  -2.1769631302329470E-01  -2.0362080424482371E-01  -1.5519410430571637E-01  -1.1802749957772511E-01  -1.1785579951987019E-01  -1.1543210549310214E-01  -1.8639763676953833E-01  -2.1261857258340849E-01  -7.4446492003324496E-02  -7.2981701182886577E-02  -1.7396821828913470E-01  -1.3173419818822926E-01  -7.6352327437482798E-02  -1.3019497685886641E-01  -1.5334361271497129E-01  -9.5399621988119188E-02  -1.9453203940506941E-01  -1.0667324902305803E-01  -1.5394264086671330E-01  -7.4749010891380224E-02  -7.2399968828365788E-02  -6.6206534950496693E-02  -1.7063602288430760E-01  -1.0692732899449039E-01  -1.4371571198751815E-01  -9.2456531371262363E-02  -7.0276518734619861E-02  -9.5522517767893972E-02  -1.0850554672081346E-01  -7.1520358554410468E-02  -8.2767310142734571E-02  -1.0569751642891340E-01  -1.1825374259711000E-01  -8.3055306240834834E-02  -9.8183574050081227E-02  -1.1880405964567108E-01  -1.7766877237492881E-01  -1.0755187904823281E-01  -2.5943315604476541E-01  -1.7532907268566597E-01  -8.3836105672428773E-02  -2.2918039158135525E-01  -1.1580887567797374E-01  -8.5410213768912335E-02  -1.1579627921002528E-01  -1.4998342647203211E-01  -8.7321896728177889E-02  -1.7784180346089523E-01  -2.0686337291939938E-01  -2.4662051632537521E-01  -1.1342840214362807E-01  -1.1307781629091308E-01  -8.0667916008727206E-02  -1.3051572508374487E-01  -9.9793335628959673E-02  -1.8285588795213131E-01  -1.6205624403108154E-01  -9.8976865270229739E-02  -2.3433147040187913E-01  -1.1769588974646270E-01  -2.1494224555948072E-01  -1.2529913879624882E-01  -1.5090066967670085E-01  -1.8009481832793151E-01  -1.3079665124338516E-01  -1.2843159843145652E-01  -1.0593129627067840E-01  -1.1207126832581488E-01  -1.8910312845881311E-01  -7.4569497913558616E-02  -2.2891143918793541E-01  -1.3479204548985133E-01  -1.7396666705496378E-01  -2.0590506461407029E-01  -7.9332033470182819E-02  -7.2072761601429072E-02  -1.3222756508517741E-01  -2.6851162639831283E-01  -7.7398603931219612E-02  -7.6349765799408525E-02  -7.3138791175307555E-02  -2.9984399680104878E-01  -1.2079605962776031E-01  -1.2525262597748016E-01  -1.4341271869846875E-01  -2.0901951899389140E-01  -1.1810416937819568E-01  -1.3226169921736669E-01  -1.7331682401938514E-01  -5.7987935829189721E-02  -1.1833243449772653E-01  -1.0493850161727654E-01  -1.7109083670579708E-01  -1.4271815664541715E-01  -7.7863466739304971E-02  -1.9313034462456155E-01  -1.7827968092210486E-01  -6.6805983092166316E-02  -2.1370982750681961E-01  -8.1578860341036230E-02  -1.6081030603371776E-01  -1.4800428183103961E-01  -1.1715987189974263E-01  -1.1574049922749691E-01  -1.6668404241692661E-01  -1.1499855963937464E-01  -3.8267710588800069E-01  -1.1664362396148346E-01  -1.6443965678000769E-01  -8.8377029678943272E-02  -2.2211243643896705E-01  -1.2318877022410100E-01  -3.9416700521333936E-01  -1.7932777035608449E-01  -1.0363011568299491E-01  -1.5178095202671388E-01  -8.1470521016012390E-02  -1.2137559365129000E-01  -1.7001164059323523E-01  -1.2111535464046785E-01  -1.1471145271394864E-01  -1.2902731474212870E-01  -5.7910980139841355E-02  -8.1802057739404160E-02  -9.6093938939274051E-02  -7.3391955011660820E-02  -1.6769015336330445E-01  -1.7172976714544921E-01  -1.2104988077619465E-01  -1.6036773113582445E-01  -1.3821194165286274E-01  -8.9119352178943137E-02  -1.0640976216991507E-01  -1.1689157018104819E-01  -9.3621152895760923E-02  -8.6751942880965910E-02  -1.4421717530017616E-01  -1.0957810538785692E-01  -1.9750639028271852E-01  -9.1677755035082076E-02  -2.2135797114678141E-01  -1.2707177358325847E-01
  0.0000000000000000E+00   0.0000000000000000E+00   0.0000000000000000E+00   0.0000000000000000E+00   0.0000000000000000E+00   0.0000000000000000E+00   0.0000000000000000E+00   0.0000000000000000E+00   0.0000000000000000E+00   0.0000000000000000E+00   0.0000000000000000E+00   0.0000000000000000E+00   0.0000000000000000E+00   0.0000000000000000E+00   0.0000000000000000E+00   0.0000000000000000E+00   0.0000000000000000E+00   0.0000000000000000E+00   0.0000000000000000E+00   0.0000000000000000E+00   0.0000000000000000E+00   0.0000000000000000E+00   0.0000000000000000E+00   0.0000000000000000E+00   0.0000000000000000E+00   0.0000000000000000E+00   0.0000000000000000E+00   0.0000000000000000E+00   0.0000000000000000E+00   0.0000000000000000E+00   0.0000000000000000E+00   0.0000000000000000E+00   0.0000000000000000E+00   0.0000000000000000E+00   0.0000000000000000E+00   0.0000000000000000E+00   0.0000000000000000E+00   0.0000000000000000E+00   0.0000000000000000E+00   0.0000000000000000E+00   0.0000000000000000E+00   0.0000000000000000E+00   0.0000000000000000E+00   0.0000000000000000E+00   0.0000000000000000E+00   0.0000000000000000E+00   0.0000000000000000E+00   0.0000000000000000E+00   0.0000000000000000E+00   0.0000000000000000E+00   0.0000000000000000E+00   0.0000000000000000E+00   0.0000000000000000E+00   0.0000000000000000E+00   0.0000000000000000E+00   0.0000000000000000E+00   0.0000000000000000E+00   0.0000000000000000E+00   0.0000000000000000E+00   0.0000000000000000E+00   0.0000000000000000E+00   0.0000000000000000E+00   0.0000000000000000E+00   0.0000000000000000E+00   0.0000000000000000E+00   0.0000000000000000E+00   0.0000000000000000E+00   0.0000000000000000E+00   0.0000000000000000E+00   0.0000000000000000E+00   0.0000000000000000E+00   0.0000000000000000E+00   0.0000000000000000E+00   0.0000000000000000E+00   0.0000000000000000E+00   0.0000000000000000E+00   0.0000000000000000E+00   0.0000000000000000E+00   2.5024061378527032E+00   2.6879152725200015E+00   3.3370410104127721E+00   3.5888976977947231E+00   3.2755738960695511E+00   3.4134166639498211E+00   4.1620423932500410E+00   3.6808689752617831E+00   3.9191225139481674E+00   4.8066738323624723E+00   3.3726265938435276E+00   5.1568479907842004E+00   3.5746166629970642E+00   2.8447718568266427E+00   3.1072661561801249E+00   2.5968934538907607E+00   2.6889560069354439E+00   4.3542429128740672E+00   3.5872853614609945E+00   2.9557821323768354E+00   3.6944073492372524E+00   3.8861974295500379E+00   4.7967906155752100E+00   4.2675079763183419E+00   3.1579691224724482E+00   2.3500304209243632E+00   3.8904648331103131E-01   4.8721631072458532E-01   6.8825934113167475E-01   5.5122420458146104E-01   9.9453601898421995E-01   7.9708614872770744E-01   4.4819538874361647E-01   5.2024881024462011E-01   3.9001802049274925E-01   4.1025139736910804E-01   6.2237710440622251E-01   6.4787229759181708E-01   5.7623779495713146E-01   9.5285218136295524E-01   8.2158072428867646E-01   6.3261745229288324E-01   7.8410348081336667E-01   4.6565077861602655E-01   3.8254696932249810E-01   4.4494366673400143E-01   3.9355220792618006E-01   5.3792346357556664E-01   3.7697089052538157E-01   3.7338215988418050E-01   2.1487871376083270E+00   3.5021503925870628E-01   3.6157185763323030E-01   3.3323586357999763E-01   2.3897492932073532E+00   3.8539513291779237E-01   3.5370563354291158E+00   4.7928098943297265E-01   2.4578080896265542E+00   4.2352917843475918E-01   2.7057323929726746E+00   3.7019960714764882E-01   2.4604035651383853E+00   2.1725743563756370E+00   1.8968459639784523E+00   3.0235623729042127E-01   3.1401499576489966E-01   3.0488040218487422E-01   4.4348886461506820E-01   2.9191339973547552E+00   3.8811336473330202E+00   3.0968787621316576E+00   4.7270550159547575E-01   3.1452600530318104E+00   5.8812414530071744E-01   4.9929431603831465E-01   2.5612877677130952E-01   2.5188384233266498E-01   2.4986483894404413E-01   1.5524835556357175E+00   1.7051638249724124E+00   2.3793857216993350E+00   2.0536570977670170E+00   2.8061179576437667E-01   1.9493678747415277E+00   3.3955095494562576E-01   1.9576883330598143E+00   3.1035988444900864E-01   3.5360354242320491E-01   3.1609488305366962E-01   2.9667983027106195E+00   2.0310493605567812E+00   2.2105034349011672E+00   2.9600306447903946E-01   1.9222445416303648E+00   3.4464806187855551E-01   2.2562196797117267E+00   3.6552082064912711E-01   2.5324695701088036E+00   3.5913017640945477E+00   3.0146932619445650E+00   4.0458110506156419E-01   2.8780872134482158E+00   5.4170824615653224E-01   4.0335212000043272E+00   2.7737307189582170E+00   2.8236565746990006E+00   3.8006416596076958E-01   2.2750697279520584E+00   3.9238557215052711E-01   4.7062596566676079E-01   2.8013898686791898E+00   4.1838292950724643E-01   4.9985891780375874E-01   2.3968435057821020E+00   3.3131814344715893E-01   1.9648188493509426E+00   2.6737407686646830E+00   1.7990348271907517E+00   2.0455534478403443E+00   3.1974018455701836E-01   3.3264165007381086E-01   3.4006296535243768E-01   2.2943746902897812E+00   3.8806559843967958E-01   4.7200935536413996E-01   4.1317636246527822E-01   4.2101968952954122E-01   2.5448791914798674E+00   3.1952550478921182E-01   3.0091140827852447E-01   3.7998340119079604E-01   3.4661837008114932E-01   2.9030247953732280E-01   3.0548166264117521E-01   2.8443986849231756E-01   7.3133384292700676E-01   3.8472292512169597E+00   5.7924286520576873E-01   4.7271517714249622E+00   5.9716263737038933E-01   7.9962039970480916E+00   4.9393223921774982E+00   4.7604317337127293E+00   8.8329151004088835E-01   4.9111015679916274E+00   7.2246392118581970E-01   1.0150807794255536E+00   4.1474596235938472E+00   6.3001964916455966E-01   6.1746232895755426E-01   7.9758668746786665E-01   4.3529700868301138E+00   6.1545558884538387E-01   6.7686301403027593E-01   4.6543299830206823E+00   7.4677061700018921E-01   9.4438243980589898E-01   5.7761031356927295E-01   4.3962862204860214E+00   3.3982752721602756E+00   4.7138913637204372E+00   2.8361799783006654E+00   4.4616996807359194E-01   5.8722702637089286E-01   4.5830202223247102E-01   4.5522292039534223E-01   2.1486920180798452E+00   2.1825002689360393E+00   2.6819518092501053E+00   2.8306159821669428E+00   2.4376884345608256E+00   2.4814080937819800E+00   3.3036195393510632E+00   2.6442901716095042E+00   4.1193483312376058E+00   2.4679871230717669E+00   2.8571001047081288E+00   2.4388058374032671E+00   3.2986655325804981E-01   4.3795374264118431E-01   3.6905384222462440E-01   4.3276404529556500E-01   5.2101404334615709E-01   4.2802517070526069E-01   3.7296101432030637E-01   4.0999952498399284E-01   4.0740439510730686E-01   3.7059771558406251E-01   4.0965872694280192E-01   4.3680206253930531E-01   3.8022340068176824E-01   3.5564103948479092E-01   3.4876200036001408E+00   5.1227987911151029E-01   3.9208324960905339E+00   5.3421302627324230E-01   4.7927846309472510E+00   4.8206896014835499E+00   8.7957344337173315E-01   9.9815087669189018E-01   5.0842677898862494E+00   4.2272821488020424E+00   3.5916658127199903E+00   5.3472132743293277E-01   4.0517503840950244E+00   3.6293040812495514E+00   6.4370927978963688E-01   7.7813698164726952E-01   6.0038081712350599E-01   3.5507030233611174E+00   2.7289759311993573E+00   4.9032923549110080E-01   3.6676032209828269E+00   2.3831458407841657E+00   3.9258381521902208E-01   3.8483432538396883E-01   3.7124698537074324E-01   3.5266150554231612E+00   5.1798749374982398E+00   3.5430230777628458E+00   4.7317320037383970E-01   2.8341088333126279E+00   4.9686838064540495E-01   4.6906116548559790E-01   4.2336530439309944E-01   7.5916837922462337E+00   1.0583810730213594E+00   1.7665582053705731E+00   1.2530017030237752E+00   5.8635527800844036E+00   1.0268854756819383E+00   4.5192043819168362E+00   6.5610109332796906E-01   7.0511992383726674E-01   7.3141506475452389E-01   5.1405867075376719E+00   7.6559328730134923E-01   9.6226347876378460E-01   4.3580546149039714E+00   8.1330056201911594E-01   4.5156349874975623E+00   3.5174579405164539E+00   3.5792541455786067E+00   5.1283566291160188E-01   2.6413896606044940E+00   4.3129138883839307E-01   4.9388235306226624E+00   6.8664612300573868E-01   4.0398239053088982E+00   5.2823305827805092E+00   3.6596952586667211E+00   5.4756730855407054E-01   4.3021951762729066E-01   4.0877283319493457E-01   6.6736105879503538E-01   5.6386829578289732E-01  -1.1981906522501100E+00  -1.1784700500465513E+00  -5.9484399411602062E-01  -9.1690129721176505E-01  -7.4169240699766825E-01  -1.9990100841707141E+00  -1.2949568853051525E+00  -8.8426443312717673E-01  -1.1289131295712307E+00  -1.0405205135376594E+00  -8.3426694032876858E-01  -9.2360800857752101E-01  -6.6843419929579406E-01  -1.3205879323794087E+00  -6.7643782881748427E-01  -1.0298272978137357E+00  -1.0083711931424881E+00  -8.9782040418931919E-01  -9.7028425624205994E-01  -6.7049364075502360E-01  -8.2590551284459290E-01  -1.2560798497520973E+00  -5.8675907673772731E-01  -1.0144864468550259E+00  -6.3157266854692995E-01  -1.3506156703162684E+00  -1.0122941333725592E+00  -1.4733837026299139E+00  -1.0226452189200468E+00  -1.2440715904112674E+00  -1.0253982264297448E+00  -9.0227813023719261E-01  -7.0297278828820942E-01  -8.9864477988891311E-01  -1.4110928042753823E+00  -6.8481270084918267E-01  -8.0675974061391331E-01  -8.6134171648291136E-01  -8.0874726005076769E-01  -8.1631638509747884E-01  -1.1327690478766244E+00  -5.6839024399950611E-01  -9.0966479631256214E-01  -6.7701729389625842E-01  -1.6464390639411777E+00  -1.1755358619761707E+00  -1.1378061133569877E+00  -1.1724739748844881E+00  -8.9597585749135311E-01  -9.8525414995491833E-01  -6.5494197889029382E-01  -1.3466119709476334E+00  -1.3069362771371709E+00  -7.2418835782695623E-01  -9.7303993657766052E-01  -9.2457378635609111E-01  -8.4416027785962200E-01  -1.5867869624006787E+00  -6.4978569592387247E-01  -7.2750147754518335E-01  -1.2097554658056104E+00  -8.2713593992628032E-01  -6.4074744326321442E-01  -1.2824134140979500E+00  -9.4539550798033933E-01  -9.4470597264952672E-01  -1.0918581640276539E+00  -7.9658754199124115E-01  -1.1972215562323452E+00  -5.1749515256976941E-01  -8.8046904818393901E-01  -1.3505816862656765E+00  -7.9438301282585999E-01  -1.1625414727199372E+00  -1.1957619523905407E+00  -1.6947532888883707E+00  -1.4224913557832912E+00  -1.4526769474394603E+00  -1.6022234588614943E+00  -1.4090930574376537E+00  -1.4509891828875978E+00  -1.6370364809081359E+00  -1.6068905901121109E+00  -9.5935583802615854E-01  -6.5256228991069976E-01  -8.1927163347810417E-01  -1.1915538806082704E+00  -7.5207055471534356E-01  -7.8334894349385853E-01  -6.3228547592345263E-01  -1.2269561271884786E+00  -8.3413636517474299E-01  -1.3824867226685262E+00  -1.5514443529051698E+00  -7.5835856021556314E-01  -1.2953969621876813E+00  -5.9967870018648628E-01  -1.5989264488183266E+00  -1.2199004953744061E+00  -7.6479142486914009E-01  -8.8143679204537084E-01  -9.4825918451497981E-01  -1.5063974042577557E+00  -1.0357579954270149E+00  -9.3379638805781617E-01  -1.3063749319083022E+00  -8.9631965480835918E-01  -8.1256289650471192E-01  -1.1242110315537934E+00  -1.9545145793824246E+00  -8.6563216911578844E-01  -6.8185102101248973E-01  -1.0322903338674063E+00  -8.1293539952224358E-01  -7.1626276400901401E-01  -2.5305655004715404E+00  -8.4829263492131279E-01  -7.1623075375740131E-01  -1.7135306384694040E+00  -8.2266189900000097E-01  -1.3891285364552604E+00  -1.5682713002145225E+00  -8.7176568979009816E-01  -1.5047210027015971E+00  -9.4126984536687730E-01  -1.4429725656194146E+00  -7.5915827586942830E-01  -1.2954502059145863E+00  -5.7913735582670278E-01  -1.0855194952676939E+00  -7.7941356586192267E-01  -8.5533767253165804E-01  -9.3080056226649621E-01  -8.7098474468928633E-01  -7.7251216711588422E-01  -1.3817050301717178E+00  -2.0298942284675645E+00  -1.7038224899405636E+00  -1.5188033263832157E+00  -9.1594114924041725E-01  -6.8790631108396649E-01  -6.3856455896410380E-01  -7.7916417670309879E-01  -6.7098650787769554E-01  -1.6170105272719850E+00  -6.0776223588923584E-01  -5.1483790494794135E-01  -7.0563457789798401E-01  -9.1036669797831793E-01  -1.5142764956716732E+00  -7.4634510075570470E-01  -1.1256878141905382E+00  -1.3719905292825840E+00  -9.1121171409757218E-01  -8.5387278655564558E-01  -1.1597051304609578E+00  -8.3725543270828040E-01  -1.2257548482744647E+00  -9.6799724197561354E-01  -1.3258784587236019E+00  -8.5503768785449186E-01  -8.6776011707734568E-01  -1.6293517291963866E+00  -1.0919058715688663E+00  -1.2034238575201455E+00  -7.7629690303263454E-01  -1.2313265974205208E+00  -7.1326802327774819E-01  -9.1404950483328984E-01  -6.7219602814097956E-01  -1.1594903218324475E+00  -9.5016357346061975E-01  -8.4729202557411831E-01  -1.3998542648027483E+00  -1.1359670053490920E+00  -6.9425461857681070E-01  -8.7710211224232815E-01  -8.6752952081990642E-01  -6.8113323409672755E-01  -1.1998943141888894E+00  -8.8535836329754813E-01  -7.8645775236718563E-01  -6.0781658262239957E-01  -9.3921027787031619E-01  -1.8501072232881925E+00  -8.4409224732703902E-01  -6.3588759771995518E-01  -6.3055021883997764E-01  -6.1381080386462283E-01  -7.1311654415489067E-01  -8.7581599057168213E-01  -9.4792741234327638E-01  -1.2976085544170668E+00  -1.0264397324328614E+00  -8.1617639818387333E-01  -6.2660619878082890E-01  -7.7160132971370610E-01  -6.8278139158755480E-01  -9.3957579138245939E-01  -5.8871829247220686E-01  -7.7967326342933729E-01  -7.7144872540087117E-01  -5.8698949505052900E-01  -9.2291267636283614E-01  -1.4690086950403649E+00  -7.3795724848126876E-01  -1.4239223410268895E+00  -9.3657636058941629E-01  -1.4835131036241185E+00  -1.2424725311374292E+00  -8.2362889962639074E-01  -1.0561649638284420E+00  -1.3385205649026659E+00  -1.1252568605185573E+00  -6.9632140047060298E-01  -1.1619924207995167E+00  -9.9538478852426093E-01  -1.2012497421418931E+00  -7.1391047844045152E-01  -5.7166049002477981E-01  -9.7348848942819755E-01  -8.9141383159601006E-01  -1.2559195557181999E+00  -8.2727808851958728E-01  -7.6292275392552600E-01  -8.6908941685204255E-01  -1.0553570046597602E+00  -6.7249120513070415E-01  -8.8631538621652362E-01  -1.3909958294750422E+00  -9.2071230742592669E-01  -1.0257213774037537E+00  -1.1968215691987765E+00  -1.6178105235391291E+00  -1.5938292623209513E+00  -8.3160910620476103E-01  -8.4709095250535971E-01  -7.2488029087114469E-01  -8.1543836331777231E-01  -1.1155915005727646E+00  -1.3856617763869179E+00  -1.2989511502183084E+00  -1.1897937355041754E+00  -1.2134785083887696E+00  -1.2614755798981545E+00  -9.7833110796689926E-01  -8.2156891977885138E-01  -7.6430889715396211E-01  -7.6105163602684811E-01  -8.8193903098768001E-01  -1.2310926827369304E+00  -8.7609587005479528E-01  -9.1486626426275242E-01  -1.9127667487480822E+00  -6.3003973629898813E-01  -1.0675416717819253E+00  -1.0311048567204466E+00  -1.1966741979602804E+00  -9.7254155305383982E-01  -8.1905378943569718E-01  -1.2085831521021382E+00  -1.3300852756961743E+00  -2.2461807277343642E+00  -5.7945666110559590E-01  -9.6783730716248295E-01  -7.5984283229154881E-01  -1.1631068961951048E+00  -5.9951885435034991E-01  -6.6549709222746567E-01  -1.3120324778174268E+00  -1.0571678440457413E+00  -9.0853092738107477E-01  -2.0894938604299491E+00  -1.8913764003356981E+00  -6.5152416734555441E-01  -9.4174167166906020E-01  -1.0411672566980241E+00  -7.8962036791882617E-01  -1.0295238840455911E+00  -7.9636386881539167E-01  -9.0933377388454439E-01  -7.5981079738490664E-01  -1.1269183993615699E+00  -1.0339841566145493E+00  -1.1969065397297651E+00  -9.7164882909723016E-01  -1.8387698046831547E+00  -1.0139377407839747E+00  -1.3274575075037023E+00  -6.5117097276171809E-01  -9.2849921820271730E-01  -1.8631504120887994E+00  -1.6654928133363078E+00  -6.7049021291264654E-01  -9.0237063765946568E-01  -1.3180419812637045E+00  -1.0104952185504434E+00  -8.0405803316214108E-01  -1.4434509214091389E+00  -1.4152262087611178E+00  -6.1234330644047974E-01  -1.2460223472269838E+00  -1.2889671053328160E+00  -6.8238744861406853E-01  -1.2776751446731072E+00  -1.3054824206527720E+00  -2.5272416639810413E+00  -1.2448387680497386E+00  -1.0802025982457855E+00  -1.4350183570495849E+00  -7.9669144865954433E-01  -5.4216390582692853E-01  -1.5417710175810579E+00  -1.1243563639473289E+00  -1.1663949327363632E+00  -5.8364291381949962E-01  -6.5717757583300640E-01  -1.7737095946311410E+00  -1.2708395682217613E+00  -9.6535499165845606E-01  -8.2288246361375439E-01  -9.6698398269622132E-01  -9.8483795324376500E-01  -1.5454182028750225E+00  -1.5445418748520470E+00  -6.6262984460642460E-01  -6.6363475451816478E-01  -1.3346853917370445E+00  -1.1090749462256448E+00  -6.1758725615564403E-01  -8.3911341825169061E-01  -1.2812692543007729E+00  -8.6615641014504152E-01  -1.5101775379149296E+00  -9.7810017412473282E-01  -1.0369625967456046E+00  -6.6871968884065391E-01  -6.3975216452411054E-01  -5.8355233720517874E-01  -1.0640800839611324E+00  -8.5032915788542951E-01  -1.1825611766552493E+00  -7.6938654398372552E-01  -6.1383920947796156E-01  -8.0838860267294776E-01  -1.0400225387407420E+00  -6.5326739376134046E-01  -6.8668633020929692E-01  -9.2248871274548749E-01  -8.4525952352407918E-01  -6.7150252251950704E-01  -8.4916369138129155E-01  -9.7433909057506518E-01  -1.0808414974078679E+00  -7.7002343978501286E-01  -1.8907535273461169E+00  -1.0824111942895693E+00  -7.2157978645697740E-01  -1.4504689653941103E+00  -8.2898952807694914E-01  -8.0557989889940895E-01  -9.1439088630813792E-01  -1.2705748145216236E+00  -8.3322850106396285E-01  -1.5255492451907775E+00  -1.4491172638856473E+00  -3.1791101606165197E+00  -8.4466239159219758E-01  -9.5823757165120182E-01  -7.2708361403356170E-01  -9.6203764921909429E-01  -8.3791846369586298E-01  -1.2056845594266856E+00  -1.4862522398851734E+00  -6.7827769113687952E-01  -1.7088437424842575E+00  -8.2290188074577342E-01  -1.2430575442348182E+00  -9.7379001792626474E-01  -1.2236167749520046E+00  -1.1426070055999429E+00  -1.1365571192573574E+00  -9.0594149470612673E-01  -7.2441776723843865E-01  -8.0680214955673057E-01  -1.2383163712322431E+00  -6.8098298560232151E-01  -1.5453832121421129E+00  -8.6180214532205102E-01  -1.7099314172818056E+00  -2.2345788252430139E+00  -7.1287203724932879E-01  -6.3573298043026183E-01  -8.4868153084021225E-01  -1.4378423745776043E+00  -7.1291875337386756E-01  -6.7274360467874994E-01  -6.6532439099288454E-01  -1.5175876229953231E+00  -8.5221641139857529E-01  -1.0056017140111888E+00  -9.2812987254384915E-01  -1.5487478380222510E+00  -8.1245612540016521E-01  -1.1494455130911587E+00  -1.3373548305439977E+00  -5.0871898525411097E-01  -9.6907364648162442E-01  -9.8804540858134116E-01  -1.2961869183674837E+00  -1.1932883589710297E+00  -7.2147467887316796E-01  -1.1761293199909584E+00  -1.8432801801821408E+00  -5.9583352660395328E-01  -1.2248618388571362E+00  -7.3688200702637630E-01  -1.0139541777836532E+00  -1.2959530383870950E+00  -8.1385405919785425E-01  -7.6390130135972567E-01  -1.0464959982482480E+00  -8.1758429143688138E-01  -1.8008325177308768E+00  -9.2087490760154223E-01  -1.0115480031565149E+00  -7.5530291713315911E-01  -1.3786639966313923E+00  -1.0003236224166794E+00  -1.9815832128753008E+00  -1.2974466048511111E+00  -8.6378607955457698E-01  -1.2829958990286967E+00  -7.5968737402191833E-01  -1.0362535609951216E+00  -1.4097168732417495E+00  -8.4687530186822324E-01  -8.2476654683233463E-01  -1.1213438196888441E+00  -5.0593362279675391E-01  -6.7942297648099337E-01  -6.7441523598761144E-01  -6.6841548691077668E-01  -1.4002422211911403E+00  -1.3200218169435953E+00  -1.0290630971643810E+00  -1.1044143134005804E+00  -1.0115893112934575E+00  -8.1737219729813304E-01  -1.0048494245778465E+00  -7.9791437353097472E-01  -8.9587585523725022E-01  -7.0533317364657899E-01  -9.1051779616809725E-01  -9.0757821287874751E-01  -1.5525627276542027E+00  -8.5807663041858884E-01  -1.4152748658826844E+00  -9.0576973525475724E-01
  0.0000000000000000E+00   0.0000000000000000E+00   0.0000000000000000E+00   0.0000000000000000E+00   0.0000000000000000E+00   0.0000000000000000E+00   0.0000000000000000E+00   0.0000000000000000E+00   0.0000000000000000E+00   0.0000000000000000E+00   0.0000000000000000E+00   0.0000000000000000E+00   0.0000000000000000E+00   0.0000000000000000E+00   0.0000000000000000E+00   0.0000000000000000E+00   0.0000000000000000E+00   0.0000000000000000E+00   0.0000000000000000E+00   0.0000000000000000E+00   0.0000000000000000E+00   0.0000000000000000E+00   0.0000000000000000E+00   0.0000000000000000E+00   0.0000000000000000E+00   0.0000000000000000E+00   0.0000000000000000E+00   0.0000000000000000E+00   0.0000000000000000E+00   0.0000000000000000E+00   0.0000000000000000E+00   0.0000000000000000E+00   0.0000000000000000E+00   0.0000000000000000E+00   0.0000000000000000E+00   0.0000000000000000E+00   0.0000000000000000E+00   0.0000000000000000E+00   0.0000000000000000E+00   0.0000000000000000E+00   0.0000000000000000E+00   0.0000000000000000E+00   0.0000000000000000E+00   0.0000000000000000E+00   0.0000000000000000E+00   0.0000000000000000E+00   0.0000000000000000E+00   0.0000000000000000E+00   0.0000000000000000E+00   0.0000000000000000E+00   0.0000000000000000E+00   0.0000000000000000E+00   0.0000000000000000E+00   0.0000000000000000E+00   0.0000000000000000E+00   0.0000000000000000E+00   0.0000000000000000E+00   0.0000000000000000E+00   0.0000000000000000E+00   0.0000000000000000E+00   0.0000000000000000E+00   0.0000000000000000E+00   0.0000000000000000E+00   0.0000000000000000E+00   0.0000000000000000E+00   0.0000000000000000E+00   0.0000000000000000E+00   0.0000000000000000E+00   0.0000000000000000E+00   0.0000000000000000E+00   0.0000000000000000E+00   0.0000000000000000E+00   0.0000000000000000E+00   0.0000000000000000E+00   0.0000000000000000E+00   0.0000000000000000E+00   0.0000000000000000E+00   0.0000000000000000E+00   2.9388685636539029E+00   3.2061165762925201E+00   3.8961355840554130E+00   4.4706266495663849E+00   4.1253903669056662E+00   4.0679546945898375E+00   4.7887152021823916E+00   5.0224759332520446E+00   5.3154926069329784E+00   6.7262873024561829E+00   4.2873185284066428E+00   6.5539768539121877E+00   4.4117785127000770E+00   3.4978295071266805E+00   3.6508032450808319E+00   3.0880620802339762E+00   3.1396844798259540E+00   5.0457456777525538E+00   3.8494717667165506E+00   3.1372354724701590E+00   3.8214385294400839E+00   3.9994242315546504E+00   5.1517992980389957E+00   5.1040395410116384E+00   3.4162006187595866E+00   2.5117443664998604E+00   4.4549681313049044E-01   5.9918994294759742E-01   9.9427312768214204E-01   7.4690558281424468E-01   1.5281999539341002E+00   9.5513224631811600E-01   5.5156476918296438E-01   5.9243483235945804E-01   4.5731553992473106E-01   4.6821461307424828E-01   6.5429698390502000E-01   6.3021229441320259E-01   5.9712154976191778E-01   9.9358055750055685E-01   8.5754008451950536E-01   7.4966247149407650E-01   1.0318379623142384E+00   5.1333246998858162E-01   3.9987523855054358E-01   5.2255287718498256E-01   4.6561190705365108E-01   6.8680279834620661E-01   4.0554929128078854E-01   4.0144849076284816E-01   1.8423450065113280E+00   2.9932257941190199E-01   3.1068889472385791E-01   2.8954609058272529E-01   2.0187824191351966E+00   3.2661176015738569E-01   2.9158370005963277E+00   3.8924045396156171E-01   2.0968038541826099E+00   3.6126480213837825E-01   2.3872982815523081E+00   3.2461229075635017E-01   2.1694143764599603E+00   1.8992160869700785E+00   1.7005493454110641E+00   2.7118417731961175E-01   2.8417994085949394E-01   2.7428876057751178E-01   3.7281342235877418E-01   2.4730395060851040E+00   3.3328794651000688E+00   2.6268605473645170E+00   4.1304638666356669E-01   2.6540989483504780E+00   4.9227742797442930E-01   4.2072529554865057E-01   2.2794420819766006E-01   2.2352880858801152E-01   2.2224610622451835E-01   1.3757165816968415E+00   1.4927054264494271E+00   2.0689997179180160E+00   1.7917589034005108E+00   2.4664428431991475E-01   1.6773162876021570E+00   2.9125825736116134E-01   1.6881730704489013E+00   2.6895759636866345E-01   3.0154529920872325E-01   2.7511415634960446E-01   2.4861300384824632E+00   1.7278769265669935E+00   1.8949156491288457E+00   2.5624863960638328E-01   1.6400416475201178E+00   2.9073480795652212E-01   1.9049565561295903E+00   3.1153476825555210E-01   2.0887682637031828E+00   2.9448575383465121E+00   2.4603306485483469E+00   3.3363784062717472E-01   2.2919361854424207E+00   4.2105728463690062E-01   3.2027616840445940E+00   2.2317396175484152E+00   2.3312870065418454E+00   3.1640247774736524E-01   1.9070623053782108E+00   3.2759863786947663E-01   3.7577384364832400E-01   2.2363813943034527E+00   3.4108966945929819E-01   3.9344193374662684E-01   2.0434269981729489E+00   2.8370928645210919E-01   1.6827261666443039E+00   2.2876690452345430E+00   1.5555321544717315E+00   1.7689987992329510E+00   2.7779249685339413E-01   2.8988370178582074E-01   2.9551584033794315E-01   1.9419559469026235E+00   3.2637917235273350E-01   3.8731629593515277E-01   3.5080557695164050E-01   3.5644342945402163E-01   2.1369460734249022E+00   2.7269657376686368E-01   2.5895493617151111E-01   3.2000356911188133E-01   2.9433876817828009E-01   2.5202478807885703E-01   2.6293361720468628E-01   2.4800088259561801E-01   7.5821305718628840E-01   4.1846571297003283E+00   6.1544684855245779E-01   5.5985746694549121E+00   7.1454117592286726E-01   9.9479134693439661E+00   6.3883600883035569E+00   6.9467996015413496E+00   1.4871637121896346E+00   6.7284169472034145E+00   8.9443831730553947E-01   1.3690403931129476E+00   5.0717968049781090E+00   7.3454033786151718E-01   7.4515211754701016E-01   9.3708993292957088E-01   5.9660506108208269E+00   8.1790083375613454E-01   9.4625858234974236E-01   7.0516296131182861E+00   1.1952195112232158E+00   1.5221993849621895E+00   7.7046267226519149E-01   6.0355297020134611E+00   4.5268062672673510E+00   6.2364191187357108E+00   3.6188460566647409E+00   5.5367240144843288E-01   6.3944815137173228E-01   5.9156100714086801E-01   5.6960548982432657E-01   2.3599441179430607E+00   2.3615522757405096E+00   2.8799375621656176E+00   3.0418840230143096E+00   2.5710198572102798E+00   2.5324569976022095E+00   3.3123113463123790E+00   2.8289191962460163E+00   4.4513972002074649E+00   2.7102547124064404E+00   2.8930273512818836E+00   2.3991978260746327E+00   3.5837975657135435E-01   4.7528436627439408E-01   3.8829876779507361E-01   4.5299763050412090E-01   5.7965896462541144E-01   4.7490209729867211E-01   4.0473450572011033E-01   4.5873341406331453E-01   4.1887228284037820E-01   3.6452947372068423E-01   3.9776153826700783E-01   4.2573568973125769E-01   4.1769909292255608E-01   3.9703965014385229E-01   3.3419436625175409E+00   5.0033651197091822E-01   3.9056331050801867E+00   5.6366623817068251E-01   5.0967387105262763E+00   4.6400272734516435E+00   9.0359827519356029E-01   8.0327392919194418E-01   4.3975029561439083E+00   3.6290382044271068E+00   3.2532425652252965E+00   4.8237357884271470E-01   3.3108655941391554E+00   3.0143613634307216E+00   5.3773551280425991E-01   5.9992079767799000E-01   4.9867404625046935E-01   3.0761972704383935E+00   2.3982721554777413E+00   4.3194026207587938E-01   3.1932935174348600E+00   2.1479970092840062E+00   3.5622990087805861E-01   3.5225605684288325E-01   3.3356925306158919E-01   2.8457780485199882E+00   4.0437594314612291E+00   2.9176901618896087E+00   3.9775477933001752E-01   2.3261209077545772E+00   3.9999516948338121E-01   3.8579179609250697E-01   3.5437721017879503E-01   4.5081633275594930E+00   6.7948975831152802E-01   9.0535325637590813E-01   7.6041730317456102E-01   3.8571803235219355E+00   6.7762903912770378E-01   3.2249551477915226E+00   4.8751547365181108E-01   5.1080832680412736E-01   5.3671331393272714E-01   3.5731052725640633E+00   5.4841159916703186E-01   6.5862922639208088E-01   3.1923486783791271E+00   5.8243380001840084E-01   3.5388446215166622E+00   2.7208402240080440E+00   2.8509059242036128E+00   4.0884056759348031E-01   2.1683471586403891E+00   3.5400469247058375E-01   3.7191186818035038E+00   5.2069859243691319E-01   3.1689574612239326E+00   4.2101733427239241E+00   3.0118061887430883E+00   4.6421134245454215E-01   3.5761372662507301E-01   3.3951378596001403E-01   5.5388917797138004E-01   4.6558297839940682E-01  -1.2741721633251366E+00  -1.5591041865049378E+00  -5.1724811980097962E-01  -7.9832435224094100E-01  -6.2152751968724285E-01  -2.4869466608833015E+00  -1.0109338465596844E+00  -7.2895982086397682E-01  -8.8471323112620448E-01  -1.1971937987083641E+00  -9.7404387577814266E-01  -9.5536830675419471E-01  -5.7191638180043380E-01  -1.0525450027364944E+00  -5.9682818010934446E-01  -1.1128409775416210E+00  -8.0068420079170743E-01  -7.3621048940239564E-01  -8.3321917114307142E-01  -7.1999101265975296E-01  -8.2807995928140787E-01  -1.7244334564609829E+00  -5.1193108524310116E-01  -8.7891366500260748E-01  -5.4140467763395750E-01  -1.5995953054951690E+00  -8.3362707708018724E-01  -1.8725632912177874E+00  -8.1454535417710805E-01  -1.4416447530335308E+00  -1.2773197544844894E+00  -9.7605829324787796E-01  -6.1983292019167258E-01  -7.5831340702325489E-01  -1.0626057432007407E+00  -5.8383644557780179E-01  -6.6608247223186512E-01  -7.0295218565432172E-01  -8.6910991433737006E-01  -8.2658130847975675E-01  -1.5089528375315533E+00  -4.9757021449273098E-01  -7.9942844237563637E-01  -5.7595946371609053E-01  -2.1294383713862506E+00  -9.4859000121678294E-01  -1.3559813498945195E+00  -9.0693961688622948E-01  -1.0687114875146255E+00  -1.0457382268033335E+00  -5.6091051916684109E-01  -1.0563200232846002E+00  -1.3018765237784788E+00  -6.3306982916868970E-01  -8.2434250550866195E-01  -7.4391130117567694E-01  -6.9625843251805286E-01  -2.3155520979453912E+00  -5.5910272031038633E-01  -7.8718509768565537E-01  -1.0047788390734638E+00  -8.4415136820365577E-01  -5.4668006775351341E-01  -1.3948955960914771E+00  -1.2062854747663743E+00  -7.7537624397549465E-01  -1.3751300484604831E+00  -6.7293047962600216E-01  -1.0844141645577856E+00  -4.5857269627712732E-01  -7.2278628177778503E-01  -1.1036209822511083E+00  -7.1599982062492928E-01  -1.1139828254232218E+00  -1.2831619283146956E+00  -1.4658332757119237E+00  -1.7013301364525397E+00  -1.0641126545156050E+00  -2.2420820906811723E+00  -1.2096789240295540E+00  -1.9886821879889423E+00  -2.2428124994961638E+00  -1.5466696271670539E+00  -7.6397463805533661E-01  -5.6272396096593680E-01  -6.9893641335584022E-01  -1.4706140761915532E+00  -6.3498336573877723E-01  -8.3725452188027816E-01  -5.6685245223942782E-01  -1.6741572153939481E+00  -9.7962431619210544E-01  -1.6905986836708848E+00  -2.3505462429248638E+00  -6.3568863618064675E-01  -1.3331407872511671E+00  -5.1851103336768212E-01  -1.7172639202195954E+00  -1.0039365185825735E+00  -6.4731850656732692E-01  -9.4298101182851035E-01  -1.1659459448646288E+00  -1.0749831284442644E+00  -1.2169384334604094E+00  -7.4546031562128445E-01  -1.7718314343336949E+00  -1.0465628062336521E+00  -8.5700726795927451E-01  -1.4291091433326424E+00  -1.2857254394281690E+00  -1.0293553948326224E+00  -5.8966618776029023E-01  -8.7561823770192782E-01  -7.9973389212832524E-01  -6.1411525295883873E-01  -1.5027226598447703E+00  -7.1231505939812378E-01  -7.8664801188478384E-01  -1.1910361022889295E+00  -9.0341775024275761E-01  -1.0631049082849866E+00  -1.1304752341842004E+00  -1.0244186683821768E+00  -1.9265622248044629E+00  -7.7343185201221609E-01  -1.4185110656608400E+00  -8.1488057287844418E-01  -1.1443719949327458E+00  -5.0593800026022517E-01  -8.5368816684396298E-01  -6.5976525188190627E-01  -7.0089293823193921E-01  -7.8625658139452759E-01  -9.1849401954612864E-01  -6.5099749277560892E-01  -1.9453729722506612E+00  -1.3349774186153991E+00  -2.7336460500224176E+00  -1.9350290001436816E+00  -8.0031098805257761E-01  -5.8886127353242557E-01  -5.5409259618009110E-01  -6.4634976976986747E-01  -5.8322604797077127E-01  -2.2319824513032684E+00  -5.2405035759113539E-01  -4.5740917341836479E-01  -6.0363036491704680E-01  -1.1408748575326735E+00  -2.3894368091809235E+00  -8.2007824479456415E-01  -1.3835905566019493E+00  -1.0061198791868711E+00  -7.5342122715862536E-01  -8.3481332800165109E-01  -1.4556448185779236E+00  -7.1411807483094081E-01  -1.3734638834974837E+00  -8.4387789154952098E-01  -1.5130250597862120E+00  -6.9840934553254341E-01  -1.0282973283638437E+00  -1.7167146405481650E+00  -9.3014564326584315E-01  -1.6336618057283196E+00  -6.4887714226668236E-01  -1.2015171801873190E+00  -6.0317453494624818E-01  -1.1252972239224990E+00  -5.7405896016752700E-01  -9.5584966742542776E-01  -9.9315500503015797E-01  -9.9360681561188602E-01  -1.4773137107826446E+00  -9.5345873553730898E-01  -7.4777661380209814E-01  -7.2963566286356607E-01  -7.1806787255797833E-01  -5.9090374707934668E-01  -1.2713670960433938E+00  -7.2692436826849760E-01  -6.5337279688616090E-01  -5.2385758756804002E-01  -1.0084991210430534E+00  -2.7509446958155723E+00  -7.1268830832174401E-01  -5.4389199553702505E-01  -5.4556063269411992E-01  -5.5036115041132749E-01  -6.2627686586453790E-01  -7.1955701908917413E-01  -7.5526211518391062E-01  -1.2857766693720838E+00  -1.1055494910660184E+00  -8.1610212956062644E-01  -5.3918329443631186E-01  -8.1244491340444636E-01  -5.9058163203129199E-01  -7.4993147084325351E-01  -5.1274498170544702E-01  -7.0969719804501175E-01  -8.3195534482355926E-01  -5.0887758430615837E-01  -1.1630808715926921E+00  -1.7999255371630911E+00  -6.2695783132300031E-01  -1.8438628670860306E+00  -9.7417421350128730E-01  -1.1671275663651453E+00  -1.2891423389098389E+00  -8.2243299783996715E-01  -1.1377370499211208E+00  -1.6763445400042118E+00  -1.1911950498336170E+00  -6.1194986179410782E-01  -1.5202672873673813E+00  -8.7078411789871613E-01  -1.4134953474404337E+00  -7.9270703671093456E-01  -5.0093913312629734E-01  -8.1134639680557108E-01  -7.5050499977759377E-01  -1.4983859637206105E+00  -8.3571560213452700E-01  -7.5054340156743049E-01  -7.1318590068951959E-01  -1.3342499883383043E+00  -5.7468586464069471E-01  -7.3108173674399879E-01  -1.0508148457697135E+00  -1.0070138471202175E+00  -8.1702227934640748E-01  -1.6162153748461228E+00  -2.3083461023312544E+00  -1.1290915258218233E+00  -6.8261876581693670E-01  -9.1542553769390489E-01  -6.3699922085017813E-01  -8.3304980273589357E-01  -1.3409357881803703E+00  -1.1575639116902663E+00  -1.5383172146282096E+00  -1.5671412321376406E+00  -1.3087190527173933E+00  -1.0513641215555061E+00  -7.9242639520042846E-01  -9.1384864076979211E-01  -8.0463962288540591E-01  -6.8431592196184776E-01  -1.0401357960924089E+00  -1.3038818703034529E+00  -7.2219647295984202E-01  -7.9546015592726527E-01  -2.3875655129838114E+00  -5.6837365110471072E-01  -1.0369718555648759E+00  -1.2893315882253775E+00  -1.2382979138994943E+00  -8.2986777953592572E-01  -9.5133104782296685E-01  -1.3162544245882963E+00  -1.0297362858180987E+00  -1.4046982680219218E+00  -5.0375891907292225E-01  -1.0421122564191889E+00  -6.3414999215781975E-01  -1.5478226025682682E+00  -5.2071578205255764E-01  -5.8842092087517084E-01  -1.5592676906901139E+00  -1.3253778781185395E+00  -9.3466938983828551E-01  -2.5365240087961745E+00  -1.5597491275785826E+00  -5.6103241935761994E-01  -7.5354283572333336E-01  -1.1983446216186169E+00  -7.1475842166259318E-01  -8.1516642785779470E-01  -6.6465011426717002E-01  -7.4524206746526056E-01  -6.3879740992894862E-01  -8.8515764195262758E-01  -1.3479632472156435E+00  -1.2822006129161190E+00  -7.7570018239020078E-01  -2.3428392530473712E+00  -1.1593322783655517E+00  -1.8828263034147450E+00  -5.5629954679381433E-01  -1.1949778616020437E+00  -1.2787214633009423E+00  -1.5175267237578038E+00  -5.7378479544664784E-01  -7.2871272532339493E-01  -1.5506733397787653E+00  -8.5288790161595252E-01  -9.4948138818205552E-01  -1.0396495957313614E+00  -2.0316882741774172E+00  -5.3119470900300469E-01  -1.0298204578998740E+00  -1.0340980752183981E+00  -7.3419770511070737E-01  -1.0526129992262283E+00  -1.0470546181314904E+00  -1.5176123479673782E+00  -9.8532642104270018E-01  -8.8166938258731642E-01  -1.0656706363051258E+00  -9.2011683350567408E-01  -4.7757733952046488E-01  -1.1113119212730660E+00  -9.4512731166797537E-01  -1.5459890959966853E+00  -5.0892448118885270E-01  -7.0455313141983589E-01  -2.8097721325344169E+00  -1.7357116874996692E+00  -1.1778598091038641E+00  -8.3602779771318558E-01  -8.3395431175444212E-01  -8.0914009346161730E-01  -1.3278640858630137E+00  -1.9008340081354673E+00  -5.6693077275295911E-01  -5.6783968856273637E-01  -1.0585809675817937E+00  -1.0015234473463155E+00  -5.5491491136249793E-01  -9.8168728237832703E-01  -1.5540369692969644E+00  -7.0147790238690444E-01  -2.1846725711925847E+00  -7.7327421898629067E-01  -1.1385439939373927E+00  -5.7422893390373164E-01  -5.4589327292456102E-01  -5.0934565596672920E-01  -1.2344131031965635E+00  -7.5722836920224146E-01  -1.1014296135422310E+00  -6.6484499524818053E-01  -5.2681794798554082E-01  -6.8614280731304722E-01  -8.1497417048305942E-01  -5.6663591166697447E-01  -6.0475697784333349E-01  -7.5452610019849742E-01  -9.3467232989747517E-01  -5.9645959002269855E-01  -7.0683456941736511E-01  -8.3290452221950917E-01  -1.1544094789058088E+00  -8.3870665647326637E-01  -2.5748180910147731E+00  -1.2632103785612876E+00  -6.1944513317307071E-01  -2.0085228208141710E+00  -8.3420806515933366E-01  -6.7891327704297466E-01  -7.9836907728994078E-01  -9.9790669904751039E-01  -7.0490190502914496E-01  -1.8197377619262289E+00  -1.8506594558203555E+00  -1.7068440581871851E+00  -9.7112929861561281E-01  -7.7343387978636458E-01  -6.1131608512491220E-01  -1.1272496482172776E+00  -6.9319332289117630E-01  -1.5806404740554816E+00  -1.0720431710308926E+00  -7.3962605981028662E-01  -1.7148099881060679E+00  -8.5403404151512241E-01  -1.3077273589459180E+00  -8.4236645641194741E-01  -1.1608483768440123E+00  -1.5524852201835395E+00  -8.8862295048835938E-01  -1.0950898900508781E+00  -7.9004056195529493E-01  -9.5042332855055323E-01  -1.6948304659122446E+00  -5.8086959437768326E-01  -2.0488253444110471E+00  -1.0153128545637493E+00  -1.1729775185646090E+00  -1.3931454924519837E+00  -6.0136420812557523E-01  -5.4462393543464127E-01  -9.1313403416052386E-01  -1.5055148715511200E+00  -6.0518761802424625E-01  -5.6965193080233223E-01  -5.6927969735296891E-01  -1.7303064970712794E+00  -9.2479179934630451E-01  -8.5105140945404756E-01  -9.6126216405568821E-01  -2.1404485404753215E+00  -8.6627772614149434E-01  -8.9499349039328102E-01  -1.0568528558480024E+00  -4.5117908861664169E-01  -8.3196270343980450E-01  -7.8717597508287163E-01  -1.7401356223548927E+00  -9.7556401618892030E-01  -6.1743509279895092E-01  -1.5583632174783069E+00  -1.2419377747907998E+00  -5.1793580738238032E-01  -1.4231555884311806E+00  -6.1816858276067754E-01  -1.2578640627934987E+00  -9.7779521022508864E-01  -8.2499410817449570E-01  -8.2015989373240628E-01  -1.2028054111597479E+00  -7.9727283873505184E-01  -1.8982133426996197E+00  -8.0107370175138615E-01  -1.2522222112863322E+00  -6.4287862747729818E-01  -1.6438315307509084E+00  -8.6784341239247365E-01  -2.5201196657094473E+00  -1.0724947828196985E+00  -7.3224426837330092E-01  -1.0043254001025592E+00  -6.4180455911442813E-01  -8.2305679206734927E-01  -1.0638246051189637E+00  -8.9947034259857461E-01  -8.2790979482319460E-01  -8.7913666742550356E-01  -4.4940281840892460E-01  -5.9900433970034195E-01  -7.2420848773617019E-01  -5.7184974154808421E-01  -1.2257864503854861E+00  -1.0508251717904824E+00  -8.4563156504193548E-01  -1.3883879809743349E+00  -1.1982705480140108E+00  -6.7322900651113415E-01  -7.9780904759001725E-01  -8.5725842890910031E-01  -7.3436514173492984E-01  -6.2137134708571451E-01  -9.8375901469246219E-01  -7.6514192113720780E-01  -1.4585639404796242E+00  -7.0118112756040352E-01  -1.9445491946007878E+00  -1.0868614444698865E+00
  0.0000000000000000E+00   0.0000000000000000E+00   0.0000000000000000E+00   0.0000000000000000E+00   0.0000000000000000E+00   0.0000000000000000E+00   0.0000000000000000E+00   0.0000000000000000E+00   0.0000000000000000E+00   0.0000000000000000E+00   0.0000000000000000E+00   0.0000000000000000E+00   0.0000000000000000E+00   0.0000000000000000E+00   0.0000000000000000E+00   0.0000000000000000E+00   0.0000000000000000E+00   0.0000000000000000E+00   0.0000000000000000E+00   0.0000000000000000E+00   0.0000000000000000E+00   0.0000000000000000E+00   0.0000000000000000E+00   0.0000000000000000E+00   0.0000000000000000E+00   0.0000000000000000E+00   0.0000000000000000E+00   0.0000000000000000E+00   0.0000000000000000E+00   0.0000000000000000E+00   0.0000000000000000E+00   0.0000000000000000E+00   0.0000000000000000E+00   0.0000000000000000E+00   0.0000000000000000E+00   0.0000000000000000E+00   0.0000000000000000E+00   0.0000000000000000E+00   0.0000000000000000E+00   0.0000000000000000E+00   0.0000000000000000E+00   0.0000000000000000E+00   0.0000000000000000E+00   0.0000000000000000E+00   0.0000000000000000E+00   0.0000000000000000E+00   0.0000000000000000E+00   0.0000000000000000E+00   0.0000000000000000E+00   0.0000000000000000E+00   0.0000000000000000E+00   0.0000000000000000E+00   0.0000000000000000E+00   0.0000000000000000E+00   0.0000000000000000E+00   0.0000000000000000E+00   0.0000000000000000E+00   0.0000000000000000E+00   0.0000000000000000E+00   0.0000000000000000E+00   0.0000000000000000E+00   0.0000000000000000E+00   0.0000000000000000E+00   0.0000000000000000E+00   0.0000000000000000E+00   0.0000000000000000E+00   0.0000000000000000E+00   0.0000000000000000E+00   0.0000000000000000E+00   0.0000000000000000E+00   0.0000000000000000E+00   0.0000000000000000E+00   0.0000000000000000E+00   0.0000000000000000E+00   0.0000000000000000E+00   0.0000000000000000E+00   0.0000000000000000E+00   0.0000000000000000E+00   1.9303026719215493E+00   2.1043763963212618E+00   2.6069257117018090E+00   2.8709324860073075E+00   2.6805897750633254E+00   2.6614799441140411E+00   3.2384436316711094E+00   3.2203264051803488E+00   3.5650413809513335E+00   4.5644293964984834E+00   3.0438784376357453E+00   4.9095696030562515E+00   3.2843585839254659E+00   2.5023547540250055E+00   2.7946567632087351E+00   2.2691927686334052E+00   2.3680292652100396E+00   3.2218257079187933E+00   2.5284384543098790E+00   2.1099702421774911E+00   2.6227741126294233E+00   2.5840241772448351E+00   3.1548851192406411E+00   3.0933704086932194E+00   2.2874936921320184E+00   1.7096908078336313E+00   2.9598820763724948E-01   4.0090285007603710E-01   6.0261998586193488E-01   4.9013249859031593E-01   9.5754858712807067E-01   7.5988163830838718E-01   3.8823666795376333E-01   4.6627830923827446E-01   3.3581788328645990E-01   3.5680173238517632E-01   4.3847613798445878E-01   4.1643908755272219E-01   3.8717038391421987E-01   6.0740490568316452E-01   5.1932648431704853E-01   4.5927863776040811E-01   5.9931096274806184E-01   3.3880239919926530E-01   2.7402118754209837E-01   3.3832524095813010E-01   3.0837549341981241E-01   4.3217490814190690E-01   2.7845989401476029E-01   2.7256048355666262E-01   1.4306186908494818E+00   2.3238351984472949E-01   2.4308349234273563E-01   2.2381306393535311E-01   1.5604321472453773E+00   2.5026151716634815E-01   2.2704865023512637E+00   3.0158811812612679E-01   1.6174202383287906E+00   2.8134589635484353E-01   1.8414722406785697E+00   2.4524012431250758E-01   1.6484164702453452E+00   1.4577071380137003E+00   1.2886348128168181E+00   2.0486136040465885E-01   2.1448191273718459E-01   2.0895111543755979E-01   2.8263662875586909E-01   1.8850497479123234E+00   2.5665061196745174E+00   1.9630574675172427E+00   3.0712604161222429E-01   2.0275055749712818E+00   3.6709413358181930E-01   3.1257037920416753E-01   1.7980817826020723E-01   1.7536779983868042E-01   1.7422788714801679E-01   1.0816394806952854E+00   1.1764434849535752E+00   1.6339368637009273E+00   1.4111841188460785E+00   1.9394528770908570E-01   1.3246088839586851E+00   2.3167496579906183E-01   1.3287789375013113E+00   2.1032675118121583E-01   2.3759032467080907E-01   2.1707903159777742E-01   1.9625870464737258E+00   1.3589314362875395E+00   1.4787788890658751E+00   1.9963274546270501E-01   1.2727594018612824E+00   2.2529444059410855E-01   1.5259740977238454E+00   2.4987140656462137E-01   1.6708868757103801E+00   2.3646632516299340E+00   1.9530676063155938E+00   2.6417793002805212E-01   1.8073006811684484E+00   3.3516627392554527E-01   2.4907187154108761E+00   1.7427220441360960E+00   1.8118132131723399E+00   2.4630380539529906E-01   1.4717131460469040E+00   2.5090368725540574E-01   2.9447219000620967E-01   1.7438926518187621E+00   2.6448840530709311E-01   3.0408560196502743E-01   1.6213924342196884E+00   2.2496639939826071E-01   1.3253245325807563E+00   1.7994678018366153E+00   1.2170581496471140E+00   1.4261440512649988E+00   2.2236145310811409E-01   2.3401628251561032E-01   2.3908382141857723E-01   1.5689571614309474E+00   2.6283185485127647E-01   3.1831337489219558E-01   2.8795677708824247E-01   2.9366234175430656E-01   1.7509408439866312E+00   2.1203449603571686E-01   1.9996338424380602E-01   2.4800484014710814E-01   2.2661562545130337E-01   1.9632109242148849E-01   2.0530747866077195E-01   1.9435063377364381E-01   4.6668452407403099E-01   2.5919943130824437E+00   3.9162321311773934E-01   3.3722134105514514E+00   4.4114442017318317E-01   5.3731774563981372E+00   3.5972324917978549E+00   3.9182630732894479E+00   7.8304932880746791E-01   4.0235090338156958E+00   5.5687254012921750E-01   7.9555563362576143E-01   3.5310729471485955E+00   5.0655942793585196E-01   5.3967188551001821E-01   6.6721809013139821E-01   3.8930503614947063E+00   5.4125444789695121E-01   6.8814648352925945E-01   4.7683339884711389E+00   7.7488180180486810E-01   1.0639376441770112E+00   4.8591847265901533E-01   3.6656952329451507E+00   2.7917121467596604E+00   3.7875883091346547E+00   2.3330117859757222E+00   3.5846245130388282E-01   3.9974503098625602E-01   3.8690711425111213E-01   3.7116783282189020E-01   1.6518592239304026E+00   1.6739344470204542E+00   2.0638225315223733E+00   2.1529175987207800E+00   1.8516243679872533E+00   1.8299077914703192E+00   2.4289792328882220E+00   2.0595314931334165E+00   3.2071642447193800E+00   1.9796863735153161E+00   2.0660234723962332E+00   1.7193144901242625E+00   2.5190462632942567E-01   3.3186996353324433E-01   2.8162457204638075E-01   3.3493236465414472E-01   4.0958817226372063E-01   3.5100026298742859E-01   2.9731742214271989E-01   3.3037690604179271E-01   2.9583814347493537E-01   2.6149760698458074E-01   2.8845673140137323E-01   3.0228123311100957E-01   2.8911999246959447E-01   2.7814148279557832E-01   2.3042440204899273E+00   3.4857778421364244E-01   2.6076538197734411E+00   3.8062273875882441E-01   3.3724052816903662E+00   3.0144509658641288E+00   5.5918248287435335E-01   5.3378308500233318E-01   2.9455893381345626E+00   2.5240668377073270E+00   2.2771713943246357E+00   3.4330600867113403E-01   2.3584087618456260E+00   2.1273976163110468E+00   3.7237495981212304E-01   4.3232766747830792E-01   3.6114032529884876E-01   2.1745668934325910E+00   1.6942190024273975E+00   3.0590729275252065E-01   2.2544266747458281E+00   1.5221932145698882E+00   2.5311990704890530E-01   2.4790323155666491E-01   2.3813522617277696E-01   2.0444175753112162E+00   2.9080611079562058E+00   2.1221401003529903E+00   2.8915962897573283E-01   1.7112276261019901E+00   2.9761436681633940E-01   2.8238922506353104E-01   2.6135463055843783E-01   3.5932131315829237E+00   5.5960842292550683E-01   7.3089359596229897E-01   5.9764737930114575E-01   2.9539983751602472E+00   5.0069304712694973E-01   2.4642073497072450E+00   3.6925928501108995E-01   3.9841689183897266E-01   4.0800272355277439E-01   2.7674734245076600E+00   4.3391584072984180E-01   5.1220825364252276E-01   2.3954376219796516E+00   4.3924306132060853E-01   2.7050272762270682E+00   2.0556802733540360E+00   2.1371009636899223E+00   3.0403775978322806E-01   1.6297613921220468E+00   2.6885404988932515E-01   2.7094406241272431E+00   3.7769944988120224E-01   2.2670002488028489E+00   3.0285840815664860E+00   2.1102243827312068E+00   3.2588122681764081E-01   2.6737462575241544E-01   2.5437682453481797E-01   3.8015598343717172E-01   3.2867283892178956E-01  -8.4309527711569465E-01  -9.4689734139065984E-01  -4.0848271190729063E-01  -5.6360734281783464E-01  -4.9064261464948111E-01  -1.3432807864477621E+00  -7.2701084018113027E-01  -5.6762154288038558E-01  -6.7625766423806422E-01  -8.0961868978121088E-01  -6.5173684289479661E-01  -6.5569820720400096E-01  -4.4986634387291929E-01  -7.5714677623972382E-01  -4.6037062932921496E-01  -8.0178425066644621E-01  -6.2267515081568992E-01  -5.9116247598496108E-01  -6.4162532770039382E-01  -5.1595986525337356E-01  -6.0724542354814304E-01  -1.0473396401757100E+00  -4.0319548925417836E-01  -6.2130481828901263E-01  -4.2250844172016710E-01  -9.6349068034849406E-01  -6.0632665637837246E-01  -1.4027317584123373E+00  -6.1060084388090208E-01  -9.2052369173185300E-01  -8.2026523933794260E-01  -6.5357019894591273E-01  -4.7097634385042775E-01  -5.7928678675871681E-01  -7.7412612212909016E-01  -4.6325506756844320E-01  -5.1766129698348140E-01  -5.5801985303079271E-01  -6.1511948820471229E-01  -5.9029389495715756E-01  -9.3057914677275433E-01  -3.9214922433409127E-01  -5.6474275340140723E-01  -4.5297742651976591E-01  -1.1990710174749943E+00  -6.8147108457533501E-01  -8.8715798662266698E-01  -6.8522150635347734E-01  -7.0146251893981171E-01  -7.0331913507740795E-01  -4.4177640688955849E-01  -7.5566829559990401E-01  -8.6921640010262713E-01  -4.8590053409411438E-01  -6.2834730009790751E-01  -5.8090560857182527E-01  -5.5696403991106691E-01  -1.3060675953788086E+00  -4.4153403944536990E-01  -5.5797908972209354E-01  -7.0912700242028981E-01  -6.0996855262373140E-01  -4.2425288028670827E-01  -8.6400292190595840E-01  -7.7767249781146164E-01  -5.7041079757121560E-01  -8.9352847506362498E-01  -5.2014648313080503E-01  -7.5905704691966813E-01  -3.6054690636246028E-01  -5.4325661890962984E-01  -7.8613539365590335E-01  -5.0739830553340093E-01  -7.6808222962337092E-01  -8.4281469795336128E-01  -9.8186230980358491E-01  -1.0311168425351538E+00  -7.9847543441778879E-01  -1.5214782210111855E+00  -8.4135515970947639E-01  -1.2976819515821278E+00  -1.3411712639133533E+00  -1.0048138852181385E+00  -6.0243043253573469E-01  -4.4292600878791394E-01  -5.3914112371932854E-01  -1.0948023695561713E+00  -5.0865601103308811E-01  -5.6990081406957083E-01  -4.2954698496515792E-01  -1.0734413608478381E+00  -6.4343509330626225E-01  -1.1770241652163469E+00  -1.5894462517275154E+00  -4.9057211602671913E-01  -8.6134096769072899E-01  -4.0568631601557403E-01  -1.0516272513434162E+00  -7.0340900036443310E-01  -5.2298556001576568E-01  -6.8651570945690543E-01  -8.3412014789989697E-01  -8.2140077009888557E-01  -9.3155492880119373E-01  -5.8129743044840043E-01  -1.1883478348060226E+00  -7.8934404319320661E-01  -6.1720795781930160E-01  -1.0146284562212515E+00  -9.8466505902972423E-01  -7.5639858133257099E-01  -4.7538129327644585E-01  -6.5435117951523769E-01  -5.7310559371244729E-01  -4.7687308932775130E-01  -1.1977392814325822E+00  -5.8364668742441872E-01  -5.5061977975801168E-01  -9.2249182743363456E-01  -6.5989505930011372E-01  -7.6809713599270435E-01  -8.5100433903103712E-01  -6.6624819452158246E-01  -1.1831557482231523E+00  -5.6701144521138436E-01  -9.3440054830376773E-01  -5.5356015937052971E-01  -7.9838940162609573E-01  -3.9864144397220869E-01  -6.4191288131602386E-01  -5.0683190809056500E-01  -5.5836855335023006E-01  -6.0013589328762462E-01  -6.7568113583965361E-01  -5.2481653890578817E-01  -1.1475349414902847E+00  -9.9786725855926628E-01  -1.4727763697399856E+00  -1.1402248761172566E+00  -5.6504759139296834E-01  -4.6383304099170047E-01  -4.3687288971464855E-01  -5.0281262724771092E-01  -4.7064904759245341E-01  -1.2516593602984292E+00  -4.0854434895648795E-01  -3.6042547678378656E-01  -4.6866917398970942E-01  -7.3739509271162806E-01  -1.5668376161881787E+00  -5.6966890084952782E-01  -8.9962484171241086E-01  -7.6406499597688082E-01  -6.1858392847205301E-01  -5.9451173496102350E-01  -1.0574930936489733E+00  -5.5422261357799529E-01  -8.8753576694844338E-01  -5.9616540720238331E-01  -9.2139042078382838E-01  -5.4386475382062183E-01  -6.7434351283748928E-01  -1.0428788632040720E+00  -6.5695396491918323E-01  -9.9700737202514611E-01  -4.9819886623103277E-01  -8.1604731839966449E-01  -4.6474604245189588E-01  -7.9591863320378975E-01  -4.5400054141649110E-01  -6.7301712384474488E-01  -6.7592331465369060E-01  -6.6202302521678369E-01  -9.1051452852779724E-01  -6.6880925013776515E-01  -5.3352224089736544E-01  -5.3764681131627579E-01  -5.3776999138102355E-01  -4.7755321977212317E-01  -8.4287502468468667E-01  -5.8340206877878065E-01  -5.0623137782714556E-01  -4.0934162811906261E-01  -6.7608388710340295E-01  -1.7768530982581574E+00  -5.8616750467661516E-01  -4.2346744010945148E-01  -4.2752329512174242E-01  -4.1615903437502372E-01  -4.7794828644659942E-01  -5.7692025887102782E-01  -5.9229620191732524E-01  -8.4312280787661409E-01  -7.9551832457873151E-01  -5.8360438540877724E-01  -4.2322909663302322E-01  -5.5544036578825495E-01  -4.5716868897403667E-01  -5.8676969209451912E-01  -4.0476908179872340E-01  -5.0059211654562230E-01  -5.8916578804858166E-01  -3.9697844690767309E-01  -7.5505244949438099E-01  -1.0559204082487594E+00  -5.0267080827965260E-01  -1.2437209381647214E+00  -6.6570600607152208E-01  -8.3737639437554523E-01  -8.5533607829169445E-01  -6.0529396338245922E-01  -8.2354266066441495E-01  -1.2539465313955296E+00  -7.9720776913795066E-01  -4.7107758343136380E-01  -9.8026751383739330E-01  -6.1617691608348457E-01  -9.1110934983531933E-01  -5.5511899764049966E-01  -3.9417983610437363E-01  -5.8997493115742716E-01  -5.7067758635932087E-01  -9.1545090601338719E-01  -6.0896032333305572E-01  -5.3819791340534928E-01  -5.3978926415910433E-01  -8.4666186470475813E-01  -4.5584615924807781E-01  -5.6962468629556973E-01  -7.6370070970295700E-01  -6.6844100080601931E-01  -6.0958558554887154E-01  -1.0035846632254894E+00  -1.3318607464769365E+00  -8.8745708523734057E-01  -5.4109259237870933E-01  -6.4296893053599513E-01  -4.8241109625758066E-01  -5.9110409499386907E-01  -1.0150944313347889E+00  -8.1491389348067633E-01  -1.0634949109697847E+00  -9.4957420941316950E-01  -8.5948508662854395E-01  -7.3277680862342265E-01  -5.8733154021984779E-01  -6.6105667969758630E-01  -5.8215611270807655E-01  -4.8729807301569111E-01  -7.7413981103627350E-01  -8.6726937437048901E-01  -5.6339750405523092E-01  -5.6165606302529192E-01  -1.3064955434997667E+00  -4.2952018754547389E-01  -7.1984969572632307E-01  -9.1818975625975185E-01  -8.0158567538441772E-01  -6.3627008553402886E-01  -6.3930392180810425E-01  -8.2005831696447151E-01  -7.4046033768301589E-01  -1.1454735485197389E+00  -3.9459326540948969E-01  -7.5386614065488444E-01  -5.0119191468895319E-01  -9.4436849386529120E-01  -4.1137792094255415E-01  -4.5435313911006842E-01  -9.5193417626305443E-01  -8.5394591727730951E-01  -6.4439766751323124E-01  -1.3666334109593532E+00  -1.0389644729333634E+00  -4.4236129143373032E-01  -5.9131729484504458E-01  -9.3487112859634569E-01  -5.0740182950728563E-01  -6.3306377452805307E-01  -5.3210035237551601E-01  -5.9893718081908687E-01  -4.9438443085489076E-01  -6.7857275885725521E-01  -8.5105033215219095E-01  -8.0869720301607828E-01  -6.0438627134241418E-01  -1.2842309113017565E+00  -7.8962312381762012E-01  -1.1622086183568050E+00  -4.3556333375721307E-01  -7.7724978648186915E-01  -9.9308373588306520E-01  -9.9968638781143471E-01  -4.5110667615837963E-01  -5.7697870090442127E-01  -9.6866241002826126E-01  -6.3478980398439366E-01  -6.2688086076716043E-01  -8.0558891930231535E-01  -1.4435110245766376E+00  -4.1884625368151823E-01  -7.4176122005396139E-01  -7.3153933377483515E-01  -5.2493409603186991E-01  -7.4571623697622902E-01  -7.5430995178444249E-01  -1.1981327069508352E+00  -7.0818101695881641E-01  -6.3808714026972224E-01  -7.8609172426071239E-01  -6.0890151407810766E-01  -3.7592908007896914E-01  -8.4960535085550715E-01  -7.0533596078816263E-01  -9.4296630958940608E-01  -4.0157426964217668E-01  -5.0601211411399960E-01  -1.9354958447992836E+00  -1.1342709314144661E+00  -7.6411654832323683E-01  -5.9998104967263222E-01  -6.4368420316285713E-01  -5.9145766801186106E-01  -9.0791636386734043E-01  -1.4740205941171478E+00  -4.4679489247223048E-01  -4.4695830368192363E-01  -7.5986345375487585E-01  -7.0899232846015126E-01  -4.2196715133298440E-01  -6.5610349309571792E-01  -1.1114099474117187E+00  -5.4491522496324341E-01  -1.4434748040019423E+00  -5.9943956764071049E-01  -8.1172976767494287E-01  -4.5563627414717939E-01  -4.2420466954405200E-01  -4.0100508357262060E-01  -8.2943591754341239E-01  -5.3572344148396456E-01  -7.6496820127591325E-01  -5.1136270951654728E-01  -4.0745945402206035E-01  -5.2983540751315539E-01  -6.4664105368968383E-01  -4.5461986759611273E-01  -4.6600322311742737E-01  -5.8606454075412973E-01  -6.8810712651827322E-01  -4.5264225679699427E-01  -5.4869195152302819E-01  -6.4017499773708975E-01  -7.6750293008726300E-01  -6.1501385011015586E-01  -1.5069327474089504E+00  -8.4287095435673165E-01  -4.8347879522611786E-01  -1.3458022286331099E+00  -6.0976852030753148E-01  -5.5224608492743488E-01  -5.6358149715844374E-01  -7.1788482254441666E-01  -5.7830165783464949E-01  -1.2850557287211506E+00  -1.3807127985019643E+00  -1.3724315804383096E+00  -7.3769580049693462E-01  -5.8049252310647992E-01  -4.8215797369077390E-01  -8.5602215514489244E-01  -5.1985259971872799E-01  -1.0923955017641789E+00  -8.1150551555202832E-01  -5.1912149964538212E-01  -1.0793227148242779E+00  -6.1569786662879056E-01  -8.5161329539663655E-01  -6.2743242391462517E-01  -7.9696859355477023E-01  -1.0109467353608255E+00  -6.7761063879284122E-01  -7.9458336870909396E-01  -5.5627201207869015E-01  -6.9804285641288766E-01  -1.0321958289007052E+00  -4.6050472379226015E-01  -1.4766434803306079E+00  -6.7378236992384910E-01  -8.9738802524533223E-01  -1.0868805389514899E+00  -4.7393461423738792E-01  -4.2534149923405307E-01  -6.1587956715351955E-01  -9.4896683379879310E-01  -4.8208935976481759E-01  -4.4165693508253689E-01  -4.4786335678863842E-01  -1.0496417212777926E+00  -6.7423235256608638E-01  -6.4264576162138243E-01  -6.5892747554493447E-01  -1.3323100949307096E+00  -6.1755291002836221E-01  -6.8083965268572999E-01  -7.5837520308120976E-01  -3.5423328281214289E-01  -6.4002783339548852E-01  -6.1271186302729741E-01  -1.1461341781778112E+00  -6.9487962500414591E-01  -4.9833270166292093E-01  -9.4573460995098979E-01  -9.5707216388848004E-01  -4.0900837679619695E-01  -9.1164460357937316E-01  -4.8781113754410232E-01  -8.3310689181525444E-01  -7.3636716016601067E-01  -5.8998029355109183E-01  -5.6149513841503174E-01  -8.1209977613443096E-01  -5.7582761887059375E-01  -1.1598804371188429E+00  -5.6559149226055028E-01  -8.0615469886719127E-01  -4.9816116199724209E-01  -9.8507244327403642E-01  -6.1380437753935213E-01  -1.3498527229036350E+00  -7.4140594580779129E-01  -5.6183255993743664E-01  -7.2217553510787180E-01  -5.1630735422476137E-01  -6.1758987084448591E-01  -7.7315344867254299E-01  -6.5066793830610892E-01  -6.0659458053306792E-01  -6.7145843923897153E-01  -3.5264831930722262E-01  -4.6193689016868339E-01  -5.1875462905614944E-01  -4.4996738364893440E-01  -8.4747899874068444E-01  -7.5629555381700164E-01  -6.1431907797619856E-01  -9.9764249986922460E-01  -9.0746879117128687E-01  -5.2341405313599809E-01  -6.2076082597903859E-01  -6.0684858083524640E-01  -5.8934328871334907E-01  -4.7265806996550241E-01  -6.5914060193698298E-01  -5.8457577015954409E-01  -9.6419212089170991E-01  -5.5701713651539930E-01  -1.3148659682477506E+00  -7.9667872283972430E-01
  0.0000000000000000E+00   0.0000000000000000E+00   0.0000000000000000E+00   0.0000000000000000E+00   0.0000000000000000E+00   0.0000000000000000E+00   0.0000000000000000E+00   0.0000000000000000E+00   0.0000000000000000E+00   0.0000000000000000E+00   0.0000000000000000E+00   0.0000000000000000E+00   0.0000000000000000E+00   0.0000000000000000E+00   0.0000000000000000E+00   0.0000000000000000E+00   0.0000000000000000E+00   0.0000000000000000E+00   0.0000000000000000E+00   0.0000000000000000E+00   0.0000000000000000E+00   0.0000000000000000E+00   0.0000000000000000E+00   0.0000000000000000E+00   0.0000000000000000E+00   0.0000000000000000E+00   0.0000000000000000E+00   0.0000000000000000E+00   0.0000000000000000E+00   0.0000000000000000E+00   0.0000000000000000E+00   0.0000000000000000E+00   0.0000000000000000E+00   0.0000000000000000E+00   0.0000000000000000E+00   0.0000000000000000E+00   0.0000000000000000E+00   0.0000000000000000E+00   0.0000000000000000E+00   0.0000000000000000E+00   0.0000000000000000E+00   0.0000000000000000E+00   0.0000000000000000E+00   0.0000000000000000E+00   0.0000000000000000E+00   0.0000000000000000E+00   0.0000000000000000E+00   0.0000000000000000E+00   0.0000000000000000E+00   0.0000000000000000E+00   0.0000000000000000E+00   0.0000000000000000E+00   0.0000000000000000E+00   0.0000000000000000E+00   0.0000000000000000E+00   0.0000000000000000E+00   0.0000000000000000E+00   0.0000000000000000E+00   0.0000000000000000E+00   0.0000000000000000E+00   0.0000000000000000E+00   0.0000000000000000E+00   0.0000000000000000E+00   0.0000000000000000E+00   0.0000000000000000E+00   0.0000000000000000E+00   0.0000000000000000E+00   0.0000000000000000E+00   0.0000000000000000E+00   0.0000000000000000E+00   0.0000000000000000E+00   0.0000000000000000E+00   0.0000000000000000E+00   0.0000000000000000E+00   0.0000000000000000E+00   0.0000000000000000E+00   0.0000000000000000E+00   0.0000000000000000E+00   1.7806510212419284E+00   1.9252907663171972E+00   2.4065202144127191E+00   2.5745745938156595E+00   2.3839054658641881E+00   2.4387863079882832E+00   3.0111849400199149E+00   2.7417924771215167E+00   3.0088937386460564E+00   3.7634578719393552E+00   2.6376111914961160E+00   4.1982849966362137E+00   2.8704381260410092E+00   2.2117136783397542E+00   2.5122239036493395E+00   2.0387191322095051E+00   2.1434743608042046E+00   3.0074308115981316E+00   2.4473326388123620E+00   2.0502877040945040E+00   2.5806906773256268E+00   2.5538410780480056E+00   3.0656612977609980E+00   2.8626334488948557E+00   2.2011155526339490E+00   1.6535194535492095E+00   2.7639212789191275E-01   3.5928847371474149E-01   5.0425030352595557E-01   4.1626474094067789E-01   7.6416537499083215E-01   6.6847879111354891E-01   3.4412964468964102E-01   4.2648088766428049E-01   3.0452751436566194E-01   3.2744734473091835E-01   4.2843387428880070E-01   4.2243307595293966E-01   3.8128409262128271E-01   5.9810852215207710E-01   5.1095501838854096E-01   4.2614967379329804E-01   5.3321736942336817E-01   3.2318453447290585E-01   2.6807016996491612E-01   3.1274988049491692E-01   2.8292201240357662E-01   3.8387064456656833E-01   2.6820416629464178E-01   2.6279117773621841E-01   1.5735221820482024E+00   2.5602659311163489E-01   2.6744289403637467E-01   2.4406133856644013E-01   1.7293689537723351E+00   2.7631651427114851E-01   2.5557157318715489E+00   3.4186672358165932E-01   1.7820888516572071E+00   3.1066525919234461E-01   1.9898839775775141E+00   2.6505929615803470E-01   1.7777245301371440E+00   1.5823903911096915E+00   1.3760943292304790E+00   2.1860501727434520E-01   2.2771035743776077E-01   2.2284000992940131E-01   3.1278871012953807E-01   2.0804547150375172E+00   2.8174430884905957E+00   2.1563935689036122E+00   3.3183109095881347E-01   2.2431320996970245E+00   4.0593101342236332E-01   3.4406237413453167E-01   1.9385545232865742E-01   1.8922588868833476E-01   1.8772735666701171E-01   1.1686180029058233E+00   1.2810941487495209E+00   1.7871282829559580E+00   1.5397974308074927E+00   2.1061898951898667E-01   1.4583806187434900E+00   2.5594271542339891E-01   1.4602226469943091E+00   2.3015316284050577E-01   2.6291234635122840E-01   2.3734449817155584E-01   2.1947767975272106E+00   1.5049271165309908E+00   1.6275618279671802E+00   2.1838586109787600E-01   1.4029319071765405E+00   2.4987779812860422E-01   1.7042680541379012E+00   2.7749726707452410E-01   1.8921106441525792E+00   2.6896309494511543E+00   2.2210518542145707E+00   2.9841776948568244E-01   2.0801932702110322E+00   3.9235125019041939E-01   2.8577543292102647E+00   1.9878990753453283E+00   2.0345216827406243E+00   2.7542897696189234E-01   1.6356571323657747E+00   2.7897164245910633E-01   3.3788580941954721E-01   1.9978076678139267E+00   2.9902224436258618E-01   3.5004563030489477E-01   1.7962243300322778E+00   2.4854557038803329E-01   1.4617636072827302E+00   1.9851055370809332E+00   1.3330147234544918E+00   1.5715198309241816E+00   2.4396000703816306E-01   2.5665672023482028E-01   2.6285205305611231E-01   1.7534599736355814E+00   2.9470650687676320E-01   3.6453207448576608E-01   3.2237597598372347E-01   3.2978020111797163E-01   1.9738177059421345E+00   2.3375665492822395E-01   2.1910690030793820E-01   2.7515393128412674E-01   2.4992284008782076E-01   2.1432304497642121E-01   2.2539847818332487E-01   2.1188111383622243E-01   4.5972111579450192E-01   2.4989824279218182E+00   3.8097336392136905E-01   3.1337367456832030E+00   4.0642422839416809E-01   4.9636418450283752E+00   3.2429389286987687E+00   3.3246505438609688E+00   6.2904760444154861E-01   3.4737347121185604E+00   5.0304052914500563E-01   6.9706123377600959E-01   3.1408463393726596E+00   4.6469369389248771E-01   4.8020806877550326E-01   6.0555865738452941E-01   3.2810834719844446E+00   4.6324701618587982E-01   5.5280453604010638E-01   3.7185151327539012E+00   5.9229252585896119E-01   7.8207066493422328E-01   4.2042097016253621E-01   3.1513719703872294E+00   2.4318709118297051E+00   3.3246763015023175E+00   2.0606649780953759E+00   3.2138838377625273E-01   3.8502839997158267E-01   3.3836388795988687E-01   3.3070227204147007E-01   1.5700834827419237E+00   1.6031557628990427E+00   1.9835042723330114E+00   2.0706556514411605E+00   1.7983417910227477E+00   1.8113116845496915E+00   2.4286425966290670E+00   1.9821301454718492E+00   3.0713315250528184E+00   1.8741323399034862E+00   2.0544758427053722E+00   1.7371253403783264E+00   2.4082376497364363E-01   3.1777231053862554E-01   2.7376814018413781E-01   3.2632236959958311E-01   3.8623143742578081E-01   3.2970524760832831E-01   2.8335959108882203E-01   3.0966052324743981E-01   2.9176401976026795E-01   2.6420012607735899E-01   2.9365151145565060E-01   3.0689221565604513E-01   2.7508147743817690E-01   2.6184512451383202E-01   2.3516729769895961E+00   3.5249817075528361E-01   2.6097799856948232E+00   3.7007235475909372E-01   3.2695289346313805E+00   3.0632380128521794E+00   5.5243247015170671E-01   5.8477682001494069E-01   3.1406525603094617E+00   2.7149115346121158E+00   2.3911811290198002E+00   3.6187662194728459E-01   2.6054798951164360E+00   2.3296017108349973E+00   4.0532498561506103E-01   4.9141456614293244E-01   3.9738095469829199E-01   2.3365100127246778E+00   1.8083278502305216E+00   3.2615481521629958E-01   2.4170135687926964E+00   1.6056132243537551E+00   2.6615763893418309E-01   2.5934794145385648E-01   2.5179889756163576E-01   2.2770952279533354E+00   3.2884020709650428E+00   2.3482499385974971E+00   3.1676769647747904E-01   1.9017941132837706E+00   3.3483207257270525E-01   3.1320394073518304E-01   2.8781480071038551E-01   4.8192370465661885E+00   7.4138134276258516E-01   1.0529012384258885E+00   7.8645961367916317E-01   3.6895639713620838E+00   6.1293257054178030E-01   2.9657263172253701E+00   4.3440560755983515E-01   4.8045471036064996E-01   4.8315713134548877E-01   3.3901396518552529E+00   5.2928313888167200E-01   6.3296343789164033E-01   2.8282744114782274E+00   5.2519849488845127E-01   3.1122718683697066E+00   2.3713745012118643E+00   2.4237810872046435E+00   3.4386112505833966E-01   1.8217905516513377E+00   3.0133363776966021E-01   3.1265207526176235E+00   4.3380377457141045E-01   2.5568958761413842E+00   3.3979086495957884E+00   2.3193812631880970E+00   3.5367787716499871E-01   2.9662927010365636E-01   2.8240123259438865E-01   4.1465912231639612E-01   3.6121181126495860E-01  -8.1737839204699769E-01  -8.3116826973469415E-01  -4.4678025081634581E-01  -6.0425390921812805E-01  -5.4868897630931324E-01  -1.2408933943889060E+00  -8.2209429866002426E-01  -6.3892855021308037E-01  -7.7806926746452976E-01  -7.5280250201514343E-01  -6.0163447236007628E-01  -6.4517650379993252E-01  -4.9627575622278991E-01  -8.4947877929060389E-01  -4.9747400953006210E-01  -7.6782548181663013E-01  -7.1443302221399996E-01  -6.7240375610791436E-01  -7.0435998090322605E-01  -4.9587996929493661E-01  -6.0716063005389165E-01  -9.0039060067796983E-01  -4.3994213518691888E-01  -6.6757416389267732E-01  -4.6501788576150155E-01  -8.9535406319071620E-01  -6.7092962362685271E-01  -1.1995080954815784E+00  -6.9250957315173456E-01  -8.5926768272345400E-01  -7.3559188617291682E-01  -6.2889083889865316E-01  -5.0792155232562497E-01  -6.4089418742869986E-01  -8.9329184032694842E-01  -5.1320707419681222E-01  -5.8129239951488521E-01  -6.3458691727390537E-01  -5.9161592003144625E-01  -5.8699457801679067E-01  -8.1063049980267932E-01  -4.2703305359295390E-01  -6.0277960240188055E-01  -5.0164277401117408E-01  -1.0809764906607682E+00  -7.5903051211276740E-01  -8.1292828974487963E-01  -7.9045123149932361E-01  -6.4176667266050835E-01  -6.8342504189766196E-01  -4.8725641129634889E-01  -8.5230144537267627E-01  -8.6992298208450514E-01  -5.2746118926040797E-01  -6.9348210674753785E-01  -6.6263065163957191E-01  -6.3070589752766648E-01  -1.1082015445010014E+00  -4.8612415953320026E-01  -5.3438633559822379E-01  -7.7652716816474054E-01  -6.0377021600129022E-01  -4.6764364632770111E-01  -8.3299726429954513E-01  -6.8688984999576752E-01  -6.3393299817053272E-01  -7.9463423007581246E-01  -5.7645940510503302E-01  -7.9706016659209378E-01  -3.8953981456762587E-01  -6.0726702483664574E-01  -8.6849209440749775E-01  -5.3520505753718062E-01  -7.8389182337086549E-01  -8.1577800401173128E-01  -1.0468829521080603E+00  -9.5420536012780810E-01  -9.4275227478558443E-01  -1.2544889801313972E+00  -9.0496987771963966E-01  -1.0936934427486409E+00  -1.1579125895732378E+00  -1.0210763285465645E+00  -6.9339361069535188E-01  -4.8674053642639914E-01  -5.9403075994046495E-01  -9.5682556472008806E-01  -5.6808695840832313E-01  -5.5117674063154320E-01  -4.5870051042047083E-01  -9.1393051613781795E-01  -5.9355105463168301E-01  -1.0469488197845696E+00  -1.2395058927435578E+00  -5.4522049090861524E-01  -8.5127945978038411E-01  -4.4433856345219575E-01  -1.0218855861290033E+00  -7.7312826323458617E-01  -5.8448647971750378E-01  -6.6071479890464557E-01  -7.3723940949424438E-01  -9.8857289525923486E-01  -8.3740998727438887E-01  -6.6593572965621617E-01  -1.0029652732215173E+00  -7.1449225103367053E-01  -5.9944690934624245E-01  -8.7920560947734672E-01  -1.2298530396924181E+00  -6.7957387071339681E-01  -5.2383986392948345E-01  -7.1879634040440143E-01  -5.7904208873124896E-01  -5.2450764406383243E-01  -1.6064152462850572E+00  -6.5793889999661903E-01  -5.2336123692682657E-01  -1.1300474138357821E+00  -6.2471039180370691E-01  -8.7799296422564499E-01  -1.0136590973649919E+00  -6.1528860822284792E-01  -1.0528972764643549E+00  -6.2936844236319001E-01  -9.4081692893643354E-01  -5.3418674639907060E-01  -8.4795711734777446E-01  -4.3464649223551433E-01  -7.3331636108909493E-01  -5.6028159786471310E-01  -6.3407173819412299E-01  -6.6352575721920792E-01  -6.5555206872384031E-01  -5.8787387316777440E-01  -9.8058471258351709E-01  -1.2305089876049455E+00  -1.2051312462756680E+00  -1.0280116999222562E+00  -6.0475694468673002E-01  -5.1206063549355263E-01  -4.7845755792158551E-01  -5.6328541357540041E-01  -5.1701405028446989E-01  -1.0942032779757911E+00  -4.4802269873066658E-01  -3.8892188492696345E-01  -5.1611067893923557E-01  -6.5767802952312904E-01  -1.2036130200165358E+00  -5.4174962237643354E-01  -8.1112349447269139E-01  -9.0549196653384922E-01  -7.0473170256089712E-01  -6.0261635031161809E-01  -9.1903823000383544E-01  -6.1154239813509592E-01  -8.4169769698681418E-01  -6.3868296931592927E-01  -8.7020094775965395E-01  -6.1471660104252734E-01  -6.1921460423342500E-01  -1.0219253375433401E+00  -7.1128660960684631E-01  -8.6154853630328188E-01  -5.5390038951622023E-01  -8.2509108242774920E-01  -5.1381879177149958E-01  -7.0460957655081646E-01  -5.0205672512104527E-01  -7.3982297455405710E-01  -6.6167356123469512E-01  -6.0999996927165567E-01  -8.8993860501995004E-01  -7.2894720958579684E-01  -5.1203732287262482E-01  -5.9378712160621994E-01  -5.9812284576658370E-01  -5.2547025686708793E-01  -8.1848387315484739E-01  -6.6303462658723700E-01  -5.6602239223873430E-01  -4.4910040156138820E-01  -6.5307548017757910E-01  -1.4325265187514267E+00  -6.5912007684108731E-01  -4.6643934286040484E-01  -4.6846391457695374E-01  -4.4422209115701311E-01  -5.1697026739735408E-01  -6.5520516370110593E-01  -6.8041318977086540E-01  -8.4795624305730843E-01  -7.6329274942540970E-01  -5.8439205742914024E-01  -4.6517633693527094E-01  -5.4135004072572168E-01  -4.9997667197284196E-01  -6.7305565369513964E-01  -4.4225850193754973E-01  -5.2524787264636630E-01  -5.6543676199173543E-01  -4.3386621517683799E-01  -6.7057424733693782E-01  -9.6947267781857582E-01  -5.5932151756800208E-01  -1.0759171346230689E+00  -6.5320825101359603E-01  -9.4235253768713700E-01  -8.3930493078738255E-01  -6.0665019485684546E-01  -7.8987767213744497E-01  -1.0838239903483724E+00  -7.7416997513400421E-01  -5.1005181226322727E-01  -8.5424182874634091E-01  -6.5908139874760852E-01  -8.4256040001029531E-01  -5.2427198616130899E-01  -4.2890525019809889E-01  -6.4902507304830315E-01  -6.3147300342365864E-01  -8.4592957629351440E-01  -6.0625360964165476E-01  -5.4373027213089620E-01  -6.0455340729566776E-01  -7.5484689418846218E-01  -5.0426636835390704E-01  -6.4109271591336336E-01  -8.7923367201927993E-01  -6.3995594424696534E-01  -6.9038411213930795E-01  -8.6576039305450381E-01  -1.1362072790830728E+00  -1.0849710064874780E+00  -6.1304133585558951E-01  -6.1682379146014077E-01  -5.2096542383592792E-01  -5.8497643261441079E-01  -9.0022110664825772E-01  -8.8926421745266604E-01  -9.6590939707200008E-01  -8.3599756381174273E-01  -8.2782805933389914E-01  -7.9935739927698790E-01  -6.5816583213844038E-01  -6.2154398528079846E-01  -5.6582201659920206E-01  -5.1491162030831406E-01  -6.9769245510716260E-01  -8.4450354867535515E-01  -6.3447648421367298E-01  -6.0258316963053948E-01  -1.2020369043126069E+00  -4.5690148490196775E-01  -7.2986365326484548E-01  -8.0360422927421127E-01  -7.9002881366861677E-01  -7.0033606467577580E-01  -5.9150948163216377E-01  -7.8996347226035646E-01  -8.4036490602267988E-01  -1.5255495797938772E+00  -4.3088962023337479E-01  -7.2319059957708220E-01  -5.6199286130391124E-01  -8.2533751392166077E-01  -4.5028553449369785E-01  -4.9043855953994581E-01  -8.8254310549342041E-01  -7.6261253767457748E-01  -6.3578991726520073E-01  -1.2758582281162731E+00  -1.1279584972064511E+00  -4.8667775551347964E-01  -6.7767020568024094E-01  -8.4989337746561766E-01  -5.3414267154709816E-01  -7.2711493901741264E-01  -5.9838483497993900E-01  -6.8161389078268408E-01  -5.4886919716396854E-01  -7.8057882572240356E-01  -7.4618725282760712E-01  -7.8419392369727836E-01  -6.9186616571079407E-01  -1.1713380671646652E+00  -7.3610417022814245E-01  -9.7777933668964001E-01  -4.8068944195822189E-01  -6.8174510501764018E-01  -1.2249974773209695E+00  -1.0409742492161023E+00  -4.9752107320040279E-01  -6.5964940285792939E-01  -8.9995253451481372E-01  -6.9844522087794148E-01  -5.7603787600484524E-01  -9.7132789748421611E-01  -1.1479886274016671E+00  -4.5872194611113021E-01  -8.1714501687223906E-01  -8.1477457306153178E-01  -5.0401489606832517E-01  -8.2005988978754230E-01  -8.4428668514172023E-01  -1.5885946001435094E+00  -7.9576224862661793E-01  -7.0822445878988338E-01  -9.1665400718855405E-01  -5.6625395806647205E-01  -4.0772549115275680E-01  -1.0172012023745676E+00  -7.7832095812834468E-01  -8.2587827108666112E-01  -4.3842256958656628E-01  -4.8669252470233648E-01  -1.4502921554799737E+00  -9.6016812138106411E-01  -6.9180870728483834E-01  -5.9547370420824142E-01  -7.0523155804379256E-01  -6.5598295607402246E-01  -9.7366093645585583E-01  -1.2791748600021828E+00  -4.9336143418868905E-01  -4.9314506976829942E-01  -8.5375484398706991E-01  -7.4652070903389334E-01  -4.5023582650652422E-01  -6.0509602059196843E-01  -9.8830289673485650E-01  -6.1863921944093403E-01  -1.1703254238670742E+00  -6.8905391213478595E-01  -7.7077023256461319E-01  -5.0277129909067442E-01  -4.6766485251758499E-01  -4.3740508763086217E-01  -7.6841825480730097E-01  -5.6829331004010408E-01  -7.9196893607426022E-01  -5.5900519663846504E-01  -4.4730848848447191E-01  -5.8555167733075064E-01  -7.5266084556688262E-01  -4.9952786940416694E-01  -5.0401209532893665E-01  -6.6215877639053777E-01  -6.4802684552920908E-01  -4.8602148060295752E-01  -6.1379473688652153E-01  -7.0430788260803689E-01  -7.4399067790197448E-01  -5.8492606787631629E-01  -1.3117402318426892E+00  -7.7900353800204802E-01  -5.3195465082607563E-01  -1.1214778460938772E+00  -6.0842364974895868E-01  -6.1993135310204617E-01  -6.0343113905850754E-01  -8.0970428344660239E-01  -6.4889505033390771E-01  -1.1572896969294419E+00  -1.1769055886028990E+00  -1.9335333999210431E+00  -6.7398079808228428E-01  -6.5422283385325453E-01  -5.3802765063520297E-01  -7.7207486778540790E-01  -5.7844804241839176E-01  -9.3447622210386017E-01  -9.6817923680050599E-01  -4.9531572130148971E-01  -1.0769361423400461E+00  -6.0360311161123714E-01  -8.3266816795547915E-01  -6.8173389922833327E-01  -8.1698049582969212E-01  -8.5905586734272188E-01  -7.7995815123893386E-01  -7.0803254249495517E-01  -5.3062320860735734E-01  -6.3107068937634192E-01  -8.8815227063548541E-01  -5.0989170092210900E-01  -1.2397876841670417E+00  -6.1962733351684740E-01  -1.1000774185785800E+00  -1.4059571782369562E+00  -5.2772140964978698E-01  -4.6838726464888059E-01  -5.9396912262480106E-01  -9.3142196734005067E-01  -5.3594819572389130E-01  -4.8884634675066524E-01  -4.9407145712662520E-01  -9.9341548635797416E-01  -6.4315076578181551E-01  -7.0829026058370548E-01  -6.4797984353478177E-01  -1.1322062622534810E+00  -5.9637074087642583E-01  -7.8465074691279668E-01  -8.5343417082198281E-01  -3.8241966675424310E-01  -7.0256727808248276E-01  -7.0191872968663183E-01  -9.7585410521602167E-01  -7.6788151678324390E-01  -5.5292914464310416E-01  -8.2976377162378212E-01  -1.1864361202951819E+00  -4.4744583655425529E-01  -8.4939889053366247E-01  -5.4512444361858303E-01  -7.4443811106566438E-01  -8.5868464339384909E-01  -5.8630294793052418E-01  -5.4151561324427988E-01  -7.5566625168241353E-01  -5.8473431199055015E-01  -1.1366825313657254E+00  -6.0660129171726940E-01  -7.2501819837820325E-01  -5.5000419916063259E-01  -9.1323762262932018E-01  -6.5919526885863633E-01  -1.2381008381773819E+00  -8.1120560632216432E-01  -6.2057197227630057E-01  -8.1560598496499082E-01  -5.7704685720193649E-01  -7.0166174934942238E-01  -8.9050440134976383E-01  -6.2918194670838168E-01  -6.0607262304844645E-01  -7.7213677275771175E-01  -3.8034017431425315E-01  -4.9937712184480171E-01  -4.9859258699086567E-01  -4.9646347886900283E-01  -9.0267016243275378E-01  -8.4923069465675882E-01  -6.8028388551282071E-01  -8.6827213774395662E-01  -8.1270030699001838E-01  -5.8859516036774184E-01  -7.1241942617808729E-01  -5.8369551997427105E-01  -6.7032435778471389E-01  -5.1007810937090814E-01  -6.3459592170692736E-01  -6.4712138548372344E-01  -9.9080425198678757E-01  -6.3311861933072777E-01  -1.0970312110502303E+00  -7.1188245711091058E-01
  0.0000000000000000E+00   0.0000000000000000E+00   0.0000000000000000E+00   0.0000000000000000E+00   0.0000000000000000E+00   0.0000000000000000E+00   0.0000000000000000E+00   0.0000000000000000E+00   0.0000000000000000E+00   0.0000000000000000E+00   0.0000000000000000E+00   0.0000000000000000E+00   0.0000000000000000E+00   0.0000000000000000E+00   0.0000000000000000E+00   0.0000000000000000E+00   0.0000000000000000E+00   0.0000000000000000E+00   0.0000000000000000E+00   0.0000000000000000E+00   0.0000000000000000E+00   0.0000000000000000E+00   0.0000000000000000E+00   0.0000000000000000E+00   0.0000000000000000E+00   0.0000000000000000E+00   0.0000000000000000E+00   0.0000000000000000E+00   0.0000000000000000E+00   0.0000000000000000E+00   0.0000000000000000E+00   0.0000000000000000E+00   0.0000000000000000E+00   0.0000000000000000E+00   0.0000000000000000E+00   0.0000000000000000E+00   0.0000000000000000E+00   0.0000000000000000E+00   0.0000000000000000E+00   0.0000000000000000E+00   0.0000000000000000E+00   0.0000000000000000E+00   0.0000000000000000E+00   0.0000000000000000E+00   0.0000000000000000E+00   0.0000000000000000E+00   0.0000000000000000E+00   0.0000000000000000E+00   0.0000000000000000E+00   0.0000000000000000E+00   0.0000000000000000E+00   0.0000000000000000E+00   0.0000000000000000E+00   0.0000000000000000E+00   0.0000000000000000E+00   0.0000000000000000E+00   0.0000000000000000E+00   0.0000000000000000E+00   0.0000000000000000E+00   0.0000000000000000E+00   0.0000000000000000E+00   0.0000000000000000E+00   0.0000000000000000E+00   0.0000000000000000E+00   0.0000000000000000E+00   0.0000000000000000E+00   0.0000000000000000E+00   0.0000000000000000E+00   0.0000000000000000E+00   0.0000000000000000E+00   0.0000000000000000E+00   0.0000000000000000E+00   0.0000000000000000E+00   0.0000000000000000E+00   0.0000000000000000E+00   0.0000000000000000E+00   0.0000000000000000E+00   0.0000000000000000E+00   3.1692737456023895E-01   3.4768186206689150E-01   4.3284813784477244E-01   4.7563665920027304E-01   4.4889417230399969E-01   4.2400521219402787E-01   5.2175148714890396E-01   5.6333969681367602E-01   6.3915972122328590E-01   7.8135344549600527E-01   5.6685090113322045E-01   8.7923439198043618E-01   6.1467527916223963E-01   4.6806262723784825E-01   5.2772288776094800E-01   4.2692525897080968E-01   4.4742024911407902E-01   4.8790181912047881E-01   3.7419208288013034E-01   3.2136060665115057E-01   4.0015987890510402E-01   3.6808037090484053E-01   4.3404575193927891E-01   4.5269490514024852E-01   3.5467087097717798E-01   2.6867275680562952E-01   4.8276133474909041E-02   6.8793048359942599E-02   1.0182520427570776E-01   9.0140566120553101E-02   1.4472814802443504E-01   1.3012530080613871E-01   7.1831600844919921E-02   8.7340784507219105E-02   6.2785040451270729E-02   6.7099707763101063E-02   6.4495014700705816E-02   5.8470690040805469E-02   5.6163455938628599E-02   8.0058868149800760E-02   7.0254370858817708E-02   6.8638099513276749E-02   8.8251044396501707E-02   5.2564017904798803E-02   4.2634542129357182E-02   5.4539723003197080E-02   5.1639970929033149E-02   7.1360793153810179E-02   4.4375621850678358E-02   4.3076095368413531E-02   2.1230792978431737E-01   3.4451991175055222E-02   3.6250578916278552E-02   3.3484633463413696E-02   2.2809766044146576E-01   3.6545163156933964E-02   3.2720436368598044E-01   4.2873612238562814E-02   2.3708191663719411E-01   4.1355812362799699E-02   2.7757806210829561E-01   3.6280029336975710E-02   2.4591769285685428E-01   2.1729301022583936E-01   1.9465737962940258E-01   3.0944286535876629E-02   3.2521333333658670E-02   3.1772090615678587E-02   4.0626588216470041E-02   2.7104224030113877E-01   3.7324132802268195E-01   2.7893485254970718E-01   4.4411963708746192E-02   2.9272507935655445E-01   5.1297962577150878E-02   4.4286092309578556E-02   2.7886525483077157E-02   2.7057567551091836E-02   2.6917321722151121E-02   1.6684244006550542E-01   1.7977940494795636E-01   2.4854790325274292E-01   2.1488571990061425E-01   2.9688212753064998E-02   1.9956298055028793E-01   3.4920928081865879E-02   2.0005794700806215E-01   3.1700542178865719E-02   3.5441437122309204E-02   3.2958843197330188E-02   2.8954947366553946E-01   2.0256899153237204E-01   2.2103084284330907E-01   3.0048294426089826E-02   1.8905461295291745E-01   3.3146089564195735E-02   2.2766182900026871E-01   3.7564204273663325E-02   2.4442414808383520E-01   3.4422014792483729E-01   2.8285233070280125E-01   3.8542407558474753E-02   2.5645210608281527E-01   4.6867347373038701E-02   3.4999172791331590E-01   2.4796165871022571E-01   2.6222406429212847E-01   3.5920748296429342E-02   2.1450957499482565E-01   3.6314965480763878E-02   4.1782196988441336E-02   2.4704131258187056E-01   3.7950773372913228E-02   4.2516881296675219E-02   2.4303379245372186E-01   3.3842912527046069E-02   1.9871202056015444E-01   2.6923918501998950E-01   1.8340704025451374E-01   2.1775538005382414E-01   3.3997040043975843E-02   3.5983843444822694E-02   3.6709877597082094E-02   2.3533471686459700E-01   3.9177193712977239E-02   4.6718900799592837E-02   4.3469663942452177E-02   4.4296508552217770E-02   2.6185659928244237E-01   3.1534761923176884E-02   2.9829041899529691E-02   3.6303903251261468E-02   3.3337730362121287E-02   2.9612292107038262E-02   3.0801282541363328E-02   2.9516838649405873E-02   6.4412447365320535E-02   3.7196552755826140E-01   5.6941991779029436E-02   4.9381991314274776E-01   6.7167380152247450E-02   7.0933652962231908E-01   5.1141025004100027E-01   6.0005312343122719E-01   1.2068562032379533E-01   6.0685200218812518E-01   8.3861013212283592E-02   1.0861628023301401E-01   5.7650137162133530E-01   8.0801061440243627E-02   9.3468941910756886E-02   1.0235783541202192E-01   6.5604913081355409E-01   9.4884664584012249E-02   1.4417965684838130E-01   9.1869097019836521E-01   1.5794910830027947E-01   1.9307099498077246E-01   8.2666886981296164E-02   6.0655567790747356E-01   4.6625835671635613E-01   6.1541502405725745E-01   4.0229356905806490E-01   6.0763812600041947E-02   5.8263181172093607E-02   6.9072921820850827E-02   6.3705853827437570E-02   2.7322479898240887E-01   2.7585870216120345E-01   3.4287124403760616E-01   3.4932377858333002E-01   2.9979818418494081E-01   2.8884502053578476E-01   3.8238272505359677E-01   3.3815372988231651E-01   5.1666214078080896E-01   3.3693327122748867E-01   3.2185866865327561E-01   2.6325503387253424E-01   4.1618094795169314E-02   5.3323642996968575E-02   4.6111966801764805E-02   5.4749863528696416E-02   6.6459416323025960E-02   6.0881576851695263E-02   5.0732256227762611E-02   5.6551628529891346E-02   4.6249660815012958E-02   4.0281739730806433E-02   4.4093372174473601E-02   4.5538410676706643E-02   4.7163447658224583E-02   4.6796058605542715E-02   3.3051654897248034E-01   5.1333934990581392E-02   3.7040003338822047E-01   5.7347585344111836E-02   4.9783349351597378E-01   4.0711986662342431E-01   7.4767324276291527E-02   6.7532222121237898E-02   3.8697567099227986E-01   3.4166021292489851E-01   3.1991739641831890E-01   4.8948781250596020E-02   3.1808491814508216E-01   2.9040176769893578E-01   5.0393096057749012E-02   5.6782476588249378E-02   4.9709174865303102E-02   3.0530535535167436E-01   2.4076928860292007E-01   4.3364077096339777E-02   3.1892811507029750E-01   2.2061592248090447E-01   3.6870962147644112E-02   3.6139764414865397E-02   3.4679935467590108E-02   2.7859407697397048E-01   3.8970641409203166E-01   2.9524800507704491E-01   4.0701440381926551E-02   2.3968185101717643E-01   4.1426483190115757E-02   3.9530038297536790E-02   3.7141009584935214E-02   4.3161997016920917E-01   6.9709479080973608E-02   8.2455012282425522E-02   7.1964622747859586E-02   3.7097869728910887E-01   6.2310118620730971E-02   3.2301502975496621E-01   4.9398034030373211E-02   5.2972646059851400E-02   5.3911331625110880E-02   3.5661528843127466E-01   5.7212969437851528E-02   6.4877828399925216E-02   3.1585425186897176E-01   5.7037893501310666E-02   3.7322688159961165E-01   2.8059495929786449E-01   2.9662362913409474E-01   4.2092220785415288E-02   2.3104070662088028E-01   3.8309488768756034E-02   3.5831230498944450E-01   5.0101008294712465E-02   3.0289755392357487E-01   4.0769133057444878E-01   2.8655726456548036E-01   4.5064771946427086E-02   3.8073104257177949E-02   3.6324818037976186E-02   5.1087016978735286E-02   4.5029813015941417E-02  -1.2445737469091266E-01  -1.5385421504187516E-01  -6.2136772525982396E-02  -7.9732143262935443E-02  -7.2386836821360184E-02  -1.7733370321919895E-01  -9.7426160592607502E-02  -8.1801059122473069E-02  -9.3306727110479215E-02  -1.3043896866322680E-01  -1.0821288427703792E-01  -1.0004066210060299E-01  -6.7309714531582188E-02  -1.0192281311726745E-01  -6.9394824400202143E-02  -1.2916472365832576E-01  -8.7497407741742680E-02  -8.6054581689766513E-02  -9.3310026220409445E-02  -8.5718449690076332E-02  -9.5595796284607598E-02  -1.7330134387449822E-01  -6.1395933042995440E-02  -8.7230105517793532E-02  -6.3151697708305241E-02  -1.4109159321090653E-01  -8.4356681671730507E-02  -2.5120929600429059E-01  -8.4749674687483567E-02  -1.3940083368796122E-01  -1.3589596859014910E-01  -1.0133457680419804E-01  -7.0262226015416498E-02  -8.3635673749519523E-02  -1.0237497357508139E-01  -6.9438229818077291E-02  -7.4921207010000171E-02  -8.0815026886659744E-02  -9.9806865347455656E-02  -9.1959830353450470E-02  -1.5542052322563246E-01  -5.9926654773440863E-02  -8.0256793911010649E-02  -6.7523012031954474E-02  -1.7046889197905021E-01  -9.2864509244088206E-02  -1.4133443827525019E-01  -9.3531083878124505E-02  -1.1589458614723074E-01  -1.0711965572649818E-01  -6.6237561907793882E-02  -1.0096600482698710E-01  -1.2346678244541978E-01  -7.2430762817633609E-02  -9.0347094817166240E-02  -8.2653669553193768E-02  -8.1474896585223056E-02  -2.0001554966330493E-01  -6.6520685461387577E-02  -9.1953022795088962E-02  -9.6799991263276791E-02  -9.6281485325511618E-02  -6.3018188176374945E-02  -1.2398931050467819E-01  -1.3409816080630152E-01  -7.9894147185332248E-02  -1.4963088587884452E-01  -7.6032852699912432E-02  -1.0663913317572903E-01  -5.5614205403748666E-02  -7.7013897150846972E-02  -1.0602821107646311E-01  -7.3538710557794734E-02  -1.1017229215360580E-01  -1.2473111667325310E-01  -1.2899183542477524E-01  -1.5089766807380467E-01  -1.0528432844587086E-01  -2.6045195423639633E-01  -1.1388669182093865E-01  -2.1868271735024250E-01  -2.0228408433010486E-01  -1.3570630556867472E-01  -8.5483687946909068E-02  -6.6685940903026236E-02  -7.9027414404689841E-02  -2.0489451991747964E-01  -7.5886971106761125E-02  -8.9558143581939809E-02  -6.4886059627196707E-02  -1.8777965023376664E-01  -1.0564260599470458E-01  -1.9216704831811213E-01  -3.0623063080957136E-01  -7.1503322555296664E-02  -1.2269348558852397E-01  -6.1135716798127258E-02  -1.4468188409663868E-01  -9.5519180328580727E-02  -7.8444876621531157E-02  -1.1271867273807748E-01  -1.5602122645363725E-01  -1.0767150114219974E-01  -1.7590810983647071E-01  -8.2347089917566743E-02  -2.1305330485771545E-01  -1.4914025524403968E-01  -9.9932672420689525E-02  -1.8895070099915942E-01  -1.2365946370816989E-01  -1.4230860499140457E-01  -7.2585121773745515E-02  -9.2978134530220469E-02  -8.7751863264138280E-02  -7.0769331540804392E-02  -1.4387346870890411E-01  -8.7285500190573212E-02  -9.1074934781818717E-02  -1.1887183121263431E-01  -1.1231102656478056E-01  -1.0193769493442224E-01  -1.1103793182478235E-01  -1.0807518277352343E-01  -1.7836016014060135E-01  -7.9372048056452815E-02  -1.2965351222855140E-01  -8.7319873406558945E-02  -1.1015057736548149E-01  -6.0793258739439804E-02  -8.8447890402645113E-02  -7.4020752398627099E-02  -8.1192744596793515E-02  -8.6471542068204288E-02  -1.1063500054552944E-01  -7.8383654428084315E-02  -1.8443979275434688E-01  -1.2444908414636267E-01  -2.2659937316879411E-01  -1.6756464177850458E-01  -8.0058611735724233E-02  -6.9411573937305751E-02  -6.6149295942087960E-02  -7.3093720518442734E-02  -7.2201082503136185E-02  -1.8413820620200438E-01  -6.1318939457748793E-02  -5.5785088464029284E-02  -6.9499436768891490E-02  -1.2573112875718251E-01  -3.1400214780712432E-01  -9.3360992670238618E-02  -1.4662052476363574E-01  -1.0153751410723547E-01  -9.1353537682209995E-02  -9.0034824886738196E-02  -1.9765057903668234E-01  -8.1376533793292752E-02  -1.3296842220618874E-01  -8.4135933473307362E-02  -1.3356710226283039E-01  -7.8154784505513969E-02  -1.1103230523316920E-01  -1.4182743017217150E-01  -9.1171558096482752E-02  -1.6567304819940293E-01  -7.2266102188919476E-02  -1.1652296039043285E-01  -6.8168130809009395E-02  -1.4779866945706840E-01  -6.8044962856256330E-02  -9.1907679278271662E-02  -1.0303069719329426E-01  -1.0981007722275825E-01  -1.2733915886230698E-01  -9.1916436835949744E-02  -8.8341385898608724E-02  -7.6051139853124589E-02  -7.6455482641198419E-02  -7.3187610070534800E-02  -1.2430110669089837E-01  -8.5023873607950676E-02  -7.3474172550593339E-02  -6.1495840147665556E-02  -1.0400622206162213E-01  -2.8116268938908667E-01  -8.8172092377600222E-02  -6.3119004430342587E-02  -6.4414640383278265E-02  -6.2852994104108398E-02  -7.1262880776918933E-02  -8.4133912684925177E-02  -8.3945863624189473E-02  -1.1890578203795253E-01  -1.2781196252265198E-01  -9.0206490383998583E-02  -6.3615957144216570E-02  -8.6687737232303802E-02  -6.8206065261966431E-02  -8.3199034440826714E-02  -6.1642670013475634E-02  -7.2810427587690532E-02  -9.6301079330228051E-02  -5.9857358106901716E-02  -1.2983521331644321E-01  -1.5287831392583384E-01  -7.5375612818992230E-02  -2.0613948864908621E-01  -1.0155785286272698E-01  -1.1097171844911700E-01  -1.2428611246421054E-01  -9.5263774731229225E-02  -1.3232162790917151E-01  -2.2995759831248594E-01  -1.1902579198491964E-01  -7.0673872719070871E-02  -1.6712212326112719E-01  -8.6987016465237516E-02  -1.4102658889549802E-01  -9.2849383809393365E-02  -6.0210305308517655E-02  -8.2639820520697072E-02  -8.2174226074852821E-02  -1.3723634874302534E-01  -9.5959600300810355E-02  -8.2754341417790450E-02  -7.6773506866650090E-02  -1.4003362042709225E-01  -6.8462985461094986E-02  -8.2121580735714197E-02  -1.0114397297428546E-01  -1.0364100662625914E-01  -8.4460457365440986E-02  -1.6884229806431775E-01  -2.0251632190853011E-01  -1.1606349879873011E-01  -7.8686042540598633E-02  -1.0374855649606145E-01  -7.1609846908612745E-02  -9.2275303425534888E-02  -1.9110923316272252E-01  -1.0998452565869270E-01  -1.7090725406423302E-01  -1.5313691252424147E-01  -1.2714180901022593E-01  -9.9441273131303243E-02  -8.1905724577950353E-02  -1.1293923043839095E-01  -9.4920259472092400E-02  -7.0832754607119186E-02  -1.4606846747889671E-01  -1.2777755310497838E-01  -8.1298667004093245E-02  -7.9425444981245416E-02  -1.7544448396548584E-01  -6.5038941878765244E-02  -1.0513300771256355E-01  -1.7154519056378609E-01  -1.1561537647656019E-01  -9.2042441769074321E-02  -1.0623507874338034E-01  -1.1893111947121467E-01  -9.8793585400470660E-02  -1.4095201131030882E-01  -5.9769154586316299E-02  -1.2244259621174518E-01  -7.3742951787631100E-02  -1.5524017481446675E-01  -6.2528829136957509E-02  -6.8663107679729163E-02  -1.4135699612950886E-01  -1.4205684050838696E-01  -9.8378300599524779E-02  -1.7732336325638973E-01  -1.3306413032547293E-01  -6.6611736525714574E-02  -8.4009113070387012E-02  -1.7565545610745850E-01  -7.3772064602182455E-02  -8.8690518086367423E-02  -7.8614624917956205E-02  -8.7126071507227690E-02  -7.2259881213183594E-02  -9.3802674246049711E-02  -1.4474658066427401E-01  -1.1712365620555795E-01  -8.5377444189679103E-02  -1.7502613488895263E-01  -1.2774472012268168E-01  -1.9861410946284561E-01  -6.5020895515073993E-02  -1.3712159399240051E-01  -1.2636819076048805E-01  -1.3280281949612543E-01  -6.7475342914505382E-02  -8.2832661520566661E-02  -1.4474679985519368E-01  -8.9995921878094270E-02  -1.0428855417220485E-01  -1.0657401053896795E-01  -2.9495847518207186E-01  -6.3499605861456046E-02  -1.0144601095864143E-01  -9.8428859152876788E-02  -8.7098024379106714E-02  -1.0117752211316910E-01  -1.0186603331728879E-01  -1.4400942196384461E-01  -9.5550074906778401E-02  -8.7987836161542515E-02  -1.0373235535985016E-01  -9.9527467722481028E-02  -5.7721989833590684E-02  -1.1132252422912854E-01  -9.9128099141247872E-02  -1.5447892837214527E-01  -6.1203238720299834E-02  -8.4207601164276641E-02  -3.5936055973861708E-01  -2.0076962072020177E-01  -1.2639736820079586E-01  -9.3964138871036024E-02  -9.3938952899425457E-02  -8.2492159359887407E-02  -1.2107706632572285E-01  -2.5753125230952356E-01  -6.6956003955647395E-02  -6.6920865160499304E-02  -1.0198682938926165E-01  -1.0060370308387404E-01  -6.4014208247055504E-02  -1.0893982932152030E-01  -1.8904383776518599E-01  -7.7874640514051949E-02  -2.5785752532529205E-01  -8.4164161721257680E-02  -1.3128255001929257E-01  -6.8669748507311057E-02  -6.3061539974195988E-02  -6.1075557750927066E-02  -1.3333669917520458E-01  -7.6897063458081366E-02  -1.0851305803249771E-01  -7.5603288847865102E-02  -6.0701696209982399E-02  -7.7548204278464497E-02  -9.0869206541377326E-02  -6.9470243837344084E-02  -7.0081872809124313E-02  -8.3858408315169580E-02  -1.1859737211834114E-01  -6.7896385782348551E-02  -7.9510507437764680E-02  -9.2780566340127851E-02  -1.1541817790662853E-01  -1.0484568224194538E-01  -2.1274168118169051E-01  -1.3514561005127046E-01  -7.1973973211708939E-02  -2.3629999063532117E-01  -9.5987622855268351E-02  -8.2691392563231977E-02  -7.9828313842950957E-02  -9.6518023293249572E-02  -8.7036140983202032E-02  -2.0122262521143139E-01  -2.5084031287969455E-01  -1.5793987634902429E-01  -1.3896456726537063E-01  -8.1319396352073706E-02  -7.1295747087288197E-02  -1.6186767469689789E-01  -7.4049874942531721E-02  -2.0004088382818647E-01  -1.0657896408945930E-01  -8.5797935565379360E-02  -1.4475194986078377E-01  -9.8351165350822348E-02  -1.2364704874374692E-01  -9.0193052669031257E-02  -1.1306116800397099E-01  -1.8296712981788288E-01  -9.3305204732718319E-02  -1.4918881437917969E-01  -9.1820708100107090E-02  -1.3079188619482385E-01  -1.7148376281944858E-01  -6.9032719590209721E-02  -2.5916758536410273E-01  -1.1161277154767717E-01  -1.1520839825290421E-01  -1.3341589697770270E-01  -7.0239254768898723E-02  -6.3563353161850827E-02  -9.6062234345747996E-02  -1.3286354568867029E-01  -7.2108308554319017E-02  -6.5185905356331120E-02  -6.7033392724388574E-02  -1.4864528362329615E-01  -1.1276281534338449E-01  -9.1783516296022979E-02  -1.0047527814007290E-01  -2.1219388882063916E-01  -1.0008458126283694E-01  -9.3464756795451756E-02  -1.0166937427541077E-01  -5.4645327521194338E-02  -9.3027432298369253E-02  -8.6360431561096601E-02  -1.9858611410784310E-01  -9.4737607925664519E-02  -7.5432972566971110E-02  -1.5366057276991973E-01  -1.2155609320115252E-01  -6.2198158058646827E-02  -1.3884960055480072E-01  -7.2019214075795882E-02  -1.4182461044772421E-01  -9.8904194928513128E-02  -9.2078578178879683E-02  -8.9068220724365085E-02  -1.3055760566266161E-01  -8.8058642025173217E-02  -1.5504303041884329E-01  -7.9968097050976822E-02  -1.3344109867419618E-01  -7.3382759877007028E-02  -1.4380322501926615E-01  -8.6315146506946078E-02  -1.7877033346884552E-01  -9.9943387385781818E-02  -8.1645141165239882E-02  -9.6915889216809922E-02  -7.7198787171271918E-02  -8.5588681039161230E-02  -1.0225762835590189E-01  -1.0599210461227714E-01  -9.5550595409646014E-02  -9.2675375822909245E-02  -5.4448740863738854E-02  -6.9575807208128435E-02  -8.6113219400262800E-02  -6.7330801668485374E-02  -1.1530208574076710E-01  -1.0179410222397196E-01  -8.5278936731931321E-02  -1.8654748848155883E-01  -1.7176275664910928E-01  -7.5633026461308858E-02  -8.7258197372910351E-02  -9.8585734672910041E-02  -8.5774938982727325E-02  -7.0508205519093106E-02  -1.0210405453471648E-01  -8.4314989900169432E-02  -1.3060062170892098E-01  -8.0760193239146599E-02  -2.3402704259906021E-01  -1.4996579186897546E-01
  0.0000000000000000E+00   0.0000000000000000E+00   0.0000000000000000E+00   0.0000000000000000E+00   0.0000000000000000E+00   0.0000000000000000E+00   0.0000000000000000E+00   0.0000000000000000E+00   0.0000000000000000E+00   0.0000000000000000E+00   0.0000000000000000E+00   0.0000000000000000E+00   0.0000000000000000E+00   0.0000000000000000E+00   0.0000000000000000E+00   0.0000000000000000E+00   0.0000000000000000E+00   0.0000000000000000E+00   0.0000000000000000E+00   0.0000000000000000E+00   0.0000000000000000E+00   0.0000000000000000E+00   0.0000000000000000E+00   0.0000000000000000E+00   0.0000000000000000E+00   0.0000000000000000E+00   0.0000000000000000E+00   0.0000000000000000E+00   0.0000000000000000E+00   0.0000000000000000E+00   0.0000000000000000E+00   0.0000000000000000E+00   0.0000000000000000E+00   0.0000000000000000E+00   0.0000000000000000E+00   0.0000000000000000E+00   0.0000000000000000E+00   0.0000000000000000E+00   0.0000000000000000E+00   0.0000000000000000E+00   0.0000000000000000E+00   0.0000000000000000E+00   0.0000000000000000E+00   0.0000000000000000E+00   0.0000000000000000E+00   0.0000000000000000E+00   0.0000000000000000E+00   0.0000000000000000E+00   0.0000000000000000E+00   0.0000000000000000E+00   0.0000000000000000E+00   0.0000000000000000E+00   0.0000000000000000E+00   0.0000000000000000E+00   0.0000000000000000E+00   0.0000000000000000E+00   0.0000000000000000E+00   0.0000000000000000E+00   0.0000000000000000E+00   0.0000000000000000E+00   0.0000000000000000E+00   0.0000000000000000E+00   0.0000000000000000E+00   0.0000000000000000E+00   0.0000000000000000E+00   0.0000000000000000E+00   0.0000000000000000E+00   0.0000000000000000E+00   0.0000000000000000E+00   0.0000000000000000E+00   0.0000000000000000E+00   0.0000000000000000E+00   0.0000000000000000E+00   0.0000000000000000E+00   0.0000000000000000E+00   0.0000000000000000E+00   0.0000000000000000E+00   0.0000000000000000E+00   1.8209003032750433E+00   1.9897689030357728E+00   2.4862932033179463E+00   2.6983162906050184E+00   2.5390849969035565E+00   2.4683400407285991E+00   3.0521934762673490E+00   3.0920970616730350E+00   3.5054381280017308E+00   4.3986000352621595E+00   3.1139769986260428E+00   5.0318024271064115E+00   3.4369089299921249E+00   2.5774337497105808E+00   2.9830935861512695E+00   2.3730947577155455E+00   2.5122432517169648E+00   2.8949112201745013E+00   2.2638562341691930E+00   1.9319403221602358E+00   2.4193966149441919E+00   2.2577812349939368E+00   2.6692200512771542E+00   2.6963050529907457E+00   2.1112046307556871E+00   1.5973964576591877E+00   2.7940919195370528E-01   3.8776008864494582E-01   5.6065734586826554E-01   4.8449504177696784E-01   8.4654690863759652E-01   7.8406204277576108E-01   3.9550544825608719E-01   5.0354555356150721E-01   3.5034057154263354E-01   3.7999015564571226E-01   3.9346577127632620E-01   3.6322655654468483E-01   3.4204038740724318E-01   5.0128244156290880E-01   4.3447265833515503E-01   4.0584543516332378E-01   5.1861664501105542E-01   3.1141071968250050E-01   2.5532490571384675E-01   3.1502496613916214E-01   2.9436722926826570E-01   4.0314755019439896E-01   2.6274517373931938E-01   2.5520000689394678E-01   1.3624379694054116E+00   2.2117413127764912E-01   2.3292049730685782E-01   2.1374449676986879E-01   1.4698499667141436E+00   2.3475910522672466E-01   2.1269902766569619E+00   2.7960557582511442E-01   1.5245168633412205E+00   2.6667800150067206E-01   1.7644675803081966E+00   2.3045011117888087E-01   1.5601758762442062E+00   1.3847738774239757E+00   1.2270735007002367E+00   1.9483533732199138E-01   2.0432583545460423E-01   2.0015556619556729E-01   2.6150276721556726E-01   1.7475702729242437E+00   2.4049544612450453E+00   1.7934048121241564E+00   2.8296408989893806E-01   1.8863013714187327E+00   3.3170016886100234E-01   2.8451080276616586E-01   1.7697978893136376E-01   1.7166482207230743E-01   1.7061496003707949E-01   1.0596785958288004E+00   1.1476022485387445E+00   1.5911060761809033E+00   1.3732735847366426E+00   1.8917197174585232E-01   1.2825141496655497E+00   2.2512017347914112E-01   1.2840595856435202E+00   2.0278896410164188E-01   2.2843425583521326E-01   2.1104468244290250E-01   1.8763194561010825E+00   1.3050888871078361E+00   1.4176298798378200E+00   1.9202102850218841E-01   1.2127431051517596E+00   2.1332141357268136E-01   1.4786022195151605E+00   2.4337345168392630E-01   1.5986584816538336E+00   2.2594172481453421E+00   1.8508144825764770E+00   2.5120075612394577E-01   1.6862921559987258E+00   3.1107836435076036E-01   2.2966099731137848E+00   1.6221538140877096E+00   1.7007962334962654E+00   2.3244284209192856E-01   1.3833505007594473E+00   2.3412823310638994E-01   2.7402082225186419E-01   1.6179259707060318E+00   2.4675775692287405E-01   2.7884571340373504E-01   1.5686043892097559E+00   2.1804622059172754E-01   1.2780969385815792E+00   1.7321781282014386E+00   1.1737391293176589E+00   1.4054981709778713E+00   2.1856222182294943E-01   2.3174917136478762E-01   2.3681519559409342E-01   1.5313636450095600E+00   2.5516101182121448E-01   3.0907725980211714E-01   2.8436064218848017E-01   2.9039335745663841E-01   1.7176051787252566E+00   2.0235449486295629E-01   1.9060666060983958E-01   2.3412130024480129E-01   2.1398288549046438E-01   1.8906838458597910E-01   1.9730544324597898E-01   1.8842381725161991E-01   3.9632407328689717E-01   2.2508201844385529E+00   3.4477348519826279E-01   2.9382345134533674E+00   3.9426762571566781E-01   4.3391268544220321E+00   3.0419787890015146E+00   3.4319356467518736E+00   6.7762406078336179E-01   3.5407705064359822E+00   4.9527041651576387E-01   6.6061897695975680E-01   3.3740133547077420E+00   4.7768333206041780E-01   5.3894704247065994E-01   6.2187386496052743E-01   3.6909002919046219E+00   5.2554950702377623E-01   7.4328155021704723E-01   4.8203788286361124E+00   7.8816572637478544E-01   1.0535222398208854E+00   4.5932682211772474E-01   3.3869207780325521E+00   2.6023809760812071E+00   3.4736696873987607E+00   2.2356068548636228E+00   3.4148317465191635E-01   3.5078705574072017E-01   3.7802676158432663E-01   3.5620932692006213E-01   1.5979401191429747E+00   1.6238875114239562E+00   2.0189054812360072E+00   2.0708464357697483E+00   1.7908436632545475E+00   1.7493307989775346E+00   2.3320992428569158E+00   2.0136839203237402E+00   3.0908639288353608E+00   1.9731452095546036E+00   1.9533264063801032E+00   1.6130308932749400E+00   2.4397615664728159E-01   3.1604712446734551E-01   2.7475323215819986E-01   3.2886484419898881E-01   3.9322926060024765E-01   3.5475188237878691E-01   2.9753930641341181E-01   3.2826198605984924E-01   2.7909825671576954E-01   2.4626482204678801E-01   2.7155600443492944E-01   2.8020093821108871E-01   2.7667005981636389E-01   2.7133829272528825E-01   2.0592998061708143E+00   3.1715124556818808E-01   2.2953422356137669E+00   3.4699242551756604E-01   3.0226795506392419E+00   2.5604954700021536E+00   4.6679219925992094E-01   4.3882200243110764E-01   2.4820665863344167E+00   2.1880508844596496E+00   2.0211290478904007E+00   3.0898512001465855E-01   2.0552971945127756E+00   1.8624659834677444E+00   3.2250038935680680E-01   3.7200124673025353E-01   3.2029271869245107E-01   1.9364844887129680E+00   1.5191165277916461E+00   2.7407758106921654E-01   2.0158366120717828E+00   1.3816198945601887E+00   2.3059300969446975E-01   2.2523005299583862E-01   2.1727643024500493E-01   1.7981306672111299E+00   2.5327566726747652E+00   1.8975862973113558E+00   2.6030449079512002E-01   1.5423821845280707E+00   2.6831656776664325E-01   2.5400002861957649E-01   2.3781701319881979E-01   3.0104129074540826E+00   4.8702963260052340E-01   5.8734497403438601E-01   4.9907465250942779E-01   2.5182646964254234E+00   4.1943344328866761E-01   2.1595119879005975E+00   3.2685998275080230E-01   3.5504192017354108E-01   3.5873159802659182E-01   2.4094238726589285E+00   3.8664054761462102E-01   4.4136332642668952E-01   2.0938533062725497E+00   3.8076187748181745E-01   2.4490126994245536E+00   1.8409361712341945E+00   1.9283693150271344E+00   2.7314748003579797E-01   1.4909854470879944E+00   2.4769248501445343E-01   2.3499108478097344E+00   3.2777291742909664E-01   1.9672837451244247E+00   2.6443259301304067E+00   1.8376936205322425E+00   2.8701471838279136E-01   2.4476704448688916E-01   2.3346555096886604E-01   3.2703018026798658E-01   2.8841986737039271E-01  -7.5566472500285353E-01  -8.6841886273712832E-01  -3.9777511614362016E-01  -5.0395981969841841E-01  -4.6907612465472637E-01  -1.0847757049945586E+00  -6.3318587534229442E-01  -5.3174720526499564E-01  -6.1225324473424514E-01  -7.6305450191745272E-01  -6.2157792552282243E-01  -6.0485301337360220E-01  -4.3304401998451347E-01  -6.6108155360059495E-01  -4.4111897866196109E-01  -7.7271001740409728E-01  -5.7414889261062019E-01  -5.6485115943653652E-01  -6.0123674061350074E-01  -5.0473011858243977E-01  -5.8302510114856332E-01  -9.6769009791530713E-01  -3.9236396339029606E-01  -5.5328125964535402E-01  -4.0503730050297471E-01  -8.3949655070600693E-01  -5.4216824643827111E-01  -1.4376545410614900E+00  -5.5096311303391288E-01  -8.2711935074787879E-01  -7.7094639612067084E-01  -6.0320168906088989E-01  -4.4576473274182166E-01  -5.3894278162360143E-01  -6.7140327514671894E-01  -4.4817271135366904E-01  -4.8594210635464341E-01  -5.2880467110261764E-01  -5.9167071741963573E-01  -5.5809458879023865E-01  -8.6746674195967721E-01  -3.8253535578933112E-01  -5.0637466917286578E-01  -4.3502975170556940E-01  -1.0139870030186637E+00  -5.9937581171194587E-01  -8.2277739202306444E-01  -6.1364133390070197E-01  -6.6325979485577191E-01  -6.4397663399762595E-01  -4.2603383557667956E-01  -6.5576262589703627E-01  -7.6511363279561129E-01  -4.6158960586936637E-01  -5.8252138423786437E-01  -5.4071634590939244E-01  -5.3288747528112690E-01  -1.1439647475854307E+00  -4.2750260324502731E-01  -5.4129673580057125E-01  -6.2081783369998211E-01  -5.8310934654560176E-01  -4.0424759005264405E-01  -7.5027763905045741E-01  -7.4520394610728324E-01  -5.1412862332237741E-01  -8.4635923387116163E-01  -4.8995210700383951E-01  -6.7370963530345607E-01  -3.5322659288481684E-01  -4.9699741636886097E-01  -6.8509833615325610E-01  -4.6054043197775657E-01  -6.8643393883632653E-01  -7.5462057653450854E-01  -8.2735502465324406E-01  -8.9876425539181726E-01  -6.9794780138228074E-01  -1.4662065879580393E+00  -7.2934993145847093E-01  -1.2302983229552102E+00  -1.1802572845818429E+00  -8.5349641262009412E-01  -5.6209490094253123E-01  -4.2801958848346283E-01  -5.0817296879831819E-01  -1.1456525599948340E+00  -4.9286529983986299E-01  -5.3246880330338264E-01  -4.0902630483761571E-01  -1.0306980624751232E+00  -6.0696757199771267E-01  -1.1246708384892490E+00  -1.6067943366979300E+00  -4.6111779667593678E-01  -7.5259366051497456E-01  -3.9124662871873372E-01  -8.8973954620582585E-01  -6.1256522172397843E-01  -5.1045435111192738E-01  -6.7123254422378575E-01  -8.5914647649421039E-01  -7.1983598583850095E-01  -9.9436706851380852E-01  -5.3930855531113442E-01  -1.1684800387903878E+00  -8.3741538515811886E-01  -5.9694740606526353E-01  -1.0379946948945533E+00  -8.3942079083954757E-01  -7.9103260887411297E-01  -4.6849935171983115E-01  -5.9780059655721274E-01  -5.3767784776117866E-01  -4.5414614590116931E-01  -1.0034721642794950E+00  -5.7253482049772209E-01  -5.3264675075437029E-01  -8.0314176698159800E-01  -6.5771466767110198E-01  -6.6587463588533202E-01  -7.3957542940449505E-01  -6.2304077743136899E-01  -1.0487778012330637E+00  -5.1027928095845732E-01  -8.0880772437338377E-01  -5.1788265722570848E-01  -7.0052300275986756E-01  -3.8834969761414184E-01  -5.7724711042663790E-01  -4.7596388645759241E-01  -5.3128784077764091E-01  -5.5743756187155247E-01  -6.6259264049135347E-01  -5.1038104832959574E-01  -1.0386278950820031E+00  -8.4019093819750812E-01  -1.2798462528952823E+00  -9.8913331730060772E-01  -5.0569522747394302E-01  -4.4675127337634685E-01  -4.2390435311962749E-01  -4.7345780523039294E-01  -4.6535712941664731E-01  -1.0749906559782005E+00  -3.9243119518906644E-01  -3.5416275964035449E-01  -4.4613003210240598E-01  -7.0383971223078357E-01  -1.5899104416207606E+00  -5.4708027238714874E-01  -8.4168845494292710E-01  -6.7406549712810349E-01  -6.0267282020540469E-01  -5.5323379068715528E-01  -1.0939833651339439E+00  -5.2423235385326361E-01  -7.9588163699219916E-01  -5.3240232112750341E-01  -8.0088214378743761E-01  -5.0874808306282493E-01  -6.3653904589436139E-01  -8.7548726984881531E-01  -5.8091017355990626E-01  -9.2436912244360459E-01  -4.6596791262963255E-01  -7.2408267271036664E-01  -4.3820606118191224E-01  -8.1360192837593293E-01  -4.3854019324403304E-01  -5.8897168970914549E-01  -6.2149915765524377E-01  -6.3019892600427196E-01  -7.7897692941719210E-01  -5.8676320496757106E-01  -5.2013057510461957E-01  -4.8773205265214048E-01  -4.9214741709037652E-01  -4.7224611540663275E-01  -7.5545816319672976E-01  -5.5771695822687695E-01  -4.7541535658847545E-01  -3.9383017391887037E-01  -6.2166806761027582E-01  -1.6213638523614351E+00  -5.7815779480270657E-01  -4.0488647952115114E-01  -4.1250249174287829E-01  -3.9591086842360917E-01  -4.5302554780358378E-01  -5.5149437072862362E-01  -5.5096927430046660E-01  -7.3562232792752347E-01  -7.6526885122971589E-01  -5.4980100656730613E-01  -4.0813646191634806E-01  -5.1793838355978039E-01  -4.3615703175887804E-01  -5.4544581188987618E-01  -3.9435549911747381E-01  -4.5456664353708209E-01  -5.6896818505606384E-01  -3.8247811246170432E-01  -7.2431429274712422E-01  -9.0919112074874375E-01  -4.8875953085664581E-01  -1.1833074071570304E+00  -6.1318810696162152E-01  -7.2353619958525062E-01  -7.6081818150647651E-01  -5.8191375685132607E-01  -7.9391629234900984E-01  -1.3008598575706971E+00  -7.2130132258971402E-01  -4.4974859821521140E-01  -9.3305833970443586E-01  -5.5061522749233782E-01  -8.2965751983320479E-01  -5.3995506579475261E-01  -3.8412440095089584E-01  -5.2962107788768287E-01  -5.2915923494941930E-01  -8.0980473363560301E-01  -5.8351330521260913E-01  -5.0625053267737175E-01  -4.9610378652805032E-01  -7.9233001726259611E-01  -4.4145990697466891E-01  -5.3388485370045669E-01  -6.6248994163481301E-01  -6.1527425581738060E-01  -5.4854855346023246E-01  -9.3983662908314913E-01  -1.1678015132926332E+00  -7.8456129056148782E-01  -5.1373152672109468E-01  -6.1496169947981738E-01  -4.5465640421639836E-01  -5.5816485206277222E-01  -1.0749261435549078E+00  -7.0784565564592372E-01  -1.0069088384059912E+00  -8.6742346758985067E-01  -7.6950563432384289E-01  -6.3689646664250521E-01  -5.2938478323945681E-01  -6.5741839739561470E-01  -5.6615137954858952E-01  -4.4376010358094775E-01  -8.1549351350909238E-01  -7.7731035788460456E-01  -5.2863110618174736E-01  -5.0212768380044603E-01  -1.0667412342503793E+00  -4.0908745439480093E-01  -6.5120022565722935E-01  -9.4270377321502552E-01  -7.0560472810442543E-01  -5.9333205181401305E-01  -6.1085648676418447E-01  -7.1713607627460152E-01  -6.4314503962636027E-01  -9.8461865628884471E-01  -3.8188383934501574E-01  -7.3091320177497754E-01  -4.7862522677822450E-01  -8.7164714503261354E-01  -4.0048414718656689E-01  -4.3619399203736486E-01  -8.3763214295660504E-01  -8.0466660154534220E-01  -5.9552175516316153E-01  -1.0929330011517133E+00  -8.6098108813062468E-01  -4.2786117350160535E-01  -5.5102033421065655E-01  -1.0060423647225574E+00  -4.6161792077831110E-01  -5.8230822329193277E-01  -5.1239078235393432E-01  -5.7225452526621134E-01  -4.6601898841177342E-01  -6.1572978854852667E-01  -8.0532080975506681E-01  -7.0888258027095030E-01  -5.5955346992399912E-01  -1.0573849305657992E+00  -7.4754603313671431E-01  -1.0923110855028400E+00  -4.1784154158460657E-01  -7.5423171340308359E-01  -8.5803420340741754E-01  -8.4415532274584715E-01  -4.3406167932169004E-01  -5.4321175736858007E-01  -8.5962501300583050E-01  -5.7837132448304185E-01  -5.9597445006794514E-01  -7.1382954309229041E-01  -1.5275376511371905E+00  -4.0675457624993600E-01  -6.5418803843722972E-01  -6.3537649232745852E-01  -5.1270642069091032E-01  -6.5118430506798941E-01  -6.6016695820034510E-01  -1.0008428326264867E+00  -6.1922885051524834E-01  -5.6659140470585068E-01  -6.8359927685649802E-01  -5.7461899007481976E-01  -3.6752015090197043E-01  -7.4440065231574470E-01  -6.3975066333124908E-01  -8.6885340179494430E-01  -3.9133530556653029E-01  -4.9586035399555967E-01  -1.9301178201272997E+00  -1.1004382333954463E+00  -7.2007502163256487E-01  -5.6980542820053737E-01  -6.0498442826877930E-01  -5.3056958474468663E-01  -7.7627234800655964E-01  -1.5171287519537946E+00  -4.3083909478012133E-01  -4.3055247233593902E-01  -6.6183981216224619E-01  -6.3523549602867191E-01  -4.0337006310416429E-01  -6.2550588905424864E-01  -1.0947549801562482E+00  -5.0750245218987033E-01  -1.4060990079565405E+00  -5.5176912825286217E-01  -7.8068575699520026E-01  -4.4220944770265086E-01  -4.0462669663822265E-01  -3.9021724939644470E-01  -7.7922666088912962E-01  -4.8332903308636205E-01  -6.8098280051768090E-01  -4.8386625769465641E-01  -3.8835824864949586E-01  -4.9921778575697584E-01  -6.0122765424197733E-01  -4.4720947966235042E-01  -4.4571805908864170E-01  -5.4607012652751108E-01  -6.9221640330141232E-01  -4.2953988120201758E-01  -5.1506155887109217E-01  -5.9820400254718253E-01  -6.9556961146989293E-01  -6.1465369865787345E-01  -1.2755453919662842E+00  -7.8903034394745708E-01  -4.6230146293564117E-01  -1.3086758094860449E+00  -5.8467851971782858E-01  -5.4021913456652459E-01  -5.0428811826199005E-01  -6.2652983593266176E-01  -5.6986644707540757E-01  -1.2073122530712628E+00  -1.4220495832709172E+00  -1.1177057293833832E+00  -7.8478888084605514E-01  -5.2698005758976063E-01  -4.6140780737470621E-01  -9.1113607744847713E-01  -4.7656769296308371E-01  -1.0969197392887966E+00  -7.0969741981282985E-01  -5.0256501162041733E-01  -9.0613839252378325E-01  -5.9165803582845089E-01  -7.5318732985173664E-01  -5.7643085542886763E-01  -7.0690076574570959E-01  -9.8993504683890432E-01  -6.1219062148506853E-01  -8.2517736659591168E-01  -5.3873039736093609E-01  -7.2884606540604480E-01  -9.5601119538941060E-01  -4.4536186632667735E-01  -1.4733743270202688E+00  -6.4014573566490252E-01  -7.7602787551991792E-01  -9.1782807740642602E-01  -4.5400139062533457E-01  -4.0784316799455156E-01  -5.7149918326933258E-01  -8.1627890344725218E-01  -4.6664303883472491E-01  -4.1907032633445457E-01  -4.3123546479945063E-01  -8.9975560349184291E-01  -6.6570304455248863E-01  -5.9123022884104037E-01  -6.0740238884104836E-01  -1.2147302284674975E+00  -5.9526008051725587E-01  -6.1338950732102826E-01  -6.6003564491245781E-01  -3.4683654608812292E-01  -5.9932682812074412E-01  -5.6625502055903154E-01  -1.1047356204033023E+00  -6.0967038759738190E-01  -4.8883975899004772E-01  -8.6731583950581570E-01  -8.2381382219421673E-01  -3.9820607882546216E-01  -8.2218477759010788E-01  -4.6649307203858414E-01  -8.0013917587382055E-01  -6.5205101599770321E-01  -5.5860842371351616E-01  -5.2807646913381778E-01  -7.6414901749317665E-01  -5.4140549215885037E-01  -9.6489847145997254E-01  -5.0557159618741965E-01  -7.5796883941081239E-01  -4.7190724294402270E-01  -8.5592916254497919E-01  -5.4722256443103567E-01  -1.0908427613560485E+00  -6.4031170859074349E-01  -5.2567984344939256E-01  -6.2952266674984614E-01  -5.0194963634940692E-01  -5.5694802099107854E-01  -6.7007579670973549E-01  -6.3220084177261882E-01  -5.8238360361389707E-01  -6.0783687540074816E-01  -3.4536861535837082E-01  -4.4237038386638566E-01  -5.0717298043404746E-01  -4.3323200066465345E-01  -7.3549623220157723E-01  -6.6040074528098902E-01  -5.4836386262159087E-01  -1.0277533777335679E+00  -9.6441537626820317E-01  -4.9094763457401208E-01  -5.7261065538906819E-01  -5.8412189930942127E-01  -5.6290329030004582E-01  -4.4753765945834573E-01  -6.0813920813690503E-01  -5.4354415810634338E-01  -8.2396825334092816E-01  -5.2839086995936213E-01  -1.2890391859609189E+00  -8.3213816454062994E-01
  0.0000000000000000E+00   0.0000000000000000E+00   0.0000000000000000E+00   0.0000000000000000E+00   0.0000000000000000E+00   0.0000000000000000E+00   0.0000000000000000E+00   0.0000000000000000E+00   0.0000000000000000E+00   0.0000000000000000E+00   0.0000000000000000E+00   0.0000000000000000E+00   0.0000000000000000E+00   0.0000000000000000E+00   0.0000000000000000E+00   0.0000000000000000E+00   0.0000000000000000E+00   0.0000000000000000E+00   0.0000000000000000E+00   0.0000000000000000E+00   0.0000000000000000E+00   0.0000000000000000E+00   0.0000000000000000E+00   0.0000000000000000E+00   0.0000000000000000E+00   0.0000000000000000E+00   0.0000000000000000E+00   0.0000000000000000E+00   0.0000000000000000E+00   0.0000000000000000E+00   0.0000000000000000E+00   0.0000000000000000E+00   0.0000000000000000E+00   0.0000000000000000E+00   0.0000000000000000E+00   0.0000000000000000E+00   0.0000000000000000E+00   0.0000000000000000E+00   0.0000000000000000E+00   0.0000000000000000E+00   0.0000000000000000E+00   0.0000000000000000E+00   0.0000000000000000E+00   0.0000000000000000E+00   0.0000000000000000E+00   0.0000000000000000E+00   0.0000000000000000E+00   0.0000000000000000E+00   0.0000000000000000E+00   0.0000000000000000E+00   0.0000000000000000E+00   0.0000000000000000E+00   0.0000000000000000E+00   0.0000000000000000E+00   0.0000000000000000E+00   0.0000000000000000E+00   0.0000000000000000E+00   0.0000000000000000E+00   0.0000000000000000E+00   0.0000000000000000E+00   0.0000000000000000E+00   0.0000000000000000E+00   0.0000000000000000E+00   0.0000000000000000E+00   0.0000000000000000E+00   0.0000000000000000E+00   0.0000000000000000E+00   0.0000000000000000E+00   0.0000000000000000E+00   0.0000000000000000E+00   0.0000000000000000E+00   0.0000000000000000E+00   0.0000000000000000E+00   0.0000000000000000E+00   0.0000000000000000E+00   0.0000000000000000E+00   0.0000000000000000E+00   0.0000000000000000E+00   1.6144905772945257E+00   1.7547518369080692E+00   2.2212134132399108E+00   2.3321870516998029E+00   2.1885231948625967E+00   2.1593873603402294E+00   2.7278958910452098E+00   2.5794273672111712E+00   2.9311318575362981E+00   3.5780091793146180E+00   2.7253643469211055E+00   4.3584723162996877E+00   3.0811404091214065E+00   2.3131927181671967E+00   2.8056728630000181E+00   2.1927714984063109E+00   2.3695798420358276E+00   2.5262319011747603E+00   2.0239938278781726E+00   1.7560397648107191E+00   2.2318229721429295E+00   2.0170951652709794E+00   2.3185417725513457E+00   2.3034690584415132E+00   1.9136379937759733E+00   1.4654826292140848E+00   2.5044227285660114E-01   3.4015996308538154E-01   4.5541156345178757E-01   4.0777955871210886E-01   6.5608473814506318E-01   7.0538482908111111E-01   3.5351921454408614E-01   4.8959629668236787E-01   3.2660580884784568E-01   3.6583844978815067E-01   3.5479995303517342E-01   3.2964091498615578E-01   3.0676434800929786E-01   4.3360597000140177E-01   3.7779069638707968E-01   3.4940869003685737E-01   4.3026090370239151E-01   2.7958722793000201E-01   2.3597872006674969E-01   2.7772627027319691E-01   2.6151466393962558E-01   3.4432004420891071E-01   2.4188571099583028E-01   2.3382136831211431E-01   1.4157403106088962E+00   2.2995025043182740E-01   2.4388280302512144E-01   2.2118212863016148E-01   1.5178936662543570E+00   2.4054206878168394E-01   2.2099926330400756E+00   2.8863254213207179E-01   1.5685195721604359E+00   2.7669485450394904E-01   1.8189027696338038E+00   2.3262099956391591E-01   1.5839739364806846E+00   1.4194358887440925E+00   1.2433081000277917E+00   1.9700321549504529E-01   2.0610590291960465E-01   2.0386642292407334E-01   2.6455593676566380E-01   1.7690848927116645E+00   2.4531714687976480E+00   1.7824263590373934E+00   2.8012073742060944E-01   1.9195739542873862E+00   3.2781584401424990E-01   2.8207869771580030E-01   1.8777723970453816E-01   1.8101948354448419E-01   1.7977604540249148E-01   1.1200833146260756E+00   1.2157108647194423E+00   1.6887080834615984E+00   1.4533459251623240E+00   1.9989234138155995E-01   1.3601512753684879E+00   2.4061755816633595E-01   1.3564051457418425E+00   2.1278604559312242E-01   2.4132375193221628E-01   2.2359261270446693E-01   1.9856468922593580E+00   1.3771339785430547E+00   1.4843426530751960E+00   2.0078862074082648E-01   1.2621643880817106E+00   2.2154187129979663E-01   1.5894788190954343E+00   2.6201528145403591E-01   1.7111134515059856E+00   2.4229650977866877E+00   1.9640621256415873E+00   2.6625305270176780E-01   1.7722094627750016E+00   3.2901349228557114E-01   2.3734550777497829E+00   1.6877711162485991E+00   1.7653779739454007E+00   2.4198337495131000E-01   1.4260046593316891E+00   2.3946043958898144E-01   2.8649003246557897E-01   1.6831345692704966E+00   2.5577067019294875E-01   2.8721549540700347E-01   1.6703270239956605E+00   2.3218318497345944E-01   1.3499076986176510E+00   1.8254333322839527E+00   1.2320152684057022E+00   1.5264450232122393E+00   2.3548765809128405E-01   2.5214165975967823E-01   2.5844415308490154E-01   1.6639428549582089E+00   2.7612294029468704E-01   3.4117056256410944E-01   3.1464801665261083E-01   3.2313668854777966E-01   1.8955355252263479E+00   2.1099751951554807E-01   1.9744912174254189E-01   2.4216898665157308E-01   2.2034383159225057E-01   1.9752124683725575E-01   2.0667511970942043E-01   1.9821911147595839E-01   3.4715514363516004E-01   1.9684873068005329E+00   3.0556267012164140E-01   2.5122389606597677E+00   3.3908423802548032E-01   3.5855941603085948E+00   2.5194382302447584E+00   2.7609677706775759E+00   5.2298047914712575E-01   2.8871234064869200E+00   4.1882026114841669E-01   5.3406428378121462E-01   2.9124443282814765E+00   4.2065078679118861E-01   4.7640825588667784E-01   5.3949529233698201E-01   3.0275366640780996E+00   4.4116390157173407E-01   6.0658489095391788E-01   3.7367557054321057E+00   5.9915184909977692E-01   7.6749033147386470E-01   3.8524579788279967E-01   2.8010200553345803E+00   2.1839855544307869E+00   2.9149654555393787E+00   1.9221719887380257E+00   2.9672839973674781E-01   3.0837906633004902E-01   3.2510309530871084E-01   3.0884954882903010E-01   1.4801464920616103E+00   1.5183751876762426E+00   1.9060712702922675E+00   1.9321588633871041E+00   1.6934709007501234E+00   1.6671241681909827E+00   2.2510619513141754E+00   1.9051969854611432E+00   2.8803762495650815E+00   1.8641326406314671E+00   1.8517937821308461E+00   1.5397491342127045E+00   2.2736723439674111E-01   2.9161768300478891E-01   2.6180056778902477E-01   3.1599814992656733E-01   3.6028989249418408E-01   3.3621452499886484E-01   2.8390497113806656E-01   3.0617663761902575E-01   2.6227013079756006E-01   2.3575478273488129E-01   2.6163098190765816E-01   2.6588762459795889E-01   2.5454793610948045E-01   2.5057427485234068E-01   1.9026685860553905E+00   2.9490291546137670E-01   2.0718950404504404E+00   3.1379401654885675E-01   2.6993746131479841E+00   2.2832324901127663E+00   4.0573968306649394E-01   3.9926097528439197E-01   2.2628668308012476E+00   2.0451150521842267E+00   1.8940256646985583E+00   2.9349649728604055E-01   1.9603076493323781E+00   1.7738926919090823E+00   3.0347322972540464E-01   3.5690823250204251E-01   3.0926726532536680E-01   1.8479198034421185E+00   1.4515992106434901E+00   2.6147657243039046E-01   1.9278681588105608E+00   1.3227258199454068E+00   2.2092937313036567E-01   2.1454521149976630E-01   2.0931737311331464E-01   1.7375920372453555E+00   2.4492429777309508E+00   1.8531272561144738E+00   2.5402851825580425E-01   1.5220686106728238E+00   2.6704878592843628E-01   2.4985795014999584E-01   2.3533258936433959E-01   3.0591222596367662E+00   5.1406579795747498E-01   5.8735799854415893E-01   5.0165188371233393E-01   2.5194311422764319E+00   4.0868711359491239E-01   2.1792406168168377E+00   3.2874915142512645E-01   3.6529810926577244E-01   3.5954681667502908E-01   2.4372347869151829E+00   4.0025300489882093E-01   4.4368833358323995E-01   2.0852143635218523E+00   3.7895771069211187E-01   2.4888808003025122E+00   1.8522887584973535E+00   1.9330224766355000E+00   2.7205377363358296E-01   1.5006696656737337E+00   2.5164632306976009E-01   2.2923064200489467E+00   3.1895889088999824E-01   1.8954169795646418E+00   2.5542598121387963E+00   1.7485306481978897E+00   2.7351048903329950E-01   2.4521856319049801E-01   2.3455241863290333E-01   3.0680712744674382E-01   2.7607653936767679E-01  -6.7484036179559670E-01  -7.2874223282052897E-01  -4.2217546322802812E-01  -4.8196761059665788E-01  -4.9640760681519414E-01  -8.9639324366491324E-01  -6.1230750395161615E-01  -5.5249724007935219E-01  -6.2221967368209485E-01  -6.8197805993915295E-01  -5.5530671633723683E-01  -5.5795848623397903E-01  -4.5635792739865366E-01  -6.3856484825068061E-01  -4.5472759339570584E-01  -7.2008812173474335E-01  -5.9336051614906071E-01  -6.0573781149321770E-01  -6.1329047294658090E-01  -4.7652091607124103E-01  -5.6276498260825680E-01  -8.0029035903687940E-01  -4.1524183893631833E-01  -5.2797699236057682E-01  -4.2409812899762833E-01  -7.1778320546472563E-01  -5.2946560133447385E-01  -1.2452747480904640E+00  -5.5229255236262176E-01  -7.2178206208798368E-01  -6.6633835359250626E-01  -5.4675403838260350E-01  -4.5256420404050041E-01  -5.4844916266835786E-01  -6.5494481665532900E-01  -4.7723627091835269E-01  -5.0439405305487672E-01  -5.6116125137792738E-01  -5.5204564821760260E-01  -5.2908516477777823E-01  -7.2799971652681883E-01  -4.0523832220432660E-01  -4.8386876300681469E-01  -4.5904466672149286E-01  -8.3980901088360971E-01  -5.7919664304902230E-01  -7.1979411191041298E-01  -6.1742572995868583E-01  -5.8492010929106319E-01  -5.8534366644826119E-01  -4.4997098921119161E-01  -6.3180748106383455E-01  -6.9063067384507093E-01  -4.7314343478362425E-01  -5.8969336162231289E-01  -5.6258849022021773E-01  -5.7037234828015893E-01  -9.2031341788783594E-01  -4.5338141008218746E-01  -5.0612606051591680E-01  -5.9129382021133237E-01  -5.5570728104538003E-01  -4.2072147534248078E-01  -6.5616539558871445E-01  -6.4072522332284698E-01  -5.0735714528648268E-01  -7.2950546325730159E-01  -5.0596681634137808E-01  -6.3134180002005114E-01  -3.7336154067025423E-01  -5.0022538597351840E-01  -6.5343509112862908E-01  -4.4090904542575921E-01  -6.3422335647418271E-01  -6.7466551860380397E-01  -7.5428844026317809E-01  -7.6782037987393748E-01  -6.9506755709370471E-01  -1.1926779711115174E+00  -6.8170463329207487E-01  -1.0091775090403006E+00  -9.6237437831737771E-01  -7.6107599643916579E-01  -5.9073407484556173E-01  -4.5213477422257670E-01  -5.2284020346286564E-01  -1.0270595115495760E+00  -5.2982368214136999E-01  -4.8849694661281118E-01  -4.1443787446484798E-01  -8.5980856010016959E-01  -5.3816416378151311E-01  -9.7081461636733735E-01  -1.2455858856118902E+00  -4.7533601846790585E-01  -6.7236488640252445E-01  -4.1067204168470817E-01  -7.7284687194144075E-01  -5.8284423658657059E-01  -5.5464734317343034E-01  -6.3506936010732484E-01  -7.7106572719343147E-01  -7.2641210236808496E-01  -9.3522591485542073E-01  -5.6104474696708861E-01  -9.7704461505145102E-01  -7.8986074190544131E-01  -5.6448942646146361E-01  -9.0845673942628058E-01  -8.3980964707576622E-01  -7.3092469374622249E-01  -5.0881497638708661E-01  -5.9414125410406915E-01  -5.1325035194138335E-01  -4.7191359546825074E-01  -1.0197087251613237E+00  -6.3184489827845547E-01  -4.9338224526263180E-01  -8.1241195579842196E-01  -6.2137715012852979E-01  -6.4586558141762473E-01  -7.3619623510395438E-01  -5.5018136810934903E-01  -8.7626905814266320E-01  -5.0244886323706073E-01  -7.2534085302611950E-01  -4.7461080836472003E-01  -6.5558496456826276E-01  -4.1122986565665809E-01  -5.7948006154734433E-01  -4.8879735430180998E-01  -5.6600960889291130E-01  -5.6609666901576539E-01  -6.3338899444375052E-01  -5.5306430088051883E-01  -8.4882191250938654E-01  -8.2555332214005916E-01  -1.0016476330800286E+00  -8.2876100593769586E-01  -4.8339461903009479E-01  -4.7198283745415087E-01  -4.4870046226979465E-01  -4.9229959029590670E-01  -5.0605169009053397E-01  -8.7725957218048645E-01  -4.1057032651425479E-01  -3.7529940875762996E-01  -4.6375780418825835E-01  -6.0931696385705780E-01  -1.2142850238653515E+00  -5.0438382231565559E-01  -7.2967632263193560E-01  -6.7858422821173481E-01  -6.6524256648919411E-01  -5.2596377164967534E-01  -9.6730193614721660E-01  -5.4226201604923518E-01  -7.0178806123987791E-01  -5.0827768068243129E-01  -6.9134463975861848E-01  -5.2862293373562186E-01  -5.6247430949383970E-01  -7.6093130629723593E-01  -5.5385046953945005E-01  -7.6882302722547402E-01  -4.7779715167445191E-01  -6.6150753655926775E-01  -4.5140254033195404E-01  -7.2787239750511312E-01  -4.6527398183523000E-01  -5.6260957984304227E-01  -5.6975293403831584E-01  -5.6142802767370426E-01  -6.8172581023554002E-01  -5.5882378605229777E-01  -4.8911629431161702E-01  -4.8219028633646166E-01  -4.9377679664023449E-01  -5.1461508749800844E-01  -6.7534341058473257E-01  -5.9810424871877976E-01  -4.9198489977893478E-01  -4.1283777549187756E-01  -5.6392655535323943E-01  -1.2756726898194493E+00  -6.4170434484689243E-01  -4.2287202897458809E-01  -4.3377081284555496E-01  -4.0057328634365003E-01  -4.6182021802688600E-01  -5.9103691535189773E-01  -5.7613527498476191E-01  -6.6405288553838238E-01  -7.1328390471881564E-01  -5.2273552329472994E-01  -4.2971091880942985E-01  -4.7750111014595381E-01  -4.5193040504873294E-01  -5.6936989806704696E-01  -4.1841524109783557E-01  -4.3372013331962467E-01  -5.3131845532492983E-01  -4.0020069687275128E-01  -6.2610511543898639E-01  -7.6726734799397944E-01  -5.2596852437874531E-01  -9.9452147019807624E-01  -5.6383816084258609E-01  -6.9260722771416805E-01  -6.8201601583405613E-01  -5.6355148269641675E-01  -7.4120015981887999E-01  -1.1471226959737284E+00  -6.4864417877764191E-01  -4.6254483500610938E-01  -7.9170956404810511E-01  -5.2531746499910548E-01  -7.2400078188078421E-01  -4.9910496094105489E-01  -4.0616887910828592E-01  -5.1701558335619624E-01  -5.3657098227476896E-01  -6.9457109302047415E-01  -5.6008590562410066E-01  -4.8418496929340427E-01  -5.0246002613999108E-01  -6.7994224779292023E-01  -4.7011482198526455E-01  -5.5499889353316334E-01  -6.4540526381470809E-01  -5.5450289891383109E-01  -5.4778930743973842E-01  -7.8345541423520126E-01  -9.4321551569058248E-01  -8.0619768120012658E-01  -5.4480094264120271E-01  -5.7013104661428593E-01  -4.6004953540907711E-01  -5.2644452390940288E-01  -9.8850085180573333E-01  -6.6839334942270590E-01  -8.8080934334854433E-01  -7.2851145514409776E-01  -6.8356199903853909E-01  -6.0177265067345753E-01  -5.2535050379753423E-01  -6.1561923134376273E-01  -5.3803928688369884E-01  -4.2659168989282448E-01  -7.6068998374558239E-01  -6.9857594578325011E-01  -5.5046754877004145E-01  -4.8038719860733392E-01  -8.8266587518225947E-01  -4.1323577588902050E-01  -6.0414699875414202E-01  -8.3554487817467693E-01  -6.3188835473335980E-01  -6.0324599537824253E-01  -5.4746962365461160E-01  -6.2927662703618170E-01  -6.2181610026190792E-01  -1.0270025844642403E+00  -4.0146515038783420E-01  -6.8520494000355270E-01  -5.0697325006630878E-01  -7.3066865412252091E-01  -4.2519154275224086E-01  -4.5019852159316270E-01  -7.1940342261892609E-01  -6.9404767310589766E-01  -5.5124886113406735E-01  -9.0514685628826896E-01  -7.8380339073570571E-01  -4.5290925547820338E-01  -5.7620460582048216E-01  -9.6721118926240690E-01  -4.4214246584378974E-01  -6.0055458896422176E-01  -5.4972841034398390E-01  -6.1389864719646547E-01  -4.8149603884898001E-01  -6.2723459652414126E-01  -6.8400668311518908E-01  -6.2546338599836360E-01  -5.8004803701787455E-01  -8.7349002087549321E-01  -6.7142806057555193E-01  -8.9466450507673290E-01  -4.3893843873026889E-01  -6.4827177937822367E-01  -8.6417731183811120E-01  -7.6058884578433972E-01  -4.5708525538827782E-01  -5.7422618618963805E-01  -7.4289866761961243E-01  -5.7386023090654814E-01  -5.2895983822401682E-01  -7.2983888024760690E-01  -1.2253562187607969E+00  -4.3087115349910626E-01  -6.2914009976741581E-01  -6.0804704492984718E-01  -4.8300955645383792E-01  -6.2045492406697555E-01  -6.3814299604502200E-01  -1.0094195397246948E+00  -5.9857989888335084E-01  -5.5092775670713223E-01  -6.7255997913645316E-01  -5.1313830757305667E-01  -3.8889705459880186E-01  -7.4810422398897491E-01  -6.3356763566190644E-01  -7.2894479044693072E-01  -4.1502633686175222E-01  -4.6912847371289607E-01  -1.4342487108539483E+00  -9.1733847983793493E-01  -6.2825897908269768E-01  -5.4131077585754583E-01  -6.1821192346162712E-01  -5.2050077622373214E-01  -7.1713230305671793E-01  -1.3407899030183821E+00  -4.5577392035704645E-01  -4.5422488909051606E-01  -6.3848894686105362E-01  -6.0079176927602362E-01  -4.1011292437541763E-01  -5.5824004396600013E-01  -9.5993917697011688E-01  -5.2666240722585023E-01  -1.1213210247766110E+00  -5.7021197121871525E-01  -7.2077871378841751E-01  -4.7139469494967162E-01  -4.2166504431217539E-01  -4.1281983279264728E-01  -6.9304328427179140E-01  -4.6224660831367081E-01  -6.3354357173089570E-01  -4.9673632980599436E-01  -4.0290920630864346E-01  -5.1460572330865384E-01  -6.3452830380402436E-01  -4.8308559686684649E-01  -4.5890706774597384E-01  -5.6550425314260255E-01  -6.5532454560283160E-01  -4.3568844369493420E-01  -5.3377404386791172E-01  -6.0932635412364111E-01  -6.2708870051434273E-01  -5.8465478207987165E-01  -1.0330711718094145E+00  -6.9882346475883150E-01  -4.8286810170557215E-01  -1.0774273174982427E+00  -5.6269047690615570E-01  -5.9137173141759947E-01  -4.8213561803981581E-01  -6.0596044264529636E-01  -6.3007347146379211E-01  -1.0446368661434602E+00  -1.2275012151413462E+00  -1.1239384955774616E+00  -7.5065206755732050E-01  -5.2923552929648821E-01  -4.8795009156973057E-01  -8.5818367296560583E-01  -4.7903625296811403E-01  -9.3859017145168300E-01  -7.1123596929082322E-01  -4.6738201797306206E-01  -7.9447506041014104E-01  -5.6138078856607465E-01  -6.7304213827127402E-01  -5.7143505524094595E-01  -6.5155143420266282E-01  -8.3053324383175142E-01  -6.2094527995651916E-01  -7.5154437000510166E-01  -5.0115884431220470E-01  -6.7752899193960414E-01  -7.9168713663827883E-01  -4.7379819819416336E-01  -1.2368127010145591E+00  -5.6867508634661201E-01  -7.8010557815905568E-01  -9.2480338335111301E-01  -4.7984339442116841E-01  -4.2735875720834210E-01  -5.2076763639164969E-01  -7.1973549288942995E-01  -4.9885044455458238E-01  -4.3554135426790797E-01  -4.5462112209768252E-01  -7.7381394637881451E-01  -6.2913670292923418E-01  -5.9319549518111392E-01  -5.5980397106607804E-01  -9.9005867625814226E-01  -5.5841011031060961E-01  -6.2076144715132953E-01  -6.3682488166359064E-01  -3.6603763072863227E-01  -6.1089635799335384E-01  -5.8613584277141040E-01  -9.2016765857516758E-01  -5.8502181527856822E-01  -5.3110917108695288E-01  -7.2774759238828524E-01  -8.2892914433433229E-01  -4.2260121482225016E-01  -7.1790321846070781E-01  -4.9353716816218024E-01  -6.9751895688562082E-01  -6.5296839292139786E-01  -5.2992576313653894E-01  -4.8556339543785038E-01  -6.8259465687676069E-01  -5.1995770669487007E-01  -8.3551179440202594E-01  -4.8347363011484801E-01  -6.5677141191416832E-01  -4.8894991711499619E-01  -7.2984298580586948E-01  -5.2255004434957641E-01  -8.9861218322361291E-01  -6.0365052068067504E-01  -5.3756796487557568E-01  -6.0883750528561098E-01  -5.4243863515129775E-01  -5.5863692107884055E-01  -6.5253748108342169E-01  -5.9768365000200840E-01  -5.6172697266286131E-01  -6.1736834062041634E-01  -3.6429253643211773E-01  -4.5589567664383085E-01  -4.7865060009532018E-01  -4.5674582162740213E-01  -6.8393288660204199E-01  -6.3822748034066723E-01  -5.3493575837428686E-01  -9.0769114194964817E-01  -8.9926057423028272E-01  -5.0970174356169085E-01  -5.9211159900382160E-01  -5.4524431167220000E-01  -6.0333578716080494E-01  -4.5482247158537970E-01  -5.5131729454977774E-01  -5.5300989931018785E-01  -7.4210538194410580E-01  -5.6120525729346704E-01  -1.0639338253313908E+00  -7.6364450090540981E-01
  0.0000000000000000E+00   0.0000000000000000E+00   0.0000000000000000E+00   0.0000000000000000E+00   0.0000000000000000E+00   0.0000000000000000E+00   0.0000000000000000E+00   0.0000000000000000E+00   0.0000000000000000E+00   0.0000000000000000E+00   0.0000000000000000E+00   0.0000000000000000E+00   0.0000000000000000E+00   0.0000000000000000E+00   0.0000000000000000E+00   0.0000000000000000E+00   0.0000000000000000E+00   0.0000000000000000E+00   0.0000000000000000E+00   0.0000000000000000E+00   0.0000000000000000E+00   0.0000000000000000E+00   0.0000000000000000E+00   0.0000000000000000E+00   0.0000000000000000E+00   0.0000000000000000E+00   0.0000000000000000E+00   0.0000000000000000E+00   0.0000000000000000E+00   0.0000000000000000E+00   0.0000000000000000E+00   0.0000000000000000E+00   0.0000000000000000E+00   0.0000000000000000E+00   0.0000000000000000E+00   0.0000000000000000E+00   0.0000000000000000E+00   0.0000000000000000E+00   0.0000000000000000E+00   0.0000000000000000E+00   0.0000000000000000E+00   0.0000000000000000E+00   0.0000000000000000E+00   0.0000000000000000E+00   0.0000000000000000E+00   0.0000000000000000E+00   0.0000000000000000E+00   0.0000000000000000E+00   0.0000000000000000E+00   0.0000000000000000E+00   0.0000000000000000E+00   0.0000000000000000E+00   0.0000000000000000E+00   0.0000000000000000E+00   0.0000000000000000E+00   0.0000000000000000E+00   0.0000000000000000E+00   0.0000000000000000E+00   0.0000000000000000E+00   0.0000000000000000E+00   0.0000000000000000E+00   0.0000000000000000E+00   0.0000000000000000E+00   0.0000000000000000E+00   0.0000000000000000E+00   0.0000000000000000E+00   0.0000000000000000E+00   0.0000000000000000E+00   0.0000000000000000E+00   0.0000000000000000E+00   0.0000000000000000E+00   0.0000000000000000E+00   0.0000000000000000E+00   0.0000000000000000E+00   0.0000000000000000E+00   0.0000000000000000E+00   0.0000000000000000E+00   0.0000000000000000E+00   2.5640281856576941E-01   2.7846735872305051E-01   3.5447452801890844E-01   3.6765901790988070E-01   3.4505598073007726E-01   3.3724955499072951E-01   4.2994322124300793E-01   4.0579747395629445E-01   4.6199208630027111E-01   5.4809688326168804E-01   4.4185718924085021E-01   6.8457956808248610E-01   5.0220977153089086E-01   3.8122520955406192E-01   4.7029498059768460E-01   3.6712229037164823E-01   4.0027238595589903E-01   3.8915772382477926E-01   3.1160184062997565E-01   2.7404602780743287E-01   3.4971689515621834E-01   3.0740512081426058E-01   3.4812668149147302E-01   3.5024347027565234E-01   3.0036157910545203E-01   2.3188536217117572E-01   3.9842219981966347E-02   5.4334857388574839E-02   7.0473187081302763E-02   6.5236633348715892E-02   9.6582562296435970E-02   1.0937059394476663E-01   5.8089445176386652E-02   8.2923253363744273E-02   5.4910981780410463E-02   6.2431060093170544E-02   5.4536033355080352E-02   5.0156286528420059E-02   4.7084283600256446E-02   6.4223394856072979E-02   5.6544616744774019E-02   5.3574733238606093E-02   6.5029701313359611E-02   4.3792586480638072E-02   3.7297617098159534E-02   4.3799533030860732E-02   4.1805903466933636E-02   5.4039840116463844E-02   3.8477785794201025E-02   3.7069590763957286E-02   2.2529977797269021E-01   3.6591103435585894E-02   3.8942946053875944E-02   3.5318743189600238E-02   2.3949409996826476E-01   3.7907062392103792E-02   3.4651133652721078E-01   4.4921996228030114E-02   2.4750469510341708E-01   4.3745468164223436E-02   2.9109370070022450E-01   3.6768926030304759E-02   2.5158213109662070E-01   2.2570195985156752E-01   1.9858073789904782E-01   3.1463208728950726E-02   3.2939982105852209E-02   3.2694667362312607E-02   4.1291911221279627E-02   2.7571244707731957E-01   3.8425322740352957E-01   2.7578654580288287E-01   4.3638666693022271E-02   3.0025146563039762E-01   5.0286640208121097E-02   4.3622693468136284E-02   3.0718110929096966E-02   2.9493964329522043E-02   2.9307650697160344E-02   1.8255851745154456E-01   1.9723071254208596E-01   2.7336986899402127E-01   2.3528178575620956E-01   3.2441762038296088E-02   2.1899297523941158E-01   3.8794906057474716E-02   2.1814123228561919E-01   3.4206154131618989E-02   3.8614618054493059E-02   3.6134157756503964E-02   3.1604630845480602E-01   2.2032496323515530E-01   2.3756277426071792E-01   3.2244990805785433E-02   2.0118696274403330E-01   3.5133074279847368E-02   2.5488822557441820E-01   4.2193464097645773E-02   2.7121543152240829E-01   3.8280740137282732E-01   3.0949326167260222E-01   4.2126530495391244E-02   2.7606804331450013E-01   5.0861627367030163E-02   3.6724687986254351E-01   2.6301471383719371E-01   2.7744340303502635E-01   3.8197137399726751E-02   2.2465764101463065E-01   3.7562362966126729E-02   4.4628530672924646E-02   2.6189592258949246E-01   4.0044876957139368E-02   4.4377455051167219E-02   2.6828326581077094E-01   3.7372671582613079E-02   2.1658020978379766E-01   2.9236940332109823E-01   1.9804324967034995E-01   2.4848965887158070E-01   3.8318883302686790E-02   4.1221307864019355E-02   4.2247332843245930E-02   2.6805387758460586E-01   4.4306435449240469E-02   5.4304267297306058E-02   5.0959496922633386E-02   5.2371093406593544E-02   3.0525862580434254E-01   3.3661504716389914E-02   3.1519185340054309E-02   3.8232754192341588E-02   3.4873340918714926E-02   3.1739462894674698E-02   3.3138548644737233E-02   3.2006587024724982E-02   5.2320579009923956E-02   2.9978561979325918E-01   4.6826546746544441E-02   3.8252734779405118E-01   5.2219501369618691E-02   5.2907553624803483E-01   3.7806626549406303E-01   4.1748761404782248E-01   7.8281637873153884E-02   4.3497303737937787E-01   6.3746667561100478E-02   7.8440425709767725E-02   4.5078049155347832E-01   6.5364610505256812E-02   7.5480457450144686E-02   8.1759673042405070E-02   4.6641432870670063E-01   6.9394269109395251E-02   9.7353322649511048E-02   5.7732494199145734E-01   9.3319503903807152E-02   1.1362118252471862E-01   6.0432502568694382E-02   4.3473416011072091E-01   3.4176755218340926E-01   4.5325329627302335E-01   3.0594348084869205E-01   4.7215979997355620E-02   4.7239799011607075E-02   5.2222219272541344E-02   4.9238552217841729E-02   2.3866529247450069E-01   2.4510302464425443E-01   3.0966882329450890E-01   3.0968846725862403E-01   2.7211078869606870E-01   2.6607037824160734E-01   3.5997105990599210E-01   3.0705083402236455E-01   4.5795189909781769E-01   3.0439416808917846E-01   2.9404224037823984E-01   2.4350427940140132E-01   3.6743801336640118E-02   4.6416671079515845E-02   4.2374630674852032E-02   5.1077140240751495E-02   5.7172786846765890E-02   5.5261429383778524E-02   4.6634368292360673E-02   4.9901887234033090E-02   4.1616989880267852E-02   3.7423589655411038E-02   4.1421080885114647E-02   4.1747726283489092E-02   4.0765811770459556E-02   4.0591919422292677E-02   2.9165361477592788E-01   4.5664346792612581E-02   3.1524838408524553E-01   4.8641718584764723E-02   4.1463035500407991E-01   3.4173013273889674E-01   6.0370067484525600E-02   5.8799086818003068E-02   3.3692659559424348E-01   3.0824135313819534E-01   2.8909513630209926E-01   4.5137417257781483E-02   2.9593473293962008E-01   2.6934285842612987E-01   4.5897366029180507E-02   5.3361975524508609E-02   4.7082592885136311E-02   2.8359911477856975E-01   2.2395742910707250E-01   4.0250917378546837E-02   2.9708386340877874E-01   2.0564103144024398E-01   3.4404907040712328E-02   3.3403542050208165E-02   3.2642602211152574E-02   2.6415233219396245E-01   3.7008168590492346E-01   2.8431900981813824E-01   3.9144339706364426E-02   2.3450258270461369E-01   4.1063881250463029E-02   3.8484724149269983E-02   3.6489505722498004E-02   4.3970123409971718E-01   7.4718407040611917E-02   8.2233624457075258E-02   7.2261943697614586E-02   3.7036509803653567E-01   5.9958969301036794E-02   3.2654775068314490E-01   4.9717227443988515E-02   5.5071030165896789E-02   5.3988295326741598E-02   3.6168154892414561E-01   5.9974936856401956E-02   6.5222451006813648E-02   3.1327760467272608E-01   5.6519039268195133E-02   3.8157474563933425E-01   2.8260036321518767E-01   2.9715269104075259E-01   4.1760876716960618E-02   2.3295057991503992E-01   3.9188669911419623E-02   3.4477534481674615E-01   4.8033243130591624E-02   2.8601277375356571E-01   3.8634616362681257E-01   2.6528899122598765E-01   4.1778915832505363E-02   3.8116169118207241E-02   3.6527287595454122E-02   4.6312971924644564E-02   4.2056172144296904E-02  -1.0365709966954549E-01  -1.1331351493904840E-01  -6.8342228767451704E-02  -7.4271056340696626E-02  -7.9010966169068136E-02  -1.3226831899492025E-01  -9.2519984188777077E-02  -8.6627669954463665E-02  -9.5393554883704240E-02  -1.0748634666629868E-01  -8.8619116119543415E-02  -8.7429616687365944E-02  -7.3092296633616535E-02  -9.6586486738726968E-02  -7.2773681386502934E-02  -1.1448712460045632E-01  -9.1811283917571804E-02  -9.5701329400225285E-02  -9.6062871717714812E-02  -7.7417660894016110E-02  -8.9992660803889485E-02  -1.2420960809141345E-01  -6.7223397933667939E-02  -8.1028304514132371E-02  -6.7875115631601812E-02  -1.0929362435713459E-01  -8.1234097520548193E-02  -1.9559368388414744E-01  -8.4900826712073482E-02  -1.1118814700972376E-01  -1.0504531095124611E-01  -8.5817632637175525E-02  -7.1880643185888632E-02  -8.5786053400821863E-02  -9.8507259220691812E-02  -7.6652351201958721E-02  -7.9269593605305014E-02  -8.8426746805953804E-02  -8.8482471842749960E-02  -8.4012253617423552E-02  -1.1392311930829109E-01  -6.5743777221298885E-02  -7.4652813289303163E-02  -7.3441637399369028E-02  -1.2602152593852506E-01  -8.8050681364466407E-02  -1.1241621728839563E-01  -9.4199600961055230E-02  -9.2822888857749905E-02  -9.1348260600607689E-02  -7.2193680835215990E-02  -9.5337850058396845E-02  -1.0508270840811454E-01  -7.5233705025414169E-02  -9.1903937717401726E-02  -8.7671290984870018E-02  -9.0405284658921337E-02  -1.3916137380678906E-01  -7.2997296911264900E-02  -8.1701164542392471E-02  -8.9780441740735170E-02  -8.8689983496885685E-02  -6.7062337473911091E-02  -9.9928988709151761E-02  -1.0198133806713772E-01  -7.8167656606246777E-02  -1.1501825151578236E-01  -7.9831695549088325E-02  -9.6365035037927635E-02  -6.0852907869103634E-02  -7.7650495082700999E-02  -9.8644799111691051E-02  -6.8547073942925960E-02  -9.7217938755471467E-02  -1.0386743253366840E-01  -1.1230880342574892E-01  -1.1674751026680506E-01  -1.0442531666645134E-01  -1.8270032796357788E-01  -1.0274706498941279E-01  -1.5547123173632837E-01  -1.4499096929024111E-01  -1.1390985085830736E-01  -9.2022361262314695E-02  -7.2713703129319698E-02  -8.2501589285899499E-02  -1.6740503738001189E-01  -8.4962319212391460E-02  -7.7295524241164398E-02  -6.6193853073071157E-02  -1.3526572974825493E-01  -8.5467704381841814E-02  -1.5026013234621369E-01  -1.9244172389671654E-01  -7.4886049952370706E-02  -1.0246836607777843E-01  -6.6014461169290495E-02  -1.1604219366218958E-01  -8.8429759426141896E-02  -8.9351243635136302E-02  -1.0235080270698489E-01  -1.2707529326538858E-01  -1.0884905617368057E-01  -1.5676518650735366E-01  -8.7298625113596789E-02  -1.5399745645178542E-01  -1.3342424614804479E-01  -9.0703430648264444E-02  -1.4728602211680775E-01  -1.2345493915802189E-01  -1.2237423068837927E-01  -8.2829884035698353E-02  -9.1928733007389588E-02  -8.1168208285540430E-02  -7.5099947562650649E-02  -1.4656724231166249E-01  -1.0175283502180577E-01  -7.9555110953064126E-02  -1.2056056025167423E-01  -1.0146465960194767E-01  -9.7249211026695259E-02  -1.1005664701415192E-01  -8.6966078324839505E-02  -1.3294625532766779E-01  -7.7391157472015651E-02  -1.0948832205682778E-01  -7.5191854967810598E-02  -9.9446810938594588E-02  -6.6635779394224715E-02  -8.8790308907595900E-02  -7.7050360111830835E-02  -8.9402522399800233E-02  -8.8403038777799078E-02  -1.0228564915478347E-01  -8.8856682948746712E-02  -1.3036379692399508E-01  -1.2116306368524828E-01  -1.5046384829257747E-01  -1.2551827633747106E-01  -7.4516835785262955E-02  -7.5655900043260046E-02  -7.2399592459015255E-02  -7.7566427015351949E-02  -8.2616058012403584E-02  -1.3210318688234968E-01  -6.5843298762526745E-02  -6.1311936786312429E-02  -7.3795692841036695E-02  -9.6962728656142430E-02  -1.8857845315853519E-01  -8.0955137400506555E-02  -1.1437968489091277E-01  -1.0231705916168994E-01  -1.0629662948846076E-01  -8.2773166173025409E-02  -1.5719709488670808E-01  -8.5667868064862915E-02  -1.0806106250640043E-01  -7.8182364777704128E-02  -1.0524223413875569E-01  -8.2785840132036589E-02  -8.9269692775819087E-02  -1.1400399759229116E-01  -8.4622402965814511E-02  -1.1973990501255785E-01  -7.5050773888589245E-02  -1.0103771962898550E-01  -7.1339012998940007E-02  -1.1969951160496808E-01  -7.4686004640065973E-02  -8.5580510427547399E-02  -8.9117744625042308E-02  -8.9490810377003696E-02  -1.0310156196910462E-01  -8.5163902295410848E-02  -7.9251544176026784E-02  -7.4612828032891446E-02  -7.6713880480063570E-02  -8.4007787522281663E-02  -1.0371298045807330E-01  -9.4568555055218578E-02  -7.7393643046271457E-02  -6.6247343512275361E-02  -8.8282301821405340E-02  -1.9024351122322947E-01  -1.0378807987739280E-01  -6.7557945547837964E-02  -6.9740669535378136E-02  -6.3972424009013873E-02  -7.3378516691307932E-02  -9.3498366046567388E-02  -8.9684250012703526E-02  -1.0108114379642620E-01  -1.1333864834518637E-01  -8.2846472758973291E-02  -6.9009098087984291E-02  -7.5493824853984648E-02  -7.2079572509120129E-02  -8.8655540886297138E-02  -6.7773203523650516E-02  -6.7486212620521027E-02  -8.5440680943043773E-02  -6.4313933002397433E-02  -9.9762636648558375E-02  -1.1613606340570812E-01  -8.4581275349932469E-02  -1.5347442232908456E-01  -8.8281711103329968E-02  -1.0389187411465951E-01  -1.0434539353445103E-01  -9.0181289280778745E-02  -1.1769947886045501E-01  -1.8353988556762660E-01  -1.0013554501771831E-01  -7.3821682337715216E-02  -1.2461107993137906E-01  -8.0758757402749473E-02  -1.1214997553483441E-01  -8.0719427926321946E-02  -6.5853170193001784E-02  -7.9524549984222814E-02  -8.3819580659480197E-02  -1.0647062410070968E-01  -8.9479641029574453E-02  -7.6770378333461883E-02  -7.8159286991051749E-02  -1.0691163062150816E-01  -7.5598543272332383E-02  -8.7033946833282375E-02  -9.7133606214722557E-02  -8.6915128751412760E-02  -8.4128183759038216E-02  -1.2235036806880310E-01  -1.4231910086416985E-01  -1.2037944508717607E-01  -8.6044743250178676E-02  -9.1016692522809264E-02  -7.2860268557564806E-02  -8.3560425307931008E-02  -1.6346400586190110E-01  -1.0078746060731116E-01  -1.3668652890847940E-01  -1.1310430883442628E-01  -1.0494388436019039E-01  -9.1128217377569043E-02  -8.0828192834716081E-02  -1.0038784792952843E-01  -8.6855126683096834E-02  -6.6450026910982979E-02  -1.2790614774309861E-01  -1.0741292164910432E-01  -8.6392832602473421E-02  -7.4026447618131930E-02  -1.3075483453240283E-01  -6.6025636183282138E-02  -9.3245038069322259E-02  -1.3664522392335626E-01  -9.6766455608514268E-02  -9.4267080330896438E-02  -8.7482363990780410E-02  -9.6213207901028747E-02  -9.3802324879795423E-02  -1.4867877668780538E-01  -6.4726232986478824E-02  -1.0955056845904174E-01  -8.0582887677628043E-02  -1.1388282534878240E-01  -6.8804431912243225E-02  -7.2157327583667913E-02  -1.1002283563707504E-01  -1.0937878285592922E-01  -8.6468510358313266E-02  -1.3309988956769914E-01  -1.1584008352708351E-01  -7.2875188199645932E-02  -8.9772708380108146E-02  -1.6324109413125990E-01  -6.8809402704286426E-02  -9.2764332646659758E-02  -8.7647195279651591E-02  -9.6935303554824340E-02  -7.5960197276663685E-02  -9.6241251633757421E-02  -1.0799182862161484E-01  -9.5660782255962779E-02  -9.0023040355225820E-02  -1.2978945443104212E-01  -1.0611249118103724E-01  -1.3916564199398448E-01  -7.0236222201711065E-02  -1.0378785883391922E-01  -1.2737507136892104E-01  -1.1345662613171797E-01  -7.3183488851185724E-02  -9.0038389436389546E-02  -1.1381056489545603E-01  -8.8750475937115214E-02  -8.4365976224851993E-02  -1.0979095791619986E-01  -1.9424378392671918E-01  -6.9597983696838284E-02  -9.5523766587583187E-02  -9.1969398083685025E-02  -7.8373262684104675E-02  -9.3939331923960298E-02  -9.6627580317152101E-02  -1.4525394907361303E-01  -9.0668643386881104E-02  -8.4190516720849221E-02  -1.0107710171063124E-01  -8.1583589986775049E-02  -6.3242142364360140E-02  -1.1189393883099445E-01  -9.7478386005053055E-02  -1.1354193773431184E-01  -6.7247175715555677E-02  -7.6325332141309182E-02  -2.1538943798129531E-01  -1.4436669026917942E-01  -9.9342744794286383E-02  -8.6123842700746633E-02  -9.6986667629886669E-02  -7.9989378422733334E-02  -1.0742318681901689E-01  -2.0903739791989320E-01  -7.3149159382235596E-02  -7.2798485407752814E-02  -9.6480364345533240E-02  -9.2171263935989026E-02  -6.5677188739995104E-02  -8.9053367694595431E-02  -1.5094330841309200E-01  -8.2297891190248662E-02  -1.7279381712876055E-01  -8.8301456082441984E-02  -1.1447521240544954E-01  -7.5968750503032867E-02  -6.7250734151493491E-02  -6.6836117746152390E-02  -1.0899414619044084E-01  -7.1591893996377776E-02  -9.6885457477188491E-02  -7.8688035793895175E-02  -6.4288916440680369E-02  -8.1195731834454582E-02  -9.8346453466598371E-02  -7.8614769491553077E-02  -7.3342431028101798E-02  -8.8323519116896704E-02  -1.0747158190234354E-01  -6.9369148049902116E-02  -8.3895368235468587E-02  -9.5294672193279195E-02  -9.7247476355557708E-02  -9.5851890694962028E-02  -1.5300183662051581E-01  -1.0970396186280355E-01  -7.7012558324855998E-02  -1.6747135023002241E-01  -8.9912179329590974E-02  -9.5238333767515893E-02  -7.4322071373457504E-02  -9.1665703842285062E-02  -1.0185970422445799E-01  -1.5937285118150685E-01  -1.9344264682854076E-01  -1.5865636738052963E-01  -1.2769380149705578E-01  -8.1703569587181515E-02  -7.7752587039382509E-02  -1.4451372441462218E-01  -7.4519083597211114E-02  -1.5010456989124560E-01  -1.0667635374075761E-01  -7.5473692074569845E-02  -1.1843227968554636E-01  -8.9861010030282948E-02  -1.0309059790862472E-01  -8.8816642371894058E-02  -9.9474588472992079E-02  -1.3213299720828364E-01  -9.5111821712684202E-02  -1.2486430090755803E-01  -8.0835941164038069E-02  -1.1376633155057532E-01  -1.2304220545126723E-01  -7.6095258985899403E-02  -1.9163230484880267E-01  -9.0523148108553136E-02  -1.1580804878400239E-01  -1.3444218409052353E-01  -7.6548625534784004E-02  -6.8397613717978714E-02  -8.2029279570416613E-02  -1.0888415472146599E-01  -8.0064797346618824E-02  -6.9188228836288168E-02  -7.2838469999145297E-02  -1.1684134506669941E-01  -1.0206138430329267E-01  -9.2081846308336518E-02  -8.7683141037698559E-02  -1.5064860927169185E-01  -8.9579865134699177E-02  -9.4952377179409436E-02  -9.6194132586278944E-02  -5.9643752456613804E-02  -9.5666092827300986E-02  -9.0851169976324350E-02  -1.4379420016528816E-01  -8.8873935303361490E-02  -8.6021874483656613E-02  -1.1317315123551186E-01  -1.2234522929423711E-01  -6.8398974647721558E-02  -1.1077655849473066E-01  -7.8581391210427939E-02  -1.1092030320850692E-01  -9.8902452105011182E-02  -8.4210586057401185E-02  -7.7103317114487757E-02  -1.0750216170823544E-01  -8.2283279122696409E-02  -1.2430390048415799E-01  -7.4485376532548303E-02  -1.0361127284453810E-01  -7.7484073832690126E-02  -1.1096537797957705E-01  -8.0255469402417068E-02  -1.3264042859715980E-01  -9.1265613627518519E-02  -8.4400115389942174E-02  -9.2051348458428953E-02  -8.7159791979704429E-02  -8.5817851563211034E-02  -9.8151617519444498E-02  -9.6143509067312047E-02  -8.9833156020847738E-02  -9.4668594849202814E-02  -5.9380954003287821E-02  -7.2928350560242688E-02  -7.7728391475235165E-02  -7.3162059539161370E-02  -1.0317973640749514E-01  -9.6530015504715724E-02  -8.1989639952873006E-02  -1.4786520915850720E-01  -1.5053085764806054E-01  -8.0042069422727374E-02  -9.1638114310527402E-02  -8.7452889228648342E-02  -9.5320357066351849E-02  -7.2247528974049027E-02  -8.6501899055433290E-02  -8.6447102933848621E-02  -1.1130232805794626E-01  -8.8488810217513689E-02  -1.6601797033802418E-01  -1.2736003059699932E-01
  0.0000000000000000E+00   0.0000000000000000E+00   0.0000000000000000E+00   0.0000000000000000E+00   0.0000000000000000E+00   0.0000000000000000E+00   0.0000000000000000E+00   0.0000000000000000E+00   0.0000000000000000E+00   0.0000000000000000E+00   0.0000000000000000E+00   0.0000000000000000E+00   0.0000000000000000E+00   0.0000000000000000E+00   0.0000000000000000E+00   0.0000000000000000E+00   0.0000000000000000E+00   0.0000000000000000E+00   0.0000000000000000E+00   0.0000000000000000E+00   0.0000000000000000E+00   0.0000000000000000E+00   0.0000000000000000E+00   0.0000000000000000E+00   0.0000000000000000E+00   0.0000000000000000E+00   0.0000000000000000E+00   0.0000000000000000E+00   0.0000000000000000E+00   0.0000000000000000E+00   0.0000000000000000E+00   0.0000000000000000E+00   0.0000000000000000E+00   0.0000000000000000E+00   0.0000000000000000E+00   0.0000000000000000E+00   0.0000000000000000E+00   0.0000000000000000E+00   0.0000000000000000E+00   0.0000000000000000E+00   0.0000000000000000E+00   0.0000000000000000E+00   0.0000000000000000E+00   0.0000000000000000E+00   0.0000000000000000E+00   0.0000000000000000E+00   0.0000000000000000E+00   0.0000000000000000E+00   0.0000000000000000E+00   0.0000000000000000E+00   0.0000000000000000E+00   0.0000000000000000E+00   0.0000000000000000E+00   0.0000000000000000E+00   0.0000000000000000E+00   0.0000000000000000E+00   0.0000000000000000E+00   0.0000000000000000E+00   0.0000000000000000E+00   0.0000000000000000E+00   0.0000000000000000E+00   0.0000000000000000E+00   0.0000000000000000E+00   0.0000000000000000E+00   0.0000000000000000E+00   0.0000000000000000E+00   0.0000000000000000E+00   0.0000000000000000E+00   0.0000000000000000E+00   0.0000000000000000E+00   0.0000000000000000E+00   0.0000000000000000E+00   0.0000000000000000E+00   0.0000000000000000E+00   0.0000000000000000E+00   0.0000000000000000E+00   0.0000000000000000E+00   0.0000000000000000E+00   1.5888344437872122E+00   1.7128525225502875E+00   2.1672612663546147E+00   2.2544566156724035E+00   2.0898572866599188E+00   2.1432375125013725E+00   2.7029225837004338E+00   2.3677856075934107E+00   2.6233307246836279E+00   3.2101098052382508E+00   2.3894440772415235E+00   3.7793410207450737E+00   2.6522094617068146E+00   2.0387603563675967E+00   2.4018650250420115E+00   1.9212472761978185E+00   2.0522332467302022E+00   2.6052283372593030E+00   2.1565621906915551E+00   1.8472907248083905E+00   2.3611992597631346E+00   2.2250169095512158E+00   2.5702193379410669E+00   2.4095850669397487E+00   1.9838051443713802E+00   1.5113127356237261E+00   2.4868016687443925E-01   3.2087795122834928E-01   4.2404028119660014E-01   3.6483643248809583E-01   6.1528606969571098E-01   6.1636798603676346E-01   3.1560277685005789E-01   4.1738118498465782E-01   2.8862142613736430E-01   3.1813491895772805E-01   3.8057992037482236E-01   3.7284835976531355E-01   3.3488969756948123E-01   4.9286509036547982E-01   4.2585497205129441E-01   3.6285796148915456E-01   4.3927102767753784E-01   2.8859626540045447E-01   2.4640088803699622E-01   2.7663783453495133E-01   2.5376635089759397E-01   3.3258504784637316E-01   2.4656480291842658E-01   2.4006424580442598E-01   1.6563835582861393E+00   2.6975591630199197E-01   2.8418459259814643E-01   2.5522717111408560E-01   1.8085006470629643E+00   2.8586867101202729E-01   2.7015429682056737E+00   3.5856904784665422E-01   1.8532303066153621E+00   3.2666824658089821E-01   2.0686816839043147E+00   2.6852857256215040E-01   1.8138706030013678E+00   1.6347971494037794E+00   1.3997393931360655E+00   2.2179225949119963E-01   2.3031651104572265E-01   2.2805990278762836E-01   3.1817888655522975E-01   2.1177599599706172E+00   2.8960016216400106E+00   2.1393291532250220E+00   3.2761906407137525E-01   2.3001647190582051E+00   3.9925089909002986E-01   3.4012833375565577E-01   2.0797954259916848E-01   2.0169762024450355E-01   1.9988832525530534E-01   1.2493565901483641E+00   1.3758124965353595E+00   1.9254729161027690E+00   1.6528691077364157E+00   2.2542354908087658E-01   1.5731804783003640E+00   2.7888282910027218E-01   1.5672794766050471E+00   2.4483945564353921E-01   2.8274252355023233E-01   2.5527754864410740E-01   2.3713866409647890E+00   1.6160897165853614E+00   1.7288614975853605E+00   2.3131169967088308E-01   1.4795965374259690E+00   2.6313505096366185E-01   1.8750703922323169E+00   3.0517496821285345E-01   2.0804149462304391E+00   2.9679940927759532E+00   2.4188894357750286E+00   3.2391025087127284E-01   2.2428998073740192E+00   4.2894354455441602E-01   3.0035666533468208E+00   2.1081280807093763E+00   2.1442515271739038E+00   2.9124079952632920E-01   1.7050218860480248E+00   2.8778066576571520E-01   3.6154046240969551E-01   2.1213117752899806E+00   3.1510213413713806E-01   3.6659316742341763E-01   1.9492642983535380E+00   2.6953487675881155E-01   1.5689490067991221E+00   2.1247433424876250E+00   1.4180440653048803E+00   1.7410034940588237E+00   2.6750666014695579E-01   2.8431259703462142E-01   2.9249468549133895E-01   1.9544943531262124E+00   3.2742069880880786E-01   4.1862749858681414E-01   3.6694722330197621E-01   3.7851419400848901E-01   2.2483403425373680E+00   2.4708696445642750E-01   2.2950944689070976E-01   2.8797848807455306E-01   2.5990355719863051E-01   2.2655565983515732E-01   2.3933925539284079E-01   2.2574388359002387E-01   3.8804562032560219E-01   2.1314601610749522E+00   3.3038247812211829E-01   2.6346612447340405E+00   3.4712917116043962E-01   3.9200124389407054E+00   2.6331678463152470E+00   2.7053652798453651E+00   4.9975191326577545E-01   2.8491041680252658E+00   4.2345327821330958E-01   5.5219888365535852E-01   2.7525199341156417E+00   4.1110919335988882E-01   4.3327190613688749E-01   5.2703615640116785E-01   2.7847676894945335E+00   4.0199246391866106E-01   4.8764924627970768E-01   3.1401980059358987E+00   4.9752925651919622E-01   6.3855100439835677E-01   3.6152762703763530E-01   2.6649307970846587E+00   2.0823024786569730E+00   2.8289855431994555E+00   1.8091632848660066E+00   2.8357552656042151E-01   3.3146337950168703E-01   2.9905070463418787E-01   2.9200095783980062E-01   1.4600694974175923E+00   1.5034709091171232E+00   1.8785348981994714E+00   1.9348198506851277E+00   1.7019808954789832E+00   1.7228527304682453E+00   2.3402298892884561E+00   1.8803100886828827E+00   2.8677075561664185E+00   1.7814198135858932E+00   1.9403483205959056E+00   1.6492233106411560E+00   2.2513545927018833E-01   2.9343773562611913E-01   2.6125190196938425E-01   3.1399649428820914E-01   3.5533098025620613E-01   3.1482823303146740E-01   2.7171568578492133E-01   2.9119632973269549E-01   2.7315320933529852E-01   2.5174383751914570E-01   2.8162568159229079E-01   2.8887461439483508E-01   2.5371837103762113E-01   2.4337176177441563E-01   2.1258524327962189E+00   3.2262974638578273E-01   2.2946117175679239E+00   3.3058564684060637E-01   2.8713974222021124E+00   2.6190655400973371E+00   4.5850133043831748E-01   4.9989252904835452E-01   2.7286662027044630E+00   2.4549959591761885E+00   2.1877880212557339E+00   3.3755825690254587E-01   2.4191812500969467E+00   2.1639519011948027E+00   3.6968113248744383E-01   4.5781204986780716E-01   3.7669829500255531E-01   2.1868640119097957E+00   1.6988876796559387E+00   3.0562918480764417E-01   2.2718326555566501E+00   1.5163725912391341E+00   2.5175435529697732E-01   2.4363032006031687E-01   2.3981630660584569E-01   2.1586333278598997E+00   3.1131423391398072E+00   2.2660799220853716E+00   3.0570587494491380E-01   1.8644080067460080E+00   3.3231002738398008E-01   3.0567298340487870E-01   2.8348104325284956E-01   4.9976761586973764E+00   8.4166129393014866E-01   1.0426928794906671E+00   7.9369804728852900E-01   3.6845258271738044E+00   5.8024363626296716E-01   3.0137521586837730E+00   4.3851997081929217E-01   5.0578740101406117E-01   4.8421756414030365E-01   3.4575624989079174E+00   5.6352381962998521E-01   6.3701892215048594E-01   2.8069394386717792E+00   5.2040350588422768E-01   3.1947260849056804E+00   2.3958973120333429E+00   2.4337526971263470E+00   3.4182843495168541E-01   1.8401547986083000E+00   3.0854100007216984E-01   2.9968477361266506E+00   4.1424643505664688E-01   2.4080534059073186E+00   3.2175287666975567E+00   2.1509666817825881E+00   3.2986484682522660E-01   2.9760804943278374E-01   2.8443699488194668E-01   3.7627419000404727E-01   3.3829983858794410E-01  -7.1784720648500477E-01  -7.0724588262431853E-01  -4.8136613205823015E-01  -5.6795856220728291E-01  -5.9284060821649731E-01  -9.7999221902629641E-01  -7.7827976518934761E-01  -6.7538438818972335E-01  -7.9868167825231295E-01  -6.7573488995298325E-01  -5.4181859689327494E-01  -5.9030240845092741E-01  -5.3118537125647236E-01  -8.0438321991790063E-01  -5.1717325770767586E-01  -7.1691979149769169E-01  -7.5088665356940965E-01  -7.4199396047351474E-01  -7.2399890257987898E-01  -4.6963698356792216E-01  -5.8505661007080101E-01  -7.6140778374634521E-01  -4.7224840061437479E-01  -6.2481806557461916E-01  -4.9396070417372062E-01  -7.5276081541373141E-01  -6.4745234480052638E-01  -1.0798097516390894E+00  -6.9535853720797713E-01  -7.4435238464577236E-01  -6.4412981534378688E-01  -5.6680202715751948E-01  -5.1824904123170001E-01  -6.5718909143893023E-01  -8.5624230310794924E-01  -5.5693272624969237E-01  -6.1264383674677403E-01  -6.9111214644594643E-01  -5.5280569504612598E-01  -5.5438658538249630E-01  -6.9410576284259695E-01  -4.5860602812296214E-01  -5.6629920840257719E-01  -5.3869685394797084E-01  -8.7772052397288680E-01  -7.1954390440566796E-01  -7.1441226590714013E-01  -7.9862588243610444E-01  -5.7095340788540161E-01  -6.1576015584939903E-01  -5.2298526123035782E-01  -8.0268800958263009E-01  -7.6486715583278786E-01  -5.4492981198285539E-01  -7.0591789777182967E-01  -7.0270635787573910E-01  -6.9347404557574832E-01  -9.0177834467306972E-01  -5.2439034993394806E-01  -5.0115811234844909E-01  -7.2131163754761440E-01  -5.7428397335443937E-01  -4.9319868631937686E-01  -7.1048879521481345E-01  -6.0305560003494552E-01  -6.2147043283005454E-01  -6.9661786716634710E-01  -6.0283695381243674E-01  -7.2926243898468890E-01  -4.1645274289773559E-01  -6.1338827411569785E-01  -8.0639249461690454E-01  -5.0545812003510371E-01  -7.0861804712045340E-01  -7.1885389169163405E-01  -9.0955438492998952E-01  -8.0319148872928392E-01  -9.3563924183614156E-01  -1.0700417783706941E+00  -8.1833136805560069E-01  -9.2825495443576278E-01  -9.4970164730308493E-01  -8.7301992388555105E-01  -7.4762900898630313E-01  -5.2242613599372822E-01  -6.1774408336575581E-01  -8.8408057934406359E-01  -6.2502032721020950E-01  -5.0377383685833965E-01  -4.6658227018297521E-01  -7.8926166675489484E-01  -5.2961206034263608E-01  -9.1750668709723315E-01  -1.0467331827491200E+00  -5.6834239969293787E-01  -7.4167156616331775E-01  -4.7268173393298785E-01  -8.5673878328729869E-01  -7.1699001099068660E-01  -6.5149783567142505E-01  -6.2677391745786515E-01  -6.7958805382026966E-01  -1.0045812531836862E+00  -8.0062314191215100E-01  -7.0710374157668165E-01  -8.7444422439814717E-01  -6.8407843824826464E-01  -5.6732620102872711E-01  -7.9648300140927653E-01  -1.2281738082980229E+00  -6.4041648588415157E-01  -5.8033441559381493E-01  -7.1310844944949103E-01  -5.4974121021875644E-01  -5.5212811802311434E-01  -1.6658954650622655E+00  -7.4944635874092069E-01  -4.8668993719780629E-01  -1.1525213745208420E+00  -5.9380622229305668E-01  -8.3449559059114531E-01  -1.0048870165289490E+00  -5.4572958340018884E-01  -8.7874337741948938E-01  -6.1507019428315313E-01  -8.1611821033640697E-01  -4.8797730794188388E-01  -7.7145350674670110E-01  -4.6675221131560091E-01  -7.3806107969105950E-01  -5.8146699625799025E-01  -6.9372182327064424E-01  -6.7844885583600145E-01  -6.2780082422765771E-01  -6.5387819781120249E-01  -8.1655733539543263E-01  -1.1845261102417135E+00  -9.6507026958503672E-01  -8.5294540117716888E-01  -5.6818662526427932E-01  -5.5036612478936953E-01  -5.1429356715931762E-01  -5.9484821592829240E-01  -5.7280494204302579E-01  -8.8842859611539415E-01  -4.7508970651756588E-01  -4.1679225172441331E-01  -5.4364104334070418E-01  -5.7925176068340545E-01  -1.0119893301252583E+00  -5.0097215113662152E-01  -7.1066611524998879E-01  -9.1576684166901301E-01  -8.0719648694835233E-01  -5.6880320132156603E-01  -8.3994822882265374E-01  -6.4047297252736557E-01  -7.3421944049829324E-01  -5.9864337794742051E-01  -7.3562736650029559E-01  -6.4957265153227428E-01  -5.5132435017834824E-01  -8.5319298832169133E-01  -6.6361326097685436E-01  -7.3210539058219903E-01  -5.7334691019120454E-01  -7.3586247444661879E-01  -5.3476997674343429E-01  -6.4707347584907537E-01  -5.4217616753214692E-01  -6.9054061026898528E-01  -6.0143766661527165E-01  -5.4787601947654763E-01  -7.5362375950404847E-01  -6.7850320725340674E-01  -4.8299658324440847E-01  -5.8393773584280206E-01  -6.0136910322058712E-01  -5.8397271258501893E-01  -7.1941477328892756E-01  -7.3163184195965547E-01  -5.9369279577595546E-01  -4.7721074449509204E-01  -5.8824782992810620E-01  -1.1768554661902342E+00  -7.5480605815592350E-01  -4.9401268296657680E-01  -4.9978326666958106E-01  -4.5105940196069805E-01  -5.3029121003703839E-01  -7.2216151835824660E-01  -7.2816052549908949E-01  -7.4500624014398309E-01  -7.1247659909971228E-01  -5.5308835360785225E-01  -4.9702457374797621E-01  -4.9661642248400467E-01  -5.2395434924964979E-01  -7.1845997088703917E-01  -4.7619136901192805E-01  -4.9425308469355056E-01  -5.2919252419129925E-01  -4.5959161545061367E-01  -5.9088937719111367E-01  -8.0352856936044059E-01  -6.1525342680725625E-01  -9.2672664524037396E-01  -5.9566790558639571E-01  -8.7655071810562801E-01  -7.3698152224035063E-01  -5.8657794145949849E-01  -7.3866684307805719E-01  -9.8919677699555075E-01  -6.8634596632797618E-01  -5.2891506197326110E-01  -7.4291935111771268E-01  -6.1722879807293207E-01  -7.3390276700067336E-01  -4.8732838680462098E-01  -4.5962833347299886E-01  -6.2635882134746901E-01  -6.4437968010038293E-01  -7.1779357326709081E-01  -5.8083179698134180E-01  -5.1748287998621489E-01  -6.1623359513962861E-01  -6.5683094616995397E-01  -5.4707371390931558E-01  -6.7813453286147674E-01  -8.4104128010456702E-01  -5.7352630000832172E-01  -6.8912279736814464E-01  -7.3924627210659377E-01  -9.2637189385211360E-01  -1.1397282414913170E+00  -6.6639161575212180E-01  -5.7248519771378636E-01  -5.2937559185929361E-01  -5.4966478283052089E-01  -8.4710088706543674E-01  -8.1452956467456694E-01  -8.5173382246419360E-01  -7.1058574393673468E-01  -7.2368641256491739E-01  -7.3355362829252646E-01  -6.5043910467721278E-01  -5.8641799757456747E-01  -5.3839255060887825E-01  -4.8897940347384627E-01  -6.6239613783956997E-01  -7.4770816322599654E-01  -6.7272672468505756E-01  -5.6663314980922908E-01  -9.5575051311539139E-01  -4.6295981843392037E-01  -6.6524410421086044E-01  -7.3436160149906382E-01  -6.9193558523550336E-01  -7.1692670449763662E-01  -5.3426593815966750E-01  -6.7793728866311909E-01  -7.9482439870480692E-01  -1.6853178937702484E+00  -4.5889135401175718E-01  -6.7953655304246940E-01  -6.0835219790762940E-01  -7.0356969141288539E-01  -4.8541399957777037E-01  -5.1051114817681087E-01  -7.4878823267281147E-01  -6.6755557460765746E-01  -5.8385960307309381E-01  -1.0025581752829407E+00  -9.6930604914059249E-01  -5.2376173166861106E-01  -7.2464089144040067E-01  -8.2520165601428130E-01  -5.0493456105583223E-01  -7.6195272138341985E-01  -6.5833264572276140E-01  -7.5256849509938395E-01  -5.7370695239907132E-01  -8.0420793105864596E-01  -6.4722820674604364E-01  -6.7637725682173944E-01  -7.3022683953123113E-01  -9.3568141880154287E-01  -6.6416004695510189E-01  -8.2921311315452340E-01  -5.1295831919340651E-01  -6.0094942155131192E-01  -1.2379196069119600E+00  -8.9534897928249135E-01  -5.3198094835174503E-01  -7.1572688313957789E-01  -7.6999256396281679E-01  -6.9121049594001993E-01  -5.1565485614408202E-01  -1.0109711477667636E+00  -9.9848182376004435E-01  -4.9343312967704123E-01  -7.6945598778668056E-01  -7.6062565524638037E-01  -4.7632805456539096E-01  -7.6125885323031239E-01  -8.0079258582132329E-01  -1.6165598208013758E+00  -7.5365822264066828E-01  -6.7852013579372095E-01  -8.9105121454017022E-01  -5.0802000368153322E-01  -4.3686045276301783E-01  -1.0247090854413841E+00  -7.6795242277929032E-01  -7.0396853227973966E-01  -4.7173886448964258E-01  -4.6190195079344598E-01  -1.1969347655439107E+00  -8.3190085320177365E-01  -6.1021818080157997E-01  -5.6400693577144245E-01  -7.2642309725726806E-01  -6.3736445521744112E-01  -8.6394670381858985E-01  -1.1662556069476246E+00  -5.3102547486676999E-01  -5.2858161323980213E-01  -8.0627691286326952E-01  -6.9206378870969631E-01  -4.5982126384484395E-01  -5.4447932743585892E-01  -8.8331820418993900E-01  -6.5350326961085825E-01  -9.8882277898331783E-01  -7.2498500680658617E-01  -7.1382359980548082E-01  -5.4595260088966679E-01  -4.9399753522215528E-01  -4.6927646680593155E-01  -6.8655376221473785E-01  -5.3527433790504508E-01  -7.1986947107110721E-01  -5.7911348172875377E-01  -4.6957502177646593E-01  -6.1067848001464153E-01  -8.1897624885412346E-01  -5.4958545452108054E-01  -5.2325936470006473E-01  -6.9722684447581640E-01  -6.1783192353606831E-01  -4.9519446577720105E-01  -6.4587267442787577E-01  -7.2278909520894208E-01  -6.6324877782438563E-01  -5.5933423102205237E-01  -1.0508366565787943E+00  -6.9299112430853216E-01  -5.6355803930984349E-01  -9.6583244590851047E-01  -5.8446426173815036E-01  -6.9827557272736540E-01  -5.6708239767680568E-01  -7.6716974374958236E-01  -7.3886109189217275E-01  -1.0088138722941289E+00  -1.0588580313941394E+00  -1.9476783607150754E+00  -6.5176711631756279E-01  -6.5873551498798599E-01  -5.8047291181627447E-01  -7.3871627601070089E-01  -5.8309276194845339E-01  -8.3092511505751021E-01  -9.7159713476836607E-01  -4.6221130761810958E-01  -9.0263456837393496E-01  -5.7232493384219862E-01  -7.2955268007118834E-01  -6.7423905586681310E-01  -7.3459738348425452E-01  -7.4920065510128020E-01  -7.9822972725297481E-01  -6.6004282448523210E-01  -4.9532626161706461E-01  -5.9701175966864939E-01  -7.5249836219767885E-01  -5.5261650153534092E-01  -1.0879511511461730E+00  -5.5504797547872553E-01  -1.1096401995710299E+00  -1.4272487118585615E+00  -5.6863267035270737E-01  -4.9805560962179096E-01  -5.3864305083129482E-01  -7.9679865752682211E-01  -5.8492955687977966E-01  -5.1506435668290984E-01  -5.2906743442692228E-01  -8.3288125888989895E-01  -6.1055345249600101E-01  -7.1211309185036709E-01  -5.9225414629717321E-01  -9.4269833180842966E-01  -5.6010718408469939E-01  -8.0017895462054334E-01  -8.0609138568090466E-01  -4.0805115997783298E-01  -7.2142424922911363E-01  -7.3923608400076513E-01  -8.4077340959992564E-01  -7.2065999653769863E-01  -6.1448849829004482E-01  -7.0595730522560518E-01  -1.1982809279770585E+00  -4.8208187495212612E-01  -7.3721438772099290E-01  -5.8866225529895089E-01  -6.6056026095042208E-01  -8.6070850807986643E-01  -5.5421840437962300E-01  -4.9684467746408228E-01  -6.7766709742496323E-01  -5.5882961639000828E-01  -9.4172999507167776E-01  -5.7003213596765534E-01  -6.3595263160094950E-01  -5.7724741274473346E-01  -7.6535559513782336E-01  -6.1771802298579082E-01  -9.7727491898231689E-01  -7.4158058463363175E-01  -6.4039859672711263E-01  -7.7238266691633417E-01  -6.3905745190449870E-01  -7.0528478060665789E-01  -8.5104013300369652E-01  -5.9582176073158299E-01  -5.8358447776509503E-01  -7.9178097583828899E-01  -4.0552943429865979E-01  -5.1903042360892493E-01  -4.7200848213370078E-01  -5.3169415639881712E-01  -8.1184519716520731E-01  -8.0493402024273686E-01  -6.5530958611593237E-01  -7.9237619467097986E-01  -7.7218844608965154E-01  -6.2066694985631488E-01  -7.4953175677704253E-01  -5.4570499816619666E-01  -7.3912567485628344E-01  -5.2113371470089664E-01  -5.7195333552766681E-01  -6.6347587201658698E-01  -8.5714550872653661E-01  -6.9022094272979551E-01  -9.4921626515825075E-01  -6.6765844662051332E-01
  0.0000000000000000E+00   0.0000000000000000E+00   0.0000000000000000E+00   0.0000000000000000E+00   0.0000000000000000E+00   0.0000000000000000E+00   0.0000000000000000E+00   0.0000000000000000E+00   0.0000000000000000E+00   0.0000000000000000E+00   0.0000000000000000E+00   0.0000000000000000E+00   0.0000000000000000E+00   0.0000000000000000E+00   0.0000000000000000E+00   0.0000000000000000E+00   0.0000000000000000E+00   0.0000000000000000E+00   0.0000000000000000E+00   0.0000000000000000E+00   0.0000000000000000E+00   0.0000000000000000E+00   0.0000000000000000E+00   0.0000000000000000E+00   0.0000000000000000E+00   0.0000000000000000E+00   0.0000000000000000E+00   0.0000000000000000E+00   0.0000000000000000E+00   0.0000000000000000E+00   0.0000000000000000E+00   0.0000000000000000E+00   0.0000000000000000E+00   0.0000000000000000E+00   0.0000000000000000E+00   0.0000000000000000E+00   0.0000000000000000E+00   0.0000000000000000E+00   0.0000000000000000E+00   0.0000000000000000E+00   0.0000000000000000E+00   0.0000000000000000E+00   0.0000000000000000E+00   0.0000000000000000E+00   0.0000000000000000E+00   0.0000000000000000E+00   0.0000000000000000E+00   0.0000000000000000E+00   0.0000000000000000E+00   0.0000000000000000E+00   0.0000000000000000E+00   0.0000000000000000E+00   0.0000000000000000E+00   0.0000000000000000E+00   0.0000000000000000E+00   0.0000000000000000E+00   0.0000000000000000E+00   0.0000000000000000E+00   0.0000000000000000E+00   0.0000000000000000E+00   0.0000000000000000E+00   0.0000000000000000E+00   0.0000000000000000E+00   0.0000000000000000E+00   0.0000000000000000E+00   0.0000000000000000E+00   0.0000000000000000E+00   0.0000000000000000E+00   0.0000000000000000E+00   0.0000000000000000E+00   0.0000000000000000E+00   0.0000000000000000E+00   0.0000000000000000E+00   0.0000000000000000E+00   0.0000000000000000E+00   0.0000000000000000E+00   0.0000000000000000E+00   0.0000000000000000E+00   2.5019068667186417E-01   2.6826990625862174E-01   3.4108826348871235E-01   3.4913829953037112E-01   3.2161513740284703E-01   3.3372379146707537E-01   4.2415481009323658E-01   3.5692583169216396E-01   3.9160377115698286E-01   4.6990084672403681E-01   3.6033423362133932E-01   5.5557549500262027E-01   3.9799560884312823E-01   3.1155155360889691E-01   3.6566201321170033E-01   2.9571608820202666E-01   3.1573251930855323E-01   4.0863760709780805E-01   3.4467834450427054E-01   2.9757735935576485E-01   3.8361965487130473E-01   3.5899969544111143E-01   4.0775710196073428E-01   3.7552496395960583E-01   3.1862540434475028E-01   2.4406438393878740E-01   3.9431264660153641E-02   4.9606935638577945E-02   6.3501900483900239E-02   5.5035249277490941E-02   8.8678786908373899E-02   9.0069932999126412E-02   4.8443281723184357E-02   6.3793238141998748E-02   4.4745043774033419E-02   4.9355264856921724E-02   6.0962098933533888E-02   6.1057026249241114E-02   5.4171289833856530E-02   7.7864472218750522E-02   6.7959713931917951E-02   5.6855169167042634E-02   6.7159896408835129E-02   4.6122107299779308E-02   4.0076073587015357E-02   4.3577914582803273E-02   3.9876309718866389E-02   5.1284115977076251E-02   3.9738219340897385E-02   3.8736602171151636E-02   2.9995922653049822E-01   4.8988086412399691E-02   5.1533291440721295E-02   4.5807036685550896E-02   3.2901972980333494E-01   5.1753135791003380E-02   4.9994883234593479E-01   6.6602268136229520E-02   3.3414324987854432E-01   5.9047329880113679E-02   3.6708908937143420E-01   4.7419463551086678E-02   3.2026321615488307E-01   2.9080758120456607E-01   2.4520964528511557E-01   3.8852130907608425E-02   4.0103177739209461E-02   3.9949417892920648E-02   5.7313040416741741E-02   3.7850973772103091E-01   5.1485209812117783E-01   3.7833004718752455E-01   5.7193855126712760E-02   4.1433346200357379E-01   7.0475028321412808E-02   6.0376738694662237E-02   3.7119856161969507E-02   3.6013449264220204E-02   3.5641475932323773E-02   2.2342143234918663E-01   2.4807541204631983E-01   3.4880117276650269E-01   2.9861535147651846E-01   4.0518664924048889E-02   2.8694696919573520E-01   5.1103254061972692E-02   2.8501178675576044E-01   4.4292216119049856E-02   5.1770545297557584E-02   4.6182390742437678E-02   4.3969018031626578E-01   2.9639346022476953E-01   3.1463298181824290E-01   4.1832751337702374E-02   2.6931569484423706E-01   4.8159742282226956E-02   3.4737230234215322E-01   5.6115872820018807E-02   3.9096530076286773E-01   5.5924789263380403E-01   4.5643898426697321E-01   6.0702914504889280E-02   4.2724820756947252E-01   8.3453832102487135E-02   5.6328732898102796E-01   3.9530256435416772E-01   3.9576646163321261E-01   5.3645453387655091E-02   3.1059487585604062E-01   5.2294872494319557E-02   6.8615767510369657E-02   4.0091125704639419E-01   5.8691011729524817E-02   6.9262526904572450E-02   3.5766691019581937E-01   4.9343266180200913E-02   2.8604825287370078E-01   3.8687505828547070E-01   2.5661581135577172E-01   3.1825548776182772E-01   4.8652492621868736E-02   5.1658332697347473E-02   5.3351526647212731E-02   3.6318259370256278E-01   6.1097654439767834E-02   8.0273338056004034E-02   6.8227636741741607E-02   7.0838059641049916E-02   4.2242918779553407E-01   4.4989667902356423E-02   4.1495861992557420E-02   5.2346415107405876E-02   4.7037993907940334E-02   4.0822772351768476E-02   4.3418639575073976E-02   4.0681379881829148E-02   6.2206880829076550E-02   3.3960192924710814E-01   5.3007187681467886E-02   4.1188977427794610E-01   5.4216661931834616E-02   6.0321885319572421E-01   4.0416843852352036E-01   4.0606096777114487E-01   7.3567980448607989E-02   4.2746877306548242E-01   6.4905422736776200E-02   8.2354622833420724E-02   4.1494452738917331E-01   6.3195742482232087E-02   6.5379238733772202E-02   7.9141452014837382E-02   4.1345601049582198E-01   6.0397066630562775E-02   7.0669374671653726E-02   4.5208168701766449E-01   7.1697482183349676E-02   8.9314767955279581E-02   5.4936998990231328E-02   4.0398473002700525E-01   3.1820463089061535E-01   4.3367097691587608E-01   2.7859694707895266E-01   4.4008325374427740E-02   5.2956439848006999E-02   4.5849872937337985E-02   4.5131025948100700E-02   2.3351285576179659E-01   2.4127761536149070E-01   3.0237906793347713E-01   3.1059097499611038E-01   2.7452352965643612E-01   2.8118337145398392E-01   3.8437133177391036E-01   3.0061344090213382E-01   4.5499260781424056E-01   2.8249248581478176E-01   3.1797784595943857E-01   2.7331803733552401E-01   3.6170510499838431E-02   4.6924589542508832E-02   4.2244509322452155E-02   5.0556753823989720E-02   5.5963011064768954E-02   4.9589193161058455E-02   4.3345167937686273E-02   4.5975813915859941E-02   4.4540820979324360E-02   4.1817846401811035E-02   4.6909984379365020E-02   4.7952291503931210E-02   4.0579960780541699E-02   3.8714427024407243E-02   3.4881059368285405E-01   5.2870942414986057E-02   3.7042726849106805E-01   5.2895062237710774E-02   4.5726416777817286E-01   4.2265803828263032E-01   7.2670078577473568E-02   8.3522336563681243E-02   4.5221062498679404E-01   4.1427150744493130E-01   3.6566829668049261E-01   5.6894002285613213E-02   4.1931580030270088E-01   3.7532943217872011E-01   6.3564781879188403E-02   8.0639065360493367E-02   6.5568197626961880E-02   3.7631876814590431E-01   2.9210932848597410E-01   5.2294896147645278E-02   3.9222570407095791E-01   2.5924908140154990E-01   4.2930910405306687E-02   4.1411033829594532E-02   4.1176088344346662E-02   3.8186109312273542E-01   5.5634047667356779E-01   4.0193488833510244E-01   5.3817194334640134E-02   3.3399170899066483E-01   6.0297156078702611E-02   5.4658881122505276E-02   5.0533478294638064E-02   1.0563731364116506E+00   1.9096328124534231E-01   2.1727452655361540E-01   1.6059967574276676E-01   7.2156853873463234E-01   1.0852905289409009E-01   5.8235372756744197E-01   8.2986552669971722E-02   9.9777860809351540E-02   9.0939283556850409E-02   6.7059836048150034E-01   1.1168007953169098E-01   1.2159251682708340E-01   5.2764367843275584E-01   9.8213494429607001E-02   5.9661729401722297E-01   4.4639498555708695E-01   4.4710088394005598E-01   6.2456185334942585E-02   3.3498202593161325E-01   5.6522869416101906E-02   5.4597532182270325E-01   7.5153675198367423E-02   4.2881095484659498E-01   5.7093213538990439E-01   3.7541496213412306E-01   5.7255429197107355E-02   5.3712882524052499E-02   5.1482517436937991E-02   6.4847475008982039E-02   5.9295404280364318E-02  -1.1431585385336893E-01  -1.0841761236850268E-01  -8.7199877919759958E-02  -9.8056457959490750E-02  -1.0992128979572138E-01  -1.5080295427168983E-01  -1.3908394021349499E-01  -1.2498684835278186E-01  -1.4915435397038770E-01  -1.0603928925021429E-01  -8.5272536237269145E-02  -9.5905253317506892E-02  -9.6718705843115566E-02  -1.4273330299400624E-01  -9.1772801866464637E-02  -1.1374700428588484E-01  -1.4082092292528203E-01  -1.3981111785365913E-01  -1.2871285552380538E-01  -7.5595268991762596E-02  -9.6092624239370344E-02  -1.1542406888297267E-01  -8.5318684863539052E-02  -1.0751959370203906E-01  -8.9895191746261177E-02  -1.1768284331499453E-01  -1.1483870412031429E-01  -1.5873560567676095E-01  -1.2774322486377587E-01  -1.1675380509161891E-01  -9.9753713903896674E-02  -9.1035927340490055E-02  -9.1503834024356370E-02  -1.1838081680839642E-01  -1.5599294788579246E-01  -1.0219056233575449E-01  -1.1307624568596686E-01  -1.3041132176736850E-01  -8.8740269068409219E-02  -9.0851029735045122E-02  -1.0606892522159776E-01  -8.2692170511438609E-02  -9.7370371038290465E-02  -9.8797886042580524E-02  -1.3472262741412586E-01  -1.2728702601862482E-01  -1.1124130976502418E-01  -1.4879701708848730E-01  -8.9423675230287325E-02  -9.9191917250976952E-02  -9.5349863945008051E-02  -1.4293778530976020E-01  -1.2347506592033583E-01  -9.6935356234936501E-02  -1.2616960496326862E-01  -1.3176685083353032E-01  -1.3032229411506752E-01  -1.3535227309632866E-01  -9.5648366422940528E-02  -8.0426066308890556E-02  -1.2510880701806329E-01  -9.3727785091814869E-02  -8.9771867971318961E-02  -1.1320085959003535E-01  -9.2865817727575628E-02  -1.1133071059807659E-01  -1.0720489002587801E-01  -1.0967393488389804E-01  -1.2188938204254242E-01  -7.4473915389724116E-02  -1.1166132303516506E-01  -1.3977169357110103E-01  -8.6416464717530755E-02  -1.1627027901653074E-01  -1.1489265621899980E-01  -1.5073668807430177E-01  -1.2517447815747113E-01  -1.7587955987287951E-01  -1.5663431307867881E-01  -1.3809038891262379E-01  -1.3781855100230320E-01  -1.4248962479490446E-01  -1.4088573895161213E-01  -1.4241516013947070E-01  -9.5003863151115822E-02  -1.1138117342235621E-01  -1.3266666119237699E-01  -1.1579015178542110E-01  -8.1355244148240871E-02  -8.1737010825910367E-02  -1.1897526329580592E-01  -8.3396979374226965E-02  -1.3831485657427081E-01  -1.5069395655580248E-01  -1.0353200958022854E-01  -1.1966641628830912E-01  -8.5538679384135022E-02  -1.3591885965621181E-01  -1.2513853618589407E-01  -1.2106081038830827E-01  -1.0020506005317845E-01  -1.0385069665408420E-01  -1.9411727048489749E-01  -1.2188752967739334E-01  -1.3363704463889450E-01  -1.3053468432903989E-01  -1.0524427119579038E-01  -9.1507707035819452E-02  -1.2011164015744159E-01  -2.4052255334919520E-01  -9.8572133838830955E-02  -1.0608514372680825E-01  -1.2610979754202697E-01  -9.1105977346693290E-02  -9.9986464122831797E-02  -3.5212527379789077E-01  -1.4080963924971701E-01  -7.7837638111847338E-02  -2.2353284132409271E-01  -9.4164102367353425E-02  -1.5050145261522035E-01  -1.8949960525913290E-01  -8.5945189079034923E-02  -1.3374961723158404E-01  -1.1005591409251358E-01  -1.3166088803323972E-01  -7.8754277646608570E-02  -1.2952909421326272E-01  -8.4267674473927898E-02  -1.3639806559326978E-01  -1.0542811117781548E-01  -1.3075350752031592E-01  -1.2186093417441683E-01  -1.0083309487487206E-01  -1.2186261011578921E-01  -1.2327043732969700E-01  -2.2493390613677480E-01  -1.4299198686072873E-01  -1.3123258409286065E-01  -9.7929945767244689E-02  -1.0054218631285401E-01  -9.3202301604476331E-02  -1.0967632346358128E-01  -1.0429107443839356E-01  -1.3481686226842890E-01  -8.6138158155810995E-02  -7.4450156722680128E-02  -9.8645710411286211E-02  -8.9651991626598329E-02  -1.4575550417570454E-01  -8.0117279788504400E-02  -1.0992567443874346E-01  -1.7445257317403232E-01  -1.5374843970902885E-01  -9.4367050769108188E-02  -1.2630042623439711E-01  -1.1567396397358382E-01  -1.1608215078070215E-01  -1.0298172781313676E-01  -1.1593745033707663E-01  -1.2068073933148336E-01  -8.6562846909339686E-02  -1.3589678928571491E-01  -1.1455807234937092E-01  -1.1135492459549244E-01  -1.0428073936589212E-01  -1.1977341324961029E-01  -9.6990602252108121E-02  -9.9166448935159371E-02  -9.9217611480603818E-02  -1.2087759751494143E-01  -9.7363114832239250E-02  -8.6139694054263194E-02  -1.2053259900641199E-01  -1.1798859248458410E-01  -7.7649426991851858E-02  -1.0425215905383214E-01  -1.0884334498736571E-01  -1.0660767456037905E-01  -1.1464715548724211E-01  -1.3785544634339347E-01  -1.0896895337294256E-01  -8.6511988697604403E-02  -9.4581594363348176E-02  -1.7043841743313404E-01  -1.4146199020347466E-01  -8.9927725718628476E-02  -9.0565338662705511E-02  -7.9021353158672009E-02  -9.3937755324759231E-02  -1.3600752353799139E-01  -1.3823968670539458E-01  -1.2139285881149037E-01  -1.1320476677546626E-01  -9.1074702060137527E-02  -9.0281437720333993E-02  -8.0582971325362726E-02  -9.4320597951203733E-02  -1.3620402888366603E-01  -8.6167756847207191E-02  -8.4181665076718842E-02  -8.4930219377646388E-02  -8.2934240340886131E-02  -9.1200377206149999E-02  -1.2468215804364592E-01  -1.1342393998163931E-01  -1.3852664405279477E-01  -9.6596640205707782E-02  -1.5350663977885037E-01  -1.1794627712752939E-01  -9.6500138371071811E-02  -1.1712343967511631E-01  -1.4681373948916382E-01  -1.0958886158892851E-01  -9.3962429073247200E-02  -1.1319948080986524E-01  -1.0585599929926531E-01  -1.1467249048852836E-01  -7.7659497530255223E-02  -8.2789756307392590E-02  -1.1061033739912041E-01  -1.1607129814094327E-01  -1.1213206317841357E-01  -9.5132717348817036E-02  -8.5895062260821414E-02  -1.1266902459787273E-01  -1.0145200707498706E-01  -1.0026503760624120E-01  -1.2547045102643906E-01  -1.5291778968741213E-01  -9.1845706225318735E-02  -1.2621742905342817E-01  -1.1220728831127939E-01  -1.3890419544550789E-01  -2.2459035813399164E-01  -1.2527053810376917E-01  -9.1696193238331489E-02  -9.3485237708877233E-02  -8.9814703637860316E-02  -1.2798007677756462E-01  -1.3932427360311539E-01  -1.3011153323053129E-01  -1.0905087241713407E-01  -1.1484966589142480E-01  -1.2650989176230498E-01  -1.1751993402253798E-01  -9.2712257771539339E-02  -8.6988600423217557E-02  -8.3841955612196845E-02  -1.0190499341778320E-01  -1.1965607131897840E-01  -1.2470201857442192E-01  -9.7908517792135039E-02  -1.4703136989208904E-01  -8.0772826950510218E-02  -1.0904112802887010E-01  -1.1150249869598240E-01  -1.1181637676548523E-01  -1.2779655167067122E-01  -8.4191925718743357E-02  -1.0820976322476561E-01  -1.4234707581906805E-01  -3.7535268370641311E-01  -8.2820547818574772E-02  -1.0813749860845308E-01  -1.1314495954784434E-01  -1.0766270767854307E-01  -8.8000264004071446E-02  -9.0532612202190610E-02  -1.1713557034496465E-01  -1.0308086130797468E-01  -9.5048453221388773E-02  -1.5460822656499471E-01  -1.6150822993272002E-01  -9.5416184301450130E-02  -1.3697401512784299E-01  -1.2591833090784818E-01  -8.6180182863942814E-02  -1.4278186104530227E-01  -1.2284996031739916E-01  -1.4176915344479243E-01  -1.0436900243142298E-01  -1.5026674800929954E-01  -9.9269193405381734E-02  -1.0826169394038243E-01  -1.3700590994920056E-01  -1.4374172015347303E-01  -1.0439253980882657E-01  -1.2443343302558577E-01  -9.3666073156563001E-02  -9.2256241551137208E-02  -2.3772494354953169E-01  -1.4628703755995634E-01  -9.6796439170651033E-02  -1.3566298361132512E-01  -1.2038805505566537E-01  -1.2257386171247378E-01  -8.1074529980175766E-02  -1.9821638798862856E-01  -1.4436019632435418E-01  -8.9498629881047495E-02  -1.3374917032504521E-01  -1.3406257611272721E-01  -7.6613656877919711E-02  -1.3200724745051343E-01  -1.4188089642591728E-01  -3.3202096628685868E-01  -1.3410347107680987E-01  -1.2025748640912490E-01  -1.6450189140126306E-01  -8.0364983934511219E-02  -7.8438140346412472E-02  -1.9443774508509379E-01  -1.3568679322170138E-01  -1.0782891371391266E-01  -8.5292376209324908E-02  -7.4401713431926503E-02  -1.6902950585246032E-01  -1.2475940913631713E-01  -9.5002186377202022E-02  -9.2264103697382763E-02  -1.2889048197237044E-01  -1.1357065987253841E-01  -1.4461740142060545E-01  -1.7078391976996254E-01  -9.7131060446103895E-02  -9.6327767765671937E-02  -1.4309774865327163E-01  -1.1634458177528173E-01  -8.0552076174066928E-02  -8.5646050306669858E-02  -1.3321554537534383E-01  -1.2228545546867202E-01  -1.4453322169633659E-01  -1.3701956604380261E-01  -1.1278862772889817E-01  -9.9883645160730394E-02  -8.9943872914872436E-02  -8.4748553037410079E-02  -1.0750613045540650E-01  -9.1758617081635740E-02  -1.1917227056251048E-01  -1.0365958220886039E-01  -8.5081082783461812E-02  -1.1061522040491223E-01  -1.5820087555522983E-01  -1.0013092434090971E-01  -9.2891796773147364E-02  -1.2929904388847871E-01  -9.7532846283325175E-02  -8.7127639355494793E-02  -1.1869590312652566E-01  -1.2877871019735029E-01  -1.0642504453114707E-01  -8.9060515092974413E-02  -1.5698559347990462E-01  -1.0838491357651388E-01  -1.0216535332614869E-01  -1.4283632659547368E-01  -9.5851655827229612E-02  -1.3049268376009784E-01  -9.7800494571819621E-02  -1.3689150816469869E-01  -1.3785310721948119E-01  -1.5161972503788806E-01  -1.5578397798792359E-01  -4.0974979069311640E-01  -1.0083623236399633E-01  -1.2055044236708960E-01  -1.0736135436107537E-01  -1.1308111681852685E-01  -1.0573863810457459E-01  -1.2469218660873078E-01  -1.8523149392141605E-01  -7.4145704061173170E-02  -1.4393208307361235E-01  -9.2836682520908376E-02  -1.1714249374824193E-01  -1.1822984123799832E-01  -1.2062194491860798E-01  -1.1297820314659082E-01  -1.4904011826392541E-01  -1.0121554208900678E-01  -7.9339903892345243E-02  -9.2338522185047067E-02  -1.1417334938133053E-01  -1.0132315367911934E-01  -1.5934474627535369E-01  -8.7171395118689265E-02  -2.1617403575500485E-01  -2.8977577176755553E-01  -1.0492193947312213E-01  -9.0701213810369802E-02  -8.6723503416587980E-02  -1.2759316189277928E-01  -1.0777318715771125E-01  -9.4098934222768077E-02  -9.6366024067576189E-02  -1.3081184686803274E-01  -9.7175983619577688E-02  -1.2671331934569469E-01  -9.6173300533978101E-02  -1.4053582718662361E-01  -9.0083466243506993E-02  -1.4938532827285453E-01  -1.4332639678827350E-01  -7.2902242583432753E-02  -1.2824942634450975E-01  -1.3859624493586739E-01  -1.2584667008653797E-01  -1.2627099510481113E-01  -1.1322902451943828E-01  -1.0819596466674138E-01  -2.3417789062924896E-01  -8.7350996013165483E-02  -1.1555820534529739E-01  -1.0905360162997262E-01  -1.0194846210510188E-01  -1.6110987734382456E-01  -9.0776911834837520E-02  -8.0124674843327789E-02  -1.0638373609726237E-01  -9.2925359092720553E-02  -1.4896883751440812E-01  -9.8415783370113460E-02  -9.8632351608476138E-02  -1.0478806288472925E-01  -1.1944122125595595E-01  -1.0633687983386955E-01  -1.5009069201292211E-01  -1.2839193683330574E-01  -1.1543164179604519E-01  -1.3794039828121785E-01  -1.1862685388097553E-01  -1.2979021043059230E-01  -1.5462086341988554E-01  -9.5698683640115786E-02  -9.5815631125653056E-02  -1.4776228822038937E-01  -7.2384029354671531E-02  -9.2134459806670968E-02  -7.5972509655891501E-02  -9.6842236489737110E-02  -1.3596570678964717E-01  -1.4301974715358284E-01  -1.1620566088175957E-01  -1.1962426186300734E-01  -1.1764145490738627E-01  -1.1471870436026139E-01  -1.4069809192097452E-01  -8.7633572579738389E-02  -1.3927049127374083E-01  -9.2083271280938822E-02  -9.1869847312970959E-02  -1.1954305034354495E-01  -1.3939600940201699E-01  -1.3019804514511468E-01  -1.4055754573481138E-01  -1.0239833947629788E-01
  0.0000000000000000E+00   0.0000000000000000E+00   0.0000000000000000E+00   0.0000000000000000E+00   0.0000000000000000E+00   0.0000000000000000E+00   0.0000000000000000E+00   0.0000000000000000E+00   0.0000000000000000E+00   0.0000000000000000E+00   0.0000000000000000E+00   0.0000000000000000E+00   0.0000000000000000E+00   0.0000000000000000E+00   0.0000000000000000E+00   0.0000000000000000E+00   0.0000000000000000E+00   0.0000000000000000E+00   0.0000000000000000E+00   0.0000000000000000E+00   0.0000000000000000E+00   0.0000000000000000E+00   0.0000000000000000E+00   0.0000000000000000E+00   0.0000000000000000E+00   0.0000000000000000E+00   0.0000000000000000E+00   0.0000000000000000E+00   0.0000000000000000E+00   0.0000000000000000E+00   0.0000000000000000E+00   0.0000000000000000E+00   0.0000000000000000E+00   0.0000000000000000E+00   0.0000000000000000E+00   0.0000000000000000E+00   0.0000000000000000E+00   0.0000000000000000E+00   0.0000000000000000E+00   0.0000000000000000E+00   0.0000000000000000E+00   0.0000000000000000E+00   0.0000000000000000E+00   0.0000000000000000E+00   0.0000000000000000E+00   0.0000000000000000E+00   0.0000000000000000E+00   0.0000000000000000E+00   0.0000000000000000E+00   0.0000000000000000E+00   0.0000000000000000E+00   0.0000000000000000E+00   0.0000000000000000E+00   0.0000000000000000E+00   0.0000000000000000E+00   0.0000000000000000E+00   0.0000000000000000E+00   0.0000000000000000E+00   0.0000000000000000E+00   0.0000000000000000E+00   0.0000000000000000E+00   0.0000000000000000E+00   0.0000000000000000E+00   0.0000000000000000E+00   0.0000000000000000E+00   0.0000000000000000E+00   0.0000000000000000E+00   0.0000000000000000E+00   0.0000000000000000E+00   0.0000000000000000E+00   0.0000000000000000E+00   0.0000000000000000E+00   0.0000000000000000E+00   0.0000000000000000E+00   0.0000000000000000E+00   0.0000000000000000E+00   0.0000000000000000E+00   0.0000000000000000E+00   1.5244487092906349E+00   1.6480603722838985E+00   2.0954405100836295E+00   2.1663043894331349E+00   2.0203885730880384E+00   2.0385663223193813E+00   2.5930683375883445E+00   2.3156123696627859E+00   2.6027352883119077E+00   3.1584787236472884E+00   2.4278781569989514E+00   3.8516553136612672E+00   2.7405481212280103E+00   2.0822140298037124E+00   2.5288728705129668E+00   1.9874094487487992E+00   2.1507702542563019E+00   2.4221792701160818E+00   1.9848963328329534E+00   1.7239460429334708E+00   2.2097373104610929E+00   2.0049976628952826E+00   2.2842555911891549E+00   2.2049879227100595E+00   1.8646151792669832E+00   1.4314631454303108E+00   2.3835781727392633E-01   3.1405247168724887E-01   4.0844638892980051E-01   3.6249430505804603E-01   5.8378109224271468E-01   6.3344092694370735E-01   3.1980156864287018E-01   4.4587485889424572E-01   2.9823992206315197E-01   3.3534702444316483E-01   3.5014829152111832E-01   3.3303059925349471E-01   3.0408234276918061E-01   4.3067361622193789E-01   3.7461406233762778E-01   3.3427779641156186E-01   4.0397136023659941E-01   2.7090047558331404E-01   2.3244974992924980E-01   2.6310434767844787E-01   2.4551615285137765E-01   3.1845737739147845E-01   2.3540548337955283E-01   2.2780664068122125E-01   1.5561847619897122E+00   2.5310346556570890E-01   2.6896187253073467E-01   2.4103759792855331E-01   1.6747421874407731E+00   2.6377881270627368E-01   2.4740710123900493E+00   3.2381731531213659E-01   1.7208469076720152E+00   3.0514816060688654E-01   1.9654759274303442E+00   2.4980714424008643E-01   1.7009710150315027E+00   1.5368996692726768E+00   1.3237801755725882E+00   2.0948411360673946E-01   2.1818632339015745E-01   2.1711708221914205E-01   2.8930115344238988E-01   1.9323392825850547E+00   2.6772401615042472E+00   1.9278134823183239E+00   2.9918782498794527E-01   2.1038653521819466E+00   3.5547505116338235E-01   3.0515346900515661E-01   2.0400983769943415E-01   1.9640704968840580E-01   1.9479969173404096E-01   1.2178775279118026E+00   1.3326639348408083E+00   1.8596366696812234E+00   1.5959037519027575E+00   2.1844673794230393E-01   1.5071832060181392E+00   2.6832486346813633E-01   1.4985885620031514E+00   2.3360557090538298E-01   2.6829521055240729E-01   2.4621358443864713E-01   2.2276235659614185E+00   1.5303264582246054E+00   1.6354750525924655E+00   2.1998778491507084E-01   1.3888977721386278E+00   2.4481575234878275E-01   1.7925240815629466E+00   2.9406736750615303E-01   1.9488559125123461E+00   2.7714672497155113E+00   2.2355347067616327E+00   3.0129963480781385E-01   2.0253316357990578E+00   3.8214467035577682E-01   2.6795625226093547E+00   1.9048345947201917E+00   1.9669829498676723E+00   2.6916688629658564E-01   1.5713053943970359E+00   2.6309588526936933E-01   3.2600226063331406E-01   1.9072348513564576E+00   2.8650413034789957E-01   3.2483991393297579E-01   1.8622553551010159E+00   2.5829129925225242E-01   1.4937570486113332E+00   2.0178857034726452E+00   1.3519803150986160E+00   1.7082966255072995E+00   2.6155247974309109E-01   2.8098279184135266E-01   2.8924965400803232E-01   1.8882068042700360E+00   3.1377723060327040E-01   3.9969128204132270E-01   3.6078314181128601E-01   3.7316956569142384E-01   2.1866379379502026E+00   2.3233651044118936E-01   2.1583743342578662E-01   2.6678625064994044E-01   2.4128168054464602E-01   2.1574247942854746E-01   2.2712519188363992E-01   2.1681928004363749E-01   3.4378778026788565E-01   1.9242541359443044E+00   2.9996575485602589E-01   2.4050423522555766E+00   3.2200903342521514E-01   3.4511002446227397E+00   2.3841001771504438E+00   2.5222353911148558E+00   4.6780031204059130E-01   2.6534629335136786E+00   3.9317004655631332E-01   4.9898755502385628E-01   2.6684592435024075E+00   3.9402485487418532E-01   4.3183009893552710E-01   5.0229192902727271E-01   2.7006952913475728E+00   3.9445532463802452E-01   5.0549610170627279E-01   3.1493803152836564E+00   5.0032246493344523E-01   6.3538891468847403E-01   3.4935144649528210E-01   2.5460381830214991E+00   1.9961763444896339E+00   2.6860027694017230E+00   1.7594145814059681E+00   2.7446577640472525E-01   3.0120151371406467E-01   2.9444299422933667E-01   2.8398360416633911E-01   1.4229024542885611E+00   1.4679468869113257E+00   1.8460593129423091E+00   1.8762804049308133E+00   1.6567312816174435E+00   1.6574306363965052E+00   2.2573283612448130E+00   1.8489167651605838E+00   2.7895035415255753E+00   1.7801732409303166E+00   1.8478221377405843E+00   1.5560570245646705E+00   2.1947493548109992E-01   2.8253254357354080E-01   2.5609740122902636E-01   3.0972942817942090E-01   3.4505102839999996E-01   3.1831465332658471E-01   2.7240490538251794E-01   2.9019342646149093E-01   2.5998178201835503E-01   2.3822921102949643E-01   2.6615159314419068E-01   2.6959453447515752E-01   2.4521308356390156E-01   2.3886071752861129E-01   1.9231086112628024E+00   2.9636169260256351E-01   2.0665242697171156E+00   3.0689799192462869E-01   2.6378901606955010E+00   2.2972319800192147E+00   4.0200070511548947E-01   4.1820478837678432E-01   2.3408794728501618E+00   2.1363946328516574E+00   1.9521357870084604E+00   3.0394268767189586E-01   2.0899092917714772E+00   1.8825597337909421E+00   3.2000065666258609E-01   3.8696156863365133E-01   3.3020982152696543E-01   1.9407642364810147E+00   1.5193217189298598E+00   2.7322959066653368E-01   2.0243899670007925E+00   1.3744479157489629E+00   2.2907093247256582E-01   2.2155561625292189E-01   2.1813949180138109E-01   1.8709186564926632E+00   2.6605780596045991E+00   1.9950701266544399E+00   2.7169183429606436E-01   1.6496052798486989E+00   2.9259515173185252E-01   2.7022425587058285E-01   2.5380469147389806E-01   3.7099978856753606E+00   6.4327442516199429E-01   7.1796255694659394E-01   5.9878324948384609E-01   2.9265782884983333E+00   4.6256946567239321E-01   2.5020096914633827E+00   3.7192937637482915E-01   4.2526055851764599E-01   4.0686268241820772E-01   2.8231831672783079E+00   4.7012145239431080E-01   5.1343535195571310E-01   2.3531011842404359E+00   4.3048605718728233E-01   2.7984396096511732E+00   2.0747453188057237E+00   2.1383581927653434E+00   2.9950908737222554E-01   1.6475878153264669E+00   2.7788004446460662E-01   2.5289333596139376E+00   3.5049615921945310E-01   2.0563223428239779E+00   2.7673273621837389E+00   1.8624699565996417E+00   2.8947506516741234E-01   2.6743038821717130E-01   2.5608374481856722E-01   3.2412810322668828E-01   2.9451024727900993E-01  -6.5947032112270332E-01  -6.7150081920747584E-01  -4.6490726602220783E-01  -5.0609795217949360E-01  -5.5690069547994114E-01  -8.6276814403097590E-01  -6.6514042965957554E-01  -6.1851623801619005E-01  -6.9960912991162649E-01  -6.4827056883131684E-01  -5.2386303748375995E-01  -5.5243658031838194E-01  -5.0447108922036799E-01  -6.9183196357123478E-01  -4.9137115425761396E-01  -6.9736943973742893E-01  -6.6988702271139899E-01  -6.9286267838660376E-01  -6.6930759809416718E-01  -4.6151774738634421E-01  -5.6433106464365923E-01  -7.2743855462734430E-01  -4.5597266841423900E-01  -5.5450389268739453E-01  -4.6727886240380462E-01  -6.8715543539282364E-01  -5.7002077000414386E-01  -1.1004705410346887E+00  -6.1095995310202678E-01  -6.9205259138316766E-01  -6.1894346957635116E-01  -5.3274759807273975E-01  -4.8599198894529039E-01  -6.0110368530936797E-01  -7.2255247909791598E-01  -5.3207293361684604E-01  -5.6199556707849752E-01  -6.3872503075286191E-01  -5.3608025139672488E-01  -5.2795042063117847E-01  -6.6539628858856026E-01  -4.4422296471269662E-01  -5.0644322132759267E-01  -5.1010884510665533E-01  -7.9469752674522520E-01  -6.2363910222383434E-01  -6.7952132443155067E-01  -6.9157712031380436E-01  -5.4935595480881227E-01  -5.7464576659771260E-01  -4.9792116143701376E-01  -6.8544342193887131E-01  -6.8883935566759935E-01  -5.1229761292972942E-01  -6.4411158490073595E-01  -6.3494232777382908E-01  -6.4962020173034707E-01  -8.4073680656646432E-01  -5.0239153362108913E-01  -4.8931672906014850E-01  -6.2751570546544411E-01  -5.5247638255058373E-01  -4.6296596265821671E-01  -6.4142025991987728E-01  -5.8647259941736030E-01  -5.4986925645793472E-01  -6.7346111744836701E-01  -5.5825021692091592E-01  -6.5071177122322332E-01  -4.0595969084364869E-01  -5.4919847403924127E-01  -6.9663544804337385E-01  -4.5814978806192808E-01  -6.4103665522728159E-01  -6.6163229152718728E-01  -7.8029249213202423E-01  -7.3499344817071899E-01  -7.8436165513965772E-01  -1.0528331859083164E+00  -7.1213107163741474E-01  -9.0023070310181996E-01  -8.8448759050680392E-01  -7.6574255785360912E-01  -6.7510751963419546E-01  -4.9952921008323342E-01  -5.7361586328567016E-01  -9.1352674430033487E-01  -5.9750480817689866E-01  -4.7715697802679191E-01  -4.4126219188647903E-01  -7.7187048939803693E-01  -5.0815012659021264E-01  -8.8948637586922286E-01  -1.0497938947886061E+00  -5.2376997334016850E-01  -6.6833215534807822E-01  -4.5066045503271840E-01  -7.6141796702185649E-01  -6.2082415849179950E-01  -6.2940192080211255E-01  -6.1630903459054009E-01  -6.9407260037232887E-01  -8.3400130041230403E-01  -8.4295889070891039E-01  -6.3574480525700461E-01  -8.6757907470729168E-01  -7.1692410319270050E-01  -5.5224277820489664E-01  -8.0929440067961900E-01  -9.7552518628521268E-01  -6.6247055726088688E-01  -5.6943216090911652E-01  -6.4260356015146358E-01  -5.1868599169872331E-01  -5.1872845762485142E-01  -1.2366678841615502E+00  -7.2887893961400785E-01  -4.7430092305313304E-01  -9.4106138231363501E-01  -5.9339069253016519E-01  -7.0740632149813976E-01  -8.3459581924544246E-01  -5.2055925247904844E-01  -8.1677974393497144E-01  -5.4380264460330308E-01  -7.2605189224677869E-01  -4.6275024280852861E-01  -6.8011661386763811E-01  -4.5130399230818591E-01  -6.4441137620314271E-01  -5.3701825872130970E-01  -6.4471493338706498E-01  -6.1975412821176146E-01  -6.1868827070763688E-01  -6.2825249726359034E-01  -7.7268665437520034E-01  -9.4244292044121314E-01  -9.0220073790248834E-01  -7.8313358284253942E-01  -5.0693449763495124E-01  -5.2363872664950151E-01  -4.9464962079626873E-01  -5.4802828772715162E-01  -5.6477634942373955E-01  -8.1587702358157421E-01  -4.5085750888380227E-01  -4.0791642399713890E-01  -5.1026310905552896E-01  -5.6155264371629166E-01  -1.0165883267467017E+00  -4.8550529295333067E-01  -6.8096468507132657E-01  -7.7127308746396983E-01  -7.7545133567637592E-01  -5.3271706206264513E-01  -8.6038065649257678E-01  -5.9693155768268280E-01  -6.7950781102607294E-01  -5.3299989149315419E-01  -6.6796464620295681E-01  -5.9218590699704610E-01  -5.2957392712568530E-01  -7.5295677904286706E-01  -5.8414910678841159E-01  -7.0035677331726853E-01  -5.2548358594293376E-01  -6.6424063498489261E-01  -4.9530118795603528E-01  -6.5728628159215308E-01  -5.1706412952841396E-01  -5.9992911017948580E-01  -5.6211941603788640E-01  -5.2912624768275729E-01  -6.7199479323214062E-01  -5.9270675181323484E-01  -4.7337604517297177E-01  -5.2083574758710260E-01  -5.3969134131131469E-01  -5.7602635225963528E-01  -6.6058854166626768E-01  -6.8384132020564870E-01  -5.4559252873270558E-01  -4.5352749194337105E-01  -5.5114647778072112E-01  -1.1310268673068400E+00  -7.4091387227726480E-01  -4.6574063963507117E-01  -4.7718147435473934E-01  -4.2615510560272746E-01  -4.9772924152658193E-01  -6.7509679586215177E-01  -6.5582782625439573E-01  -6.6728148992820335E-01  -6.9181128968040506E-01  -5.2451981576033579E-01  -4.7351222359148293E-01  -4.6907131294007048E-01  -4.9391617504704693E-01  -6.4711446291082320E-01  -4.6029434102981265E-01  -4.4887655444426078E-01  -5.1482967375179689E-01  -4.3780922721472504E-01  -5.7470037489855408E-01  -7.3097304040229316E-01  -5.9130236540186354E-01  -8.9837310467799236E-01  -5.5716666480639176E-01  -7.4647526124522634E-01  -6.7173171139566035E-01  -5.6631392801126190E-01  -7.1871960854695982E-01  -1.0162102817171328E+00  -6.3416579097792913E-01  -5.0028669850881902E-01  -7.2159840702952938E-01  -5.5007815246847036E-01  -6.8914803315604045E-01  -4.7712855215004524E-01  -4.4475741792727419E-01  -5.5449486675678639E-01  -5.8727053464955148E-01  -6.6159514178923129E-01  -5.5954573643788363E-01  -4.8925506466929902E-01  -5.5382925424647589E-01  -6.2989008843375771E-01  -5.2354027184695107E-01  -6.2143757441646530E-01  -7.1059028773656374E-01  -5.3854501946808719E-01  -6.0434140448146700E-01  -7.1101513599041000E-01  -8.6316710223690141E-01  -9.4325285044723528E-01  -6.1810281837997816E-01  -5.5290321113036978E-01  -4.9407325102043526E-01  -5.2328701374447983E-01  -8.8456017892990646E-01  -7.0567462301796857E-01  -8.1921053033114410E-01  -6.7297870912024316E-01  -6.6538164632406649E-01  -6.3596498589835371E-01  -5.7353538727922593E-01  -5.8486557890606949E-01  -5.2640612368341178E-01  -4.4417223474028394E-01  -6.8959936131460720E-01  -6.8784437469786219E-01  -6.1706931960069555E-01  -5.0473481372275442E-01  -8.4663577816796909E-01  -4.3829263435213511E-01  -6.0813514486726405E-01  -7.4811984608960203E-01  -6.2679140950839896E-01  -6.5878486963247818E-01  -5.1710985025498868E-01  -6.1474041875893315E-01  -6.7678046783604051E-01  -1.2735283669585713E+00  -4.3965534669917683E-01  -6.6398184044891573E-01  -5.7026722151274734E-01  -6.7065562359646280E-01  -4.6858499645892798E-01  -4.8620618624851131E-01  -6.8836870528542515E-01  -6.4286887338009635E-01  -5.4685280691465832E-01  -8.7614241431964435E-01  -8.1762189706238353E-01  -5.0123376311499523E-01  -6.5444230184942698E-01  -8.7740865457685324E-01  -4.5878976773664248E-01  -6.7769977107161328E-01  -6.2313670583673175E-01  -7.0255601335299400E-01  -5.3051992029328987E-01  -7.0608010367205032E-01  -6.2527894243070203E-01  -6.1305125078382616E-01  -6.5495130690048797E-01  -8.3402238929992900E-01  -6.3891844780007911E-01  -8.0258574571352470E-01  -4.8540009721126909E-01  -5.8914678673018139E-01  -1.0007667261042603E+00  -7.7596757681000539E-01  -5.0497747766003465E-01  -6.5497016072311764E-01  -7.1133234947057433E-01  -6.2084718182274878E-01  -4.9748362685401987E-01  -8.4603430930980217E-01  -1.0242702559585406E+00  -4.7492715332011615E-01  -6.7137208920194757E-01  -6.5360996391651494E-01  -4.6751797336269285E-01  -6.5986972377863795E-01  -6.9074494946996834E-01  -1.2115617431164174E+00  -6.4783213855598309E-01  -5.9330430442219373E-01  -7.4921911746772973E-01  -4.8707635493151447E-01  -4.2454387735216731E-01  -8.5285916902851189E-01  -6.8653302555873186E-01  -6.7014232378764360E-01  -4.5617554383077297E-01  -4.5454492423795945E-01  -1.1939942394654730E+00  -8.1882508232971285E-01  -5.8663036358368814E-01  -5.3933296904545280E-01  -6.7414321595425408E-01  -5.6212225079458522E-01  -7.4605284759482959E-01  -1.1943020762119343E+00  -5.0578072601456259E-01  -5.0246642817175957E-01  -6.9183291385746759E-01  -6.2127090313583799E-01  -4.3674574163868585E-01  -5.2635817426067566E-01  -8.7275337734839098E-01  -5.9210901192436693E-01  -9.7364535994185442E-01  -6.4539305127636570E-01  -6.9372852591099909E-01  -5.2452738423269751E-01  -4.6423718407184322E-01  -4.5310382067012600E-01  -6.5759289058288273E-01  -4.8199612041930084E-01  -6.4662221717336998E-01  -5.4116044409241904E-01  -4.4136202678823538E-01  -5.6624268175549008E-01  -7.3297475189931871E-01  -5.3791674496239195E-01  -4.9606598982822864E-01  -6.3386674099443452E-01  -6.2222602525198711E-01  -4.6610173762207913E-01  -5.9405092968414019E-01  -6.6568047026015975E-01  -6.1506178294205704E-01  -5.6015733086043318E-01  -9.5940098631293780E-01  -6.6234737336208138E-01  -5.3201812786419700E-01  -9.5357847533533369E-01  -5.6325560551044040E-01  -6.7650695493924151E-01  -5.0581921919766137E-01  -6.5732049144147198E-01  -7.2393246696640978E-01  -9.6691787434647192E-01  -1.0804552543433286E+00  -1.3718049724214612E+00  -6.8583487875192939E-01  -5.8358955214954866E-01  -5.4622966971241638E-01  -7.7609938453927629E-01  -5.2396080753669638E-01  -8.3453633679679617E-01  -8.0971602094849615E-01  -4.5053143264083156E-01  -7.9131742314035003E-01  -5.5361677464645354E-01  -6.6446622272793976E-01  -6.1296749161686781E-01  -6.6020165435322264E-01  -7.4055844349505862E-01  -6.9768448566134023E-01  -6.7861219171603049E-01  -4.8307139117017206E-01  -6.1715824757545945E-01  -7.1962254261528469E-01  -5.2775059370912503E-01  -1.0909340971558275E+00  -5.3546905323389249E-01  -9.0130837813269038E-01  -1.0968402800452151E+00  -5.3606619642741415E-01  -4.7123385713293819E-01  -5.0797808799112876E-01  -7.1277867207496837E-01  -5.5886650605845112E-01  -4.8063652382207706E-01  -5.0264624887549558E-01  -7.5095382128165800E-01  -6.0537919664922968E-01  -6.4521052907805310E-01  -5.5405797840770776E-01  -8.9556520423805719E-01  -5.4392660636523749E-01  -6.9710050442567695E-01  -6.9063019592006913E-01  -3.9746684004305116E-01  -6.6650518846321749E-01  -6.6161955970490127E-01  -8.2196035824848546E-01  -6.2556450292435473E-01  -5.9849227623593548E-01  -6.7042933874270605E-01  -9.6278539149098885E-01  -4.6545504873956245E-01  -6.8723424983951475E-01  -5.5328096179640729E-01  -6.4383155504541412E-01  -7.3409118671920737E-01  -5.2850598351411870E-01  -4.7311010911618706E-01  -6.4926960323076111E-01  -5.2777619883278537E-01  -8.2750470390968744E-01  -5.0774388315661600E-01  -6.1098380845874234E-01  -5.3853118021303081E-01  -6.9804693381260585E-01  -5.4878745086897074E-01  -8.6245714617632185E-01  -6.3968075698812832E-01  -5.8954818015407484E-01  -6.6097948249948557E-01  -6.1380739748241397E-01  -6.1886977612315275E-01  -7.1857423733616665E-01  -5.8250470689835099E-01  -5.6290809159564970E-01  -6.9361565695789629E-01  -3.9521308604218192E-01  -4.9277675470753307E-01  -4.6363966160764408E-01  -5.0507975110767267E-01  -7.0971546606847036E-01  -6.9196478184791355E-01  -5.7595171505908394E-01  -8.0922070489000375E-01  -8.0924747342464531E-01  -5.6858252016015576E-01  -6.6880837140935767E-01  -5.2942416138114912E-01  -6.8984743959390427E-01  -4.8883411070027799E-01  -5.3739406680423973E-01  -6.0632730842684002E-01  -7.5157352261102917E-01  -6.3882030604275220E-01  -9.4031083820856021E-01  -6.8979105256616757E-01
  0.0000000000000000E+00   0.0000000000000000E+00   0.0000000000000000E+00   0.0000000000000000E+00   0.0000000000000000E+00   0.0000000000000000E+00   0.0000000000000000E+00   0.0000000000000000E+00   0.0000000000000000E+00   0.0000000000000000E+00   0.0000000000000000E+00   0.0000000000000000E+00   0.0000000000000000E+00   0.0000000000000000E+00   0.0000000000000000E+00   0.0000000000000000E+00   0.0000000000000000E+00   0.0000000000000000E+00   0.0000000000000000E+00   0.0000000000000000E+00   0.0000000000000000E+00   0.0000000000000000E+00   0.0000000000000000E+00   0.0000000000000000E+00   0.0000000000000000E+00   0.0000000000000000E+00   0.0000000000000000E+00   0.0000000000000000E+00   0.0000000000000000E+00   0.0000000000000000E+00   0.0000000000000000E+00   0.0000000000000000E+00   0.0000000000000000E+00   0.0000000000000000E+00   0.0000000000000000E+00   0.0000000000000000E+00   0.0000000000000000E+00   0.0000000000000000E+00   0.0000000000000000E+00   0.0000000000000000E+00   0.0000000000000000E+00   0.0000000000000000E+00   0.0000000000000000E+00   0.0000000000000000E+00   0.0000000000000000E+00   0.0000000000000000E+00   0.0000000000000000E+00   0.0000000000000000E+00   0.0000000000000000E+00   0.0000000000000000E+00   0.0000000000000000E+00   0.0000000000000000E+00   0.0000000000000000E+00   0.0000000000000000E+00   0.0000000000000000E+00   0.0000000000000000E+00   0.0000000000000000E+00   0.0000000000000000E+00   0.0000000000000000E+00   0.0000000000000000E+00   0.0000000000000000E+00   0.0000000000000000E+00   0.0000000000000000E+00   0.0000000000000000E+00   0.0000000000000000E+00   0.0000000000000000E+00   0.0000000000000000E+00   0.0000000000000000E+00   0.0000000000000000E+00   0.0000000000000000E+00   0.0000000000000000E+00   0.0000000000000000E+00   0.0000000000000000E+00   0.0000000000000000E+00   0.0000000000000000E+00   0.0000000000000000E+00   0.0000000000000000E+00   0.0000000000000000E+00   1.3655002264791420E+00   1.4688017647401297E+00   1.8842533538251516E+00   1.9028799529554308E+00   1.7665523872325055E+00   1.7887833816192302E+00   2.3078734826828122E+00   1.9863833391049250E+00   2.2192505980096215E+00   2.6124124247290501E+00   2.1263326453810505E+00   3.2507547867707571E+00   2.4038127730780046E+00   1.8657955204514596E+00   2.2958861316011849E+00   1.8158043536863258E+00   1.9812181723859772E+00   2.1139185843218566E+00   1.7556792345895105E+00   1.5524542156479177E+00   2.0121788700153367E+00   1.7672928646050732E+00   1.9653771534388786E+00   1.8950764649859086E+00   1.6829060607472797E+00   1.3074190092241615E+00   2.1511336930878908E-01   2.7825548561164476E-01   3.4498335757656085E-01   3.1411995124077369E-01   4.6731679443163127E-01   5.3094012332738760E-01   2.8703810615782155E-01   4.1138142744541473E-01   2.7539104025168215E-01   3.1458166243283175E-01   3.1012529502683317E-01   2.9599217317191756E-01   2.7016000539517215E-01   3.6553041342882581E-01   3.2242231262425086E-01   2.9015734677629174E-01   3.4125353754741139E-01   2.4298921672608481E-01   2.1338617832326201E-01   2.3443122934057245E-01   2.2063728791134971E-01   2.7780402202593529E-01   2.1575632196236011E-01   2.0822234759760230E-01   1.6039970843811129E+00   2.6139167827622756E-01   2.8008049256451656E-01   2.4752075374927685E-01   1.7048677799598642E+00   2.6618297743811870E-01   2.5294053730613872E+00   3.2689105713169736E-01   1.7395516293549174E+00   3.1122620961128628E-01   2.0049003563807970E+00   2.4763498132883460E-01   1.7003508263306848E+00   1.5530305369472441E+00   1.3241405356927232E+00   2.0930807832178541E-01   2.1710603590888619E-01   2.1873796767715861E-01   2.8570427699816053E-01   1.8981140260158813E+00   2.6490670310443196E+00   1.8523156538738403E+00   2.8748655958647440E-01   2.0895580421893176E+00   3.3704370738550971E-01   2.9324081922427486E-01   2.1885262079293091E-01   2.0878500156144050E-01   2.0685621201974594E-01   1.2988077483270817E+00   1.4239534096433681E+00   1.9911707168980597E+00   1.7014137515998626E+00   2.3249846968434429E-01   1.6083453375493000E+00   2.8962024526211139E-01   1.5884598374347896E+00   2.4542768236510110E-01   2.8371690303277947E-01   2.6229974555511465E-01   2.3604988332902432E+00   1.6187360960451675E+00   1.7128658929860603E+00   2.3027748381726218E-01   1.4412824293573891E+00   2.5277555926039169E-01   1.9459600166092921E+00   3.2006994301407271E-01   2.0902951657103070E+00   2.9690520125395263E+00   2.3641209458605230E+00   3.1898574241344435E-01   2.0988228523048891E+00   3.9682223417171614E-01   2.7013682561629446E+00   1.9478364749640569E+00   2.0166048951317053E+00   2.7781025921562302E-01   1.5986761688856699E+00   2.6463197780856490E-01   3.3577847113674991E-01   1.9511936783265778E+00   2.9303553793801806E-01   3.2678033039881421E-01   1.9967219095752358E+00   2.7727135484850396E-01   1.5825629885623695E+00   2.1282122390275151E+00   1.4222672113515553E+00   1.8939116814662844E+00   2.8649398221846584E-01   3.1245606517518065E-01   3.2347831064774563E-01   2.0884670389200961E+00   3.4452348254124876E-01   4.5085392406330960E-01   4.1078470744590406E-01   4.3020241907008061E-01   2.4785201368209053E+00   2.4175879187831728E-01   2.2282426358827279E-01   2.7251467820425873E-01   2.4587891436559600E-01   2.2550041150613462E-01   2.3814763274592338E-01   2.2911724199042405E-01   2.9877900839882554E-01   1.6813379309334173E+00   2.6490032136599545E-01   2.0752903803114275E+00   2.8017620919968900E-01   2.8773691496228566E+00   2.0103531950435847E+00   2.1072532803114892E+00   3.8309981642751800E-01   2.2160885358500151E+00   3.3559289236987627E-01   4.0876189311004851E-01   2.2868354468189653E+00   3.4354312230081696E-01   3.7627829053946277E-01   4.2470503205548182E-01   2.2714296671927658E+00   3.3869008576283283E-01   4.2464147875202130E-01   2.5838082340089055E+00   4.1126704079303694E-01   5.0054458521557921E-01   3.0154705410999177E-01   2.1773368436363545E+00   1.7259428407235129E+00   2.3175224288187102E+00   1.5486760734033220E+00   2.4315553908346213E-01   2.6488467370163937E-01   2.5968242485898391E-01   2.5118600891323256E-01   1.3119246325395664E+00   1.3607060048812263E+00   1.7269303769234168E+00   1.7297970511729508E+00   1.5402994387350717E+00   1.5483505076134747E+00   2.1288953482582902E+00   1.7122088763414829E+00   2.5360122471992912E+00   1.6524750316472143E+00   1.7210974164626938E+00   1.4570752065778325E+00   2.0361557900369492E-01   2.5785800134424508E-01   2.4030013576447837E-01   2.9011921028041654E-01   3.1062522569392542E-01   2.9533611473780724E-01   2.5570434402714348E-01   2.6732976832385774E-01   2.4071388169244687E-01   2.2431481498105885E-01   2.5091627716642728E-01   2.5066541037216133E-01   2.2468384923456014E-01   2.1993810748957399E-01   1.7336246425742075E+00   2.6976950026759916E-01   1.8278981390728510E+00   2.7440014641490723E-01   2.3307008874400439E+00   1.9983767333572413E+00   3.4395378706478258E-01   3.6390558759006114E-01   2.0555377342370087E+00   1.9228739143092985E+00   1.7737022347750908E+00   2.8027107349233471E-01   1.9133523402738117E+00   1.7333353269531522E+00   2.9134306309765001E-01   3.5291323882090203E-01   3.0690101471711478E-01   1.8029507823722624E+00   1.4189877995097055E+00   2.5403943188073286E-01   1.8918123307635708E+00   1.2911984224486688E+00   2.1537923239721263E-01   2.0750267711220649E-01   2.0640104189099900E-01   1.7454613464810889E+00   2.4730146547617728E+00   1.8906202080050296E+00   2.5793331580681439E-01   1.5836131928686317E+00   2.8272641106635882E-01   2.5873385760918949E-01   2.4529606235880633E-01   3.3808837086850376E+00   6.1758639428908302E-01   6.1925144739367100E-01   5.4147218387130369E-01   2.7185793284773014E+00   4.1988600109575419E-01   2.3950843022454325E+00   3.5824459296110039E-01   4.1769314374775479E-01   3.8679811813532222E-01   2.6718004248281080E+00   4.6017603511944338E-01   4.7605282274394833E-01   2.2289531887007956E+00   4.0375422414673889E-01   2.7477402335527574E+00   2.0117325382660187E+00   2.0802375090067757E+00   2.8938522152304658E-01   1.6202193217709981E+00   2.7650340729132850E-01   2.3571583530028946E+00   3.2658611727956111E-01   1.9016430047734267E+00   2.5649194491380021E+00   1.7145216654940196E+00   2.6800606966355667E-01   2.6180863338454041E-01   2.5201103131758018E-01   2.9417501769001703E-01   2.7333957289471428E-01  -5.8267394786330218E-01  -5.7938069446954055E-01  -4.9779055876340306E-01  -4.7295344315419902E-01  -5.9011909471402879E-01  -7.1933721957961827E-01  -6.1825008210844223E-01  -6.3234890775762853E-01  -6.8693344733088668E-01  -5.7697063043370000E-01  -4.7106549236299511E-01  -5.0304619073065526E-01  -5.3205299887612334E-01  -6.4122976393466280E-01  -5.0122684425618724E-01  -6.3399741113280883E-01  -6.7533950780546415E-01  -7.4225876252491874E-01  -6.6226383223174534E-01  -4.3173493529694351E-01  -5.3222228103418867E-01  -6.2209555784611270E-01  -4.8611850270292489E-01  -5.1512858083782453E-01  -4.8939058555162268E-01  -5.9294043810823838E-01  -5.4017781413967603E-01  -9.2878522843295963E-01  -5.9435395545506331E-01  -6.0397782877366712E-01  -5.4367950333299819E-01  -4.8083063823115435E-01  -4.8581481372403951E-01  -5.9701583318308882E-01  -6.7347384646103692E-01  -5.7049183940836912E-01  -5.7617327211689007E-01  -6.7546412131898936E-01  -4.9422784301812644E-01  -4.9174320023703449E-01  -5.7531736580016046E-01  -4.7465290189574383E-01  -4.7299827606426303E-01  -5.3957848625955807E-01  -6.7011600814783279E-01  -5.8182037630051486E-01  -5.9626064984069860E-01  -6.7057364637020944E-01  -4.8960263082518757E-01  -5.1748238102652522E-01  -5.2752348535948890E-01  -6.3388373062648595E-01  -6.0929745478055497E-01  -5.1767443557703152E-01  -6.3270392683217291E-01  -6.4927595580451158E-01  -6.9676617310316791E-01  -7.0241196140861162E-01  -5.3611193020753412E-01  -4.5356974784638016E-01  -5.7777500495467249E-01  -5.1611644996145167E-01  -4.8042774322538589E-01  -5.6044753805879965E-01  -5.1622618442661627E-01  -5.2787150978971842E-01  -5.8884922679931029E-01  -5.6829212551727148E-01  -5.9123391880605014E-01  -4.3293649121788413E-01  -5.4007531972248246E-01  -6.3778319957304952E-01  -4.3039990371693559E-01  -5.7787518651408587E-01  -5.8522625754412194E-01  -6.8517870251065915E-01  -6.3169050856234799E-01  -7.4297895926507151E-01  -8.7081003783520250E-01  -6.4095755094820628E-01  -7.5714240942968947E-01  -7.3869598710131890E-01  -6.6612461355475927E-01  -6.9960508601532911E-01  -5.2948632353384939E-01  -5.7985019887974698E-01  -8.0127864399291049E-01  -6.4864926796395705E-01  -4.3580844665250740E-01  -4.4138226569133854E-01  -6.6212758718013009E-01  -4.5516719268254024E-01  -7.6227846442295821E-01  -8.6126966441530750E-01  -5.3289376557547996E-01  -5.8909727263001610E-01  -4.7408946848546374E-01  -6.5512530967373284E-01  -5.7150797954326171E-01  -6.9615516105959230E-01  -5.7073888946355722E-01  -6.2193281027197211E-01  -7.9835966300604522E-01  -7.6529603618662267E-01  -6.5039774467511580E-01  -7.3975072275952380E-01  -6.6040658075142999E-01  -5.1343197840713817E-01  -7.0877886544825397E-01  -9.0619243996102250E-01  -6.0526871574943897E-01  -6.3130386680552275E-01  -6.1743787120884586E-01  -4.8569188175021427E-01  -5.3466589162858136E-01  -1.1269627828058115E+00  -8.2617294169775835E-01  -4.3730832763097016E-01  -8.9060023313033010E-01  -5.5082465740597220E-01  -6.5676351297431801E-01  -7.8534794413974951E-01  -4.6457518330949443E-01  -6.9222495175186460E-01  -5.2107635636659322E-01  -6.3687402202371235E-01  -4.2280766739594072E-01  -6.1513066352149226E-01  -4.8172260867984223E-01  -6.2598377765300339E-01  -5.4325547026244292E-01  -6.8614123057711818E-01  -6.1276124280770194E-01  -5.7727866846099496E-01  -6.9151669828217077E-01  -6.5445821842193608E-01  -8.6154339045178430E-01  -7.4383892785903349E-01  -6.6534786924947165E-01  -4.7353316118975719E-01  -5.5426678796712936E-01  -5.2615365761273025E-01  -5.6408859230213404E-01  -6.2750655512512366E-01  -6.8466964624361104E-01  -4.7204821413607995E-01  -4.3673196072460690E-01  -5.2665113530637075E-01  -4.9636695098336420E-01  -8.3479488462078000E-01  -4.4571757961300978E-01  -5.9569230044642352E-01  -7.4130604917013032E-01  -8.7631190740994269E-01  -4.9642457158963571E-01  -7.5355215132358211E-01  -6.0683899463319924E-01  -5.9632230383061791E-01  -4.9626863980105035E-01  -5.7932048490846066E-01  -6.0657076717116221E-01  -4.7295415123180168E-01  -6.4795785337923073E-01  -5.4065487900532294E-01  -6.0163316608173323E-01  -5.3050688024369852E-01  -5.9319417968499533E-01  -5.0451613649907545E-01  -5.8948883733689794E-01  -5.5138993538500547E-01  -5.5523198243081306E-01  -5.0940475195599266E-01  -4.7488032215232895E-01  -5.8497532291457777E-01  -5.4766204433068999E-01  -4.4114147891678779E-01  -5.0227496336144550E-01  -5.2907281336237477E-01  -6.4248264408156286E-01  -5.8386635859826286E-01  -7.3347695548361025E-01  -5.5745643032239500E-01  -4.7608775889284688E-01  -4.9681284183631386E-01  -9.1483953403894003E-01  -8.4972060356843970E-01  -4.8589262928681121E-01  -5.0277064416358186E-01  -4.2593367107626678E-01  -4.9978673900615012E-01  -7.2385952433996059E-01  -6.7527024817077075E-01  -5.9134314483294226E-01  -6.2922269340325887E-01  -4.8960118385084750E-01  -4.9987405489798525E-01  -4.2985338236850823E-01  -5.0778282052316981E-01  -6.6508208215553521E-01  -4.9273014114350738E-01  -4.2079386881399550E-01  -4.7578598301822972E-01  -4.5858259822676462E-01  -5.0743253305472391E-01  -6.2474168931042529E-01  -6.4311663612040348E-01  -7.6182423843949965E-01  -5.0613734434088975E-01  -6.8158420817881471E-01  -5.9355362315095128E-01  -5.3553137580324550E-01  -6.5283569483516324E-01  -8.7362776765729477E-01  -5.6399154935159612E-01  -5.0833155507227390E-01  -6.2491312310129965E-01  -5.1121882776357919E-01  -6.0242277938826572E-01  -4.3948598804782862E-01  -4.7372536962105666E-01  -5.2603122058532725E-01  -5.8126418363900312E-01  -5.7362550770036913E-01  -5.2544411849869788E-01  -4.5986990098425790E-01  -5.4890397997654317E-01  -5.5099452384740766E-01  -5.6178683799712281E-01  -6.3563804680664171E-01  -6.6223535027105129E-01  -4.8422112527980493E-01  -5.8550639725145337E-01  -6.1127023028124894E-01  -7.2036722102366924E-01  -9.1294897214261495E-01  -6.5409617714793111E-01  -5.0677628301277611E-01  -4.9148575247274440E-01  -4.8570492183307806E-01  -7.8900600660786757E-01  -6.4037007618461861E-01  -7.1025523461203810E-01  -5.8052864999235698E-01  -5.8606391604292951E-01  -5.8118476182385392E-01  -5.5291558752995595E-01  -5.4002945938009728E-01  -4.9233433594989479E-01  -4.1922020284568778E-01  -6.3230682284646389E-01  -6.0872849035592647E-01  -6.3318742963571051E-01  -4.7186865361666813E-01  -7.0786374928629292E-01  -4.3683123479229014E-01  -5.5176718409870984E-01  -6.6292287952046480E-01  -5.5539613307325608E-01  -6.4978132467962679E-01  -4.6604820305117700E-01  -5.3945463556502748E-01  -6.2816487139442612E-01  -1.2016584271421029E+00  -4.6393764290988565E-01  -6.0810510297026710E-01  -6.0464936207484998E-01  -5.7883422694746378E-01  -5.0190231619502956E-01  -4.9699609544404982E-01  -5.9569367269192108E-01  -5.6331212718937740E-01  -4.9933967938986151E-01  -7.2937054243035249E-01  -7.1355186537857052E-01  -5.3316574388626803E-01  -6.7366933833969933E-01  -8.0477275996747011E-01  -4.3120573415763663E-01  -6.8048174266305084E-01  -6.7273542573459999E-01  -7.5223546056169877E-01  -5.4119692568306621E-01  -6.9508418683572404E-01  -5.4550219634165609E-01  -5.3949424434154047E-01  -6.6447875166436798E-01  -6.9843778805611223E-01  -5.7076472253560095E-01  -6.8116877711844082E-01  -5.1047964158935422E-01  -5.1909517495870106E-01  -9.3360832693236040E-01  -6.7748478523633737E-01  -5.3185078002616315E-01  -6.8694759425246210E-01  -6.1652072039933414E-01  -5.9655265593367424E-01  -4.4649393211125710E-01  -8.2387470827406373E-01  -8.5363605418160171E-01  -5.0658580682720133E-01  -6.2096561276844675E-01  -6.0271350838480997E-01  -4.3646497198271439E-01  -6.0582148297106664E-01  -6.4083465454316757E-01  -1.0978522474040928E+00  -6.0304526617479248E-01  -5.5855586707408611E-01  -7.0272982868300216E-01  -4.3845089306134361E-01  -4.5319895182981945E-01  -8.0936385263427191E-01  -6.5405175142591809E-01  -5.7849917299587428E-01  -4.8804594888781877E-01  -4.2609506301454875E-01  -9.5324112028934394E-01  -6.9984958821024190E-01  -5.1874378463243087E-01  -5.0287917249185399E-01  -6.6825608957680549E-01  -5.3562403106183676E-01  -6.6342340353261808E-01  -1.0034287696423350E+00  -5.3738797685275375E-01  -5.3105897553164050E-01  -6.4033660185964691E-01  -5.7017749717192334E-01  -4.3892009216876970E-01  -4.7295646782397188E-01  -7.5622471443069650E-01  -6.0570059704731227E-01  -8.0832709958044557E-01  -6.5284661283113132E-01  -6.2723384175828412E-01  -5.6395439121875246E-01  -4.8265799799082454E-01  -4.8286549203564816E-01  -5.8321043310150067E-01  -4.5146644406495617E-01  -5.8501406473781126E-01  -5.4676822531038283E-01  -4.5641971038554180E-01  -5.7443179514091525E-01  -7.6066260821499854E-01  -5.9151383370426758E-01  -5.0496374443174308E-01  -6.4383042052898010E-01  -5.7738000931158251E-01  -4.6604343721422453E-01  -6.0615311626767443E-01  -6.5760912182130449E-01  -5.4911617619025033E-01  -5.2394909744385765E-01  -7.9076824475482232E-01  -5.8584485881457093E-01  -5.5215832735636339E-01  -8.0094185580545452E-01  -5.2989435431356646E-01  -7.5697118663460083E-01  -4.7263965406685227E-01  -6.1150424684910898E-01  -8.2323757837080458E-01  -8.2078984721786941E-01  -9.1312093542658479E-01  -1.2043166277600363E+00  -6.3958614550250648E-01  -5.7049362412776894E-01  -5.7852114857108783E-01  -7.1014680429426047E-01  -5.1546093445897612E-01  -7.2131676148400847E-01  -7.7057054270324410E-01  -4.1709589633020083E-01  -6.8075632371353823E-01  -5.1565224019743561E-01  -5.8669601626853130E-01  -5.8903956692665305E-01  -5.9286526463591271E-01  -6.3951294944747128E-01  -6.8353949627135291E-01  -6.1394048549989289E-01  -4.4640506907021132E-01  -5.6794672249121381E-01  -6.1625292240936691E-01  -5.6507181218580649E-01  -9.0979887463612596E-01  -4.7959165239757906E-01  -8.5068999310511584E-01  -1.0094599590761697E+00  -5.6762213289358832E-01  -4.9401177061552498E-01  -4.6086878526394431E-01  -6.2101493356166626E-01  -6.0227519698551990E-01  -4.9712235436034463E-01  -5.3056147959525801E-01  -6.4506088652305682E-01  -5.6111915077199559E-01  -6.2676249165513209E-01  -5.0412238308037471E-01  -7.4947839490063750E-01  -5.0308727128873942E-01  -6.8075127124363499E-01  -6.3935205788701599E-01  -4.2298475693296261E-01  -6.5915441550325427E-01  -6.6930962557540641E-01  -7.0112095954686748E-01  -5.7980441622141032E-01  -6.6299835410450236E-01  -5.7847184636355031E-01  -9.0231896907436149E-01  -4.9828697069983641E-01  -6.0031005283884242E-01  -5.8618773247048250E-01  -5.6778299003406363E-01  -7.0417797311267050E-01  -4.9250629340040014E-01  -4.3309640941319494E-01  -5.7760198522398087E-01  -4.9638680651800954E-01  -7.0542030708094861E-01  -4.7434893210006579E-01  -5.3758039103319999E-01  -5.5180458721382919E-01  -6.0099833471221464E-01  -5.1042649444220201E-01  -7.1858300921874552E-01  -5.8333363708169494E-01  -5.9007295680283167E-01  -6.1480866867345774E-01  -6.7241472715088491E-01  -6.0209897903171228E-01  -6.6882583958133668E-01  -5.4036522965971168E-01  -5.3062742812857167E-01  -6.8075682968047424E-01  -4.2026765793336923E-01  -5.0243347026622209E-01  -4.3352605509872733E-01  -5.3305939226189936E-01  -6.3673199914585965E-01  -6.4167948163598487E-01  -5.4487748075600972E-01  -7.1200739444082151E-01  -7.3340989109913135E-01  -5.8282135302064941E-01  -6.7484499684321941E-01  -4.8848577270952154E-01  -7.3854097193275969E-01  -4.8919901377536790E-01  -4.8488956103396763E-01  -6.0168822279475753E-01  -6.5821199577099532E-01  -6.7661532703116922E-01  -7.9230189698150821E-01  -6.2626547564766188E-01
  0.0000000000000000E+00   0.0000000000000000E+00   0.0000000000000000E+00   0.0000000000000000E+00   0.0000000000000000E+00   0.0000000000000000E+00   0.0000000000000000E+00   0.0000000000000000E+00   0.0000000000000000E+00   0.0000000000000000E+00   0.0000000000000000E+00   0.0000000000000000E+00   0.0000000000000000E+00   0.0000000000000000E+00   0.0000000000000000E+00   0.0000000000000000E+00   0.0000000000000000E+00   0.0000000000000000E+00   0.0000000000000000E+00   0.0000000000000000E+00   0.0000000000000000E+00   0.0000000000000000E+00   0.0000000000000000E+00   0.0000000000000000E+00   0.0000000000000000E+00   0.0000000000000000E+00   0.0000000000000000E+00   0.0000000000000000E+00   0.0000000000000000E+00   0.0000000000000000E+00   0.0000000000000000E+00   0.0000000000000000E+00   0.0000000000000000E+00   0.0000000000000000E+00   0.0000000000000000E+00   0.0000000000000000E+00   0.0000000000000000E+00   0.0000000000000000E+00   0.0000000000000000E+00   0.0000000000000000E+00   0.0000000000000000E+00   0.0000000000000000E+00   0.0000000000000000E+00   0.0000000000000000E+00   0.0000000000000000E+00   0.0000000000000000E+00   0.0000000000000000E+00   0.0000000000000000E+00   0.0000000000000000E+00   0.0000000000000000E+00   0.0000000000000000E+00   0.0000000000000000E+00   0.0000000000000000E+00   0.0000000000000000E+00   0.0000000000000000E+00   0.0000000000000000E+00   0.0000000000000000E+00   0.0000000000000000E+00   0.0000000000000000E+00   0.0000000000000000E+00   0.0000000000000000E+00   0.0000000000000000E+00   0.0000000000000000E+00   0.0000000000000000E+00   0.0000000000000000E+00   0.0000000000000000E+00   0.0000000000000000E+00   0.0000000000000000E+00   0.0000000000000000E+00   0.0000000000000000E+00   0.0000000000000000E+00   0.0000000000000000E+00   0.0000000000000000E+00   0.0000000000000000E+00   0.0000000000000000E+00   0.0000000000000000E+00   0.0000000000000000E+00   0.0000000000000000E+00   2.2291038417273673E-01   2.4030883944907563E-01   3.0936447107899812E-01   3.1089085076210254E-01   2.8966280608590422E-01   2.9081148873553297E-01   3.7718972560278508E-01   3.2704828758923599E-01   3.6782009323381448E-01   4.2865165885151835E-01   3.5838494024448997E-01   5.4301676585682979E-01   4.0839129157886672E-01   3.1661632368932813E-01   3.9683023102671983E-01   3.1140766225298677E-01   3.4283760323850809E-01   3.3940499522351608E-01   2.8032212102139714E-01   2.4970911328495562E-01   3.2402090137508299E-01   2.7895754519457810E-01   3.0828867775490204E-01   3.0161134957979185E-01   2.7179135229327461E-01   2.1204111809942572E-01   3.5105661315403436E-02   4.5991460396215690E-02   5.6235899080107947E-02   5.2200935135971537E-02   7.5069038106114330E-02   8.8385784091269459E-02   4.8491222711914472E-02   7.1825255155056472E-02   4.7268689285183914E-02   5.4802258741431027E-02   4.9484972372309213E-02   4.6468256472336419E-02   4.2792413130448723E-02   5.6898268988635259E-02   5.0286068793344081E-02   4.6318403992843295E-02   5.4405332490582485E-02   3.9210751413437904E-02   3.4513772679648363E-02   3.8057808597201891E-02   3.6184139205873378E-02   4.5252571493057475E-02   3.5165660069866739E-02   3.3800107682589779E-02   2.5220788565818469E-01   4.1014525890972903E-02   4.4153022474241257E-02   3.9164776980626696E-02   2.6589840383380259E-01   4.1533594463008916E-02   3.8984574197138860E-01   5.0049952056273696E-02   2.7256285283583703E-01   4.8819296222085633E-02   3.1963251137147530E-01   3.9134024635526739E-02   2.6979818648857085E-01   2.4605548683105147E-01   2.1158883182132865E-01   3.3423310458863681E-02   3.4789065931748034E-02   3.5077610031164518E-02   4.4379162524041761E-02   2.9574255112039788E-01   4.1545451449399495E-01   2.8798302317230290E-01   4.5135532240102777E-02   3.2531959215191941E-01   5.2105607421769631E-02   4.5479905834384646E-02   3.5221262510850483E-02   3.3448970367740506E-02   3.3221723070237429E-02   2.0818281545351663E-01   2.2660447158882013E-01   3.1531327006242288E-01   2.7040009621567568E-01   3.7130124751919645E-02   2.5355453603342831E-01   4.5607347184810708E-02   2.5089845087063339E-01   3.8831044333428308E-02   4.4526593823021328E-02   4.1714161955508811E-02   3.6554503254909670E-01   2.5304604547610587E-01   2.6864525427782204E-01   3.6321379033439807E-02   2.2512846574657708E-01   3.9255314530188212E-02   3.0103757271006931E-01   4.9738921822731701E-02   3.1821000675769168E-01   4.4864422691472144E-01   3.5894492717108933E-01   4.8812296420283362E-02   3.1510202465444503E-01   5.8704351731879316E-02   4.0472816721205590E-01   2.9375809285720167E-01   3.0799596418667868E-01   4.2652109165082427E-02   2.4558501176468772E-01   4.0568147509366562E-02   5.0743978172232203E-02   2.9467057204995384E-01   4.4702399408287026E-02   4.9147327522539544E-02   3.1124265431252296E-01   4.3407282525255414E-02   2.4700347620064300E-01   3.3131697423120476E-01   2.2333111138401912E-01   2.9919108522398014E-01   4.5389065075616734E-02   4.9591425881526881E-02   5.1419744222022813E-02   3.2425501859071548E-01   5.3353892539284554E-02   6.7945097524065537E-02   6.3583870054937680E-02   6.6764350703780742E-02   3.8124300595672328E-01   3.7738884750297991E-02   3.4943641601051220E-02   4.1884819265044407E-02   3.8030843711507688E-02   3.5441073434742648E-02   3.7323277756146842E-02   3.6182210786103522E-02   4.6514363221538131E-02   2.6417809178127583E-01   4.1672806131575466E-02   3.2775777231882275E-01   4.4585640959713381E-02   4.4769491292254338E-01   3.1633180794027571E-01   3.3533508344275903E-01   6.1073621869004842E-02   3.5031905036122790E-01   5.3021405007598513E-02   6.3566733040424733E-02   3.6464021315539064E-01   5.4665020599406283E-02   6.0796846604565663E-02   6.6654811190233504E-02   3.6453088643678749E-01   5.4947034850092398E-02   7.0164089957330381E-02   4.1974590358440267E-01   6.7376397105139027E-02   8.0093852397661022E-02   4.8902580291171657E-02   3.5146479574224404E-01   2.8001661181603266E-01   3.7475089616466495E-01   2.5346468961691615E-01   3.9743933573288738E-02   4.1814729405580529E-02   4.2822049872990681E-02   4.1062781560597950E-02   2.1665483700803131E-01   2.2497238910257109E-01   2.8674200954607143E-01   2.8467750345049292E-01   2.5396259990492281E-01   2.5318682553145766E-01   3.4832062551773002E-01   2.8397731153277134E-01   4.1731253904456472E-01   2.7720733394440422E-01   2.7972488365883602E-01   2.3525096469652257E-01   3.3630265696538361E-02   4.2248417736660965E-02   3.9809580365080380E-02   4.8184285925959004E-02   5.1093117775449573E-02   4.9909763166566055E-02   4.3017307147878693E-02   4.4772382945519849E-02   3.9132880507020414E-02   3.6277630116044457E-02   4.0511308971808879E-02   4.0212211931025005E-02   3.6907927799167427E-02   3.6486914834965585E-02   2.6891687228142508E-01   4.2160351360799930E-02   2.8371200645102262E-01   4.3276142347954509E-02   3.6591058496060069E-01   3.0695047984329027E-01   5.2993120997113140E-02   5.4765043492412312E-02   3.1199395881377462E-01   2.9243285454073092E-01   2.7273166811263744E-01   4.3207586389537436E-02   2.8919602097991476E-01   2.6387334475744001E-01   4.4407571348805075E-02   5.2700255628862790E-02   4.6541499807076281E-02   2.7726499805855293E-01   2.1945215172247287E-01   3.9175506446830363E-02   2.9234967149685798E-01   2.0112701763686136E-01   3.3582455637668263E-02   3.2435649298684581E-02   3.2194106850962002E-02   2.6466507242951220E-01   3.7281910206734042E-01   2.8821631715869939E-01   3.9501766894423848E-02   2.4163712480586519E-01   4.2878201545061230E-02   3.9555691368244134E-02   3.7653261791658246E-02   4.7275939489592500E-01   8.4947115715441959E-02   8.5407462323268193E-02   7.6851508376106437E-02   3.9163061592795523E-01   6.1245279453969327E-02   3.5123336995777749E-01   5.3122535223956276E-02   6.1037649438177709E-02   5.6819293184686030E-02   3.8542265802617481E-01   6.6154069120151315E-02   6.8231604150330805E-02   3.3123533361373142E-01   5.9721197571344649E-02   4.1540658425778121E-01   3.0307548987934185E-01   3.1625534420951190E-01   4.3987674500720678E-02   2.4892328089784596E-01   4.2490157403170865E-02   3.5381720719361409E-01   4.9046402610879065E-02   2.8848012056195066E-01   3.9075824825014766E-01   2.6250536702623156E-01   4.1339193322596952E-02   4.0415666631095436E-02   3.8855181543440184E-02   4.5038754096870685E-02   4.1873009601109089E-02  -9.1477408874411928E-02  -9.3687765902099027E-02  -7.8828018890290591E-02  -7.3087473375598802E-02  -9.1385483646584775E-02  -1.1192307242462068E-01  -9.3204284087059386E-02  -9.7461083359455372E-02  -1.0385135523153291E-01  -9.4297748099818543E-02  -7.7341443923871961E-02  -8.1005452652846408E-02  -8.2829249492972309E-02  -9.7689487505750669E-02  -7.9908355480520027E-02  -1.0432726289244872E-01  -1.0118171979517447E-01  -1.1216048727804788E-01  -1.0386308226089769E-01  -7.1685861725317504E-02  -8.7079893903620753E-02  -1.0041840906650343E-01  -7.7257223392812838E-02  -7.9218542686474061E-02  -7.6755838795189948E-02  -9.3645135199703619E-02  -8.2347605630429296E-02  -1.5514732176299367E-01  -9.0358723959913761E-02  -9.6973033748506285E-02  -8.8825877814508167E-02  -7.7654715950381592E-02  -7.7085240157893434E-02  -9.2948348530876246E-02  -1.0109064049716419E-01  -8.8926443466436383E-02  -8.7998907875707549E-02  -1.0255583350902911E-01  -8.1336459462229227E-02  -7.9921566281972764E-02  -9.3339322162339755E-02  -7.5535079802367858E-02  -7.3151052431819880E-02  -8.4348623747607293E-02  -1.0544363003429566E-01  -8.8221672014953262E-02  -9.6937043426719507E-02  -1.0102465235579358E-01  -8.0103283763156688E-02  -8.3236013888632415E-02  -8.2334861070613150E-02  -9.6160408585393042E-02  -9.4570448348755817E-02  -8.2018140183201943E-02  -9.8580746206884715E-02  -9.7918968558858871E-02  -1.0607010803441980E-01  -1.1177752335520440E-01  -8.4517708532722793E-02  -7.4990972776452683E-02  -8.7957301784373249E-02  -8.4395520663946871E-02  -7.5042880004440898E-02  -8.8059632019360845E-02  -8.4488357565257147E-02  -8.0545772582740496E-02  -9.6553965958274895E-02  -8.8633201398088210E-02  -9.0910536483283066E-02  -6.9394359744407136E-02  -8.2974728425139643E-02  -9.6398549404734649E-02  -6.7042401580309746E-02  -8.9639003078232027E-02  -9.3440710749252393E-02  -1.0399791663185384E-01  -1.0053690775296623E-01  -1.1041105105669709E-01  -1.4288495583207508E-01  -9.7477561345883840E-02  -1.2151016352266050E-01  -1.1677298175686475E-01  -1.0231668695285671E-01  -1.0503369820144998E-01  -8.3632772703700939E-02  -9.0854212547160723E-02  -1.3613163980790707E-01  -1.0034525039946103E-01  -7.0680700658200882E-02  -7.0529918420870780E-02  -1.0901605861792335E-01  -7.4303535131807555E-02  -1.2154672852615531E-01  -1.3991533886336066E-01  -8.1861912655060987E-02  -9.2985813313471069E-02  -7.4443763417039913E-02  -1.0276285038045203E-01  -8.7501894907212316E-02  -1.0808492089325689E-01  -9.4659494140770156E-02  -1.0553893171511455E-01  -1.1707756981912908E-01  -1.3227681466091606E-01  -9.8223501595064558E-02  -1.2260678328846429E-01  -1.1427928406605345E-01  -8.4653986743370713E-02  -1.1946186425812622E-01  -1.3054345665541014E-01  -1.0380265330341454E-01  -9.9730362489566418E-02  -9.5994248542748989E-02  -7.8417036253890085E-02  -8.4069320147568613E-02  -1.5758665112258000E-01  -1.2708094668273087E-01  -7.2218298621013657E-02  -1.2847423239119005E-01  -9.2402385399201578E-02  -9.9026810070763888E-02  -1.1632157410841867E-01  -7.5558863536910811E-02  -1.0939777376937637E-01  -7.9607363464838959E-02  -9.8362927805777531E-02  -6.8611222099140251E-02  -9.4073916747281647E-02  -7.6597584294811311E-02  -9.4797403135497921E-02  -8.4748599222431428E-02  -1.0425521313163490E-01  -9.5412478617097729E-02  -9.5840969155402592E-02  -1.0717226301165399E-01  -1.0504075896937283E-01  -1.2513691836218180E-01  -1.1851810330650422E-01  -1.0602313635058461E-01  -7.3190867969748927E-02  -8.7176915850808362E-02  -8.3488226528939405E-02  -8.6413392688905424E-02  -9.9436122759186396E-02  -1.0833420944729599E-01  -7.4286070235755342E-02  -7.0179763473434395E-02  -8.2686864029056992E-02  -8.1167949055689248E-02  -1.3638271993766055E-01  -7.3344462376601693E-02  -9.7217106487287014E-02  -1.0953834379637103E-01  -1.3295232352456668E-01  -7.9802286166007555E-02  -1.2749688995769590E-01  -9.5145369158769019E-02  -9.5510171913677985E-02  -7.6506920207106255E-02  -9.1273709918395271E-02  -9.2153059663625456E-02  -7.7280367060312369E-02  -1.0124543480443610E-01  -8.2795378818798740E-02  -9.7332579637669128E-02  -8.1376365590527522E-02  -9.2042511200435120E-02  -7.7865403600770933E-02  -9.9723414141299940E-02  -8.5983037718241465E-02  -8.5029792189288578E-02  -8.1986324189517651E-02  -7.7906738271644432E-02  -9.1357698077392135E-02  -8.4262871485534852E-02  -7.3117745717743099E-02  -7.6951864368383624E-02  -8.1544184867357733E-02  -1.0191468284530682E-01  -9.1620937616271741E-02  -1.1098788810465506E-01  -8.5343441505378786E-02  -7.4654712084656849E-02  -8.0093284468917336E-02  -1.4801075300572020E-01  -1.3147998927213173E-01  -7.6065234069606025E-02  -7.9503881514877736E-02  -6.8024281085414223E-02  -7.9244548056400702E-02  -1.0969943912669168E-01  -1.0165641712425237E-01  -9.2998209512395402E-02  -1.0344068747515928E-01  -7.9339906629745785E-02  -7.8261044417320721E-02  -6.9584761643319434E-02  -8.0173761539671665E-02  -1.0046988570499692E-01  -7.8121563468818364E-02  -6.5690441684001011E-02  -7.8472219830546031E-02  -7.2049572237786436E-02  -8.2985996790418071E-02  -9.8516180749756349E-02  -9.9788144623505687E-02  -1.2184390105545237E-01  -8.1489365697790597E-02  -1.0220829442145905E-01  -9.2762889979446941E-02  -8.7645586274557638E-02  -1.0739025481255207E-01  -1.4721033434909436E-01  -8.8763619607200930E-02  -8.0823237928977054E-02  -1.0263041550399479E-01  -7.8740740179402316E-02  -9.7245088978413607E-02  -7.2794738182037369E-02  -7.5505666157474491E-02  -8.0403313537132384E-02  -9.0372617427056795E-02  -9.1006474178109725E-02  -8.5944734080555946E-02  -7.4335518061304409E-02  -8.4336319817279778E-02  -8.9869617277463509E-02  -8.7779541821376442E-02  -9.7995496239842661E-02  -9.9415978299371918E-02  -7.8156646080958223E-02  -8.8993538367906674E-02  -9.8937390759460245E-02  -1.1428045105196577E-01  -1.3131976498149700E-01  -9.9750067641272630E-02  -8.3189901093739041E-02  -7.7795461887998268E-02  -7.8953724211570139E-02  -1.3525057310735308E-01  -9.7055798825790643E-02  -1.1308832051862619E-01  -9.3786883671537494E-02  -9.2103966063363629E-02  -8.8542818867028278E-02  -8.4020602891388074E-02  -9.0486885950343765E-02  -8.1420007006806822E-02  -6.5352631388448393E-02  -1.0891273354189301E-01  -9.7143506202576696E-02  -9.7568952908481693E-02  -7.2924309200730231E-02  -1.1040443962723057E-01  -6.9930479331108561E-02  -8.6028563148077969E-02  -1.1212878592488544E-01  -8.7879308682736995E-02  -1.0158895182736585E-01  -7.6575979405714492E-02  -8.5031862226094990E-02  -9.4571694516581525E-02  -1.6605153408427734E-01  -7.3121257748616317E-02  -1.0039355457902037E-01  -9.3392549228563965E-02  -9.3722630885459624E-02  -7.9400464410418842E-02  -7.9351303004504131E-02  -9.5005335175004577E-02  -9.2156589921249019E-02  -8.0434646008278377E-02  -1.1316452377224848E-01  -1.0767910049681499E-01  -8.4119408246825580E-02  -1.0135819784727483E-01  -1.4003675823979658E-01  -6.7206110633439273E-02  -1.0182160404244929E-01  -1.0323354885677277E-01  -1.1350911788473347E-01  -8.3159877309093036E-02  -1.0514665815684218E-01  -8.8910054297167765E-02  -8.4841829516087264E-02  -9.9817605103149937E-02  -1.0919831640653724E-01  -9.3441015433585392E-02  -1.1139122578659433E-01  -7.9947988957362451E-02  -8.5372506913407850E-02  -1.3403518518593455E-01  -1.0341240179517561E-01  -8.2764940566417963E-02  -1.0376852136832336E-01  -9.8638206655557878E-02  -9.2580742598599483E-02  -7.3109298528180183E-02  -1.2050437842998077E-01  -1.4027359016091934E-01  -8.0243798739589853E-02  -9.4071653226589724E-02  -9.1834380750133046E-02  -7.2412783241832410E-02  -9.1907350066537191E-02  -9.7782049280932343E-02  -1.5502560169377949E-01  -9.1122476253422083E-02  -8.4938002467875515E-02  -1.0501685845282795E-01  -7.1558500661117061E-02  -7.2389518740677311E-02  -1.1819927831713864E-01  -1.0130138455764585E-01  -9.3639723627040872E-02  -7.7447725350668961E-02  -7.0815048017767376E-02  -1.5329449659420163E-01  -1.1556980673458853E-01  -8.4802864633713157E-02  -8.1933714733029087E-02  -1.0502616733787382E-01  -8.1667679756101813E-02  -1.0075635160124043E-01  -1.6731807339096008E-01  -8.4356601593764069E-02  -8.2749691021963875E-02  -9.7449149885442787E-02  -8.7823415579456637E-02  -7.0298494580143811E-02  -7.7640839852010979E-02  -1.2167045711592249E-01  -9.2105347426727782E-02  -1.3042380152197228E-01  -9.8308229456350343E-02  -1.0319417787869689E-01  -8.8844242101773496E-02  -7.5356242148717154E-02  -7.6747743526678000E-02  -9.5215995255011468E-02  -7.0073727156119731E-02  -9.0340333238998913E-02  -8.6169824930837829E-02  -7.1488448963288320E-02  -8.9796039466806366E-02  -1.1309653760694560E-01  -9.3617638728004021E-02  -8.0402080337297371E-02  -9.8880269629455939E-02  -9.7332460425203701E-02  -7.4178122042129660E-02  -9.3870455203067124E-02  -1.0290998339780374E-01  -8.8027036764468936E-02  -8.8063083293220434E-02  -1.2365540825346576E-01  -9.5528563708508568E-02  -8.6960186722460919E-02  -1.3206509735327523E-01  -8.6670361137606830E-02  -1.1698237739346734E-01  -7.3058416001930485E-02  -9.2268959266306974E-02  -1.2716352479091342E-01  -1.2949151783393409E-01  -1.5272791148328876E-01  -1.6671339934919360E-01  -1.1119012020839844E-01  -8.7125885380516244E-02  -8.9779282729082380E-02  -1.2286500295144830E-01  -7.9378077954778956E-02  -1.2057463057745257E-01  -1.1373970580960516E-01  -6.8885907501767721E-02  -1.0476545902101239E-01  -8.4649955388259243E-02  -9.3144938185268825E-02  -9.2172649861703815E-02  -9.1695204668067909E-02  -1.0595282445897018E-01  -1.0325400562033218E-01  -1.0474665821617080E-01  -7.3755224732180741E-02  -9.7463687314043798E-02  -9.9560131777794228E-02  -8.8105000553907950E-02  -1.5063177059090005E-01  -7.8618306880459482E-02  -1.2363128621643792E-01  -1.4330800491888485E-01  -8.8271081775986110E-02  -7.7462478508372928E-02  -7.4567687589231074E-02  -9.7698438430461720E-02  -9.3580230318809826E-02  -7.7349958435005167E-02  -8.2645371474628596E-02  -1.0191325656790766E-01  -9.3609809577138492E-02  -9.7494803768281249E-02  -8.1164234966872292E-02  -1.1934553905695187E-01  -8.2851182331547479E-02  -1.0272756852423720E-01  -9.7190873379869785E-02  -6.7772863268538472E-02  -1.0335273397728578E-01  -1.0043858857800225E-01  -1.1336347897662956E-01  -8.8074583956536681E-02  -1.0385301831800207E-01  -9.3546799589014420E-02  -1.2993148233481194E-01  -7.8895585678337446E-02  -9.6522324016876923E-02  -9.0837242444721064E-02  -9.3592301477979561E-02  -1.0538430704986480E-01  -8.0113689031940050E-02  -7.0474304006698657E-02  -9.4330893226640247E-02  -8.0139207680126626E-02  -1.1008691171815781E-01  -7.3283219980224509E-02  -8.7833227481171075E-02  -8.6413868674444214E-02  -9.4867294864805454E-02  -7.8538924828049320E-02  -1.1190871173489425E-01  -8.9292535653261423E-02  -9.2110256010683275E-02  -9.2736318722454844E-02  -1.0415764403374292E-01  -9.1442202612742968E-02  -1.0049790847246801E-01  -8.9322483966420535E-02  -8.6826718730378102E-02  -1.0295656756930410E-01  -6.7448880150942053E-02  -8.0060042147776386E-02  -7.1960930366022191E-02  -8.2985148513095713E-02  -9.7103222169848749E-02  -9.7705933181810839E-02  -8.3007848470675549E-02  -1.2042814264314976E-01  -1.2646106550088920E-01  -8.8912907075973949E-02  -1.0110811094343582E-01  -8.0415422491330588E-02  -1.1164949014164136E-01  -7.7610179994331827E-02  -7.8295938863439996E-02  -9.3628858083964095E-02  -1.0095915730152162E-01  -1.0275813420554324E-01  -1.3092349341411935E-01  -1.0721743240917819E-01
  0.0000000000000000E+00   0.0000000000000000E+00   0.0000000000000000E+00   0.0000000000000000E+00   0.0000000000000000E+00   0.0000000000000000E+00   0.0000000000000000E+00   0.0000000000000000E+00   0.0000000000000000E+00   0.0000000000000000E+00   0.0000000000000000E+00   0.0000000000000000E+00   0.0000000000000000E+00   0.0000000000000000E+00   0.0000000000000000E+00   0.0000000000000000E+00   0.0000000000000000E+00   0.0000000000000000E+00   0.0000000000000000E+00   0.0000000000000000E+00   0.0000000000000000E+00   0.0000000000000000E+00   0.0000000000000000E+00   0.0000000000000000E+00   0.0000000000000000E+00   0.0000000000000000E+00   0.0000000000000000E+00   0.0000000000000000E+00   0.0000000000000000E+00   0.0000000000000000E+00   0.0000000000000000E+00   0.0000000000000000E+00   0.0000000000000000E+00   0.0000000000000000E+00   0.0000000000000000E+00   0.0000000000000000E+00   0.0000000000000000E+00   0.0000000000000000E+00   0.0000000000000000E+00   0.0000000000000000E+00   0.0000000000000000E+00   0.0000000000000000E+00   0.0000000000000000E+00   0.0000000000000000E+00   0.0000000000000000E+00   0.0000000000000000E+00   0.0000000000000000E+00   0.0000000000000000E+00   0.0000000000000000E+00   0.0000000000000000E+00   0.0000000000000000E+00   0.0000000000000000E+00   0.0000000000000000E+00   0.0000000000000000E+00   0.0000000000000000E+00   0.0000000000000000E+00   0.0000000000000000E+00   0.0000000000000000E+00   0.0000000000000000E+00   0.0000000000000000E+00   0.0000000000000000E+00   0.0000000000000000E+00   0.0000000000000000E+00   0.0000000000000000E+00   0.0000000000000000E+00   0.0000000000000000E+00   0.0000000000000000E+00   0.0000000000000000E+00   0.0000000000000000E+00   0.0000000000000000E+00   0.0000000000000000E+00   0.0000000000000000E+00   0.0000000000000000E+00   0.0000000000000000E+00   0.0000000000000000E+00   0.0000000000000000E+00   0.0000000000000000E+00   0.0000000000000000E+00   2.1784722099442017E-01   2.3225728923810471E-01   2.9715273184919799E-01   2.9954441411834426E-01   2.7480892527532430E-01   2.7708980146648887E-01   3.5617100395631596E-01   3.0722989192103867E-01   3.3711250505849455E-01   3.9007604390518086E-01   3.2155334608632613E-01   4.7556405461762302E-01   3.5665391925905460E-01   2.8511601203324960E-01   3.4052032563358475E-01   2.7690691286059999E-01   2.9865989051809710E-01   3.2913827196828455E-01   2.7356038982706254E-01   2.4313960842635204E-01   3.1475336784296531E-01   2.7787012498233471E-01   3.0877751582142099E-01   2.9720486575177357E-01   2.6522733746542698E-01   2.0679989794281253E-01   3.4344956699882717E-02   4.3274973228581863E-02   5.3639525637194381E-02   4.8876971143009013E-02   6.9950607616969085E-02   7.5883317454698507E-02   4.4284552097156801E-02   6.0300819079535939E-02   4.2324393607858550E-02   4.7567480037894336E-02   4.7902395477398323E-02   4.6554177611142403E-02   4.2809364308347551E-02   5.6851043528111718E-02   5.1214456796645692E-02   4.5935069878789113E-02   5.3322948290872092E-02   3.8402630901359619E-02   3.3798666026463739E-02   3.7501555720652384E-02   3.5281078869331454E-02   4.3937383893473868E-02   3.4033105870875408E-02   3.3082085385905596E-02   2.6048924828760034E-01   4.2798963730731464E-02   4.5365766890354181E-02   4.0146157871515875E-02   2.7543364831069211E-01   4.3165073049048749E-02   4.1020239514909868E-01   5.2871584611183457E-02   2.7746568596398175E-01   4.9323306984078129E-02   3.2053592159453276E-01   3.9515866763626596E-02   2.7150954037886404E-01   2.4789716012508201E-01   2.1184519698645443E-01   3.3650511726501839E-02   3.4620885084472731E-02   3.5004464843055902E-02   4.5724340594334216E-02   2.9797325763531229E-01   4.1158799134269497E-01   2.9094546859797399E-01   4.5095787766732599E-02   3.3209076776279789E-01   5.2518544372083954E-02   4.6517839183803061E-02   3.7130321357968940E-02   3.5525751200609343E-02   3.4899870083358007E-02   2.2016788808321899E-01   2.4149459423920072E-01   3.4014474472822681E-01   2.8628734129678052E-01   3.8942400290344154E-02   2.6993179824216229E-01   4.8729144363625715E-02   2.6353641666388289E-01   4.0699317085239890E-02   4.6864365830870718E-02   4.3343404092324907E-02   4.0055988243093188E-01   2.7332293364116306E-01   2.8916350805429430E-01   3.8764002744550809E-02   2.4421695183581912E-01   4.2733456075923104E-02   3.4344540818414598E-01   5.7066846273769019E-02   3.7021952227358834E-01   5.3474175510257171E-01   4.1204127058903617E-01   5.5040179862215662E-02   3.6455861968995307E-01   6.9247235965670090E-02   4.7577189500356554E-01   3.4128698532416063E-01   3.5261443574606693E-01   4.8347689999180203E-02   2.8031869693213796E-01   4.6249832884069357E-02   5.6688770390747024E-02   3.3266102064378616E-01   4.9948640995724505E-02   5.5504501176031229E-02   3.4851305694232582E-01   4.7999992657046575E-02   2.7648237538458004E-01   3.7457857714920101E-01   2.4628575309969680E-01   3.3041616892359299E-01   4.9682285476051129E-02   5.5026381955910225E-02   5.5991505064882187E-02   3.6600590007301192E-01   5.9556343533620305E-02   8.0428869143844769E-02   7.4340723056379746E-02   7.5556420642647976E-02   4.4059314262211835E-01   4.1252599608148983E-02   3.7668120232969809E-02   4.8199988059718958E-02   4.2927480386056378E-02   3.9089033275729601E-02   4.0994659579787963E-02   3.9621610224239240E-02   4.8980633929036975E-02   2.7572621850234108E-01   4.3785705599095594E-02   3.3953523394926222E-01   4.5982289807688211E-02   4.6304995919835229E-01   3.2607809346013289E-01   3.4180569383502279E-01   6.1278756615694513E-02   3.6621251991420850E-01   5.5942177547225067E-02   6.7677411085702965E-02   3.9015369560700591E-01   5.8779150205563707E-02   6.4612412191304466E-02   7.3175826867470720E-02   3.7818542919224885E-01   5.6307876991221993E-02   7.0249094403202886E-02   4.2378442654742010E-01   6.6281877454323290E-02   8.1818963975973144E-02   4.9370067084456022E-02   3.5374205485496396E-01   2.7850840135145299E-01   3.7107435136911870E-01   2.5096826809634365E-01   3.9353634900811792E-02   4.3209162220991283E-02   4.1926048245401942E-02   4.1012766660972443E-02   2.0545284685536233E-01   2.1195317718080880E-01   2.6931083055078775E-01   2.6795626752549401E-01   2.3726559518830356E-01   2.3883448048888925E-01   3.2723494886809495E-01   2.6098903975342619E-01   3.8401827616144135E-01   2.5240681019225913E-01   2.6736289617886094E-01   2.2723614075301268E-01   3.2017301374755489E-02   3.9926835004076976E-02   3.7140194694304282E-02   4.4084324997825997E-02   4.7255219765374168E-02   4.4804200254913426E-02   3.9246785723343655E-02   4.1030382286964706E-02   3.7495245517669612E-02   3.5174259654302181E-02   3.9005498833712411E-02   3.9152998706866442E-02   3.5216097025000948E-02   3.4430111446482274E-02   2.9791579677150082E-01   4.6481920758798624E-02   3.1105231774113329E-01   4.6698710017959319E-02   3.9477883327048191E-01   3.3724423551506078E-01   5.7364145920349628E-02   6.1079733187110324E-02   3.4831049815523218E-01   3.2990935007012356E-01   3.0602406497721041E-01   4.8626536039126179E-02   3.2906226195494537E-01   2.9458059776158707E-01   4.9049287307429745E-02   6.0737997344705370E-02   5.3286832511565636E-02   3.0696760445362453E-01   2.4021918329876177E-01   4.3467007222635821E-02   3.1835261124044095E-01   2.1896883175329662E-01   3.6694603062978767E-02   3.5041041619263663E-02   3.5010569038568869E-02   2.9617874290095669E-01   4.1610979541825138E-01   3.2256608698416217E-01   4.4194967008554749E-02   2.6965828573668171E-01   4.8338075650567074E-02   4.3698853108995704E-02   4.1872618095592368E-02   5.5607205800969761E-01   1.0280409779089193E-01   1.0211082289152680E-01   8.6275311760332360E-02   4.5700649411402222E-01   7.0045296786866676E-02   3.9964356398349599E-01   6.0379651784134306E-02   6.9861659555869635E-02   6.7197537835089347E-02   4.6461990672404724E-01   8.1107569683669861E-02   8.3859157488595876E-02   3.6419668674877670E-01   6.4911622743296871E-02   4.4455574433056255E-01   3.2848101293681409E-01   3.4262463058445825E-01   4.7938987493655209E-02   2.6656234720569938E-01   4.5517474996669381E-02   3.8599534329000557E-01   5.4059109323104537E-02   3.0812924961482357E-01   4.1071935410219768E-01   2.7925836416526167E-01   4.3471126634250803E-02   4.2778132811585996E-02   4.1702580641284612E-02   4.7810546444163132E-02   4.4911159469632922E-02  -9.8694581125357839E-02  -9.2768669378343188E-02  -8.5035755809642802E-02  -7.9588263949396998E-02  -1.0013896144064310E-01  -1.1576178129206824E-01  -1.0402694698838127E-01  -1.0255013966182218E-01  -1.1113878364296098E-01  -8.9043121538282741E-02  -7.4288537251913006E-02  -7.8688579321689364E-02  -9.3644566234656931E-02  -1.0267994308319812E-01  -8.0134246262989303E-02  -9.6003793907489518E-02  -1.1894246193769578E-01  -1.3368442851884574E-01  -1.0289665775666659E-01  -6.7328061370435593E-02  -8.1808524469989763E-02  -1.0106904567401845E-01  -8.1796435876454632E-02  -8.7704986578706373E-02  -8.2618197631451132E-02  -9.7010109769423522E-02  -9.2161846578676543E-02  -1.3587521214547055E-01  -9.7892805122899315E-02  -9.4039655308284398E-02  -8.5584043532042089E-02  -7.5779292894009836E-02  -7.7574200236505325E-02  -9.4882957156053119E-02  -1.1028436982000206E-01  -9.9575135628706485E-02  -1.0074705578910556E-01  -1.1772627417952697E-01  -7.6558947651580500E-02  -7.6389555268569831E-02  -9.2836626276627005E-02  -8.0498489700205456E-02  -8.0073463960094640E-02  -9.1107628029408874E-02  -1.0869243889977485E-01  -9.8726231564483319E-02  -9.2363194464351817E-02  -1.0949304664303630E-01  -7.7419389608983286E-02  -8.1046184913336358E-02  -9.2161251553552745E-02  -1.0271019033211183E-01  -1.0368374697079395E-01  -8.2632007276769726E-02  -9.9324337765064621E-02  -1.1376184226897844E-01  -1.2340667549081655E-01  -1.1393431414664304E-01  -8.9976750245701939E-02  -7.0651209843217405E-02  -9.8192972933696193E-02  -7.9611446840642350E-02  -8.1405680228703606E-02  -9.1908986874543436E-02  -8.3656222602501648E-02  -8.9886182696945885E-02  -9.1602783111573660E-02  -9.1811681456764729E-02  -1.0200799116921608E-01  -7.3389391562258016E-02  -8.8854485379126893E-02  -1.0968724544082660E-01  -7.2989684219819370E-02  -9.9305308392513864E-02  -9.1186782490417076E-02  -1.1610340900772735E-01  -9.9067982242916450E-02  -1.2139804192969557E-01  -1.3002602711385861E-01  -1.0996970430348402E-01  -1.2606166634886445E-01  -1.2207076453539273E-01  -1.1241461040022996E-01  -1.2151911575569270E-01  -8.7845439798031000E-02  -9.2488492059809177E-02  -1.1888567369343345E-01  -1.1448099506061457E-01  -6.8933623061715188E-02  -7.0615393362219905E-02  -1.0240992862910860E-01  -7.2615807975303454E-02  -1.3005123403937660E-01  -1.4126150281791977E-01  -9.3439849040007447E-02  -9.2623312158467280E-02  -8.2095317203095694E-02  -1.0292575962442167E-01  -9.3086241339813858E-02  -1.2200188353501230E-01  -8.6996723105377816E-02  -9.5038807481402407E-02  -1.3321418093494244E-01  -1.1350686987319743E-01  -1.1088700031550043E-01  -1.1237089959747726E-01  -9.9553368206348830E-02  -7.9088378712638810E-02  -1.0718462501514689E-01  -1.5233536501231712E-01  -9.2302387446760725E-02  -1.1013871615504839E-01  -9.6981721505887589E-02  -7.5745389526752208E-02  -8.6829784461079085E-02  -1.8535757837574351E-01  -1.4686429025624290E-01  -6.8484297547616882E-02  -1.5487332293060799E-01  -8.4135554592027567E-02  -1.0700607894363770E-01  -1.2698747645541072E-01  -7.4250609264988485E-02  -1.1505523803213601E-01  -8.8239277123010398E-02  -1.0795755390485366E-01  -6.7079477778998017E-02  -1.0586681449135529E-01  -8.1343977754046615E-02  -1.0274377706984300E-01  -8.7991484609203641E-02  -1.2043282496062477E-01  -9.6873031461286979E-02  -8.7801674056421142E-02  -1.2007776762140711E-01  -1.0625455415909942E-01  -1.4405753712498340E-01  -1.1955418650002701E-01  -1.0407341676123079E-01  -7.9892606853686085E-02  -9.1704253004515984E-02  -8.7066143156386347E-02  -9.8351185806920718E-02  -1.1019085588733342E-01  -1.1103894510559555E-01  -7.9551614804211482E-02  -7.4072557243005363E-02  -8.6008002251524454E-02  -8.0370110301275638E-02  -1.3528150430996486E-01  -6.9836766964734301E-02  -9.2439327194286672E-02  -1.2453887843306423E-01  -1.5614674029429867E-01  -7.7495710876564441E-02  -1.1289144103174084E-01  -9.6394613779826777E-02  -9.2857796902490589E-02  -8.4268514139208980E-02  -9.4874838632323544E-02  -1.0616528718348478E-01  -7.5126383858025836E-02  -1.0254934013424837E-01  -9.1993074430641059E-02  -9.7418711221885126E-02  -9.2815419164244115E-02  -1.0146472733998738E-01  -8.8199321243947318E-02  -9.0665524444304618E-02  -9.6299597143325949E-02  -9.0972690403911510E-02  -7.9716531969706253E-02  -7.4942522837912806E-02  -9.5907184833279535E-02  -8.8956779094242822E-02  -6.8754696522497369E-02  -8.5678119676930203E-02  -8.6631897123828461E-02  -1.1149604070263111E-01  -9.8957521445442509E-02  -1.3159890698420859E-01  -9.7608098688002076E-02  -8.2117845543037929E-02  -7.8085843870254940E-02  -1.3675666821167926E-01  -1.4982800398950158E-01  -8.2159977340613269E-02  -8.3394748088339410E-02  -6.8372459074222264E-02  -7.9783394579367770E-02  -1.2940863581125225E-01  -1.1618420817178840E-01  -9.2990980729177330E-02  -9.5380659795198358E-02  -7.6175862829846258E-02  -8.6919784476806761E-02  -6.8053531055382213E-02  -8.2395777216865279E-02  -1.1266971236676293E-01  -8.4038971547996721E-02  -7.1163023275690296E-02  -7.3883578353113183E-02  -7.9467203778165088E-02  -8.2650461438200970E-02  -1.0185021055744845E-01  -1.1427828209074278E-01  -1.2838178900602754E-01  -7.9194963531534407E-02  -1.1727157176098395E-01  -1.0072372001376680E-01  -8.2259499061068206E-02  -9.8545082165842998E-02  -1.2849140405543524E-01  -9.5785669466802711E-02  -8.1212674116747374E-02  -9.6910263459302967E-02  -8.7298655545048273E-02  -9.3555389415491075E-02  -6.8801540857168650E-02  -7.9491345006150890E-02  -8.9986793673713164E-02  -9.2766145950007622E-02  -9.4022814216593115E-02  -8.0882079907514282E-02  -7.1988081095673770E-02  -9.0341552462140803E-02  -8.6959894749184252E-02  -9.7591963953089972E-02  -1.0295439476640871E-01  -1.0912054540921987E-01  -7.6437008307677301E-02  -9.6767727780291760E-02  -9.9768953427045767E-02  -1.1784732373872717E-01  -1.6019612186954207E-01  -1.1334526242687472E-01  -7.8476962988698967E-02  -7.8449147013293780E-02  -7.5568295033457800E-02  -1.1689360648405790E-01  -1.1001951645613323E-01  -1.2140772432381475E-01  -9.2786627633766813E-02  -9.9020682293587736E-02  -9.8165096150876999E-02  -9.4403195846131382E-02  -8.2753272736023578E-02  -7.5999051825868122E-02  -7.1106447770245676E-02  -9.5872782962490244E-02  -9.4301140077867579E-02  -1.0296412702833668E-01  -7.9291081472082969E-02  -1.1417207838918308E-01  -6.9729066294350689E-02  -9.4987835241851670E-02  -1.0080751806510925E-01  -8.7789326469806625E-02  -1.0141080349753794E-01  -7.3467114940585013E-02  -8.8140727381664022E-02  -1.0541734417761013E-01  -1.9924449829835653E-01  -8.0270502826486373E-02  -9.2322279379799643E-02  -1.0275729585790079E-01  -9.2980885782714809E-02  -8.5915774346800616E-02  -7.9497834542862258E-02  -9.4026480396351086E-02  -8.8230296729217686E-02  -7.8096234844195742E-02  -1.1715040489612184E-01  -1.2016562723036928E-01  -8.8981538288943993E-02  -1.1758259256018455E-01  -1.1839337811111873E-01  -7.3359086727837974E-02  -1.1997577758642849E-01  -1.1893017158539655E-01  -1.3608057631934714E-01  -9.5451968352714162E-02  -1.1214292679718896E-01  -8.8225761469283931E-02  -8.8949832412266921E-02  -1.1677125390246697E-01  -1.1280564502816785E-01  -8.8040295306057822E-02  -1.0571445127189663E-01  -8.6186865824524866E-02  -8.3916393961952856E-02  -1.6377253984070944E-01  -1.1455627941612195E-01  -9.3758151797109668E-02  -1.1957979865149458E-01  -9.6250747991696708E-02  -9.4338122571528057E-02  -7.1337977464393187E-02  -1.3768152965646185E-01  -1.4083367118895437E-01  -8.5156691085637073E-02  -1.0748749377565323E-01  -9.7941834900787214E-02  -6.8047142330381477E-02  -1.0353234499152628E-01  -1.0234106425848782E-01  -1.7666496197170242E-01  -1.0186432529722877E-01  -9.5093298609480223E-02  -1.1496661434380917E-01  -6.9986596742091303E-02  -7.6834741194116790E-02  -1.4063813972497766E-01  -1.0220739104295641E-01  -9.2764106281177816E-02  -8.3102293370812499E-02  -6.6478144715291856E-02  -1.5600372268837825E-01  -1.0729813134811968E-01  -8.1823757476540512E-02  -7.7872452958518745E-02  -1.0356648418955809E-01  -9.1315616793560553E-02  -1.1315456440976120E-01  -1.4485040671923799E-01  -9.0469056839187170E-02  -9.3181969322678790E-02  -1.0278416808640380E-01  -9.8747845973953752E-02  -7.0231924331017492E-02  -7.4581629715444284E-02  -1.2958351945737587E-01  -1.0326082221130875E-01  -1.3363126127931416E-01  -1.1103265157906957E-01  -9.5210534084509885E-02  -9.4805577868025459E-02  -8.2173542890773277E-02  -8.1307561669507755E-02  -9.0026967225237481E-02  -7.6510297801565444E-02  -1.0074605308361131E-01  -8.7234995183297470E-02  -7.7212816152449126E-02  -9.2186928188442999E-02  -1.3251927110036316E-01  -1.0277971202061023E-01  -8.0692831533373310E-02  -1.0426143269595570E-01  -8.7785269122015341E-02  -7.4477238330436554E-02  -9.8129061870942197E-02  -1.0240031702565888E-01  -8.5792751373928791E-02  -8.0289473036299824E-02  -1.3082655372369556E-01  -9.0534306709551191E-02  -8.9512786381101550E-02  -1.2072881419669330E-01  -8.1491585566948160E-02  -1.3356538324794148E-01  -7.9644698894153043E-02  -1.0310783766829133E-01  -1.4814665132169769E-01  -1.4094461288013022E-01  -1.3395942849576378E-01  -1.9843105247885348E-01  -9.6602550284964075E-02  -9.3912980150498204E-02  -9.8059725652351340E-02  -1.0621890117278789E-01  -8.5145129717092705E-02  -1.0934363978005397E-01  -1.2711957744599128E-01  -6.5496292066172440E-02  -1.1400058482948372E-01  -7.9472786935310943E-02  -9.1809659270810376E-02  -9.2439474894586357E-02  -1.0173313839796370E-01  -9.9301774050703534E-02  -1.1085296780189129E-01  -9.3700875686298826E-02  -6.9711360897333485E-02  -8.7067019161802817E-02  -1.0003961612594070E-01  -9.8629025067166018E-02  -1.3416869128468256E-01  -7.5705325064999288E-02  -1.4240537520564883E-01  -1.6803377583117043E-01  -9.6097887436601123E-02  -8.3392612717898690E-02  -7.2747619130037369E-02  -9.7601454659035275E-02  -1.0559329430429984E-01  -8.4107702741006429E-02  -9.3207780298938295E-02  -1.0123344251371022E-01  -8.5603760825582895E-02  -9.8414407251744371E-02  -7.8854877363887993E-02  -1.2425055287616869E-01  -7.7734557648380234E-02  -1.1057798276074285E-01  -1.0289212344501639E-01  -7.1880227499761612E-02  -1.0250049971509356E-01  -1.1777891868203545E-01  -1.1660262665242406E-01  -9.8486994023272850E-02  -1.1594728081276690E-01  -9.2670374727107124E-02  -1.5429922930836060E-01  -8.5064223825388183E-02  -9.3438571377299953E-02  -9.9442757112604308E-02  -8.8305667685475125E-02  -1.1503659564634969E-01  -7.6457337272244005E-02  -6.8374244186257607E-02  -8.9176092436370355E-02  -7.7247807819787961E-02  -1.1007297263931790E-01  -7.9855714847798701E-02  -8.4671015826113916E-02  -8.9370251498017306E-02  -9.8296108594563975E-02  -8.6883392203885149E-02  -1.1563807937374193E-01  -9.4881163350119618E-02  -9.3914668291930570E-02  -1.0349769186563811E-01  -1.1831746745966294E-01  -9.9127971927213648E-02  -1.0940126849016615E-01  -8.2826065604087368E-02  -8.1590752247274370E-02  -1.1022288555787946E-01  -7.1011101428302179E-02  -8.0323654933768376E-02  -6.7594091671088471E-02  -9.3806828333091979E-02  -1.0918981196100774E-01  -1.0283347674578808E-01  -9.2933873240378342E-02  -1.0741689093717807E-01  -1.0942605826028508E-01  -1.0192999821128823E-01  -1.1878640429165248E-01  -7.5733472106821548E-02  -1.3282376676401139E-01  -7.8111132167359210E-02  -7.6360277936014728E-02  -9.5538823468220471E-02  -1.1154679401170767E-01  -1.1808759618340366E-01  -1.1948231734251906E-01  -9.5266755416236915E-02
  0.0000000000000000E+00   0.0000000000000000E+00   0.0000000000000000E+00   0.0000000000000000E+00   0.0000000000000000E+00   0.0000000000000000E+00   0.0000000000000000E+00   0.0000000000000000E+00   0.0000000000000000E+00   0.0000000000000000E+00   0.0000000000000000E+00   0.0000000000000000E+00   0.0000000000000000E+00   0.0000000000000000E+00   0.0000000000000000E+00   0.0000000000000000E+00   0.0000000000000000E+00   0.0000000000000000E+00   0.0000000000000000E+00   0.0000000000000000E+00   0.0000000000000000E+00   0.0000000000000000E+00   0.0000000000000000E+00   0.0000000000000000E+00   0.0000000000000000E+00   0.0000000000000000E+00   0.0000000000000000E+00   0.0000000000000000E+00   0.0000000000000000E+00   0.0000000000000000E+00   0.0000000000000000E+00   0.0000000000000000E+00   0.0000000000000000E+00   0.0000000000000000E+00   0.0000000000000000E+00   0.0000000000000000E+00   0.0000000000000000E+00   0.0000000000000000E+00   0.0000000000000000E+00   0.0000000000000000E+00   0.0000000000000000E+00   0.0000000000000000E+00   0.0000000000000000E+00   0.0000000000000000E+00   0.0000000000000000E+00   0.0000000000000000E+00   0.0000000000000000E+00   0.0000000000000000E+00   0.0000000000000000E+00   0.0000000000000000E+00   0.0000000000000000E+00   0.0000000000000000E+00   0.0000000000000000E+00   0.0000000000000000E+00   0.0000000000000000E+00   0.0000000000000000E+00   0.0000000000000000E+00   0.0000000000000000E+00   0.0000000000000000E+00   0.0000000000000000E+00   0.0000000000000000E+00   0.0000000000000000E+00   0.0000000000000000E+00   0.0000000000000000E+00   0.0000000000000000E+00   0.0000000000000000E+00   0.0000000000000000E+00   0.0000000000000000E+00   0.0000000000000000E+00   0.0000000000000000E+00   0.0000000000000000E+00   0.0000000000000000E+00   0.0000000000000000E+00   0.0000000000000000E+00   0.0000000000000000E+00   0.0000000000000000E+00   0.0000000000000000E+00   0.0000000000000000E+00   1.5415268768048709E+00   1.6605284275953474E+00   2.1448893759444445E+00   2.1348933165288488E+00   1.9869785338595318E+00   2.0469852757557718E+00   2.6683565565994534E+00   2.1951994413378859E+00   2.4570249054527475E+00   2.8855711780264084E+00   2.3724590743584990E+00   3.6274967240452836E+00   2.6967352755785838E+00   2.0911780790031469E+00   2.6033442108087765E+00   2.0488965249144702E+00   2.2478289297272189E+00   2.4304643190938386E+00   2.0552319901908844E+00   1.8241877146934340E+00   2.3887545071481115E+00   2.0707730806483822E+00   2.2687800266464584E+00   2.1548736971618538E+00   1.9609904101114679E+00   1.5278244191401964E+00   2.4447719622521699E-01   3.1393236814525355E-01   3.7848413794775915E-01   3.4454907524036071E-01   5.1308812510830981E-01   5.9859777402175518E-01   3.2138627721515500E-01   4.7108376770579546E-01   3.1151155782290429E-01   3.5917073077397593E-01   3.6655324941503153E-01   3.5140452738160483E-01   3.1533016147195841E-01   4.2401845691205331E-01   3.7058752560914709E-01   3.2887499860872155E-01   3.8249953772890255E-01   2.8100787570104463E-01   2.5100170421851331E-01   2.6433072781496952E-01   2.4789545747060820E-01   3.0930762282743901E-01   2.5217432781559784E-01   2.4219730516595553E-01   2.1185668892483092E+00   3.4361943392690958E-01   3.7353556391766629E-01   3.2396298247661615E-01   2.2573383386959800E+00   3.4794500275700063E-01   3.3913318606612117E+00   4.3710553645701572E-01   2.3067675506259344E+00   4.1846792553031692E-01   2.6244604090269217E+00   3.1915431177864373E-01   2.1977128857107822E+00   2.0322029476643810E+00   1.6957748809437829E+00   2.6665082798371953E-01   2.7669270609520935E-01   2.8082813397518330E-01   3.7260186316269062E-01   2.5017277575401033E+00   3.5253714511531871E+00   2.3940313803740372E+00   3.6823192533014271E-01   2.7527839688294642E+00   4.3579483294268839E-01   3.7640775978945257E-01   2.7818594695502152E-01   2.6368225204436246E-01   2.6285065195302093E-01   1.6514354899849799E+00   1.8275793684660715E+00   2.5526484587196179E+00   2.2026265609290947E+00   3.0046504430339815E-01   2.1090778668527901E+00   3.8313662627978307E-01   2.0932458271383396E+00   3.2032939018699996E-01   3.7758937458829467E-01   3.4617573619750103E-01   3.0947378800729237E+00   2.1100996264106620E+00   2.2049700129523782E+00   2.9545873234952408E-01   1.8396037853844509E+00   3.2394152008242849E-01   2.4893455200302297E+00   4.0333825960828218E-01   2.6761988388553410E+00   3.7446903985602922E+00   3.0553317412821324E+00   4.1458632218117364E-01   2.7005638538633217E+00   5.1524629663493937E-01   3.3354852407744424E+00   2.4387938249545278E+00   2.5074609526027740E+00   3.4782910184728899E-01   1.9557720382830208E+00   3.2220120633290794E-01   4.4176704048906007E-01   2.5227768534268749E+00   3.7529013317831361E-01   4.1919569119873235E-01   2.5404082554223195E+00   3.5505743953747476E-01   1.9867011587757708E+00   2.6437251503729069E+00   1.7816053794057274E+00   2.4477807911942771E+00   3.6791953917180870E-01   3.9814392395280235E-01   4.2234621452715915E-01   2.7297944278886082E+00   4.5627185109113444E-01   6.0424560436266039E-01   5.3033892830684892E-01   5.8127263457080458E-01   3.2824824208943406E+00   3.0702742812874323E-01   2.8261296167103395E-01   3.3092130142056048E-01   3.0078195411608494E-01   2.8018290046957700E-01   3.0015655269571989E-01   2.8688056963603981E-01   3.3583786301943791E-01   1.8801877037499322E+00   2.9619818640698309E-01   2.2862419095584796E+00   3.0737416091988767E-01   3.1765483159417705E+00   2.1968008009047586E+00   2.2529590819561434E+00   4.0729963991278539E-01   2.3348293767114994E+00   3.5765758642075857E-01   4.2966087144112181E-01   2.3470851179180241E+00   3.5862209743470908E-01   3.8283567589514661E-01   4.3234886965840352E-01   2.3427856260469757E+00   3.5258433936582356E-01   4.2364268550480794E-01   2.6050586580812003E+00   4.2004802047322715E-01   4.9581519744267699E-01   3.2178468101735319E-01   2.3364502815936179E+00   1.8747097636470718E+00   2.5435691957512878E+00   1.6854435210264529E+00   2.6711014831949875E-01   2.9826757675642629E-01   2.8166739932026308E-01   2.7274438211299018E-01   1.5285831430921910E+00   1.5990019542478269E+00   2.0343648967812697E+00   2.0435489826666675E+00   1.8389411231269706E+00   1.8728470303590743E+00   2.6040726027118102E+00   2.0399202830589735E+00   3.0131301310236296E+00   1.9429610435921854E+00   2.0779622480295337E+00   1.7752760254426661E+00   2.3768890151217936E-01   3.0345335346003727E-01   2.8691944160525062E-01   3.4964438448639751E-01   3.6456869645069773E-01   3.4584223055154267E-01   3.0157100824832572E-01   3.1146188411976711E-01   2.8821929083301079E-01   2.7284645125945167E-01   3.0855657809780079E-01   3.0515359406512765E-01   2.6170678290744276E-01   2.5463068768413599E-01   1.9162436463438044E+00   2.9765467315185212E-01   2.0062531532482146E+00   2.9904996467989070E-01   2.5381849822040334E+00   2.2040824311195606E+00   3.7751495459900464E-01   4.1207596353762771E-01   2.3031670798299331E+00   2.1691209710087183E+00   1.9837869598690305E+00   3.1498893502188596E-01   2.2003196399676388E+00   2.0192982853614798E+00   3.3911701646718800E-01   4.0836836108982588E-01   3.5285782099086271E-01   2.0932950908760128E+00   1.6577422833691995E+00   2.9264121999332537E-01   2.2285104464231860E+00   1.5027284421158833E+00   2.4924297699051010E-01   2.4110518086811411E-01   2.4146505906521282E-01   2.0705705011333251E+00   2.9675928568188872E+00   2.2506334686474432E+00   3.0468943596558801E-01   1.9113200258820511E+00   3.4368499612942699E-01   3.1388902585123557E-01   2.9539124339789291E-01   4.3044210586826059E+00   8.2209981993557912E-01   7.5097936753928074E-01   7.0220642882893503E-01   3.3817756746949734E+00   5.1102652626042699E-01   3.0537032673877427E+00   4.5023721989582505E-01   5.4602353909963020E-01   4.6666005646819481E-01   3.2477909970806671E+00   5.6973358475784253E-01   5.6091378350376953E-01   2.8488903145352218E+00   5.2197335104609421E-01   3.6193348507947771E+00   2.6005243245991911E+00   2.6498444881847543E+00   3.6394735467065115E-01   2.0667780842316823E+00   3.5641039929460905E-01   2.9342040606453801E+00   4.0148441000130275E-01   2.3535428871133219E+00   3.2072268063024754E+00   2.0831190943057898E+00   3.2645283621203081E-01   3.3343300529155084E-01   3.1851828330392407E-01   3.5349337012017212E-01   3.3139131180772669E-01  -6.3454517912045894E-01  -6.3589165492809629E-01  -6.3815957108069454E-01  -5.5712755214532705E-01  -7.7367665913536399E-01  -7.9413041432408615E-01  -7.4189299248658358E-01  -8.4782891257703874E-01  -9.0482994801009975E-01  -6.6709114056660190E-01  -5.3622442326750241E-01  -5.9718976790050593E-01  -6.6093200219742487E-01  -8.0180584262714116E-01  -6.5611743435707404E-01  -7.5327507330877397E-01  -8.3386951122795250E-01  -9.3616908253700659E-01  -8.8133822750317103E-01  -5.0859387776589604E-01  -6.5101546312538106E-01  -6.6755656748053971E-01  -6.2932227199521718E-01  -5.9808402524257243E-01  -6.2999193612166282E-01  -6.5321229156331873E-01  -6.4303879268497877E-01  -1.0364256955865532E+00  -7.5709892820315383E-01  -6.9441963255072192E-01  -6.0996905815270230E-01  -5.6028341152139760E-01  -6.2791839840074704E-01  -7.8650855544691645E-01  -8.3834411175943080E-01  -7.2583070461401433E-01  -7.1641804921624552E-01  -8.7295322537274911E-01  -5.8387118995458043E-01  -5.9370484302913862E-01  -6.2490649480928406E-01  -6.0919568297377924E-01  -5.5258350860518368E-01  -7.0336602343072852E-01  -7.3226559156791315E-01  -6.9019056089197728E-01  -6.8232843773499718E-01  -8.6683663222131768E-01  -5.5351177286333786E-01  -6.0805978902880431E-01  -6.6223704020674834E-01  -7.8451836433274902E-01  -6.6874849583905172E-01  -6.7739740604875032E-01  -8.3390880419786717E-01  -8.1292693208676436E-01  -8.9206784969352226E-01  -7.5098050172130204E-01  -7.0302118026180316E-01  -5.3300212187729445E-01  -6.7309539540950025E-01  -6.2428209267942048E-01  -6.1320186744193517E-01  -6.2673047167703055E-01  -5.6181534954367718E-01  -6.3710673995771738E-01  -6.6232439112186436E-01  -7.5245030251965495E-01  -6.6126211115647526E-01  -5.5047931350796553E-01  -6.8892877493125038E-01  -7.3343886208180120E-01  -5.0090998270152376E-01  -6.3874820144462074E-01  -6.8507651200193620E-01  -7.6772169665544099E-01  -7.1828981891781707E-01  -9.4962188832487149E-01  -9.6186398314393029E-01  -7.2303986008380328E-01  -7.8092786650113422E-01  -7.7827648731199250E-01  -7.3469309879698330E-01  -9.0018474594839859E-01  -6.9774812471983183E-01  -7.6892161645037127E-01  -8.9892009992482869E-01  -8.2977657994940146E-01  -5.0927717515431492E-01  -5.6526119150439658E-01  -7.3173308357860900E-01  -5.1384277788744837E-01  -7.8236171315849101E-01  -8.6835315569925187E-01  -6.5192660441709482E-01  -6.9025718445299988E-01  -5.9386904128663354E-01  -7.5625955190998262E-01  -6.9437403852104551E-01  -9.0993061475908943E-01  -6.7997632751562231E-01  -6.9706041354207404E-01  -1.0178990495942257E+00  -8.6778199959109004E-01  -8.4092525893835968E-01  -8.1900895165517718E-01  -7.4927689337483183E-01  -6.1297869600907473E-01  -7.9082116790136359E-01  -1.1272580251227402E+00  -6.8296617389708159E-01  -8.1592689763566306E-01  -7.9800969365902275E-01  -5.9175856600917598E-01  -7.0618923535475808E-01  -1.4348091158332490E+00  -1.0941602259310679E+00  -5.0952789046319513E-01  -1.0825968172610576E+00  -6.4765324133932178E-01  -8.1563634313588274E-01  -1.0113031567027502E+00  -5.2397075593402920E-01  -7.3498032093233567E-01  -6.3111165935830205E-01  -7.0030475199458753E-01  -4.9248729020229343E-01  -6.9077246929223513E-01  -6.2140133467551562E-01  -8.0223537211237206E-01  -7.1287272261631274E-01  -8.8364024252607543E-01  -8.0780153314400616E-01  -6.9300906225950332E-01  -9.1204789057047675E-01  -7.0111385931716574E-01  -1.0560406026921099E+00  -7.9221522168641123E-01  -7.4939989059854539E-01  -5.5581031645106749E-01  -7.3517616040040279E-01  -6.9407004481238221E-01  -7.0440557263930925E-01  -8.0330660213809968E-01  -7.4017526616681373E-01  -6.0650678093778099E-01  -5.5531504194528558E-01  -6.9341362419499653E-01  -5.4350645889147431E-01  -8.4907087991933128E-01  -5.1918863668866677E-01  -6.7559734519039005E-01  -9.3587086921731477E-01  -1.1702887922771976E+00  -6.0451533020522363E-01  -8.4275572792801212E-01  -8.1191711728278981E-01  -6.9098046171907734E-01  -5.7783727670729301E-01  -6.4233191441019644E-01  -7.5647852124779125E-01  -5.3415605762184659E-01  -7.4586267574984955E-01  -6.2853310484878566E-01  -6.4913073038343827E-01  -6.4695296431220739E-01  -6.5324299676340158E-01  -6.1726957838530738E-01  -6.6017777586232329E-01  -6.9726169563007467E-01  -6.7358551195520167E-01  -6.0214702336464021E-01  -5.3972098139038660E-01  -6.5629056219306448E-01  -6.6651101602913199E-01  -5.1919153830639020E-01  -6.0522658995525225E-01  -6.7422012599782899E-01  -8.3628905221438821E-01  -6.3590810820959898E-01  -9.2937748259182162E-01  -6.8819112921931525E-01  -5.9890462708565961E-01  -5.8088650853985002E-01  -1.0063790069670611E+00  -1.1411130389645359E+00  -6.2331705772757784E-01  -6.5818889813662496E-01  -5.4355600948364657E-01  -6.4945545816573591E-01  -9.1970149702001236E-01  -8.7143064874459042E-01  -6.9898409249911397E-01  -7.4815925277917861E-01  -5.9349716121695240E-01  -6.2701672539947340E-01  -5.0453942850626143E-01  -6.6658953248324537E-01  -8.7002876291554043E-01  -6.3185309530641809E-01  -4.8920450159639423E-01  -5.6069498193873468E-01  -5.7132575995320112E-01  -5.5128059694643849E-01  -6.8590826661488902E-01  -8.1461654697441965E-01  -7.8332757735928804E-01  -5.9946780184412207E-01  -7.8693149176562061E-01  -6.4821156871522967E-01  -6.5689464542068321E-01  -7.7718963914680694E-01  -9.7760038655570225E-01  -6.1442423527459222E-01  -6.6544197481648892E-01  -6.9725259740825996E-01  -5.9075136810242368E-01  -6.9105240026525672E-01  -5.0992850033461878E-01  -6.1271628724462857E-01  -6.2330760202093427E-01  -7.6110887756673795E-01  -6.3028387040679734E-01  -6.3959172532736364E-01  -5.5963520324541516E-01  -7.0512228550939671E-01  -6.1542743376712294E-01  -7.1758616584539014E-01  -8.5355948846082552E-01  -8.1861163014161364E-01  -5.6173649470145082E-01  -7.4025082987478852E-01  -6.5367146836873757E-01  -7.6451044971339488E-01  -1.1238552294128967E+00  -8.4823408653327503E-01  -5.9739573744107832E-01  -6.3424516585046131E-01  -5.8358588543827361E-01  -8.8994500455468817E-01  -7.2924221633590236E-01  -7.3743827259084127E-01  -6.3892138634362017E-01  -6.3751789140711124E-01  -6.7665397197334531E-01  -6.7050774282109127E-01  -6.3101812418413927E-01  -5.8791958626416252E-01  -4.8958015586393705E-01  -7.1523895469432097E-01  -7.1701350865569924E-01  -8.4967043467734638E-01  -5.5695245383226455E-01  -7.7953362354681777E-01  -5.5763478937951383E-01  -6.0906832416667978E-01  -7.4123285124837568E-01  -6.4896049229665442E-01  -8.6140723530013930E-01  -5.3137897568802051E-01  -6.0610630565705681E-01  -7.5593592545627941E-01  -1.5768042739389836E+00  -5.8103612839864671E-01  -7.2324494456738553E-01  -7.9391701436971163E-01  -6.3229243394729484E-01  -6.4275567983846638E-01  -6.5044477540275636E-01  -6.7590311012809257E-01  -6.3256308581862308E-01  -5.9419630372384502E-01  -8.0812217397940789E-01  -8.0506011847643821E-01  -7.0101154853017955E-01  -8.5462074680528655E-01  -9.1836388644397093E-01  -4.9990226161800988E-01  -8.3686230136089890E-01  -8.6158740916515841E-01  -9.4425329926672186E-01  -6.5882780898205329E-01  -9.2008521207649729E-01  -5.9286731896997336E-01  -6.0316741290954867E-01  -8.2571851733591950E-01  -7.6721147016842040E-01  -6.6118833907122176E-01  -7.4913252483158987E-01  -6.6062416729506490E-01  -5.6358842346599558E-01  -1.1110893232798666E+00  -7.5275842194909603E-01  -6.5882563153080453E-01  -8.8657184915640685E-01  -7.0538038586803797E-01  -7.6748840596607060E-01  -5.0240754017995615E-01  -1.0683855623752045E+00  -8.5431093210577957E-01  -6.5931964192915360E-01  -7.1399668399656391E-01  -7.3864736482748838E-01  -5.1381338684428646E-01  -7.0149314579998701E-01  -8.0301188020315817E-01  -1.4159910013037522E+00  -7.1991411491215285E-01  -6.6397583280652017E-01  -8.8432342495689820E-01  -4.9716680752527881E-01  -5.7895281089889794E-01  -9.7877281345204803E-01  -8.4574780534047500E-01  -6.3345323964650901E-01  -6.2613409521949592E-01  -5.0216855733372334E-01  -9.4969424670982527E-01  -7.7396832973744067E-01  -5.8410595691967671E-01  -6.0770346654637919E-01  -8.9083653246310968E-01  -6.4143925710610672E-01  -7.4604141566056714E-01  -1.1258569457294370E+00  -7.0266732261642573E-01  -6.6284743857177897E-01  -7.9849520638463134E-01  -6.3985470751759455E-01  -5.6306114118815964E-01  -5.3812323302033838E-01  -7.7138698117109505E-01  -7.7804344424037064E-01  -8.2432996476086873E-01  -8.3968776624412522E-01  -7.4022703760734931E-01  -7.4380458811096706E-01  -6.1400128670074572E-01  -6.2429303512303125E-01  -6.7279844891743268E-01  -5.2628814879307850E-01  -6.5024695010268319E-01  -7.1992504897595067E-01  -5.8007683336993077E-01  -7.6147138605008724E-01  -9.8487204480799795E-01  -7.6127226654908053E-01  -6.6095951337119063E-01  -8.6223694475034018E-01  -6.7707899217130341E-01  -5.9993557805827158E-01  -8.0867807170995953E-01  -8.7404680146541291E-01  -6.4391492723384747E-01  -6.1738798196038880E-01  -8.3171971887888374E-01  -6.7446392206698236E-01  -7.3417354328648032E-01  -8.8552068478810109E-01  -6.4663977570965792E-01  -9.9589883124386103E-01  -5.5567313582094735E-01  -7.3201468600049546E-01  -1.0717179896320201E+00  -8.3761636246201776E-01  -1.0168448058042798E+00  -1.4840864681305646E+00  -7.2874544406773289E-01  -7.2736486152810964E-01  -7.5744378772133503E-01  -8.0544901962523874E-01  -6.5337402269457445E-01  -8.0166792422872757E-01  -9.8439982586558683E-01  -4.8658110518721270E-01  -7.4832177673520517E-01  -6.1959162604136830E-01  -6.8725484399194003E-01  -7.5688874134244177E-01  -6.5604761442790760E-01  -7.0317645814216534E-01  -8.9686769400063970E-01  -6.9037722076603780E-01  -5.2230030878146338E-01  -6.4191059532111883E-01  -6.6208860454903851E-01  -7.1782449356927824E-01  -1.0101298418165079E+00  -5.4439410616723793E-01  -1.0731768719273298E+00  -1.2698178045575750E+00  -7.4243553866571765E-01  -6.3672793886231938E-01  -5.3771637474725387E-01  -7.2273793031048739E-01  -7.6817983253090338E-01  -6.3625835185810609E-01  -6.6067883173146380E-01  -7.3858801213453673E-01  -6.6393355949276855E-01  -8.1847323993669296E-01  -5.9815983337404399E-01  -7.8106456849097416E-01  -5.9697072006411778E-01  -8.8969851476149742E-01  -7.9614388415277149E-01  -5.3548318443211773E-01  -8.7630884204196613E-01  -8.2886008942120393E-01  -7.2780651430742604E-01  -6.8154536523375364E-01  -8.6176188327710934E-01  -6.3453091881804369E-01  -1.1099772060928341E+00  -6.3929496720883017E-01  -6.8984416212651278E-01  -7.6814950356496825E-01  -6.3985128323438756E-01  -9.0573593582685208E-01  -5.9466428468129884E-01  -5.0617295656496986E-01  -6.6789427508603183E-01  -6.0851003446752328E-01  -8.1695728245287536E-01  -5.5849487226079986E-01  -6.0371470887112555E-01  -7.3004135768487599E-01  -6.6131556650956269E-01  -5.9315303636006256E-01  -7.9209319944220580E-01  -7.0365257118566182E-01  -7.7986504335559770E-01  -7.3751118760353307E-01  -8.6924466053134075E-01  -7.6810693960914300E-01  -8.3168345487320472E-01  -6.4449283752290898E-01  -6.4852014995234075E-01  -8.9526456455150383E-01  -5.3422634673981761E-01  -6.5783250383982417E-01  -5.1076923742915059E-01  -6.6273431109917647E-01  -7.1457148966900463E-01  -8.0251606417562316E-01  -6.4824091931835492E-01  -7.9589889760344379E-01  -8.2942334885566416E-01  -7.2517262848709152E-01  -8.3452397614471152E-01  -5.7689046439801484E-01  -9.3216270642550603E-01  -6.3309662813812584E-01  -5.6538970121221432E-01  -7.9313205454066860E-01  -7.2799932727292138E-01  -8.7405311606411495E-01  -8.7602861197395443E-01  -7.0544378637034566E-01
  0.0000000000000000E+00   0.0000000000000000E+00   0.0000000000000000E+00   0.0000000000000000E+00   0.0000000000000000E+00   0.0000000000000000E+00   0.0000000000000000E+00   0.0000000000000000E+00   0.0000000000000000E+00   0.0000000000000000E+00   0.0000000000000000E+00   0.0000000000000000E+00   0.0000000000000000E+00   0.0000000000000000E+00   0.0000000000000000E+00   0.0000000000000000E+00   0.0000000000000000E+00   0.0000000000000000E+00   0.0000000000000000E+00   0.0000000000000000E+00   0.0000000000000000E+00   0.0000000000000000E+00   0.0000000000000000E+00   0.0000000000000000E+00   0.0000000000000000E+00   0.0000000000000000E+00   0.0000000000000000E+00   0.0000000000000000E+00   0.0000000000000000E+00   0.0000000000000000E+00   0.0000000000000000E+00   0.0000000000000000E+00   0.0000000000000000E+00   0.0000000000000000E+00   0.0000000000000000E+00   0.0000000000000000E+00   0.0000000000000000E+00   0.0000000000000000E+00   0.0000000000000000E+00   0.0000000000000000E+00   0.0000000000000000E+00   0.0000000000000000E+00   0.0000000000000000E+00   0.0000000000000000E+00   0.0000000000000000E+00   0.0000000000000000E+00   0.0000000000000000E+00   0.0000000000000000E+00   0.0000000000000000E+00   0.0000000000000000E+00   0.0000000000000000E+00   0.0000000000000000E+00   0.0000000000000000E+00   0.0000000000000000E+00   0.0000000000000000E+00   0.0000000000000000E+00   0.0000000000000000E+00   0.0000000000000000E+00   0.0000000000000000E+00   0.0000000000000000E+00   0.0000000000000000E+00   0.0000000000000000E+00   0.0000000000000000E+00   0.0000000000000000E+00   0.0000000000000000E+00   0.0000000000000000E+00   0.0000000000000000E+00   0.0000000000000000E+00   0.0000000000000000E+00   0.0000000000000000E+00   0.0000000000000000E+00   0.0000000000000000E+00   0.0000000000000000E+00   0.0000000000000000E+00   0.0000000000000000E+00   0.0000000000000000E+00   0.0000000000000000E+00   0.0000000000000000E+00   1.9713166264394502E-01   2.0941831663804150E-01   2.7017537808861286E-01   2.6650953551481799E-01   2.4371038948514664E-01   2.4913512271367025E-01   3.2403635836525047E-01   2.6636402916320467E-01   2.9061993675342773E-01   3.3111309887330764E-01   2.8066544365708446E-01   4.0615387147412296E-01   3.1052350343373619E-01   2.5245012396362310E-01   3.0167589138504963E-01   2.4780965579746270E-01   2.6776893059807244E-01   2.9697093570408400E-01   2.5163563514142001E-01   2.2644199566682724E-01   2.9671949398981379E-01   2.5626050905958681E-01   2.7864120190058861E-01   2.6490083742022502E-01   2.4623640138279376E-01   1.9369815217011904E-01   3.1365582515850816E-02   3.8646062953278361E-02   4.6062162786165997E-02   4.2310336403533086E-02   5.8624237411469132E-02   6.4590009984011681E-02   3.9340876070219070E-02   5.3759133304401178E-02   3.8209650546717572E-02   4.3163102293294411E-02   4.4244309650213712E-02   4.3517202488804391E-02   3.9610791397518136E-02   5.1036562919151561E-02   4.6207863344334341E-02   4.1104483685916834E-02   4.6648424061112977E-02   3.5380856301108154E-02   3.1919436966335792E-02   3.3858215770498870E-02   3.1852589723160372E-02   3.8792820167631713E-02   3.1889320918470763E-02   3.0932877356818680E-02   2.9358772839177366E-01   4.8476196996016595E-02   5.1790889009618757E-02   4.4744017193515173E-02   3.0677566402022211E-01   4.7457847185051652E-02   4.6401294539114007E-01   5.8957708670769500E-02   3.0450551311559493E-01   5.4679504213924146E-02   3.5117911930785589E-01   4.1948350389453791E-02   2.9050604076319236E-01   2.6951096933399127E-01   2.2546155051105388E-01   3.5772449880273456E-02   3.6496941860189869E-02   3.7498244435675405E-02   4.8939367918333608E-02   3.1547551785122824E-01   4.3682757535823752E-01   3.0018092305100641E-01   4.6214702302958613E-02   3.5741388913250766E-01   5.3486926662146411E-02   4.8092016247953916E-02   4.3297147650112798E-02   4.0949565288669304E-02   4.0156046634856501E-02   2.5545844187338695E-01   2.8365966180896035E-01   4.0249062562439680E-01   3.3617545463227472E-01   4.5381065047351316E-02   3.2054113459230793E-01   5.9101832696510828E-02   3.0909000905327061E-01   4.6959031622958058E-02   5.5107700326126025E-02   5.0901049347306437E-02   4.7752640956672010E-01   3.2210465721923465E-01   3.3374311147381275E-01   4.4467908809095742E-02   2.7821666815583462E-01   4.8576951986996561E-02   4.2310244972271416E-01   6.9804681662568938E-02   4.5154356242332239E-01   6.4728594256800143E-01   4.9377048120465772E-01   6.5920431904187296E-02   4.2445247930003316E-01   8.1518673698855446E-02   5.2174429182842197E-01   3.8403719897055938E-01   3.9494788765993494E-01   5.4745023527899159E-02   3.0706949546835538E-01   4.9836180457953384E-02   6.5644401233919528E-02   3.7977948309590376E-01   5.6568981732661526E-02   6.1811925946715439E-02   4.1733135313114667E-01   5.7557497199816079E-02   3.2260381403996147E-01   4.3223228232741079E-01   2.8298319814504996E-01   4.1644696611616838E-01   6.1012081801747872E-02   6.8985024973047676E-02   7.1424073351656944E-02   4.6890738037531215E-01   7.5707664033729596E-02   1.1082292181870361E-01   1.0049036708707473E-01   1.0622711485310085E-01   6.0037811834368815E-01   4.7121566871069810E-02   4.2394181023465503E-02   5.2770742548649933E-02   4.6996465918698750E-02   4.4294417968872554E-02   4.7076221026881568E-02   4.5631051816197588E-02   4.3878433433569869E-02   2.4654398514058412E-01   3.9392646784272727E-02   2.9783120520628725E-01   4.0339543459648471E-02   4.0028173769689851E-01   2.8100284367300465E-01   2.8787461991475999E-01   5.0941401032867449E-02   3.0441607832712297E-01   4.7428546123204719E-02   5.5715210756152697E-02   3.1849480489776738E-01   4.9203653377140479E-02   5.2536964614737273E-02   5.8835507395116386E-02   3.0856466850959646E-01   4.6719915013101736E-02   5.5326977229173097E-02   3.3528267657565702E-01   5.3159051840131484E-02   6.2866861854431008E-02   4.2033721194790701E-02   3.0151466301200880E-01   2.4081299781906687E-01   3.2318245785903460E-01   2.1898816796706730E-01   3.4719928951549003E-02   3.8947647614497018E-02   3.6461558417554413E-02   3.5824503267997881E-02   1.9182351941573531E-01   1.9920640564348494E-01   2.5468749680579766E-01   2.5170023875033787E-01   2.2480467500235157E-01   2.2920430883966489E-01   3.1729809970479195E-01   2.4509756145175976E-01   3.5624767319675571E-01   2.3506631262491226E-01   2.5692543707900328E-01   2.2089574892038083E-01   3.0072014003307015E-02   3.7236324608247121E-02   3.5384594944515999E-02   4.1864233369038988E-02   4.3389487293329226E-02   4.1434242436625593E-02   3.6881381103838186E-02   3.7923782100644891E-02   3.5761364552260845E-02   3.4342302985254182E-02   3.8228823262060486E-02   3.7947015190389226E-02   3.2804620376550686E-02   3.1949689863390890E-02   2.6901579321087982E-01   4.2128572484597789E-02   2.7601375482325730E-01   4.1370083307742847E-02   3.4737119589160964E-01   2.9795472769465459E-01   5.0033793414523235E-02   5.5170012581279196E-02   3.1362275361380532E-01   3.0337321750703844E-01   2.8087447116584674E-01   4.5267436984732026E-02   3.1127006773251514E-01   2.8260269200658805E-01   4.6610545135739936E-02   5.7575596306443245E-02   5.0964165215427792E-02   2.9547610564320664E-01   2.3306436203321537E-01   4.1596164379916201E-02   3.1081399021255202E-01   2.1257942783687575E-01   3.5490254540893135E-02   3.3865018596279557E-02   3.4313554520832651E-02   2.9105516919764363E-01   4.1080556015663672E-01   3.2197858577161342E-01   4.3917416558228048E-02   2.7491250095375847E-01   4.9890457487693406E-02   4.4543265950930805E-02   4.2859057511934542E-02   5.5086287671407241E-01   1.0830511087390529E-01   9.4311440063310437E-02   8.5418268674844450E-02   4.5978365082241157E-01   6.8328571871987709E-02   4.1938140312091837E-01   6.3399331517999424E-02   7.6237106739056204E-02   6.8042953137287129E-02   4.6976876287290553E-01   8.5927533626723548E-02   8.1193586066701101E-02   3.7700462333250739E-01   6.6629327112655623E-02   4.8017780642947688E-01   3.4897987231834632E-01   3.6312533848286199E-01   5.0218323405950366E-02   2.8504677588820065E-01   4.9521302283259599E-02   3.8885533839422171E-01   5.4181636125269259E-02   3.0649609724285715E-01   4.0993221079690378E-01   2.7401378391578396E-01   4.2821937651022275E-02   4.5355337437985185E-02   4.4453809250326541E-02   4.6103681549676090E-02   4.4362042870726939E-02  -8.6842784100903930E-02  -8.0795612227242145E-02  -1.0062208688349129E-01  -7.7703552398570144E-02  -1.1938025414111497E-01  -1.0006976350985872E-01  -1.0270084533979840E-01  -1.1600244924567726E-01  -1.2004410625785747E-01  -8.1009333837022593E-02  -6.7544106118415867E-02  -7.4180005243827410E-02  -1.0805813490233192E-01  -1.0248312682980641E-01  -8.7795008918238007E-02  -8.9061183773454150E-02  -1.3043590143918790E-01  -1.6182050391438535E-01  -1.0920652445680978E-01  -6.3672169819931027E-02  -7.9324226224353020E-02  -8.6146964979132129E-02  -9.6050217743168520E-02  -8.4421691262749537E-02  -9.5355250378507769E-02  -8.5094656048579909E-02  -9.1993970335335323E-02  -1.1604379272322699E-01  -1.0375013957662800E-01  -8.4848961222394076E-02  -7.6145528107544075E-02  -7.0353310591856844E-02  -8.3001782103991659E-02  -1.0211810520153852E-01  -1.1110150307307211E-01  -1.1923746918725171E-01  -1.1284234625826994E-01  -1.4107756460030843E-01  -7.1914356642557964E-02  -7.3407410827548134E-02  -8.0271384425520509E-02  -9.4553603711103926E-02  -7.7688500180818451E-02  -1.0736814285445306E-01  -9.3667476528564858E-02  -9.7018470362902454E-02  -8.3045040012094673E-02  -1.1632607223360114E-01  -6.9806349795046477E-02  -7.5480360221295478E-02  -1.0753523965858518E-01  -1.0216589134769970E-01  -9.2004199535538844E-02  -8.9836527412980954E-02  -1.0515856959088608E-01  -1.2801169660360356E-01  -1.5051458158166545E-01  -9.5957532565090597E-02  -1.0684634368527059E-01  -6.6402292971807983E-02  -9.4200408994770585E-02  -7.6401423393430298E-02  -9.2738985111968958E-02  -8.2181464409760416E-02  -7.2996158923185020E-02  -9.1637487768969614E-02  -8.1236636912998816E-02  -1.0225911391048169E-01  -9.3624789946542164E-02  -8.5152941348736716E-02  -9.5015944953879855E-02  -1.0375652543557751E-01  -7.0859878764326700E-02  -8.9671958177467787E-02  -8.3878458399870570E-02  -1.0454083419094352E-01  -8.8300066355103110E-02  -1.2566720409327251E-01  -1.1037159998613026E-01  -1.0112433520879445E-01  -1.0285479847619899E-01  -1.0147198451174561E-01  -9.9318148307485157E-02  -1.4148382123418371E-01  -1.0302997519570667E-01  -1.0150163617892809E-01  -1.0350861076194082E-01  -1.4103291545197613E-01  -6.4566323325808028E-02  -7.5154213041045831E-02  -8.8787995427402164E-02  -6.5710608846897958E-02  -1.0616494091837257E-01  -1.1176091136043340E-01  -1.0235691241091673E-01  -8.5420100078428818E-02  -9.4327826243034457E-02  -9.2880331359102522E-02  -9.1338051070164711E-02  -1.5630229319291786E-01  -8.1699481742106519E-02  -8.4150148778752265E-02  -1.3979346464893677E-01  -1.0055868200290054E-01  -1.2659314566918817E-01  -9.6873369583777222E-02  -8.9256365915154692E-02  -7.4934719032732772E-02  -9.3555289482830026E-02  -1.5326113300675892E-01  -8.2603285797659909E-02  -1.3881564973677893E-01  -1.0006023737918814E-01  -7.3631880223657339E-02  -9.7862618309509028E-02  -1.8362114643487384E-01  -2.0012588812621729E-01  -6.3941191453383436E-02  -1.5658954331921768E-01  -7.8355392556316447E-02  -1.0716393830200843E-01  -1.3072841541950220E-01  -6.7076645253291114E-02  -9.6917671296084626E-02  -8.9945653463388425E-02  -9.5537678035428023E-02  -6.2748558380567504E-02  -9.7255047731829955E-02  -9.5582815166578322E-02  -1.0901226404015846E-01  -9.7106117527365657E-02  -1.4555809898644673E-01  -1.0357153545668964E-01  -8.3059903263002804E-02  -1.5308437757157620E-01  -9.0106805028896800E-02  -1.4190008235625584E-01  -9.9810827731713042E-02  -9.1612935938442872E-02  -7.7783667981272397E-02  -1.0777231217027140E-01  -1.0222621733976567E-01  -1.1089231575216865E-01  -1.3843938119223614E-01  -9.4609860263840634E-02  -9.1485822831666855E-02  -8.6250761895001568E-02  -9.7273479915163413E-02  -7.0635969378690017E-02  -1.0801748620199411E-01  -6.5096249257422037E-02  -8.2480943883663060E-02  -1.3072650085394541E-01  -2.1459272424504353E-01  -7.5179280168560209E-02  -9.8379660599401564E-02  -1.0647776371614966E-01  -8.4470772896067567E-02  -8.1402439544230779E-02  -8.3899479563480150E-02  -1.1919245954518672E-01  -6.7835299423235948E-02  -9.2534023983324568E-02  -8.8420974568513472E-02  -8.3559421770414699E-02  -1.0055015394087033E-01  -9.0802684411075474E-02  -9.6596674147564870E-02  -8.0445521810012938E-02  -1.1397495752782573E-01  -8.9653977296316203E-02  -7.4759755713605158E-02  -6.8013235077737308E-02  -8.5845625114474619E-02  -8.7509524997669438E-02  -6.4854899261704443E-02  -8.7577895746064338E-02  -9.2100507089338063E-02  -1.4175073824049531E-01  -8.7096323803862216E-02  -1.6003274418648211E-01  -1.0826674789722127E-01  -9.4340134709640838E-02  -7.2575915697489835E-02  -1.1506765657927295E-01  -2.0876963280779676E-01  -9.4324546482733126E-02  -9.6732874695909105E-02  -7.2713439852141057E-02  -8.5940355524235665E-02  -1.5741666183868205E-01  -1.3399328717878770E-01  -8.6527326906302937E-02  -8.8594623039224066E-02  -7.3561756253796559E-02  -1.0064636463185003E-01  -6.4093581447579165E-02  -9.2168230142785454E-02  -1.2989625302839045E-01  -9.9311724610344876E-02  -6.8876185407116347E-02  -6.9413326781392795E-02  -9.0466114158655436E-02  -7.2151393850741791E-02  -8.8674530422511041E-02  -1.4017701494803531E-01  -1.0467045541017890E-01  -7.4457315958033315E-02  -1.1106937567999532E-01  -8.8886160085982893E-02  -7.9983166310166151E-02  -9.1371130758080552E-02  -1.1070254836274789E-01  -8.4593761144362886E-02  -8.8702038436127659E-02  -8.5018607033796129E-02  -8.3732678740307792E-02  -8.4237574597497547E-02  -6.3974640830205445E-02  -9.2934593723066519E-02  -8.9585921856155340E-02  -9.9508187545183646E-02  -8.2465916152516472E-02  -7.8066054653269545E-02  -7.0186863561925883E-02  -9.7724853024892533E-02  -7.7017715210241811E-02  -1.1700277953878814E-01  -1.1648983001469745E-01  -1.0963283325943823E-01  -7.0641100635247395E-02  -1.0185559452027593E-01  -8.4963847389717753E-02  -9.8581410204275757E-02  -1.6708577177117698E-01  -1.3581979698496743E-01  -7.3411422737980764E-02  -8.3557590055888004E-02  -7.2300008571103178E-02  -1.0259683031429870E-01  -1.0256970223315164E-01  -1.0081541880267415E-01  -8.0974234293177863E-02  -8.6892990545420878E-02  -9.3578514286267581E-02  -9.7022955026427452E-02  -7.6667740788439659E-02  -7.2272084272590700E-02  -6.9464738906018078E-02  -8.5850784395864715E-02  -8.6956597462963345E-02  -1.1716341819775827E-01  -7.7537512314304974E-02  -9.8618079147613114E-02  -7.3731577369526846E-02  -8.5971852389809325E-02  -8.8623705234732744E-02  -8.1131967116532533E-02  -1.0754952042219718E-01  -6.6938125755705222E-02  -7.9241827921307975E-02  -1.0412423624649031E-01  -2.0558021109045455E-01  -9.2395196179211006E-02  -8.6056728686497219E-02  -1.2290369900537335E-01  -8.0695520016422773E-02  -1.0177357447402091E-01  -8.7238955498861889E-02  -8.4040607353743288E-02  -7.8368651370363265E-02  -7.3838829644617493E-02  -1.0147728221452061E-01  -1.0841493790053200E-01  -1.0506114763873338E-01  -1.3457867537383644E-01  -1.0528855808304435E-01  -7.1032104151601397E-02  -1.3058858478176752E-01  -1.4600679964433383E-01  -1.6411576583243404E-01  -1.0453090715461830E-01  -1.2152640724441455E-01  -7.6606567300356102E-02  -7.9854535386741463E-02  -1.2956435948796607E-01  -9.7327908337458829E-02  -8.0308769799274773E-02  -9.1060699458455616E-02  -1.0034728477897756E-01  -7.3042895139031477E-02  -1.6073064417806968E-01  -1.0207344704540158E-01  -1.0780839822043548E-01  -1.4168789274008256E-01  -8.6361855832610690E-02  -9.7474569572290962E-02  -6.4444000159818937E-02  -1.4831274645837178E-01  -1.1104387990387782E-01  -1.0048521872372837E-01  -1.0243857113355488E-01  -9.6706785947753629E-02  -6.4256748148542250E-02  -9.8667259002413826E-02  -1.0222434713587739E-01  -1.7494678354482218E-01  -1.0035449876224835E-01  -9.4300131948338445E-02  -1.1709939886793658E-01  -6.3716666520962140E-02  -8.9694495574039412E-02  -1.4229987158575502E-01  -1.0459178220431703E-01  -8.0661611840550609E-02  -9.8047102674744063E-02  -6.2956907304342405E-02  -1.2101488650432422E-01  -9.2739783116219665E-02  -7.3250632467483270E-02  -7.4785905448788770E-02  -1.0992491507631152E-01  -9.1981300222509041E-02  -1.0298501257764631E-01  -1.2343281798207634E-01  -1.0705168782531947E-01  -1.0810454280019667E-01  -1.0242831716537597E-01  -9.1513900664144554E-02  -7.5068561771645420E-02  -6.7763595986521333E-02  -1.0546416131221423E-01  -1.1726151963943433E-01  -1.0733763997305097E-01  -1.2467037673624751E-01  -8.7822126966300873E-02  -1.1415406896717760E-01  -9.3795562809757316E-02  -9.5384936177389093E-02  -8.1666281366097368E-02  -7.4240236272520591E-02  -9.1669496183541213E-02  -9.5235037999777949E-02  -8.7242250039762423E-02  -1.0193052617380903E-01  -1.5547711615322832E-01  -1.2730171137565072E-01  -8.8246222027791990E-02  -1.1708317094809394E-01  -8.1372857198409282E-02  -7.9499954153619920E-02  -1.1028076525653549E-01  -1.0866417416580784E-01  -7.9410487909163011E-02  -7.5236940620674195E-02  -1.0802719934439914E-01  -8.1949784956687532E-02  -1.0177625739014450E-01  -1.0327766495245906E-01  -7.8819677852740050E-02  -1.7618367162390419E-01  -7.7649539724387456E-02  -1.0170051068530191E-01  -2.0095127158608231E-01  -1.1384926499488741E-01  -1.1440215089237185E-01  -1.8742801530321720E-01  -8.7310580740563595E-02  -9.9954366282151763E-02  -1.1657632237942692E-01  -9.4687931030869574E-02  -9.0847847718320995E-02  -9.4862114917544413E-02  -1.3245393684141379E-01  -6.1392842074293644E-02  -9.9846316708493005E-02  -7.5752856533687379E-02  -8.4568481642341389E-02  -9.4965645945844945E-02  -9.1760521432344408E-02  -8.5997153406376564E-02  -1.1942500581900796E-01  -8.3394367609102973E-02  -6.5284245112312220E-02  -7.8378937706353943E-02  -8.5404801803879674E-02  -1.1773421433187642E-01  -1.1412763096499148E-01  -6.8586423049667139E-02  -1.4659621519507912E-01  -1.6790282728845751E-01  -1.1399517459804599E-01  -9.6438352877798866E-02  -6.7801385763844646E-02  -8.9096589915997268E-02  -1.2794132302196909E-01  -9.5690350260686230E-02  -1.0779380072167324E-01  -9.0707854049715972E-02  -8.0026374184811164E-02  -1.0288017220717635E-01  -7.4280444486401184E-02  -1.0226004726342509E-01  -7.3271411632851724E-02  -1.1862529919855069E-01  -1.0255528054889394E-01  -8.3049923932452502E-02  -1.0877741706659730E-01  -1.2995070128959063E-01  -9.6244276585028821E-02  -9.5626534566557078E-02  -1.4745308403569674E-01  -8.0678193484404068E-02  -1.5563251499873582E-01  -1.0065916782170158E-01  -8.4293579980866742E-02  -1.1845214494574638E-01  -7.8660748101931244E-02  -1.2078710712422422E-01  -7.3465609361686932E-02  -6.4056536417610679E-02  -8.1134521902072515E-02  -7.5498289936756904E-02  -9.8977876077145255E-02  -7.7921511688187658E-02  -7.5453404981095096E-02  -1.0017789407643812E-01  -8.6045401337018809E-02  -8.3766388864170524E-02  -9.9829856110566079E-02  -9.2038192599094376E-02  -1.0195022073306884E-01  -1.0222820650745491E-01  -1.4863837753612233E-01  -1.0515879390099141E-01  -1.1000339468133498E-01  -7.8136863091911826E-02  -7.9063804358866646E-02  -1.1894545151266381E-01  -8.1940256623069474E-02  -8.7988734235318791E-02  -6.3911551703733124E-02  -1.0841781830062792E-01  -9.9740638036964077E-02  -1.0270870515808427E-01  -9.2594288732021357E-02  -9.3946651339437665E-02  -9.6958712051727347E-02  -1.1423943018208321E-01  -1.3052264096295582E-01  -7.1172891445004174E-02  -1.6064625492825321E-01  -8.3713534275653215E-02  -7.0900288710452647E-02  -1.0273217253282509E-01  -9.9155378913724557E-02  -1.4183801104628288E-01  -1.0233374787149660E-01  -8.4886856227715871E-02
  0.0000000000000000E+00   0.0000000000000000E+00   0.0000000000000000E+00   0.0000000000000000E+00   0.0000000000000000E+00   0.0000000000000000E+00   0.0000000000000000E+00   0.0000000000000000E+00   0.0000000000000000E+00   0.0000000000000000E+00   0.0000000000000000E+00   0.0000000000000000E+00   0.0000000000000000E+00   0.0000000000000000E+00   0.0000000000000000E+00   0.0000000000000000E+00   0.0000000000000000E+00   0.0000000000000000E+00   0.0000000000000000E+00   0.0000000000000000E+00   0.0000000000000000E+00   0.0000000000000000E+00   0.0000000000000000E+00   0.0000000000000000E+00   0.0000000000000000E+00   0.0000000000000000E+00   0.0000000000000000E+00   0.0000000000000000E+00   0.0000000000000000E+00   0.0000000000000000E+00   0.0000000000000000E+00   0.0000000000000000E+00   0.0000000000000000E+00   0.0000000000000000E+00   0.0000000000000000E+00   0.0000000000000000E+00   0.0000000000000000E+00   0.0000000000000000E+00   0.0000000000000000E+00   0.0000000000000000E+00   0.0000000000000000E+00   0.0000000000000000E+00   0.0000000000000000E+00   0.0000000000000000E+00   0.0000000000000000E+00   0.0000000000000000E+00   0.0000000000000000E+00   0.0000000000000000E+00   0.0000000000000000E+00   0.0000000000000000E+00   0.0000000000000000E+00   0.0000000000000000E+00   0.0000000000000000E+00   0.0000000000000000E+00   0.0000000000000000E+00   0.0000000000000000E+00   0.0000000000000000E+00   0.0000000000000000E+00   0.0000000000000000E+00   0.0000000000000000E+00   0.0000000000000000E+00   0.0000000000000000E+00   0.0000000000000000E+00   0.0000000000000000E+00   0.0000000000000000E+00   0.0000000000000000E+00   0.0000000000000000E+00   0.0000000000000000E+00   0.0000000000000000E+00   0.0000000000000000E+00   0.0000000000000000E+00   0.0000000000000000E+00   0.0000000000000000E+00   0.0000000000000000E+00   0.0000000000000000E+00   0.0000000000000000E+00   0.0000000000000000E+00   0.0000000000000000E+00   1.9299921305234474E-01   2.0642718900702312E-01   2.6837547147307722E-01   2.6203330927963531E-01   2.4190934467785433E-01   2.4750308942582327E-01   3.2558684052594822E-01   2.6408390074158122E-01   2.9205636957193770E-01   3.3177987067085585E-01   2.8773210133258686E-01   4.1773516761374169E-01   3.2345000237053573E-01   2.6015207088860376E-01   3.2121438700351629E-01   2.5915533310878658E-01   2.8438484013369131E-01   2.9133577228077046E-01   2.4712121788460140E-01   2.2392359478125162E-01   2.9528380148106764E-01   2.4768605858109036E-01   2.6644973787337684E-01   2.5580201053254414E-01   2.4297667344100904E-01   1.9193502437986959E-01   3.0774286877817501E-02   3.8709863690266758E-02   4.5051102090796172E-02   4.2060888518696674E-02   5.7581061624944016E-02   6.7044541913329203E-02   4.0217498176613256E-02   5.8313187198713472E-02   3.9962402554711444E-02   4.6316145704739055E-02   4.3767706126477429E-02   4.2009061669843389E-02   3.8216851310579891E-02   4.8776487384564679E-02   4.3632467598689439E-02   3.9578957802950905E-02   4.4982058895921759E-02   3.4725590907743561E-02   3.1607450474516047E-02   3.2908579629355554E-02   3.1233843277106446E-02   3.7842111491158188E-02   3.1815294830364750E-02   3.0554395187381379E-02   2.9304377536847515E-01   4.7821627480095379E-02   5.2361752671687571E-02   4.4949421321823398E-02   3.0313534651028445E-01   4.6496151817176208E-02   4.5087615471632109E-01   5.6677115975604951E-02   3.0585483238050870E-01   5.5689976259028426E-02   3.6023575209184400E-01   4.2025745822124941E-02   2.9333324400713640E-01   2.7359137406335288E-01   2.2876396830548856E-01   3.6052578597818290E-02   3.7141155643300679E-02   3.8329851313822175E-02   4.7939907448821789E-02   3.1564792837920297E-01   4.4625141865929696E-01   2.9645681962899278E-01   4.6112895748886683E-02   3.5463515694750181E-01   5.2658181487307033E-02   4.6917743034691643E-02   4.2921092671270568E-02   3.9965833923014976E-02   3.9761947975449123E-02   2.5134762580856274E-01   2.7677086370421644E-01   3.8651042663277013E-01   3.3080480410165336E-01   4.5176069388443790E-02   3.1347828326691729E-01   5.7908286941924784E-02   3.0682024654971252E-01   4.6479613768773999E-02   5.4503406113321648E-02   5.1434477434958721E-02   4.4661185428397665E-01   3.0719776151250228E-01   3.1821123783787841E-01   4.2859350545995462E-02   2.6147610128085130E-01   4.5364338440994308E-02   3.7588407913924887E-01   6.1570074541733702E-02   3.8810883896314197E-01   5.3745375626552139E-01   4.3144137946702593E-01   5.9127759884821635E-02   3.6550874441905473E-01   6.8289413023297663E-02   4.4033872700736776E-01   3.2899788302637789E-01   3.4508506227308616E-01   4.8500982491149452E-02   2.6916433244922017E-01   4.3669690006171408E-02   5.9153752640304133E-02   3.3711864801960645E-01   5.0914068976187984E-02   5.4662089057755811E-02   3.7993536935361361E-01   5.3397330940323638E-02   2.9271313262987131E-01   3.8639361213640183E-01   2.6141019900805168E-01   3.9298044870917376E-01   5.8012692075230993E-02   6.4656487115920300E-02   6.9375439574799788E-02   4.2622696975592833E-01   6.9875995446669906E-02   9.2707224582422837E-02   8.6691510311548106E-02   9.7871998517158734E-02   5.2733540880689111E-01   4.3885163392240155E-02   4.0075988716220604E-02   4.5848275571235116E-02   4.1772563336111637E-02   4.0811463796565743E-02   4.3677404556426699E-02   4.2619937572107004E-02   4.0400811911613738E-02   2.2863705565590875E-01   3.6406779387417557E-02   2.7683413849737531E-01   3.7646704347421817E-02   3.7076460800324856E-01   2.6105954891090910E-01   2.6853492562409109E-01   4.7844845967557607E-02   2.7893121317798847E-01   4.3336651853713694E-02   5.0345975140861594E-02   2.8762459474726310E-01   4.4418507397380111E-02   4.7691114050639721E-02   5.2190266807260959E-02   2.8372021817261722E-01   4.3438432345638191E-02   5.1707938190059373E-02   3.1164615031419157E-01   5.0246824218989058E-02   5.7732398820901205E-02   3.9621057308324284E-02   2.8461492445324099E-01   2.2989356309142550E-01   3.0981401570869260E-01   2.1040469990592084E-01   3.3450790318063500E-02   3.6452614164566952E-02   3.5287066303962229E-02   3.4235612553328430E-02   1.9448600455050447E-01   2.0358751313929485E-01   2.6183293633603688E-01   2.5715730721369617E-01   2.3199462461816198E-01   2.3581271928989198E-01   3.2921452131447804E-01   2.5529555715257163E-01   3.6807636311885922E-01   2.4596184412751734E-01   2.6139433772689835E-01   2.2362004111636496E-01   3.0475652464918637E-02   3.7784352782892182E-02   3.6683027589506055E-02   4.4020805569980961E-02   4.4452038815760257E-02   4.3693995338868349E-02   3.8732899024621854E-02   3.9337075627349845E-02   3.6196498172248980E-02   3.4726792452813404E-02   3.8944746002086729E-02   3.8069706244887959E-02   3.3047138329903754E-02   3.2452427168482761E-02   2.3898312611872524E-01   3.7613957586416856E-02   2.4665776380071788E-01   3.7461357691177963E-02   3.1411107391145815E-01   2.6537667949935057E-01   4.4979450197338185E-02   4.8563153562636290E-02   2.7612025611967977E-01   2.6541356581872466E-01   2.4712820126812438E-01   3.9790270735405954E-02   2.7059816867450764E-01   2.5006025241192714E-01   4.1581807278018988E-02   4.9444711946129156E-02   4.4120709295924300E-02   2.6379002380691446E-01   2.1046553549710040E-01   3.7064273585024447E-02   2.8213090994482065E-01   1.9311391609036291E-01   3.2130881639082336E-02   3.0964457762110164E-02   3.1251905885211193E-02   2.5734164653618763E-01   3.6388312245934967E-01   2.8528655491062743E-01   3.8940538396556264E-02   2.4475965266631219E-01   4.3984392844064794E-02   4.0056017839874218E-02   3.8345189249559805E-02   4.6097942199247466E-01   8.7698935639168571E-02   7.7964744296449812E-02   7.4727059660489509E-02   3.8875882971229203E-01   5.8916458375484426E-02   3.6470667849524413E-01   5.5289533664183564E-02   6.5972802421044446E-02   5.6957485595321065E-02   3.8520922862032991E-01   6.8986807523719190E-02   6.5601415262638380E-02   3.3971795218306794E-01   6.0625262832263015E-02   4.4984182536712286E-01   3.2114650816557705E-01   3.3467497287562431E-01   4.5903548199665072E-02   2.6700784008628620E-01   4.6555257568455376E-02   3.5229989161187419E-01   4.8590425617039447E-02   2.8305569494347388E-01   3.8472540154551671E-01   2.5368219941790832E-01   4.0130507814165953E-02   4.2972989762562051E-02   4.1538363950737033E-02   4.2625310409036291E-02   4.0824890272690852E-02  -7.8527691504519770E-02  -7.7453465661657409E-02  -9.6627226484830686E-02  -7.0532731623441910E-02  -1.1165195202259615E-01  -9.2690549716605966E-02  -9.0970265212176271E-02  -1.1271831866905277E-01  -1.1245990545202554E-01  -8.1396866998838122E-02  -6.7094076711247633E-02  -7.3821034298598917E-02  -9.6598590812155674E-02  -9.6181246604155057E-02  -9.0059078379432431E-02  -9.2018312416294587E-02  -1.1008468418287055E-01  -1.3436308049420093E-01  -1.1156221420588387E-01  -6.5458502656309939E-02  -8.2303243115854560E-02  -8.1318480506516841E-02  -9.4515762530905406E-02  -7.5368539144742397E-02  -9.0917577471593056E-02  -7.9095499844449052E-02  -8.1510511627400986E-02  -1.1935271486424522E-01  -9.5621462634436161E-02  -8.3238923149989930E-02  -7.4866610308001971E-02  -6.9421951363760531E-02  -8.3809555706403874E-02  -1.0132419035517526E-01  -1.0065711283408683E-01  -1.0855288614616285E-01  -9.8595806860174273E-02  -1.2326916291954952E-01  -7.3473526305222081E-02  -7.4684243835432998E-02  -7.6631518138930432E-02  -9.2257302226729329E-02  -7.0155488730273260E-02  -1.0239908584399902E-01  -8.7019703367430923E-02  -8.5780622058672082E-02  -8.2501022167862939E-02  -1.0704843418936605E-01  -6.8809317508714773E-02  -7.4640909738140263E-02  -9.7571564511133441E-02  -9.4352352299112444E-02  -8.2218978990968639E-02  -9.1196667045328889E-02  -1.0521607497499086E-01  -1.0966539531415888E-01  -1.2936957420383524E-01  -8.9511068306514868E-02  -1.0449208207298213E-01  -6.7862683954589886E-02  -8.3353012326377707E-02  -7.8604208906445511E-02  -8.7158854060886165E-02  -7.6212485297889335E-02  -7.0134990924493726E-02  -8.1586516400000558E-02  -8.0636233878251765E-02  -1.0104560256456006E-01  -8.2376042841047700E-02  -8.3782667681353062E-02  -8.9002876352467314E-02  -9.0199271789038762E-02  -6.4371363145964769E-02  -7.9661069392801792E-02  -8.2373645625430841E-02  -9.2040020059389258E-02  -8.5267212072056425E-02  -1.1323846192673684E-01  -1.1059400574443327E-01  -8.8471136881455192E-02  -9.4573328534606163E-02  -9.2977052622629092E-02  -8.8458801691528241E-02  -1.2183606289053947E-01  -1.0227336964814147E-01  -1.0195134818538519E-01  -1.0781741486889683E-01  -1.2529376039746909E-01  -6.3978595967467550E-02  -7.6255001398636210E-02  -8.8027958000905807E-02  -6.4333125198098723E-02  -9.5874865083945368E-02  -1.0388207131492040E-01  -8.9721800786243366E-02  -8.2561969895401224E-02  -8.7136821099123019E-02  -8.8816538302782549E-02  -8.4560840719247160E-02  -1.4207546854420108E-01  -8.5098776229070500E-02  -8.6717463089135055E-02  -1.2156869154635462E-01  -1.0707147385525007E-01  -1.1237284517066777E-01  -9.7352188421965274E-02  -9.4795000670057805E-02  -7.7331311423904633E-02  -9.5910849857967356E-02  -1.2958623662406538E-01  -8.6385180203870662E-02  -1.3099349535069191E-01  -9.8818892859813573E-02  -7.4539992929270882E-02  -9.7681286688176036E-02  -1.5365995684477859E-01  -1.7577839830234382E-01  -6.4828690882058379E-02  -1.2840303964950198E-01  -8.1987230870802508E-02  -9.7937369805866314E-02  -1.1850061201046569E-01  -6.5349309917943604E-02  -8.8647562743431774E-02  -8.0617315499760339E-02  -8.5231112568948358E-02  -6.2039109454613557E-02  -8.5313691043845147E-02  -9.3701634659855829E-02  -1.0038098437092316E-01  -9.5373898680697358E-02  -1.2620409615254327E-01  -1.0313391230260795E-01  -8.7069691570008448E-02  -1.4057505311784232E-01  -8.4645898291041050E-02  -1.2157342117764733E-01  -9.3526560088414312E-02  -8.8398039913543100E-02  -7.0435136833886400E-02  -1.0671278000361380E-01  -1.0269063081516913E-01  -9.7685667446456487E-02  -1.2999889533497261E-01  -8.8084815959491358E-02  -8.7799223920182717E-02  -8.5274060037081323E-02  -9.6314017818502753E-02  -6.7989123421403258E-02  -1.0154988338819090E-01  -6.5715515723100970E-02  -8.1873708974978268E-02  -1.1390890172661082E-01  -1.8239252660863722E-01  -7.5645073633111820E-02  -1.0163358563959980E-01  -1.0789362157250035E-01  -8.2911725103077649E-02  -7.3046566818070591E-02  -7.7896061791849963E-02  -1.0327650829071970E-01  -6.6618538463068547E-02  -8.7740743932033211E-02  -7.8638348273542852E-02  -7.9280161135954208E-02  -8.8111203052660791E-02  -8.0892975108248485E-02  -8.5486236214199068E-02  -8.2442422854469802E-02  -1.0354470176752885E-01  -8.2650546929593505E-02  -7.4197607949411631E-02  -6.7438753775180577E-02  -7.9234921768584585E-02  -8.1670295229966230E-02  -6.6514828521606048E-02  -7.8224525273844964E-02  -8.6946380958505792E-02  -1.3638607860189353E-01  -7.8696686115015041E-02  -1.3380918282714682E-01  -9.4696650128713727E-02  -8.7390023044501317E-02  -7.1673658811474791E-02  -1.1379275109690616E-01  -1.8930652715088744E-01  -8.9363008702719987E-02  -9.5822663450807199E-02  -7.3431840231101678E-02  -8.6969809154774300E-02  -1.3261107500581734E-01  -1.1716005767741854E-01  -8.3561295393652396E-02  -9.1433349756642815E-02  -7.4682488061189198E-02  -9.2195891216995271E-02  -6.3478740547538270E-02  -9.2381733407346650E-02  -1.1641449723666560E-01  -9.5737190329902827E-02  -6.2829372497839098E-02  -7.0933754409768512E-02  -8.3416709389966009E-02  -6.9068410111942882E-02  -8.2401705918615911E-02  -1.2393644550694233E-01  -9.5364188816064080E-02  -7.3995015244045254E-02  -9.5790461724033521E-02  -7.9997996901039203E-02  -8.3174158404969542E-02  -9.4572270009219001E-02  -1.1465516471407511E-01  -7.6546480944365961E-02  -9.0587617142346838E-02  -8.4339121299873310E-02  -7.4659722115377775E-02  -8.3096495184762559E-02  -6.4942933506907802E-02  -9.2094037542370805E-02  -7.9394687103147621E-02  -9.7976650712053193E-02  -7.6835400442136048E-02  -8.0695476645137543E-02  -7.0997922916370665E-02  -9.1750832749150815E-02  -7.5385041937640576E-02  -1.0767211280497485E-01  -1.1343940718268622E-01  -9.8726934820948076E-02  -6.9479683084486349E-02  -9.3399583536699346E-02  -8.0124615887334619E-02  -9.1187101162867573E-02  -1.3501235310624313E-01  -1.2045972482662722E-01  -7.4712717960245464E-02  -8.3978557794350164E-02  -7.3339641063478345E-02  -1.0809888581661126E-01  -8.9415178538732487E-02  -9.1020380004355778E-02  -7.7698276650039588E-02  -7.8743835212865099E-02  -8.3242005058876606E-02  -8.5815052123830407E-02  -7.9743241722798050E-02  -7.4804982335036380E-02  -6.3202734757256324E-02  -9.0450486407497296E-02  -8.5794425106478875E-02  -1.1362927492200178E-01  -7.0490623799091962E-02  -9.1375169593201591E-02  -7.4959500528184217E-02  -7.6636974973535749E-02  -9.1081546398767574E-02  -7.8321633442049413E-02  -1.0885311533421234E-01  -6.6605163071313353E-02  -7.3950869092861096E-02  -9.2322668880502612E-02  -1.6819023044114473E-01  -8.5968809255671894E-02  -8.9207620765676773E-02  -1.1429819272901591E-01  -7.7209117154713278E-02  -9.7321198489143251E-02  -8.9694890886464693E-02  -8.0998359846443477E-02  -7.7345298308231752E-02  -7.3593597222246926E-02  -9.3942411565710968E-02  -9.5417666160967030E-02  -1.0348805095735440E-01  -1.1549397959455328E-01  -1.1349314311307968E-01  -6.4369106501468279E-02  -1.0991271444416258E-01  -1.2757708157241429E-01  -1.3520204291611135E-01  -9.1071607475369409E-02  -1.1438671626836699E-01  -7.3365749408473152E-02  -7.3882891119558911E-02  -1.1000361936455655E-01  -9.0243835399279243E-02  -8.0921645784380047E-02  -8.9457633420051003E-02  -9.5678836445159010E-02  -7.0505255100475936E-02  -1.3042543459781888E-01  -9.0374015437451730E-02  -9.6088676503176332E-02  -1.2292766639937124E-01  -8.4176739994970065E-02  -9.5450323058861600E-02  -6.3156030965487719E-02  -1.2852612427469848E-01  -1.0358664553763711E-01  -9.8631716244094059E-02  -8.8804676034605512E-02  -8.9368172900462534E-02  -6.5976751969547803E-02  -8.6569929916707131E-02  -9.6355770830411122E-02  -1.5087294444756913E-01  -8.8782954808136874E-02  -8.3446332147417215E-02  -1.0582528127773121E-01  -6.2466747877843523E-02  -8.7914586226525981E-02  -1.1833933744671188E-01  -1.0307131060625127E-01  -7.7276644073960329E-02  -9.4826368663808364E-02  -6.4800230603390865E-02  -1.1156172524829702E-01  -9.2530921826353654E-02  -7.2105131153520810E-02  -7.6449227572776057E-02  -1.1292499677237074E-01  -8.1639318456160528E-02  -9.0338067793527363E-02  -1.2761880890660302E-01  -1.0336270975885130E-01  -9.7216828930011323E-02  -9.5779619070903127E-02  -8.0462751742992764E-02  -7.6537619710400781E-02  -6.7289906117170464E-02  -9.5575156486474966E-02  -1.0506696718783561E-01  -9.9174878590043231E-02  -1.1035692434159886E-01  -9.0322876936691610E-02  -1.1178191911135067E-01  -8.7607082560960461E-02  -9.3757858001755998E-02  -8.1879223335033391E-02  -6.7230064559261990E-02  -8.1032891665718740E-02  -9.6192165733114107E-02  -8.2327662877500984E-02  -1.0159295684687189E-01  -1.3149116369008729E-01  -1.2072486917698690E-01  -9.0331768918710045E-02  -1.1312661998802775E-01  -8.5592676351550781E-02  -8.0449882864548350E-02  -1.0791334165166695E-01  -1.1042133140912293E-01  -7.8267828345749080E-02  -7.8925649028919367E-02  -9.8077689708827673E-02  -8.1948607150256411E-02  -1.0244995361085187E-01  -1.0357467411752566E-01  -8.1620949858271952E-02  -1.5756802627153071E-01  -7.0404297676992189E-02  -8.9991811769345828E-02  -1.7430831829580454E-01  -1.0158766249962889E-01  -1.1755631662145917E-01  -1.5541979512898715E-01  -9.3385650124764463E-02  -9.2777264112093402E-02  -1.0950536556804234E-01  -1.0072214149038150E-01  -8.4941613911847416E-02  -9.6281485627936897E-02  -1.1735903067252568E-01  -6.2225059729878532E-02  -8.9466076371513895E-02  -7.8037576341411383E-02  -8.2414936197035923E-02  -9.4432056143491358E-02  -8.1383919859499249E-02  -8.5417842202357402E-02  -1.1138862017557583E-01  -8.6578688482551153E-02  -6.6445656951973520E-02  -8.1976579115353651E-02  -8.0730906432945948E-02  -1.0717769891723700E-01  -1.1596093413481059E-01  -6.7908559631723278E-02  -1.2571010519527048E-01  -1.4111157002534411E-01  -1.0757791928781138E-01  -9.1972453499940113E-02  -6.7026320030819472E-02  -8.5651999959137248E-02  -1.1533599016865476E-01  -8.9550017568186258E-02  -9.6709101066466588E-02  -8.7155434048455382E-02  -8.3554652506983143E-02  -1.0219857016929532E-01  -7.3891161111539733E-02  -9.3867894643079985E-02  -7.5170790499214712E-02  -1.1021878299469587E-01  -9.5554877354964290E-02  -8.1273775820069366E-02  -1.1098474747965846E-01  -1.1000928820031923E-01  -8.9180278245539632E-02  -8.4548337327439563E-02  -1.3661307151887797E-01  -7.7316691845043889E-02  -1.2942020409382998E-01  -9.6724942243886072E-02  -8.2804123619629730E-02  -1.1094212663992550E-01  -7.8545959367538901E-02  -1.0999441973693912E-01  -7.4844163739107114E-02  -6.3766116918598764E-02  -8.1449243667232343E-02  -7.6743070243847175E-02  -9.4616639118807869E-02  -7.0681993795608467E-02  -7.4198654102971065E-02  -9.9518545235059389E-02  -7.9935283099321630E-02  -7.4849684988512369E-02  -9.2508203988426643E-02  -8.5112325047130150E-02  -1.0168964180236510E-01  -9.0568711526825468E-02  -1.3330528666749161E-01  -9.6842938211375768E-02  -9.9859349161631902E-02  -8.0970278946374596E-02  -8.1987939966764053E-02  -1.1138235780265619E-01  -8.0970463848404534E-02  -9.0190909633275279E-02  -6.5690923176437668E-02  -9.6947233098407568E-02  -8.7482634282102914E-02  -9.6275499476591128E-02  -8.1991894305532054E-02  -9.6794136324042948E-02  -1.0268157306154152E-01  -9.9631274076522752E-02  -1.1022942217226729E-01  -7.2700655254321317E-02  -1.3376396498880488E-01  -8.4571300239930466E-02  -6.9990458628020169E-02  -1.0192387865713481E-01  -8.8000272198096016E-02  -1.2376246048599168E-01  -1.0281072533654073E-01  -8.8603792366189552E-02
[truncated: 9,269,951 more chars]
