# Supplementary material for: Intermolecular Interactions in G Protein-Coupled Receptor Allosteric Sites at the Membrane Interface from Molecular Dynamics Simulations and Quantum Chemical Calculations
Source: J Chem Inf Model. 2022 Sep 30;62(19):4736–47. doi: 10.1021/acs.jcim.2c00788 (PMC9554917; doi:10.1021/acs.jcim.2c00788)
Supplement: Supplementary file 3 — ci2c00788_si_003.zip [file ci2c00788_si_003.zip › quantum_chemical_coordiates_inputs/C5ar1_6c1q/fsapt/fragB.dat]

   => Geometry <=

   1    H     -11.633      28.919      38.304
   2    C     -12.304      29.045      39.168
   3    H     -11.957      29.890      39.782
   4    O     -12.320      27.856      39.939
   5    O     -13.634      29.285      38.718
   6    C     -14.392      28.242      39.168
   7    C     -13.594      27.385      39.920
   8    H     -16.368      28.666      38.408
   9    C     -15.734      27.989      38.982
  10    C     -16.260      26.844      39.606
  11    H     -17.327      26.631      39.501
  12    C     -14.099      26.270      40.548
  13    H     -13.477      25.624      41.167
  14    C     -15.472      26.006      40.394
  15    C     -16.050      24.786      41.070
  16    H     -17.160      24.835      41.026
  17    H     -15.757      23.900      40.482
  18    N     -15.567      24.577      42.427
  19    H     -15.339      22.566      42.002
  20    H     -16.713      22.895      43.068
  21    C     -15.662      23.189      42.851
  22    H     -16.446      22.043      45.188
  23    C     -15.366      22.212      45.163
  24    C     -14.589      21.786      46.256
  25    H     -15.038      21.300      47.123
  26    C     -13.412      23.050      43.994
  27    H     -12.948      23.517      43.125
  28    C     -12.659      22.632      45.069
  29    C     -13.230      22.009      46.182
  30    O     -12.244      21.654      47.049
  31    C     -11.078      22.338      46.596
  32    H     -10.216      21.663      46.663
  33    H     -10.912      23.249      47.198
  34    O     -11.312      22.687      45.236
  35    C     -14.806      22.829      44.043
  36    C     -16.215      25.450      43.402
  37    H     -15.864      25.131      44.395
  38    H     -17.309      25.285      43.389
  39    C     -15.958      26.908      43.221
  40    C     -18.132      27.980      42.263
  41    C     -19.147      27.200      42.837
  42    H     -18.910      26.531      43.666
  43    C     -20.465      27.310      42.399
  44    H     -21.240      26.699      42.868
  45    H     -21.838      28.314      41.059
  46    C     -20.802      28.215      41.393
  47    H     -20.057      29.726      40.038
  48    C     -19.805      29.004      40.819
  49    C     -18.485      28.882      41.244
  50    H     -17.708      29.499      40.794
  51    N     -15.979      29.081      42.651
  52    C     -14.776      28.780      43.104
  53    C     -16.738      27.943      42.722
  54    C     -13.695      29.759      43.284
  55    C     -13.990      30.987      43.893
  56    H     -15.014      31.220      44.191
  57    H     -13.249      32.851      44.637
  58    C     -12.980      31.909      44.154
  59    C     -11.665      31.611      43.804
  60    H     -10.867      32.310      44.063
  61    C     -11.368      30.418      43.141
  62    H     -10.340      30.184      42.854
  63    C     -12.378      29.501      42.872
  64    H     -12.145      28.584      42.330
  65    N     -14.718      27.465      43.461
  66    C     -13.610      26.782      44.103
  67    H     -12.698      27.346      43.878
  68    H     -13.505      25.797      43.627
  69    C     -13.747      26.633      45.610
  70    H     -14.599      25.974      45.845
  71    H     -13.975      27.613      46.061
  72    H     -12.121      25.216      45.600
  73    H     -11.675      26.811      46.186
  74    C     -12.477      26.055      46.222
  75    C     -12.661      25.585      47.656
  76    H     -11.713      25.200      48.059
  77    H     -12.973      26.418      48.302
  78    H     -13.415      24.781      47.723
  79    C     -12.180      37.730      37.589
  80    C     -13.103      37.190      38.686
  81    O     -13.470      37.933      39.581
  82    N     -13.517      35.911      38.573
  83    C     -14.345      35.335      39.617
  84    C     -13.537      35.134      40.903
  85    O     -13.986      35.560      41.962
  86    C     -15.090      34.116      39.066
  87    C     -15.818      33.310      40.083
  88    C     -15.503      32.036      40.507
  89    C     -17.004      33.690      40.801
  90    N     -16.414      31.604      41.427
  91    C     -17.348      32.584      41.628
  92    C     -17.813      34.840      40.818
  93    C     -18.493      32.597      42.436
  94    C     -18.938      34.857      41.630
  95    C     -19.278      33.742      42.424
  96    N     -12.299      34.605      40.819
  97    C     -11.456      34.571      42.013
  98    C     -11.176      35.941      42.619
  99    O     -11.101      36.066      43.833
 100    C     -10.208      33.833      41.532
 101    C     -10.765      32.890      40.475
 102    C     -11.756      33.779      39.745
 103    N     -10.987      36.964      41.765
 104    C     -10.694      38.283      42.277
 105    H     -11.659      38.559      38.091
 106    H     -15.075      36.097      39.920
 107    H     -14.390      33.471      38.514
 108    H     -15.798      34.508      38.316
 109    H     -14.689      31.384      40.186
 110    H     -16.341      30.697      41.931
 111    H     -17.560      35.710      40.206
 112    H     -18.760      31.736      43.052
 113    H     -19.567      35.750      41.668
 114    H     -20.174      33.783      43.047
 115    H     -11.969      34.013      42.810
 116    H      -9.691      33.329      42.356
 117    H      -9.505      34.548      41.069
 118    H     -11.302      32.059      40.960
 119    H     -10.013      32.462      39.801
 120    H     -11.239      34.392      38.992
 121    H     -12.539      33.205      39.237
 122    H     -10.927      36.803      40.761
 123    H      -9.925      38.199      43.062
 124    H     -11.456      36.962      37.319
 125    H     -12.785      38.127      36.774
 126    H     -13.250      35.364      37.768
 127    H     -11.599      38.718      42.700
 128    H     -10.320      38.911      41.468
 129    C      -9.162      24.200      50.727
 130    H      -8.516      23.343      50.488
 131    H     -10.211      23.868      50.743
 132    H      -8.918      24.570      51.730
 133    C      -8.939      25.262      49.676
 134    H      -7.878      25.575      49.723
 135    O      -9.206      24.678      48.417
 136    H      -8.984      25.315      47.713
 137    C      -9.772      26.547      49.868
 138    H     -10.833      26.316      49.703
 139    O     -10.252      26.479      52.207
 140    H      -8.499      28.640      50.689
 141    N      -8.915      28.164      51.488
 142    C      -9.682      27.071      51.302
 143    C      -8.701      28.695      52.804
 144    H      -7.649      28.575      53.119
 145    H      -8.966      29.762      52.857
 146    H      -9.339      28.133      53.498
 147    H      -8.366      27.515      48.621
 148    C     -10.186      28.429      48.355
 149    O     -11.381      28.466      48.593
 150    C      -9.539      29.515      47.475
 151    H      -9.658      30.421      48.096
 152    N      -9.352      27.500      48.874
 153    H     -10.121      29.628      46.560
 154    H      -8.478      29.296      47.359
 155    H     -10.526      15.402      50.657
 156    H      -8.829      15.072      50.276
 157    H      -9.245      16.067      51.713
 158    C      -9.513      15.832      50.674
 159    C      -9.482      17.032      49.771
 160    O      -9.352      16.922      48.554
 161    N      -9.591      18.247      50.352
 162    H      -9.808      18.301      51.340
 163    C      -9.739      19.452      49.556
 164    H     -10.648      19.388      48.935
 165    C      -9.809      20.676      50.450
 166    H      -8.911      20.764      51.081
 167    H      -9.883      21.588      49.843
 168    H     -10.696      20.636      51.101
 169    O      -8.810      19.970      47.409
 170    C      -8.600      19.584      48.549
 171    N      -7.357      19.302      48.990
 172    H      -7.230      18.998      49.948
 173    C      -6.217      19.460      48.117
 174    H      -6.268      20.457      47.653
 175    C     -10.113      17.853      44.610
 176    H     -10.393      17.121      43.836
 177    C      -9.536      19.044      43.838
 178    O      -9.775      19.189      42.647
 179    N      -8.796      19.919      44.544
 180    H      -8.689      19.806      45.552
 181    C      -8.255      21.102      43.906
 182    H      -9.071      21.664      43.429
 183    O      -7.323      21.344      41.706
 184    C      -7.315      20.724      42.757
 185    N      -6.463      19.706      43.008
 186    H      -6.460      19.262      43.924
 187    C      -5.558      19.213      41.994
 188    H      -5.030      20.066      41.540
 189    H      -8.185      22.332      45.709
 190    C      -7.521      21.981      44.906
 191    H      -6.680      21.436      45.357
 192    H      -7.122      22.864      44.388
 193    N      -9.117      17.284      45.490
 194    H      -9.270      17.323      46.496
 195    C      -7.956      16.797      45.016
 196    O      -7.692      16.724      43.823
 197    C      -6.946      16.328      46.069
 198    C     -11.992      17.093      46.123
 199    H     -11.292      16.577      46.796
 200    H     -12.372      16.359      45.395
 201    H     -12.844      17.436      46.730
 202    C     -11.355      18.280      45.409
 203    H     -11.008      19.000      46.171
 204    H     -11.956      19.902      44.066
 205    H     -12.706      18.334      43.703
 206    H     -13.247      19.283      45.111
 207    C     -12.367      18.989      44.521
 208    H      -6.247      18.697      47.339
 209    H      -5.300      19.376      48.699
 210    H      -6.125      18.686      41.226
 211    H      -4.833      18.539      42.451
 212    H      -6.049      15.957      45.572
 213    H      -6.681      17.164      46.717
 214    H      -7.387      15.531      46.667
 215    H      -8.722      31.340      37.035
 216    C      -8.852      32.075      36.228
 217    H      -8.147      31.812      35.427
 218    N     -10.203      32.009      35.747
 219    H     -10.416      32.378      34.822
 220    O     -11.012      31.200      37.692
 221    C     -11.195      31.545      36.536
 222    C     -12.544      31.290      35.861
 223    H     -13.269      31.249      36.690
 224    C     -12.432      29.914      35.195
 225    H     -11.570      29.920      34.506
 226    H     -12.170      29.205      35.995
 227    C     -13.287      27.989      33.893
 228    H     -12.415      28.047      33.223
 229    H     -14.124      27.546      33.332
 230    H     -13.027      27.294      34.709
 231    C     -13.654      29.361      34.461
 232    H     -13.886      30.022      33.601
 233    H     -15.740      28.842      34.796
 234    C     -14.894      29.285      35.344
 235    H     -15.212      30.275      35.706
 236    H     -14.705      28.659      36.229
 237    H     -13.198      32.025      33.975
 238    N     -12.928      32.303      34.910
 239    C     -12.948      33.609      35.209
 240    O     -12.634      34.050      36.311
 241    C     -13.375      34.553      34.087
 242    H     -12.813      35.478      34.309
 243    H      -8.638      33.078      36.599
 244    H     -14.443      34.752      34.171
 245    H     -13.040      34.151      33.131
 246    C     -14.299      39.040      43.218
 247    C     -14.715      38.296      44.490
 248    O     -15.416      38.853      45.319
 249    N     -14.300      37.011      44.614
 250    C     -14.781      36.187      45.693
 251    C     -13.697      35.545      46.554
 252    O     -14.002      34.701      47.383
 253    C     -15.765      35.109      45.211
 254    O     -15.149      34.222      44.305
 255    C     -17.037      35.704      44.639
 256    N     -12.442      36.000      46.361
 257    C     -11.318      35.415      47.033
 258    H     -14.029      40.042      43.583
 259    H     -13.819      36.577      43.831
 260    H     -15.327      36.870      46.364
 261    H     -15.996      34.505      46.101
 262    H     -15.006      34.670      43.457
 263    H     -17.711      34.900      44.314
 264    H     -17.551      36.334      45.379
 265    H     -16.817      36.329      43.759
 266    H     -12.260      36.595      45.561
 267    H     -10.762      36.162      47.625
 268    H     -11.698      34.639      47.711
 269    H     -10.624      34.964      46.306
 270    H     -13.415      38.562      42.794
 271    H     -15.156      39.118      42.550
 272    C      -7.822      27.308      34.237
 273    H      -7.623      27.089      33.183
 274    C      -8.703      28.334      34.585
 275    H      -9.055      28.821      32.783
 276    O      -9.326      29.108      33.661
 277    C      -8.972      28.583      35.935
 278    H      -9.677      29.367      36.211
 279    H      -8.571      28.032      37.963
 280    C      -8.345      27.826      36.913
 281    C      -7.450      26.798      36.582
 282    C      -7.208      26.544      35.230
 283    H      -6.563      25.706      34.947
 284    C      -6.773      26.015      37.670
 285    C      -5.600      26.776      38.307
 286    H      -5.902      27.818      38.502
 287    H      -7.498      25.808      38.470
 288    H      -6.422      25.039      37.293
 289    N      -4.425      26.748      37.470
 290    C      -3.261      27.321      37.868
 291    H      -4.524      26.415      36.519
 292    O      -3.135      27.807      38.987
 293    C      -2.124      27.284      36.885
 294    H      -2.358      26.733      35.965
 295    H      -1.838      28.314      36.631
 296    H      -1.256      26.821      37.376
 297    C      -5.316      26.194      39.683
 298    O      -5.946      26.587      40.659
 299    N      -4.375      25.246      39.776
 300    H      -3.929      24.920      38.928
 301    C      -4.021      24.657      41.046
 302    H      -4.851      24.031      41.413
 303    H      -3.816      25.448      41.768
 304    H      -3.128      24.044      40.925
 305    C     -10.578      25.813      41.935
 306    H     -11.075      24.924      42.358
 307    H     -11.094      26.097      41.009
 308    H     -10.716      26.638      42.652
 309    C      -9.107      25.522      41.670
 310    H      -8.665      26.407      41.179
 311    C      -8.345      25.295      42.977
 312    H      -7.351      24.864      42.766
 313    H      -8.884      24.559      43.596
 314    H      -7.887      24.171      40.461
 315    C      -8.942      24.337      40.728
 316    H      -9.291      23.404      41.196
 317    H      -9.511      24.473      39.795
 318    C      -8.149      26.565      43.800
 319    H      -9.106      27.081      43.960
 320    O      -8.453      26.190      46.145
 321    C      -7.660      26.239      45.213
 322    N      -6.340      26.003      45.357
 323    H      -5.719      26.031      44.548
 324    C      -5.766      25.820      46.676
 325    H      -6.361      25.075      47.227
 326    N      -7.240      27.457      43.107
 327    H      -6.689      27.090      42.332
 328    C      -7.160      28.764      43.416
 329    O      -7.837      29.282      44.296
 330    C      -6.164      29.615      42.619
 331    H      -5.855      30.372      43.353
 332    H      -5.784      26.768      47.214
 333    H      -4.740      25.466      46.579
 334    H      -6.686      30.104      41.797
 335    H      -5.303      29.003      42.351

   => Fragments <=

  int_prot: 318 320 321 322 323 326 327 328 329 
  ret_prot:  79  80  81  82  83  84  85  86  87  88  89  90  91  92  93  94  95  96  97  98  99 100 101 102 103 104 105 106 107 108 109 110 111 112 113 114 115 116 117 118 119 120 121 122 123 124 125 126 127 128 129 130 131 132 133 134 135 136 137 138 139 140 141 142 143 144 145 146 147 148 149 150 151 152 153 154 155 156 157 158 159 160 161 162 163 164 165 166 167 168 169 170 171 172 173 174 175 176 177 178 179 180 181 182 183 184 185 186 187 188 189 190 191 192 193 194 195 196 197 198 199 200 201 202 203 204 205 206 207 208 209 210 211 212 213 214 215 216 217 218 219 220 221 222 223 224 225 226 227 228 229 230 231 232 233 234 235 236 237 238 239 240 241 242 243 244 245 246 247 248 249 250 251 252 253 254 255 256 257 258 259 260 261 262 263 264 265 266 267 268 269 270 271 272 273 274 275 276 277 278 279 280 281 282 283 284 285 286 287 288 289 290 291 292 293 294 295 296 297 298 299 300 301 302 303 304 305 306 307 308 309 310 311 312 313 314 315 316 317 319 324 325 330 331 332 333 334 335 

   => Links <=

    Link-1: 318 319 
    Link-2: 328 330 
    Link-3: 322 324 
    Link-4: 318 311 

   => Orbitals <=

  int_prot:   9  14  29  35  48  52  78 121 130 230 232 283 306 310 328 382 405 406 419 435 436 439 445 
  ret_prot:   1   2   3   4   5   6   7   8  10  11  12  13  15  16  17  18  19  20  21  22  23  24  25  26  27  28  30  31  32  33  34  36  37  38  39  40  41  42  43  44  45  46  47  49  50  51  53  54  55  56  57  58  59  60  61  62  63  64  65  66  67  68  69  70  71  72  73  74  75  76  77  79  80  81  82  83  84  85  86  87  88  89  90  91  92  93  94  95  96  97  98  99 100 101 102 103 104 105 106 107 108 109 110 111 112 113 114 115 116 117 118 119 120 123 124 125 126 127 128 129 131 132 133 134 135 136 137 138 139 140 141 142 143 144 145 146 147 148 149 150 151 152 153 154 155 156 157 158 159 160 161 162 163 164 165 166 167 168 169 170 171 172 173 174 175 176 177 178 179 180 181 182 183 184 185 186 187 188 189 190 191 192 193 194 195 196 197 198 199 200 201 202 203 204 205 206 207 208 209 210 211 212 213 214 215 216 217 218 219 220 221 222 223 224 225 226 227 228 229 231 233 234 235 236 237 238 239 240 241 242 243 244 245 246 247 248 249 250 251 252 253 254 255 256 257 258 259 260 261 262 263 264 265 266 267 268 269 270 271 272 273 274 275 276 277 278 279 280 281 282 284 285 286 287 288 289 290 291 292 293 294 295 296 297 298 299 300 301 302 304 305 307 308 309 311 312 313 314 315 316 317 318 319 320 321 322 323 324 325 326 327 329 330 331 332 333 334 335 336 337 338 339 340 341 342 343 344 345 346 347 348 349 350 351 352 353 354 355 356 357 358 359 360 361 362 363 364 365 366 367 368 370 371 372 373 375 376 377 378 379 380 381 383 384 385 386 387 388 389 390 391 392 393 394 395 396 397 398 399 400 401 402 403 404 407 408 409 410 411 412 413 414 415 416 417 418 420 421 422 423 424 425 426 427 428 429 430 431 432 433 434 437 438 440 441 442 443 444 446 447 448 449 450 451 452 453 454 455 456 457 458 459 
    Link-1: 122 
    Link-2: 303 
    Link-3: 369 
    Link-4: 374 

   =>  Nuclear Weights <=

  int_prot: 318 (      4.000) 320 (      8.000) 321 (      6.000) 322 (      6.000) 323 (      1.000) 326 (      7.000) 327 (      1.000) 328 (      5.000) 329 (      8.000) 
  ret_prot:  79 (      6.000)  80 (      6.000)  81 (      8.000)  82 (      7.000)  83 (      6.000)  84 (      6.000)  85 (      8.000)  86 (      6.000)  87 (      6.000)  88 (      6.000)  89 (      6.000)  90 (      7.000)  91 (      6.000)  92 (      6.000)  93 (      6.000)  94 (      6.000)  95 (      6.000)  96 (      7.000)  97 (      6.000)  98 (      6.000)  99 (      8.000) 100 (      6.000) 101 (      6.000) 102 (      6.000) 103 (      7.000) 104 (      6.000) 105 (      1.000) 106 (      1.000) 107 (      1.000) 108 (      1.000) 109 (      1.000) 110 (      1.000) 111 (      1.000) 112 (      1.000) 113 (      1.000) 114 (      1.000) 115 (      1.000) 116 (      1.000) 117 (      1.000) 118 (      1.000) 119 (      1.000) 120 (      1.000) 121 (      1.000) 122 (      1.000) 123 (      1.000) 124 (      1.000) 125 (      1.000) 126 (      1.000) 127 (      1.000) 128 (      1.000) 129 (      6.000) 130 (      1.000) 131 (      1.000) 132 (      1.000) 133 (      6.000) 134 (      1.000) 135 (      8.000) 136 (      1.000) 137 (      6.000) 138 (      1.000) 139 (      8.000) 140 (      1.000) 141 (      7.000) 142 (      6.000) 143 (      6.000) 144 (      1.000) 145 (      1.000) 146 (      1.000) 147 (      1.000) 148 (      6.000) 149 (      8.000) 150 (      6.000) 151 (      1.000) 152 (      7.000) 153 (      1.000) 154 (      1.000) 155 (      1.000) 156 (      1.000) 157 (      1.000) 158 (      6.000) 159 (      6.000) 160 (      8.000) 161 (      7.000) 162 (      1.000) 163 (      6.000) 164 (      1.000) 165 (      6.000) 166 (      1.000) 167 (      1.000) 168 (      1.000) 169 (      8.000) 170 (      6.000) 171 (      7.000) 172 (      1.000) 173 (      6.000) 174 (      1.000) 175 (      6.000) 176 (      1.000) 177 (      6.000) 178 (      8.000) 179 (      7.000) 180 (      1.000) 181 (      6.000) 182 (      1.000) 183 (      8.000) 184 (      6.000) 185 (      7.000) 186 (      1.000) 187 (      6.000) 188 (      1.000) 189 (      1.000) 190 (      6.000) 191 (      1.000) 192 (      1.000) 193 (      7.000) 194 (      1.000) 195 (      6.000) 196 (      8.000) 197 (      6.000) 198 (      6.000) 199 (      1.000) 200 (      1.000) 201 (      1.000) 202 (      6.000) 203 (      1.000) 204 (      1.000) 205 (      1.000) 206 (      1.000) 207 (      6.000) 208 (      1.000) 209 (      1.000) 210 (      1.000) 211 (      1.000) 212 (      1.000) 213 (      1.000) 214 (      1.000) 215 (      1.000) 216 (      6.000) 217 (      1.000) 218 (      7.000) 219 (      1.000) 220 (      8.000) 221 (      6.000) 222 (      6.000) 223 (      1.000) 224 (      6.000) 225 (      1.000) 226 (      1.000) 227 (      6.000) 228 (      1.000) 229 (      1.000) 230 (      1.000) 231 (      6.000) 232 (      1.000) 233 (      1.000) 234 (      6.000) 235 (      1.000) 236 (      1.000) 237 (      1.000) 238 (      7.000) 239 (      6.000) 240 (      8.000) 241 (      6.000) 242 (      1.000) 243 (      1.000) 244 (      1.000) 245 (      1.000) 246 (      6.000) 247 (      6.000) 248 (      8.000) 249 (      7.000) 250 (      6.000) 251 (      6.000) 252 (      8.000) 253 (      6.000) 254 (      8.000) 255 (      6.000) 256 (      7.000) 257 (      6.000) 258 (      1.000) 259 (      1.000) 260 (      1.000) 261 (      1.000) 262 (      1.000) 263 (      1.000) 264 (      1.000) 265 (      1.000) 266 (      1.000) 267 (      1.000) 268 (      1.000) 269 (      1.000) 270 (      1.000) 271 (      1.000) 272 (      6.000) 273 (      1.000) 274 (      6.000) 275 (      1.000) 276 (      8.000) 277 (      6.000) 278 (      1.000) 279 (      1.000) 280 (      6.000) 281 (      6.000) 282 (      6.000) 283 (      1.000) 284 (      6.000) 285 (      6.000) 286 (      1.000) 287 (      1.000) 288 (      1.000) 289 (      7.000) 290 (      6.000) 291 (      1.000) 292 (      8.000) 293 (      6.000) 294 (      1.000) 295 (      1.000) 296 (      1.000) 297 (      6.000) 298 (      8.000) 299 (      7.000) 300 (      1.000) 301 (      6.000) 302 (      1.000) 303 (      1.000) 304 (      1.000) 305 (      6.000) 306 (      1.000) 307 (      1.000) 308 (      1.000) 309 (      6.000) 310 (      1.000) 311 (      5.000) 312 (      1.000) 313 (      1.000) 314 (      1.000) 315 (      6.000) 316 (      1.000) 317 (      1.000) 324 (      5.000) 325 (      1.000) 330 (      5.000) 331 (      1.000) 332 (      1.000) 333 (      1.000) 334 (      1.000) 335 (      1.000) 
    Link-1: 318 (      1.000) 319 (      1.000) 
    Link-2: 328 (      1.000) 330 (      1.000) 
    Link-3: 322 (      1.000) 324 (      1.000) 
    Link-4: 311 (      1.000) 318 (      1.000) 

  => Charges <=

  int_prot: Z =      46.000, Y =      46.000, Q =       0.000
  ret_prot: Z =     864.000, Y =     864.000, Q =       0.000
    Link-1: Z =       2.000, Y =       2.000, Q =       0.000
    Link-2: Z =       2.000, Y =       2.000, Q =       0.000
    Link-3: Z =       2.000, Y =       2.000, Q =       0.000
    Link-4: Z =       2.000, Y =       2.000, Q =       0.000

   => Orbital Check (Loss in Docc) <=

    Fragment: int_prot:
       9:       0.000
      14:       0.000
      29:       0.001
      35:       0.000
      48:       0.000
      52:       0.002
      78:       0.003
     121:       0.002
     130:       0.002
     230:       0.002
     232:       0.002
     283:       0.015
     306:       0.002
     310:       0.003
     328:       0.006
     382:       0.006
     405:       0.001
     406:       0.001
     419:       0.006
     435:       0.015
     436:       0.006
     439:       0.008
     445:       0.013
    Fragment: ret_prot:
       1:       0.000
       2:       0.000
       3:       0.000
       4:       0.000
       5:       0.000
       6:       0.000
       7:       0.000
       8:       0.000
      10:       0.000
      11:       0.000
      12:       0.000
      13:       0.000
      15:       0.000
      16:       0.000
      17:       0.000
      18:       0.000
      19:       0.000
      20:       0.000
      21:       0.000
      22:       0.000
      23:       0.000
      24:       0.000
      25:       0.000
      26:       0.000
      27:       0.000
      28:       0.000
      30:       0.000
      31:       0.000
      32:       0.000
      33:       0.000
      34:       0.000
      36:       0.000
      37:       0.000
      38:       0.000
      39:       0.000
      40:       0.000
      41:       0.000
      42:       0.000
      43:       0.000
      44:       0.000
      45:       0.000
      46:       0.000
      47:       0.000
      49:       0.000
      50:       0.000
      51:       0.000
      53:       0.000
      54:       0.000
      55:       0.000
      56:       0.000
      57:       0.000
      58:       0.000
      59:       0.000
      60:       0.000
      61:       0.000
      62:       0.000
      63:       0.000
      64:       0.000
      65:       0.000
      66:       0.000
      67:       0.000
      68:       0.000
      69:       0.000
      70:       0.000
      71:       0.001
      72:       0.000
      73:       0.000
      74:       0.000
      75:       0.000
      76:       0.000
      77:       0.000
      79:       0.000
      80:       0.000
      81:       0.000
      82:       0.000
      83:       0.000
      84:       0.000
      85:       0.000
      86:       0.000
      87:       0.000
      88:       0.000
      89:       0.000
      90:       0.000
      91:       0.000
      92:       0.000
      93:       0.000
      94:       0.000
      95:       0.000
      96:       0.000
      97:       0.000
      98:       0.000
      99:       0.001
     100:       0.000
     101:       0.000
     102:       0.000
     103:       0.002
     104:       0.000
     105:       0.000
     106:       0.000
     107:       0.000
     108:       0.000
     109:       0.000
     110:       0.000
     111:       0.000
     112:       0.000
     113:       0.000
     114:       0.000
     115:       0.000
     116:       0.000
     117:       0.000
     118:       0.000
     119:       0.000
     120:       0.000
     123:       0.000
     124:       0.000
     125:       0.000
     126:       0.000
     127:       0.000
     128:       0.000
     129:       0.000
     131:       0.000
     132:       0.000
     133:       0.000
     134:       0.000
     135:       0.000
     136:       0.000
     137:       0.001
     138:       0.000
     139:       0.000
     140:       0.000
     141:       0.000
     142:       0.000
     143:       0.000
     144:       0.000
     145:       0.000
     146:       0.000
     147:       0.000
     148:       0.000
     149:       0.000
     150:       0.000
     151:       0.000
     152:       0.000
     153:       0.003
     154:       0.000
     155:       0.000
     156:       0.000
     157:       0.001
     158:       0.000
     159:       0.000
     160:       0.000
     161:       0.000
     162:       0.000
     163:       0.000
     164:       0.000
     165:       0.000
     166:       0.000
     167:       0.000
     168:       0.000
     169:       0.000
     170:       0.000
     171:       0.005
     172:       0.000
     173:       0.000
     174:       0.000
     175:       0.008
     176:       0.000
     177:       0.000
     178:       0.002
     179:       0.000
     180:       0.000
     181:       0.000
     182:       0.000
     183:       0.000
     184:       0.000
     185:       0.000
     186:       0.001
     187:       0.000
     188:       0.000
     189:       0.000
     190:       0.000
     191:       0.000
     192:       0.000
     193:       0.000
     194:       0.004
     195:       0.000
     196:       0.000
     197:       0.000
     198:       0.000
     199:       0.000
     200:       0.000
     201:       0.000
     202:       0.000
     203:       0.000
     204:       0.000
     205:       0.000
     206:       0.000
     207:       0.000
     208:       0.000
     209:       0.000
     210:       0.000
     211:       0.000
     212:       0.005
     213:       0.000
     214:       0.000
     215:       0.000
     216:       0.000
     217:       0.000
     218:       0.000
     219:       0.000
     220:       0.000
     221:       0.000
     222:       0.000
     223:       0.000
     224:       0.000
     225:       0.000
     226:       0.003
     227:       0.000
     228:       0.000
     229:       0.005
     231:       0.000
     233:       0.000
     234:       0.000
     235:       0.000
     236:       0.000
     237:       0.000
     238:       0.000
     239:       0.000
     240:       0.000
     241:       0.000
     242:       0.000
     243:       0.000
     244:       0.000
     245:       0.000
     246:       0.000
     247:       0.000
     248:       0.000
     249:       0.000
     250:       0.000
     251:       0.001
     252:       0.003
     253:       0.000
     254:       0.002
     255:       0.000
     256:       0.000
     257:       0.000
     258:       0.000
     259:       0.000
     260:       0.000
     261:       0.000
     262:       0.015
     263:       0.001
     264:       0.000
     265:       0.000
     266:       0.004
     267:       0.000
     268:       0.000
     269:       0.000
     270:       0.000
     271:       0.000
     272:       0.000
     273:       0.005
     274:       0.000
     275:       0.000
     276:       0.000
     277:       0.000
     278:       0.000
     279:       0.000
     280:       0.000
     281:       0.000
     282:       0.000
     284:       0.000
     285:       0.000
     286:       0.000
     287:       0.000
     288:       0.000
     289:       0.000
     290:       0.000
     291:       0.000
     292:       0.000
     293:       0.000
     294:       0.000
     295:       0.000
     296:       0.000
     297:       0.000
     298:       0.000
     299:       0.005
     300:       0.000
     301:       0.000
     302:       0.000
     304:       0.000
     305:       0.000
     307:       0.001
     308:       0.000
     309:       0.000
     311:       0.000
     312:       0.000
     313:       0.000
     314:       0.000
     315:       0.000
     316:       0.000
     317:       0.000
     318:       0.001
     319:       0.000
     320:       0.000
     321:       0.000
     322:       0.002
     323:       0.000
     324:       0.000
     325:       0.003
     326:       0.000
     327:       0.000
     329:       0.000
     330:       0.000
     331:       0.000
     332:       0.000
     333:       0.000
     334:       0.000
     335:       0.000
     336:       0.000
     337:       0.000
     338:       0.000
     339:       0.000
     340:       0.000
     341:       0.000
     342:       0.000
     343:       0.000
     344:       0.000
     345:       0.000
     346:       0.000
     347:       0.000
     348:       0.000
     349:       0.001
     350:       0.000
     351:       0.000
     352:       0.000
     353:       0.003
     354:       0.000
     355:       0.000
     356:       0.000
     357:       0.000
     358:       0.000
     359:       0.000
     360:       0.000
     361:       0.000
     362:       0.000
     363:       0.000
     364:       0.000
     365:       0.000
     366:       0.005
     367:       0.001
     368:       0.000
     370:       0.001
     371:       0.000
     372:       0.003
     373:       0.000
     375:       0.000
     376:       0.000
     377:       0.000
     378:       0.000
     379:       0.000
     380:       0.000
     381:       0.000
     383:       0.000
     384:       0.000
     385:       0.000
     386:       0.000
     387:       0.000
     388:       0.000
     389:       0.000
     390:       0.004
     391:       0.001
     392:       0.000
     393:       0.000
     394:       0.000
     395:       0.000
     396:       0.000
     397:       0.000
     398:       0.000
     399:       0.000
     400:       0.000
     401:       0.000
     402:       0.000
     403:       0.000
     404:       0.000
     407:       0.000
     408:       0.001
     409:       0.000
     410:       0.000
     411:       0.000
     412:       0.000
     413:       0.000
     414:       0.002
     415:       0.000
     416:       0.000
     417:       0.002
     418:       0.000
     420:       0.000
     421:       0.000
     422:       0.000
     423:       0.000
     424:       0.001
     425:       0.000
     426:       0.000
     427:       0.000
     428:       0.000
     429:       0.000
     430:       0.003
     431:       0.011
     432:       0.000
     433:       0.001
     434:       0.000
     437:       0.000
     438:       0.000
     440:       0.000
     441:       0.000
     442:       0.000
     443:       0.000
     444:       0.000
     446:       0.000
     447:       0.000
     448:       0.000
     449:       0.000
     450:       0.000
     451:       0.000
     452:       0.000
     453:       0.000
     454:       0.000
     455:       0.000
     456:       0.000
     457:       0.001
     458:       0.000
     459:       0.000
    Fragment: Link-1:
     122:       0.013
    Fragment: Link-2:
     303:       0.004
    Fragment: Link-3:
     369:       0.004
    Fragment: Link-4:
     374:       0.014
