# Supplementary material for: Intermolecular Interactions in G Protein-Coupled Receptor Allosteric Sites at the Membrane Interface from Molecular Dynamics Simulations and Quantum Chemical Calculations
Source: J Chem Inf Model. 2022 Sep 30;62(19):4736–47. doi: 10.1021/acs.jcim.2c00788 (PMC9554917; doi:10.1021/acs.jcim.2c00788)
Supplement: Supplementary file 3 — ci2c00788_si_003.zip [file ci2c00788_si_003.zip › quantum_chemical_coordiates_inputs/C5ar1_6c1q/fsapt/geom.xyz]

335
mol
H                   -11.633250687079    28.918794288066    38.304212316947
C                   -12.304135311284    29.044813995511    39.168271757050
H                   -11.956686367687    29.890072643843    39.782126692677
O                   -12.319531537324    27.856316331663    39.938820632824
O                   -13.633555559459    29.285327074603    38.717986321354
C                   -14.391791114073    28.242389392580    39.167655520696
C                   -13.593644842267    27.384708687926    39.920327417013
H                   -16.368133159106    28.666088571474    38.407689756066
C                   -15.733867462339    27.989101787717    38.981607653698
C                   -16.260240148608    26.843515258881    39.605688783318
H                   -17.326608165829    26.630547515256    39.501027204576
C                   -14.098527606898    26.270165098641    40.547926417708
H                   -13.477381904882    25.623725675225    41.167485665476
C                   -15.471906404753    26.005636210607    40.393798934870
C                   -16.049979179024    24.786118890207    41.069764288296
H                   -17.159578429008    24.835270525656    41.025936462984
H                   -15.757478499671    23.900427441875    40.481551533091
N                   -15.566720211472    24.577208224880    42.427224107612
H                   -15.339058557782    22.565630780214    42.002123324520
H                   -16.712893180947    22.894912443786    43.067626272725
C                   -15.661914840100    23.188748191729    42.850665792275
H                   -16.446103452748    22.042960824519    45.188364137725
C                   -15.366427984766    22.212184930722    45.162824388536
C                   -14.588799472275    21.786258429538    46.256020863842
H                   -15.038225378173    21.299735778454    47.123124528781
C                   -13.411933600881    23.050361327083    43.994275148600
H                   -12.948307768426    23.516527480528    43.125114543154
C                   -12.658740647391    22.632030966440    45.069115574467
C                   -13.229949539573    22.008540488774    46.181576849127
O                   -12.243632026511    21.653539955055    47.049206531555
C                   -11.078113607404    22.337656798866    46.595787957877
H                   -10.216044038099    21.663375520367    46.663062480358
H                   -10.912498830772    23.248843465269    47.198460693800
O                   -11.311580606402    22.686784516490    45.236395036823
C                   -14.806231159408    22.829306594413    44.043009320188
C                   -16.214641243970    25.449708451349    43.401541140978
H                   -15.863859398477    25.131260561707    44.395491254261
H                   -17.309466905444    25.285191908955    43.388590504741
C                   -15.958022378121    26.908012302209    43.221106980750
C                   -18.132277663558    27.980372641364    42.262886793597
C                   -19.146946094431    27.200147354041    42.837349711970
H                   -18.910388208506    26.530793620735    43.666224791285
C                   -20.465312159883    27.309840874663    42.399121641687
H                   -21.240208995281    26.699253957083    42.868473544033
H                   -21.837570134587    28.314160742550    41.059234087645
C                   -20.801604746829    28.215189101868    41.392821994908
H                   -20.057321918961    29.725635047616    40.038326238721
C                   -19.804574843086    29.003953906974    40.819134151290
C                   -18.485430342474    28.882203225003    41.244326113875
H                   -17.707770737182    29.498578941264    40.793601905479
N                   -15.979236697139    29.081254665238    42.651495453696
C                   -14.776378746962    28.780372768138    43.104124949618
C                   -16.738043193242    27.943377690383    42.721985780982
C                   -13.695163334006    29.759412031508    43.284100181942
C                   -13.990282041951    30.986631284962    43.893404001473
H                   -15.013796083996    31.219865074331    44.190655604536
H                   -13.249182092202    32.851197256305    44.636922225163
C                   -12.980017982319    31.909149400824    44.153782133480
C                   -11.665013479116    31.610678573150    43.804204998497
H                   -10.866775848549    32.309700470242    44.063119207404
C                   -11.368221064438    30.418455093520    43.141280435697
H                   -10.340198608192    30.184010382365    42.853803322353
C                   -12.378021046461    29.501123963690    42.872458435887
H                   -12.145126724180    28.584050395192    42.329561224982
N                   -14.717827598565    27.465185258755    43.461141636824
C                   -13.609536851961    26.781869366467    44.103397093616
H                   -12.697990151517    27.345586322799    43.878317348293
H                   -13.505462502405    25.796960677552    43.626511194701
C                   -13.747012149684    26.633346186600    45.609918407954
H                   -14.598682236707    25.974212570493    45.844767342194
H                   -13.975280099655    27.613397391627    46.060720633277
H                   -12.121412481641    25.215653607756    45.600308416175
H                   -11.675356447966    26.810815961569    46.185699764492
C                   -12.476635225039    26.054972511030    46.222426301109
C                   -12.660578661825    25.584989375832    47.655564057482
H                   -11.712965931762    25.200174826505    48.059406544573
H                   -12.972722416312    26.418175106085    48.301962063612
H                   -13.414639876654    24.781353901025    47.723097596975
C                   -12.180100000000    37.730100000000    37.589300000000
C                   -13.103100000000    37.190000000000    38.686300000000
O                   -13.470500000000    37.933400000000    39.580900000000
N                   -13.516500000000    35.911300000000    38.573400000000
C                   -14.344700000000    35.334800000000    39.617000000000
C                   -13.536800000000    35.133900000000    40.902700000000
O                   -13.985500000000    35.559900000000    41.962000000000
C                   -15.090300000000    34.115800000000    39.066400000000
C                   -15.818100000000    33.310200000000    40.082900000000
C                   -15.502700000000    32.036000000000    40.507000000000
C                   -17.003800000000    33.690400000000    40.800600000000
N                   -16.413700000000    31.604100000000    41.426900000000
C                   -17.348100000000    32.584200000000    41.627900000000
C                   -17.813200000000    34.839900000000    40.818200000000
C                   -18.492700000000    32.597400000000    42.436300000000
C                   -18.938200000000    34.856600000000    41.629800000000
C                   -19.277700000000    33.741900000000    42.423800000000
N                   -12.299000000000    34.604900000000    40.818900000000
C                   -11.456100000000    34.571000000000    42.013400000000
C                   -11.175800000000    35.940600000000    42.619200000000
O                   -11.101200000000    36.065600000000    43.832500000000
C                   -10.207800000000    33.833300000000    41.531500000000
C                   -10.765000000000    32.889800000000    40.475300000000
C                   -11.756400000000    33.778500000000    39.744500000000
N                   -10.986900000000    36.963800000000    41.764900000000
C                   -10.693600000000    38.283000000000    42.276800000000
H                   -11.659200000000    38.559500000000    38.091300000000
H                   -15.075300000000    36.096700000000    39.919700000000
H                   -14.389700000000    33.470500000000    38.514400000000
H                   -15.798100000000    34.508200000000    38.315600000000
H                   -14.689100000000    31.383800000000    40.186400000000
H                   -16.340900000000    30.696700000000    41.931000000000
H                   -17.560400000000    35.709900000000    40.206200000000
H                   -18.759700000000    31.735800000000    43.051600000000
H                   -19.566900000000    35.749600000000    41.668000000000
H                   -20.173900000000    33.783400000000    43.047200000000
H                   -11.968600000000    34.012800000000    42.809700000000
H                    -9.691300000000    33.328900000000    42.355600000000
H                    -9.505400000000    34.547800000000    41.069300000000
H                   -11.301900000000    32.058900000000    40.959600000000
H                   -10.013100000000    32.462000000000    39.800600000000
H                   -11.238900000000    34.392200000000    38.992200000000
H                   -12.538700000000    33.205100000000    39.237200000000
H                   -10.927000000000    36.802700000000    40.761400000000
H                    -9.925200000000    38.199400000000    43.061800000000
H                   -11.455700000000    36.962000000000    37.318500000000
H                   -12.784800000000    38.126500000000    36.773600000000
H                   -13.249600000000    35.363500000000    37.767900000000
H                   -11.599100000000    38.717800000000    42.700000000000
H                   -10.319800000000    38.911300000000    41.468300000000
C                    -9.161800000000    24.199800000000    50.727300000000
H                    -8.515900000000    23.342500000000    50.487700000000
H                   -10.211100000000    23.868100000000    50.743200000000
H                    -8.918000000000    24.570300000000    51.729600000000
C                    -8.938900000000    25.261500000000    49.676000000000
H                    -7.878100000000    25.574800000000    49.723000000000
O                    -9.205700000000    24.678500000000    48.417400000000
H                    -8.983700000000    25.315000000000    47.712700000000
C                    -9.771900000000    26.546600000000    49.868500000000
H                   -10.833400000000    26.315700000000    49.702500000000
O                   -10.252300000000    26.478600000000    52.206700000000
H                    -8.498900000000    28.639600000000    50.688700000000
N                    -8.915100000000    28.163900000000    51.487900000000
C                    -9.681700000000    27.071200000000    51.301700000000
C                    -8.700700000000    28.694600000000    52.804200000000
H                    -7.649300000000    28.575300000000    53.118800000000
H                    -8.966300000000    29.762100000000    52.856900000000
H                    -9.339300000000    28.133400000000    53.497900000000
H                    -8.366400000000    27.514800000000    48.620800000000
C                   -10.186300000000    28.429000000000    48.355200000000
O                   -11.381200000000    28.466300000000    48.592900000000
C                    -9.539200000000    29.514500000000    47.474900000000
H                    -9.658400000000    30.420600000000    48.096500000000
N                    -9.351600000000    27.499500000000    48.873800000000
H                   -10.120800000000    29.628100000000    46.560000000000
H                    -8.477600000000    29.296300000000    47.358800000000
H                   -10.526400000000    15.402400000000    50.656800000000
H                    -8.828600000000    15.072500000000    50.276300000000
H                    -9.245500000000    16.067500000000    51.713100000000
C                    -9.512900000000    15.832500000000    50.673800000000
C                    -9.481700000000    17.031600000000    49.770900000000
O                    -9.351800000000    16.921600000000    48.554000000000
N                    -9.591100000000    18.247200000000    50.352300000000
H                    -9.808400000000    18.301000000000    51.340100000000
C                    -9.739200000000    19.451800000000    49.556000000000
H                   -10.648300000000    19.387600000000    48.935000000000
C                    -9.809100000000    20.676300000000    50.450200000000
H                    -8.910900000000    20.764300000000    51.080800000000
H                    -9.883200000000    21.587700000000    49.843500000000
H                   -10.695600000000    20.636300000000    51.101400000000
O                    -8.810500000000    19.969800000000    47.408900000000
C                    -8.600300000000    19.584000000000    48.549200000000
N                    -7.357400000000    19.302500000000    48.990300000000
H                    -7.230000000000    18.998300000000    49.947700000000
C                    -6.217200000000    19.460100000000    48.116500000000
H                    -6.267500000000    20.457400000000    47.653000000000
C                   -10.113200000000    17.853400000000    44.609600000000
H                   -10.392800000000    17.121200000000    43.835600000000
C                    -9.536100000000    19.044300000000    43.837600000000
O                    -9.775200000000    19.188800000000    42.646700000000
N                    -8.795900000000    19.919000000000    44.544100000000
H                    -8.688700000000    19.806500000000    45.551900000000
C                    -8.254800000000    21.101600000000    43.906300000000
H                    -9.070700000000    21.664400000000    43.428600000000
O                    -7.323100000000    21.343700000000    41.705800000000
C                    -7.314600000000    20.724200000000    42.757300000000
N                    -6.463400000000    19.706000000000    43.008100000000
H                    -6.460500000000    19.262100000000    43.924000000000
C                    -5.557800000000    19.213000000000    41.993800000000
H                    -5.029600000000    20.065600000000    41.539600000000
H                    -8.184600000000    22.331900000000    45.709300000000
C                    -7.521100000000    21.981400000000    44.906000000000
H                    -6.680200000000    21.435500000000    45.356900000000
H                    -7.122500000000    22.863800000000    44.387800000000
N                    -9.117000000000    17.283500000000    45.490500000000
H                    -9.269500000000    17.322500000000    46.496300000000
C                    -7.956400000000    16.796900000000    45.015900000000
O                    -7.691700000000    16.723500000000    43.823100000000
C                    -6.945700000000    16.328400000000    46.068600000000
C                   -11.992300000000    17.093300000000    46.122900000000
H                   -11.291800000000    16.576900000000    46.796000000000
H                   -12.371700000000    16.358600000000    45.394800000000
H                   -12.843700000000    17.436300000000    46.730300000000
C                   -11.354700000000    18.279700000000    45.408700000000
H                   -11.008100000000    18.999500000000    46.171300000000
H                   -11.956200000000    19.901900000000    44.066400000000
H                   -12.705500000000    18.334400000000    43.702500000000
H                   -13.246600000000    19.283200000000    45.110700000000
C                   -12.367000000000    18.989500000000    44.521200000000
H                    -6.247300000000    18.696600000000    47.339200000000
H                    -5.299500000000    19.376200000000    48.698600000000
H                    -6.124600000000    18.686300000000    41.226000000000
H                    -4.833400000000    18.538700000000    42.450600000000
H                    -6.049300000000    15.956500000000    45.572300000000
H                    -6.681400000000    17.164100000000    46.716500000000
H                    -7.386600000000    15.530900000000    46.666700000000
H                    -8.722300000000    31.340400000000    37.035500000000
C                    -8.852200000000    32.075300000000    36.228300000000
H                    -8.147400000000    31.812400000000    35.426900000000
N                   -10.202700000000    32.009000000000    35.746800000000
H                   -10.415700000000    32.378100000000    34.821600000000
O                   -11.012300000000    31.200100000000    37.691800000000
C                   -11.195500000000    31.544600000000    36.536100000000
C                   -12.543700000000    31.290300000000    35.861100000000
H                   -13.269400000000    31.249200000000    36.689700000000
C                   -12.431700000000    29.913700000000    35.194900000000
H                   -11.569900000000    29.920200000000    34.506100000000
H                   -12.169800000000    29.205200000000    35.995300000000
C                   -13.287500000000    27.988900000000    33.892900000000
H                   -12.415500000000    28.046600000000    33.222700000000
H                   -14.124500000000    27.546100000000    33.331800000000
H                   -13.027300000000    27.293800000000    34.708600000000
C                   -13.654300000000    29.360900000000    34.461200000000
H                   -13.886200000000    30.022300000000    33.601000000000
H                   -15.739700000000    28.841800000000    34.795900000000
C                   -14.893900000000    29.284500000000    35.343600000000
H                   -15.212400000000    30.275000000000    35.705800000000
H                   -14.704900000000    28.658600000000    36.229200000000
H                   -13.198500000000    32.024500000000    33.974700000000
N                   -12.928400000000    32.303100000000    34.909700000000
C                   -12.947600000000    33.609500000000    35.208600000000
O                   -12.634400000000    34.049700000000    36.311000000000
C                   -13.374600000000    34.553400000000    34.087000000000
H                   -12.812900000000    35.478400000000    34.309500000000
H                    -8.637700000000    33.077600000000    36.599000000000
H                   -14.443000000000    34.752200000000    34.171400000000
H                   -13.040100000000    34.150600000000    33.131000000000
C                   -14.298500000000    39.040100000000    43.217800000000
C                   -14.714900000000    38.296400000000    44.490300000000
O                   -15.415900000000    38.853200000000    45.318800000000
N                   -14.300200000000    37.011500000000    44.614400000000
C                   -14.781300000000    36.187000000000    45.693300000000
C                   -13.696500000000    35.545300000000    46.554400000000
O                   -14.002200000000    34.701300000000    47.382600000000
C                   -15.765300000000    35.108900000000    45.211200000000
O                   -15.148700000000    34.222100000000    44.305300000000
C                   -17.037100000000    35.703600000000    44.638800000000
N                   -12.442400000000    35.999600000000    46.361500000000
C                   -11.317600000000    35.415300000000    47.033400000000
H                   -14.029400000000    40.042500000000    43.582700000000
H                   -13.819000000000    36.576600000000    43.830700000000
H                   -15.327400000000    36.870400000000    46.364000000000
H                   -15.995900000000    34.504800000000    46.101200000000
H                   -15.005900000000    34.669900000000    43.457300000000
H                   -17.710900000000    34.900200000000    44.313800000000
H                   -17.551200000000    36.334000000000    45.379400000000
H                   -16.817500000000    36.329100000000    43.759100000000
H                   -12.260200000000    36.594800000000    45.561300000000
H                   -10.761900000000    36.162300000000    47.624800000000
H                   -11.697900000000    34.639000000000    47.710600000000
H                   -10.624500000000    34.963900000000    46.306000000000
H                   -13.415300000000    38.562100000000    42.794000000000
H                   -15.156100000000    39.118400000000    42.549500000000
C                    -7.821600000000    27.308000000000    34.237000000000
H                    -7.623000000000    27.088800000000    33.182700000000
C                    -8.702700000000    28.334200000000    34.585400000000
H                    -9.055000000000    28.820900000000    32.782600000000
O                    -9.326100000000    29.107800000000    33.661400000000
C                    -8.972100000000    28.582900000000    35.935100000000
H                    -9.676700000000    29.366900000000    36.210700000000
H                    -8.570600000000    28.031600000000    37.963200000000
C                    -8.344600000000    27.825500000000    36.912600000000
C                    -7.449800000000    26.798000000000    36.581700000000
C                    -7.208500000000    26.543600000000    35.230500000000
H                    -6.563400000000    25.706100000000    34.946500000000
C                    -6.773000000000    26.015500000000    37.669900000000
C                    -5.599900000000    26.775800000000    38.307500000000
H                    -5.901900000000    27.817700000000    38.502100000000
H                    -7.497900000000    25.808500000000    38.470200000000
H                    -6.421800000000    25.039300000000    37.292900000000
N                    -4.424500000000    26.748400000000    37.469900000000
C                    -3.260800000000    27.321400000000    37.868400000000
H                    -4.524200000000    26.414600000000    36.518700000000
O                    -3.134700000000    27.807400000000    38.986600000000
C                    -2.124000000000    27.283700000000    36.885200000000
H                    -2.358100000000    26.733300000000    35.964900000000
H                    -1.838100000000    28.314200000000    36.630700000000
H                    -1.256400000000    26.821000000000    37.375800000000
C                    -5.316100000000    26.194100000000    39.683400000000
O                    -5.946300000000    26.586600000000    40.658900000000
N                    -4.374800000000    25.246400000000    39.776200000000
H                    -3.928900000000    24.920100000000    38.927700000000
C                    -4.021000000000    24.657300000000    41.046000000000
H                    -4.850500000000    24.030700000000    41.412600000000
H                    -3.816200000000    25.447500000000    41.768300000000
H                    -3.128300000000    24.043600000000    40.925400000000
C                   -10.577600000000    25.813000000000    41.935100000000
H                   -11.074800000000    24.924100000000    42.357900000000
H                   -11.093600000000    26.097400000000    41.009400000000
H                   -10.716000000000    26.638100000000    42.651700000000
C                    -9.107100000000    25.521800000000    41.669700000000
H                    -8.664800000000    26.406900000000    41.178900000000
C                    -8.344900000000    25.294800000000    42.977200000000
H                    -7.351400000000    24.863700000000    42.766400000000
H                    -8.884100000000    24.559200000000    43.595700000000
H                    -7.887200000000    24.170800000000    40.460500000000
C                    -8.942200000000    24.336900000000    40.727800000000
H                    -9.291400000000    23.403700000000    41.196200000000
H                    -9.510800000000    24.473200000000    39.795300000000
C                    -8.148600000000    26.564800000000    43.799600000000
H                    -9.105900000000    27.081500000000    43.959600000000
O                    -8.452500000000    26.190200000000    46.145300000000
C                    -7.659700000000    26.239000000000    45.213000000000
N                    -6.339900000000    26.003500000000    45.357200000000
H                    -5.719000000000    26.031400000000    44.548200000000
C                    -5.766400000000    25.820400000000    46.675700000000
H                    -6.361400000000    25.074600000000    47.226500000000
N                    -7.239800000000    27.457000000000    43.107300000000
H                    -6.689500000000    27.089500000000    42.331800000000
C                    -7.160100000000    28.764000000000    43.415800000000
O                    -7.837200000000    29.282100000000    44.295700000000
C                    -6.163800000000    29.615300000000    42.619300000000
H                    -5.855100000000    30.372100000000    43.352800000000
H                    -5.783800000000    26.768100000000    47.214000000000
H                    -4.740000000000    25.466500000000    46.579200000000
H                    -6.686200000000    30.104200000000    41.797000000000
H                    -5.302800000000    29.003300000000    42.350700000000
