# Supplementary material for: Intermolecular Interactions in G Protein-Coupled Receptor Allosteric Sites at the Membrane Interface from Molecular Dynamics Simulations and Quantum Chemical Calculations
Source: J Chem Inf Model. 2022 Sep 30;62(19):4736–47. doi: 10.1021/acs.jcim.2c00788 (PMC9554917; doi:10.1021/acs.jcim.2c00788)
Supplement: Supplementary file 3 — ci2c00788_si_003.zip [file ci2c00788_si_003.zip › quantum_chemical_coordiates_inputs/C5ar1_6c1q/fsapt/IndBA.dat]

  0.0000000000000000E+00   0.0000000000000000E+00   0.0000000000000000E+00   0.0000000000000000E+00   0.0000000000000000E+00   0.0000000000000000E+00   0.0000000000000000E+00   0.0000000000000000E+00   0.0000000000000000E+00   0.0000000000000000E+00   0.0000000000000000E+00   0.0000000000000000E+00   0.0000000000000000E+00   0.0000000000000000E+00   0.0000000000000000E+00   0.0000000000000000E+00   0.0000000000000000E+00   0.0000000000000000E+00   0.0000000000000000E+00   0.0000000000000000E+00   0.0000000000000000E+00   0.0000000000000000E+00   0.0000000000000000E+00   0.0000000000000000E+00   0.0000000000000000E+00   0.0000000000000000E+00   0.0000000000000000E+00   0.0000000000000000E+00   0.0000000000000000E+00   0.0000000000000000E+00   0.0000000000000000E+00   0.0000000000000000E+00   0.0000000000000000E+00   0.0000000000000000E+00   0.0000000000000000E+00   0.0000000000000000E+00   0.0000000000000000E+00   0.0000000000000000E+00   0.0000000000000000E+00   0.0000000000000000E+00   0.0000000000000000E+00   0.0000000000000000E+00   0.0000000000000000E+00   0.0000000000000000E+00   0.0000000000000000E+00   0.0000000000000000E+00   0.0000000000000000E+00   0.0000000000000000E+00   0.0000000000000000E+00   0.0000000000000000E+00   0.0000000000000000E+00   0.0000000000000000E+00   0.0000000000000000E+00   0.0000000000000000E+00   0.0000000000000000E+00   0.0000000000000000E+00   0.0000000000000000E+00   0.0000000000000000E+00   0.0000000000000000E+00   0.0000000000000000E+00   0.0000000000000000E+00   0.0000000000000000E+00   0.0000000000000000E+00   0.0000000000000000E+00   0.0000000000000000E+00   0.0000000000000000E+00   0.0000000000000000E+00   0.0000000000000000E+00   0.0000000000000000E+00   0.0000000000000000E+00   0.0000000000000000E+00   0.0000000000000000E+00   0.0000000000000000E+00   0.0000000000000000E+00   0.0000000000000000E+00   0.0000000000000000E+00   0.0000000000000000E+00   0.0000000000000000E+00   0.0000000000000000E+00   0.0000000000000000E+00   0.0000000000000000E+00   0.0000000000000000E+00   0.0000000000000000E+00   0.0000000000000000E+00   0.0000000000000000E+00   0.0000000000000000E+00   0.0000000000000000E+00   0.0000000000000000E+00   0.0000000000000000E+00   0.0000000000000000E+00   0.0000000000000000E+00   0.0000000000000000E+00   0.0000000000000000E+00   0.0000000000000000E+00   0.0000000000000000E+00   0.0000000000000000E+00   0.0000000000000000E+00   0.0000000000000000E+00   0.0000000000000000E+00   0.0000000000000000E+00   0.0000000000000000E+00   0.0000000000000000E+00   0.0000000000000000E+00   0.0000000000000000E+00   0.0000000000000000E+00   0.0000000000000000E+00   0.0000000000000000E+00   0.0000000000000000E+00   0.0000000000000000E+00   0.0000000000000000E+00   0.0000000000000000E+00   0.0000000000000000E+00   0.0000000000000000E+00   0.0000000000000000E+00   0.0000000000000000E+00   0.0000000000000000E+00   0.0000000000000000E+00   0.0000000000000000E+00   0.0000000000000000E+00   0.0000000000000000E+00   0.0000000000000000E+00   0.0000000000000000E+00   0.0000000000000000E+00   0.0000000000000000E+00   0.0000000000000000E+00   0.0000000000000000E+00   0.0000000000000000E+00   0.0000000000000000E+00   0.0000000000000000E+00   0.0000000000000000E+00   0.0000000000000000E+00   0.0000000000000000E+00   0.0000000000000000E+00   0.0000000000000000E+00   0.0000000000000000E+00   0.0000000000000000E+00   0.0000000000000000E+00   0.0000000000000000E+00   0.0000000000000000E+00   0.0000000000000000E+00   0.0000000000000000E+00   0.0000000000000000E+00   0.0000000000000000E+00   0.0000000000000000E+00   0.0000000000000000E+00   0.0000000000000000E+00   0.0000000000000000E+00   0.0000000000000000E+00   0.0000000000000000E+00   0.0000000000000000E+00   0.0000000000000000E+00   0.0000000000000000E+00   0.0000000000000000E+00   0.0000000000000000E+00   0.0000000000000000E+00   0.0000000000000000E+00   0.0000000000000000E+00   0.0000000000000000E+00   0.0000000000000000E+00   0.0000000000000000E+00   0.0000000000000000E+00   0.0000000000000000E+00   0.0000000000000000E+00   0.0000000000000000E+00   0.0000000000000000E+00   0.0000000000000000E+00   0.0000000000000000E+00   0.0000000000000000E+00   0.0000000000000000E+00   0.0000000000000000E+00   0.0000000000000000E+00   0.0000000000000000E+00   0.0000000000000000E+00   0.0000000000000000E+00   0.0000000000000000E+00   0.0000000000000000E+00   0.0000000000000000E+00   0.0000000000000000E+00   0.0000000000000000E+00   0.0000000000000000E+00   0.0000000000000000E+00   0.0000000000000000E+00   0.0000000000000000E+00   0.0000000000000000E+00   0.0000000000000000E+00   0.0000000000000000E+00   0.0000000000000000E+00   0.0000000000000000E+00   0.0000000000000000E+00   0.0000000000000000E+00   0.0000000000000000E+00   0.0000000000000000E+00   0.0000000000000000E+00   0.0000000000000000E+00   0.0000000000000000E+00   0.0000000000000000E+00   0.0000000000000000E+00   0.0000000000000000E+00   0.0000000000000000E+00   0.0000000000000000E+00   0.0000000000000000E+00   0.0000000000000000E+00   0.0000000000000000E+00   0.0000000000000000E+00   0.0000000000000000E+00   0.0000000000000000E+00   0.0000000000000000E+00   0.0000000000000000E+00   0.0000000000000000E+00   0.0000000000000000E+00   0.0000000000000000E+00   0.0000000000000000E+00   0.0000000000000000E+00   0.0000000000000000E+00   0.0000000000000000E+00   0.0000000000000000E+00   0.0000000000000000E+00   0.0000000000000000E+00   0.0000000000000000E+00   0.0000000000000000E+00   0.0000000000000000E+00   0.0000000000000000E+00   0.0000000000000000E+00   0.0000000000000000E+00   0.0000000000000000E+00   0.0000000000000000E+00   0.0000000000000000E+00   0.0000000000000000E+00   0.0000000000000000E+00   0.0000000000000000E+00   0.0000000000000000E+00   0.0000000000000000E+00   0.0000000000000000E+00   0.0000000000000000E+00   0.0000000000000000E+00   0.0000000000000000E+00   0.0000000000000000E+00   0.0000000000000000E+00   0.0000000000000000E+00   0.0000000000000000E+00   0.0000000000000000E+00   0.0000000000000000E+00   0.0000000000000000E+00   0.0000000000000000E+00   0.0000000000000000E+00   0.0000000000000000E+00   0.0000000000000000E+00   0.0000000000000000E+00   0.0000000000000000E+00   0.0000000000000000E+00   0.0000000000000000E+00   0.0000000000000000E+00   0.0000000000000000E+00   0.0000000000000000E+00   0.0000000000000000E+00   0.0000000000000000E+00   0.0000000000000000E+00   0.0000000000000000E+00   0.0000000000000000E+00   0.0000000000000000E+00   0.0000000000000000E+00   0.0000000000000000E+00   0.0000000000000000E+00   0.0000000000000000E+00   0.0000000000000000E+00   0.0000000000000000E+00   0.0000000000000000E+00   0.0000000000000000E+00   0.0000000000000000E+00   0.0000000000000000E+00   0.0000000000000000E+00   0.0000000000000000E+00   0.0000000000000000E+00   0.0000000000000000E+00   0.0000000000000000E+00   0.0000000000000000E+00   0.0000000000000000E+00   0.0000000000000000E+00   0.0000000000000000E+00   0.0000000000000000E+00   0.0000000000000000E+00   0.0000000000000000E+00   0.0000000000000000E+00   0.0000000000000000E+00   0.0000000000000000E+00   0.0000000000000000E+00   0.0000000000000000E+00   0.0000000000000000E+00   0.0000000000000000E+00   0.0000000000000000E+00   0.0000000000000000E+00   0.0000000000000000E+00   0.0000000000000000E+00   0.0000000000000000E+00   0.0000000000000000E+00   0.0000000000000000E+00   0.0000000000000000E+00   0.0000000000000000E+00   0.0000000000000000E+00   0.0000000000000000E+00   0.0000000000000000E+00   0.0000000000000000E+00   0.0000000000000000E+00   0.0000000000000000E+00   0.0000000000000000E+00   0.0000000000000000E+00   0.0000000000000000E+00   0.0000000000000000E+00   0.0000000000000000E+00   0.0000000000000000E+00   0.0000000000000000E+00   0.0000000000000000E+00   0.0000000000000000E+00   0.0000000000000000E+00   0.0000000000000000E+00   0.0000000000000000E+00   0.0000000000000000E+00   0.0000000000000000E+00   0.0000000000000000E+00   0.0000000000000000E+00   0.0000000000000000E+00   0.0000000000000000E+00   0.0000000000000000E+00   0.0000000000000000E+00   0.0000000000000000E+00   0.0000000000000000E+00   0.0000000000000000E+00   0.0000000000000000E+00   0.0000000000000000E+00   0.0000000000000000E+00   0.0000000000000000E+00   0.0000000000000000E+00   0.0000000000000000E+00   0.0000000000000000E+00   0.0000000000000000E+00  -3.2946046188634353E-09   1.9182039953345763E-09  -2.4128695218749941E-10  -3.0235059728259535E-10  -1.0543900985889445E-08  -2.8369864911003271E-07  -1.1786500374821399E-10  -4.4721200329243854E-09   3.3625632890586197E-09   4.8310897879832801E-09   6.1651297735925527E-10  -1.0498452698457263E-09  -3.4880635174690992E-11  -6.9544078780387443E-09  -5.8180695047057089E-10  -4.3735013796301744E-09   9.1156196868571443E-10   1.3546311137972976E-09  -4.6561678369886267E-10  -8.1556152675969853E-11  -2.3735959246131488E-09   9.4154533660509236E-09  -6.2019302010153261E-10  -6.3468081237168513E-10  -2.8968692211264421E-09  -2.3206386060964621E-08  -1.3521381465050828E-10   3.1282372933409583E-08   1.3266572066902943E-09   1.0786057316860040E-08   4.7272765759885958E-09   3.6372590495788136E-10  -9.0553020118485768E-10  -3.2916372761195227E-10  -2.4776084483723278E-09  -3.5619745237032434E-10   8.8079294456640061E-10   6.0404285110359169E-09  -1.6825987420737543E-09  -3.7958923570977681E-09   1.1196193305069410E-08  -6.6776918322701751E-10  -1.1608785896871584E-09  -1.5403621381443681E-08  -2.2414248976631801E-07  -7.2711401353354648E-10   2.4908755541551305E-08   7.5592404000833804E-09   4.0800172674293859E-09   1.2461913332716930E-09  -7.4144040349019957E-10  -1.8659727432976877E-08  -2.0501719272006427E-08  -3.1824115967521378E-09   8.9653683445886273E-12   5.9907776943362430E-09   6.4175941360678834E-09   1.8297143930306204E-09  -5.5723702537296655E-09  -6.9032835784858250E-10  -2.5229063993095375E-09  -1.3117663661508205E-08  -4.5055477718751227E-09  -3.5989529938489449E-08   5.1312172550859476E-09   1.5715777265883867E-10   1.7006495529093459E-08  -1.1848452588234228E-08  -4.2717342713452094E-09  -2.3287193027777625E-10  -5.4212551501039645E-11  -9.1378022468123364E-10  -6.9229995152148806E-10  -5.9283435509166167E-09   3.2095083357593356E-08  -7.1336475969650985E-08  -7.8564589661062530E-09  -1.4859597758529686E-09   1.0066314467887621E-07  -9.8978705285131908E-09   5.1071585145105994E-08  -2.8034450987268396E-08  -1.1040271878135879E-07   2.3053836907976240E-08  -5.9117665999589887E-09  -7.5641681578698135E-09   3.5208046235124403E-08   9.5672068707611191E-10  -7.5116886210299420E-10  -1.0271594985193201E-09   3.5931794777092306E-08   1.7845987804729717E-09   2.1191440273574756E-08   1.3061413467472071E-07   5.8316563515045056E-10   2.3837869015396203E-08  -1.0235322153173571E-09  -6.4577272192007748E-08  -1.3342302571486365E-08   1.0286207827461229E-09  -9.9547839576032939E-09   1.1101249806959768E-08  -4.3392681221685921E-09   2.6918177239257214E-08   1.9808605414112607E-08   5.0258451173468338E-08   1.2991522013786450E-08  -7.7688601019970059E-09   2.5180982017278979E-08   1.8364608336786196E-08   8.4604515700870689E-09   2.5707981174029599E-09   8.2511263217578688E-09  -7.3123773902873031E-09  -9.8619938665439412E-09   1.0216056872690718E-07   3.5410675015172913E-09   2.4514566114872549E-10   1.0744127601588883E-08   1.2363592213015229E-09  -1.4292913718173327E-06  -6.4182085307751216E-06   1.5145900472713633E-07   1.0350830268965656E-05   1.2926488326770904E-07  -3.4238531332326830E-05  -4.4588832896440583E-07  -7.1006560885402999E-06  -5.1518241118086546E-07   1.3603598036449259E-06  -3.8084418392218990E-06   2.1141651637057690E-06   2.0632772094421728E-06  -4.9597766951423856E-06  -7.0083970082649191E-07   9.2387619485358347E-06   1.5951046501048648E-05   1.3480562680647117E-04   9.5381721421647491E-06  -9.7086097356337928E-08  -1.1334078243009203E-05  -2.7603478899288238E-06   1.3044185720464273E-06   1.1180195154230395E-06  -5.3023400547996704E-05  -2.5875259851387079E-06  -1.9054543633086723E-07  -4.7571721686304998E-06   4.5708243433646640E-06   7.6214754066295475E-05  -3.3584634127932277E-07   8.7107228979649482E-06   4.9974418191578903E-06   1.1328563433650936E-05  -8.2937128178752232E-06   3.1166243388867226E-05  -1.0830469352654073E-06   1.3083255668440637E-05  -2.1316951693469206E-07  -8.1109489681475018E-06   1.8093353112316557E-06   2.5258619966382495E-06  -5.9458169659405860E-05  -1.0797570942466738E-06   6.0602390384609040E-06   3.1621789929735368E-07  -1.0383273247671076E-05   4.0949540824074564E-07   7.9252720386680267E-06   1.0455876278299714E-07  -7.4720372403484602E-06   1.2055249921173409E-06   2.7147074900030043E-06  -4.7795847914465466E-05  -7.0766332605599702E-06  -2.8681335441473089E-07  -3.5833528754527182E-07  -3.3542874950639981E-07   1.9928372044421398E-06  -6.5328048736218371E-06   7.5013466518449039E-06   4.3905488847000778E-07  -9.2990699878656460E-07   8.1628994532262233E-07   1.5122044533639770E-04   3.5715270727906057E-06  -1.5612857294865357E-06  -2.1842304226483438E-06  -6.1265981465583632E-07  -1.1438513899745346E-06   1.2441739764764324E-06   1.0631859267762041E-05   2.2931878329994922E-05  -4.4214238029447207E-06  -1.9280368582317106E-06  -2.5520818525581369E-07  -1.0593048249908733E-07  -6.7405405164059017E-06   1.7735478375793753E-05  -3.0244942784759553E-07  -4.5852989148735353E-07  -1.3456260497177563E-06  -4.8943986183088997E-07   3.1867638419326135E-06  -2.2051301090777066E-05   3.7586966903981045E-07   1.6490390761431228E-05   4.9806949798322608E-06   3.4935182636784272E-06  -6.4582778650343448E-06  -1.9740908563156639E-06   1.2104359700274639E-06   5.2572331272704036E-05  -5.1448034254744074E-06  -7.1882228147422446E-07   2.3192555516300628E-05  -5.3324048462478223E-07   1.8936153541040419E-06   3.0795700458736419E-07  -6.6429900655083329E-07  -4.4576675404483073E-07   3.0760713687888718E-07  -2.0294156253329238E-05  -1.2143904644349985E-06  -4.2452398743971509E-06   1.4850292681946404E-06   3.6228047902171213E-06  -1.0207121507986213E-07  -9.5705142770928790E-06  -6.7056986816301006E-07   1.3180480430929793E-06   1.0321094127916536E-06   7.8423056785368502E-06  -1.1887909335401962E-05  -2.9316917594977887E-06   6.0156213244198661E-06  -1.0676436111143925E-06  -7.0968079893042469E-07  -1.5492436280888184E-06   1.5087131518879942E-05  -4.3767780821009046E-06   1.5025743956014434E-05   7.8046788294849240E-07  -4.4798086421860750E-06  -5.2829037687930888E-06   4.3269020059058756E-07   9.5906563990264302E-07  -5.1338291009212389E-06  -4.5707659776335616E-07   5.6117684987819792E-06   4.5435533499427715E-05  -6.8948877847100918E-06  -2.2130028029351022E-07  -7.9888168045106657E-04  -5.0641426943450728E-07  -5.2908876068217793E-06   1.7969214525628415E-05   4.2004727296431736E-06   3.7963259569792297E-07   8.3948442783165688E-07  -1.5394365885883232E-05  -4.4454844880108567E-07   7.6879962606856591E-05  -7.9827659717821506E-07  -6.3418941748707402E-06  -1.2079459185313549E-05   1.2988146785837826E-06  -1.9689393065959514E-07  -7.0854456808825910E-07   5.7048021687378388E-06   6.5489550576702642E-06  -2.8931417366301757E-07  -3.2221534738706328E-04  -7.2414312893878032E-05  -2.6544541432154906E-06   6.7035401171491346E-06   1.9875214170262334E-05  -3.7108377796938056E-07   1.0453092272706337E-06   7.4136481367500421E-07   1.3681704139960271E-06   2.8734297272135852E-07   4.4687025510566535E-06   7.2533942161603866E-06  -1.5330399757010000E-05   1.1300457511790010E-06  -1.0440831022855637E-04   5.8468008026426073E-06   3.6417186211761872E-05  -2.8758702019767409E-06   2.6218418046749214E-06   2.7791545181750122E-05  -3.5101377586685288E-05   2.1998240802185719E-08   8.9580053534825783E-06  -4.4499086745432728E-06   3.5056866200035447E-06   6.4536042550437721E-07  -1.5937964059348851E-05   9.3171531053572800E-05  -2.4509838679760885E-06  -2.3061593685567692E-06  -7.2515700718127863E-06  -8.5949117706138211E-07   1.2260695254810521E-06  -6.3146246229628870E-06   4.1995723727871998E-05  -5.3098074808549423E-07  -5.1321971259765231E-07  -1.3052209311692537E-06   2.2054512655416734E-06  -4.9000883175979112E-07   6.4160418252958555E-06   2.4272907028395064E-05   5.3888161659364509E-06  -1.6227769144665104E-07  -2.0648709784619017E-07   2.6716350524387837E-04   1.9175621752463749E-05   4.4254432253647015E-06  -1.6155725845604969E-06  -2.8947282523120102E-07   3.0172001127807686E-07  -2.4345608321090967E-05   8.4677722583831449E-05  -5.4263518663432016E-06   6.0793838782060110E-08  -2.1823562465066426E-05  -3.1551844125798911E-06  -7.0192552132259932E-07   3.1387664472453269E-06   9.4983492375309397E-06   6.0414333775528810E-06   4.1943906839506985E-05   1.3274166999598085E-05   6.1794444112836958E-06   2.6485047791498560E-06  -1.8686692244173384E-06  -3.2996910703259174E-07   2.7575757398780289E-05  -8.1084212091581524E-07  -2.3036359170529256E-06  -4.5057377027026609E-06  -2.6316199019993083E-06  -3.6396521111924765E-06   3.3188844558798400E-05   2.2000315474846726E-06  -2.3442044246899768E-06   4.8027618528746912E-06   3.8131205409938533E-06  -1.4251992708024490E-06  -1.3270779962647984E-05  -1.7616357551831677E-06   9.8723543336742111E-06   1.3456512514406559E-06  -2.8261496142608603E-04   4.0301436946003321E-06  -5.9176314269805314E-06   4.1302614197440159E-05  -1.1496664919558315E-05   5.2321414903333615E-06  -4.0002461959557155E-07  -8.4837902542996720E-07   3.5820712519611054E-06   1.7821393859798116E-05   1.0316336356139590E-04   5.9510738925734477E-04   9.6083004972372298E-06   1.4299851362011436E-06  -3.2483383455818253E-05   1.5304095979962742E-05  -1.1285708948807275E-06   3.1087787062214213E-05   1.7409955761601269E-06   5.0040793484984974E-07  -1.6504641835455458E-04  -4.5758193890767177E-06   5.7018939181447932E-06   2.4522782827492049E-06  -4.4442950312219378E-05   2.4486071739505225E-05   9.8648857612155840E-06   5.0541167470312482E-06  -1.8612462831932309E-07   7.2188821025795536E-06   4.2175477441490303E-05  -1.6861685878655018E-06   2.1981024381600100E-05   8.5334655821072344E-07   2.0552907789280212E-05   4.0100814969641135E-05  -6.3979916086963496E-06  -8.6673171763613151E-06   3.8001083052052797E-07   4.7651544895506791E-06   1.2814447460079124E-06  -4.4464947769457388E-06  -1.6542025170797933E-07  -1.9559426362395402E-05  -2.6504407417979037E-06   5.0817274537169096E-06  -8.9754448826110500E-07  -2.4754241562567303E-05  -1.5199971580682761E-06   2.3082143153658726E-06  -1.6678557289025948E-06  -1.7544399926799513E-07   3.3647046656710284E-06   4.6602164136667894E-06   3.3937817247299440E-05  -4.1237397342344193E-07   1.4584778339937285E-06   3.8225062965888906E-06   3.5846065174857406E-06  -1.3605180448638306E-06   1.4988290111644632E-05  -1.3723562254421238E-05   1.2164708235884331E-05   4.0513532881782842E-06  -1.2155469213089719E-05  -7.7753067768242053E-07   6.2064822268784734E-06  -2.8135029844742216E-06  -4.5755370059616920E-05  -8.7172342781568724E-07   1.1156178690452327E-05  -6.7814296223124231E-06  -8.9120974137740173E-05  -1.4460876810634505E-06  -3.2534069286014407E-04  -1.2993365144342321E-05   1.0159196861882538E-06  -1.6725904499877229E-06   9.4174377867007178E-07   1.1034477225034842E-06  -7.7891133043102577E-06  -2.6893139146781042E-06  -2.0507571694642963E-06   9.0995446591371230E-06  -1.2176539095766563E-07  -2.2776892520738094E-06  -8.8222165466473715E-07   3.7977710606774359E-07  -4.9681829780681552E-05  -5.0356591185235291E-06  -9.8895418268179905E-07   1.2066940379925820E-04   5.6676483493404253E-05   3.0056572834851331E-06   3.6478716758499710E-06  -3.1595878362025452E-06   3.1678083675057731E-06  -1.2506853965304018E-06  -2.1139999948183695E-06  -1.4103051868932556E-06  -1.6370435990735029E-04   8.6412925740933542E-06   2.9042694799579779E-04   5.4641398403546157E-05
  0.0000000000000000E+00   0.0000000000000000E+00   0.0000000000000000E+00   0.0000000000000000E+00   0.0000000000000000E+00   0.0000000000000000E+00   0.0000000000000000E+00   0.0000000000000000E+00   0.0000000000000000E+00   0.0000000000000000E+00   0.0000000000000000E+00   0.0000000000000000E+00   0.0000000000000000E+00   0.0000000000000000E+00   0.0000000000000000E+00   0.0000000000000000E+00   0.0000000000000000E+00   0.0000000000000000E+00   0.0000000000000000E+00   0.0000000000000000E+00   0.0000000000000000E+00   0.0000000000000000E+00   0.0000000000000000E+00   0.0000000000000000E+00   0.0000000000000000E+00   0.0000000000000000E+00   0.0000000000000000E+00   0.0000000000000000E+00   0.0000000000000000E+00   0.0000000000000000E+00   0.0000000000000000E+00   0.0000000000000000E+00   0.0000000000000000E+00   0.0000000000000000E+00   0.0000000000000000E+00   0.0000000000000000E+00   0.0000000000000000E+00   0.0000000000000000E+00   0.0000000000000000E+00   0.0000000000000000E+00   0.0000000000000000E+00   0.0000000000000000E+00   0.0000000000000000E+00   0.0000000000000000E+00   0.0000000000000000E+00   0.0000000000000000E+00   0.0000000000000000E+00   0.0000000000000000E+00   0.0000000000000000E+00   0.0000000000000000E+00   0.0000000000000000E+00   0.0000000000000000E+00   0.0000000000000000E+00   0.0000000000000000E+00   0.0000000000000000E+00   0.0000000000000000E+00   0.0000000000000000E+00   0.0000000000000000E+00   0.0000000000000000E+00   0.0000000000000000E+00   0.0000000000000000E+00   0.0000000000000000E+00   0.0000000000000000E+00   0.0000000000000000E+00   0.0000000000000000E+00   0.0000000000000000E+00   0.0000000000000000E+00   0.0000000000000000E+00   0.0000000000000000E+00   0.0000000000000000E+00   0.0000000000000000E+00   0.0000000000000000E+00   0.0000000000000000E+00   0.0000000000000000E+00   0.0000000000000000E+00   0.0000000000000000E+00   0.0000000000000000E+00   0.0000000000000000E+00   0.0000000000000000E+00   0.0000000000000000E+00   0.0000000000000000E+00   0.0000000000000000E+00   0.0000000000000000E+00   0.0000000000000000E+00   0.0000000000000000E+00   0.0000000000000000E+00   0.0000000000000000E+00   0.0000000000000000E+00   0.0000000000000000E+00   0.0000000000000000E+00   0.0000000000000000E+00   0.0000000000000000E+00   0.0000000000000000E+00   0.0000000000000000E+00   0.0000000000000000E+00   0.0000000000000000E+00   0.0000000000000000E+00   0.0000000000000000E+00   0.0000000000000000E+00   0.0000000000000000E+00   0.0000000000000000E+00   0.0000000000000000E+00   0.0000000000000000E+00   0.0000000000000000E+00   0.0000000000000000E+00   0.0000000000000000E+00   0.0000000000000000E+00   0.0000000000000000E+00   0.0000000000000000E+00   0.0000000000000000E+00   0.0000000000000000E+00   0.0000000000000000E+00   0.0000000000000000E+00   0.0000000000000000E+00   0.0000000000000000E+00   0.0000000000000000E+00   0.0000000000000000E+00   0.0000000000000000E+00   0.0000000000000000E+00   0.0000000000000000E+00   0.0000000000000000E+00   0.0000000000000000E+00   0.0000000000000000E+00   0.0000000000000000E+00   0.0000000000000000E+00   0.0000000000000000E+00   0.0000000000000000E+00   0.0000000000000000E+00   0.0000000000000000E+00   0.0000000000000000E+00   0.0000000000000000E+00   0.0000000000000000E+00   0.0000000000000000E+00   0.0000000000000000E+00   0.0000000000000000E+00   0.0000000000000000E+00   0.0000000000000000E+00   0.0000000000000000E+00   0.0000000000000000E+00   0.0000000000000000E+00   0.0000000000000000E+00   0.0000000000000000E+00   0.0000000000000000E+00   0.0000000000000000E+00   0.0000000000000000E+00   0.0000000000000000E+00   0.0000000000000000E+00   0.0000000000000000E+00   0.0000000000000000E+00   0.0000000000000000E+00   0.0000000000000000E+00   0.0000000000000000E+00   0.0000000000000000E+00   0.0000000000000000E+00   0.0000000000000000E+00   0.0000000000000000E+00   0.0000000000000000E+00   0.0000000000000000E+00   0.0000000000000000E+00   0.0000000000000000E+00   0.0000000000000000E+00   0.0000000000000000E+00   0.0000000000000000E+00   0.0000000000000000E+00   0.0000000000000000E+00   0.0000000000000000E+00   0.0000000000000000E+00   0.0000000000000000E+00   0.0000000000000000E+00   0.0000000000000000E+00   0.0000000000000000E+00   0.0000000000000000E+00   0.0000000000000000E+00   0.0000000000000000E+00   0.0000000000000000E+00   0.0000000000000000E+00   0.0000000000000000E+00   0.0000000000000000E+00   0.0000000000000000E+00   0.0000000000000000E+00   0.0000000000000000E+00   0.0000000000000000E+00   0.0000000000000000E+00   0.0000000000000000E+00   0.0000000000000000E+00   0.0000000000000000E+00   0.0000000000000000E+00   0.0000000000000000E+00   0.0000000000000000E+00   0.0000000000000000E+00   0.0000000000000000E+00   0.0000000000000000E+00   0.0000000000000000E+00   0.0000000000000000E+00   0.0000000000000000E+00   0.0000000000000000E+00   0.0000000000000000E+00   0.0000000000000000E+00   0.0000000000000000E+00   0.0000000000000000E+00   0.0000000000000000E+00   0.0000000000000000E+00   0.0000000000000000E+00   0.0000000000000000E+00   0.0000000000000000E+00   0.0000000000000000E+00   0.0000000000000000E+00   0.0000000000000000E+00   0.0000000000000000E+00   0.0000000000000000E+00   0.0000000000000000E+00   0.0000000000000000E+00   0.0000000000000000E+00   0.0000000000000000E+00   0.0000000000000000E+00   0.0000000000000000E+00   0.0000000000000000E+00   0.0000000000000000E+00   0.0000000000000000E+00   0.0000000000000000E+00   0.0000000000000000E+00   0.0000000000000000E+00   0.0000000000000000E+00   0.0000000000000000E+00   0.0000000000000000E+00   0.0000000000000000E+00   0.0000000000000000E+00   0.0000000000000000E+00   0.0000000000000000E+00   0.0000000000000000E+00   0.0000000000000000E+00   0.0000000000000000E+00   0.0000000000000000E+00   0.0000000000000000E+00   0.0000000000000000E+00   0.0000000000000000E+00   0.0000000000000000E+00   0.0000000000000000E+00   0.0000000000000000E+00   0.0000000000000000E+00   0.0000000000000000E+00   0.0000000000000000E+00   0.0000000000000000E+00   0.0000000000000000E+00   0.0000000000000000E+00   0.0000000000000000E+00   0.0000000000000000E+00   0.0000000000000000E+00   0.0000000000000000E+00   0.0000000000000000E+00   0.0000000000000000E+00   0.0000000000000000E+00   0.0000000000000000E+00   0.0000000000000000E+00   0.0000000000000000E+00   0.0000000000000000E+00   0.0000000000000000E+00   0.0000000000000000E+00   0.0000000000000000E+00   0.0000000000000000E+00   0.0000000000000000E+00   0.0000000000000000E+00   0.0000000000000000E+00   0.0000000000000000E+00   0.0000000000000000E+00   0.0000000000000000E+00   0.0000000000000000E+00   0.0000000000000000E+00   0.0000000000000000E+00   0.0000000000000000E+00   0.0000000000000000E+00   0.0000000000000000E+00   0.0000000000000000E+00   0.0000000000000000E+00   0.0000000000000000E+00   0.0000000000000000E+00   0.0000000000000000E+00   0.0000000000000000E+00   0.0000000000000000E+00   0.0000000000000000E+00   0.0000000000000000E+00   0.0000000000000000E+00   0.0000000000000000E+00   0.0000000000000000E+00   0.0000000000000000E+00   0.0000000000000000E+00   0.0000000000000000E+00   0.0000000000000000E+00   0.0000000000000000E+00   0.0000000000000000E+00   0.0000000000000000E+00   0.0000000000000000E+00   0.0000000000000000E+00   0.0000000000000000E+00   0.0000000000000000E+00   0.0000000000000000E+00   0.0000000000000000E+00   0.0000000000000000E+00   0.0000000000000000E+00   0.0000000000000000E+00   0.0000000000000000E+00   0.0000000000000000E+00   0.0000000000000000E+00   0.0000000000000000E+00   0.0000000000000000E+00   0.0000000000000000E+00   0.0000000000000000E+00   0.0000000000000000E+00   0.0000000000000000E+00   0.0000000000000000E+00   0.0000000000000000E+00   0.0000000000000000E+00   0.0000000000000000E+00   0.0000000000000000E+00   0.0000000000000000E+00   0.0000000000000000E+00   0.0000000000000000E+00   0.0000000000000000E+00   0.0000000000000000E+00   0.0000000000000000E+00   0.0000000000000000E+00   0.0000000000000000E+00   0.0000000000000000E+00   0.0000000000000000E+00   0.0000000000000000E+00   0.0000000000000000E+00   0.0000000000000000E+00   0.0000000000000000E+00   0.0000000000000000E+00   0.0000000000000000E+00   0.0000000000000000E+00   0.0000000000000000E+00   0.0000000000000000E+00   0.0000000000000000E+00   0.0000000000000000E+00  -1.3132149090731454E-08   1.6271451302740172E-08  -1.4058907060655275E-09  -1.8114417388458353E-09  -6.8647063600391110E-08  -1.1667843027569741E-06  -1.7012823883875475E-09  -3.1490029008802021E-08   2.0132916501793050E-08   3.5029052357201482E-08   4.2017145001519061E-09  -8.0568367890970398E-09  -3.1181096503969851E-10  -4.4026359625004322E-08  -3.6822070142107711E-09  -3.4285000574552426E-08   5.4701939466288785E-09   8.7069620296754429E-09  -3.2646471857709824E-09  -4.9585147283835708E-10  -1.6327659575222671E-08   6.2386006324824200E-08  -3.6782513526989888E-09  -3.6197190188299122E-09  -1.8294740996323794E-08  -9.5508553917939695E-08  -1.2852177152647339E-09   3.1948811023494183E-07   6.1062214111928626E-09   9.1750392967426468E-08   3.4723284689852627E-08   1.7764209960831483E-09  -5.8463708058910403E-09  -1.9873257225599014E-09  -1.9991377049612610E-08  -2.3584209842906376E-09   4.4198890501029073E-09   3.2784876439739913E-08  -1.2123728844897403E-08  -2.6577476873793424E-08   7.7360308326871118E-08  -3.8711500456465305E-09  -6.6219900190368477E-09  -9.7550560183411290E-08  -8.2026916357701669E-07  -5.7735805648191752E-09   1.9485458069767284E-07   4.2644008375322189E-08   2.8431010587269494E-08   4.4241652063476675E-09  -4.9817485176494332E-09  -1.2619065754592419E-07  -8.1287682097585386E-08  -2.0406081762667963E-08   1.7755222156177008E-09   3.4800046511615784E-08   3.8550523714086701E-08   2.6271149930051785E-07  -3.3220695113496236E-08  -4.6144281134960241E-09  -1.3813699700441962E-08  -9.2007052014003335E-08  -2.9144107371752339E-08  -1.6014297239031017E-07   3.2802581929645740E-08  -3.2586184461218909E-10   1.3185818898670136E-07  -7.8417216972848134E-08  -1.8441526526547015E-08  -1.3535762256852609E-09  -3.2959446802141433E-09  -3.4615436781229562E-09  -3.9054266424754502E-09  -2.5097085316087394E-08   2.2338288041477252E-07  -2.6448606621933064E-07   4.4975737570855179E-08  -1.6305470485561680E-08   1.0292049259962569E-06  -4.0586779803561486E-08   3.1325223000985509E-07   1.1418069566174503E-07  -3.9558495819176486E-07   1.3886504606760379E-07  -3.5836876904262529E-08  -4.9792752175228553E-08   3.1707338056500697E-07   6.1544662995069654E-09  -5.1614211883429830E-09  -6.5190436971257089E-09   2.8725250021891069E-07   1.2217602660251697E-08   1.3518181356533704E-07   7.6594569880485781E-07   2.6910719411856230E-09   1.6843441407236687E-07  -6.5420925778614627E-09  -2.9322570631988096E-07  -8.8959986385682304E-08   1.0362291394845008E-08  -7.0554664080979563E-08   8.6733819139321018E-08  -2.7451799043479431E-08   2.2285080032198454E-07   1.0723576931838039E-07   4.3413349343997253E-07   1.0126441672644132E-07  -5.4601231227466825E-08   2.0988629602793832E-07   8.3398337742452802E-08   6.4891568078014544E-08   1.7885966361072955E-08   6.3170482107139097E-08  -4.9599359355520121E-08  -6.3314474821006661E-08   4.6152348388982781E-07   2.7095550340668054E-08   1.7751878869186489E-09   5.5309246554529099E-08   1.0213922751102814E-08  -1.1742529480014251E-05  -5.2253220915896073E-05   2.6273429710977967E-06   1.6152829526093902E-04  -3.9971583131615881E-07  -1.2554745646947615E-04  -3.3027684858171021E-06  -2.9707585389723917E-05  -3.2573369338682183E-06   7.1130689551519660E-06  -2.6122787233863704E-05   1.1520408394592205E-05   1.4788207028626198E-05  -3.4350817486908727E-05   6.5126521918565073E-07   9.5456729512894404E-05   7.7706365534167582E-05   1.3788645542606214E-03   1.4867941529897187E-04  -8.1049210500289967E-07  -7.1987975114480508E-05  -1.5681633514360035E-05   6.6243002624298207E-06   7.7655745510824404E-06  -8.8441495991240012E-05  -1.6052121171520105E-05  -1.0796532810511642E-06  -3.0335035841891046E-05   2.6565372327891029E-05   4.6523039098578782E-04  -1.9631685236402544E-06   6.8508588237169331E-05   3.3775568537248165E-05   7.4214802886768007E-05  -5.5013682616384116E-05   2.8428756852252337E-04  -2.5965414175365071E-06   9.5584576440234126E-05  -1.3872385046482059E-06  -3.0007950464837781E-05   1.0720532356889698E-05   1.8987025518338063E-05  -2.4293440065998819E-04  -5.9746871665677314E-06   3.3972636941833341E-05   1.4154822304603221E-06  -3.9398815169770950E-05   2.0797057893679646E-06   6.4360610921660442E-05   5.6578880268351565E-07  -5.1012204429953738E-05   6.8399769566324698E-06   1.7231456306501653E-05  -2.0795730734045006E-04  -4.4846427744441427E-05  -1.9280160727020470E-06  -2.5209326574926323E-06  -2.9072786191165282E-06   1.4166519495277867E-05  -2.3634888001533177E-05   4.5704805063471591E-05   1.9972371254963228E-06  -6.1074810762407724E-06   4.8178080649058859E-06   1.5026506324456147E-03   3.3346755771663035E-05  -1.0097556737629383E-05  -1.3341576266245600E-05  -3.9604799211928016E-06  -7.5445177869645514E-06   7.1667624660575141E-06   5.9355668588411661E-05   1.4562110658877041E-04  -3.1592331374637350E-05  -1.3225374727439223E-05  -1.6855089160750073E-06  -9.1023308909332752E-07  -4.3258302492337200E-05   8.7281242475408736E-05  -1.3752901735449880E-06  -2.5314799445482505E-06  -9.7520235419602877E-06  -3.2536336479943856E-06   2.0619724581912062E-05  -6.9070906368245554E-05   2.6894578645420514E-06   1.1508852676266431E-04   2.9748315440950172E-05   2.1459885552215168E-05  -2.5325035579691969E-05  -1.3165663582611799E-05   7.8174535089477515E-06   4.8172045491186327E-04  -2.1148406000431660E-05  -4.6468546375830916E-06   1.8795385959159087E-04  -3.2442940233740697E-06   1.9820601045693345E-05   2.0907437104458185E-06  -4.0287856103615285E-06  -3.0059267348387910E-06   1.6161473512865773E-06  -8.7400553800297162E-05  -8.0774040952431045E-06  -2.9175789391571205E-05   6.1435997343549331E-06   2.6993517770741989E-05  -7.9727304298408702E-07  -6.8029754780036834E-05  -9.9048001085727412E-06   7.4414640717786804E-06   3.7610666707307936E-06   4.8034523556036478E-05   7.7374190326516098E-05  -1.8621981185586623E-05   3.0958480321758893E-05  -8.0710926896541878E-06  -4.6359039377738376E-06  -1.1195974341536884E-05   1.3133742782343435E-04  -1.6833858605661476E-05   9.8694359714732584E-05   1.0843744267363522E-05  -1.7082031310496720E-05  -2.6932753412521107E-05   1.8477902798980698E-06   7.2738715853835574E-06  -3.5515781741938552E-05  -2.5066893202912670E-06   4.5951581630700784E-05   3.7995227801616225E-04  -4.5103049627906661E-05  -1.5304462503592369E-06  -2.7141324656629680E-03  -3.1561669388422532E-06  -2.1652987053003089E-05   1.4798729389509389E-04   3.2874412509356586E-05   2.6681422540282690E-06   5.3853587209158284E-06  -6.5510211078036263E-05  -4.7152625738777837E-06   4.0918094408791021E-04  -4.8430222087092276E-06  -4.7236356809400676E-05  -7.9191461479346308E-05   8.3679074074215779E-06  -1.1214598479739853E-06  -4.4838896725076804E-06   8.0485965049584949E-05   5.6492020389881461E-05  -3.0840833984729158E-06  -1.2893580499383445E-03  -2.6288106496225798E-04  -1.5988088021373864E-05   4.0108642244852064E-05   1.6863394789529547E-04  -2.2306617290181401E-06   5.9415035173685759E-06   4.5743535387135139E-06   8.6120308728955231E-06   1.2485899759550237E-06   2.6261776996370359E-05   4.2651654486394417E-05  -7.1882595805252032E-05   6.3044588001856950E-06  -4.8331038935232461E-04   4.0496704329789844E-05   2.8031847217168456E-04  -1.8110888679863701E-05   1.8029262604399255E-05   1.4141884197934053E-04  -1.2791021175326628E-04  -3.8361457696775839E-08   5.1914993042043796E-05  -3.5576973278478546E-06   2.8998703752657409E-05   4.6912601236130636E-06  -8.2108905077952533E-05   5.4721131380074334E-04  -1.5261934548213567E-05  -1.0100031283432928E-05  -4.9952899221313451E-05  -5.4308268890459289E-06   4.8702681775115434E-06  -3.7760906386661280E-05   1.2412177096520264E-04  -3.9652878156072425E-06  -3.1287384295304105E-06  -9.3938393895860123E-06   1.4205051298582360E-05  -3.0273326890245641E-06   3.6422704520350016E-05   1.8157569336824065E-04   5.2037775665450222E-05  -9.6458299208271613E-07  -1.3277478279113585E-06   1.7099069807751058E-03   1.8387543008151430E-04   3.1709209934211742E-05  -1.1332321526591531E-05  -1.6886807213538998E-06   9.4859168640319946E-07  -9.3468911802410112E-05   1.0726575105835126E-03  -3.2423210856837264E-05   2.0130320211551105E-07  -1.4645944476241230E-04  -1.3552902080259315E-05  -4.4665674787060779E-06   2.1849222078184300E-05   5.8812522759930571E-05   3.2253969909879338E-05   3.1569126917331167E-04   7.4652901603596540E-05   3.7971203247947518E-05   2.0339585341060089E-05  -1.2461494439365359E-05  -1.4792927555463416E-06   1.9779109269338916E-04  -4.4517365933815749E-06  -9.9626555691059304E-06  -2.8886546771152972E-05  -1.6775452406528751E-05  -2.2018164693606905E-05   2.1989483865979164E-04   1.4589324725926923E-05  -1.4569892610764308E-05   2.9719169352912107E-05   3.0102286277265573E-05  -9.3263967540829398E-06  -8.5287917442548932E-05  -1.0927480674899253E-05   7.4049540243216111E-05   1.0045487230555573E-05  -4.2060509070811897E-04   2.7971487524999267E-05  -3.7416440898278663E-05   4.0940224126598533E-04  -7.9201819223257837E-05   3.6317540366377097E-05  -3.4244896936843901E-06  -8.9637066420549229E-06   2.6259842800486959E-05   1.1908696801141548E-04   9.9197336343419111E-04   3.8911894677668940E-03   7.2888801392474758E-05   7.3912791598079163E-06  -2.0515645343481523E-04   1.2183756742697619E-04  -8.9499579369541595E-06   2.7104294215891565E-04   3.5405243018325133E-06   3.4426970476287895E-06  -5.3734210818499721E-04  -3.2145029982965063E-05   5.5806393357354936E-05   1.9689625529425283E-05  -1.7580082658263352E-04   1.9770315931425677E-04   5.1539509683682760E-05   3.9565327194996382E-05  -1.5717425838561717E-06   5.4022403098125875E-05   2.9180538284213252E-04  -1.0851236125814410E-05   2.6617393099715060E-04   5.5418038269046898E-06   1.2981941271522458E-04   2.1294137255934489E-04  -3.9882079704925726E-05  -5.6457125267186955E-05   2.3514027495328944E-06   6.8025991574166824E-05   8.1298632845227177E-06  -2.8503809322307601E-05  -1.8629336129361626E-06  -6.9440416810725623E-05  -1.8710431881260411E-05   3.5419300128256375E-05  -1.1072736493722698E-05   8.5955723002215375E-06  -1.1281328596562308E-05   1.2313983077521632E-05  -1.1321100176795065E-05  -1.0562297814864238E-06   2.4904446421148618E-05   2.5533635704844218E-05   2.3983826871624782E-04  -3.1464385610762635E-06   1.0601948299964423E-05   3.2336343895516261E-05   3.0002542535095397E-06  -8.4627882269611604E-06   1.5522058246893720E-04  -8.7242670510681106E-05   8.6893609333000895E-05   2.2069183506820533E-05  -8.5689123019121730E-05  -4.7460337553647219E-06   4.2680678868813416E-05  -1.7956848963776637E-05   1.0767419619799437E-04  -5.2620352296468007E-06   8.0210596819090858E-05  -4.4024082307849715E-05  -3.3445008012878644E-04  -7.5982451915264950E-06  -1.1275097952668563E-03  -8.3776838266605942E-05   7.0974424701291735E-06  -1.1238585717530504E-05   8.8904275687552015E-06   3.3234181474141852E-06  -5.6236041433210665E-05  -1.8070675465451301E-05  -1.3249059520376388E-05   5.5379560549609449E-05  -7.3524639048222274E-07  -1.4767098173396675E-05  -6.1441443127594938E-06   2.0767700060311069E-06  -1.9421511441733902E-04  -3.2138767137999334E-05  -6.0192692194024029E-06   9.9248314452704219E-04   4.6998506738457418E-04   1.6764368387725853E-05   2.1343390712699741E-05  -2.1965702961279227E-05   1.8898831569848663E-05  -7.9861472038819060E-06  -1.5751652549570957E-05  -5.7452692924486198E-06  -5.7056784148642450E-04   4.7886415405425013E-05   2.5599083821071038E-03   4.3348039296518392E-04
  0.0000000000000000E+00   0.0000000000000000E+00   0.0000000000000000E+00   0.0000000000000000E+00   0.0000000000000000E+00   0.0000000000000000E+00   0.0000000000000000E+00   0.0000000000000000E+00   0.0000000000000000E+00   0.0000000000000000E+00   0.0000000000000000E+00   0.0000000000000000E+00   0.0000000000000000E+00   0.0000000000000000E+00   0.0000000000000000E+00   0.0000000000000000E+00   0.0000000000000000E+00   0.0000000000000000E+00   0.0000000000000000E+00   0.0000000000000000E+00   0.0000000000000000E+00   0.0000000000000000E+00   0.0000000000000000E+00   0.0000000000000000E+00   0.0000000000000000E+00   0.0000000000000000E+00   0.0000000000000000E+00   0.0000000000000000E+00   0.0000000000000000E+00   0.0000000000000000E+00   0.0000000000000000E+00   0.0000000000000000E+00   0.0000000000000000E+00   0.0000000000000000E+00   0.0000000000000000E+00   0.0000000000000000E+00   0.0000000000000000E+00   0.0000000000000000E+00   0.0000000000000000E+00   0.0000000000000000E+00   0.0000000000000000E+00   0.0000000000000000E+00   0.0000000000000000E+00   0.0000000000000000E+00   0.0000000000000000E+00   0.0000000000000000E+00   0.0000000000000000E+00   0.0000000000000000E+00   0.0000000000000000E+00   0.0000000000000000E+00   0.0000000000000000E+00   0.0000000000000000E+00   0.0000000000000000E+00   0.0000000000000000E+00   0.0000000000000000E+00   0.0000000000000000E+00   0.0000000000000000E+00   0.0000000000000000E+00   0.0000000000000000E+00   0.0000000000000000E+00   0.0000000000000000E+00   0.0000000000000000E+00   0.0000000000000000E+00   0.0000000000000000E+00   0.0000000000000000E+00   0.0000000000000000E+00   0.0000000000000000E+00   0.0000000000000000E+00   0.0000000000000000E+00   0.0000000000000000E+00   0.0000000000000000E+00   0.0000000000000000E+00   0.0000000000000000E+00   0.0000000000000000E+00   0.0000000000000000E+00   0.0000000000000000E+00   0.0000000000000000E+00   0.0000000000000000E+00   0.0000000000000000E+00   0.0000000000000000E+00   0.0000000000000000E+00   0.0000000000000000E+00   0.0000000000000000E+00   0.0000000000000000E+00   0.0000000000000000E+00   0.0000000000000000E+00   0.0000000000000000E+00   0.0000000000000000E+00   0.0000000000000000E+00   0.0000000000000000E+00   0.0000000000000000E+00   0.0000000000000000E+00   0.0000000000000000E+00   0.0000000000000000E+00   0.0000000000000000E+00   0.0000000000000000E+00   0.0000000000000000E+00   0.0000000000000000E+00   0.0000000000000000E+00   0.0000000000000000E+00   0.0000000000000000E+00   0.0000000000000000E+00   0.0000000000000000E+00   0.0000000000000000E+00   0.0000000000000000E+00   0.0000000000000000E+00   0.0000000000000000E+00   0.0000000000000000E+00   0.0000000000000000E+00   0.0000000000000000E+00   0.0000000000000000E+00   0.0000000000000000E+00   0.0000000000000000E+00   0.0000000000000000E+00   0.0000000000000000E+00   0.0000000000000000E+00   0.0000000000000000E+00   0.0000000000000000E+00   0.0000000000000000E+00   0.0000000000000000E+00   0.0000000000000000E+00   0.0000000000000000E+00   0.0000000000000000E+00   0.0000000000000000E+00   0.0000000000000000E+00   0.0000000000000000E+00   0.0000000000000000E+00   0.0000000000000000E+00   0.0000000000000000E+00   0.0000000000000000E+00   0.0000000000000000E+00   0.0000000000000000E+00   0.0000000000000000E+00   0.0000000000000000E+00   0.0000000000000000E+00   0.0000000000000000E+00   0.0000000000000000E+00   0.0000000000000000E+00   0.0000000000000000E+00   0.0000000000000000E+00   0.0000000000000000E+00   0.0000000000000000E+00   0.0000000000000000E+00   0.0000000000000000E+00   0.0000000000000000E+00   0.0000000000000000E+00   0.0000000000000000E+00   0.0000000000000000E+00   0.0000000000000000E+00   0.0000000000000000E+00   0.0000000000000000E+00   0.0000000000000000E+00   0.0000000000000000E+00   0.0000000000000000E+00   0.0000000000000000E+00   0.0000000000000000E+00   0.0000000000000000E+00   0.0000000000000000E+00   0.0000000000000000E+00   0.0000000000000000E+00   0.0000000000000000E+00   0.0000000000000000E+00   0.0000000000000000E+00   0.0000000000000000E+00   0.0000000000000000E+00   0.0000000000000000E+00   0.0000000000000000E+00   0.0000000000000000E+00   0.0000000000000000E+00   0.0000000000000000E+00   0.0000000000000000E+00   0.0000000000000000E+00   0.0000000000000000E+00   0.0000000000000000E+00   0.0000000000000000E+00   0.0000000000000000E+00   0.0000000000000000E+00   0.0000000000000000E+00   0.0000000000000000E+00   0.0000000000000000E+00   0.0000000000000000E+00   0.0000000000000000E+00   0.0000000000000000E+00   0.0000000000000000E+00   0.0000000000000000E+00   0.0000000000000000E+00   0.0000000000000000E+00   0.0000000000000000E+00   0.0000000000000000E+00   0.0000000000000000E+00   0.0000000000000000E+00   0.0000000000000000E+00   0.0000000000000000E+00   0.0000000000000000E+00   0.0000000000000000E+00   0.0000000000000000E+00   0.0000000000000000E+00   0.0000000000000000E+00   0.0000000000000000E+00   0.0000000000000000E+00   0.0000000000000000E+00   0.0000000000000000E+00   0.0000000000000000E+00   0.0000000000000000E+00   0.0000000000000000E+00   0.0000000000000000E+00   0.0000000000000000E+00   0.0000000000000000E+00   0.0000000000000000E+00   0.0000000000000000E+00   0.0000000000000000E+00   0.0000000000000000E+00   0.0000000000000000E+00   0.0000000000000000E+00   0.0000000000000000E+00   0.0000000000000000E+00   0.0000000000000000E+00   0.0000000000000000E+00   0.0000000000000000E+00   0.0000000000000000E+00   0.0000000000000000E+00   0.0000000000000000E+00   0.0000000000000000E+00   0.0000000000000000E+00   0.0000000000000000E+00   0.0000000000000000E+00   0.0000000000000000E+00   0.0000000000000000E+00   0.0000000000000000E+00   0.0000000000000000E+00   0.0000000000000000E+00   0.0000000000000000E+00   0.0000000000000000E+00   0.0000000000000000E+00   0.0000000000000000E+00   0.0000000000000000E+00   0.0000000000000000E+00   0.0000000000000000E+00   0.0000000000000000E+00   0.0000000000000000E+00   0.0000000000000000E+00   0.0000000000000000E+00   0.0000000000000000E+00   0.0000000000000000E+00   0.0000000000000000E+00   0.0000000000000000E+00   0.0000000000000000E+00   0.0000000000000000E+00   0.0000000000000000E+00   0.0000000000000000E+00   0.0000000000000000E+00   0.0000000000000000E+00   0.0000000000000000E+00   0.0000000000000000E+00   0.0000000000000000E+00   0.0000000000000000E+00   0.0000000000000000E+00   0.0000000000000000E+00   0.0000000000000000E+00   0.0000000000000000E+00   0.0000000000000000E+00   0.0000000000000000E+00   0.0000000000000000E+00   0.0000000000000000E+00   0.0000000000000000E+00   0.0000000000000000E+00   0.0000000000000000E+00   0.0000000000000000E+00   0.0000000000000000E+00   0.0000000000000000E+00   0.0000000000000000E+00   0.0000000000000000E+00   0.0000000000000000E+00   0.0000000000000000E+00   0.0000000000000000E+00   0.0000000000000000E+00   0.0000000000000000E+00   0.0000000000000000E+00   0.0000000000000000E+00   0.0000000000000000E+00   0.0000000000000000E+00   0.0000000000000000E+00   0.0000000000000000E+00   0.0000000000000000E+00   0.0000000000000000E+00   0.0000000000000000E+00   0.0000000000000000E+00   0.0000000000000000E+00   0.0000000000000000E+00   0.0000000000000000E+00   0.0000000000000000E+00   0.0000000000000000E+00   0.0000000000000000E+00   0.0000000000000000E+00   0.0000000000000000E+00   0.0000000000000000E+00   0.0000000000000000E+00   0.0000000000000000E+00   0.0000000000000000E+00   0.0000000000000000E+00   0.0000000000000000E+00   0.0000000000000000E+00   0.0000000000000000E+00   0.0000000000000000E+00   0.0000000000000000E+00   0.0000000000000000E+00   0.0000000000000000E+00   0.0000000000000000E+00   0.0000000000000000E+00   0.0000000000000000E+00   0.0000000000000000E+00   0.0000000000000000E+00   0.0000000000000000E+00   0.0000000000000000E+00   0.0000000000000000E+00   0.0000000000000000E+00   0.0000000000000000E+00   0.0000000000000000E+00   0.0000000000000000E+00   0.0000000000000000E+00   0.0000000000000000E+00   0.0000000000000000E+00   0.0000000000000000E+00   0.0000000000000000E+00   0.0000000000000000E+00   0.0000000000000000E+00   0.0000000000000000E+00   0.0000000000000000E+00   0.0000000000000000E+00   0.0000000000000000E+00   0.0000000000000000E+00   0.0000000000000000E+00   0.0000000000000000E+00   0.0000000000000000E+00   0.0000000000000000E+00  -2.1445008098919242E-09   2.4972285778531842E-09  -2.4787905011735194E-10  -3.6251241445177253E-10  -1.1374522258751852E-08  -2.2649548184878100E-07  -6.3164279458071874E-10  -4.2751383481962455E-09   3.7486202836166556E-09   6.9288869780668659E-09   7.4780984306132517E-10  -1.8234207605691765E-09  -7.6508151636805849E-11  -9.2892580695050595E-09  -6.3371808620741042E-10  -8.6094215075497402E-09   7.6190323395378637E-10   1.2869304265132570E-09   1.2293083608021145E-10  -1.2833559777854043E-10  -3.3994253906615431E-09   8.8324059273700164E-09  -6.4225628922601737E-10  -7.4586176117836245E-10  -3.0203211506618910E-09  -1.7952174444522871E-08  -3.5102942206513305E-10   5.9558483972247943E-08   1.0465693113159931E-09   1.9760883205476174E-08   6.5062749094437436E-09   1.3086712546282161E-10  -9.7086540065155565E-10   2.8348263175199079E-10  -5.1080467458617462E-09  -4.8997537431710344E-10   5.7649851363805232E-10   4.2064996084033719E-09  -2.6407728436115487E-09  -5.4680462375667528E-09   1.1826514468788028E-08  -6.9357358601864817E-10  -1.2869424795316361E-09  -1.6204117091180035E-08  -1.4985857112322294E-07  -1.7123706712373570E-09   3.9685761952576702E-08   7.1396766951607536E-09   5.1820241843515965E-09   2.8259155132323140E-11  -9.3576111995792743E-10  -2.7583714220826812E-08  -1.3198728312508656E-08  -3.3649307200222389E-09   2.3697087274981476E-09   4.9654347929739524E-09   5.2527282947155064E-09   2.4019713011859818E-08  -5.7624548350889461E-09  -1.1411460809234709E-09  -3.0801226780575267E-09  -1.8889965339206058E-08  -4.8558876960959875E-09  -2.9984151265663279E-08   5.2221778549088421E-09  -2.9627245266840437E-10   2.5263452421870829E-08  -1.2306291862111270E-08  -3.4097630744208447E-09  -2.4558126211892144E-10  -3.0974592125236180E-10  -1.8112211640042871E-09  -7.3601581847993010E-10  -4.3280740865053180E-09   5.0027350824774815E-08  -4.3233039395236846E-08   7.6413158192748420E-09  -5.7583084540531925E-09   1.9266549043088597E-07  -7.5921679247584869E-09   3.7925629561664784E-08   6.0183089161419033E-09  -6.1017979874247680E-08   2.0351663146370573E-08  -6.2297760992405994E-09  -7.5860047327330993E-09   5.3872324717141892E-08   5.8269255752882730E-10  -1.2682432420656688E-09  -1.1066049890334655E-09   5.4001700162919931E-08   2.1148446870288025E-09   1.5188360472515602E-08   9.4852708292114236E-08   2.9574136207458243E-10   4.1040691145630739E-08  -1.1310202508885307E-09  -7.9031903562492354E-08  -1.9123529552812743E-08   1.4905908829943917E-09  -1.5792060954850325E-08   1.5347221500145999E-08  -8.3557936673660036E-09   3.4939260978574910E-08   1.6042735743360781E-08   8.2306894041640004E-08   1.6723389727520323E-08  -1.1456432802408749E-08   3.8058226007113854E-08   7.5720363726249621E-09   1.1168315853119047E-08   2.8743309264615556E-09   1.4017906579067914E-08  -1.0340365957244273E-08  -1.0486290136219685E-08   6.4376456972392414E-08   4.1720227715751888E-09   1.4765881099595558E-10   6.5820265346517605E-09   8.0932370495669597E-10  -3.4975032566423114E-06  -1.1321024991912183E-05   3.7669195266924291E-07   1.8755798911804292E-05  -3.1194197636790404E-07  -1.9441537193380686E-05  -7.8066109306649367E-07  -4.8924872959702851E-06  -5.6281471202864468E-07   1.1808532131152517E-06  -3.9873349351618249E-06   1.2683350445396884E-06   3.2806926422439226E-06  -7.6990769941981844E-06  -8.4616837262188157E-08   1.1708883203371351E-05   6.8905349462222240E-06   1.8369493317156301E-04   2.1447529346966712E-05  -2.0117049039273037E-07  -1.2325053177544648E-05  -2.7460702549923153E-06   9.2243678645952287E-07   1.2817803592100777E-06  -3.6577696593002511E-05  -2.6052282424823918E-06  -2.0036886123766705E-07  -5.0172089913106469E-06   3.9525754731541646E-06   6.1161190269976064E-05  -5.4285230396165335E-07   1.2755263845980495E-05   3.0516300291813816E-06   1.1207603116888884E-05  -1.1708559701815541E-05   4.7514251654219523E-05  -3.5951581160036153E-07   1.8904057870584607E-05  -3.1529488265754986E-07  -7.3732722973672989E-06   1.6085728840401168E-06   3.6434378779808089E-06  -5.4807031435797256E-05  -1.1885730455752392E-06   4.7569365656710446E-06   1.6654033487362663E-07  -6.1364223011315380E-06   2.7196294598741378E-07   1.1270681431375645E-05   4.5425806721496679E-08  -1.1199650715346145E-05   1.4133482154592966E-06   3.0066668702059720E-06  -3.9477451220501116E-05  -9.1381564485962108E-06  -4.0239872461579087E-07  -5.0855193018272703E-07  -2.8990957624401630E-07   2.3539651324518311E-06  -4.0748676537921029E-06   6.3703193371937808E-06   2.4035389435163434E-07  -1.1090755873727728E-06   9.4270636920423014E-07   2.5600399953384136E-04   5.6663714978740532E-06  -1.6616606470294814E-06  -2.3372941408778996E-06  -6.7046658402741305E-07  -1.2324224913526531E-06   9.5718662525624123E-07   7.7493451624313530E-06   3.5630760561028913E-05  -1.0125476873104582E-05  -2.7573400196990972E-06  -3.2239171003687163E-07  -3.2604806925271463E-07  -7.1427556495585733E-06   1.2492169459958242E-05  -2.6443699554379098E-07  -4.6523674232673829E-07  -2.0325208577099345E-06  -5.5774827608213453E-07   3.5116465314746776E-06  -1.9614880488017012E-05   2.8304499735857556E-07   1.4608930296437022E-05   6.1537789094015409E-06   2.1352809512254037E-06  -3.9068997681475259E-06  -2.8360581953076469E-06   3.1759951403518318E-07   8.0866423290319145E-05  -3.2836662337288395E-06  -8.2515248308717108E-07   3.2056180537535231E-05  -6.8926206714750586E-07   3.0292760304880380E-06   1.9658288086231929E-07  -6.7220507894348236E-07  -6.0735853626200459E-07   6.6433778463324499E-07  -1.7293730871735337E-05  -1.7387085506032358E-06  -5.9745166707801536E-06   1.5089004198621184E-06   4.9842768485564182E-06  -2.2501337551289604E-07  -1.0060471638851953E-05  -3.0782127313068992E-06   1.3402566783399915E-06   5.4586984408172176E-07   7.1909873862688525E-06   4.7609585097362334E-06  -3.1832571843490587E-06   3.7723814294811117E-06  -1.8040310617218852E-06  -7.6474429334155779E-07  -2.3097120311551047E-06   2.1967761622183034E-05  -3.1144842023245729E-06   1.1319984528523863E-05   1.3517212957229627E-06  -2.7552498393469870E-06  -5.5237010926276788E-06   1.4360162630111991E-07   7.9862121749140813E-07  -7.3684139034394396E-06  -4.5255993513644705E-07   7.5259380104612245E-06   8.9438677919385063E-05  -5.9109294788869197E-06  -3.4450512561373260E-07  -5.3223984878841943E-04  -4.8932108949273629E-07  -3.4505847575838477E-06   2.6426207697262615E-05   6.2176279293362149E-06   7.1708895015851557E-07   9.6066434745232483E-07  -1.1805346842690932E-05  -1.3324520911777104E-06   6.6622020980129553E-05  -8.1321875983465872E-07  -1.0035021951024489E-05  -1.3182594661003480E-05   1.1833523511279933E-06  -2.0095102886198594E-07  -7.9936087513486033E-07   1.9010290031355607E-05   1.0745516758052325E-05  -7.3527316242656910E-07  -2.9396875405277554E-04  -4.4599739376733678E-05  -2.7917805704700861E-06   5.7521555810360161E-06   2.3932028168816293E-05  -4.5870956453810369E-07   8.1865450453029527E-07   4.5963194589356159E-07   1.2309269779358491E-06   8.0744987029294097E-08   4.8627888493954737E-06   6.8123290800025788E-06  -1.4265693099714615E-05   9.1664258805124787E-07  -1.1763254017317083E-04   8.2221464699701097E-06   5.0172341345967320E-05  -2.9303725264094998E-06   2.8571093469350646E-06   1.6595507669014499E-05  -2.0037141886233378E-05  -3.8239287418670901E-08   7.6950411971045233E-06  -2.7354094245053305E-06   6.3230729522714925E-06   7.5464160023504790E-07  -1.7758575677089103E-05   6.8503093299797512E-05  -2.5930211337037043E-06  -2.1822225152140140E-06  -1.0713906138930163E-05  -1.2346060853348988E-06  -2.6282206410303054E-07  -7.8170091016405328E-06  -8.6837651296533036E-07  -8.5785340379665231E-07  -6.2338675894224026E-07  -3.0595126844427462E-06   2.5212765096191808E-06  -5.1608977470958013E-07   4.2636524003700116E-06   3.7970617155705423E-05   7.2311577685439684E-06  -1.5923490509386839E-07  -2.9495259629210018E-07   1.8826275256893850E-04   3.3449588567032613E-05   5.9981983341849553E-06  -2.3523450504263617E-06   2.3575226285280479E-07   5.9428580566124470E-08  -1.4953483056713350E-05   1.2828307635836327E-04  -5.4012231574731434E-06   6.6503959456207558E-09  -3.1992980866411234E-05  -2.2839590126912907E-06  -7.8798395970643920E-07   4.1323755030359618E-06   6.9813590206439642E-06   4.6660009054236529E-06   3.7581155621482990E-05   1.1788170230314697E-05   7.4973539935944645E-06   2.7329338491978927E-06  -2.1709582700043640E-06  -3.9725968420451877E-07   4.0788784424254369E-05  -8.0190856807966171E-07  -1.6671979352670997E-06  -4.7156830422890607E-06  -2.7277000183845182E-06  -2.9728581803476425E-06   3.3278063512307225E-05   2.2350538283138848E-06  -2.6215190509893253E-06   6.3432903386340755E-06   4.0441189856361579E-06  -1.6082333611750545E-06  -1.3082441191720803E-05  -1.5976408936907456E-06   1.5978287997347638E-05   1.4960528068943599E-06  -5.9374243507277904E-05   5.6709642645557328E-06  -6.3832371860754615E-06   7.2849165555500319E-05  -1.6577761819730628E-05   5.4071569583484673E-06  -9.2290891855681737E-07  -2.6713334095586150E-06   4.3372704287848606E-06   1.2294786768858540E-05   1.7647595389297323E-04   4.8245964440624340E-04   1.2462451474174262E-05   1.2871619367154889E-06  -3.3376850425022416E-05   2.0562773222595720E-05  -1.5518058188490868E-06   5.0262472062729233E-05  -3.2129083203956189E-06   5.9343249548117786E-07  -8.1018400519491205E-05  -6.8103121530252519E-06   1.2181019027539905E-05   4.7836150014340967E-06  -2.8741316009190706E-05   3.8801994093581781E-05   9.0143862348014730E-06   7.0731989519563328E-06  -4.0729401852246184E-07   9.4640762271459700E-06   3.8508673725985487E-05  -1.9968947625324599E-06   4.1682770933312751E-05   1.0338901119021191E-06   1.4070316462618981E-05   2.5675667239624366E-05  -6.3559852890939784E-06  -9.2414444101332968E-06   4.2494411665175532E-07   1.0593317595551658E-05   1.1261034863250595E-06  -4.7930701153304886E-06  -4.4375667357284865E-07  -2.3931316450293583E-05  -4.7230737017742736E-06   8.3287876573922485E-06  -2.5445453670862770E-06  -5.1763028973338950E-06  -2.3645549420305927E-06   2.1470849043189181E-06  -2.5511061360270587E-06  -1.8279707226017166E-07   5.5577116683961494E-06   3.5106522591418901E-06   2.7393585781036542E-05  -9.2103339402793574E-07   1.6160534008561331E-06   4.9112672559628886E-06  -2.6586933390442784E-06  -1.4312921050736434E-06   3.2792519805989004E-05  -1.4170702861336498E-05   1.6424766041928899E-05   2.8417727087159611E-06  -1.7659496580922295E-05  -1.0977302104532420E-06   7.3788849445982545E-06  -3.9353902704684966E-06   4.1239563718119218E-06  -1.0359588183550089E-06   1.4904330194432118E-05  -7.3898649579026246E-06  -6.2080473013413731E-05  -1.5444227399446931E-06  -2.7383352727394008E-04  -1.8522304720930187E-05   1.8582130174544664E-06  -2.4457523829188942E-06   1.3211888841090990E-06   4.4592883459598729E-07  -1.4563451441177369E-05  -4.4027188353718187E-06  -2.9431847781763303E-06   9.6742550721282589E-06  -1.3427342812911304E-07  -2.5561034062769707E-06  -1.2640589438117402E-06   2.6786109296290886E-07  -3.2677036189556667E-05  -7.6857629382952988E-06  -1.3895379425944263E-06   1.8166072737619651E-04   7.6336711263760219E-05   2.3093002720494098E-06   3.1604194484132433E-06  -4.8907220588837025E-06   2.6557471260389875E-06  -1.0908064920536022E-06  -4.3072654058721517E-06   7.7289284810755385E-07  -8.7265301471774396E-05   5.7244349950775982E-06   4.8224848276461762E-04   7.6997777947527220E-05
  0.0000000000000000E+00   0.0000000000000000E+00   0.0000000000000000E+00   0.0000000000000000E+00   0.0000000000000000E+00   0.0000000000000000E+00   0.0000000000000000E+00   0.0000000000000000E+00   0.0000000000000000E+00   0.0000000000000000E+00   0.0000000000000000E+00   0.0000000000000000E+00   0.0000000000000000E+00   0.0000000000000000E+00   0.0000000000000000E+00   0.0000000000000000E+00   0.0000000000000000E+00   0.0000000000000000E+00   0.0000000000000000E+00   0.0000000000000000E+00   0.0000000000000000E+00   0.0000000000000000E+00   0.0000000000000000E+00   0.0000000000000000E+00   0.0000000000000000E+00   0.0000000000000000E+00   0.0000000000000000E+00   0.0000000000000000E+00   0.0000000000000000E+00   0.0000000000000000E+00   0.0000000000000000E+00   0.0000000000000000E+00   0.0000000000000000E+00   0.0000000000000000E+00   0.0000000000000000E+00   0.0000000000000000E+00   0.0000000000000000E+00   0.0000000000000000E+00   0.0000000000000000E+00   0.0000000000000000E+00   0.0000000000000000E+00   0.0000000000000000E+00   0.0000000000000000E+00   0.0000000000000000E+00   0.0000000000000000E+00   0.0000000000000000E+00   0.0000000000000000E+00   0.0000000000000000E+00   0.0000000000000000E+00   0.0000000000000000E+00   0.0000000000000000E+00   0.0000000000000000E+00   0.0000000000000000E+00   0.0000000000000000E+00   0.0000000000000000E+00   0.0000000000000000E+00   0.0000000000000000E+00   0.0000000000000000E+00   0.0000000000000000E+00   0.0000000000000000E+00   0.0000000000000000E+00   0.0000000000000000E+00   0.0000000000000000E+00   0.0000000000000000E+00   0.0000000000000000E+00   0.0000000000000000E+00   0.0000000000000000E+00   0.0000000000000000E+00   0.0000000000000000E+00   0.0000000000000000E+00   0.0000000000000000E+00   0.0000000000000000E+00   0.0000000000000000E+00   0.0000000000000000E+00   0.0000000000000000E+00   0.0000000000000000E+00   0.0000000000000000E+00   0.0000000000000000E+00   0.0000000000000000E+00   0.0000000000000000E+00   0.0000000000000000E+00   0.0000000000000000E+00   0.0000000000000000E+00   0.0000000000000000E+00   0.0000000000000000E+00   0.0000000000000000E+00   0.0000000000000000E+00   0.0000000000000000E+00   0.0000000000000000E+00   0.0000000000000000E+00   0.0000000000000000E+00   0.0000000000000000E+00   0.0000000000000000E+00   0.0000000000000000E+00   0.0000000000000000E+00   0.0000000000000000E+00   0.0000000000000000E+00   0.0000000000000000E+00   0.0000000000000000E+00   0.0000000000000000E+00   0.0000000000000000E+00   0.0000000000000000E+00   0.0000000000000000E+00   0.0000000000000000E+00   0.0000000000000000E+00   0.0000000000000000E+00   0.0000000000000000E+00   0.0000000000000000E+00   0.0000000000000000E+00   0.0000000000000000E+00   0.0000000000000000E+00   0.0000000000000000E+00   0.0000000000000000E+00   0.0000000000000000E+00   0.0000000000000000E+00   0.0000000000000000E+00   0.0000000000000000E+00   0.0000000000000000E+00   0.0000000000000000E+00   0.0000000000000000E+00   0.0000000000000000E+00   0.0000000000000000E+00   0.0000000000000000E+00   0.0000000000000000E+00   0.0000000000000000E+00   0.0000000000000000E+00   0.0000000000000000E+00   0.0000000000000000E+00   0.0000000000000000E+00   0.0000000000000000E+00   0.0000000000000000E+00   0.0000000000000000E+00   0.0000000000000000E+00   0.0000000000000000E+00   0.0000000000000000E+00   0.0000000000000000E+00   0.0000000000000000E+00   0.0000000000000000E+00   0.0000000000000000E+00   0.0000000000000000E+00   0.0000000000000000E+00   0.0000000000000000E+00   0.0000000000000000E+00   0.0000000000000000E+00   0.0000000000000000E+00   0.0000000000000000E+00   0.0000000000000000E+00   0.0000000000000000E+00   0.0000000000000000E+00   0.0000000000000000E+00   0.0000000000000000E+00   0.0000000000000000E+00   0.0000000000000000E+00   0.0000000000000000E+00   0.0000000000000000E+00   0.0000000000000000E+00   0.0000000000000000E+00   0.0000000000000000E+00   0.0000000000000000E+00   0.0000000000000000E+00   0.0000000000000000E+00   0.0000000000000000E+00   0.0000000000000000E+00   0.0000000000000000E+00   0.0000000000000000E+00   0.0000000000000000E+00   0.0000000000000000E+00   0.0000000000000000E+00   0.0000000000000000E+00   0.0000000000000000E+00   0.0000000000000000E+00   0.0000000000000000E+00   0.0000000000000000E+00   0.0000000000000000E+00   0.0000000000000000E+00   0.0000000000000000E+00   0.0000000000000000E+00   0.0000000000000000E+00   0.0000000000000000E+00   0.0000000000000000E+00   0.0000000000000000E+00   0.0000000000000000E+00   0.0000000000000000E+00   0.0000000000000000E+00   0.0000000000000000E+00   0.0000000000000000E+00   0.0000000000000000E+00   0.0000000000000000E+00   0.0000000000000000E+00   0.0000000000000000E+00   0.0000000000000000E+00   0.0000000000000000E+00   0.0000000000000000E+00   0.0000000000000000E+00   0.0000000000000000E+00   0.0000000000000000E+00   0.0000000000000000E+00   0.0000000000000000E+00   0.0000000000000000E+00   0.0000000000000000E+00   0.0000000000000000E+00   0.0000000000000000E+00   0.0000000000000000E+00   0.0000000000000000E+00   0.0000000000000000E+00   0.0000000000000000E+00   0.0000000000000000E+00   0.0000000000000000E+00   0.0000000000000000E+00   0.0000000000000000E+00   0.0000000000000000E+00   0.0000000000000000E+00   0.0000000000000000E+00   0.0000000000000000E+00   0.0000000000000000E+00   0.0000000000000000E+00   0.0000000000000000E+00   0.0000000000000000E+00   0.0000000000000000E+00   0.0000000000000000E+00   0.0000000000000000E+00   0.0000000000000000E+00   0.0000000000000000E+00   0.0000000000000000E+00   0.0000000000000000E+00   0.0000000000000000E+00   0.0000000000000000E+00   0.0000000000000000E+00   0.0000000000000000E+00   0.0000000000000000E+00   0.0000000000000000E+00   0.0000000000000000E+00   0.0000000000000000E+00   0.0000000000000000E+00   0.0000000000000000E+00   0.0000000000000000E+00   0.0000000000000000E+00   0.0000000000000000E+00   0.0000000000000000E+00   0.0000000000000000E+00   0.0000000000000000E+00   0.0000000000000000E+00   0.0000000000000000E+00   0.0000000000000000E+00   0.0000000000000000E+00   0.0000000000000000E+00   0.0000000000000000E+00   0.0000000000000000E+00   0.0000000000000000E+00   0.0000000000000000E+00   0.0000000000000000E+00   0.0000000000000000E+00   0.0000000000000000E+00   0.0000000000000000E+00   0.0000000000000000E+00   0.0000000000000000E+00   0.0000000000000000E+00   0.0000000000000000E+00   0.0000000000000000E+00   0.0000000000000000E+00   0.0000000000000000E+00   0.0000000000000000E+00   0.0000000000000000E+00   0.0000000000000000E+00   0.0000000000000000E+00   0.0000000000000000E+00   0.0000000000000000E+00   0.0000000000000000E+00   0.0000000000000000E+00   0.0000000000000000E+00   0.0000000000000000E+00   0.0000000000000000E+00   0.0000000000000000E+00   0.0000000000000000E+00   0.0000000000000000E+00   0.0000000000000000E+00   0.0000000000000000E+00   0.0000000000000000E+00   0.0000000000000000E+00   0.0000000000000000E+00   0.0000000000000000E+00   0.0000000000000000E+00   0.0000000000000000E+00   0.0000000000000000E+00   0.0000000000000000E+00   0.0000000000000000E+00   0.0000000000000000E+00   0.0000000000000000E+00   0.0000000000000000E+00   0.0000000000000000E+00   0.0000000000000000E+00   0.0000000000000000E+00   0.0000000000000000E+00   0.0000000000000000E+00   0.0000000000000000E+00   0.0000000000000000E+00   0.0000000000000000E+00   0.0000000000000000E+00   0.0000000000000000E+00   0.0000000000000000E+00   0.0000000000000000E+00   0.0000000000000000E+00   0.0000000000000000E+00   0.0000000000000000E+00   0.0000000000000000E+00   0.0000000000000000E+00   0.0000000000000000E+00   0.0000000000000000E+00   0.0000000000000000E+00   0.0000000000000000E+00   0.0000000000000000E+00   0.0000000000000000E+00   0.0000000000000000E+00   0.0000000000000000E+00   0.0000000000000000E+00   0.0000000000000000E+00   0.0000000000000000E+00   0.0000000000000000E+00   0.0000000000000000E+00   0.0000000000000000E+00   0.0000000000000000E+00   0.0000000000000000E+00   0.0000000000000000E+00   0.0000000000000000E+00   0.0000000000000000E+00   0.0000000000000000E+00   0.0000000000000000E+00   0.0000000000000000E+00   0.0000000000000000E+00   0.0000000000000000E+00   0.0000000000000000E+00   0.0000000000000000E+00   0.0000000000000000E+00   0.0000000000000000E+00   0.0000000000000000E+00  -1.3813690133179496E-08   1.4394825706882035E-08  -2.1421737523482936E-09  -2.4029652942281874E-09  -1.1382143625428211E-07  -7.8524284783502913E-07  -1.1930324491111857E-09  -6.2558418008768211E-08   3.0634192924714349E-08   3.5479155329526200E-08   4.2937560538350776E-09  -1.2500111383746503E-08  -5.4086707196536934E-10  -5.8466644616925200E-08  -5.8966624735850937E-09  -5.7980009275837146E-08   9.8989985741486796E-09   1.5491661844561413E-08  -1.2831888985498893E-08  -6.7351340917896418E-10  -1.9130619745033411E-08   5.5030210136662636E-08  -5.6264657590939234E-09  -4.5575975488681474E-09  -2.9294725629904350E-08  -8.8116165691654583E-08  -1.8076619458023088E-09   5.2027153358216107E-07   7.4504675868233775E-09   8.9334295834882878E-08   3.4460667015955179E-08  -7.5895910839145610E-10  -9.8064310819574326E-09  -9.7023732324958330E-09  -2.3228355238214049E-08  -3.7092787591556381E-09   6.7732140318253969E-09   5.5867505151476595E-08  -1.6659124630923612E-08  -3.3571681659141603E-08   7.0424484156479124E-08  -5.8168828783044686E-09  -8.6397794435080185E-09  -1.5759578633892935E-07  -6.5177350823267814E-07  -5.3502547322253950E-09   2.0049613359825337E-07   6.8940157968091327E-08   2.8684053695925096E-08  -1.2212207867077818E-08  -8.0565858851340218E-09  -1.6703218415359816E-07  -8.3967632705929914E-08  -3.4427756402769008E-08  -1.9365569765516479E-08   5.9984462393105924E-08   6.6647245014355994E-08   2.1065217647584810E-07  -5.1736363926442227E-08  -6.6941212349358946E-09  -1.4283628762935703E-08  -1.1500647804691699E-07  -4.7081970394346917E-08  -1.5657051652769154E-07   3.2047468088482265E-08  -6.3319572233478480E-10   1.3658237429867462E-07  -1.3843066544679752E-07  -1.8673579517468340E-08  -2.0080799772667776E-09  -1.1034904732933899E-08   6.7211650400681929E-09  -5.1872778014858459E-09  -2.7025490436912640E-08   1.8160425178919058E-07  -2.3936386856538379E-07   4.8979033180298174E-08  -6.3679076734994301E-09   1.2988941325335220E-06  -3.5348285105317484E-08   3.0375299940282285E-07   9.0380918813525397E-08  -3.7276310917398783E-07   2.4568736618837261E-07  -5.5846605626602873E-08  -9.1314626879357062E-08   4.7877324127682900E-07   1.0897372977340398E-08  -8.0401703748945482E-09  -1.0519135620556254E-08   2.9098809996965354E-07   1.2050946824904523E-08   1.5546552567569083E-07   7.1493661140905811E-07   3.8681542912386608E-09   1.1235387104559140E-07  -1.0369739248024995E-08  -2.7354724868840510E-07  -1.1849650830146173E-07   1.8749409856219654E-08  -9.1961013352653108E-08   1.0782397958533879E-07  -1.2734967423356622E-08   3.4557557936868809E-07   1.7537982097804047E-07   4.8589416728485919E-07   1.4274778736937336E-07  -7.0644392188256778E-08   2.6153149997001448E-07   1.6763808073535317E-07   8.5063125607915946E-08   2.9825749967191097E-08   7.6356233000907950E-08  -5.9859727429295499E-08  -1.0429323972841580E-07   8.0460526212043985E-07   4.7604891974438981E-08   1.1811384633138060E-09   1.0383519466522355E-07   1.2854763331848896E-08  -8.5112953144648431E-06  -8.2608508281674243E-05   2.5086678424167049E-06   1.2737797023440033E-04  -4.4878096063312188E-07  -1.2429976027541367E-04  -4.8169351404053768E-06  -3.3718572221629026E-05  -5.0662542538645319E-06   1.0811917665295480E-05  -4.7644043005583361E-05   2.0178922747781256E-05   1.7561679637450691E-05  -4.1334949140296951E-05   2.8032090104154421E-06   7.6725093507081142E-05   1.7383367023570391E-04   1.0461790868151431E-03   1.2410671508117526E-04  -1.1672467428612980E-06  -1.1470914652801290E-04  -2.4313447226028487E-05   1.0060817533071327E-05   1.2966628245965405E-05  -6.6058727308620932E-05  -2.5714354010544459E-05  -1.5971233204834733E-06  -4.9791924322438689E-05   2.5901810466155598E-05   4.1748955229491743E-04  -2.7542124005678872E-06   6.9373632137824048E-05   9.9437030365521556E-05   1.3182208851688349E-04  -6.7115047991615710E-05   4.2850125748637551E-04  -5.9674753208401782E-06   7.0665917351736757E-05  -1.8186275564468385E-06  -3.4646636889814013E-05   1.8256746734314289E-05   1.9888669747506955E-05  -2.1057162368652679E-04  -7.5902030021398759E-06   3.0458301064941747E-05   1.9113517596008552E-06  -3.8790461027987216E-05   3.1368543958740815E-06   8.3586173899954599E-05   9.6807841044026626E-07  -6.7136813088259227E-05   4.1080881947954231E-06   1.6311533135323225E-05  -2.0675878801640666E-04  -6.1747159778632521E-05  -2.3434553122197438E-06  -3.9784559085881092E-06  -7.6101430736155076E-06   2.3537129719077661E-05  -3.0380810192194964E-05   7.9817684939500054E-05   2.8527290303570721E-06  -9.5739960800140721E-06   2.7098133766862853E-06   1.5516164293640717E-03   5.7874968720007207E-05  -1.6400974029297995E-05  -2.0621145820854596E-05  -6.3983131519264094E-06  -1.2856408662841113E-05   1.2204218478797069E-05   1.0572042714143297E-04   7.9060714492255201E-05  -6.0124961759035099E-05  -1.6020492538382152E-05  -2.6294047121037246E-06  -3.0306891339585918E-06  -7.1284016443167077E-05   1.3853674818057438E-04  -1.8507190103516005E-06  -3.3594326575396775E-06  -1.2946298797178888E-05  -5.2704773714531473E-06   1.9547296809441907E-05  -5.7082886506950381E-05   4.6936558306674100E-06   1.0829240844438186E-04   1.7708753040516141E-05   4.9937241999451721E-05  -3.0132885766726885E-05  -1.3820625279605150E-05  -1.0600774728764267E-05   7.1863667780767190E-04  -2.2728324826909324E-05  -7.2493895964406320E-06   2.0042689087459617E-04  -4.5044096637557063E-06   1.7323976122933754E-05   1.5057034553994923E-06  -6.3337790406459910E-06  -4.7155437321902824E-06  -1.3986909965701476E-06  -7.8075858396956530E-05  -8.6110106132300157E-06  -3.6578140702687051E-05   2.4873607004557455E-06   2.6719273834713971E-05  -1.1576071109750718E-06  -1.2800085580588741E-04  -1.1158275480896469E-05   5.1679523568953213E-06   3.7748978268252596E-06   4.1550078210755642E-05   5.7024843973298733E-05  -3.3718892394785595E-05   5.2167495868874408E-05  -1.1991007878719081E-05  -7.8780878476781232E-06  -1.5278757299892126E-05   1.9154031686609361E-04  -1.1775441577641860E-05   1.1218562767310182E-04   9.9107064605524958E-06  -1.9324495242335707E-05  -2.7889996867361987E-05   3.1595878483865005E-06   8.0048020390881620E-06  -4.4875636107274459E-05  -3.3504133029957833E-06   6.9169141370579225E-05   4.3666271324970646E-04  -8.9939658557298179E-05  -2.0453322742650232E-06  -1.8819456591442386E-03  -5.6721485857002191E-06  -2.3705446619379471E-05   1.8402813606186510E-04   1.4672062012130739E-05   1.7988081872885363E-06   5.2758602559115863E-06  -6.6584382186546501E-05  -6.0387432590353007E-06   8.3313369223593958E-04  -7.5326388961030146E-06  -6.5047188842628955E-05  -1.3197320960606538E-04   7.5384975606942040E-06  -1.6907786243556879E-06  -6.9380456288960620E-06   7.6617591036369886E-05   6.2439086213143629E-05  -7.1408732971420285E-06  -7.8612798322151675E-04  -2.2284909234039163E-04  -2.4802043073807468E-05   7.1467463127388692E-05   3.0063684256006822E-04  -2.9882168121263672E-06   1.0356795478402139E-05   8.1821822333086745E-06   1.5288970782792746E-05   1.8369019972745101E-06   3.9797388015735812E-05   3.9542686802307668E-05  -6.9349843677943713E-05   1.0478113453799009E-05  -3.3657855611129783E-04   3.9543338952970174E-05   2.5961311648535674E-04  -2.9517179788417968E-05   1.7796548325099508E-05   2.6386757785503274E-04  -1.1823612683399362E-04  -1.5583752593819171E-07   8.8712348112245844E-05  -1.6700144609227978E-06   3.7227976027496720E-05   4.7062621977411743E-06  -8.6030980863388776E-05   4.9889956219971649E-04  -2.4038385403299301E-05  -7.6241602444692486E-06  -6.9666917351061806E-05  -6.5594680784674293E-06   1.2131466788158632E-05  -4.9659981949471720E-05   3.3260861550777536E-04  -6.1797188927026594E-06  -4.4240749774608722E-06  -2.8459780780846379E-06   1.4086532115768966E-05  -4.6913999091239871E-06   7.5023006981642928E-05   2.5180379934085998E-04   4.6262986501595804E-05  -1.5078851815263496E-06  -1.6158849596066387E-06   1.6891150171920947E-03   2.2545777016822938E-04   3.2163793808955617E-05  -1.4447030947469248E-05  -8.6418455114925484E-06   8.6757664031916586E-07  -8.9716775581599113E-05   2.8465143936119782E-03  -5.1470718256430671E-05   2.3443555684425939E-07  -1.9513910404227338E-04  -1.5086113258314017E-05  -6.8983483354431602E-06   2.2509484266777240E-05   6.7541364616664182E-05   5.3195711958172987E-05   3.2307995347349486E-04   1.2182283460394540E-04   1.6926895724613212E-05   3.6350557757729423E-05  -1.9929885533805939E-05  -1.5097853785054494E-06   1.9925376246418631E-04  -6.0378797483285133E-06  -1.1456349764932730E-05  -4.9612524398798201E-05  -2.7226542213086001E-05  -4.3249315853568451E-05   4.1081759027157739E-04   2.4299155932638427E-05  -2.2386103114269343E-05   3.8541786053418322E-05   4.0365912608337096E-05  -1.4907062122706210E-05  -1.5348148941251804E-04  -2.2432732154765957E-05   7.1939874001983691E-05   1.2187636202423961E-05  -3.4418847297902448E-04   2.6571622515674100E-05  -6.0368449302959525E-05   5.2077203830850000E-04  -9.1321181550694402E-05   6.3014093491693665E-05  -4.2730063596197269E-06  -1.0651403048782697E-05   4.6567150729295286E-05   1.5513357971996692E-04   1.5614493919018160E-03   1.0955309401816871E-02   9.6456923238506369E-05   1.0121822761270770E-05  -3.3813121232292474E-04   1.7064341893384058E-04  -1.6355631991734426E-05   2.9712308829534998E-04   3.4364863373307185E-05   3.6256701889006456E-06  -4.4687690387588123E-04  -4.2773438013447729E-05   3.6633329095771650E-05   1.8628093563724841E-05  -1.8917358971985308E-04   2.0861145075497153E-04   7.6223378909385752E-05   4.8085848866662418E-05  -2.8948245822514873E-06   6.8596231306521807E-05   2.3966487419185909E-04  -1.7390865840390248E-05   4.7649768782511147E-04   5.4745711431175098E-06   3.5406912450381800E-04   5.2019252593195852E-04  -6.6067317469228589E-05  -9.2447558142319449E-05   1.4132629546800281E-06   5.3884735621555269E-05   1.3839457921815236E-05  -4.5860367950495699E-05  -3.4186952068159119E-06  -8.7562783454204086E-05  -2.6602589164097114E-05   3.7071419829758690E-05  -2.6293150597739436E-05   3.0338078971256177E-05  -1.6020081445618667E-05   1.8559146842674650E-05  -1.4350705122961896E-05  -1.6082255600349957E-06   2.8630619269545781E-05   4.2740629214223572E-05   2.5452100850228114E-04  -3.0322207154121085E-06   1.8417758766592973E-05   2.9004585800507866E-05   9.3256659814356651E-07  -1.3336286136220643E-05   1.7122579701482016E-04  -1.4461215350363715E-04   8.6093458207361272E-05   4.3612708471027235E-05  -1.0747616307583623E-04  -6.1326475027080714E-06   3.6038067596037155E-05  -1.7863108528930974E-05   4.4425947722446867E-04  -7.3370033059666059E-06   8.1318896764015364E-05  -7.2653612502235858E-05  -2.6068442741063468E-04  -8.4541779043361711E-06  -6.2904403299313474E-04  -1.0439033277610209E-04   5.7095123996755163E-06  -1.5581349326378224E-05   1.6187223457536813E-05   2.9340636277734235E-06  -5.5029418771866398E-05  -2.3650133067238003E-05  -1.3817936269748781E-05   9.0806964551642046E-05  -1.0930817213854646E-06  -2.3596703624825982E-05  -7.8373457814737509E-06   3.2999354462925042E-06  -1.7662971151589254E-04  -3.3622693173450467E-05  -6.8670413105896152E-06   1.1830487398392599E-03   7.0154428110811575E-04   2.8101362659634590E-05   3.7087049239613288E-05  -3.0454911036011760E-05   3.2822186125326826E-05  -1.5740127720578784E-05  -2.6463342068311208E-05  -2.7622546609565083E-05  -5.3166618947798915E-04   8.4030673972094232E-05   2.9012670122400986E-03   5.4923419701398521E-04
  0.0000000000000000E+00   0.0000000000000000E+00   0.0000000000000000E+00   0.0000000000000000E+00   0.0000000000000000E+00   0.0000000000000000E+00   0.0000000000000000E+00   0.0000000000000000E+00   0.0000000000000000E+00   0.0000000000000000E+00   0.0000000000000000E+00   0.0000000000000000E+00   0.0000000000000000E+00   0.0000000000000000E+00   0.0000000000000000E+00   0.0000000000000000E+00   0.0000000000000000E+00   0.0000000000000000E+00   0.0000000000000000E+00   0.0000000000000000E+00   0.0000000000000000E+00   0.0000000000000000E+00   0.0000000000000000E+00   0.0000000000000000E+00   0.0000000000000000E+00   0.0000000000000000E+00   0.0000000000000000E+00   0.0000000000000000E+00   0.0000000000000000E+00   0.0000000000000000E+00   0.0000000000000000E+00   0.0000000000000000E+00   0.0000000000000000E+00   0.0000000000000000E+00   0.0000000000000000E+00   0.0000000000000000E+00   0.0000000000000000E+00   0.0000000000000000E+00   0.0000000000000000E+00   0.0000000000000000E+00   0.0000000000000000E+00   0.0000000000000000E+00   0.0000000000000000E+00   0.0000000000000000E+00   0.0000000000000000E+00   0.0000000000000000E+00   0.0000000000000000E+00   0.0000000000000000E+00   0.0000000000000000E+00   0.0000000000000000E+00   0.0000000000000000E+00   0.0000000000000000E+00   0.0000000000000000E+00   0.0000000000000000E+00   0.0000000000000000E+00   0.0000000000000000E+00   0.0000000000000000E+00   0.0000000000000000E+00   0.0000000000000000E+00   0.0000000000000000E+00   0.0000000000000000E+00   0.0000000000000000E+00   0.0000000000000000E+00   0.0000000000000000E+00   0.0000000000000000E+00   0.0000000000000000E+00   0.0000000000000000E+00   0.0000000000000000E+00   0.0000000000000000E+00   0.0000000000000000E+00   0.0000000000000000E+00   0.0000000000000000E+00   0.0000000000000000E+00   0.0000000000000000E+00   0.0000000000000000E+00   0.0000000000000000E+00   0.0000000000000000E+00   0.0000000000000000E+00   0.0000000000000000E+00   0.0000000000000000E+00   0.0000000000000000E+00   0.0000000000000000E+00   0.0000000000000000E+00   0.0000000000000000E+00   0.0000000000000000E+00   0.0000000000000000E+00   0.0000000000000000E+00   0.0000000000000000E+00   0.0000000000000000E+00   0.0000000000000000E+00   0.0000000000000000E+00   0.0000000000000000E+00   0.0000000000000000E+00   0.0000000000000000E+00   0.0000000000000000E+00   0.0000000000000000E+00   0.0000000000000000E+00   0.0000000000000000E+00   0.0000000000000000E+00   0.0000000000000000E+00   0.0000000000000000E+00   0.0000000000000000E+00   0.0000000000000000E+00   0.0000000000000000E+00   0.0000000000000000E+00   0.0000000000000000E+00   0.0000000000000000E+00   0.0000000000000000E+00   0.0000000000000000E+00   0.0000000000000000E+00   0.0000000000000000E+00   0.0000000000000000E+00   0.0000000000000000E+00   0.0000000000000000E+00   0.0000000000000000E+00   0.0000000000000000E+00   0.0000000000000000E+00   0.0000000000000000E+00   0.0000000000000000E+00   0.0000000000000000E+00   0.0000000000000000E+00   0.0000000000000000E+00   0.0000000000000000E+00   0.0000000000000000E+00   0.0000000000000000E+00   0.0000000000000000E+00   0.0000000000000000E+00   0.0000000000000000E+00   0.0000000000000000E+00   0.0000000000000000E+00   0.0000000000000000E+00   0.0000000000000000E+00   0.0000000000000000E+00   0.0000000000000000E+00   0.0000000000000000E+00   0.0000000000000000E+00   0.0000000000000000E+00   0.0000000000000000E+00   0.0000000000000000E+00   0.0000000000000000E+00   0.0000000000000000E+00   0.0000000000000000E+00   0.0000000000000000E+00   0.0000000000000000E+00   0.0000000000000000E+00   0.0000000000000000E+00   0.0000000000000000E+00   0.0000000000000000E+00   0.0000000000000000E+00   0.0000000000000000E+00   0.0000000000000000E+00   0.0000000000000000E+00   0.0000000000000000E+00   0.0000000000000000E+00   0.0000000000000000E+00   0.0000000000000000E+00   0.0000000000000000E+00   0.0000000000000000E+00   0.0000000000000000E+00   0.0000000000000000E+00   0.0000000000000000E+00   0.0000000000000000E+00   0.0000000000000000E+00   0.0000000000000000E+00   0.0000000000000000E+00   0.0000000000000000E+00   0.0000000000000000E+00   0.0000000000000000E+00   0.0000000000000000E+00   0.0000000000000000E+00   0.0000000000000000E+00   0.0000000000000000E+00   0.0000000000000000E+00   0.0000000000000000E+00   0.0000000000000000E+00   0.0000000000000000E+00   0.0000000000000000E+00   0.0000000000000000E+00   0.0000000000000000E+00   0.0000000000000000E+00   0.0000000000000000E+00   0.0000000000000000E+00   0.0000000000000000E+00   0.0000000000000000E+00   0.0000000000000000E+00   0.0000000000000000E+00   0.0000000000000000E+00   0.0000000000000000E+00   0.0000000000000000E+00   0.0000000000000000E+00   0.0000000000000000E+00   0.0000000000000000E+00   0.0000000000000000E+00   0.0000000000000000E+00   0.0000000000000000E+00   0.0000000000000000E+00   0.0000000000000000E+00   0.0000000000000000E+00   0.0000000000000000E+00   0.0000000000000000E+00   0.0000000000000000E+00   0.0000000000000000E+00   0.0000000000000000E+00   0.0000000000000000E+00   0.0000000000000000E+00   0.0000000000000000E+00   0.0000000000000000E+00   0.0000000000000000E+00   0.0000000000000000E+00   0.0000000000000000E+00   0.0000000000000000E+00   0.0000000000000000E+00   0.0000000000000000E+00   0.0000000000000000E+00   0.0000000000000000E+00   0.0000000000000000E+00   0.0000000000000000E+00   0.0000000000000000E+00   0.0000000000000000E+00   0.0000000000000000E+00   0.0000000000000000E+00   0.0000000000000000E+00   0.0000000000000000E+00   0.0000000000000000E+00   0.0000000000000000E+00   0.0000000000000000E+00   0.0000000000000000E+00   0.0000000000000000E+00   0.0000000000000000E+00   0.0000000000000000E+00   0.0000000000000000E+00   0.0000000000000000E+00   0.0000000000000000E+00   0.0000000000000000E+00   0.0000000000000000E+00   0.0000000000000000E+00   0.0000000000000000E+00   0.0000000000000000E+00   0.0000000000000000E+00   0.0000000000000000E+00   0.0000000000000000E+00   0.0000000000000000E+00   0.0000000000000000E+00   0.0000000000000000E+00   0.0000000000000000E+00   0.0000000000000000E+00   0.0000000000000000E+00   0.0000000000000000E+00   0.0000000000000000E+00   0.0000000000000000E+00   0.0000000000000000E+00   0.0000000000000000E+00   0.0000000000000000E+00   0.0000000000000000E+00   0.0000000000000000E+00   0.0000000000000000E+00   0.0000000000000000E+00   0.0000000000000000E+00   0.0000000000000000E+00   0.0000000000000000E+00   0.0000000000000000E+00   0.0000000000000000E+00   0.0000000000000000E+00   0.0000000000000000E+00   0.0000000000000000E+00   0.0000000000000000E+00   0.0000000000000000E+00   0.0000000000000000E+00   0.0000000000000000E+00   0.0000000000000000E+00   0.0000000000000000E+00   0.0000000000000000E+00   0.0000000000000000E+00   0.0000000000000000E+00   0.0000000000000000E+00   0.0000000000000000E+00   0.0000000000000000E+00   0.0000000000000000E+00   0.0000000000000000E+00   0.0000000000000000E+00   0.0000000000000000E+00   0.0000000000000000E+00   0.0000000000000000E+00   0.0000000000000000E+00   0.0000000000000000E+00   0.0000000000000000E+00   0.0000000000000000E+00   0.0000000000000000E+00   0.0000000000000000E+00   0.0000000000000000E+00   0.0000000000000000E+00   0.0000000000000000E+00   0.0000000000000000E+00   0.0000000000000000E+00   0.0000000000000000E+00   0.0000000000000000E+00   0.0000000000000000E+00   0.0000000000000000E+00   0.0000000000000000E+00   0.0000000000000000E+00   0.0000000000000000E+00   0.0000000000000000E+00   0.0000000000000000E+00   0.0000000000000000E+00   0.0000000000000000E+00   0.0000000000000000E+00   0.0000000000000000E+00   0.0000000000000000E+00   0.0000000000000000E+00   0.0000000000000000E+00   0.0000000000000000E+00   0.0000000000000000E+00   0.0000000000000000E+00   0.0000000000000000E+00   0.0000000000000000E+00   0.0000000000000000E+00   0.0000000000000000E+00   0.0000000000000000E+00   0.0000000000000000E+00   0.0000000000000000E+00   0.0000000000000000E+00   0.0000000000000000E+00   0.0000000000000000E+00   0.0000000000000000E+00   0.0000000000000000E+00   0.0000000000000000E+00   0.0000000000000000E+00   0.0000000000000000E+00   0.0000000000000000E+00   0.0000000000000000E+00   0.0000000000000000E+00   0.0000000000000000E+00   0.0000000000000000E+00   0.0000000000000000E+00   0.0000000000000000E+00  -1.1420048107264030E-08   3.8512013025632913E-08  -1.3989719313882778E-09  -1.7406302518079313E-09  -8.0454640175786196E-08  -7.8963226853003307E-07  -1.1575520723779051E-09  -4.1116145422316101E-08   1.8554965232993824E-08   5.6534401279687653E-08   7.2354244796279787E-09  -7.1547495779445043E-09  -2.2021727636496537E-10  -4.1138332509417063E-08  -4.0653623744459325E-09  -1.5879661150209033E-08   6.4223177940689330E-09   1.0741140511566993E-08  -4.0720903175245937E-09  -1.7595744066075743E-10  -2.0840487746740702E-08   1.3471285969216342E-07  -3.8223455968159820E-09  -3.1523971528454909E-09  -2.1569207184834632E-08  -7.2121543075295722E-08  -9.2001211028443991E-10   4.1570737949787276E-07   5.0008519156925265E-09   1.5344172812120422E-07   6.0917281806031605E-08   6.2414957674928015E-09  -6.5681018745436232E-09  -2.4794783456938682E-09  -1.9114894449771211E-08  -1.9756566771856812E-09   5.1933606171451402E-09   3.9491490273179074E-08  -1.2633083223114915E-08  -3.2950693630151948E-08   1.6164080788023264E-07  -3.7780091281142821E-09  -6.3074930602354169E-09  -1.1322170703285959E-07  -4.7591977538333050E-07  -4.0282572450970737E-09   3.1809199328448887E-07   3.9174163606591475E-08   4.9164432026579313E-08   2.5015189788108366E-08  -5.1193186899789493E-09  -1.2084820210030717E-07  -7.3255038157045489E-08  -2.2821330230291545E-08   4.0938676062421689E-09   4.0349648269631281E-08   4.9501718146354374E-08   1.0763881326604146E-06  -3.4372158746601987E-08  -2.5386548661717425E-09  -1.1332657530905621E-08  -1.1557109114141380E-07  -3.4633246722394533E-08  -1.4184593690002684E-07   6.1073500216991518E-08   1.5251253549401384E-10   2.3032456748899772E-07  -9.2842304691418525E-08  -1.5315797511711679E-08  -1.3194716883748003E-09  -5.8599757732489333E-09   7.5594800101413764E-10  -3.8407763442593096E-09  -2.1948351011301185E-08   3.3875083955956978E-07  -2.2675943256111219E-07   2.1480221154775756E-07  -1.4831011000904867E-08   1.8057383439119517E-06  -3.3786194741812719E-08   6.8579017346071900E-07   7.4313035210969809E-07  -3.5292792096619179E-07   1.5915331691161307E-07  -3.7921209357303057E-08  -5.7569483479976000E-08   5.1321083145908542E-07   1.1032169021540743E-08  -2.7696786655455223E-09  -7.2837679447051107E-09   5.3378468038201905E-07   2.2148848801456238E-08   2.8308772937638094E-07   1.7022969110073600E-06   3.5022154437773561E-09   2.5771434336543990E-07  -7.4069497679776029E-09  -9.3389820230719109E-08  -8.6326446262247136E-08   1.8986255942545204E-08  -7.1468269660792397E-08   1.4859875936784223E-07  -1.5150820832166030E-08   3.6824493148529304E-07   1.1067612497274320E-07   7.8562467508570585E-07   1.6747244352833892E-07  -6.3689690228355725E-08   3.6282494740177702E-07   7.7763445193731899E-08   1.0834452373759070E-07   2.3597096452238160E-08   7.7982778118189359E-08  -6.0824007736299246E-08  -7.3127123374542325E-08   2.4765436618521972E-07   3.9246870702444382E-08   5.6011962015650717E-09   5.6686328687250552E-08   2.8461746209833261E-08  -1.1375634416507642E-05  -5.1427061815116327E-05   8.0116432687544035E-06   4.9139347182101001E-04  -2.5665742132875011E-08  -1.1236992892959455E-04  -2.7714282651512176E-06  -2.5006750599798713E-05  -3.7226112485857350E-06   6.2247058837112351E-06  -3.2099338242591134E-05   1.5666145391097086E-05   1.7103343782501163E-05  -3.7178629133363565E-05   9.5413836362877872E-06   2.7101278323971050E-04   6.8157808965707022E-05   4.0029196564067213E-03   4.2438269117469040E-04  -6.5480074556628442E-07  -8.1427713645943506E-05  -1.4715205203426770E-05   7.4154898588316608E-06   9.8560860959596888E-06   4.4072901836084480E-04  -1.8915420759539346E-05  -9.5980363141538268E-07  -3.4955859252900189E-05   4.7727190459184067E-05   1.0596371704456795E-03  -1.9170194610748861E-07   1.2582705357499160E-04   3.5755227552259661E-05   9.1759045000085459E-05  -6.2721696452594283E-05   4.6638373474061406E-04   4.6183983344866702E-06   1.7744091252016561E-04  -1.1191693829326141E-06   7.7233529668974029E-06   1.2187030436832981E-05   3.2168229782614263E-05  -9.8589686122876587E-05  -5.1985784692080086E-06   6.2265174911564061E-05   1.7309609559150192E-06  -3.7842768633763823E-05   2.5353929228532085E-06   1.1009610845958890E-04   9.5736346276027661E-07  -5.0224111793172598E-05   1.0660593700931954E-05   2.9466837809211092E-05  -1.6649835287188742E-04  -4.3292642566904604E-05  -2.3040422588193088E-06  -2.4148089919133872E-06  -3.9124993263987752E-06   1.8402123354039603E-05  -9.5724209609082614E-06   5.7615191572998414E-05   2.3332611319636888E-06  -6.7245058601491509E-06   8.4864377988761123E-06   3.1884721242843488E-03   5.1467350758347979E-05  -1.2139364648083135E-05  -1.4251897969966542E-05  -4.5582471245384547E-06  -8.7632663732622460E-06   9.0245398052209342E-06   6.9235324145902865E-05   2.1632601356018257E-04   1.8233614444348083E-05  -1.6363592111587079E-05  -1.7121188823154467E-06   1.8170623789134743E-06  -5.0122909737726061E-05   8.2943655483041484E-05  -6.7284635015905028E-07  -2.5224211587528404E-06  -1.1631577625562112E-05  -3.8346841696657539E-06   3.6663749336415364E-05   4.3309513616594725E-05   5.0198274937832169E-06   2.7302481939828655E-04   4.9349564873311623E-05   2.2208800252039912E-05  -2.0216959793836179E-05  -1.6884606187289421E-05   4.2769000215855061E-05   7.8007927917284493E-04  -2.0931489522359863E-05  -5.1984085286307944E-06   3.7682135186900540E-04  -2.5349301049116480E-06   5.0453396777483881E-05   6.0584326256619465E-06  -4.5129411678341152E-06  -2.6473357919647582E-06   9.4773346674689237E-07  -7.0426762489237012E-05  -1.0227208030214102E-05  -3.6028047831152248E-05   3.3807764192458407E-06   4.8602090543507113E-05  -3.2438982729001256E-07  -8.7420263016261223E-05  -9.9437366288994114E-06   1.2578220095105685E-05   2.6214893899365776E-06   9.2852726645850924E-05   4.4437724132427987E-04  -1.7463743916674564E-05   3.6642010865348341E-05  -7.5779034375779793E-06  -5.2454398071215152E-06  -1.3177888467839809E-05   2.1924871448594245E-04  -1.4967865600025945E-05   2.1201307709111612E-04   3.3700904026546350E-05  -1.2451131622398907E-05  -2.3727225783489630E-05   2.2209153420643065E-06   1.8356275800406335E-05  -4.2600938723061765E-05  -2.5289865613188093E-06   7.4657939262742900E-05   5.0065514681444062E-04  -5.5818082516147540E-05  -1.3945423793345776E-06  -1.7715391896568086E-03  -3.3601800231885945E-06  -2.0499257068799744E-05   2.5370611243922219E-04   6.3628729181275197E-05   2.9921601664265650E-06   8.9338564419510299E-06  -5.6237355591202327E-05  -3.9445723865811356E-06   1.8706107572671727E-04  -5.4461673501883183E-06  -5.2905962837159844E-05  -9.2474843460589576E-05   1.7523858693975898E-05  -1.0529898008946933E-06  -4.8886033860702354E-06   1.5477201970167054E-04   1.0372781544157840E-04  -1.1661962079868464E-06  -7.2369651423754222E-04  -2.0485120051123254E-04  -1.6714752629053887E-05   4.6410262292609857E-05   2.6786580834212246E-04  -2.0101092757320841E-06   6.8345493273774619E-06   7.5437298909793464E-06   1.0790336437268659E-05   1.9895039697056255E-06   2.3843173800889657E-05   7.3217487982260842E-05  -6.5772385871813607E-05   6.9879967615914258E-06  -2.9231053259379778E-04   6.2107023648905933E-05   5.5259286517440605E-04  -2.1434754722392660E-05   3.5751595960069072E-05   1.4257769663532569E-04  -1.1523917066485696E-04   7.9560565384093327E-08   5.7796146928914687E-05   4.7828957066182060E-05   3.7714595945474574E-05   9.4294145223394127E-06  -5.4611962295805251E-05   1.2159879701052691E-03  -1.7241685243803794E-05  -7.6355296872518583E-06  -4.7944654779593976E-05  -4.9644922831993540E-06   7.9245458518272298E-06  -3.3610740816997026E-05   3.4993742665760150E-05  -3.4287859196775153E-06  -2.7903306196319734E-06  -7.5810277906135222E-06   2.3601012834116243E-05  -3.4334765558004495E-06   3.9121117359540069E-05   2.1040925997738256E-04   1.3853358734846341E-04  -1.0727961450292544E-06  -1.3072887587026797E-06   4.2245228567421465E-03   3.4961903019932824E-04   5.3322052246372791E-05  -1.3718548707346695E-05  -1.5651221265719605E-06   1.2017459283154304E-06  -8.4110798102649554E-05   1.0680434170379336E-03  -3.5123255600392491E-05   2.9267364629720520E-07  -1.3836117246390591E-04  -1.1992429301519700E-05  -5.0017845944529440E-06   3.5543313477480554E-05   1.1802458103931579E-04   3.3764303794938516E-05   8.2507439947005282E-04   7.5984889917612836E-05   7.4889214192140635E-05   3.3054459602238353E-05  -1.4607374388006351E-05   6.7457300055642146E-08   3.0071017281849886E-04  -4.4190713349131830E-06  -8.8707358291862633E-06  -3.2022261931695618E-05  -2.0129774681818880E-05  -2.3871580931363777E-05   2.5778231378681497E-04   1.9346743419023574E-05  -1.5363319271235103E-05   2.6819573912849500E-05   6.2135790424742328E-05  -1.0761508363366483E-05  -9.7840270634862677E-05  -9.9962826251632803E-06   1.1170174331897360E-04   1.9778990205256006E-05   4.9023644868300938E-04   4.3699495674077869E-05  -4.1527390356864289E-05   7.5772326450187447E-04  -1.0189625942358736E-04   5.0138175168423698E-05  -2.7628928639275759E-06  -6.6541246947833788E-06   3.3056663697950937E-05   2.3907844634183235E-04   1.4551278666715178E-03   3.1333010129943341E-03   1.1976048467115936E-04   6.7387382114789245E-06  -2.3859122717027567E-04   1.9925513294117328E-04  -1.0825011635202590E-05   4.9958068207848810E-04   7.7883184794439082E-06   6.0905324858617658E-06  -4.8545516558567422E-04  -3.5644551951177627E-05   1.1792795043458337E-04   2.6219846379176120E-05  -1.5266166171371353E-04   3.4091368728743370E-04   4.2393436435428181E-05   6.7660363105371887E-05  -5.4266883332000961E-07   8.8580104038074958E-05   6.7923330696634178E-04  -1.0983862945478685E-05   4.2303309488857601E-04   8.7787155030100572E-06   1.2368316941479296E-04   1.4974408532989107E-04  -4.6613366471612011E-05  -6.8396358982406600E-05   4.5642955449053863E-06   1.5191865520726395E-04   1.1178490615044090E-05  -3.3169956178810521E-05  -1.7360202940780593E-06   7.5972794013887690E-05  -1.0850075306766210E-05   3.9678628979843600E-05  -6.2581473266887939E-06   2.8454565057946956E-04  -1.2594204239902754E-05   1.0349646804696668E-05  -1.0815885245083928E-05  -1.1492251946799257E-06   3.0309444877021930E-05   2.9282376632606137E-05   5.4436077924447041E-04  -2.0656416304923805E-06   1.4943635198446019E-05   7.3561056877005881E-05   6.4434305087319052E-06  -9.6118490899215605E-06   2.7785157347515898E-04  -1.0190991907138553E-04   1.4792973811398282E-04   2.0958034130145821E-05  -1.0749690191480268E-04  -3.6157805980453335E-06   8.2898768933705721E-05  -2.2309246316219001E-05   3.2735851903919030E-04  -4.9195798158240695E-06   1.3775883194751598E-04  -5.0442382052659260E-05  -3.0808700450893724E-04  -6.8085510111432059E-06  -9.7129560074853870E-05  -7.9162602955373562E-05   7.5018764942604819E-06  -9.6187646710645257E-06   1.5140439824958096E-05   1.2272714574158474E-06  -5.2625125744320689E-05  -1.3291743148493718E-05  -1.5580853940060604E-05   5.3456240717573869E-05  -7.5450989149100226E-07  -1.6754862488228256E-05  -7.4674022849945963E-06   2.7242562999142263E-06  -1.7661779388050510E-04  -3.0257132585223354E-05  -4.9363651310586254E-06   1.7379196186401216E-03   7.8083174572823552E-04   1.9732978670179934E-05   2.3507561731196663E-05  -2.0448897761501043E-05   2.3073922060732841E-05  -9.0693425934500476E-06  -5.1821765476789425E-06  -2.5431351873955852E-06  -5.2859132142161471E-04   6.1803573946574218E-05   4.6827766401994859E-03   7.2948982034622470E-04
  0.0000000000000000E+00   0.0000000000000000E+00   0.0000000000000000E+00   0.0000000000000000E+00   0.0000000000000000E+00   0.0000000000000000E+00   0.0000000000000000E+00   0.0000000000000000E+00   0.0000000000000000E+00   0.0000000000000000E+00   0.0000000000000000E+00   0.0000000000000000E+00   0.0000000000000000E+00   0.0000000000000000E+00   0.0000000000000000E+00   0.0000000000000000E+00   0.0000000000000000E+00   0.0000000000000000E+00   0.0000000000000000E+00   0.0000000000000000E+00   0.0000000000000000E+00   0.0000000000000000E+00   0.0000000000000000E+00   0.0000000000000000E+00   0.0000000000000000E+00   0.0000000000000000E+00   0.0000000000000000E+00   0.0000000000000000E+00   0.0000000000000000E+00   0.0000000000000000E+00   0.0000000000000000E+00   0.0000000000000000E+00   0.0000000000000000E+00   0.0000000000000000E+00   0.0000000000000000E+00   0.0000000000000000E+00   0.0000000000000000E+00   0.0000000000000000E+00   0.0000000000000000E+00   0.0000000000000000E+00   0.0000000000000000E+00   0.0000000000000000E+00   0.0000000000000000E+00   0.0000000000000000E+00   0.0000000000000000E+00   0.0000000000000000E+00   0.0000000000000000E+00   0.0000000000000000E+00   0.0000000000000000E+00   0.0000000000000000E+00   0.0000000000000000E+00   0.0000000000000000E+00   0.0000000000000000E+00   0.0000000000000000E+00   0.0000000000000000E+00   0.0000000000000000E+00   0.0000000000000000E+00   0.0000000000000000E+00   0.0000000000000000E+00   0.0000000000000000E+00   0.0000000000000000E+00   0.0000000000000000E+00   0.0000000000000000E+00   0.0000000000000000E+00   0.0000000000000000E+00   0.0000000000000000E+00   0.0000000000000000E+00   0.0000000000000000E+00   0.0000000000000000E+00   0.0000000000000000E+00   0.0000000000000000E+00   0.0000000000000000E+00   0.0000000000000000E+00   0.0000000000000000E+00   0.0000000000000000E+00   0.0000000000000000E+00   0.0000000000000000E+00   0.0000000000000000E+00   0.0000000000000000E+00   0.0000000000000000E+00   0.0000000000000000E+00   0.0000000000000000E+00   0.0000000000000000E+00   0.0000000000000000E+00   0.0000000000000000E+00   0.0000000000000000E+00   0.0000000000000000E+00   0.0000000000000000E+00   0.0000000000000000E+00   0.0000000000000000E+00   0.0000000000000000E+00   0.0000000000000000E+00   0.0000000000000000E+00   0.0000000000000000E+00   0.0000000000000000E+00   0.0000000000000000E+00   0.0000000000000000E+00   0.0000000000000000E+00   0.0000000000000000E+00   0.0000000000000000E+00   0.0000000000000000E+00   0.0000000000000000E+00   0.0000000000000000E+00   0.0000000000000000E+00   0.0000000000000000E+00   0.0000000000000000E+00   0.0000000000000000E+00   0.0000000000000000E+00   0.0000000000000000E+00   0.0000000000000000E+00   0.0000000000000000E+00   0.0000000000000000E+00   0.0000000000000000E+00   0.0000000000000000E+00   0.0000000000000000E+00   0.0000000000000000E+00   0.0000000000000000E+00   0.0000000000000000E+00   0.0000000000000000E+00   0.0000000000000000E+00   0.0000000000000000E+00   0.0000000000000000E+00   0.0000000000000000E+00   0.0000000000000000E+00   0.0000000000000000E+00   0.0000000000000000E+00   0.0000000000000000E+00   0.0000000000000000E+00   0.0000000000000000E+00   0.0000000000000000E+00   0.0000000000000000E+00   0.0000000000000000E+00   0.0000000000000000E+00   0.0000000000000000E+00   0.0000000000000000E+00   0.0000000000000000E+00   0.0000000000000000E+00   0.0000000000000000E+00   0.0000000000000000E+00   0.0000000000000000E+00   0.0000000000000000E+00   0.0000000000000000E+00   0.0000000000000000E+00   0.0000000000000000E+00   0.0000000000000000E+00   0.0000000000000000E+00   0.0000000000000000E+00   0.0000000000000000E+00   0.0000000000000000E+00   0.0000000000000000E+00   0.0000000000000000E+00   0.0000000000000000E+00   0.0000000000000000E+00   0.0000000000000000E+00   0.0000000000000000E+00   0.0000000000000000E+00   0.0000000000000000E+00   0.0000000000000000E+00   0.0000000000000000E+00   0.0000000000000000E+00   0.0000000000000000E+00   0.0000000000000000E+00   0.0000000000000000E+00   0.0000000000000000E+00   0.0000000000000000E+00   0.0000000000000000E+00   0.0000000000000000E+00   0.0000000000000000E+00   0.0000000000000000E+00   0.0000000000000000E+00   0.0000000000000000E+00   0.0000000000000000E+00   0.0000000000000000E+00   0.0000000000000000E+00   0.0000000000000000E+00   0.0000000000000000E+00   0.0000000000000000E+00   0.0000000000000000E+00   0.0000000000000000E+00   0.0000000000000000E+00   0.0000000000000000E+00   0.0000000000000000E+00   0.0000000000000000E+00   0.0000000000000000E+00   0.0000000000000000E+00   0.0000000000000000E+00   0.0000000000000000E+00   0.0000000000000000E+00   0.0000000000000000E+00   0.0000000000000000E+00   0.0000000000000000E+00   0.0000000000000000E+00   0.0000000000000000E+00   0.0000000000000000E+00   0.0000000000000000E+00   0.0000000000000000E+00   0.0000000000000000E+00   0.0000000000000000E+00   0.0000000000000000E+00   0.0000000000000000E+00   0.0000000000000000E+00   0.0000000000000000E+00   0.0000000000000000E+00   0.0000000000000000E+00   0.0000000000000000E+00   0.0000000000000000E+00   0.0000000000000000E+00   0.0000000000000000E+00   0.0000000000000000E+00   0.0000000000000000E+00   0.0000000000000000E+00   0.0000000000000000E+00   0.0000000000000000E+00   0.0000000000000000E+00   0.0000000000000000E+00   0.0000000000000000E+00   0.0000000000000000E+00   0.0000000000000000E+00   0.0000000000000000E+00   0.0000000000000000E+00   0.0000000000000000E+00   0.0000000000000000E+00   0.0000000000000000E+00   0.0000000000000000E+00   0.0000000000000000E+00   0.0000000000000000E+00   0.0000000000000000E+00   0.0000000000000000E+00   0.0000000000000000E+00   0.0000000000000000E+00   0.0000000000000000E+00   0.0000000000000000E+00   0.0000000000000000E+00   0.0000000000000000E+00   0.0000000000000000E+00   0.0000000000000000E+00   0.0000000000000000E+00   0.0000000000000000E+00   0.0000000000000000E+00   0.0000000000000000E+00   0.0000000000000000E+00   0.0000000000000000E+00   0.0000000000000000E+00   0.0000000000000000E+00   0.0000000000000000E+00   0.0000000000000000E+00   0.0000000000000000E+00   0.0000000000000000E+00   0.0000000000000000E+00   0.0000000000000000E+00   0.0000000000000000E+00   0.0000000000000000E+00   0.0000000000000000E+00   0.0000000000000000E+00   0.0000000000000000E+00   0.0000000000000000E+00   0.0000000000000000E+00   0.0000000000000000E+00   0.0000000000000000E+00   0.0000000000000000E+00   0.0000000000000000E+00   0.0000000000000000E+00   0.0000000000000000E+00   0.0000000000000000E+00   0.0000000000000000E+00   0.0000000000000000E+00   0.0000000000000000E+00   0.0000000000000000E+00   0.0000000000000000E+00   0.0000000000000000E+00   0.0000000000000000E+00   0.0000000000000000E+00   0.0000000000000000E+00   0.0000000000000000E+00   0.0000000000000000E+00   0.0000000000000000E+00   0.0000000000000000E+00   0.0000000000000000E+00   0.0000000000000000E+00   0.0000000000000000E+00   0.0000000000000000E+00   0.0000000000000000E+00   0.0000000000000000E+00   0.0000000000000000E+00   0.0000000000000000E+00   0.0000000000000000E+00   0.0000000000000000E+00   0.0000000000000000E+00   0.0000000000000000E+00   0.0000000000000000E+00   0.0000000000000000E+00   0.0000000000000000E+00   0.0000000000000000E+00   0.0000000000000000E+00   0.0000000000000000E+00   0.0000000000000000E+00   0.0000000000000000E+00   0.0000000000000000E+00   0.0000000000000000E+00   0.0000000000000000E+00   0.0000000000000000E+00   0.0000000000000000E+00   0.0000000000000000E+00   0.0000000000000000E+00   0.0000000000000000E+00   0.0000000000000000E+00   0.0000000000000000E+00   0.0000000000000000E+00   0.0000000000000000E+00   0.0000000000000000E+00   0.0000000000000000E+00   0.0000000000000000E+00   0.0000000000000000E+00   0.0000000000000000E+00   0.0000000000000000E+00   0.0000000000000000E+00   0.0000000000000000E+00   0.0000000000000000E+00   0.0000000000000000E+00   0.0000000000000000E+00   0.0000000000000000E+00   0.0000000000000000E+00   0.0000000000000000E+00   0.0000000000000000E+00   0.0000000000000000E+00   0.0000000000000000E+00   0.0000000000000000E+00   0.0000000000000000E+00   0.0000000000000000E+00   0.0000000000000000E+00   0.0000000000000000E+00   0.0000000000000000E+00   0.0000000000000000E+00   0.0000000000000000E+00   0.0000000000000000E+00  -5.8554989272808165E-09   2.0924153669041098E-08  -9.2626927149310588E-10  -1.1176994411846010E-09  -6.6224504282460169E-08  -3.3722355325542413E-07  -1.8198163081668834E-10  -4.0588612446009337E-08   1.1836062261692808E-08   3.4551075971993055E-08   4.5341720506910214E-09  -5.7458334706293986E-09  -1.1192335679870418E-10  -2.5611798824676819E-08  -3.1787224399381170E-09  -1.2816044119944265E-08   5.6025388115175330E-09   9.6714913022145599E-09  -7.2590150368869941E-09  -6.8290580122808860E-12  -1.3359633478214259E-08   7.1212260226413581E-08  -2.6669481637020037E-09  -1.7959598951444451E-09  -1.7418875026804340E-08  -3.5144766569504699E-08  -4.5540205102673223E-10   4.5417115688453433E-07   2.3343653892224970E-09   9.0057024276288282E-08   3.6005082555361543E-08   2.9693598372969027E-09  -5.4406111090534213E-09  -5.1398077770495182E-09  -1.0970647938723415E-08  -1.0620303883946424E-09   4.0676481374069717E-09   3.4003244072437710E-08  -8.9281659853866176E-09  -2.2546879879320961E-08   8.8746628463513006E-08  -2.4125941997152935E-09  -3.9684071469953825E-09  -9.0933360737306003E-08  -2.0594569544820276E-07  -1.0950258900956765E-09   1.9364010804818641E-07   2.6881948667833435E-08   2.9995484085835030E-08   9.3180431726613168E-09  -3.7291170126456857E-09  -7.6732947936663495E-08  -3.7953706532293870E-08  -1.8892360419794545E-08  -6.4336375429863490E-09   3.3902077016911763E-08   4.4820087593725043E-08   5.1222802694794947E-07  -2.4260610265508687E-08  -1.4215153366227111E-09  -5.2358821963480764E-09  -7.8421122088175300E-08  -2.8276929537157259E-08  -7.5686627261136782E-08   3.6063939811246733E-08   2.8940976916024722E-10   1.4099707885574920E-07  -8.1149279873474709E-08  -6.7729686230827608E-09  -8.3044738850300897E-10  -7.7390880291213672E-09   5.9116628221566617E-09  -2.4926215178667010E-09  -1.1026057431946300E-08   1.7997782692920711E-07  -1.1123874163707837E-07   1.3152351555845398E-07  -3.9572428402826502E-09   1.4047616696035045E-06  -1.3939882133531409E-08   4.1644661461563689E-07   4.1346222144501645E-07  -1.8028419019559635E-07   1.3496312811607629E-07  -2.7420668162880337E-08  -5.1662911423849634E-08   5.0171538605239122E-07   1.1861565569949898E-08  -2.2234037025143085E-09  -5.8443783449176385E-09   3.1525850874707598E-07   1.3567735870130142E-08   2.1343551878049153E-07   9.5508994276614968E-07   2.8080840139877831E-09   1.2907750715202947E-07  -5.7645745317128472E-09  -2.9065932298390065E-08  -5.6187483206877233E-08   2.0830796909659163E-08  -4.4104770039140707E-08   1.1395914746197712E-07   4.8795827958475855E-09   3.7268501420344297E-07   8.2362020358723985E-08   5.2378420526906039E-07   1.4983568333829083E-07  -4.3123620736446927E-08   2.7900633489402808E-07   6.1100155657748590E-08   8.8450725377125549E-08   2.1279308175405198E-08   5.2511255513181176E-08  -3.9786282672032552E-08  -5.9776931648864674E-08   4.1147269338313880E-08   3.8902034393600650E-08   3.9489897174002930E-09   4.5385640841786139E-08   2.5767666499616937E-08  -5.0299289489798531E-06  -3.5827148555365242E-05   5.3130540657621574E-06   2.5833358807191253E-04   2.3260998628433095E-07  -5.8982283890022647E-05  -2.0953556723478536E-06  -1.3895563287283447E-05  -2.8615113431883316E-06   3.8642403014388916E-06  -2.9159878510565147E-05   1.4777886032182772E-05   1.0708347838492025E-05  -2.1051808315120125E-05   1.4251834426894547E-05   1.2237850783969122E-04   5.4388505199562531E-05   1.6096958486093295E-03   2.2277999693541502E-04  -4.0885847142443289E-07  -6.3375697379547199E-05  -9.3857426310753215E-06   5.5547668593172180E-06   8.6838257300828099E-06   2.1356278069602219E-04  -1.5301966289702870E-05  -5.3121753441245641E-07  -2.8437016588683886E-05   2.8058227192470510E-05   5.3908209608801556E-04   2.0518275824259877E-07   7.7214989511553692E-05   3.6071851947305862E-05   8.3189040055452098E-05  -3.9964418387914726E-05   4.5789810120396018E-04   6.5553382634809455E-06   9.4684625785866652E-05  -6.3503477657900526E-07   2.3054800102190642E-06   1.0016134658585288E-05   2.0075369667444062E-05  -3.4082128736988582E-05  -3.0750878022598236E-06   3.2438453636591395E-05   1.2804759693000841E-06  -1.9971729293210399E-05   2.0081309257259421E-06   8.8883000025078351E-05   9.8853098661500151E-07  -3.2533148843476717E-05   4.9306793393979358E-06   1.7244435996882467E-05  -9.0372791394226242E-05  -2.8806847293874661E-05  -1.4780216086758799E-06  -1.7156722353041356E-06  -4.5620578827943579E-06   1.6376401691938945E-05  -4.6131246883824478E-06   5.1916107667265276E-05   1.7136657425316578E-06  -5.0582462944870165E-06   4.1129948022486099E-06   1.8727973364252889E-03   5.2253330078262468E-05  -1.0031432926698621E-05  -1.0309562499623122E-05  -3.7061944980732479E-06  -7.4503601490984549E-06   7.9947260248567300E-06   5.9913366991926940E-05   9.9873763642792187E-05   1.7835385953445257E-05  -1.0781125824770283E-05  -1.1882046631069779E-06   6.1940360800088432E-07  -4.1111343056565055E-05   5.5872169475700315E-05   1.7381133661799296E-07  -1.6527897305476033E-06  -8.2947742098740623E-06  -3.1278879779326968E-06   2.0711188793090453E-05   1.7091349003280939E-05   5.4302974599561847E-06   1.6973968291739849E-04   2.4238827319659250E-05   2.1625896020725949E-05  -1.1866309300021458E-05  -9.7633214432319406E-06   2.5259853968172333E-05   7.6020189416425811E-04  -1.1631531284573629E-05  -3.9828502391428632E-06   2.4306114081573476E-04  -1.4986759854259171E-06   3.1196282421074514E-05   4.2190948980441396E-06  -3.4621641345438995E-06  -1.8150423143520033E-06  -1.4867328996104339E-06  -3.3074003888844239E-05  -5.9497405086378251E-06  -2.4491024704553751E-05  -1.8857475724786075E-06   2.8586551366048484E-05   1.8611610333356989E-07  -8.2688516919607940E-05  -5.7861162718326942E-06   6.3966743499035420E-06   6.4149675434903941E-07   4.6421443445646612E-05   2.1642417855372112E-04  -1.2957892372138924E-05   3.1055061732564271E-05  -5.8817991101190705E-06  -4.4019887570250427E-06  -9.5556723533228354E-06   2.0349618835519063E-04  -5.7101816531892469E-06   1.5724762180860635E-04   1.8775646211450130E-05  -6.9021851731280613E-06  -1.2156815227244719E-05   1.8848756162788543E-06   1.5060917350054482E-05  -2.8410428685793919E-05  -1.6721351507247636E-06   7.1298920665937226E-05   3.2333566475412914E-04  -5.4549132005360739E-05  -8.6929172386321670E-07  -7.4825085248667489E-04  -2.9499227329957679E-06  -1.1322238462355652E-05   1.9480816191464636E-04   3.1130407352187201E-05   1.1363975181298960E-06   5.3316747732348848E-06  -3.1314676414343488E-05  -2.1903148946631074E-06  -1.7276357077193048E-05  -4.1533374558638827E-06  -3.8188222209988976E-05  -7.6153547897884290E-05   9.4615981701693245E-06  -6.4088619993695756E-07  -3.6548297938095561E-06   8.6837935557456750E-05   6.7997175223883749E-05  -2.2146871405793655E-06  -3.0990377152171277E-04  -9.7043516290443461E-05  -1.1870136103539449E-05   3.9802047310464143E-05   3.1890085298098359E-04  -1.2438366443648685E-06   5.7361507998468375E-06   7.8738577662261260E-06   9.7978228937032884E-06   1.8096247377959082E-06   1.4854093721797418E-05   3.9492426853387849E-05  -3.4776927171994983E-05   5.5473896095610419E-06  -1.2158446324247703E-04   3.6061435659260084E-05   2.9188709291542596E-04  -1.7594572955185969E-05   2.1468208341940883E-05   1.1235027870106671E-04  -5.8165810638447735E-05   9.3090674628699251E-08   4.6893456415721718E-05   3.2435429998840527E-05   2.7255457497967647E-05   6.0171013618299285E-06  -9.1428229117040772E-06   6.4038495009227875E-04  -1.3284245225212027E-05  -2.0210010169798969E-06  -3.1954109503733107E-05  -2.5683311409391270E-06   8.2348224936799325E-06  -2.0096985291960798E-05  -6.3009567202470372E-06  -2.3075087406334937E-06  -1.7694905182840583E-06  -9.6847562575898907E-07   1.4229072527421301E-05  -2.6208902069459042E-06   3.4280707936028806E-05   1.4964079700495629E-04   7.3850041804286086E-05  -8.1383076152772422E-07  -7.2643070780477569E-07   2.5757078606061575E-03   2.5803753874257006E-04   3.2064839162047261E-05  -9.3415490214963047E-06  -4.1563903725545024E-06   7.5244593042248272E-07  -4.3395399323728469E-05   2.6994511383058675E-03  -2.6385836189633424E-05   2.2992181395309894E-07  -8.7645506426733413E-05  -6.3893119989535826E-06  -3.8387589823480561E-06   2.1568428670396903E-05   8.8173182037434034E-05   2.5627164192281042E-05   5.5082043169535106E-04   5.5695845968606386E-05   3.4832097572924757E-05   3.4014931210540702E-05  -1.1700190497873926E-05   1.5430923071907209E-06   1.7727618538229890E-04  -2.9447776059865805E-06  -4.8516797296093531E-06  -2.6624650684200590E-05  -1.6616867755257388E-05  -2.2238714077489877E-05   2.2918346590174483E-04   1.7493141242115073E-05  -1.1123817476158011E-05   1.3166911473357919E-05   5.4763326361646472E-05  -8.6433878527027541E-06  -8.5242227039881817E-05  -9.0872671964510351E-06   6.5206094476958428E-05   1.6005851335239745E-05   2.8372205818045571E-04   2.4663940840665755E-05  -3.2420747400342338E-05   5.8487114418426256E-04  -6.4806020250668698E-05   4.7947253750047138E-05  -1.4661927193398410E-06  -2.9659560062282258E-06   3.0318600310728346E-05   2.0005438753845306E-04   1.5198707771556248E-03   2.3843032953246015E-03   9.9174392181636568E-05   3.9803341749766700E-06  -1.9491036182527839E-04   1.7641101928041818E-04  -9.5636873698295475E-06   3.2147608621867918E-04   1.6492254428892306E-05   4.1336589764327993E-06  -2.3388232216128285E-04  -2.4308602738788776E-05   6.6034159273541348E-05   1.6074318920772477E-05  -8.0497824601470967E-05   2.0825293837271690E-04   2.3356627551448684E-05   5.0000232850882323E-05  -6.6930600607233785E-07   6.9162821328521117E-05   3.1176768401172580E-04  -7.7514232917459666E-06   5.0855581403570110E-04   5.1298781627116017E-06   1.0908631371967191E-04   8.7215188141574868E-05  -3.8416114372678801E-05  -5.7128611342926761E-05   2.4045799703497634E-06   8.2651885313955980E-05   1.0450873539671103E-05  -2.6597132550519778E-05  -1.3307660392323970E-06   4.3091821678867272E-05  -4.6572710393698670E-06   2.2042257467754521E-05  -1.0523632957597892E-05   1.9976768256030697E-04  -9.4416660820273381E-06   6.0438943240791273E-06  -6.6364431427749467E-06  -8.3435118180356147E-07   1.9147912803623799E-05   2.3940011875439472E-05   3.5942933419529213E-04  -5.8671883857570518E-07   1.4371441206920703E-05   3.8017135115534353E-05   6.3547900918170737E-06  -7.4437410128106746E-06   1.7916024550510316E-04  -8.3834024572565795E-05   8.5490398031526734E-05   1.7026107797587655E-05  -7.3450998742495617E-05  -2.1498905882438088E-06   4.8185521299566726E-05  -1.2414700894588099E-05   3.3751989272494761E-04  -3.2570500403564693E-06   8.3134930308299980E-05  -4.0934505272834862E-05  -1.3951391483823098E-04  -3.6015529757843014E-06  -5.5419069701360392E-05  -4.9134192291111054E-05   2.9080892789629570E-06  -5.9421581122364714E-06   1.6212302733832540E-05  -1.1390319660109032E-06  -2.6965593322443090E-05  -6.0606318879194629E-06  -8.2544743797018132E-06   3.8000404129871158E-05  -5.0318107991632382E-07  -1.3261042013743100E-05  -5.1051661364227133E-06   2.3589106461811751E-06  -8.4139374047460732E-05  -1.5922896976215764E-05  -2.3065330038488437E-06   1.2593278702121551E-03   7.4977639209432398E-04   1.6457129979861545E-05   1.9146088695473528E-05  -1.3940360731049731E-05   2.0264909328727792E-05  -8.8000043596345885E-06  -5.8445820975349992E-06  -8.8375751826174081E-06  -2.7068779469727801E-04   5.6637412573457996E-05   3.1390384298472240E-03   5.7435892537992988E-04
  0.0000000000000000E+00   0.0000000000000000E+00   0.0000000000000000E+00   0.0000000000000000E+00   0.0000000000000000E+00   0.0000000000000000E+00   0.0000000000000000E+00   0.0000000000000000E+00   0.0000000000000000E+00   0.0000000000000000E+00   0.0000000000000000E+00   0.0000000000000000E+00   0.0000000000000000E+00   0.0000000000000000E+00   0.0000000000000000E+00   0.0000000000000000E+00   0.0000000000000000E+00   0.0000000000000000E+00   0.0000000000000000E+00   0.0000000000000000E+00   0.0000000000000000E+00   0.0000000000000000E+00   0.0000000000000000E+00   0.0000000000000000E+00   0.0000000000000000E+00   0.0000000000000000E+00   0.0000000000000000E+00   0.0000000000000000E+00   0.0000000000000000E+00   0.0000000000000000E+00   0.0000000000000000E+00   0.0000000000000000E+00   0.0000000000000000E+00   0.0000000000000000E+00   0.0000000000000000E+00   0.0000000000000000E+00   0.0000000000000000E+00   0.0000000000000000E+00   0.0000000000000000E+00   0.0000000000000000E+00   0.0000000000000000E+00   0.0000000000000000E+00   0.0000000000000000E+00   0.0000000000000000E+00   0.0000000000000000E+00   0.0000000000000000E+00   0.0000000000000000E+00   0.0000000000000000E+00   0.0000000000000000E+00   0.0000000000000000E+00   0.0000000000000000E+00   0.0000000000000000E+00   0.0000000000000000E+00   0.0000000000000000E+00   0.0000000000000000E+00   0.0000000000000000E+00   0.0000000000000000E+00   0.0000000000000000E+00   0.0000000000000000E+00   0.0000000000000000E+00   0.0000000000000000E+00   0.0000000000000000E+00   0.0000000000000000E+00   0.0000000000000000E+00   0.0000000000000000E+00   0.0000000000000000E+00   0.0000000000000000E+00   0.0000000000000000E+00   0.0000000000000000E+00   0.0000000000000000E+00   0.0000000000000000E+00   0.0000000000000000E+00   0.0000000000000000E+00   0.0000000000000000E+00   0.0000000000000000E+00   0.0000000000000000E+00   0.0000000000000000E+00   0.0000000000000000E+00   0.0000000000000000E+00   0.0000000000000000E+00   0.0000000000000000E+00   0.0000000000000000E+00   0.0000000000000000E+00   0.0000000000000000E+00   0.0000000000000000E+00   0.0000000000000000E+00   0.0000000000000000E+00   0.0000000000000000E+00   0.0000000000000000E+00   0.0000000000000000E+00   0.0000000000000000E+00   0.0000000000000000E+00   0.0000000000000000E+00   0.0000000000000000E+00   0.0000000000000000E+00   0.0000000000000000E+00   0.0000000000000000E+00   0.0000000000000000E+00   0.0000000000000000E+00   0.0000000000000000E+00   0.0000000000000000E+00   0.0000000000000000E+00   0.0000000000000000E+00   0.0000000000000000E+00   0.0000000000000000E+00   0.0000000000000000E+00   0.0000000000000000E+00   0.0000000000000000E+00   0.0000000000000000E+00   0.0000000000000000E+00   0.0000000000000000E+00   0.0000000000000000E+00   0.0000000000000000E+00   0.0000000000000000E+00   0.0000000000000000E+00   0.0000000000000000E+00   0.0000000000000000E+00   0.0000000000000000E+00   0.0000000000000000E+00   0.0000000000000000E+00   0.0000000000000000E+00   0.0000000000000000E+00   0.0000000000000000E+00   0.0000000000000000E+00   0.0000000000000000E+00   0.0000000000000000E+00   0.0000000000000000E+00   0.0000000000000000E+00   0.0000000000000000E+00   0.0000000000000000E+00   0.0000000000000000E+00   0.0000000000000000E+00   0.0000000000000000E+00   0.0000000000000000E+00   0.0000000000000000E+00   0.0000000000000000E+00   0.0000000000000000E+00   0.0000000000000000E+00   0.0000000000000000E+00   0.0000000000000000E+00   0.0000000000000000E+00   0.0000000000000000E+00   0.0000000000000000E+00   0.0000000000000000E+00   0.0000000000000000E+00   0.0000000000000000E+00   0.0000000000000000E+00   0.0000000000000000E+00   0.0000000000000000E+00   0.0000000000000000E+00   0.0000000000000000E+00   0.0000000000000000E+00   0.0000000000000000E+00   0.0000000000000000E+00   0.0000000000000000E+00   0.0000000000000000E+00   0.0000000000000000E+00   0.0000000000000000E+00   0.0000000000000000E+00   0.0000000000000000E+00   0.0000000000000000E+00   0.0000000000000000E+00   0.0000000000000000E+00   0.0000000000000000E+00   0.0000000000000000E+00   0.0000000000000000E+00   0.0000000000000000E+00   0.0000000000000000E+00   0.0000000000000000E+00   0.0000000000000000E+00   0.0000000000000000E+00   0.0000000000000000E+00   0.0000000000000000E+00   0.0000000000000000E+00   0.0000000000000000E+00   0.0000000000000000E+00   0.0000000000000000E+00   0.0000000000000000E+00   0.0000000000000000E+00   0.0000000000000000E+00   0.0000000000000000E+00   0.0000000000000000E+00   0.0000000000000000E+00   0.0000000000000000E+00   0.0000000000000000E+00   0.0000000000000000E+00   0.0000000000000000E+00   0.0000000000000000E+00   0.0000000000000000E+00   0.0000000000000000E+00   0.0000000000000000E+00   0.0000000000000000E+00   0.0000000000000000E+00   0.0000000000000000E+00   0.0000000000000000E+00   0.0000000000000000E+00   0.0000000000000000E+00   0.0000000000000000E+00   0.0000000000000000E+00   0.0000000000000000E+00   0.0000000000000000E+00   0.0000000000000000E+00   0.0000000000000000E+00   0.0000000000000000E+00   0.0000000000000000E+00   0.0000000000000000E+00   0.0000000000000000E+00   0.0000000000000000E+00   0.0000000000000000E+00   0.0000000000000000E+00   0.0000000000000000E+00   0.0000000000000000E+00   0.0000000000000000E+00   0.0000000000000000E+00   0.0000000000000000E+00   0.0000000000000000E+00   0.0000000000000000E+00   0.0000000000000000E+00   0.0000000000000000E+00   0.0000000000000000E+00   0.0000000000000000E+00   0.0000000000000000E+00   0.0000000000000000E+00   0.0000000000000000E+00   0.0000000000000000E+00   0.0000000000000000E+00   0.0000000000000000E+00   0.0000000000000000E+00   0.0000000000000000E+00   0.0000000000000000E+00   0.0000000000000000E+00   0.0000000000000000E+00   0.0000000000000000E+00   0.0000000000000000E+00   0.0000000000000000E+00   0.0000000000000000E+00   0.0000000000000000E+00   0.0000000000000000E+00   0.0000000000000000E+00   0.0000000000000000E+00   0.0000000000000000E+00   0.0000000000000000E+00   0.0000000000000000E+00   0.0000000000000000E+00   0.0000000000000000E+00   0.0000000000000000E+00   0.0000000000000000E+00   0.0000000000000000E+00   0.0000000000000000E+00   0.0000000000000000E+00   0.0000000000000000E+00   0.0000000000000000E+00   0.0000000000000000E+00   0.0000000000000000E+00   0.0000000000000000E+00   0.0000000000000000E+00   0.0000000000000000E+00   0.0000000000000000E+00   0.0000000000000000E+00   0.0000000000000000E+00   0.0000000000000000E+00   0.0000000000000000E+00   0.0000000000000000E+00   0.0000000000000000E+00   0.0000000000000000E+00   0.0000000000000000E+00   0.0000000000000000E+00   0.0000000000000000E+00   0.0000000000000000E+00   0.0000000000000000E+00   0.0000000000000000E+00   0.0000000000000000E+00   0.0000000000000000E+00   0.0000000000000000E+00   0.0000000000000000E+00   0.0000000000000000E+00   0.0000000000000000E+00   0.0000000000000000E+00   0.0000000000000000E+00   0.0000000000000000E+00   0.0000000000000000E+00   0.0000000000000000E+00   0.0000000000000000E+00   0.0000000000000000E+00   0.0000000000000000E+00   0.0000000000000000E+00   0.0000000000000000E+00   0.0000000000000000E+00   0.0000000000000000E+00   0.0000000000000000E+00   0.0000000000000000E+00   0.0000000000000000E+00   0.0000000000000000E+00   0.0000000000000000E+00   0.0000000000000000E+00   0.0000000000000000E+00   0.0000000000000000E+00   0.0000000000000000E+00   0.0000000000000000E+00   0.0000000000000000E+00   0.0000000000000000E+00   0.0000000000000000E+00   0.0000000000000000E+00   0.0000000000000000E+00   0.0000000000000000E+00   0.0000000000000000E+00   0.0000000000000000E+00   0.0000000000000000E+00   0.0000000000000000E+00   0.0000000000000000E+00   0.0000000000000000E+00   0.0000000000000000E+00   0.0000000000000000E+00   0.0000000000000000E+00   0.0000000000000000E+00   0.0000000000000000E+00   0.0000000000000000E+00   0.0000000000000000E+00   0.0000000000000000E+00   0.0000000000000000E+00   0.0000000000000000E+00   0.0000000000000000E+00   0.0000000000000000E+00   0.0000000000000000E+00   0.0000000000000000E+00   0.0000000000000000E+00   0.0000000000000000E+00   0.0000000000000000E+00   0.0000000000000000E+00   0.0000000000000000E+00   0.0000000000000000E+00   0.0000000000000000E+00   0.0000000000000000E+00   0.0000000000000000E+00   0.0000000000000000E+00  -6.8388639190483752E-09   1.3332470032848756E-08  -1.2199999870259789E-09  -1.3079403557391458E-09  -8.2644728241499657E-08  -3.6253728850393847E-07   5.4149447911153325E-11  -5.3377957448224001E-08   1.5208903957314641E-08   2.7065819714581129E-08   3.4622058119171684E-09  -7.6903454778722311E-09  -2.3748421876372349E-10  -2.9587710696074097E-08  -3.9955780869372384E-09  -3.1585391579948461E-08   7.3349253190507952E-09   1.2429590870819764E-08  -1.2192691046931941E-08  -2.3773403733192658E-10  -1.2675650478606833E-08   4.6518915090377341E-08  -3.4073005398192486E-09  -2.1583165983632025E-09  -2.1091343140885968E-08  -4.2257021297064436E-08  -6.7649438663611197E-10   4.6911540538578784E-07   2.5743841198241022E-09   6.9864108540338441E-08   2.7121680402281450E-08   5.4623509162522484E-10  -6.9020690973031745E-09  -9.0994152570793791E-09  -1.1042255864440517E-08  -1.6941602545196267E-09   4.7574396483126255E-09   4.2645846768627654E-08  -1.0676113821526704E-08  -2.2881230905960552E-08   5.9481213165005320E-08  -3.2043911677011488E-09  -4.6323579063372247E-09  -1.1197218012146620E-07  -2.8302502746151345E-07  -9.0439330042237490E-10   1.5374724393501393E-07   3.5980697590154717E-08   2.2840493696202220E-08  -3.4240445533159287E-09  -4.9790416680392751E-09  -8.7335588441451440E-08  -4.1332336936479068E-08  -2.4230393467753556E-08  -1.8706808556743270E-08   4.3356809904374693E-08   5.5305885846119256E-08   2.6296603638171995E-07  -3.1380513891579643E-08  -3.2619203689601736E-09  -5.3487079654727988E-09  -7.8580846319252188E-08  -3.4234174373664068E-08  -8.1578584630531305E-08   2.5933506448290520E-08   8.2514432860514034E-11   1.0794747095209480E-07  -1.0393180123085203E-07  -7.2713947450395777E-09  -1.1005349007659854E-09  -1.0954502831794205E-08   9.4454145087475782E-09  -2.9120656196881076E-09  -1.2460912354516665E-08   1.3116502978193941E-07  -1.0703933797439610E-07   7.9405308165964546E-08   2.5247341022001733E-09   1.1180483894679626E-06  -1.2300221121536576E-08   2.6711300136021373E-07   1.9058056184975052E-07  -1.8333117152659498E-07   1.7737777841541455E-07  -3.4913226663111908E-08  -6.8383042668438715E-08   4.4927377690796112E-07   1.3031048047418079E-08  -4.1928082841099407E-09  -7.2773778231804554E-09   2.3037143942032411E-07   1.0025771714593853E-08   1.5068934595812276E-07   5.7836990449526242E-07   3.0066627015748668E-09   8.6391927002726887E-08  -7.1085912799195857E-09  -8.1832484267626700E-08  -6.4698825986363822E-08   2.3049879914536072E-08  -5.4576181749062781E-08   9.2689773711129491E-08   1.7026494985499870E-08   3.3790123311506376E-07   1.0710757169694222E-07   3.9810056277172359E-07   1.3146228329060704E-07  -4.6550210238553764E-08   2.2516052349319047E-07   9.0029219709235462E-08   7.4868761077365806E-08   2.5240268831455650E-08   5.0896633754030690E-08  -3.9409210703461670E-08  -7.4483554470601888E-08  -8.1099902960143838E-09   4.6369875635510272E-08   2.0987854400027995E-09   6.3264387379925515E-08   1.7704506344247524E-08  -2.8797518527364369E-06  -4.4898688285925036E-05   3.2642264997032823E-06   1.4287397689833334E-04   1.6955067649466406E-07  -6.2137729804459220E-05  -2.8562144780539137E-06  -1.5717995903928249E-05  -3.4742245813863138E-06   5.0684311214889660E-06  -3.7242622381118641E-05   1.7918485001916301E-05   1.0282780458473579E-05  -2.3633017577108767E-05   1.3836897690083480E-05   7.1438190079712782E-05   8.2642154741895973E-05   9.1384407411229706E-04   1.3517081677301394E-04  -5.6445778749880821E-07  -7.8540176804008286E-05  -1.3104710438362080E-05   6.5987900011584958E-06   1.0528276309152746E-05   6.3379543714103055E-05  -1.8543170671884826E-05  -7.7358651530526982E-07  -3.5383989602930529E-05   2.0600599357806549E-05   3.2846225646916455E-04  -8.9935484978365437E-07   5.7056229304479854E-05   6.2416036537551732E-05   1.0777509645450641E-04  -4.1555695125858036E-05   4.0854340581238005E-04   3.1983469665874155E-06   6.1222145619033641E-05  -8.2653436826710664E-07  -1.0333058849459430E-05   1.2851565644188072E-05   1.5728322323694637E-05  -6.5721224923016942E-05  -3.6622775730081721E-06   2.3164843786322911E-05   1.3386483515951562E-06  -2.0223543074452961E-05   2.2849083044133834E-06   7.3932066756405237E-05   1.0813796769890218E-06  -3.6959734888882884E-05   2.7449358379050128E-06   1.2722141815248763E-05  -1.0278712180401755E-04  -3.3967331628405538E-05  -1.5208309764576147E-06  -2.2429141744747540E-06  -6.5254871141153372E-06   1.9554349125323069E-05  -1.1570497916344797E-05   6.5194353292110356E-05   1.9205383825615720E-06  -6.2906314324836466E-06   2.1852870095821783E-06   1.2847125222065850E-03   6.0239908504751047E-05  -1.2129441236601266E-05  -1.2950560224403346E-05  -4.5383014962869931E-06  -9.3875557119592492E-06   9.8580584632443126E-06   7.8230614822524192E-05   5.8433414062930530E-05  -1.7874925073334397E-05  -1.0669792726099045E-05  -1.5545529318039784E-06  -1.1368647564695427E-06  -5.1105380943822825E-05   7.4370493799484614E-05  -1.4958251683853852E-07  -1.9135939945176276E-06  -8.8889155961886274E-06  -3.8218544034151229E-06   1.5127967246275827E-05  -1.1409744871521524E-05   5.8440123671979109E-06   1.0187639708242296E-04   1.3418033518391322E-05   3.1974387640761866E-05  -1.5120339297021054E-05  -8.4855658588432460E-06   2.0579735726058000E-06   6.8100551900137610E-04  -1.2376456848403430E-05  -4.8725236968161077E-06   1.7325984683472809E-04  -2.0664340897176742E-06   1.9630582088017252E-05   2.2992076377764078E-06  -4.2869175932077409E-06  -2.4649642229702556E-06  -3.1362053945882322E-06  -3.8167862140232830E-05  -5.3015730473146816E-06  -2.4711003997364930E-05  -3.9646710053693776E-06   2.1282796462998100E-05  -4.5589455803501682E-08  -1.0631781690320341E-04  -5.6502128493430865E-06   3.9802859211491429E-06   4.4845666651167578E-07   3.1918117013028270E-05   1.0047395367510836E-04  -1.9085589408427363E-05   3.8895325872318062E-05  -7.6735847019665815E-06  -5.5980307068326002E-06  -1.0414067738166132E-05   1.8018631013955411E-04  -3.6837183504746695E-06   1.1016216529995538E-04   1.1052638209425602E-05  -9.3523924636509159E-06  -1.2241015031556761E-05   2.3042802738232606E-06   9.9918660067604634E-06  -2.9695730341803025E-05  -1.9298904053688657E-06   6.5041779715004547E-05   3.0329945844110424E-04  -7.3730843052905874E-05  -1.0558905843331364E-06  -8.5078014954294116E-04  -3.9990495234166304E-06  -1.2350956953721606E-05   1.5924726217143089E-04   1.6453941655467811E-05   3.0589413519441356E-07   4.0606981049035477E-06  -3.4822950223782207E-05  -2.5955498084403646E-06  -6.0362178981742082E-05  -5.0743702855356490E-06  -4.3730701550391527E-05  -9.5611614168178069E-05   6.3535303416258041E-06  -8.7897132554105768E-07  -4.5275928618381686E-06   6.4237983909148723E-05   5.2057142940371656E-05  -4.3403724738187958E-06  -3.4786890047669032E-04  -9.2041591415727530E-05  -1.5182978333331177E-05   5.2348642164875496E-05   3.1224993089812048E-04  -1.5481575594111298E-06   7.3902832726915741E-06   8.9903869595536895E-06   1.2482626998835382E-05   1.8499042868434847E-06   1.9285768583346397E-05   2.9351421206316679E-05  -3.6502041704561439E-05   7.0520859337554275E-06  -1.4674492716208553E-04   2.8391360849096887E-05   2.0280350345068773E-04  -2.1540416476683026E-05   1.5041865372713516E-05   1.5579906842933661E-04  -5.6992249656188971E-05  -3.8159113594427927E-09   6.1105415210512245E-05   1.6072038424257328E-05   2.7214498598980168E-05   4.2669677473145253E-06   1.9781433438799524E-06   3.9091561960184263E-04  -1.6359822052316298E-05  -1.0564343997269210E-06  -3.7756562226141832E-05  -3.3919471846791766E-06   1.0306872678152018E-05  -2.3598585168650342E-05   2.6549879701422499E-05  -3.0847693342868126E-06  -2.2088249284119995E-06   2.8897105351149176E-06   1.0946005637701680E-05  -3.1922849950525324E-06   4.9695378822254718E-05   1.6426963657194772E-04   4.5170998041470414E-05  -1.0083103583433287E-06  -8.9007673866504205E-07   1.4883551881371177E-03   1.9980519637183424E-04   2.4802376357759648E-05  -9.6871262655234281E-06  -8.0345424566178527E-06   6.0406968427649220E-07  -4.2390423649521896E-05   3.1628139718852697E-03  -3.3463209699670139E-05   2.0217074001626158E-07  -1.0081019146467465E-04  -6.9966548122867141E-06  -4.6550587382420140E-06   1.7119658748990425E-05   6.3502152559045681E-05   3.3412846423940104E-05   3.1582333591039912E-04   7.2538240930122819E-05   1.2175265333999083E-05   3.8414168017767161E-05  -1.4184282189719947E-05   1.2867277318104289E-06   1.4325712682583823E-04  -3.4498279749477884E-06  -5.5618533071459965E-06  -3.4713761252372924E-05  -2.0062165393106442E-05  -3.1656696814453933E-05   3.1047868418678095E-04   2.0665782033998221E-05  -1.4003305784621307E-05   1.4762052381333067E-05   4.2958554904577452E-05  -1.0510785996522106E-05  -1.1260079168548075E-04  -1.4583605360796531E-05   5.2696253683537242E-05   1.2246731419304559E-05  -8.1147836379414649E-07   1.9050769321293684E-05  -4.0857139430708683E-05   4.6478676498511802E-04  -6.0621914770404622E-05   5.7693689351825072E-05  -1.8598832745092875E-06  -3.5049803172413612E-06   3.8833507695112966E-05   1.5334016837022048E-04   1.4421946252381936E-03   4.3612986671313636E-03   8.5313340525820609E-05   4.7537828150370417E-06  -2.4305138016538600E-04   1.5599156445130378E-04  -1.2208528125518990E-05   2.4220375388221512E-04   3.1636747774566253E-05   3.1331713256335522E-06  -2.2397007148150625E-04  -2.7538355528750723E-05   4.0612138163312690E-05   1.2428860871063241E-05  -8.8756433092059545E-05   1.6180293373546588E-04   3.1147653156445255E-05   4.0740844895494563E-05  -1.6374104843645080E-06   5.8681997466845797E-05   1.9750361100664943E-04  -1.0399783438777268E-05   4.8107407493239813E-04   4.0391993020479146E-06   1.9042444745320222E-04   1.5640418551138112E-04  -4.7950984704554604E-05  -6.9326161500131905E-05   1.3324751089741930E-06   5.4652173376942277E-05   1.2328769713424113E-05  -3.2452213337297874E-05  -2.0961347816847207E-06  -5.8736729088925065E-06  -1.2488909213899432E-05   1.8921045445757902E-05  -1.7293299992422680E-05   9.3173197691136272E-05  -1.0900910303669075E-05   8.0830188669327696E-06  -7.3344253687406796E-06  -1.0325854237965884E-06   1.7459018896563896E-05   3.0121708878312358E-05   2.3108738437893286E-04  -6.2910023583867797E-07   1.7100966890713245E-05   2.4990795397537903E-05   5.1771844084520737E-06  -9.1473557420402320E-06   1.4251782864027274E-04  -1.0474616585129743E-04   6.5093264139422772E-05   2.5302423180623328E-05  -7.3742308100297675E-05  -3.1556204657163730E-06   3.1357855884956744E-05  -1.0536990340922628E-05   3.6292632466746876E-04  -3.9893985127973460E-06   6.3702827556124018E-05  -5.1220152188965180E-05  -1.3738015149311833E-04  -3.8390189443919595E-06  -2.0280973669622494E-04  -5.4920558125564661E-05   1.3005000216093695E-06  -7.3806276123520115E-06   1.8434338350954642E-05  -1.5415713159671420E-06  -2.2959265320390039E-05  -1.1144080746981132E-05  -7.5770387668898664E-06   5.0580287125975014E-05  -6.3977734346723616E-07  -1.6337102710648698E-05  -5.3154756497113682E-06   2.7010698659148516E-06  -7.7570959282517263E-05  -1.4929766311633417E-05  -2.5021746500096664E-06   9.9159015661584235E-04   6.6845899543649270E-04   2.0458806629800521E-05   2.5165249464806526E-05  -1.8316675182153241E-05   2.5699488118050583E-05  -1.2056788256448364E-05  -1.3403574264106608E-05  -2.1049356090858004E-05  -2.6630960323197967E-04   7.0144304016738431E-05   2.3768470875001604E-03   4.7437650562393610E-04
  0.0000000000000000E+00   0.0000000000000000E+00   0.0000000000000000E+00   0.0000000000000000E+00   0.0000000000000000E+00   0.0000000000000000E+00   0.0000000000000000E+00   0.0000000000000000E+00   0.0000000000000000E+00   0.0000000000000000E+00   0.0000000000000000E+00   0.0000000000000000E+00   0.0000000000000000E+00   0.0000000000000000E+00   0.0000000000000000E+00   0.0000000000000000E+00   0.0000000000000000E+00   0.0000000000000000E+00   0.0000000000000000E+00   0.0000000000000000E+00   0.0000000000000000E+00   0.0000000000000000E+00   0.0000000000000000E+00   0.0000000000000000E+00   0.0000000000000000E+00   0.0000000000000000E+00   0.0000000000000000E+00   0.0000000000000000E+00   0.0000000000000000E+00   0.0000000000000000E+00   0.0000000000000000E+00   0.0000000000000000E+00   0.0000000000000000E+00   0.0000000000000000E+00   0.0000000000000000E+00   0.0000000000000000E+00   0.0000000000000000E+00   0.0000000000000000E+00   0.0000000000000000E+00   0.0000000000000000E+00   0.0000000000000000E+00   0.0000000000000000E+00   0.0000000000000000E+00   0.0000000000000000E+00   0.0000000000000000E+00   0.0000000000000000E+00   0.0000000000000000E+00   0.0000000000000000E+00   0.0000000000000000E+00   0.0000000000000000E+00   0.0000000000000000E+00   0.0000000000000000E+00   0.0000000000000000E+00   0.0000000000000000E+00   0.0000000000000000E+00   0.0000000000000000E+00   0.0000000000000000E+00   0.0000000000000000E+00   0.0000000000000000E+00   0.0000000000000000E+00   0.0000000000000000E+00   0.0000000000000000E+00   0.0000000000000000E+00   0.0000000000000000E+00   0.0000000000000000E+00   0.0000000000000000E+00   0.0000000000000000E+00   0.0000000000000000E+00   0.0000000000000000E+00   0.0000000000000000E+00   0.0000000000000000E+00   0.0000000000000000E+00   0.0000000000000000E+00   0.0000000000000000E+00   0.0000000000000000E+00   0.0000000000000000E+00   0.0000000000000000E+00   0.0000000000000000E+00   0.0000000000000000E+00   0.0000000000000000E+00   0.0000000000000000E+00   0.0000000000000000E+00   0.0000000000000000E+00   0.0000000000000000E+00   0.0000000000000000E+00   0.0000000000000000E+00   0.0000000000000000E+00   0.0000000000000000E+00   0.0000000000000000E+00   0.0000000000000000E+00   0.0000000000000000E+00   0.0000000000000000E+00   0.0000000000000000E+00   0.0000000000000000E+00   0.0000000000000000E+00   0.0000000000000000E+00   0.0000000000000000E+00   0.0000000000000000E+00   0.0000000000000000E+00   0.0000000000000000E+00   0.0000000000000000E+00   0.0000000000000000E+00   0.0000000000000000E+00   0.0000000000000000E+00   0.0000000000000000E+00   0.0000000000000000E+00   0.0000000000000000E+00   0.0000000000000000E+00   0.0000000000000000E+00   0.0000000000000000E+00   0.0000000000000000E+00   0.0000000000000000E+00   0.0000000000000000E+00   0.0000000000000000E+00   0.0000000000000000E+00   0.0000000000000000E+00   0.0000000000000000E+00   0.0000000000000000E+00   0.0000000000000000E+00   0.0000000000000000E+00   0.0000000000000000E+00   0.0000000000000000E+00   0.0000000000000000E+00   0.0000000000000000E+00   0.0000000000000000E+00   0.0000000000000000E+00   0.0000000000000000E+00   0.0000000000000000E+00   0.0000000000000000E+00   0.0000000000000000E+00   0.0000000000000000E+00   0.0000000000000000E+00   0.0000000000000000E+00   0.0000000000000000E+00   0.0000000000000000E+00   0.0000000000000000E+00   0.0000000000000000E+00   0.0000000000000000E+00   0.0000000000000000E+00   0.0000000000000000E+00   0.0000000000000000E+00   0.0000000000000000E+00   0.0000000000000000E+00   0.0000000000000000E+00   0.0000000000000000E+00   0.0000000000000000E+00   0.0000000000000000E+00   0.0000000000000000E+00   0.0000000000000000E+00   0.0000000000000000E+00   0.0000000000000000E+00   0.0000000000000000E+00   0.0000000000000000E+00   0.0000000000000000E+00   0.0000000000000000E+00   0.0000000000000000E+00   0.0000000000000000E+00   0.0000000000000000E+00   0.0000000000000000E+00   0.0000000000000000E+00   0.0000000000000000E+00   0.0000000000000000E+00   0.0000000000000000E+00   0.0000000000000000E+00   0.0000000000000000E+00   0.0000000000000000E+00   0.0000000000000000E+00   0.0000000000000000E+00   0.0000000000000000E+00   0.0000000000000000E+00   0.0000000000000000E+00   0.0000000000000000E+00   0.0000000000000000E+00   0.0000000000000000E+00   0.0000000000000000E+00   0.0000000000000000E+00   0.0000000000000000E+00   0.0000000000000000E+00   0.0000000000000000E+00   0.0000000000000000E+00   0.0000000000000000E+00   0.0000000000000000E+00   0.0000000000000000E+00   0.0000000000000000E+00   0.0000000000000000E+00   0.0000000000000000E+00   0.0000000000000000E+00   0.0000000000000000E+00   0.0000000000000000E+00   0.0000000000000000E+00   0.0000000000000000E+00   0.0000000000000000E+00   0.0000000000000000E+00   0.0000000000000000E+00   0.0000000000000000E+00   0.0000000000000000E+00   0.0000000000000000E+00   0.0000000000000000E+00   0.0000000000000000E+00   0.0000000000000000E+00   0.0000000000000000E+00   0.0000000000000000E+00   0.0000000000000000E+00   0.0000000000000000E+00   0.0000000000000000E+00   0.0000000000000000E+00   0.0000000000000000E+00   0.0000000000000000E+00   0.0000000000000000E+00   0.0000000000000000E+00   0.0000000000000000E+00   0.0000000000000000E+00   0.0000000000000000E+00   0.0000000000000000E+00   0.0000000000000000E+00   0.0000000000000000E+00   0.0000000000000000E+00   0.0000000000000000E+00   0.0000000000000000E+00   0.0000000000000000E+00   0.0000000000000000E+00   0.0000000000000000E+00   0.0000000000000000E+00   0.0000000000000000E+00   0.0000000000000000E+00   0.0000000000000000E+00   0.0000000000000000E+00   0.0000000000000000E+00   0.0000000000000000E+00   0.0000000000000000E+00   0.0000000000000000E+00   0.0000000000000000E+00   0.0000000000000000E+00   0.0000000000000000E+00   0.0000000000000000E+00   0.0000000000000000E+00   0.0000000000000000E+00   0.0000000000000000E+00   0.0000000000000000E+00   0.0000000000000000E+00   0.0000000000000000E+00   0.0000000000000000E+00   0.0000000000000000E+00   0.0000000000000000E+00   0.0000000000000000E+00   0.0000000000000000E+00   0.0000000000000000E+00   0.0000000000000000E+00   0.0000000000000000E+00   0.0000000000000000E+00   0.0000000000000000E+00   0.0000000000000000E+00   0.0000000000000000E+00   0.0000000000000000E+00   0.0000000000000000E+00   0.0000000000000000E+00   0.0000000000000000E+00   0.0000000000000000E+00   0.0000000000000000E+00   0.0000000000000000E+00   0.0000000000000000E+00   0.0000000000000000E+00   0.0000000000000000E+00   0.0000000000000000E+00   0.0000000000000000E+00   0.0000000000000000E+00   0.0000000000000000E+00   0.0000000000000000E+00   0.0000000000000000E+00   0.0000000000000000E+00   0.0000000000000000E+00   0.0000000000000000E+00   0.0000000000000000E+00   0.0000000000000000E+00   0.0000000000000000E+00   0.0000000000000000E+00   0.0000000000000000E+00   0.0000000000000000E+00   0.0000000000000000E+00   0.0000000000000000E+00   0.0000000000000000E+00   0.0000000000000000E+00   0.0000000000000000E+00   0.0000000000000000E+00   0.0000000000000000E+00   0.0000000000000000E+00   0.0000000000000000E+00   0.0000000000000000E+00   0.0000000000000000E+00   0.0000000000000000E+00   0.0000000000000000E+00   0.0000000000000000E+00   0.0000000000000000E+00   0.0000000000000000E+00   0.0000000000000000E+00   0.0000000000000000E+00   0.0000000000000000E+00   0.0000000000000000E+00   0.0000000000000000E+00   0.0000000000000000E+00   0.0000000000000000E+00   0.0000000000000000E+00   0.0000000000000000E+00   0.0000000000000000E+00   0.0000000000000000E+00   0.0000000000000000E+00   0.0000000000000000E+00   0.0000000000000000E+00   0.0000000000000000E+00   0.0000000000000000E+00   0.0000000000000000E+00   0.0000000000000000E+00   0.0000000000000000E+00   0.0000000000000000E+00   0.0000000000000000E+00   0.0000000000000000E+00   0.0000000000000000E+00   0.0000000000000000E+00   0.0000000000000000E+00   0.0000000000000000E+00   0.0000000000000000E+00   0.0000000000000000E+00   0.0000000000000000E+00   0.0000000000000000E+00   0.0000000000000000E+00   0.0000000000000000E+00   0.0000000000000000E+00   0.0000000000000000E+00   0.0000000000000000E+00   0.0000000000000000E+00   0.0000000000000000E+00   0.0000000000000000E+00   0.0000000000000000E+00   0.0000000000000000E+00   0.0000000000000000E+00  -3.7558812216367633E-10   4.3387600138524459E-09  -8.1287920448210347E-11  -1.2608329549952570E-10  -8.5344927556589688E-09  -2.0578987186728480E-08  -1.7092834340680560E-12  -5.5079943475324816E-09   1.1419031538946032E-09   5.8868620437204178E-09   8.8510163783591161E-10  -4.5190731730792203E-10   7.1219027064174830E-12  -2.7646190576523769E-09  -3.7712058288491485E-10   3.3076930238992239E-09   6.9979987542103179E-10   1.2701882610472128E-09  -8.5366976949884768E-10   8.4785945152710224E-11  -1.8600768776942564E-09   1.3799165810656300E-08  -2.7123112754981117E-10  -1.7294735167584462E-10  -2.3099511402091377E-09  -1.5406059769466030E-09  -2.2615421955960945E-11   2.3442387705058397E-08   1.8451017424183491E-10   1.4265453968160758E-08   6.5776669550838065E-09   8.5399602991902020E-10  -6.7068879348341046E-10  -5.9366135483591304E-10  -1.2583458948019456E-09  -1.7623141121774628E-11   5.3862218752059361E-10   4.4603520353796129E-09  -7.5528876304204339E-10  -3.0548255428950741E-09   1.7874956802896915E-08  -1.9236700549985281E-10  -4.3664369122607223E-10  -1.1689235738907971E-08   3.1594101713954017E-09  -4.0403827310163607E-11   3.1414114113551830E-08   2.6882316756525339E-09   5.7142569063371249E-09   3.3309464435117856E-09  -3.7775394812251035E-10  -8.6147939488882356E-09  -3.3234600465497135E-09  -2.2934753323867245E-09  -3.4592610713967877E-10   4.2651983457971937E-09   6.2288571659947836E-09   1.0331301431455338E-07  -2.4685637630254352E-09   3.8647805559922319E-10  -4.9706099741400494E-10  -1.0596303448252521E-08  -3.7914812021424592E-09  -7.0064596219151801E-09   7.4010089617822018E-09   7.9041025511219419E-11   2.4916080136837003E-08  -1.0468366983104394E-08  -5.2412640359668710E-10  -6.3291597163809323E-11  -1.0882417764646398E-09   8.0577242695247675E-10  -2.8136771128439654E-10  -8.8717558653872924E-10   2.8487103742232679E-08  -1.1376746450417592E-08   2.5400382510036901E-08  -5.2373573421014883E-10   1.4982002814423269E-07  -1.3209788983216193E-09   7.6299655731143270E-08   8.9260111033166514E-08  -1.7544371870776585E-08   1.6567330454066419E-08  -2.9652670312699777E-09  -6.4204787036224267E-09   8.0752887191229092E-08   2.0876257360384226E-09   1.3791648232423241E-10  -7.2046119377785591E-10   5.4366355504714345E-08   2.7438248332645778E-09   3.9664484270938939E-08   1.4295145065982108E-07   4.1511668392798848E-10   2.0493632741518301E-08  -7.2003490316156015E-10   7.2035600342701142E-09  -6.4124250042851922E-09   3.7147382061305025E-09  -1.9405959710347171E-09   2.2898970400857435E-08   1.0044131270102205E-09   7.1947768328976316E-08   9.1778014415057203E-09   8.2306408853032078E-08   3.0587968266915651E-08  -4.8139933431421951E-09   5.0149055030774880E-08   5.9355985505202011E-09   1.8172664251205979E-08   3.1436456060653782E-09   7.2465437471509332E-09  -5.4480696362557118E-09  -7.6107931327467418E-09  -3.6442402943795037E-09   6.0070695165955057E-09   1.1124688511134908E-09   4.7504942356703961E-09   6.9278799602139557E-09  -6.3784218958463993E-07  -3.8215905956594887E-06   1.3005311985786721E-06   4.9005596515231886E-05   6.0109596525467070E-08  -5.5960491794144601E-06  -1.2703610528169990E-07  -1.3251299189103895E-06  -3.5830693322122306E-07   3.5678442578597887E-07  -3.8903591812818537E-06   2.1476010525574976E-06   1.4075223371647027E-06  -1.2799859573085862E-06   3.1436237783594731E-06   2.1575188440703169E-05   5.0785178093024774E-06   2.5304775581221864E-04   3.9802870597512961E-05  -3.4050839899006495E-08  -7.7863354054806293E-06  -6.6113582652746526E-07   6.9638960561850388E-07   1.2217760593955260E-06   5.3045165614299392E-05  -2.0301683919292589E-06  -1.6081179220275028E-08  -3.6221502542243337E-06   5.5185178840835647E-06   6.8288773087540146E-05   3.9305678521838133E-07   1.4179933628239886E-05   3.5854885692344360E-06   1.0816719595558057E-05  -4.9493087852433104E-06   6.8120185245766662E-05   1.8003134544262389E-06   1.6928473756470951E-05  -5.3170475709294731E-08   2.7071788252829220E-06   1.2381237454704507E-06   3.6858425095412480E-06   2.7340086405660298E-06  -3.1188198631876064E-07   5.4938243243854232E-06   1.8196896334961137E-07  -2.0376281629804212E-06   2.7837928100871096E-07   1.6965265069330900E-05   1.7131178680515994E-07  -3.7828908587915441E-06   9.0610816909412408E-07   3.2974981398970434E-06  -7.6468475717976290E-06  -3.2654228284295193E-06  -1.7523617167788233E-07  -1.8439271338729615E-07  -5.9770413955105411E-07   2.3704317152173124E-06   8.1889090752777644E-07   7.0156534608761283E-06   2.2511959311220193E-07  -6.0490003353635136E-07   8.0043934375686024E-07   1.7122602224711758E-04   8.5258575982041372E-06  -1.3605561486129561E-06  -1.1447586623197948E-06  -4.7622984899992012E-07  -9.5171111257022555E-07   1.0878659026458317E-06   7.5235600472503311E-06   1.6306768002036972E-05   1.2644129739370642E-05  -1.4754150851694831E-06  -1.1851138820915268E-07   4.3753063414206357E-07  -5.2691256939059729E-06   5.3535587418336676E-06   1.6967679302696300E-07  -1.9102261418879566E-07  -1.0008017280052774E-06  -4.1433175201961276E-07   3.9941206065077852E-06   7.0384145702534961E-06   9.7948045793042212E-07   3.5498455405205393E-05   4.6691303989855256E-06   2.2477639025827401E-06  -7.5855725744381179E-07  -1.3791561404051846E-06   8.4628113935342718E-06   9.5555287176915985E-05  -1.1147108063618077E-06  -4.8470340783674347E-07   4.6268774431796806E-05  -1.1437204426298169E-07   6.3327126494450565E-06   1.1811726457505101E-06  -4.1865701135334242E-07  -1.7588657741840486E-07  -2.3949851833416108E-07  -1.6085952681162122E-06  -8.2083385768826365E-07  -3.4000902878412705E-06  -4.6943352965989857E-07   5.2602903909854283E-06   1.1612823300453740E-07  -1.1202870132910537E-05  -6.9139510525596922E-07   1.2236489331078605E-06  -4.8894839706274778E-09   7.9653669054142327E-06   4.5579669977870646E-05  -1.2382103378064666E-06   4.0325186636534702E-06  -3.9036365326912849E-07  -5.4721684850990319E-07  -1.1901524604478591E-06   3.3723069216356343E-05  -6.1857118484176649E-07   3.0431049808269909E-05   4.1681921193658759E-06  -2.4367186177522582E-07  -1.3145996543246555E-06   2.4578393623233013E-07   3.9786464275056951E-06  -3.4139144778618242E-06  -1.9627860613128056E-07   1.3908756502136162E-05   4.2551828505694585E-05  -7.1001144140445285E-06  -9.1238515200168525E-08  -3.4576298766206913E-05  -3.3647040446912907E-07  -1.0839334796430065E-06   3.1740655058536491E-05   5.4987291049570482E-06   1.5857808455022749E-07   1.0009131751171945E-06  -2.8295745758324642E-06  -2.1549931500324569E-07  -1.2674014021851020E-05  -5.1411016999171339E-07  -3.6011550061606652E-06  -9.7329903837979781E-06   1.8408546775042392E-06  -4.2454512005867584E-08  -4.2444409458382829E-07   1.3821523569804560E-05   1.2502646373445163E-05   9.2455636687954820E-09  -1.6680530746905514E-05  -9.5994161963482379E-06  -1.2452085634467842E-06   4.9202310684243800E-06   5.8968186575001802E-05  -1.2085989106291969E-07   7.0796026912608500E-07   1.3040477280154537E-06   1.3067012262625113E-06   3.0103800473015623E-07   1.3669497517183671E-06   6.8946339510897567E-06  -3.4537550436436078E-06   6.6897925047223366E-07  -3.7692046138192100E-06   5.8701745806810626E-06   4.8094761020212346E-05  -2.3276271974753704E-06   4.6555613290822238E-06   1.1304638581209059E-05  -5.9664489016881080E-06   3.1609874071003162E-08   5.6058954541868299E-06   7.3402188474799178E-06   3.8657154175351093E-06   1.3031701250987791E-06   6.2384203500610073E-07   8.1421742854892473E-05  -1.6331919812288386E-06  -1.1499186597073138E-07  -3.5831059001572511E-06   1.2634470137188566E-08   1.0831380758473082E-06  -2.0471162832170075E-06  -4.6986598483113401E-06  -2.2845376148591929E-07  -1.8164645368829126E-07  -1.0518866515480179E-07   2.6641505316868646E-06  -3.2349709113842026E-07   3.6594587202037949E-06   1.8752060833255858E-05   1.5459836728236216E-05  -9.7144707601685563E-08  -2.5782597002253396E-08   2.8524918297165687E-04   4.4231109279092696E-05   5.6934435334950415E-06  -1.1959141354702799E-06  -4.0999920761367243E-07   1.1372232672213719E-07  -4.6284199396618081E-06   1.8793142024279292E-04  -3.0207661502551900E-06   3.9809356132001214E-08  -9.6021794953714578E-06  -6.1306867905045087E-07  -4.7422859777902877E-07   3.8179211229869616E-06   1.6743258284003003E-05   2.8950403152101642E-06   1.1156292477386390E-04   6.1273035048513331E-06   8.3995072838241021E-06   5.7786153004278787E-06  -1.5440482598541688E-06   4.7663716865590204E-07   2.7686501859464836E-05  -3.3966973194100855E-07  -4.3955564336016447E-07  -3.1806666019193905E-06  -2.2593960121510716E-06  -2.5577097556241659E-06   2.8097639143894184E-05   2.6028316889440585E-06  -1.2181689458854850E-06   9.9788060618260417E-07   1.2798563796542564E-05  -1.1096692559367792E-06  -1.0533295802230973E-05  -7.7033210479883682E-07   1.0036617728659599E-05   3.6774395072477343E-06   7.7656994048969308E-05   3.9745044515443677E-06  -3.8780180714768363E-06   7.7328124100014487E-05  -9.0877933134505718E-06   7.1640802529127149E-06  -1.1986042239050764E-07  -2.2608697134226376E-07   4.0558159493458058E-06   3.1539216113256289E-05   1.7216319396923011E-04   1.7509574809258216E-04   1.9511493845898904E-05   3.9680729757199945E-07  -2.4982155357504932E-05   3.2634814292511091E-05  -1.2514528332653912E-06   4.4461507112240899E-05   1.8192318466453209E-06   8.6303209790043552E-07  -2.2916630302145677E-05  -2.4416982261744583E-06   1.2150072387100653E-05   2.4691380936245938E-06  -7.3875999492433262E-06   3.1988509698841469E-05   1.7522767876383049E-06   9.3465269167607186E-06   1.5601464634430190E-07   1.3536430514076495E-05   5.2475327151197573E-05  -7.4477679949657048E-07   5.3045212146709147E-05   8.9737289407802763E-07   9.7196941130076627E-06   4.5502797590465371E-06  -4.9536840852676602E-06  -7.7645859937596069E-06   4.9897628536023163E-07   1.3671642207313263E-05   1.5837626431737920E-06  -3.4779089153052673E-06  -1.0098876509794987E-07   1.3906554769881099E-05   2.2923618349534818E-06   2.8406368259758781E-06  -6.5008024281117702E-07   4.9486106076005652E-05  -9.8968581772913161E-07   4.9355818902907862E-07  -7.4215529877588060E-07  -9.4321509056418596E-08   2.6150585866792997E-06   2.9864431005500276E-06   6.1345850406709044E-05  -1.5072923023118398E-08   2.1995030877677512E-06   7.0977808941320893E-06   9.3507067118770787E-07  -9.2376470760155045E-07   2.9132115108992675E-05  -1.0776507730976064E-05   1.4621671538395297E-05   1.7232547144136673E-06  -1.0042876751176906E-05  -6.8959087270656020E-09   9.7417615866084837E-06  -1.7779478420027184E-06   3.9284317593182708E-05  -3.5312286573915498E-07   1.5165072003774655E-05  -5.1477568112710203E-06  -1.1621698092236159E-05  -3.7698355497824979E-07   1.9911320791625796E-05  -5.5614097627879696E-06   3.4689419799734904E-07  -5.9850982740906253E-07   2.7766038644444524E-06  -2.9869540792496581E-07  -3.1803588630270018E-06   1.0879147264389514E-06  -9.5128655752918494E-07   3.9251044538605574E-06  -4.7659883522376783E-08  -1.6483376326227313E-06  -6.3475741193406657E-07   3.5018918756799600E-07  -8.8497734026347608E-06  -1.8077653134640842E-06  -2.0243305947483010E-07   2.0466398656527509E-04   1.4779215120587201E-04   2.1355781957808112E-06   2.2656742603205143E-06  -6.8661514936859393E-07   2.6539138516309024E-06  -1.0888180592726347E-06   7.4688222542599648E-07  -4.8946613963912588E-07  -2.7327624277605251E-05   7.9010233131843682E-06   4.3600442824200255E-04   1.0379891775396188E-04
  0.0000000000000000E+00   0.0000000000000000E+00   0.0000000000000000E+00   0.0000000000000000E+00   0.0000000000000000E+00   0.0000000000000000E+00   0.0000000000000000E+00   0.0000000000000000E+00   0.0000000000000000E+00   0.0000000000000000E+00   0.0000000000000000E+00   0.0000000000000000E+00   0.0000000000000000E+00   0.0000000000000000E+00   0.0000000000000000E+00   0.0000000000000000E+00   0.0000000000000000E+00   0.0000000000000000E+00   0.0000000000000000E+00   0.0000000000000000E+00   0.0000000000000000E+00   0.0000000000000000E+00   0.0000000000000000E+00   0.0000000000000000E+00   0.0000000000000000E+00   0.0000000000000000E+00   0.0000000000000000E+00   0.0000000000000000E+00   0.0000000000000000E+00   0.0000000000000000E+00   0.0000000000000000E+00   0.0000000000000000E+00   0.0000000000000000E+00   0.0000000000000000E+00   0.0000000000000000E+00   0.0000000000000000E+00   0.0000000000000000E+00   0.0000000000000000E+00   0.0000000000000000E+00   0.0000000000000000E+00   0.0000000000000000E+00   0.0000000000000000E+00   0.0000000000000000E+00   0.0000000000000000E+00   0.0000000000000000E+00   0.0000000000000000E+00   0.0000000000000000E+00   0.0000000000000000E+00   0.0000000000000000E+00   0.0000000000000000E+00   0.0000000000000000E+00   0.0000000000000000E+00   0.0000000000000000E+00   0.0000000000000000E+00   0.0000000000000000E+00   0.0000000000000000E+00   0.0000000000000000E+00   0.0000000000000000E+00   0.0000000000000000E+00   0.0000000000000000E+00   0.0000000000000000E+00   0.0000000000000000E+00   0.0000000000000000E+00   0.0000000000000000E+00   0.0000000000000000E+00   0.0000000000000000E+00   0.0000000000000000E+00   0.0000000000000000E+00   0.0000000000000000E+00   0.0000000000000000E+00   0.0000000000000000E+00   0.0000000000000000E+00   0.0000000000000000E+00   0.0000000000000000E+00   0.0000000000000000E+00   0.0000000000000000E+00   0.0000000000000000E+00   0.0000000000000000E+00   0.0000000000000000E+00   0.0000000000000000E+00   0.0000000000000000E+00   0.0000000000000000E+00   0.0000000000000000E+00   0.0000000000000000E+00   0.0000000000000000E+00   0.0000000000000000E+00   0.0000000000000000E+00   0.0000000000000000E+00   0.0000000000000000E+00   0.0000000000000000E+00   0.0000000000000000E+00   0.0000000000000000E+00   0.0000000000000000E+00   0.0000000000000000E+00   0.0000000000000000E+00   0.0000000000000000E+00   0.0000000000000000E+00   0.0000000000000000E+00   0.0000000000000000E+00   0.0000000000000000E+00   0.0000000000000000E+00   0.0000000000000000E+00   0.0000000000000000E+00   0.0000000000000000E+00   0.0000000000000000E+00   0.0000000000000000E+00   0.0000000000000000E+00   0.0000000000000000E+00   0.0000000000000000E+00   0.0000000000000000E+00   0.0000000000000000E+00   0.0000000000000000E+00   0.0000000000000000E+00   0.0000000000000000E+00   0.0000000000000000E+00   0.0000000000000000E+00   0.0000000000000000E+00   0.0000000000000000E+00   0.0000000000000000E+00   0.0000000000000000E+00   0.0000000000000000E+00   0.0000000000000000E+00   0.0000000000000000E+00   0.0000000000000000E+00   0.0000000000000000E+00   0.0000000000000000E+00   0.0000000000000000E+00   0.0000000000000000E+00   0.0000000000000000E+00   0.0000000000000000E+00   0.0000000000000000E+00   0.0000000000000000E+00   0.0000000000000000E+00   0.0000000000000000E+00   0.0000000000000000E+00   0.0000000000000000E+00   0.0000000000000000E+00   0.0000000000000000E+00   0.0000000000000000E+00   0.0000000000000000E+00   0.0000000000000000E+00   0.0000000000000000E+00   0.0000000000000000E+00   0.0000000000000000E+00   0.0000000000000000E+00   0.0000000000000000E+00   0.0000000000000000E+00   0.0000000000000000E+00   0.0000000000000000E+00   0.0000000000000000E+00   0.0000000000000000E+00   0.0000000000000000E+00   0.0000000000000000E+00   0.0000000000000000E+00   0.0000000000000000E+00   0.0000000000000000E+00   0.0000000000000000E+00   0.0000000000000000E+00   0.0000000000000000E+00   0.0000000000000000E+00   0.0000000000000000E+00   0.0000000000000000E+00   0.0000000000000000E+00   0.0000000000000000E+00   0.0000000000000000E+00   0.0000000000000000E+00   0.0000000000000000E+00   0.0000000000000000E+00   0.0000000000000000E+00   0.0000000000000000E+00   0.0000000000000000E+00   0.0000000000000000E+00   0.0000000000000000E+00   0.0000000000000000E+00   0.0000000000000000E+00   0.0000000000000000E+00   0.0000000000000000E+00   0.0000000000000000E+00   0.0000000000000000E+00   0.0000000000000000E+00   0.0000000000000000E+00   0.0000000000000000E+00   0.0000000000000000E+00   0.0000000000000000E+00   0.0000000000000000E+00   0.0000000000000000E+00   0.0000000000000000E+00   0.0000000000000000E+00   0.0000000000000000E+00   0.0000000000000000E+00   0.0000000000000000E+00   0.0000000000000000E+00   0.0000000000000000E+00   0.0000000000000000E+00   0.0000000000000000E+00   0.0000000000000000E+00   0.0000000000000000E+00   0.0000000000000000E+00   0.0000000000000000E+00   0.0000000000000000E+00   0.0000000000000000E+00   0.0000000000000000E+00   0.0000000000000000E+00   0.0000000000000000E+00   0.0000000000000000E+00   0.0000000000000000E+00   0.0000000000000000E+00   0.0000000000000000E+00   0.0000000000000000E+00   0.0000000000000000E+00   0.0000000000000000E+00   0.0000000000000000E+00   0.0000000000000000E+00   0.0000000000000000E+00   0.0000000000000000E+00   0.0000000000000000E+00   0.0000000000000000E+00   0.0000000000000000E+00   0.0000000000000000E+00   0.0000000000000000E+00   0.0000000000000000E+00   0.0000000000000000E+00   0.0000000000000000E+00   0.0000000000000000E+00   0.0000000000000000E+00   0.0000000000000000E+00   0.0000000000000000E+00   0.0000000000000000E+00   0.0000000000000000E+00   0.0000000000000000E+00   0.0000000000000000E+00   0.0000000000000000E+00   0.0000000000000000E+00   0.0000000000000000E+00   0.0000000000000000E+00   0.0000000000000000E+00   0.0000000000000000E+00   0.0000000000000000E+00   0.0000000000000000E+00   0.0000000000000000E+00   0.0000000000000000E+00   0.0000000000000000E+00   0.0000000000000000E+00   0.0000000000000000E+00   0.0000000000000000E+00   0.0000000000000000E+00   0.0000000000000000E+00   0.0000000000000000E+00   0.0000000000000000E+00   0.0000000000000000E+00   0.0000000000000000E+00   0.0000000000000000E+00   0.0000000000000000E+00   0.0000000000000000E+00   0.0000000000000000E+00   0.0000000000000000E+00   0.0000000000000000E+00   0.0000000000000000E+00   0.0000000000000000E+00   0.0000000000000000E+00   0.0000000000000000E+00   0.0000000000000000E+00   0.0000000000000000E+00   0.0000000000000000E+00   0.0000000000000000E+00   0.0000000000000000E+00   0.0000000000000000E+00   0.0000000000000000E+00   0.0000000000000000E+00   0.0000000000000000E+00   0.0000000000000000E+00   0.0000000000000000E+00   0.0000000000000000E+00   0.0000000000000000E+00   0.0000000000000000E+00   0.0000000000000000E+00   0.0000000000000000E+00   0.0000000000000000E+00   0.0000000000000000E+00   0.0000000000000000E+00   0.0000000000000000E+00   0.0000000000000000E+00   0.0000000000000000E+00   0.0000000000000000E+00   0.0000000000000000E+00   0.0000000000000000E+00   0.0000000000000000E+00   0.0000000000000000E+00   0.0000000000000000E+00   0.0000000000000000E+00   0.0000000000000000E+00   0.0000000000000000E+00   0.0000000000000000E+00   0.0000000000000000E+00   0.0000000000000000E+00   0.0000000000000000E+00   0.0000000000000000E+00   0.0000000000000000E+00   0.0000000000000000E+00   0.0000000000000000E+00   0.0000000000000000E+00   0.0000000000000000E+00   0.0000000000000000E+00   0.0000000000000000E+00   0.0000000000000000E+00   0.0000000000000000E+00   0.0000000000000000E+00   0.0000000000000000E+00   0.0000000000000000E+00   0.0000000000000000E+00   0.0000000000000000E+00   0.0000000000000000E+00   0.0000000000000000E+00   0.0000000000000000E+00   0.0000000000000000E+00   0.0000000000000000E+00   0.0000000000000000E+00   0.0000000000000000E+00   0.0000000000000000E+00   0.0000000000000000E+00   0.0000000000000000E+00   0.0000000000000000E+00   0.0000000000000000E+00   0.0000000000000000E+00   0.0000000000000000E+00   0.0000000000000000E+00   0.0000000000000000E+00   0.0000000000000000E+00   0.0000000000000000E+00   0.0000000000000000E+00   0.0000000000000000E+00   0.0000000000000000E+00   0.0000000000000000E+00   0.0000000000000000E+00   0.0000000000000000E+00  -3.2502078724991326E-09   2.0894052163322033E-08  -5.9838523271896396E-10  -8.5124952788640279E-10  -5.9616907761821741E-08  -1.8122361295639383E-07   1.0780917047769574E-10  -4.0007351748811978E-08   7.9123904661720787E-09   3.2176332326797186E-08   4.5689938695176938E-09  -4.2035905227220154E-09   9.3028206383122975E-12  -1.8556119069294461E-08  -2.6885753900865485E-09   3.4284978426974002E-09   5.0318068779773722E-09   9.1340765720002065E-09  -7.6204690666586329E-09   2.8720284792307969E-10  -1.1278838148559976E-08   6.7769039158318318E-08  -1.9391819744035864E-09  -1.1923891085950249E-09  -1.5830584784642298E-08  -1.8101915603647183E-08  -1.8867034249160094E-10   3.7208723649183929E-07   1.0964912583747800E-09   8.0365427217800631E-08   3.4380841905313176E-08   3.5618923682578757E-09  -4.8089001056860212E-09  -5.4243510377685784E-09  -7.8994778255795796E-09  -2.5792811066516609E-10   3.6318574749221424E-09   3.1450120266823034E-08  -6.5246282156392825E-09  -1.9474061041023697E-08   8.6965051625227455E-08  -1.4441743321337892E-09  -2.9584941114091006E-09  -8.0965601534583927E-08  -6.6798211201342668E-08  -4.4517501001911980E-11   1.7609907576660235E-07   1.9205308868920263E-08   2.9609201018141310E-08   1.2269428653401559E-08  -2.7717468839917675E-09  -5.7409754240334657E-08  -2.3625883233726567E-08  -1.6557260259388244E-08  -7.3007074534321640E-09   3.0200998034289938E-08   4.3817244254438043E-08   4.9273091713954316E-07  -1.7711385390935377E-08   5.4535287488197618E-10  -3.0219549696533190E-09  -6.7290521295073443E-08  -2.5955983373282161E-08  -5.0915617460007769E-08   3.6292500430843228E-08   4.6097107487151909E-10   1.3352947249914534E-07  -7.4744107178730955E-08  -3.3731508334089567E-09  -4.8280186859184049E-10  -8.1796822762127348E-09   6.6063416926560741E-09  -1.9116290905792024E-09  -6.3366762673327518E-09   1.5556169037608352E-07  -7.2422074822414440E-08   1.3231698071162085E-07  -1.2997668587672650E-09   1.1568593934734767E-06  -7.5260535677076394E-09   3.9598329869763489E-07   4.2887494408656512E-07  -1.1815069553538073E-07   1.1902111974664493E-07  -2.1038071671298237E-08  -4.7141012452267891E-08   5.4639108846958505E-07   1.4105071894325683E-08  -7.3005409711020663E-10  -5.1115666651982135E-09   2.9003763778041632E-07   1.3884858714071458E-08   2.2069358942479779E-07   7.8587206208122405E-07   2.6992759530816975E-09   1.1073947433938700E-07  -4.9879234422256414E-09   1.7310935989014768E-08  -4.3087827392431261E-08   2.5224890628477427E-08  -2.4021752780321392E-08   1.2358787425616103E-07   1.0949625732614367E-08   4.4959922203284581E-07   6.4837805774438513E-08   4.8036556344181557E-07   1.7628469248096009E-07  -3.4028770502098307E-08   2.8741836129568390E-07   4.4556780482836298E-08   1.0001227086428637E-07   2.1644870928549808E-08   4.5035147321285787E-08  -3.3853274729017997E-08  -5.3367884458983538E-08  -5.3294515554243094E-08   4.2196022380042557E-08   5.1156801217016069E-09   3.4989112429461658E-08   3.4876208812517216E-08  -3.3343061762251278E-06  -2.6557351558287219E-05   6.1658660995148762E-06   2.4654646315960062E-04   3.9314097260248222E-07  -3.8645939153340213E-05  -1.4214212557131638E-06  -9.1040620934466712E-06  -2.4631336911755706E-06   2.4942246631927690E-06  -2.7685793963331251E-05   1.5020962325352289E-05   8.5493150889438523E-06  -1.1484137358699665E-05   2.0898127469710059E-05   1.0851291553278964E-04   3.8691821608971930E-05   1.3103527186616992E-03   2.0677364821736904E-04  -2.6496118156173325E-07  -5.4207427538664049E-05  -5.2674465952303653E-06   4.7063888111615162E-06   8.5140696307088832E-06   2.3630578882672743E-04  -1.3927912540904309E-05  -1.7700774488256015E-07  -2.5339388416652326E-05   2.7678980335512778E-05   4.1161163806761484E-04   1.3331777178488926E-06   7.4556295141383374E-05   2.8773923614143016E-05   7.8711751713426693E-05  -3.1941973890644695E-05   4.7978599817173493E-04   1.0566987179470806E-05   8.7889166990922607E-05  -3.9209058815812001E-07   8.6593230882997202E-06   8.7633120893819379E-06   1.9581067271600008E-05   3.7237424974349852E-07  -2.1354889437215441E-06   2.8794444279130475E-05   1.1627495631176851E-06  -1.3557290205303682E-05   1.8502103669364582E-06   9.6094558513559544E-05   1.1484663354175013E-06  -2.5182912892488705E-05   4.3434390068802062E-06   1.6814566372697814E-05  -5.8592504536015130E-05  -2.2223463364230900E-05  -1.1743430092065854E-06  -1.3139869937503369E-06  -4.5425741771839181E-06   1.6382477524124724E-05   1.2403374511563517E-06   4.9838072735777768E-05   1.4742385946274738E-06  -4.1998133745923433E-06   3.8085292112584376E-06   1.2870835463412104E-03   5.9119483822029560E-05  -9.3196773468403241E-06  -8.0283422891679703E-06  -3.3268087569784464E-06  -6.7699243471970754E-06   7.6510928764016616E-06   5.3968190766822839E-05   8.4466756179599759E-05   4.8369806247923774E-05  -9.2073227978498988E-06  -8.5110437081103793E-07   1.4113808199106838E-06  -3.6899073094681797E-05   3.8075305766103020E-05   1.0211152898668786E-06  -1.2892330370973567E-06  -6.9688362767392581E-06  -2.8571218456749799E-06   1.9984988354306333E-05   2.6723205815321032E-05   6.5648104262770710E-06   1.7240439319181320E-04   2.2552661787180181E-05   1.7676231619396698E-05  -6.9725905715555187E-06  -7.8428497387141109E-06   3.5575376614588912E-05   7.4831453065843129E-04  -7.8713689223202846E-06  -3.3751341445490614E-06   2.4141964009044971E-04  -9.0293570580326961E-07   3.2204428946311425E-05   5.4076659754249215E-06  -2.9226263455132994E-06  -1.2998872808557159E-06  -2.2846808057634372E-06  -1.7378118584883583E-05  -4.7538970483507790E-06  -2.1333903064127046E-05  -4.0666124564307192E-06   2.7369929534007794E-05   7.1736609603205040E-07  -8.0365541548611138E-05  -4.3038106628749775E-06   6.0140863780686496E-06  -2.1324247998078238E-07   4.1073650202783688E-05   2.1573512158905479E-04  -9.2344319771850829E-06   2.8387834721766867E-05  -4.1526245368371133E-06  -3.9219709111808931E-06  -8.1250188079090140E-06   2.2258733495875694E-04  -3.1819733219347977E-06   1.6505037203496647E-04   1.9616203002909465E-05  -3.3833855261431209E-06  -8.1634417678071377E-06   1.7061702408387647E-06   1.9610113142952439E-05  -2.2956211891678237E-05  -1.3180528202928842E-06   8.4204346707763419E-05   2.6935206822691787E-04  -5.2495753545414528E-05  -6.2979108723930317E-07  -3.6796040585043016E-04  -2.5785798518779929E-06  -7.5322866818576947E-06   1.9274142895993823E-04   2.8163614758167100E-05   6.0106721954158921E-07   5.1830540848866769E-06  -2.1168710147702228E-05  -1.4281591583689570E-06  -1.2256357883071558E-04  -3.5407590098500191E-06  -2.8942159722706664E-05  -6.8221273024486967E-05   9.1002935784542046E-06  -3.3124064533512060E-07  -2.9887435421727215E-06   7.6991613434104411E-05   6.7052272665910190E-05  -1.3609097917683741E-06  -1.5836070576991185E-04  -6.1295984320243832E-05  -8.8479842207935273E-06   3.5396999018130284E-05   4.0320484053229632E-04  -8.6597575439214955E-07   5.0381987276096728E-06   8.9443683149669274E-06   9.3637451717606850E-06   1.9496596503644784E-06   9.4994494993612521E-06   3.5834862314135654E-05  -2.3986374561142597E-05   4.7072225879004777E-06  -5.4083290330785994E-05   3.2166875464842435E-05   2.5562032836814796E-04  -1.6075552843291827E-05   2.2299879019266197E-05   8.3650347687658938E-05  -3.8764114321950259E-05   1.6969619515912872E-07   4.0004182067524839E-05   3.6623692348612758E-05   2.4466729507789218E-05   6.4375778749865791E-06   1.0656997542859501E-05   4.8017510597567399E-04  -1.1320515429918685E-05  -2.2596710806538329E-07  -2.4428841226239621E-05  -8.6739226711175060E-07   7.7250419026699509E-06  -1.3825583254726504E-05  -3.4439970316383496E-05  -1.6495160547677086E-06  -1.2602410407998607E-06   6.3896252312946173E-07   1.3885025119126644E-05  -2.2327511267137578E-06   2.7659564483333883E-05   1.2408683295399617E-04   7.3882574607265505E-05  -6.7789255342636397E-07  -3.5484302889693663E-07   1.9533797498281430E-03   2.5632839065504586E-04   3.0345080779660926E-05  -7.8295385573854035E-06  -4.3202985365892390E-06   6.6679458624725682E-07  -2.9467554123268972E-05   2.8640399147452176E-03  -2.1314014688446829E-05   2.4150003180735283E-07  -6.4575331612628522E-05  -4.0717672040566281E-06  -3.2947680319550220E-06   2.0471409198242196E-05   9.2332378372626494E-05   2.0550633960269953E-05   5.6158740373396477E-04   4.3191309628643607E-05   3.4878247172160229E-05   3.8975713629250892E-05  -1.0560553889884402E-05   3.0697302695428321E-06   1.5587601552443406E-04  -2.3074125397027476E-06  -3.0832721969878654E-06  -2.3124518424190164E-05  -1.5448150763433129E-05  -1.9797844506805382E-05   2.0557714742870927E-04   1.7867191301033476E-05  -8.6720125348775135E-06   5.7928178628838980E-06   6.8209858388874206E-05  -7.7062971182986809E-06  -7.6568546328709299E-05  -6.8998013662038153E-06   5.7139602891059494E-05   1.9261858191516458E-05   3.5032814576001187E-04   2.1680008150916037E-05  -2.7398087667833711E-05   5.3100807890401832E-04  -5.4810072782025597E-05   5.0272993514876226E-05  -8.6036282131595914E-07  -1.4192465148847165E-06   2.9387374501981558E-05   1.9653080453879029E-04   1.4922382390677091E-03   1.3844483417866052E-03   1.1149476663398158E-04   2.6243603096467284E-06  -1.7444202906901255E-04   1.9889135745030083E-04  -8.8323359863500271E-06   2.7527262817269503E-04   1.6210505933353598E-05   4.4486637454398028E-06  -1.5239933791683178E-04  -1.8370977704022731E-05   6.3632882314777111E-05   1.4085480825299494E-05  -5.0715396571972220E-05   1.8549070150570773E-04   1.2112073122353392E-05   5.2094930590324661E-05   1.0114446372123211E-08   7.5442282479593550E-05   2.7003183904013062E-04  -5.4651759192345470E-06   5.0281508243519863E-04   4.7777009611900179E-06   7.7265233101299195E-05   3.2201879035018893E-05  -3.4641385604058621E-05  -5.3383548918176972E-05   2.3953438238548985E-06   7.4279544019510211E-05   1.0896632741533385E-05  -2.3879792510826501E-05  -8.9379085913616023E-07   6.0102818856488992E-05   5.6355494090605752E-06   1.6291817059763225E-05  -8.3691841954009674E-06   2.3249018150800569E-04  -7.6261107641295463E-06   3.4692651300977585E-06  -4.8794146093223742E-06  -6.6007548428213656E-07   1.5648927460224394E-05   2.0975895987316592E-05   3.3828746467613594E-04  -3.8773479626854769E-08   1.5270031875739981E-05   3.5575376021704914E-05   6.4421034556889555E-06  -6.3958959922248160E-06   1.6607020105601021E-04  -7.5365677274620712E-05   7.8213091523907029E-05   1.3089718175103049E-05  -6.3680392240141666E-05  -9.3166430558953749E-07   4.8422644466300325E-05  -9.9761529357566549E-06   2.8121647706299451E-04  -2.4617660101054997E-06   7.9789851234935436E-05  -3.6121170384489837E-05  -8.6886849502973142E-05  -2.3933827221290624E-06   3.9864946146041895E-05  -3.6953708690657059E-05   1.3409508563416056E-06  -4.1445857208233600E-06   1.9029783365183793E-05  -2.3008671084850386E-06  -1.8685225872431230E-05   1.6912786870362421E-06  -5.6139840655117825E-06   2.8040632238938302E-05  -3.4269748772840811E-07  -1.1540294844719284E-05  -4.2664907522372328E-06   2.3531621042352210E-06  -5.4071388890134286E-05  -1.0946593864099572E-05  -1.2301124313251268E-06   1.2157056420043005E-03   8.9194116709249039E-04   1.4896012463846345E-05   1.6230141857478342E-05  -8.5639890105798426E-06   1.8891054538812136E-05  -8.2629675907596410E-06  -1.1177853394123466E-06  -7.7859890121400739E-06  -1.7997722197453711E-04   5.5617455684957812E-05   2.7355868589406178E-03   6.0363372044731824E-04
  0.0000000000000000E+00   0.0000000000000000E+00   0.0000000000000000E+00   0.0000000000000000E+00   0.0000000000000000E+00   0.0000000000000000E+00   0.0000000000000000E+00   0.0000000000000000E+00   0.0000000000000000E+00   0.0000000000000000E+00   0.0000000000000000E+00   0.0000000000000000E+00   0.0000000000000000E+00   0.0000000000000000E+00   0.0000000000000000E+00   0.0000000000000000E+00   0.0000000000000000E+00   0.0000000000000000E+00   0.0000000000000000E+00   0.0000000000000000E+00   0.0000000000000000E+00   0.0000000000000000E+00   0.0000000000000000E+00   0.0000000000000000E+00   0.0000000000000000E+00   0.0000000000000000E+00   0.0000000000000000E+00   0.0000000000000000E+00   0.0000000000000000E+00   0.0000000000000000E+00   0.0000000000000000E+00   0.0000000000000000E+00   0.0000000000000000E+00   0.0000000000000000E+00   0.0000000000000000E+00   0.0000000000000000E+00   0.0000000000000000E+00   0.0000000000000000E+00   0.0000000000000000E+00   0.0000000000000000E+00   0.0000000000000000E+00   0.0000000000000000E+00   0.0000000000000000E+00   0.0000000000000000E+00   0.0000000000000000E+00   0.0000000000000000E+00   0.0000000000000000E+00   0.0000000000000000E+00   0.0000000000000000E+00   0.0000000000000000E+00   0.0000000000000000E+00   0.0000000000000000E+00   0.0000000000000000E+00   0.0000000000000000E+00   0.0000000000000000E+00   0.0000000000000000E+00   0.0000000000000000E+00   0.0000000000000000E+00   0.0000000000000000E+00   0.0000000000000000E+00   0.0000000000000000E+00   0.0000000000000000E+00   0.0000000000000000E+00   0.0000000000000000E+00   0.0000000000000000E+00   0.0000000000000000E+00   0.0000000000000000E+00   0.0000000000000000E+00   0.0000000000000000E+00   0.0000000000000000E+00   0.0000000000000000E+00   0.0000000000000000E+00   0.0000000000000000E+00   0.0000000000000000E+00   0.0000000000000000E+00   0.0000000000000000E+00   0.0000000000000000E+00   0.0000000000000000E+00   0.0000000000000000E+00   0.0000000000000000E+00   0.0000000000000000E+00   0.0000000000000000E+00   0.0000000000000000E+00   0.0000000000000000E+00   0.0000000000000000E+00   0.0000000000000000E+00   0.0000000000000000E+00   0.0000000000000000E+00   0.0000000000000000E+00   0.0000000000000000E+00   0.0000000000000000E+00   0.0000000000000000E+00   0.0000000000000000E+00   0.0000000000000000E+00   0.0000000000000000E+00   0.0000000000000000E+00   0.0000000000000000E+00   0.0000000000000000E+00   0.0000000000000000E+00   0.0000000000000000E+00   0.0000000000000000E+00   0.0000000000000000E+00   0.0000000000000000E+00   0.0000000000000000E+00   0.0000000000000000E+00   0.0000000000000000E+00   0.0000000000000000E+00   0.0000000000000000E+00   0.0000000000000000E+00   0.0000000000000000E+00   0.0000000000000000E+00   0.0000000000000000E+00   0.0000000000000000E+00   0.0000000000000000E+00   0.0000000000000000E+00   0.0000000000000000E+00   0.0000000000000000E+00   0.0000000000000000E+00   0.0000000000000000E+00   0.0000000000000000E+00   0.0000000000000000E+00   0.0000000000000000E+00   0.0000000000000000E+00   0.0000000000000000E+00   0.0000000000000000E+00   0.0000000000000000E+00   0.0000000000000000E+00   0.0000000000000000E+00   0.0000000000000000E+00   0.0000000000000000E+00   0.0000000000000000E+00   0.0000000000000000E+00   0.0000000000000000E+00   0.0000000000000000E+00   0.0000000000000000E+00   0.0000000000000000E+00   0.0000000000000000E+00   0.0000000000000000E+00   0.0000000000000000E+00   0.0000000000000000E+00   0.0000000000000000E+00   0.0000000000000000E+00   0.0000000000000000E+00   0.0000000000000000E+00   0.0000000000000000E+00   0.0000000000000000E+00   0.0000000000000000E+00   0.0000000000000000E+00   0.0000000000000000E+00   0.0000000000000000E+00   0.0000000000000000E+00   0.0000000000000000E+00   0.0000000000000000E+00   0.0000000000000000E+00   0.0000000000000000E+00   0.0000000000000000E+00   0.0000000000000000E+00   0.0000000000000000E+00   0.0000000000000000E+00   0.0000000000000000E+00   0.0000000000000000E+00   0.0000000000000000E+00   0.0000000000000000E+00   0.0000000000000000E+00   0.0000000000000000E+00   0.0000000000000000E+00   0.0000000000000000E+00   0.0000000000000000E+00   0.0000000000000000E+00   0.0000000000000000E+00   0.0000000000000000E+00   0.0000000000000000E+00   0.0000000000000000E+00   0.0000000000000000E+00   0.0000000000000000E+00   0.0000000000000000E+00   0.0000000000000000E+00   0.0000000000000000E+00   0.0000000000000000E+00   0.0000000000000000E+00   0.0000000000000000E+00   0.0000000000000000E+00   0.0000000000000000E+00   0.0000000000000000E+00   0.0000000000000000E+00   0.0000000000000000E+00   0.0000000000000000E+00   0.0000000000000000E+00   0.0000000000000000E+00   0.0000000000000000E+00   0.0000000000000000E+00   0.0000000000000000E+00   0.0000000000000000E+00   0.0000000000000000E+00   0.0000000000000000E+00   0.0000000000000000E+00   0.0000000000000000E+00   0.0000000000000000E+00   0.0000000000000000E+00   0.0000000000000000E+00   0.0000000000000000E+00   0.0000000000000000E+00   0.0000000000000000E+00   0.0000000000000000E+00   0.0000000000000000E+00   0.0000000000000000E+00   0.0000000000000000E+00   0.0000000000000000E+00   0.0000000000000000E+00   0.0000000000000000E+00   0.0000000000000000E+00   0.0000000000000000E+00   0.0000000000000000E+00   0.0000000000000000E+00   0.0000000000000000E+00   0.0000000000000000E+00   0.0000000000000000E+00   0.0000000000000000E+00   0.0000000000000000E+00   0.0000000000000000E+00   0.0000000000000000E+00   0.0000000000000000E+00   0.0000000000000000E+00   0.0000000000000000E+00   0.0000000000000000E+00   0.0000000000000000E+00   0.0000000000000000E+00   0.0000000000000000E+00   0.0000000000000000E+00   0.0000000000000000E+00   0.0000000000000000E+00   0.0000000000000000E+00   0.0000000000000000E+00   0.0000000000000000E+00   0.0000000000000000E+00   0.0000000000000000E+00   0.0000000000000000E+00   0.0000000000000000E+00   0.0000000000000000E+00   0.0000000000000000E+00   0.0000000000000000E+00   0.0000000000000000E+00   0.0000000000000000E+00   0.0000000000000000E+00   0.0000000000000000E+00   0.0000000000000000E+00   0.0000000000000000E+00   0.0000000000000000E+00   0.0000000000000000E+00   0.0000000000000000E+00   0.0000000000000000E+00   0.0000000000000000E+00   0.0000000000000000E+00   0.0000000000000000E+00   0.0000000000000000E+00   0.0000000000000000E+00   0.0000000000000000E+00   0.0000000000000000E+00   0.0000000000000000E+00   0.0000000000000000E+00   0.0000000000000000E+00   0.0000000000000000E+00   0.0000000000000000E+00   0.0000000000000000E+00   0.0000000000000000E+00   0.0000000000000000E+00   0.0000000000000000E+00   0.0000000000000000E+00   0.0000000000000000E+00   0.0000000000000000E+00   0.0000000000000000E+00   0.0000000000000000E+00   0.0000000000000000E+00   0.0000000000000000E+00   0.0000000000000000E+00   0.0000000000000000E+00   0.0000000000000000E+00   0.0000000000000000E+00   0.0000000000000000E+00   0.0000000000000000E+00   0.0000000000000000E+00   0.0000000000000000E+00   0.0000000000000000E+00   0.0000000000000000E+00   0.0000000000000000E+00   0.0000000000000000E+00   0.0000000000000000E+00   0.0000000000000000E+00   0.0000000000000000E+00   0.0000000000000000E+00   0.0000000000000000E+00   0.0000000000000000E+00   0.0000000000000000E+00   0.0000000000000000E+00   0.0000000000000000E+00   0.0000000000000000E+00   0.0000000000000000E+00   0.0000000000000000E+00   0.0000000000000000E+00   0.0000000000000000E+00   0.0000000000000000E+00   0.0000000000000000E+00   0.0000000000000000E+00   0.0000000000000000E+00   0.0000000000000000E+00   0.0000000000000000E+00   0.0000000000000000E+00   0.0000000000000000E+00   0.0000000000000000E+00   0.0000000000000000E+00   0.0000000000000000E+00   0.0000000000000000E+00   0.0000000000000000E+00   0.0000000000000000E+00   0.0000000000000000E+00   0.0000000000000000E+00   0.0000000000000000E+00   0.0000000000000000E+00   0.0000000000000000E+00   0.0000000000000000E+00   0.0000000000000000E+00   0.0000000000000000E+00   0.0000000000000000E+00   0.0000000000000000E+00   0.0000000000000000E+00   0.0000000000000000E+00   0.0000000000000000E+00   0.0000000000000000E+00   0.0000000000000000E+00   0.0000000000000000E+00   0.0000000000000000E+00   0.0000000000000000E+00   0.0000000000000000E+00   0.0000000000000000E+00   0.0000000000000000E+00  -2.5276308936363384E-09   1.4624859899587472E-08  -4.1149427408408629E-10  -7.5610448674089334E-10  -6.5021243327384949E-08  -1.4270796526234560E-07   4.3142150777952164E-10  -4.9281435327824660E-08   5.8325193545746370E-09   2.4691649718676447E-08   3.6248917972480127E-09  -4.5640072766957085E-09   6.4757022962057650E-11  -1.5131885704925858E-08  -2.8053567973633437E-09  -2.6334414927936919E-09   5.5905026723403861E-09   1.0760011194379624E-08  -1.1616966414690648E-08   2.7439941519965393E-10  -9.0462339442509704E-09   4.5904505118987626E-08  -1.6226757454467842E-09  -9.4524127210834897E-10  -1.7038413990052289E-08  -1.5781668427686214E-08  -8.5927530549165806E-11   3.8307216658887972E-07   6.8869930528182868E-12   6.1381438603466214E-08   2.6014915651580099E-08   2.1288037225857504E-09  -5.2840426398443362E-09  -8.4695529787773038E-09  -5.6583763954838463E-09   3.2197907177021196E-10   3.6583356871003875E-09   3.5135838689557081E-08  -6.4423902962261202E-09  -1.7464774018660224E-08   6.1117569860532922E-08  -8.3772261291181082E-10  -2.5887231142240467E-09  -8.6327059600645494E-08  -6.9868570555523068E-08   8.5818429914249645E-10   1.3586015956476416E-07   1.6714563340087471E-08   2.3129616313184724E-08   5.1655417473446204E-09  -2.5906945658266316E-09  -4.8219004814565524E-08  -1.7566444271133002E-08  -1.8228455259002293E-08  -1.6231654319375634E-08   3.2765360882969179E-08   5.1727258136220275E-08   3.0544409536936020E-07  -1.5038608677689234E-08   1.8422687092626698E-10  -1.5097036564647105E-09  -5.9088614749974641E-08  -2.8212382387044242E-08  -4.2091453534394805E-08   2.6971837094040383E-08   4.9887059928745601E-10   1.0143299897159487E-07  -8.5244738921128527E-08  -1.4072626229468395E-09  -2.6244260495527465E-10  -1.0773326958235988E-08   8.7069796866162838E-09  -1.7225142587627080E-09  -4.2399688580462524E-09   1.1099699397363692E-07  -4.8729024261457081E-08   9.7661672744344555E-08   3.7457819033170257E-09   8.6577462031454185E-07  -2.6652668415162690E-09   2.5701467619178215E-07   2.6825100848356744E-07  -8.7168740467533865E-08   1.3062290215022037E-07  -1.9087845146545126E-08  -5.4956903899264929E-08   5.2151701225215937E-07   1.8680659694756554E-08  -1.3122452872809208E-09  -5.4967917741704104E-09   2.0605586091910542E-07   1.0895991033740794E-08   1.6537505427679909E-07   4.0775920704916918E-07   2.7591235103367403E-09   7.6856315289802424E-08  -5.1834900961931625E-09   9.9617648725308105E-09  -3.7927175949792614E-08   3.4621108344473785E-08  -1.9743240302846457E-08   1.0554272789284381E-07   2.2651770661759150E-08   4.6852021179459265E-07   6.1153686378167606E-08   3.5092264939726078E-07   1.7440004407116030E-07  -3.0609136629343266E-08   2.3533568633046618E-07   4.1384865640585835E-08   9.1910205648378823E-08   2.6315838867158361E-08   3.8119053084382427E-08  -2.9068799290741090E-08  -5.7870419427121101E-08  -1.6907348871848825E-07   5.5577425863069301E-08   4.1645392103275451E-09   3.3547663850664315E-08   3.3036868722149722E-08  -1.1532211643466634E-06  -2.2985275871726929E-05   4.8342747769617420E-06   1.5914531299937105E-04   4.9948461934247601E-07  -2.9418039471599182E-05  -1.5833676137003928E-06  -6.9282592163384012E-06  -2.4958542602593342E-06   1.7874859175938155E-06  -3.2287093671719088E-05   1.8106464821266183E-05   6.2505495655405847E-06  -6.8598296287370502E-06   3.1314085696281362E-05   6.8481656912115156E-05   3.6111577171780530E-05   7.7839977860750468E-04   1.4228847739369434E-04  -2.4461372274110234E-07  -5.5427702222504940E-05  -2.8879962623865409E-06   4.4916432847056413E-06   1.0155041942456861E-05   1.4055843064426560E-04  -1.5031246903403126E-05   8.4460587947141523E-08  -2.7365969786490963E-05   2.0735559893551576E-05   2.1226356734058263E-04   1.0520955497044149E-06   5.6085756266506751E-05   3.2448462071964220E-05   9.4775081897522062E-05  -2.7093887404895290E-05   4.4890173631063614E-04   1.3357157199041332E-05   6.1874721206459758E-05  -3.1951152985501858E-07   3.5211801636621324E-06   9.3661649196346196E-06   1.5525137563587957E-05  -5.2653890812999135E-07  -1.7677867629302604E-06   1.9999626694888247E-05   1.0863882323319446E-06  -1.0132518342856758E-05   1.8916584281793870E-06   8.4188380673365240E-05   1.4762019012050194E-06  -2.2119552052949554E-05   2.4857827702244522E-06   1.2681152070276931E-05  -4.9623683720278814E-05  -2.0031118900395655E-05  -1.0078700186072974E-06  -1.2692384200031220E-06  -5.8254497315396856E-06   1.9715942185635328E-05   1.4065820969520981E-07   5.8507468766831674E-05   1.3384325060280964E-06  -4.1825399937871705E-06   2.2715998270059376E-06   8.0497055347106847E-04   7.9900574490107372E-05  -1.0257004147761917E-05  -7.3249543125898979E-06  -3.6013288910903323E-06  -7.5694714408690658E-06   8.8008190171310846E-06   6.0171045767176897E-05   5.3226247949687232E-05   3.6619945604232140E-05  -7.9591468695784611E-06  -7.2548454360832024E-07   5.8282269354624234E-07  -4.0179784119077749E-05   2.8679247544440642E-05   1.9324657959503356E-06  -1.1691229891464088E-06  -6.6070417567133304E-06  -3.1337329615915367E-06   1.4694557299761850E-05   1.2838306057649362E-05   8.7349378379851001E-06   1.0986389158273334E-04   1.3995957760738124E-05   1.9278914105822138E-05  -6.1830593501873928E-06  -5.2262789016759254E-06   2.2310960787944397E-05   6.8345247620987381E-04  -6.2217569976698837E-06  -3.4143039918942142E-06   1.7699778261762619E-04  -7.7048322128083323E-07   2.3954875517803467E-05   4.3552597940205762E-06  -2.9512887165972901E-06  -1.2317040595746401E-06  -4.2629221237245742E-06  -1.4549277400826587E-05  -3.2859720556786855E-06  -1.9072448563572465E-05  -7.7730220303644423E-06   2.0594876828524176E-05   1.2761604064789394E-06  -9.6412883895369601E-05  -3.2153831821393131E-06   4.0323020378518000E-06  -1.1923591259690333E-06   2.7728124250641151E-05   1.3245553454297154E-04  -8.4041959433607100E-06   3.1221806842808058E-05  -4.5492067942130113E-06  -4.3397261614867615E-06  -7.7642550954422950E-06   2.1636387093850907E-04  -6.6724848680056870E-07   1.2423955050703590E-04   1.3628030571543446E-05  -3.1236678363344849E-06  -5.4847117378479019E-06   1.7933299091386333E-06   1.7562903744928922E-05  -2.0129313941071015E-05  -1.1987569299962878E-06   8.7140759380188731E-05   2.2508936423054724E-04  -6.4843562570087780E-05  -5.5519337327089373E-07  -3.0077597618087174E-04  -3.0216083308134993E-06  -5.8167495423107375E-06   1.5920065049544583E-04   1.8425743117864712E-05  -5.0443337279688322E-07   3.9939418830832409E-06  -1.8078468806768103E-05  -1.0640141145372474E-06  -2.6967758850171563E-04  -3.5683967856594644E-06  -2.7517291344743294E-05  -7.4341470890829556E-05   6.3795751920941321E-06  -1.1307875691096435E-07  -2.9452391094825780E-06   5.7605317342004096E-05   5.2300848543972735E-05  -2.2744079812691115E-06  -1.2745332730880834E-04  -4.0207837082971254E-05  -7.6721486447047488E-06   3.9204738178470877E-05   4.7495843657940293E-04  -7.6068802849007014E-07   5.3858431175669232E-06   1.1601507412475863E-05   1.1078465023795571E-05   2.1799210803490961E-06   6.4502026940578154E-06   2.5786080595456832E-05  -1.9517053028935365E-05   4.7991397965600280E-06  -4.6511379068319867E-05   2.3816219489644318E-05   1.7208401701849827E-04  -1.7555310797020892E-05   1.6558182993563095E-05   7.6660396043823158E-05  -2.7655772520116167E-05   1.9031838217213042E-07   4.1939032345973576E-05   2.7356208701490741E-05   2.2419885785162680E-05   5.0813710585949415E-06   3.7874553048839042E-05   2.3738934574993339E-04  -1.1456409314725980E-05   1.5263760798522670E-06  -2.1797942729735640E-05  -4.7023885791961556E-07   8.2702449041301317E-06  -1.0706329824087179E-05  -5.9493246406679790E-05  -1.5161176342984758E-06  -1.0847894445564397E-06   3.7782613349014794E-06   1.0865016451509697E-05  -2.2448782378612530E-06   2.8871491642232641E-05   1.1175622630634380E-04   5.0843935023979095E-05  -6.7145631555985265E-07  -2.5065222456503906E-07   1.0299533399824644E-03   2.0339712501139606E-04   2.3238109021775433E-05  -7.0009534357756087E-06  -7.3392825116689950E-06   5.1451006950258330E-07  -2.0714935008250754E-05   3.6180995877754581E-03  -2.0650560063136026E-05   2.3403288775052929E-07  -5.3922314701434260E-05  -2.8067476710087651E-06  -3.3808801410771553E-06   1.6071149922383989E-05   7.0089556658682026E-05   1.9941482021512864E-05   3.3511624816704995E-04   4.0049551933428515E-05   1.5213199579261619E-05   5.0574143435394856E-05  -1.1290721977740518E-05   4.9932468765076888E-06   1.1725637744304395E-04  -2.1186641528590110E-06  -2.3195877257638336E-06  -2.5450583801801615E-05  -1.6971005157392319E-05  -2.4064739700307095E-05   2.3531971331013205E-04   2.1655813242316125E-05  -8.1895687134864271E-06  -1.8193216013968214E-06   6.5459282856564910E-05  -8.2142852518772045E-06  -8.7247328781274816E-05  -8.2578283839665596E-06   4.4081400101067383E-05   1.7766888121579604E-05   1.9459852263629173E-04   1.5675056262964070E-05  -2.8224322615257201E-05   4.2623374827491483E-04  -4.3677524733329727E-05   6.4013928011693666E-05  -6.4280636043799047E-07  -5.1903437869147430E-07   3.6445902959285448E-05   1.5363936914427541E-04   1.4406588900252506E-03   1.0421103095721420E-03   1.0520363773860298E-04   1.7467932797354294E-06  -1.8891984108212114E-04   1.9452560228491793E-04  -9.9190932465472018E-06   1.9941473672565978E-04   2.3100265585889499E-05   3.7326968377001927E-06  -1.0965109011137971E-04  -1.6879496145196547E-05   4.6456246308263137E-05   1.0270723924749947E-05  -3.6780865664341510E-05   1.3767933424408047E-04   4.5663987837934797E-06   4.4433709156828475E-05  -4.2932428757958639E-07   6.8446206035858935E-05   1.7581402878189979E-04  -4.6141709765908347E-06   5.0809021920379010E-04   3.6639768091173912E-06   7.5935648019859219E-05  -5.1672900350105244E-06  -3.7878100988736740E-05  -5.9344889465320163E-05   1.6063317930513181E-06   5.3560304522297395E-05   1.3379591258667733E-05  -2.5457218599061748E-05  -9.8066108967675050E-07   3.8313757392607016E-05   5.0755208494128189E-06   9.1322072402567751E-06  -1.1346501265726917E-05   1.5241772700130525E-04  -7.6437909156625845E-06   1.9467950178477307E-06  -3.9222226459297154E-06  -6.1181100359110079E-07   1.1182893810948668E-05   2.1990227729268092E-05   2.1848580482153275E-04   3.2788770302019690E-07   1.9422848538417222E-05   2.4509929498268690E-05   6.4814934202597003E-06  -6.5350298783976052E-06   1.3227413959707599E-04  -8.2154866654134348E-05   5.7547356167300537E-05   1.3423621180040008E-05  -5.6772875777290333E-05  -9.7310919257198286E-07   3.4659145091101637E-05  -6.6876762890284521E-06   2.5781935853055432E-04  -2.2725396838628279E-06   6.1259034775277931E-05  -3.8679785788098822E-05  -6.6779462986072514E-05  -1.6413148483883789E-06  -6.2299083628666603E-06  -3.1389579685257404E-05  -1.4270749588840581E-06  -3.4971904021127912E-06   2.5795244763810764E-05  -3.9449471388012870E-06  -1.0958292154346902E-05   2.4139541253070207E-06  -2.9792217160277562E-06   2.5197400983428227E-05  -2.5463824176305099E-07  -1.2120320156166476E-05  -3.8847705124174325E-06   2.6643653905391020E-06  -3.2760340499807852E-05  -6.8093900510522009E-06  -4.6258347604582386E-07   9.4372381766592416E-04   9.0451950692159433E-04   1.6085594522166031E-05   1.6989505529753227E-05  -8.8185885560101374E-06   2.1583290486950805E-05  -1.0239463199326139E-05  -3.8545181686309607E-06  -1.4630761598213626E-05  -1.2955945242783737E-04   6.5673938282297350E-05   1.9541473821779332E-03   5.1701805561941321E-04
  0.0000000000000000E+00   0.0000000000000000E+00   0.0000000000000000E+00   0.0000000000000000E+00   0.0000000000000000E+00   0.0000000000000000E+00   0.0000000000000000E+00   0.0000000000000000E+00   0.0000000000000000E+00   0.0000000000000000E+00   0.0000000000000000E+00   0.0000000000000000E+00   0.0000000000000000E+00   0.0000000000000000E+00   0.0000000000000000E+00   0.0000000000000000E+00   0.0000000000000000E+00   0.0000000000000000E+00   0.0000000000000000E+00   0.0000000000000000E+00   0.0000000000000000E+00   0.0000000000000000E+00   0.0000000000000000E+00   0.0000000000000000E+00   0.0000000000000000E+00   0.0000000000000000E+00   0.0000000000000000E+00   0.0000000000000000E+00   0.0000000000000000E+00   0.0000000000000000E+00   0.0000000000000000E+00   0.0000000000000000E+00   0.0000000000000000E+00   0.0000000000000000E+00   0.0000000000000000E+00   0.0000000000000000E+00   0.0000000000000000E+00   0.0000000000000000E+00   0.0000000000000000E+00   0.0000000000000000E+00   0.0000000000000000E+00   0.0000000000000000E+00   0.0000000000000000E+00   0.0000000000000000E+00   0.0000000000000000E+00   0.0000000000000000E+00   0.0000000000000000E+00   0.0000000000000000E+00   0.0000000000000000E+00   0.0000000000000000E+00   0.0000000000000000E+00   0.0000000000000000E+00   0.0000000000000000E+00   0.0000000000000000E+00   0.0000000000000000E+00   0.0000000000000000E+00   0.0000000000000000E+00   0.0000000000000000E+00   0.0000000000000000E+00   0.0000000000000000E+00   0.0000000000000000E+00   0.0000000000000000E+00   0.0000000000000000E+00   0.0000000000000000E+00   0.0000000000000000E+00   0.0000000000000000E+00   0.0000000000000000E+00   0.0000000000000000E+00   0.0000000000000000E+00   0.0000000000000000E+00   0.0000000000000000E+00   0.0000000000000000E+00   0.0000000000000000E+00   0.0000000000000000E+00   0.0000000000000000E+00   0.0000000000000000E+00   0.0000000000000000E+00   0.0000000000000000E+00   0.0000000000000000E+00   0.0000000000000000E+00   0.0000000000000000E+00   0.0000000000000000E+00   0.0000000000000000E+00   0.0000000000000000E+00   0.0000000000000000E+00   0.0000000000000000E+00   0.0000000000000000E+00   0.0000000000000000E+00   0.0000000000000000E+00   0.0000000000000000E+00   0.0000000000000000E+00   0.0000000000000000E+00   0.0000000000000000E+00   0.0000000000000000E+00   0.0000000000000000E+00   0.0000000000000000E+00   0.0000000000000000E+00   0.0000000000000000E+00   0.0000000000000000E+00   0.0000000000000000E+00   0.0000000000000000E+00   0.0000000000000000E+00   0.0000000000000000E+00   0.0000000000000000E+00   0.0000000000000000E+00   0.0000000000000000E+00   0.0000000000000000E+00   0.0000000000000000E+00   0.0000000000000000E+00   0.0000000000000000E+00   0.0000000000000000E+00   0.0000000000000000E+00   0.0000000000000000E+00   0.0000000000000000E+00   0.0000000000000000E+00   0.0000000000000000E+00   0.0000000000000000E+00   0.0000000000000000E+00   0.0000000000000000E+00   0.0000000000000000E+00   0.0000000000000000E+00   0.0000000000000000E+00   0.0000000000000000E+00   0.0000000000000000E+00   0.0000000000000000E+00   0.0000000000000000E+00   0.0000000000000000E+00   0.0000000000000000E+00   0.0000000000000000E+00   0.0000000000000000E+00   0.0000000000000000E+00   0.0000000000000000E+00   0.0000000000000000E+00   0.0000000000000000E+00   0.0000000000000000E+00   0.0000000000000000E+00   0.0000000000000000E+00   0.0000000000000000E+00   0.0000000000000000E+00   0.0000000000000000E+00   0.0000000000000000E+00   0.0000000000000000E+00   0.0000000000000000E+00   0.0000000000000000E+00   0.0000000000000000E+00   0.0000000000000000E+00   0.0000000000000000E+00   0.0000000000000000E+00   0.0000000000000000E+00   0.0000000000000000E+00   0.0000000000000000E+00   0.0000000000000000E+00   0.0000000000000000E+00   0.0000000000000000E+00   0.0000000000000000E+00   0.0000000000000000E+00   0.0000000000000000E+00   0.0000000000000000E+00   0.0000000000000000E+00   0.0000000000000000E+00   0.0000000000000000E+00   0.0000000000000000E+00   0.0000000000000000E+00   0.0000000000000000E+00   0.0000000000000000E+00   0.0000000000000000E+00   0.0000000000000000E+00   0.0000000000000000E+00   0.0000000000000000E+00   0.0000000000000000E+00   0.0000000000000000E+00   0.0000000000000000E+00   0.0000000000000000E+00   0.0000000000000000E+00   0.0000000000000000E+00   0.0000000000000000E+00   0.0000000000000000E+00   0.0000000000000000E+00   0.0000000000000000E+00   0.0000000000000000E+00   0.0000000000000000E+00   0.0000000000000000E+00   0.0000000000000000E+00   0.0000000000000000E+00   0.0000000000000000E+00   0.0000000000000000E+00   0.0000000000000000E+00   0.0000000000000000E+00   0.0000000000000000E+00   0.0000000000000000E+00   0.0000000000000000E+00   0.0000000000000000E+00   0.0000000000000000E+00   0.0000000000000000E+00   0.0000000000000000E+00   0.0000000000000000E+00   0.0000000000000000E+00   0.0000000000000000E+00   0.0000000000000000E+00   0.0000000000000000E+00   0.0000000000000000E+00   0.0000000000000000E+00   0.0000000000000000E+00   0.0000000000000000E+00   0.0000000000000000E+00   0.0000000000000000E+00   0.0000000000000000E+00   0.0000000000000000E+00   0.0000000000000000E+00   0.0000000000000000E+00   0.0000000000000000E+00   0.0000000000000000E+00   0.0000000000000000E+00   0.0000000000000000E+00   0.0000000000000000E+00   0.0000000000000000E+00   0.0000000000000000E+00   0.0000000000000000E+00   0.0000000000000000E+00   0.0000000000000000E+00   0.0000000000000000E+00   0.0000000000000000E+00   0.0000000000000000E+00   0.0000000000000000E+00   0.0000000000000000E+00   0.0000000000000000E+00   0.0000000000000000E+00   0.0000000000000000E+00   0.0000000000000000E+00   0.0000000000000000E+00   0.0000000000000000E+00   0.0000000000000000E+00   0.0000000000000000E+00   0.0000000000000000E+00   0.0000000000000000E+00   0.0000000000000000E+00   0.0000000000000000E+00   0.0000000000000000E+00   0.0000000000000000E+00   0.0000000000000000E+00   0.0000000000000000E+00   0.0000000000000000E+00   0.0000000000000000E+00   0.0000000000000000E+00   0.0000000000000000E+00   0.0000000000000000E+00   0.0000000000000000E+00   0.0000000000000000E+00   0.0000000000000000E+00   0.0000000000000000E+00   0.0000000000000000E+00   0.0000000000000000E+00   0.0000000000000000E+00   0.0000000000000000E+00   0.0000000000000000E+00   0.0000000000000000E+00   0.0000000000000000E+00   0.0000000000000000E+00   0.0000000000000000E+00   0.0000000000000000E+00   0.0000000000000000E+00   0.0000000000000000E+00   0.0000000000000000E+00   0.0000000000000000E+00   0.0000000000000000E+00   0.0000000000000000E+00   0.0000000000000000E+00   0.0000000000000000E+00   0.0000000000000000E+00   0.0000000000000000E+00   0.0000000000000000E+00   0.0000000000000000E+00   0.0000000000000000E+00   0.0000000000000000E+00   0.0000000000000000E+00   0.0000000000000000E+00   0.0000000000000000E+00   0.0000000000000000E+00   0.0000000000000000E+00   0.0000000000000000E+00   0.0000000000000000E+00   0.0000000000000000E+00   0.0000000000000000E+00   0.0000000000000000E+00   0.0000000000000000E+00   0.0000000000000000E+00   0.0000000000000000E+00   0.0000000000000000E+00   0.0000000000000000E+00   0.0000000000000000E+00   0.0000000000000000E+00   0.0000000000000000E+00   0.0000000000000000E+00   0.0000000000000000E+00   0.0000000000000000E+00   0.0000000000000000E+00   0.0000000000000000E+00   0.0000000000000000E+00   0.0000000000000000E+00   0.0000000000000000E+00   0.0000000000000000E+00   0.0000000000000000E+00   0.0000000000000000E+00   0.0000000000000000E+00   0.0000000000000000E+00   0.0000000000000000E+00   0.0000000000000000E+00   0.0000000000000000E+00   0.0000000000000000E+00   0.0000000000000000E+00   0.0000000000000000E+00   0.0000000000000000E+00   0.0000000000000000E+00   0.0000000000000000E+00   0.0000000000000000E+00   0.0000000000000000E+00   0.0000000000000000E+00   0.0000000000000000E+00   0.0000000000000000E+00   0.0000000000000000E+00   0.0000000000000000E+00   0.0000000000000000E+00   0.0000000000000000E+00   0.0000000000000000E+00   0.0000000000000000E+00   0.0000000000000000E+00   0.0000000000000000E+00   0.0000000000000000E+00   0.0000000000000000E+00   0.0000000000000000E+00   0.0000000000000000E+00   0.0000000000000000E+00   0.0000000000000000E+00   0.0000000000000000E+00   0.0000000000000000E+00  -2.6342523937237044E-10   2.2841937903791451E-09  -2.4969888691486534E-11  -1.0471111413294155E-10  -9.6565955529240580E-09  -1.6818178469973742E-08   7.2825426273819793E-11  -7.6482711169825528E-09   6.5142549738322406E-10   3.7313978853643740E-09   5.8274383452263833E-10  -6.1053684712872982E-10   2.3838009047570953E-11  -2.0076735718714187E-09  -3.9844825926937045E-10   9.5814849126963843E-10   8.1911171305873662E-10   1.6226493474641188E-09  -1.8020342657063625E-09   7.2201062470091536E-11  -1.2659893797871143E-09   6.8993988623190991E-09  -1.7152804564790589E-10  -1.1750269961587807E-10  -2.5740314699963354E-09  -1.7110394085492650E-09   1.0430077951108359E-12   4.5673062068278215E-08  -6.9447113054135194E-11   9.1253235991827137E-09   3.9994671191411810E-09   3.9241986996773635E-10  -7.8378879124766353E-10  -1.3168730771770864E-09  -7.5917463463533230E-10   1.4694999189757474E-10   5.3993351397711772E-10   5.2480649309367345E-09  -8.2362887040967899E-10  -2.5544802296114754E-09   9.4344722428295132E-09  -1.1646468176311177E-11  -3.5334057782896325E-10  -1.2747132483809883E-08  -5.4984489674581364E-09   1.6992177236989341E-10   2.0214390755088193E-08   2.1036973259549648E-09   3.6619579493858227E-09   1.0963566263835600E-09  -3.0813845122127650E-10  -6.5841251926643768E-09  -2.0823617955272789E-09  -2.6753879821565718E-09  -2.4645846937143786E-09   4.8010006315851626E-09   8.0225646172067516E-09   4.5751154629661913E-08  -1.6286171672422823E-09   2.0525162426145576E-10  -1.4864079301531342E-10  -8.5048948013321978E-09  -4.3036778114728229E-09  -5.4761790736455250E-09   4.2597060173627571E-09   8.8626212568565508E-11   1.5323831763830401E-08  -1.2879829190567443E-08  -6.8885020376321220E-11   3.1433340675641108E-12  -1.7019121905765151E-09   1.3095261369129513E-09  -2.3824775039330601E-10  -4.3141091062266458E-10   1.6472825157223091E-08  -6.2182983931866049E-09   1.5224578776491005E-08   5.8474983704701772E-10   1.0722237892165249E-07  -2.0495037898885572E-10   3.6405282053751954E-08   4.0846832860331134E-08  -1.1099175638386577E-08   1.8891207597438622E-08  -2.3195114425271945E-09  -8.2286596059384962E-09   7.9252278410003985E-08   3.2488038207715327E-09  -9.7235585365273170E-11  -8.1222978655301513E-10   2.9689422970385158E-08   1.7676127534125712E-09   2.4541135913051967E-08   4.4965774865569305E-08   4.2994796604348951E-10   1.1514714476428480E-08  -7.5022644894266849E-10   3.4610950595958461E-09  -5.2847014547999502E-09   6.1128757983651726E-09  -1.2493715873410726E-09   1.6989921816494647E-08   3.5056980799283336E-09   7.9284000645981270E-08   8.1009600275438932E-09   4.8539846923412933E-08   3.0036799626505483E-08  -4.0741096542070373E-09   3.5319071936595074E-08   5.2824727628710957E-09   1.5441878531011940E-08   4.2870517792727023E-09   5.5784895485054146E-09  -4.2224911313506877E-09  -8.5905900523834298E-09  -2.5373973974627056E-08   9.2321427222277927E-09   7.7148216557261034E-10   4.4099858583216329E-09   6.1454757246964955E-09  -1.4460427397047344E-07  -3.0393253280783576E-06   8.2953241558102904E-07   2.3716582322520537E-05   8.5947974423989589E-08  -3.7157633027255753E-06  -2.0377108909065429E-07  -8.6536085175478405E-07  -3.5509239038789273E-07   1.9214510289291448E-07  -4.9726224820678207E-06   2.8657858784897387E-06   8.4969901255001153E-07  -1.5588448191678203E-07   5.8491644810533453E-06   9.9123504107993379E-06   4.7038558630505294E-06   1.0724461567866082E-04   2.1389564619825444E-05  -3.0320325269804628E-08  -7.8477022436642213E-06   3.9805762530620663E-08   6.3429569233686315E-07   1.6085092080292437E-06   2.2332141596491360E-05  -2.2726701558366980E-06   6.1647088394594637E-08  -4.0604497577646252E-06   3.2532415543384661E-06   2.1838845719228193E-05   2.6166794572867121E-07   8.5684979394224437E-06   4.3946750764001801E-06   1.4176879178411336E-05  -3.7607419316980432E-06   6.5190704989205608E-05   2.5358694184164446E-06   9.5100852238406667E-06  -3.7414605937889782E-08   8.5411308306801529E-07   1.3560348695336763E-06   2.4332978046920239E-06   1.2673685117399230E-06  -2.3108899747777881E-07   2.9095245710436740E-06   1.6340073257855191E-07  -1.2950193925430992E-06   2.8675493325891833E-07   1.3338392837621622E-05   2.5471254027666117E-07  -3.1001336418574258E-06   3.7833341811584730E-07   1.9967668723785452E-06  -6.3499210252892485E-06  -2.7926446603532576E-06  -1.3495832287205103E-07  -1.7385349560232747E-07  -9.0266644728405843E-07   3.1719725634408611E-06   3.2535960692500561E-07   8.9250214467100120E-06   1.8790433648393829E-07  -5.8196181359139731E-07   3.5450103299267750E-07   9.1364383696226648E-05   1.3682281701413981E-05  -1.5764554975986322E-06  -9.1588474298760793E-07  -5.4239150244619946E-07  -1.1412937268358704E-06   1.3409670894905294E-06   8.8292529477689094E-06   8.0054801539321921E-06   8.2549877013736067E-06  -1.1573264827749198E-06  -8.0109208590096123E-08   1.5869204137147439E-07  -5.9983770589771597E-06   2.9445970232666621E-06   4.2083579283116885E-07  -1.6392417318793347E-07  -9.4430353185987566E-07  -4.7692280748143625E-07   2.2802470492998341E-06   2.3772640159510254E-06   1.5356428524441758E-06   1.6097967759684284E-05   2.2115628370592503E-06   2.6638805233362287E-06  -7.0894799503476576E-07  -6.7362094312905029E-07   4.3245515979983449E-06   9.2022828487884140E-05  -7.7831583658517936E-07  -4.8606157200174800E-07   2.6600973742773506E-05  -8.7702772655753977E-08   3.8139207292520738E-06   8.0451626534702623E-07  -4.1012537778781988E-07  -1.6182441196480371E-07  -7.1533870037075378E-07  -1.5695913855054700E-06  -4.2736160152497818E-07  -2.8246586447855338E-06  -1.3528952820470157E-06   3.1644157707281264E-06   2.6711757073765082E-07  -1.4898250699458179E-05  -4.4628206855031268E-07   6.3481599741020159E-07  -2.3221830019955238E-07   4.0183522519814241E-06   2.0095534923111855E-05  -1.0093985862677028E-06   4.6293265431979848E-06  -5.8183167587720458E-07  -6.4698705718798368E-07  -1.1262946945560095E-06   3.3961472366356095E-05  -3.6075543161088258E-08   1.8728909010785990E-05   2.1675358225496585E-06  -3.0697417059893762E-07  -7.0073436018258413E-07   2.6677686127923204E-07   3.2205395132422552E-06  -2.7258284948478025E-06  -1.6900051159520382E-07   1.4976597327963180E-05   3.2219609006513951E-05  -9.9279645557142664E-06  -7.4605794858897940E-08  -3.3339418714950022E-05  -4.4601600401589571E-07  -7.1513703774668266E-07   2.3158843596885334E-05   2.8573882931039044E-06  -1.0630363729577160E-07   6.2917291926948551E-07  -2.3630285612703617E-06  -1.3352209021927203E-07  -3.9717195129046695E-05  -5.0667001764764026E-07  -3.5013410113969527E-06  -1.0980469588200634E-05   9.7508369567880969E-07   2.0789785146351607E-08  -4.0348207979825553E-07   8.5686268882441383E-06   8.0296073758750930E-06  -2.8746930566364299E-07  -1.4709490387485426E-05  -5.1124630695170013E-06  -8.7608930591129757E-07   5.6950992398212241E-06   8.3067335498653784E-05  -9.7621917950670766E-08   7.7852758059220608E-07   1.9591743499601926E-06   1.6817539505136439E-06   3.5916004041121023E-07   6.4037493578106906E-07   3.8367042510620065E-06  -2.5822995004872601E-06   6.7929503906013881E-07  -4.8471256941224792E-06   3.5063053053730421E-06   2.4213720716999745E-05  -2.6530265322382369E-06   2.6603848542451541E-06   9.8435389587751825E-06  -3.5692202002420787E-06   3.8798345106975055E-08   5.9061579504540135E-06   4.4534359347044880E-06   3.3684640341721664E-06   8.4310268717679031E-07   6.5098840814909575E-06   2.2569664834984273E-05  -1.6127713095835587E-06   2.9206053399807661E-07  -3.0231693826356887E-06   8.1025077582311554E-08   1.2206571573834816E-06  -1.3577983375630937E-06  -9.3429356116759497E-06  -2.0077236296481596E-07  -1.4250557087901188E-07   5.9008163267126031E-07   1.7199336555652226E-06  -3.1492532794360277E-07   3.9081216820985468E-06   1.5833467806101954E-05   7.9430073832652859E-06  -9.1487501760537352E-08  -5.1994380459639540E-09   1.1063324777877398E-04   2.9947001123504701E-05   3.5459634459402221E-06  -9.9601377724268486E-07  -1.1249709629630514E-06   7.7400195907678214E-08  -2.6961676349223255E-06   4.9302344161362283E-04  -2.7245736443066533E-06   3.8629699349023436E-08  -7.2779640110666950E-06  -3.2807366026756975E-07  -4.9107290913232003E-07   2.4833464736821088E-06   1.0476433892889597E-05   2.6761441832837441E-06   4.6380315236286137E-05   5.2687152498901264E-06   2.4629561103438134E-06   8.7481611891041123E-06  -1.7025201556560623E-06   9.9482191588225657E-07   1.7016730730748932E-05  -2.9798588125872698E-07  -2.7396979645267967E-07  -3.6976834028902519E-06  -2.6144590829735768E-06  -3.5374206608785855E-06   3.4175608157344746E-05   3.5329318229234613E-06  -1.0629646325046659E-06  -8.4779630961629494E-07   1.1695403650923102E-05  -1.2282731252537795E-06  -1.2900746492113926E-05  -1.0727147103184242E-06   6.5433630197675310E-06   3.1508576843974812E-06   3.1375844915283819E-05   2.2788600245608706E-06  -3.9767676488598682E-06   5.8195803084844760E-05  -6.1385330919986921E-06   1.0439935901203388E-05  -7.0487658487205840E-08  -2.1476104688242920E-08   5.6159473147373415E-06   2.1648235740037581E-05   1.9608419133131775E-04   1.1360545452778678E-04   1.7622644226985311E-05   1.8831736929522949E-07  -2.7951338625834893E-05   3.1912403818874453E-05  -1.5062049235429600E-06   2.6909659459622560E-05   3.3085509587660623E-06   6.3054737687613642E-07  -1.4054769574633494E-05  -2.1704016811697196E-06   7.3026785056970673E-06   1.5460625649891969E-06  -4.4006537625493888E-06   1.9304170633276792E-05  -7.6346822955756159E-09   7.0679022396613005E-06  -8.3699512929969938E-09   1.1304521625134300E-05   2.5408649402286843E-05  -4.7334529267440023E-07   7.0704357248227412E-05   5.6079460694521498E-07   9.5659425881633080E-06  -2.3577861618371246E-06  -5.6348478795067192E-06  -9.1309709297114427E-06   2.6225115839344164E-07   8.0681960425287865E-06   2.1899312337230389E-06  -3.8166595868714300E-06  -1.0951490471516002E-07   6.8291811371342948E-06   1.8206294931403488E-06   1.1209399319862456E-06  -1.5978545790481518E-06   2.3880309432896388E-05  -1.0601353640767287E-06   1.3888660092469790E-07  -5.2942009476922673E-07  -7.6885102606912993E-08   1.5312033112061179E-06   3.1795828980336035E-06   3.0013471099934754E-05   7.0014310551796669E-08   3.2096548477378302E-06   3.6888715301220996E-06   9.7303360047893398E-07  -9.2836309137175972E-07   1.9935279678607498E-05  -1.2185881786267379E-05   8.5028991843008898E-06   1.7861478853563810E-06  -8.3116276943836636E-06  -6.6071495937006010E-08   5.4900343425460095E-06  -9.0920486899861573E-07   3.6004925774276822E-05  -3.1334291910092077E-07   9.4510022744015277E-06  -5.6847491755998562E-06  -8.3247962092552301E-06  -2.0173350741884806E-07   2.4249307860091271E-06  -4.3396691868789771E-06  -3.2283255832036231E-07  -4.5839677725348328E-07   4.4806719519629703E-06  -6.7907163287624478E-07  -1.4491421906528646E-06   1.0926675356595210E-06  -2.5177636679970461E-07   3.2230333065843627E-06  -2.0544068514008461E-08  -1.7684696856216308E-06  -5.4859725011881914E-07   4.2574949120796069E-07  -4.0149437446071580E-06  -8.7040403987370474E-07  -2.3985188717032415E-08   1.3468125556111754E-04   1.5442878795636288E-04   2.3932410588349927E-06   2.3988057077699761E-06  -9.5186010045364273E-07   3.2274252258354935E-06  -1.5740471766497661E-06  -2.7781701990269161E-07  -2.0919308502196282E-06  -1.6547453386222753E-05   1.0200534638222664E-05   2.5671847782280239E-04   7.9969669401739327E-05
  0.0000000000000000E+00   0.0000000000000000E+00   0.0000000000000000E+00   0.0000000000000000E+00   0.0000000000000000E+00   0.0000000000000000E+00   0.0000000000000000E+00   0.0000000000000000E+00   0.0000000000000000E+00   0.0000000000000000E+00   0.0000000000000000E+00   0.0000000000000000E+00   0.0000000000000000E+00   0.0000000000000000E+00   0.0000000000000000E+00   0.0000000000000000E+00   0.0000000000000000E+00   0.0000000000000000E+00   0.0000000000000000E+00   0.0000000000000000E+00   0.0000000000000000E+00   0.0000000000000000E+00   0.0000000000000000E+00   0.0000000000000000E+00   0.0000000000000000E+00   0.0000000000000000E+00   0.0000000000000000E+00   0.0000000000000000E+00   0.0000000000000000E+00   0.0000000000000000E+00   0.0000000000000000E+00   0.0000000000000000E+00   0.0000000000000000E+00   0.0000000000000000E+00   0.0000000000000000E+00   0.0000000000000000E+00   0.0000000000000000E+00   0.0000000000000000E+00   0.0000000000000000E+00   0.0000000000000000E+00   0.0000000000000000E+00   0.0000000000000000E+00   0.0000000000000000E+00   0.0000000000000000E+00   0.0000000000000000E+00   0.0000000000000000E+00   0.0000000000000000E+00   0.0000000000000000E+00   0.0000000000000000E+00   0.0000000000000000E+00   0.0000000000000000E+00   0.0000000000000000E+00   0.0000000000000000E+00   0.0000000000000000E+00   0.0000000000000000E+00   0.0000000000000000E+00   0.0000000000000000E+00   0.0000000000000000E+00   0.0000000000000000E+00   0.0000000000000000E+00   0.0000000000000000E+00   0.0000000000000000E+00   0.0000000000000000E+00   0.0000000000000000E+00   0.0000000000000000E+00   0.0000000000000000E+00   0.0000000000000000E+00   0.0000000000000000E+00   0.0000000000000000E+00   0.0000000000000000E+00   0.0000000000000000E+00   0.0000000000000000E+00   0.0000000000000000E+00   0.0000000000000000E+00   0.0000000000000000E+00   0.0000000000000000E+00   0.0000000000000000E+00   0.0000000000000000E+00   0.0000000000000000E+00   0.0000000000000000E+00   0.0000000000000000E+00   0.0000000000000000E+00   0.0000000000000000E+00   0.0000000000000000E+00   0.0000000000000000E+00   0.0000000000000000E+00   0.0000000000000000E+00   0.0000000000000000E+00   0.0000000000000000E+00   0.0000000000000000E+00   0.0000000000000000E+00   0.0000000000000000E+00   0.0000000000000000E+00   0.0000000000000000E+00   0.0000000000000000E+00   0.0000000000000000E+00   0.0000000000000000E+00   0.0000000000000000E+00   0.0000000000000000E+00   0.0000000000000000E+00   0.0000000000000000E+00   0.0000000000000000E+00   0.0000000000000000E+00   0.0000000000000000E+00   0.0000000000000000E+00   0.0000000000000000E+00   0.0000000000000000E+00   0.0000000000000000E+00   0.0000000000000000E+00   0.0000000000000000E+00   0.0000000000000000E+00   0.0000000000000000E+00   0.0000000000000000E+00   0.0000000000000000E+00   0.0000000000000000E+00   0.0000000000000000E+00   0.0000000000000000E+00   0.0000000000000000E+00   0.0000000000000000E+00   0.0000000000000000E+00   0.0000000000000000E+00   0.0000000000000000E+00   0.0000000000000000E+00   0.0000000000000000E+00   0.0000000000000000E+00   0.0000000000000000E+00   0.0000000000000000E+00   0.0000000000000000E+00   0.0000000000000000E+00   0.0000000000000000E+00   0.0000000000000000E+00   0.0000000000000000E+00   0.0000000000000000E+00   0.0000000000000000E+00   0.0000000000000000E+00   0.0000000000000000E+00   0.0000000000000000E+00   0.0000000000000000E+00   0.0000000000000000E+00   0.0000000000000000E+00   0.0000000000000000E+00   0.0000000000000000E+00   0.0000000000000000E+00   0.0000000000000000E+00   0.0000000000000000E+00   0.0000000000000000E+00   0.0000000000000000E+00   0.0000000000000000E+00   0.0000000000000000E+00   0.0000000000000000E+00   0.0000000000000000E+00   0.0000000000000000E+00   0.0000000000000000E+00   0.0000000000000000E+00   0.0000000000000000E+00   0.0000000000000000E+00   0.0000000000000000E+00   0.0000000000000000E+00   0.0000000000000000E+00   0.0000000000000000E+00   0.0000000000000000E+00   0.0000000000000000E+00   0.0000000000000000E+00   0.0000000000000000E+00   0.0000000000000000E+00   0.0000000000000000E+00   0.0000000000000000E+00   0.0000000000000000E+00   0.0000000000000000E+00   0.0000000000000000E+00   0.0000000000000000E+00   0.0000000000000000E+00   0.0000000000000000E+00   0.0000000000000000E+00   0.0000000000000000E+00   0.0000000000000000E+00   0.0000000000000000E+00   0.0000000000000000E+00   0.0000000000000000E+00   0.0000000000000000E+00   0.0000000000000000E+00   0.0000000000000000E+00   0.0000000000000000E+00   0.0000000000000000E+00   0.0000000000000000E+00   0.0000000000000000E+00   0.0000000000000000E+00   0.0000000000000000E+00   0.0000000000000000E+00   0.0000000000000000E+00   0.0000000000000000E+00   0.0000000000000000E+00   0.0000000000000000E+00   0.0000000000000000E+00   0.0000000000000000E+00   0.0000000000000000E+00   0.0000000000000000E+00   0.0000000000000000E+00   0.0000000000000000E+00   0.0000000000000000E+00   0.0000000000000000E+00   0.0000000000000000E+00   0.0000000000000000E+00   0.0000000000000000E+00   0.0000000000000000E+00   0.0000000000000000E+00   0.0000000000000000E+00   0.0000000000000000E+00   0.0000000000000000E+00   0.0000000000000000E+00   0.0000000000000000E+00   0.0000000000000000E+00   0.0000000000000000E+00   0.0000000000000000E+00   0.0000000000000000E+00   0.0000000000000000E+00   0.0000000000000000E+00   0.0000000000000000E+00   0.0000000000000000E+00   0.0000000000000000E+00   0.0000000000000000E+00   0.0000000000000000E+00   0.0000000000000000E+00   0.0000000000000000E+00   0.0000000000000000E+00   0.0000000000000000E+00   0.0000000000000000E+00   0.0000000000000000E+00   0.0000000000000000E+00   0.0000000000000000E+00   0.0000000000000000E+00   0.0000000000000000E+00   0.0000000000000000E+00   0.0000000000000000E+00   0.0000000000000000E+00   0.0000000000000000E+00   0.0000000000000000E+00   0.0000000000000000E+00   0.0000000000000000E+00   0.0000000000000000E+00   0.0000000000000000E+00   0.0000000000000000E+00   0.0000000000000000E+00   0.0000000000000000E+00   0.0000000000000000E+00   0.0000000000000000E+00   0.0000000000000000E+00   0.0000000000000000E+00   0.0000000000000000E+00   0.0000000000000000E+00   0.0000000000000000E+00   0.0000000000000000E+00   0.0000000000000000E+00   0.0000000000000000E+00   0.0000000000000000E+00   0.0000000000000000E+00   0.0000000000000000E+00   0.0000000000000000E+00   0.0000000000000000E+00   0.0000000000000000E+00   0.0000000000000000E+00   0.0000000000000000E+00   0.0000000000000000E+00   0.0000000000000000E+00   0.0000000000000000E+00   0.0000000000000000E+00   0.0000000000000000E+00   0.0000000000000000E+00   0.0000000000000000E+00   0.0000000000000000E+00   0.0000000000000000E+00   0.0000000000000000E+00   0.0000000000000000E+00   0.0000000000000000E+00   0.0000000000000000E+00   0.0000000000000000E+00   0.0000000000000000E+00   0.0000000000000000E+00   0.0000000000000000E+00   0.0000000000000000E+00   0.0000000000000000E+00   0.0000000000000000E+00   0.0000000000000000E+00   0.0000000000000000E+00   0.0000000000000000E+00   0.0000000000000000E+00   0.0000000000000000E+00   0.0000000000000000E+00   0.0000000000000000E+00   0.0000000000000000E+00   0.0000000000000000E+00   0.0000000000000000E+00   0.0000000000000000E+00   0.0000000000000000E+00   0.0000000000000000E+00   0.0000000000000000E+00   0.0000000000000000E+00   0.0000000000000000E+00   0.0000000000000000E+00   0.0000000000000000E+00   0.0000000000000000E+00   0.0000000000000000E+00   0.0000000000000000E+00   0.0000000000000000E+00   0.0000000000000000E+00   0.0000000000000000E+00   0.0000000000000000E+00   0.0000000000000000E+00   0.0000000000000000E+00   0.0000000000000000E+00   0.0000000000000000E+00   0.0000000000000000E+00   0.0000000000000000E+00   0.0000000000000000E+00   0.0000000000000000E+00   0.0000000000000000E+00   0.0000000000000000E+00   0.0000000000000000E+00   0.0000000000000000E+00   0.0000000000000000E+00   0.0000000000000000E+00   0.0000000000000000E+00   0.0000000000000000E+00   0.0000000000000000E+00   0.0000000000000000E+00   0.0000000000000000E+00   0.0000000000000000E+00   0.0000000000000000E+00   0.0000000000000000E+00   0.0000000000000000E+00   0.0000000000000000E+00   0.0000000000000000E+00   0.0000000000000000E+00   0.0000000000000000E+00   0.0000000000000000E+00  -4.9065940532148260E-09   1.0237195830422277E-08  -1.0885396932017987E-09  -1.1058934437715790E-09  -9.4809461038500483E-08  -2.3046814930710107E-07   7.0237146653879627E-10  -7.0712875511443314E-08   1.1301463025116122E-08   2.1153524679092687E-08   2.8556340550318506E-09  -7.3626158413245747E-09  -2.1397630756024893E-10  -2.1931284461439708E-08  -4.2816559319031529E-09  -3.1088764576223635E-08   8.5725692129379982E-09   1.5787426002662901E-08  -1.8867548426835965E-08  -1.7453072482781710E-10  -1.0111784766885780E-08   3.4518671503355904E-08  -3.2462109042970858E-09  -1.6339918909582155E-09  -2.3509504172797568E-08  -3.0219032132514160E-08  -4.5498065073194489E-10   4.3319526710195219E-07   4.4554579793472324E-10   5.3857333646361188E-08   2.1563452571837969E-08  -1.8710835977191456E-10  -7.6897901420686199E-09  -1.4399739387440670E-08  -6.0986796085530427E-09  -1.2046569057031011E-09   4.8353840286210596E-09   5.0386142720732808E-08  -9.8483609108624572E-09  -2.0233154089679523E-08   4.5539381636408743E-08  -2.7319496337944897E-09  -3.8688645388664819E-09  -1.2467719797398399E-07  -1.8774012452811349E-07   8.8128928613641514E-10   1.2131839539303907E-07   3.0968171937252969E-08   1.8637797718437943E-08  -7.2220498521183395E-09  -5.1459939066184879E-09  -6.6531784511838505E-08  -2.8468174049691350E-08  -2.7258071495805023E-08  -3.4186698080484492E-08   4.9227760240256666E-08   6.9796809285770144E-08   1.8640875794681266E-07  -3.0204780982198164E-08  -2.9634001974425259E-09  -2.3691507072542979E-09  -6.8448087379406773E-08  -3.8482409285292279E-08  -6.0659795721358404E-08   2.0707736816149770E-08   1.5543007425489969E-10   8.6199307314995160E-08  -1.2341439027458567E-07  -3.5168042743451482E-09  -9.3081280396754366E-10  -1.5664074789085260E-08   1.2990330644343821E-08  -2.5231945120657288E-09  -8.2493980655375690E-09   8.9018493164604163E-08  -5.9838991114034819E-08   6.4199491456037350E-08   1.4357366592807766E-08   8.6644814442917277E-07  -3.2849120726136698E-09   1.9294977142294105E-07   1.3847167860297212E-07  -1.1994250828930007E-07   2.0696402758677855E-07  -3.4553365150096653E-08  -8.2535792045287178E-08   4.3456174898251686E-07   1.9117831335760259E-08  -4.0130558852092626E-09  -7.8929719126115257E-09   1.7689165971571523E-07   8.2461440696754821E-09   1.2099542773793637E-07   3.7396454521686528E-07   3.0506154957196809E-09   5.4007787216014119E-08  -7.6969680654775236E-09  -4.9956235895107466E-08  -5.2899495559967087E-08   3.5445987955221287E-08  -4.6116469359533161E-08   8.3391113557435435E-08   4.7082813632848545E-08   3.5318648726837499E-07   1.0467493276190757E-07   3.1308132015535248E-07   1.3220911782232155E-07  -4.1290220146602211E-08   1.9558823488030836E-07   7.8957109156450170E-08   7.1223193664970257E-08   3.2278983833283795E-08   3.9279948935587630E-08  -3.3204621775489871E-08  -8.3583109258576686E-08  -4.9566937280204029E-07   6.6656968176073985E-08   1.7644973116953105E-09   5.9320768715173043E-08   1.8177589480979791E-08   1.5950418836110817E-06  -3.6033475717457565E-05   2.8300033884777931E-06   1.0066718492149670E-04   3.5900337282676872E-07  -4.2590414087475379E-05  -2.7083528211061286E-06  -1.0732804357444381E-05  -3.6900558297345984E-06   3.6548932277523161E-06  -4.5393939751775689E-05   2.3216888569264937E-05   6.4180718042328894E-06  -1.7672438096907380E-05   2.6653810498347660E-05   4.9929666709307732E-05   6.4024613492162489E-05   6.0193692049510903E-04   9.8768595480019691E-05  -4.9333797550138253E-07  -8.4315848745252582E-05  -1.1308000688242599E-05   6.3687632534107156E-06   1.3231916432455195E-05   4.8277057842017091E-05  -2.0721841834701351E-05  -5.5868166706015610E-07  -3.9543819939381789E-05   1.6409482354741539E-05   2.1035356712401868E-04  -7.1595813954481168E-07   4.5192117403628503E-05   6.7840304483612857E-05   1.4243048985979609E-04  -3.4450652291959288E-05   3.8593964995630885E-04   6.2228370816394761E-06   4.1953022115693767E-05  -6.5079638134858919E-07  -8.1807236763605813E-06   1.4410387740950014E-05   1.3006140743418253E-05  -3.9321481137427214E-05  -2.8308405346906083E-06   1.7099405908799109E-05   1.1878178417974365E-06  -1.3900549014750405E-05   2.3613702770192306E-06   6.7723719317307706E-05   1.5154249578403153E-06  -3.0322476747730563E-05   1.0690884808865610E-06   9.9321691868855969E-06  -7.6171523195071752E-05  -2.8774538044962177E-05  -1.3030536378607268E-06  -2.1363381165317452E-06  -8.8051149653073304E-06   2.4774910028225858E-05  -8.8238948912246405E-06   8.2223235701201546E-05   1.7630676799060166E-06  -6.5749396511890852E-06   9.0876349077483631E-07   8.4750814992297797E-04   8.9039240662471694E-05  -1.3837454915066195E-05  -1.2750157363023404E-05  -4.9732968046883821E-06  -1.0728932343864713E-05   1.2062549921759387E-05   9.2518459017466354E-05   2.7883369549851881E-05  -1.7548435585075345E-05  -9.0626637806725958E-06  -1.4934383636547674E-06  -1.4535904977703725E-06  -5.7471832740426006E-05   6.1582795426865116E-05   8.4116689657355965E-07  -1.6672976884428140E-06  -8.1922942933752363E-06  -4.3437579777201671E-06   1.1822773854739701E-05  -8.4136965567768616E-06   8.6376144961622358E-06   7.2680944317489102E-05   6.0691320357503445E-06   3.3152365537915750E-05  -1.1678705573029858E-05  -5.5652100545513210E-06  -5.0095995580425648E-06   6.2339917251207706E-04  -9.1844008864159878E-06  -5.0482482728400237E-06   1.3844751216447412E-04  -1.6844406253555666E-06   1.5382892361072998E-05   1.8979788402090545E-06  -4.5633618217965588E-06  -2.2571801507898078E-06  -6.4780228265892377E-06  -2.7136185530247580E-05  -3.6425561731737987E-06  -2.1727154372906928E-05  -1.0590233566630491E-05   1.6911700073280984E-05   5.5620787309391810E-07  -1.3614502161746097E-04  -3.3445389424074359E-06   2.4374763851152572E-06  -1.4744517623694234E-06   2.3098633993405204E-05   7.1223334828922826E-05  -1.8956907912071244E-05   4.4912546139394301E-05  -7.3698834778792757E-06  -6.2829367592002196E-06  -9.6844897929317485E-06   1.7602843508858189E-04   6.4273074234644667E-07   8.9353211575123371E-05   8.6360063690515383E-06  -7.0807424298596049E-06  -7.0244144646418502E-06   2.4396496460237044E-06   9.5187444627630434E-06  -2.5967171290344844E-05  -1.6909202383849489E-06   6.7643341006807077E-05   2.4527271649630092E-04  -9.7352220824917690E-05  -8.8753757449586199E-07  -5.4721176472937892E-04  -4.6705519876326551E-06  -9.0183244936781764E-06   1.3708144972397071E-04   8.4270838072440823E-06  -1.5480472256102366E-06   3.2318701966757106E-06  -2.6469813522496947E-05  -1.7917719944136314E-06  -7.0767770421693290E-04  -5.3333056898548875E-06  -3.9767194856708379E-05  -1.0992783968681417E-04   4.8272941515680033E-06  -6.9187882828447798E-07  -4.6070421921357843E-06   4.8948275315427987E-05   4.3168706805657538E-05  -4.7393607674234186E-06  -2.1788377687336806E-04  -4.7099386958896218E-05  -1.4653726643974848E-05   6.1833231287739953E-05   3.5660948276120929E-04  -1.3121662546604421E-06   8.2118563411265188E-06   1.2867738785027596E-05   1.5922262315718505E-05   2.1385863695972278E-06   1.3815259280602755E-05   2.2297198122019418E-05  -2.7013919042959682E-05   7.4129907484226583E-06  -9.4513591038793653E-05   2.1252659494972460E-05   1.4806487244600376E-04  -2.4497874371607063E-05   1.2145682433851406E-05   1.3343813241248960E-04  -3.5388743988493480E-05  -2.3317754754308937E-08   6.7772980985862544E-05   1.4200918716883562E-05   2.3799868655851575E-05   3.5827108620785922E-06   6.8442033899842412E-05   2.4440994912798433E-04  -1.7410280344572458E-05   2.1433269194740625E-06  -3.1215279125674050E-05  -2.6208311792602848E-06   1.1104825455553326E-05  -1.6593245999144854E-05  -7.9482828452984310E-05  -2.6851018383528638E-06  -1.8054902528076371E-06   9.9261420939889591E-06   8.8576148221741139E-06  -3.3748014707608117E-06   5.2052504183466145E-05   1.4219846314797698E-04   3.4467401504130460E-05  -1.0586033778016178E-06  -7.1256062719725520E-07   9.4721995101254813E-04   1.6915083115749503E-04   1.9859300102223024E-05  -8.5351407213505544E-06  -1.3090551788471419E-05   3.4304186796502165E-07  -2.5451345063924568E-05   3.4642470829448365E-03  -3.4647826142589203E-05   1.6703069335309503E-07  -7.6177356313525844E-05  -4.5142084061377616E-06  -4.8371303700064236E-06   1.3927732520227414E-05   5.1565730841464135E-05   3.3834578584952222E-05   2.2707835383471440E-04   6.9196153406330288E-05  -2.1345075054441621E-06   5.4173994315135671E-05  -1.5685032242031432E-05   3.5535985356012638E-06   1.0957988112874601E-04  -3.0404609239937816E-06  -3.9719750167195996E-06  -3.9265916923613437E-05  -2.2773629515341754E-05  -3.9721039165813457E-05   3.8639992346403175E-04   2.6348919926833222E-05  -1.3807138091934258E-05   2.0506755718249488E-06   4.3403788314868438E-05  -1.1368021606033159E-05  -1.3444064320333908E-04  -1.7360787365987428E-05   4.0040673555126499E-05   1.1729349349807625E-05   8.6564011966150682E-06   1.4002277416447596E-05  -4.3861617119462627E-05   3.8538014775357966E-04  -4.7864577029523489E-05   7.9300072686565090E-05  -1.3852669491807504E-06  -1.5484533207885847E-06   5.2352203550001849E-05   1.2536427505980137E-04   1.3493847499249111E-03   2.3987981833135412E-03   8.2027622301302197E-05   3.1185806999333177E-06  -2.7608952984086669E-04   1.5402385915923184E-04  -1.4177459880252990E-05   1.8496584779220053E-04   4.8194758690839685E-05   2.6901144222805711E-06  -1.4145910587328722E-04  -2.4687192980665637E-05   2.8546933434145703E-05   6.2246468152793572E-06  -5.9142239738120703E-05   1.2702304313387826E-04   1.6627292888275724E-05   3.6188575445420000E-05  -1.7547710121925372E-06   5.4783887293965102E-05   1.3896141257231914E-04  -1.0219255562961357E-05   4.6351597436597599E-04   3.1942924008237662E-06   1.6791236608548461E-04  -2.7281913534814041E-05  -5.5024009097021273E-05  -8.0295632547051403E-05   7.5244941274593478E-07   3.8661259739719365E-05   1.6087901848108051E-05  -3.5765981851265846E-05  -2.5068196742657192E-06  -4.3986991146301644E-06  -1.0569413399319431E-05   6.8494726659538113E-06  -1.8714353820266462E-05   7.5793359222262529E-05  -1.0391576476894515E-05   5.1212808229063868E-06  -5.2421077547212233E-06  -1.0352357883376609E-06   1.0164868223652483E-05   3.2658326843999326E-05   1.6955026710201884E-04   1.1846947068845019E-07   2.3475495487977912E-05   1.8718182345136341E-05   3.3601299275650083E-06  -9.8194976475387598E-06   1.1607555829901107E-04  -1.1999198778942100E-04   5.0422086382788773E-05   2.6039903616040492E-05  -6.4857873851816841E-05  -2.7014622005815055E-06   2.2721696225098947E-05  -6.5522419330131977E-06   3.1420655484954688E-04  -3.5078503638984897E-06   5.1184804113166925E-05  -5.6763529977958443E-05  -9.4311456393902080E-05  -2.4152267097520458E-06  -1.3389129591958397E-04  -4.2662854871132981E-05  -3.3272353594813105E-06  -5.7578395642791110E-06   2.7757920080589336E-05  -4.8342488007994790E-06  -6.4047064104728680E-06  -8.6087213921250144E-06  -4.4865756388761703E-06   4.5804427071921858E-05  -5.7968678293618004E-07  -1.7550059559956013E-05  -4.7796189191066758E-06   3.1667444322303370E-06  -3.9163138521240422E-05  -6.5465375254411470E-06  -1.0050075299864925E-06   8.2194495794227446E-04   6.8293558071599945E-04   2.2899379283632088E-05   2.7454802688811159E-05  -1.6862410426159576E-05   3.1407605197569569E-05  -1.5153377359561375E-05  -1.3149130977168421E-05  -3.3636635614748376E-05  -1.6994706785124084E-04   8.8393756878701538E-05   1.8288023266833868E-03   4.2431477482984955E-04
  0.0000000000000000E+00   0.0000000000000000E+00   0.0000000000000000E+00   0.0000000000000000E+00   0.0000000000000000E+00   0.0000000000000000E+00   0.0000000000000000E+00   0.0000000000000000E+00   0.0000000000000000E+00   0.0000000000000000E+00   0.0000000000000000E+00   0.0000000000000000E+00   0.0000000000000000E+00   0.0000000000000000E+00   0.0000000000000000E+00   0.0000000000000000E+00   0.0000000000000000E+00   0.0000000000000000E+00   0.0000000000000000E+00   0.0000000000000000E+00   0.0000000000000000E+00   0.0000000000000000E+00   0.0000000000000000E+00   0.0000000000000000E+00   0.0000000000000000E+00   0.0000000000000000E+00   0.0000000000000000E+00   0.0000000000000000E+00   0.0000000000000000E+00   0.0000000000000000E+00   0.0000000000000000E+00   0.0000000000000000E+00   0.0000000000000000E+00   0.0000000000000000E+00   0.0000000000000000E+00   0.0000000000000000E+00   0.0000000000000000E+00   0.0000000000000000E+00   0.0000000000000000E+00   0.0000000000000000E+00   0.0000000000000000E+00   0.0000000000000000E+00   0.0000000000000000E+00   0.0000000000000000E+00   0.0000000000000000E+00   0.0000000000000000E+00   0.0000000000000000E+00   0.0000000000000000E+00   0.0000000000000000E+00   0.0000000000000000E+00   0.0000000000000000E+00   0.0000000000000000E+00   0.0000000000000000E+00   0.0000000000000000E+00   0.0000000000000000E+00   0.0000000000000000E+00   0.0000000000000000E+00   0.0000000000000000E+00   0.0000000000000000E+00   0.0000000000000000E+00   0.0000000000000000E+00   0.0000000000000000E+00   0.0000000000000000E+00   0.0000000000000000E+00   0.0000000000000000E+00   0.0000000000000000E+00   0.0000000000000000E+00   0.0000000000000000E+00   0.0000000000000000E+00   0.0000000000000000E+00   0.0000000000000000E+00   0.0000000000000000E+00   0.0000000000000000E+00   0.0000000000000000E+00   0.0000000000000000E+00   0.0000000000000000E+00   0.0000000000000000E+00   0.0000000000000000E+00   0.0000000000000000E+00   0.0000000000000000E+00   0.0000000000000000E+00   0.0000000000000000E+00   0.0000000000000000E+00   0.0000000000000000E+00   0.0000000000000000E+00   0.0000000000000000E+00   0.0000000000000000E+00   0.0000000000000000E+00   0.0000000000000000E+00   0.0000000000000000E+00   0.0000000000000000E+00   0.0000000000000000E+00   0.0000000000000000E+00   0.0000000000000000E+00   0.0000000000000000E+00   0.0000000000000000E+00   0.0000000000000000E+00   0.0000000000000000E+00   0.0000000000000000E+00   0.0000000000000000E+00   0.0000000000000000E+00   0.0000000000000000E+00   0.0000000000000000E+00   0.0000000000000000E+00   0.0000000000000000E+00   0.0000000000000000E+00   0.0000000000000000E+00   0.0000000000000000E+00   0.0000000000000000E+00   0.0000000000000000E+00   0.0000000000000000E+00   0.0000000000000000E+00   0.0000000000000000E+00   0.0000000000000000E+00   0.0000000000000000E+00   0.0000000000000000E+00   0.0000000000000000E+00   0.0000000000000000E+00   0.0000000000000000E+00   0.0000000000000000E+00   0.0000000000000000E+00   0.0000000000000000E+00   0.0000000000000000E+00   0.0000000000000000E+00   0.0000000000000000E+00   0.0000000000000000E+00   0.0000000000000000E+00   0.0000000000000000E+00   0.0000000000000000E+00   0.0000000000000000E+00   0.0000000000000000E+00   0.0000000000000000E+00   0.0000000000000000E+00   0.0000000000000000E+00   0.0000000000000000E+00   0.0000000000000000E+00   0.0000000000000000E+00   0.0000000000000000E+00   0.0000000000000000E+00   0.0000000000000000E+00   0.0000000000000000E+00   0.0000000000000000E+00   0.0000000000000000E+00   0.0000000000000000E+00   0.0000000000000000E+00   0.0000000000000000E+00   0.0000000000000000E+00   0.0000000000000000E+00   0.0000000000000000E+00   0.0000000000000000E+00   0.0000000000000000E+00   0.0000000000000000E+00   0.0000000000000000E+00   0.0000000000000000E+00   0.0000000000000000E+00   0.0000000000000000E+00   0.0000000000000000E+00   0.0000000000000000E+00   0.0000000000000000E+00   0.0000000000000000E+00   0.0000000000000000E+00   0.0000000000000000E+00   0.0000000000000000E+00   0.0000000000000000E+00   0.0000000000000000E+00   0.0000000000000000E+00   0.0000000000000000E+00   0.0000000000000000E+00   0.0000000000000000E+00   0.0000000000000000E+00   0.0000000000000000E+00   0.0000000000000000E+00   0.0000000000000000E+00   0.0000000000000000E+00   0.0000000000000000E+00   0.0000000000000000E+00   0.0000000000000000E+00   0.0000000000000000E+00   0.0000000000000000E+00   0.0000000000000000E+00   0.0000000000000000E+00   0.0000000000000000E+00   0.0000000000000000E+00   0.0000000000000000E+00   0.0000000000000000E+00   0.0000000000000000E+00   0.0000000000000000E+00   0.0000000000000000E+00   0.0000000000000000E+00   0.0000000000000000E+00   0.0000000000000000E+00   0.0000000000000000E+00   0.0000000000000000E+00   0.0000000000000000E+00   0.0000000000000000E+00   0.0000000000000000E+00   0.0000000000000000E+00   0.0000000000000000E+00   0.0000000000000000E+00   0.0000000000000000E+00   0.0000000000000000E+00   0.0000000000000000E+00   0.0000000000000000E+00   0.0000000000000000E+00   0.0000000000000000E+00   0.0000000000000000E+00   0.0000000000000000E+00   0.0000000000000000E+00   0.0000000000000000E+00   0.0000000000000000E+00   0.0000000000000000E+00   0.0000000000000000E+00   0.0000000000000000E+00   0.0000000000000000E+00   0.0000000000000000E+00   0.0000000000000000E+00   0.0000000000000000E+00   0.0000000000000000E+00   0.0000000000000000E+00   0.0000000000000000E+00   0.0000000000000000E+00   0.0000000000000000E+00   0.0000000000000000E+00   0.0000000000000000E+00   0.0000000000000000E+00   0.0000000000000000E+00   0.0000000000000000E+00   0.0000000000000000E+00   0.0000000000000000E+00   0.0000000000000000E+00   0.0000000000000000E+00   0.0000000000000000E+00   0.0000000000000000E+00   0.0000000000000000E+00   0.0000000000000000E+00   0.0000000000000000E+00   0.0000000000000000E+00   0.0000000000000000E+00   0.0000000000000000E+00   0.0000000000000000E+00   0.0000000000000000E+00   0.0000000000000000E+00   0.0000000000000000E+00   0.0000000000000000E+00   0.0000000000000000E+00   0.0000000000000000E+00   0.0000000000000000E+00   0.0000000000000000E+00   0.0000000000000000E+00   0.0000000000000000E+00   0.0000000000000000E+00   0.0000000000000000E+00   0.0000000000000000E+00   0.0000000000000000E+00   0.0000000000000000E+00   0.0000000000000000E+00   0.0000000000000000E+00   0.0000000000000000E+00   0.0000000000000000E+00   0.0000000000000000E+00   0.0000000000000000E+00   0.0000000000000000E+00   0.0000000000000000E+00   0.0000000000000000E+00   0.0000000000000000E+00   0.0000000000000000E+00   0.0000000000000000E+00   0.0000000000000000E+00   0.0000000000000000E+00   0.0000000000000000E+00   0.0000000000000000E+00   0.0000000000000000E+00   0.0000000000000000E+00   0.0000000000000000E+00   0.0000000000000000E+00   0.0000000000000000E+00   0.0000000000000000E+00   0.0000000000000000E+00   0.0000000000000000E+00   0.0000000000000000E+00   0.0000000000000000E+00   0.0000000000000000E+00   0.0000000000000000E+00   0.0000000000000000E+00   0.0000000000000000E+00   0.0000000000000000E+00   0.0000000000000000E+00   0.0000000000000000E+00   0.0000000000000000E+00   0.0000000000000000E+00   0.0000000000000000E+00   0.0000000000000000E+00   0.0000000000000000E+00   0.0000000000000000E+00   0.0000000000000000E+00   0.0000000000000000E+00   0.0000000000000000E+00   0.0000000000000000E+00   0.0000000000000000E+00   0.0000000000000000E+00   0.0000000000000000E+00   0.0000000000000000E+00   0.0000000000000000E+00   0.0000000000000000E+00   0.0000000000000000E+00   0.0000000000000000E+00   0.0000000000000000E+00   0.0000000000000000E+00   0.0000000000000000E+00   0.0000000000000000E+00   0.0000000000000000E+00   0.0000000000000000E+00   0.0000000000000000E+00   0.0000000000000000E+00   0.0000000000000000E+00   0.0000000000000000E+00   0.0000000000000000E+00   0.0000000000000000E+00   0.0000000000000000E+00   0.0000000000000000E+00   0.0000000000000000E+00   0.0000000000000000E+00   0.0000000000000000E+00   0.0000000000000000E+00   0.0000000000000000E+00   0.0000000000000000E+00   0.0000000000000000E+00   0.0000000000000000E+00   0.0000000000000000E+00   0.0000000000000000E+00   0.0000000000000000E+00   0.0000000000000000E+00   0.0000000000000000E+00   0.0000000000000000E+00   0.0000000000000000E+00  -8.3373085301844217E-10   1.2785372113714049E-09  -2.3508628675814929E-10  -1.9768266689058231E-10  -1.9523118578702763E-08  -3.5099382259358535E-08   1.7894422141469739E-10  -1.5119913850715113E-08   2.0746481212318448E-09   2.8719421523045680E-09   3.9113055866125955E-10  -1.3406624975423905E-09  -6.6987202146959783E-11  -3.5146368585801803E-09  -8.5480053298931769E-10  -6.3335580370633845E-09   1.7916772642521140E-09   3.3530764666548294E-09  -4.2341081659169698E-09  -4.9478501273609744E-11  -1.5288889054972992E-09   4.4091298310527622E-09  -6.7742004470660888E-10  -2.9504222703757537E-10  -4.6677863980293280E-09  -5.0653093049963284E-09  -1.0432824000616919E-10   6.1570435905226431E-08  -5.9095658788544837E-11   7.2249747287417531E-09   2.9597660230420387E-09  -2.0868087048816650E-10  -1.5301199721758289E-09  -3.3848123040374027E-09  -4.9140221615871245E-10  -3.3265994371650870E-10   8.7881074003654192E-10   1.0293815424618642E-08  -1.7238177990359080E-09  -3.2673110368469162E-09   5.9083070197018682E-09  -5.9557627412844071E-10  -6.8822941241352533E-10  -2.5213110259057712E-08  -3.1648053367990394E-08   2.4043035571079407E-10   1.6780770650864517E-08   6.1621920820588364E-09   2.5637687163732723E-09  -2.1287343913383504E-09  -1.1312939488374472E-09  -1.0517362389245192E-08  -4.6155136801643382E-09  -5.5084740660259454E-09  -8.6630203624732023E-09   1.0125585797797950E-08   1.4202342447913881E-08   2.0190690817417898E-08  -6.3817414770573235E-09  -6.3429577070443843E-10  -2.8276407969527120E-10  -1.0936963265640782E-08  -7.6392702949864020E-09  -9.8149319657708878E-09   2.8067496018547390E-09  -2.4490832274381370E-11   1.1894145428818404E-08  -2.5382948290354807E-08  -5.5551639018571694E-10  -2.0246397002606645E-10  -3.4310257024377387E-09   2.5797885335669737E-09  -4.5427020829643443E-10  -1.3928326625513909E-09   1.0471453448560666E-08  -7.5717319641967897E-09   7.2060390346088532E-09   4.9832641796894326E-09   1.1576709940490649E-07  -9.7821555011177773E-11   2.3839954152341422E-08   1.2946721046471619E-08  -1.7831101426640518E-08   4.4485942464521809E-08  -7.1601177963024460E-09  -1.7194601232474024E-08   6.1369231970285918E-08   3.5192026149590758E-09  -8.0467862985780378E-10  -1.5460052113543677E-09   2.4006958681901136E-08   1.1078426734963463E-09   1.5024714920941597E-08   4.6759457471000193E-08   4.9289401804826079E-10   5.1345393691972851E-09  -1.5561617814970763E-09  -1.0678206234804227E-08  -8.9445887477394350E-09   6.7058653679388979E-09  -8.2669962462882124E-09   1.1810358409642322E-08   1.3882064627552338E-08   5.0560054503176754E-08   2.1461346081509584E-08   4.2584986605573033E-08   1.9126875316008385E-08  -6.9244301806043305E-09   2.7236809326125816E-08   1.4812091021867146E-08   1.0254623142929136E-08   6.3662225076633258E-09   4.9994037667827347E-09  -5.2397173496195434E-09  -1.6826426146894956E-08  -2.0399432685735456E-07   1.3401688448641221E-08   1.3839402702779017E-10   1.1069218822016056E-08   2.1946901715782409E-09   1.0170655234419563E-06  -5.9684655620775322E-06   3.2789826868265989E-07   1.0934965007452400E-05   4.2944976128929754E-08  -6.6247872831103254E-06  -4.9926944738661406E-07  -1.7178080631649349E-06  -7.3452076508944505E-07   6.7843312838171110E-07  -9.3234047475507492E-06   4.6284253988061954E-06   6.3065870728529433E-07  -3.0642719008170600E-06   4.6771452214629646E-06   6.0099044969255546E-06   8.6857550017532982E-06   7.2311647261139210E-05   1.1255705885788728E-05  -1.0030424607551664E-07  -1.7065018911411659E-05  -2.5743792949306126E-06   1.1729673711016746E-06   2.6632961457812137E-06   2.1406026171862248E-06  -4.1162355006092590E-06  -1.3618459760582109E-07  -7.9657908522059742E-06   2.2362379025870497E-06   2.6641343320626453E-05  -2.0391581536292257E-07   6.0385202016240869E-06   1.4206866928028499E-05   3.1054311017414539E-05  -5.6277896075206828E-06   5.3378942006613165E-05   2.6969805339296089E-07   4.4351223066042025E-06  -1.2759601304771741E-07  -1.9065507778970985E-06   3.0026496447470572E-06   1.8256428714975570E-06  -7.8498169143582068E-06  -5.0551409376989244E-07   2.2970677705354402E-06   1.7307309320501998E-07  -2.1283630676593709E-06   4.2288702467358696E-07   9.5551517110107864E-06   2.7586023808965775E-07  -5.1019327252237110E-06  -6.0667750838790432E-09   1.3225815636820443E-06  -1.2518292663588340E-05  -5.0339255922836221E-06  -2.1477579793321553E-07  -4.3053079485591986E-07  -1.9247197110558644E-06   4.9196784820112200E-06  -1.8822846621385159E-06   1.7033359627973164E-05   3.0484943316758847E-07  -1.3418445438051702E-06  -1.3711192773565279E-08   1.0714560090110339E-04   1.7366523734017292E-05  -2.7483896369823654E-06  -2.6042004874941304E-06  -9.6515543663351226E-07  -2.1372837968749219E-06   2.4248898895730080E-06   1.9680902857971590E-05   9.0595653625067906E-07  -5.6405458142827303E-06  -1.4303215341810049E-06  -3.2162314200000858E-07  -3.8088641059054488E-07  -1.1533657498905488E-05   1.2549777065321052E-05   1.0234755671060318E-07  -2.9784349825936589E-07  -1.3652928287274957E-06  -8.7198297021244320E-07   1.6142000659985382E-06  -2.3857563096135753E-06   1.5619966664313592E-06   8.4183465207315202E-06   6.5949773231976531E-08   6.5291585522797315E-06  -2.0343233913717496E-06  -7.3653542840394921E-07  -2.6273378357531571E-06   8.5014353707574131E-05  -1.4841450677675952E-06  -9.8211281358986134E-07   1.8324229974806670E-05  -3.3719407787755126E-07   1.7185352208466588E-06   1.5747666535483841E-07  -9.2405577753003654E-07  -4.5798193511228238E-07  -1.5499843142167899E-06  -4.5150069896319813E-06  -5.0845794521095101E-07  -3.4967550568199357E-06  -2.5702739489694912E-06   2.3105224340969925E-06   4.9095595926445666E-08  -2.8476900524802019E-05  -2.9592716071168830E-07   2.1789768821567718E-07  -4.2574086931384384E-07   3.0492745638211666E-06   6.9075172799598730E-06  -4.4967294069343822E-06   9.0942531067937413E-06  -1.3188341997517988E-06  -1.2510744071796917E-06  -1.6328363768201908E-06   2.4901248417710049E-05   4.7266385712721896E-07   1.1086029666657965E-05   1.0185261405724420E-06  -1.2543652385695726E-06  -9.2658079613816437E-07   4.5464153789708276E-07   1.1035849375129204E-06  -4.2951987451533248E-06  -3.0170865798205907E-07   9.9148397322721365E-06   3.6380443206574069E-05  -2.1240401007234641E-05  -1.6468018563973701E-07  -8.6142987353652305E-05  -9.6116275632838070E-07  -1.4877620228654555E-06   1.8907249760197100E-05   1.5262571423909043E-07  -5.1584710500160617E-07   4.4131490990872574E-07  -4.3368330233697720E-06  -3.2087315456374621E-07  -3.0697881905295536E-04  -1.0643147549252940E-06  -6.6894893716644344E-06  -2.2807787817771235E-05   6.2470545514309967E-07  -1.5706258105263717E-07  -9.0811790933409298E-07   6.3973694529194378E-06   5.9650748493717420E-06  -9.3866313200423198E-07  -3.3424277831331045E-05  -5.3332812723904213E-06  -3.0545360702596308E-06   1.3334902581844552E-05   5.2017650205723281E-05  -2.4853115690008217E-07   1.6665695577397842E-06   2.4568383364309747E-06   3.3452645092427388E-06   3.3443013212172680E-07   2.5796730841389192E-06   3.0758370491044094E-06  -4.3231429068889752E-06   1.4847226169076653E-06  -1.5230530986124678E-05   2.8890444899398912E-06   1.9651916947374880E-05  -4.9288968950360817E-06   1.6204134320333905E-06   2.2166043963328452E-05  -4.9522123906472374E-06  -3.4697672729674705E-08   1.4361691047153418E-05   1.2959272980219905E-06   3.3947874470435616E-06   4.6833349785200301E-07   2.2130241770726547E-05   3.0806130692669655E-05  -3.5113917062441671E-06   5.6599517158624666E-07  -5.3190412918130519E-06  -5.0017725366226050E-07   1.9913662326309502E-06  -2.6838163368303032E-06  -2.4572097802806650E-05  -5.2709432316534089E-07  -3.3600218500002036E-07   3.0520218677155222E-06   1.2216990203257610E-06  -6.7356938672358034E-07   1.0384752173745847E-05   2.2704610923237036E-05   4.2096108954517741E-06  -2.1455301572279241E-07  -1.3088922772918399E-07   1.1429959769989423E-04   2.3036294038279525E-05   2.7677926869628879E-06  -1.3953322534927007E-06  -3.0545373405475294E-06   4.9598745426387385E-09  -3.3801545521707294E-06   4.8494257186005728E-04  -7.1785173160227230E-06   1.1625306740058622E-08  -1.2135208351875834E-05  -7.1649808804632930E-07  -9.3037037852207048E-07   1.9723317588787640E-06   6.5154004370539748E-06   7.0341560355399549E-06   2.6876423670482525E-05   1.4092347688076241E-05  -1.8896298310627812E-06   1.0315342110103105E-05  -3.1209344373242852E-06   6.0383453022022449E-07   1.5292703038879400E-05  -5.4658454063503555E-07  -6.7776958273929521E-07  -8.0762965023981092E-06  -4.5058773575712622E-06  -8.7540149306863577E-06   8.7217002152437166E-05   5.1712767014632076E-06  -2.7618784704771767E-06  -4.1028297375801998E-07   5.8591736514347896E-06  -2.1948033375112787E-06  -2.8556192121252818E-05  -3.9598480031975479E-06   5.3916424422529916E-06   1.5466900894578335E-06  -7.8515998954875315E-06   1.8874838025056302E-06  -8.9122022033943383E-06   5.1960737154822322E-05  -7.1373956868237136E-06   1.5979165085605953E-05  -2.7228241288001653E-07  -2.6199169584372246E-07   1.1274985888512280E-05   1.5843311040326230E-05   1.8919769409242270E-04   1.3351461085139390E-04   1.1788289213149394E-05   5.1157486698489591E-07  -5.6642375956323260E-05   2.2112701188161466E-05  -2.8838385680569676E-06   2.4968294311334908E-05   1.2501420946031302E-05   3.5562886688269889E-07  -2.0124841624216007E-05  -4.2484003078979348E-06   2.6021752742487784E-06  -5.7729508839829862E-08  -9.4961416291012219E-06   1.7688589739011654E-05   2.9146791394671197E-06   5.1338365046519580E-06  -3.5896392347042846E-07   7.9143163680190632E-06   1.7569826079228602E-05  -2.2647626120723894E-06   6.3881963395773103E-05   4.4887171001517103E-07   2.9457619124580006E-05  -6.3776085067212857E-05  -1.1305911311055468E-05  -1.6057950485713586E-05   3.4997596552559062E-08   4.1331532130140193E-06   3.1478537687398633E-06  -7.1363408928297546E-06  -6.2621774047255747E-07  -3.4936791402367671E-06  -2.3682106673998668E-06  -2.6296167340777733E-07  -3.5298726275728744E-06   7.4777788763068045E-06  -1.7906936045313151E-06   9.5161714791010405E-07  -7.7541600829682646E-07  -2.0955538641739592E-07   7.4808905259161998E-07   6.4850333944677938E-06   2.1237831278837046E-05   2.8471377412284719E-08   4.7054166127293297E-06   2.4028701171456082E-06  -9.7863529660412525E-07  -1.9802930887020055E-06   1.5905495937773197E-05  -2.4699870610316016E-05   6.9796681360450061E-06   5.7147184216183700E-06  -1.0379196516961563E-05  -5.1850564626732893E-07   2.5612604938194744E-06  -7.9981613964613489E-07   4.8019483479502197E-05  -6.5087225509660361E-07   7.0798503764496637E-06  -1.1440663142251647E-05  -1.4434098195676516E-05  -3.6863995782716187E-07  -2.5410916261271383E-05  -6.9186587930914468E-06  -1.1625465282116899E-06  -1.0407734487896978E-06   5.3779859935903052E-06  -1.1606514536209037E-06   1.1066799034129122E-06  -1.8420323782124173E-06  -6.3332872253581149E-07   9.2151666085759759E-06  -1.2091868247165532E-07  -3.4422509189485838E-06  -7.9034892374177480E-07   5.8813445634755962E-07  -4.6078648034875368E-06  -2.7585084520411003E-07  -1.2429737963630697E-07   1.1337853706060635E-04   9.8018993950285490E-05   4.5597547668844426E-06   5.7335359160737466E-06  -3.0860969587674806E-06   6.5378284720475569E-06  -3.1711878654834006E-06  -2.6653469055818146E-06  -8.6555186024456934E-06  -2.4430769834468377E-05   1.7949587298865089E-05   2.4706447719318928E-04   5.9719304683441741E-05
  0.0000000000000000E+00   0.0000000000000000E+00   0.0000000000000000E+00   0.0000000000000000E+00   0.0000000000000000E+00   0.0000000000000000E+00   0.0000000000000000E+00   0.0000000000000000E+00   0.0000000000000000E+00   0.0000000000000000E+00   0.0000000000000000E+00   0.0000000000000000E+00   0.0000000000000000E+00   0.0000000000000000E+00   0.0000000000000000E+00   0.0000000000000000E+00   0.0000000000000000E+00   0.0000000000000000E+00   0.0000000000000000E+00   0.0000000000000000E+00   0.0000000000000000E+00   0.0000000000000000E+00   0.0000000000000000E+00   0.0000000000000000E+00   0.0000000000000000E+00   0.0000000000000000E+00   0.0000000000000000E+00   0.0000000000000000E+00   0.0000000000000000E+00   0.0000000000000000E+00   0.0000000000000000E+00   0.0000000000000000E+00   0.0000000000000000E+00   0.0000000000000000E+00   0.0000000000000000E+00   0.0000000000000000E+00   0.0000000000000000E+00   0.0000000000000000E+00   0.0000000000000000E+00   0.0000000000000000E+00   0.0000000000000000E+00   0.0000000000000000E+00   0.0000000000000000E+00   0.0000000000000000E+00   0.0000000000000000E+00   0.0000000000000000E+00   0.0000000000000000E+00   0.0000000000000000E+00   0.0000000000000000E+00   0.0000000000000000E+00   0.0000000000000000E+00   0.0000000000000000E+00   0.0000000000000000E+00   0.0000000000000000E+00   0.0000000000000000E+00   0.0000000000000000E+00   0.0000000000000000E+00   0.0000000000000000E+00   0.0000000000000000E+00   0.0000000000000000E+00   0.0000000000000000E+00   0.0000000000000000E+00   0.0000000000000000E+00   0.0000000000000000E+00   0.0000000000000000E+00   0.0000000000000000E+00   0.0000000000000000E+00   0.0000000000000000E+00   0.0000000000000000E+00   0.0000000000000000E+00   0.0000000000000000E+00   0.0000000000000000E+00   0.0000000000000000E+00   0.0000000000000000E+00   0.0000000000000000E+00   0.0000000000000000E+00   0.0000000000000000E+00   0.0000000000000000E+00   0.0000000000000000E+00   0.0000000000000000E+00   0.0000000000000000E+00   0.0000000000000000E+00   0.0000000000000000E+00   0.0000000000000000E+00   0.0000000000000000E+00   0.0000000000000000E+00   0.0000000000000000E+00   0.0000000000000000E+00   0.0000000000000000E+00   0.0000000000000000E+00   0.0000000000000000E+00   0.0000000000000000E+00   0.0000000000000000E+00   0.0000000000000000E+00   0.0000000000000000E+00   0.0000000000000000E+00   0.0000000000000000E+00   0.0000000000000000E+00   0.0000000000000000E+00   0.0000000000000000E+00   0.0000000000000000E+00   0.0000000000000000E+00   0.0000000000000000E+00   0.0000000000000000E+00   0.0000000000000000E+00   0.0000000000000000E+00   0.0000000000000000E+00   0.0000000000000000E+00   0.0000000000000000E+00   0.0000000000000000E+00   0.0000000000000000E+00   0.0000000000000000E+00   0.0000000000000000E+00   0.0000000000000000E+00   0.0000000000000000E+00   0.0000000000000000E+00   0.0000000000000000E+00   0.0000000000000000E+00   0.0000000000000000E+00   0.0000000000000000E+00   0.0000000000000000E+00   0.0000000000000000E+00   0.0000000000000000E+00   0.0000000000000000E+00   0.0000000000000000E+00   0.0000000000000000E+00   0.0000000000000000E+00   0.0000000000000000E+00   0.0000000000000000E+00   0.0000000000000000E+00   0.0000000000000000E+00   0.0000000000000000E+00   0.0000000000000000E+00   0.0000000000000000E+00   0.0000000000000000E+00   0.0000000000000000E+00   0.0000000000000000E+00   0.0000000000000000E+00   0.0000000000000000E+00   0.0000000000000000E+00   0.0000000000000000E+00   0.0000000000000000E+00   0.0000000000000000E+00   0.0000000000000000E+00   0.0000000000000000E+00   0.0000000000000000E+00   0.0000000000000000E+00   0.0000000000000000E+00   0.0000000000000000E+00   0.0000000000000000E+00   0.0000000000000000E+00   0.0000000000000000E+00   0.0000000000000000E+00   0.0000000000000000E+00   0.0000000000000000E+00   0.0000000000000000E+00   0.0000000000000000E+00   0.0000000000000000E+00   0.0000000000000000E+00   0.0000000000000000E+00   0.0000000000000000E+00   0.0000000000000000E+00   0.0000000000000000E+00   0.0000000000000000E+00   0.0000000000000000E+00   0.0000000000000000E+00   0.0000000000000000E+00   0.0000000000000000E+00   0.0000000000000000E+00   0.0000000000000000E+00   0.0000000000000000E+00   0.0000000000000000E+00   0.0000000000000000E+00   0.0000000000000000E+00   0.0000000000000000E+00   0.0000000000000000E+00   0.0000000000000000E+00   0.0000000000000000E+00   0.0000000000000000E+00   0.0000000000000000E+00   0.0000000000000000E+00   0.0000000000000000E+00   0.0000000000000000E+00   0.0000000000000000E+00   0.0000000000000000E+00   0.0000000000000000E+00   0.0000000000000000E+00   0.0000000000000000E+00   0.0000000000000000E+00   0.0000000000000000E+00   0.0000000000000000E+00   0.0000000000000000E+00   0.0000000000000000E+00   0.0000000000000000E+00   0.0000000000000000E+00   0.0000000000000000E+00   0.0000000000000000E+00   0.0000000000000000E+00   0.0000000000000000E+00   0.0000000000000000E+00   0.0000000000000000E+00   0.0000000000000000E+00   0.0000000000000000E+00   0.0000000000000000E+00   0.0000000000000000E+00   0.0000000000000000E+00   0.0000000000000000E+00   0.0000000000000000E+00   0.0000000000000000E+00   0.0000000000000000E+00   0.0000000000000000E+00   0.0000000000000000E+00   0.0000000000000000E+00   0.0000000000000000E+00   0.0000000000000000E+00   0.0000000000000000E+00   0.0000000000000000E+00   0.0000000000000000E+00   0.0000000000000000E+00   0.0000000000000000E+00   0.0000000000000000E+00   0.0000000000000000E+00   0.0000000000000000E+00   0.0000000000000000E+00   0.0000000000000000E+00   0.0000000000000000E+00   0.0000000000000000E+00   0.0000000000000000E+00   0.0000000000000000E+00   0.0000000000000000E+00   0.0000000000000000E+00   0.0000000000000000E+00   0.0000000000000000E+00   0.0000000000000000E+00   0.0000000000000000E+00   0.0000000000000000E+00   0.0000000000000000E+00   0.0000000000000000E+00   0.0000000000000000E+00   0.0000000000000000E+00   0.0000000000000000E+00   0.0000000000000000E+00   0.0000000000000000E+00   0.0000000000000000E+00   0.0000000000000000E+00   0.0000000000000000E+00   0.0000000000000000E+00   0.0000000000000000E+00   0.0000000000000000E+00   0.0000000000000000E+00   0.0000000000000000E+00   0.0000000000000000E+00   0.0000000000000000E+00   0.0000000000000000E+00   0.0000000000000000E+00   0.0000000000000000E+00   0.0000000000000000E+00   0.0000000000000000E+00   0.0000000000000000E+00   0.0000000000000000E+00   0.0000000000000000E+00   0.0000000000000000E+00   0.0000000000000000E+00   0.0000000000000000E+00   0.0000000000000000E+00   0.0000000000000000E+00   0.0000000000000000E+00   0.0000000000000000E+00   0.0000000000000000E+00   0.0000000000000000E+00   0.0000000000000000E+00   0.0000000000000000E+00   0.0000000000000000E+00   0.0000000000000000E+00   0.0000000000000000E+00   0.0000000000000000E+00   0.0000000000000000E+00   0.0000000000000000E+00   0.0000000000000000E+00   0.0000000000000000E+00   0.0000000000000000E+00   0.0000000000000000E+00   0.0000000000000000E+00   0.0000000000000000E+00   0.0000000000000000E+00   0.0000000000000000E+00   0.0000000000000000E+00   0.0000000000000000E+00   0.0000000000000000E+00   0.0000000000000000E+00   0.0000000000000000E+00   0.0000000000000000E+00   0.0000000000000000E+00   0.0000000000000000E+00   0.0000000000000000E+00   0.0000000000000000E+00   0.0000000000000000E+00   0.0000000000000000E+00   0.0000000000000000E+00   0.0000000000000000E+00   0.0000000000000000E+00   0.0000000000000000E+00   0.0000000000000000E+00   0.0000000000000000E+00   0.0000000000000000E+00   0.0000000000000000E+00   0.0000000000000000E+00   0.0000000000000000E+00   0.0000000000000000E+00   0.0000000000000000E+00   0.0000000000000000E+00   0.0000000000000000E+00   0.0000000000000000E+00   0.0000000000000000E+00   0.0000000000000000E+00   0.0000000000000000E+00   0.0000000000000000E+00   0.0000000000000000E+00   0.0000000000000000E+00   0.0000000000000000E+00   0.0000000000000000E+00   0.0000000000000000E+00   0.0000000000000000E+00   0.0000000000000000E+00   0.0000000000000000E+00   0.0000000000000000E+00   0.0000000000000000E+00   0.0000000000000000E+00   0.0000000000000000E+00   0.0000000000000000E+00   0.0000000000000000E+00   0.0000000000000000E+00   0.0000000000000000E+00   0.0000000000000000E+00   0.0000000000000000E+00  -3.1775093156484956E-09   1.1029096021983744E-08  -5.5873423234554923E-10  -8.3990438819550082E-10  -8.1443875688316755E-08  -1.5983849975615951E-07   6.9408643690976686E-10  -6.4889096540488663E-08   6.1689470089626833E-09   2.0661024189901054E-08   2.9676394076137617E-09  -5.8218179535191603E-09  -1.3270778094010815E-11  -1.5628750371298785E-08  -3.5084102093857082E-09  -1.7631709208274521E-08   7.1151456088539085E-09   1.4155912980319757E-08  -1.7237128696851261E-08   6.1214204512981173E-11  -8.5229911821644873E-09   3.5214659248387027E-08  -2.0794247589510274E-09  -1.0733764595455865E-09  -2.0626946341439884E-08  -2.0269175445229462E-08  -1.6011727782164733E-10   4.0753111400426991E-07  -6.1164583188681520E-10   5.2291104733613173E-08   2.1524810655816383E-08   6.8250091654483560E-10  -6.5881076234718500E-09  -1.2849547525321564E-08  -4.6201145680618521E-09   1.3309345742599709E-10   4.1187647692160713E-09   4.3968921506959429E-08  -7.9191897033424984E-09  -1.7813970274681916E-08   4.7199065080826473E-08  -1.2002205209189264E-09  -2.8884618947722607E-09  -1.0630460857716660E-07  -1.1180512722399405E-07   1.3568734901214681E-09   1.1685114388695605E-07   1.9727454766599653E-08   1.9062343633860558E-08  -2.3014773045807907E-09  -3.5369391971133958E-09  -4.9812418231240925E-08  -1.9276022107408420E-08  -2.3093061922028017E-08  -2.9003911570300432E-08   4.0909914434377791E-08   6.5575654177554669E-08   2.1180950335607316E-07  -1.9290005112953975E-08  -1.3781603791458572E-09  -1.0660492928326653E-09  -5.9751655722287199E-08  -3.4107687513109405E-08  -4.5677434643281804E-08   2.1397755836424249E-08   3.9631486318766094E-10   8.5046599449918883E-08  -1.0822363492323016E-07  -1.3021395126385909E-09  -3.9739804750221253E-10  -1.4403605360711271E-08   1.1253935941398099E-08  -1.9357818964182661E-09  -4.8676580807487886E-09   8.7152705664886613E-08  -4.2921892326397222E-08   7.4664122895590122E-08   1.0350785708320448E-08   7.9019294199100598E-07  -7.1158195399429381E-10   1.9340641543498366E-07   1.7542664156111530E-07  -8.7002819191160493E-08   1.6847028340386652E-07  -2.4046683129982630E-08  -7.1610657128473343E-08   4.6607157069572922E-07   2.2649830685882431E-08  -2.6369693227857240E-09  -6.7469073430126757E-09   1.7052877464519723E-07   8.7560508459822246E-09   1.2824344353894974E-07   3.2257118931735697E-07   2.9039659052460657E-09   5.6807905857202724E-08  -6.3941476229614402E-09  -1.2407174743457293E-08  -4.0765511185618485E-08   4.3225022527760215E-08  -3.0286354562969693E-08   8.8568228600328178E-08   3.9098651707109328E-08   4.1063199403724393E-07   7.3794369390188752E-08   2.9915257752757988E-07   1.5069804807690700E-07  -3.4053444795417204E-08   2.0013546658909229E-07   4.9585405002000054E-08   7.8242921979471048E-08   3.2837637990314962E-08   3.4908898181325990E-08  -2.8722164668204211E-08  -7.1728614905621948E-08  -3.5650659059963228E-07   7.2895357559083875E-08   2.7279911213391461E-09   4.0271098510258770E-08   2.5120572432207713E-08   9.3219440247225313E-07  -2.4974522760397191E-05   3.5477043263854065E-06   1.1239113994889800E-04   5.0760903352595724E-07  -3.0633563025751350E-05  -2.1075756096328046E-06  -7.2864013818193198E-06  -3.0347624158251180E-06   1.8988778128406767E-06  -4.0833051377734783E-05   2.2652756098389064E-05   4.8663128090546680E-06  -1.0001965621964185E-05   3.8624001195340174E-05   5.1183657766000360E-05   4.2009817225152923E-05   5.8788314029852387E-04   1.0732808348793674E-04  -3.2702765555248815E-07  -6.8369219744325528E-05  -4.5823106225107981E-06   5.0266679110204328E-06   1.2903600081637609E-05   8.1697793540349114E-05  -1.8219313940304823E-05  -9.8018727644795243E-09  -3.3839043461431908E-05   1.6697784875871493E-05   1.7625241643028493E-04   1.6648997373006711E-07   4.5737828333900250E-05   4.5245499495130002E-05   1.2968810054931915E-04  -2.7971893303359751E-05   4.0547982045458208E-04   1.2790746100099799E-05   4.5564422166689979E-05  -4.0597275449725568E-07  -2.1780973485775211E-06   1.1745486572063626E-05   1.3118360908883320E-05  -1.3555335175739797E-05  -1.9727802721767288E-06   1.6340212123085471E-05   1.0651169354744059E-06  -1.0209646984282772E-05   2.1007886553047331E-06   7.2027334969139117E-05   1.7570521697599792E-06  -2.3592747040005882E-05   1.2339316591368737E-06   1.0135748126772621E-05  -5.5717750889277577E-05  -2.2078730694641286E-05  -1.0778385549252177E-06  -1.5650966951561281E-06  -7.8142125399291498E-06   2.4786919781702936E-05  -3.5440587414182668E-06   7.5307206478279897E-05   1.3915578133338120E-06  -5.1824177846764903E-06   1.1668224664167645E-06   7.1652802312811013E-04   1.0371586970072357E-04  -1.2438596454252660E-05  -9.0455974720525021E-06  -4.3547336405214827E-06  -9.4103039205510332E-06   1.1044914827175806E-05   7.7117077468649524E-05   3.2903378307436674E-05   7.9186145107598040E-06  -7.8944639953314037E-06  -9.5219015807332462E-07  -5.6202411042685048E-07  -4.9670179294239310E-05   3.2355097638732146E-05   2.1705176353087384E-06  -1.3020405835273453E-06  -7.1733589390225235E-06  -3.8515984666156081E-06   1.1848530335631404E-05   1.6907833068697542E-06   1.0496841466805197E-05   7.7191839056853565E-05   7.6422954871536771E-06   2.4686040680192292E-05  -7.8887475488724233E-06  -4.1926664600631239E-06   5.1941047546395463E-06   6.3113562092557431E-04  -6.7404906257358737E-06  -4.1217723538264069E-06   1.4182098039193186E-04  -1.0356077026489929E-06   1.7870235472074222E-05   2.8473775932568047E-06  -3.6626235561629096E-06  -1.5641015332673894E-06  -6.4688290828605677E-06  -1.8341549116555279E-05  -2.7947644759120286E-06  -1.9206824735479090E-05  -1.1459670734364070E-05   1.6959755948704040E-05   1.4125498270901661E-06  -1.2461394153938057E-04  -2.7389260330155774E-06   2.6934622336057470E-06  -1.9927609238327473E-06   2.2191960731335302E-05   8.7566928473598239E-05  -1.0995717178442507E-05   3.8662015054088005E-05  -5.9188625766160970E-06  -5.4064898470994619E-06  -8.4359217267923928E-06   1.9297678664936902E-04   9.0320101792659123E-07   9.6029337340297431E-05   9.8931153941495986E-06  -4.4871011322808406E-06  -4.7657868723374266E-06   2.0812907766267890E-06   1.2919738901037283E-05  -2.1627342733491722E-05  -1.3289874997310428E-06   7.7504114771366600E-05   2.1700962319417925E-04  -8.7166787562378619E-05  -6.4270259149559875E-07  -3.6380822255495111E-04  -3.9867119449451020E-06  -6.3387354667930910E-06   1.3820240121614432E-04   1.1417731497037504E-05  -1.6474716054549458E-06   3.2653630448555862E-06  -1.9953798105692967E-05  -1.1339966876603933E-06  -5.3482416915903318E-04  -4.3340743263761097E-06  -3.2407669655966851E-05  -9.3682053774903857E-05   4.9597570674799735E-06  -1.9066696884703333E-07  -3.6140247816584788E-06   4.8345064747841060E-05   4.3810573992415693E-05  -3.6079448763910285E-06  -1.4728357908556298E-04  -3.4102267247884575E-05  -9.6658355179845003E-06   5.0725192530947023E-05   4.3349131735294014E-04  -9.2031622038848147E-07   6.6777602140682282E-06   1.4342187872547171E-05   1.4469337626602177E-05   2.3243272887838543E-06   6.6924947558256102E-06   2.1367518016180807E-05  -2.0644691765290915E-05   5.8277481635352465E-06  -6.0519398823281903E-05   1.9909583411600289E-05   1.4043104266391477E-04  -2.1542592390393312E-05   1.2870190316119515E-05   8.8390077044492231E-05  -2.6042218595185141E-05   1.1019631015131634E-07   5.3121646620979975E-05   1.9549417996098724E-05   2.2044419670353578E-05   3.9781500662859458E-06   7.0267829966237863E-05   1.9774809696539159E-04  -1.4067265293261479E-05   2.6223558309616273E-06  -2.3789538667026395E-05  -1.3056792495315300E-06   9.5323263610782917E-06  -1.0982541608384651E-05  -9.4290321572947531E-05  -1.8464469751826727E-06  -1.2445315910223670E-06   7.8048543462469937E-06   8.9890523998413509E-06  -2.7460235203556762E-06   3.7019104373161649E-05   1.1673988219516667E-04   3.7713338015130435E-05  -8.3190079727495172E-07  -4.2423849018967341E-07   8.2535656476465796E-04   1.7251993065734743E-04   1.9561324204863169E-05  -7.3190327213570804E-06  -1.1708222850951692E-05   3.6564839983684813E-07  -1.8705908283009827E-05   3.7067545096579947E-03  -2.5890920577847487E-05   1.9345114363682165E-07  -5.6060365113752846E-05  -2.8452349952559622E-06  -4.0516368120980538E-06   1.3714443839618585E-05   5.4504485603258964E-05   2.4498729869521739E-05   2.3636462690146095E-04   4.7947420581188352E-05   4.3396495211357914E-07   6.1438090579704074E-05  -1.3655340267986048E-05   5.8610923073632033E-06   1.0139400442462402E-04  -2.3759097217034799E-06  -2.5981973053907747E-06  -3.2652655188657517E-05  -2.0472746706207080E-05  -3.3321560828946077E-05   3.1642233569105933E-04   2.6807614836597199E-05  -1.0192147743919636E-05  -6.3646205635157611E-06   5.3503143976827049E-05  -9.8656568303007269E-06  -1.1381827817497405E-04  -1.2619553144638726E-05   3.7960980535926341E-05   1.4252319265602391E-05   8.7959302236905929E-05   1.3027315393850765E-05  -3.5263621370456781E-05   3.7880753597298794E-04  -4.0667346635888466E-05   8.3039132022059222E-05  -8.1621925059873971E-07  -3.9926535465941979E-07   4.9993767444226306E-05   1.2714883508670275E-04   1.3574464534629638E-03   1.0615275950593341E-03   9.0643794306355965E-05   1.6284898023207775E-06  -2.3577029198098841E-04   1.7129535604973344E-04  -1.2303415805751427E-05   1.7305837506479020E-04   3.5920229326260565E-05   2.9933943381397579E-06  -1.0575625027820003E-04  -1.9740086393036111E-05   3.3893937851841992E-05   6.6269523557480727E-06  -3.9013763050626584E-05   1.1982621199663658E-04   2.7980076024091940E-06   3.7917883395037090E-05  -1.1890623643598440E-06   5.8988263678209107E-05   1.3669014624616835E-04  -6.2812346005028558E-06   4.8249915778044258E-04   3.0985675989552379E-06   9.8645087194895986E-05  -4.7005060296267838E-05  -4.7401296351395086E-05  -7.2590546704538514E-05   9.7500071023828690E-07   4.1434420721612385E-05   1.6560032771471928E-05  -3.0822028916770715E-05  -1.7183032399098634E-06   1.6290545173810116E-05  -2.6130431737165916E-06   3.9000231593974607E-06  -1.5338393993710054E-05   9.9544129266497701E-05  -8.8749661973774682E-06   1.8643538268700734E-06  -3.8823347307664992E-06  -7.6292827601075574E-07   7.9513643609204691E-06   2.6701099403907774E-05   1.6791148805446338E-04   4.3917490094838200E-07   2.4782416766201510E-05   1.9102320548146818E-05   5.7410679066590122E-06  -8.0360675817698895E-06   1.1475238731183072E-04  -1.0290479837416981E-04   4.8337201450885671E-05   1.7695097528782121E-05  -5.7386842087370966E-05  -1.7087178723078601E-06   2.5056775702722618E-05  -5.1322201161833372E-06   2.6941927735054337E-04  -2.6371396069180503E-06   5.1054594487219302E-05  -4.7854255767700353E-05  -7.0484564922451481E-05  -1.5548837675851467E-06  -6.0255810593127883E-05  -3.2759104167235475E-05  -4.0750407924720876E-06  -3.9367557405203994E-06   3.2578935894747536E-05  -5.5635487607549190E-06  -5.3652069966374019E-06  -2.3817647919947166E-06  -2.4663429075906351E-06   3.0244648205516573E-05  -3.3466853436354569E-07  -1.4782537318757577E-05  -4.1447603733173492E-06   3.1026015667857545E-06  -2.6142277733447397E-05  -4.5137139885012622E-06  -2.2566612307261603E-07   8.0979712159211128E-04   7.8468468389247565E-04   1.9561266868463083E-05   2.1372054360880226E-05  -1.2492458269417304E-05   2.7683899829442307E-05  -1.3559019409859061E-05  -8.5437586906863196E-06  -2.6433999425731172E-05  -1.2472548948867478E-04   8.2694373329589144E-05   1.6982110522056270E-03   4.4293727485270116E-04
  0.0000000000000000E+00   0.0000000000000000E+00   0.0000000000000000E+00   0.0000000000000000E+00   0.0000000000000000E+00   0.0000000000000000E+00   0.0000000000000000E+00   0.0000000000000000E+00   0.0000000000000000E+00   0.0000000000000000E+00   0.0000000000000000E+00   0.0000000000000000E+00   0.0000000000000000E+00   0.0000000000000000E+00   0.0000000000000000E+00   0.0000000000000000E+00   0.0000000000000000E+00   0.0000000000000000E+00   0.0000000000000000E+00   0.0000000000000000E+00   0.0000000000000000E+00   0.0000000000000000E+00   0.0000000000000000E+00   0.0000000000000000E+00   0.0000000000000000E+00   0.0000000000000000E+00   0.0000000000000000E+00   0.0000000000000000E+00   0.0000000000000000E+00   0.0000000000000000E+00   0.0000000000000000E+00   0.0000000000000000E+00   0.0000000000000000E+00   0.0000000000000000E+00   0.0000000000000000E+00   0.0000000000000000E+00   0.0000000000000000E+00   0.0000000000000000E+00   0.0000000000000000E+00   0.0000000000000000E+00   0.0000000000000000E+00   0.0000000000000000E+00   0.0000000000000000E+00   0.0000000000000000E+00   0.0000000000000000E+00   0.0000000000000000E+00   0.0000000000000000E+00   0.0000000000000000E+00   0.0000000000000000E+00   0.0000000000000000E+00   0.0000000000000000E+00   0.0000000000000000E+00   0.0000000000000000E+00   0.0000000000000000E+00   0.0000000000000000E+00   0.0000000000000000E+00   0.0000000000000000E+00   0.0000000000000000E+00   0.0000000000000000E+00   0.0000000000000000E+00   0.0000000000000000E+00   0.0000000000000000E+00   0.0000000000000000E+00   0.0000000000000000E+00   0.0000000000000000E+00   0.0000000000000000E+00   0.0000000000000000E+00   0.0000000000000000E+00   0.0000000000000000E+00   0.0000000000000000E+00   0.0000000000000000E+00   0.0000000000000000E+00   0.0000000000000000E+00   0.0000000000000000E+00   0.0000000000000000E+00   0.0000000000000000E+00   0.0000000000000000E+00   0.0000000000000000E+00   0.0000000000000000E+00   0.0000000000000000E+00   0.0000000000000000E+00   0.0000000000000000E+00   0.0000000000000000E+00   0.0000000000000000E+00   0.0000000000000000E+00   0.0000000000000000E+00   0.0000000000000000E+00   0.0000000000000000E+00   0.0000000000000000E+00   0.0000000000000000E+00   0.0000000000000000E+00   0.0000000000000000E+00   0.0000000000000000E+00   0.0000000000000000E+00   0.0000000000000000E+00   0.0000000000000000E+00   0.0000000000000000E+00   0.0000000000000000E+00   0.0000000000000000E+00   0.0000000000000000E+00   0.0000000000000000E+00   0.0000000000000000E+00   0.0000000000000000E+00   0.0000000000000000E+00   0.0000000000000000E+00   0.0000000000000000E+00   0.0000000000000000E+00   0.0000000000000000E+00   0.0000000000000000E+00   0.0000000000000000E+00   0.0000000000000000E+00   0.0000000000000000E+00   0.0000000000000000E+00   0.0000000000000000E+00   0.0000000000000000E+00   0.0000000000000000E+00   0.0000000000000000E+00   0.0000000000000000E+00   0.0000000000000000E+00   0.0000000000000000E+00   0.0000000000000000E+00   0.0000000000000000E+00   0.0000000000000000E+00   0.0000000000000000E+00   0.0000000000000000E+00   0.0000000000000000E+00   0.0000000000000000E+00   0.0000000000000000E+00   0.0000000000000000E+00   0.0000000000000000E+00   0.0000000000000000E+00   0.0000000000000000E+00   0.0000000000000000E+00   0.0000000000000000E+00   0.0000000000000000E+00   0.0000000000000000E+00   0.0000000000000000E+00   0.0000000000000000E+00   0.0000000000000000E+00   0.0000000000000000E+00   0.0000000000000000E+00   0.0000000000000000E+00   0.0000000000000000E+00   0.0000000000000000E+00   0.0000000000000000E+00   0.0000000000000000E+00   0.0000000000000000E+00   0.0000000000000000E+00   0.0000000000000000E+00   0.0000000000000000E+00   0.0000000000000000E+00   0.0000000000000000E+00   0.0000000000000000E+00   0.0000000000000000E+00   0.0000000000000000E+00   0.0000000000000000E+00   0.0000000000000000E+00   0.0000000000000000E+00   0.0000000000000000E+00   0.0000000000000000E+00   0.0000000000000000E+00   0.0000000000000000E+00   0.0000000000000000E+00   0.0000000000000000E+00   0.0000000000000000E+00   0.0000000000000000E+00   0.0000000000000000E+00   0.0000000000000000E+00   0.0000000000000000E+00   0.0000000000000000E+00   0.0000000000000000E+00   0.0000000000000000E+00   0.0000000000000000E+00   0.0000000000000000E+00   0.0000000000000000E+00   0.0000000000000000E+00   0.0000000000000000E+00   0.0000000000000000E+00   0.0000000000000000E+00   0.0000000000000000E+00   0.0000000000000000E+00   0.0000000000000000E+00   0.0000000000000000E+00   0.0000000000000000E+00   0.0000000000000000E+00   0.0000000000000000E+00   0.0000000000000000E+00   0.0000000000000000E+00   0.0000000000000000E+00   0.0000000000000000E+00   0.0000000000000000E+00   0.0000000000000000E+00   0.0000000000000000E+00   0.0000000000000000E+00   0.0000000000000000E+00   0.0000000000000000E+00   0.0000000000000000E+00   0.0000000000000000E+00   0.0000000000000000E+00   0.0000000000000000E+00   0.0000000000000000E+00   0.0000000000000000E+00   0.0000000000000000E+00   0.0000000000000000E+00   0.0000000000000000E+00   0.0000000000000000E+00   0.0000000000000000E+00   0.0000000000000000E+00   0.0000000000000000E+00   0.0000000000000000E+00   0.0000000000000000E+00   0.0000000000000000E+00   0.0000000000000000E+00   0.0000000000000000E+00   0.0000000000000000E+00   0.0000000000000000E+00   0.0000000000000000E+00   0.0000000000000000E+00   0.0000000000000000E+00   0.0000000000000000E+00   0.0000000000000000E+00   0.0000000000000000E+00   0.0000000000000000E+00   0.0000000000000000E+00   0.0000000000000000E+00   0.0000000000000000E+00   0.0000000000000000E+00   0.0000000000000000E+00   0.0000000000000000E+00   0.0000000000000000E+00   0.0000000000000000E+00   0.0000000000000000E+00   0.0000000000000000E+00   0.0000000000000000E+00   0.0000000000000000E+00   0.0000000000000000E+00   0.0000000000000000E+00   0.0000000000000000E+00   0.0000000000000000E+00   0.0000000000000000E+00   0.0000000000000000E+00   0.0000000000000000E+00   0.0000000000000000E+00   0.0000000000000000E+00   0.0000000000000000E+00   0.0000000000000000E+00   0.0000000000000000E+00   0.0000000000000000E+00   0.0000000000000000E+00   0.0000000000000000E+00   0.0000000000000000E+00   0.0000000000000000E+00   0.0000000000000000E+00   0.0000000000000000E+00   0.0000000000000000E+00   0.0000000000000000E+00   0.0000000000000000E+00   0.0000000000000000E+00   0.0000000000000000E+00   0.0000000000000000E+00   0.0000000000000000E+00   0.0000000000000000E+00   0.0000000000000000E+00   0.0000000000000000E+00   0.0000000000000000E+00   0.0000000000000000E+00   0.0000000000000000E+00   0.0000000000000000E+00   0.0000000000000000E+00   0.0000000000000000E+00   0.0000000000000000E+00   0.0000000000000000E+00   0.0000000000000000E+00   0.0000000000000000E+00   0.0000000000000000E+00   0.0000000000000000E+00   0.0000000000000000E+00   0.0000000000000000E+00   0.0000000000000000E+00   0.0000000000000000E+00   0.0000000000000000E+00   0.0000000000000000E+00   0.0000000000000000E+00   0.0000000000000000E+00   0.0000000000000000E+00   0.0000000000000000E+00   0.0000000000000000E+00   0.0000000000000000E+00   0.0000000000000000E+00   0.0000000000000000E+00   0.0000000000000000E+00   0.0000000000000000E+00   0.0000000000000000E+00   0.0000000000000000E+00   0.0000000000000000E+00   0.0000000000000000E+00   0.0000000000000000E+00   0.0000000000000000E+00   0.0000000000000000E+00   0.0000000000000000E+00   0.0000000000000000E+00   0.0000000000000000E+00   0.0000000000000000E+00   0.0000000000000000E+00   0.0000000000000000E+00   0.0000000000000000E+00   0.0000000000000000E+00   0.0000000000000000E+00   0.0000000000000000E+00   0.0000000000000000E+00   0.0000000000000000E+00   0.0000000000000000E+00   0.0000000000000000E+00   0.0000000000000000E+00   0.0000000000000000E+00   0.0000000000000000E+00   0.0000000000000000E+00   0.0000000000000000E+00   0.0000000000000000E+00   0.0000000000000000E+00   0.0000000000000000E+00   0.0000000000000000E+00   0.0000000000000000E+00   0.0000000000000000E+00   0.0000000000000000E+00   0.0000000000000000E+00   0.0000000000000000E+00   0.0000000000000000E+00   0.0000000000000000E+00   0.0000000000000000E+00   0.0000000000000000E+00   0.0000000000000000E+00   0.0000000000000000E+00   0.0000000000000000E+00   0.0000000000000000E+00  -2.3392830595283042E-09   8.3261023036808039E-09  -1.4664209244040162E-10  -6.9916391066362533E-10  -8.6850780803271080E-08  -1.1498079957965288E-07   9.1919803499288276E-10  -7.6441622477042692E-08   2.2488861454468692E-09   1.5672282298679967E-08   2.3979560510652534E-09  -5.3822995589100589E-09   7.4318328678186617E-11  -1.0725566255216794E-08  -3.5158987351160903E-09  -1.7110974003985368E-08   7.3559729101614509E-09   1.6439613822218114E-08  -2.1437695934539463E-08   7.7921614981604107E-11  -6.1378737132892393E-09   2.5872455289157538E-08  -1.3498736031894347E-09  -7.7243928913540799E-10  -2.1840400731291584E-08  -1.5694352111834066E-08  -3.6379104682715607E-11   3.0708411592575473E-07  -2.0504671823118202E-09   3.9793835681418057E-08   1.6815613878360870E-08   1.2089468844019192E-10  -6.9071137396363824E-09  -1.6369001742871846E-08  -1.8436353813726559E-09   1.3224600031959114E-09   3.7907916349719857E-09   4.7364744950109649E-08  -7.0730989196623123E-09  -1.5132340117244340E-08   3.5690868062716532E-08   5.9567365103869889E-11  -2.3555233473739824E-09  -1.1054379648791380E-07  -8.4203728828804477E-08   2.0655727743440644E-09   8.9871089803015560E-08   1.4034051103290175E-08   1.5273641173380543E-08  -4.6599604846789382E-09  -3.0531424081072187E-09  -3.6102763947511949E-08  -1.3509478606233660E-08  -2.4349316324172291E-08  -3.8904661056850943E-08   4.1736425341217975E-08   7.7054882836075126E-08   1.4719965663747498E-07  -1.2578667621356761E-08  -1.2911260236401199E-09   2.5533963483147203E-10  -4.9364336899090632E-08  -3.6480512842246302E-08  -3.5834527707349552E-08   1.6798412407434966E-08   4.1447725610063502E-10   6.5822232158474544E-08  -1.1858678370724924E-07   2.2389639613425980E-10   3.6274893797682649E-11  -1.7010094533290281E-08   1.1598152353566921E-08  -1.6514616657256031E-09  -2.9517333880738137E-09   6.0171244213196858E-08  -2.4282926948693894E-08   5.6633229910656403E-08   1.5323350569984623E-08   5.4769000905760653E-07   2.5552150196080330E-09   1.3271004893245523E-07   1.1996065982120139E-07  -5.9874819450821021E-08   1.7419969355298973E-07  -1.8724774752608856E-08  -7.9185766380218217E-08   3.7923647071168466E-07   3.1290529005496408E-08  -2.5702254420933614E-09  -6.9760089675992670E-09   1.2603146095711703E-07   7.0905071813085178E-09   9.3106760630162037E-08   1.9307883610708960E-07   2.7569405002849347E-09   3.7448490564556085E-08  -6.4876336112698443E-09  -8.4888222363933731E-09  -3.2703360361606022E-08   6.3473316468304013E-08  -2.3450560105859698E-08   7.2799195672723792E-08   5.0478526604841617E-08   3.6219285963044745E-07   5.9058576424887651E-08   2.1782380727871288E-07   1.3425632267082038E-07  -2.8771126859015698E-08   1.5599891040849083E-07   3.5285757891113708E-08   6.7522432176324525E-08   4.1942407486203946E-08   2.3723188606497587E-08  -2.3221265684081326E-08  -7.5364887051964413E-08  -4.3498839580932591E-07   1.0373809186480292E-07   2.2165904200204701E-09   3.0361413655426907E-08   2.2835514166482259E-08   2.9628912420945329E-06  -1.6604304688272360E-05   2.9088799886986307E-06   7.7719654775390624E-05   5.9241211102236784E-07  -2.1884773221941965E-05  -1.9810461328229118E-06  -4.9381873928967347E-06  -2.9456687070590510E-06   6.6302131903699404E-07  -4.5661723815036732E-05   2.7156332807513236E-05   1.1733889626650581E-06  -5.3990520220175288E-06   6.1572466286714060E-05   3.5910133821502084E-05   3.1516740990714772E-05   3.9615580740188372E-04   7.7266721052885004E-05  -2.8256659368513191E-07  -6.6316540774181558E-05   3.8308139907848814E-07   4.1644838732186369E-06   1.6088453032510617E-05   5.5483991252985222E-05  -1.9396834999371108E-05   4.9182592177582077E-07  -3.5455895863763529E-05   1.3143573797469556E-05   1.0547976407597034E-04   1.4223837003023812E-07   3.5028299317711307E-05   4.2531310695749378E-05   1.6016697411822922E-04  -2.2268943260196111E-05   3.1708162646413305E-04   1.6147327023328525E-05   3.1747929070099865E-05  -3.1256391841347428E-07  -2.4746826694207335E-06   1.1821505321225059E-05   1.0607846082166049E-05  -9.1163093249452699E-06  -1.5116696773513002E-06   1.2107133625760540E-05   8.4119816478577626E-07  -7.1734319589205434E-06   2.0106292581685095E-06   5.9068136017663107E-05   2.3549478099896760E-06  -1.8923564998520180E-05   2.7470590737916618E-07   7.8439184100817845E-06  -4.3776907491027259E-05  -1.8243536697048953E-05  -8.9131012796340515E-07  -1.4040423196324496E-06  -9.0462787871203773E-06   3.1320393660846655E-05  -2.9687380457380438E-06   8.7268740149945163E-05   9.9228440827690226E-07  -4.9327885846101904E-06   3.6453902902604825E-07   4.5112277967243770E-04   1.5464044317334036E-04  -1.3547515374911456E-05  -7.1058241058062571E-06  -4.5395249288208767E-06  -1.0059982466394516E-05   1.2406672763472852E-05   8.1542296663577980E-05   1.6694476437037188E-05   4.2161789361805495E-06  -6.4425579851027166E-06  -6.6589942234504964E-07  -8.2640955232136776E-07  -5.2500499354622785E-05   9.6089905248564559E-06   3.9281778725169503E-06  -1.1190823083470967E-06  -6.3688931718437084E-06  -4.2079535807925018E-06   9.1935962748262165E-06  -1.2130071050337499E-07   1.4638412843701683E-05   5.1477897384383676E-05   3.0885995689808380E-06   2.2616122635876563E-05  -6.2512161706855753E-06  -1.8181609757344788E-06  -9.8436921076637017E-07   4.6937766818351258E-04  -5.0765360342990887E-06  -3.9392051633836929E-06   1.0660634768264048E-04  -8.2005365439321155E-07   1.3447134876600848E-05   2.2857206808553229E-06  -3.5453024304048804E-06  -1.3638283269983194E-06  -8.8587419912179847E-06  -1.4066559011389765E-05  -1.4803469103471784E-06  -1.6275061806880969E-05  -1.6135053230097038E-05   1.3225023041127132E-05   2.4988817926740878E-06  -1.4349555876802951E-04  -1.3755551947796721E-06   1.6828767771065071E-06  -3.1263117340531967E-06   1.6126706931099784E-05   6.0036843447339755E-05  -7.2457834581460701E-06   4.0743559271851133E-05  -5.4777822033078213E-06  -5.6825514725961398E-06  -7.5283938152315923E-06   1.6139027078230169E-04   2.4454054647756919E-06   7.0770387264941132E-05   7.4617706799706730E-06  -3.5314241835983110E-06  -2.3063609909314773E-06   2.0172704672015048E-06   1.1217669955323614E-05  -1.7973564380619478E-05  -1.1445505487679681E-06   7.0491268065603650E-05   1.7110050741531052E-04  -1.0307715325963715E-04  -5.3189804322936576E-07  -2.6452308374419725E-04  -4.4040460774358415E-06  -4.6111826650937133E-06   1.0548332452236987E-04   6.4698708041671239E-06  -3.0713416366799519E-06   2.5713060232141416E-06  -1.5935060564396504E-05  -6.9465903132637623E-07  -6.5612917347049999E-04  -4.1884110980215466E-06  -2.7404944902760217E-05  -9.9522398090485733E-05   3.7338730214379552E-06   2.7294355597359215E-07  -3.3550482861071193E-06   3.6613991504473505E-05   3.4594872145633295E-05  -3.6601372013372776E-06  -1.0565359456452469E-04  -1.8122815861676290E-05  -6.6529303170430234E-06   5.3048853251179229E-05   4.0528479045282684E-04  -7.6476399973896205E-07   6.5472323424096535E-06   1.9113927043952716E-05   1.6857389950182247E-05   2.5098546649266860E-06   1.0609463158332346E-06   1.6265055443340766E-05  -1.6085878879020731E-05   5.3843439453952788E-06  -4.4325336947712373E-05   1.4533764499073659E-05   1.0075021749065061E-04  -2.3192210367829030E-05   1.0131958414677911E-05   6.0163401104381473E-05  -1.6902010281988784E-05   1.1223745219958073E-07   5.1384477013456365E-05   1.5055242662828300E-05   1.7728095130728328E-05   3.2493298254396127E-06   1.0636515706421695E-04   1.1221554581227718E-04  -1.3522829500185159E-05   3.7439535613477109E-06  -1.9100748861237940E-05  -8.4249390210317824E-07   8.9351387863977422E-06  -6.8435197261894690E-06  -1.0919972677153503E-04  -1.5281397198517168E-06  -9.6314337367526614E-07   1.0671711411038621E-05   7.2119411519476234E-06  -2.6500373336319931E-06   3.2344733092750405E-05   9.0641655262483571E-05   2.8233731951504739E-05  -7.7800936496531314E-07  -3.0512615128901420E-07   4.8911749715785401E-04   1.3221464379158094E-04   1.5345273198038773E-05  -6.1641982883064293E-06  -1.5097511344927362E-05   1.7611258567587841E-07  -1.1301309703677150E-05   2.9394326920794502E-03  -2.2899852255699751E-05   1.4116006618470027E-07  -4.0292789958482857E-05  -1.6212299008161381E-06  -3.9876599714256270E-06   1.0983353786309799E-05   3.9802917390566449E-05   2.0883206452935774E-05   1.5553938235798122E-04   3.7154383087451671E-05  -8.3114023743241647E-06   8.2634893020558728E-05  -1.4313372264005529E-05   9.4660910589998761E-06   7.5680634944529551E-05  -2.0579466507656799E-06  -1.8041392205442007E-06  -3.4225078067584290E-05  -2.2214412908435668E-05  -3.8246478917437330E-05   3.4304973841747154E-04   3.3933750641070828E-05  -8.9085726460712548E-06  -1.9785809772643150E-05   4.8390364785768699E-05  -1.0083697563482430E-05  -1.2415968830490357E-04  -1.3332999624503746E-05   2.8610280223268325E-05   1.2573941500377101E-05   5.3729346079444772E-05   9.3866922731183649E-06  -3.4551452110851457E-05   2.7949531284657080E-04  -2.9201087747997735E-05   1.1249826010379201E-04  -5.7209585082771019E-07   4.6191100619478797E-07   6.5750838790918639E-05   9.1561134540776604E-05   1.0358558467101606E-03   2.8154828738305562E-04   7.8301260414060102E-05   2.7451915589761776E-07  -2.4943969363938113E-04   1.4759484306384342E-04  -1.3009482014482024E-05   1.2443373620624535E-04   4.0435475430987353E-05   2.4954289830063621E-06  -7.1978368468644750E-05  -1.6873516057537780E-05   2.4185236954452292E-05   1.6308156014788547E-06  -2.5747963853275245E-05   8.9548820460018491E-05  -9.2986208534760685E-06   3.1227469468995367E-05  -1.2596569911886414E-06   5.0503345998583348E-05   9.7651744833886358E-05  -4.1316815217442531E-06   3.7519939633904085E-04   2.4326150926752330E-06   7.4315148038872579E-05  -9.5335583705292388E-05  -5.0882929663291558E-05  -8.0130833900691738E-05   5.5978025962825047E-07   2.9458624747536935E-05   2.0995046083614807E-05  -3.2005023221553901E-05  -1.9352454647762598E-06   1.0075934127971033E-05  -1.7976610227937383E-06  -5.4111856129493425E-06  -1.5117111810569117E-05   7.0804579465710477E-05  -8.0845412062660776E-06  -6.4831512903376362E-07  -2.5907688034889839E-06  -6.4266714455971973E-07   7.9789029032515514E-07   2.5728491448797603E-05   1.1546939849171954E-04   6.9784302618073727E-07   3.3211364921238665E-05   1.4211773239033288E-05   5.0244304108727274E-06  -7.8896741704302175E-06   9.0055721291346533E-05  -1.0973777529377720E-04   3.6653098375288292E-05   1.5785929648404375E-05  -4.8397633561654641E-05  -1.4909773264893503E-06   1.7790923469835019E-05  -2.2734741307871086E-06   2.1573739234575115E-04  -2.2813042526797633E-06   4.0159805704865157E-05  -4.9048179506031196E-05  -5.2332787874231879E-05  -8.0158523668992464E-07  -4.9806022656002309E-05  -2.5267514642681363E-05  -8.0797012175677471E-06  -2.9464114314310211E-06   4.6994149451177133E-05  -7.4984368819469916E-06   2.5420284064771623E-06  -1.1233263889727825E-06  -1.9799435802512961E-07   2.2394627717357181E-05  -1.5551283448542212E-07  -1.4858527596217556E-05  -3.5995557234149109E-06   3.4962026000062699E-06  -1.0605979343484753E-05  -2.6162465324692135E-07   5.6253392189047889E-07   6.0876586432673902E-04   6.9172287027814163E-04   2.0013739283881369E-05   2.0417279032093727E-05  -1.1270835567017717E-05   3.0703726354322284E-05  -1.5740395472443396E-05  -8.4788472178478373E-06  -3.4637335674290895E-05  -8.2587030481605874E-05   9.6278050805033278E-05   1.1975603435703428E-03   3.5607580961961909E-04
  0.0000000000000000E+00   0.0000000000000000E+00   0.0000000000000000E+00   0.0000000000000000E+00   0.0000000000000000E+00   0.0000000000000000E+00   0.0000000000000000E+00   0.0000000000000000E+00   0.0000000000000000E+00   0.0000000000000000E+00   0.0000000000000000E+00   0.0000000000000000E+00   0.0000000000000000E+00   0.0000000000000000E+00   0.0000000000000000E+00   0.0000000000000000E+00   0.0000000000000000E+00   0.0000000000000000E+00   0.0000000000000000E+00   0.0000000000000000E+00   0.0000000000000000E+00   0.0000000000000000E+00   0.0000000000000000E+00   0.0000000000000000E+00   0.0000000000000000E+00   0.0000000000000000E+00   0.0000000000000000E+00   0.0000000000000000E+00   0.0000000000000000E+00   0.0000000000000000E+00   0.0000000000000000E+00   0.0000000000000000E+00   0.0000000000000000E+00   0.0000000000000000E+00   0.0000000000000000E+00   0.0000000000000000E+00   0.0000000000000000E+00   0.0000000000000000E+00   0.0000000000000000E+00   0.0000000000000000E+00   0.0000000000000000E+00   0.0000000000000000E+00   0.0000000000000000E+00   0.0000000000000000E+00   0.0000000000000000E+00   0.0000000000000000E+00   0.0000000000000000E+00   0.0000000000000000E+00   0.0000000000000000E+00   0.0000000000000000E+00   0.0000000000000000E+00   0.0000000000000000E+00   0.0000000000000000E+00   0.0000000000000000E+00   0.0000000000000000E+00   0.0000000000000000E+00   0.0000000000000000E+00   0.0000000000000000E+00   0.0000000000000000E+00   0.0000000000000000E+00   0.0000000000000000E+00   0.0000000000000000E+00   0.0000000000000000E+00   0.0000000000000000E+00   0.0000000000000000E+00   0.0000000000000000E+00   0.0000000000000000E+00   0.0000000000000000E+00   0.0000000000000000E+00   0.0000000000000000E+00   0.0000000000000000E+00   0.0000000000000000E+00   0.0000000000000000E+00   0.0000000000000000E+00   0.0000000000000000E+00   0.0000000000000000E+00   0.0000000000000000E+00   0.0000000000000000E+00   0.0000000000000000E+00   0.0000000000000000E+00   0.0000000000000000E+00   0.0000000000000000E+00   0.0000000000000000E+00   0.0000000000000000E+00   0.0000000000000000E+00   0.0000000000000000E+00   0.0000000000000000E+00   0.0000000000000000E+00   0.0000000000000000E+00   0.0000000000000000E+00   0.0000000000000000E+00   0.0000000000000000E+00   0.0000000000000000E+00   0.0000000000000000E+00   0.0000000000000000E+00   0.0000000000000000E+00   0.0000000000000000E+00   0.0000000000000000E+00   0.0000000000000000E+00   0.0000000000000000E+00   0.0000000000000000E+00   0.0000000000000000E+00   0.0000000000000000E+00   0.0000000000000000E+00   0.0000000000000000E+00   0.0000000000000000E+00   0.0000000000000000E+00   0.0000000000000000E+00   0.0000000000000000E+00   0.0000000000000000E+00   0.0000000000000000E+00   0.0000000000000000E+00   0.0000000000000000E+00   0.0000000000000000E+00   0.0000000000000000E+00   0.0000000000000000E+00   0.0000000000000000E+00   0.0000000000000000E+00   0.0000000000000000E+00   0.0000000000000000E+00   0.0000000000000000E+00   0.0000000000000000E+00   0.0000000000000000E+00   0.0000000000000000E+00   0.0000000000000000E+00   0.0000000000000000E+00   0.0000000000000000E+00   0.0000000000000000E+00   0.0000000000000000E+00   0.0000000000000000E+00   0.0000000000000000E+00   0.0000000000000000E+00   0.0000000000000000E+00   0.0000000000000000E+00   0.0000000000000000E+00   0.0000000000000000E+00   0.0000000000000000E+00   0.0000000000000000E+00   0.0000000000000000E+00   0.0000000000000000E+00   0.0000000000000000E+00   0.0000000000000000E+00   0.0000000000000000E+00   0.0000000000000000E+00   0.0000000000000000E+00   0.0000000000000000E+00   0.0000000000000000E+00   0.0000000000000000E+00   0.0000000000000000E+00   0.0000000000000000E+00   0.0000000000000000E+00   0.0000000000000000E+00   0.0000000000000000E+00   0.0000000000000000E+00   0.0000000000000000E+00   0.0000000000000000E+00   0.0000000000000000E+00   0.0000000000000000E+00   0.0000000000000000E+00   0.0000000000000000E+00   0.0000000000000000E+00   0.0000000000000000E+00   0.0000000000000000E+00   0.0000000000000000E+00   0.0000000000000000E+00   0.0000000000000000E+00   0.0000000000000000E+00   0.0000000000000000E+00   0.0000000000000000E+00   0.0000000000000000E+00   0.0000000000000000E+00   0.0000000000000000E+00   0.0000000000000000E+00   0.0000000000000000E+00   0.0000000000000000E+00   0.0000000000000000E+00   0.0000000000000000E+00   0.0000000000000000E+00   0.0000000000000000E+00   0.0000000000000000E+00   0.0000000000000000E+00   0.0000000000000000E+00   0.0000000000000000E+00   0.0000000000000000E+00   0.0000000000000000E+00   0.0000000000000000E+00   0.0000000000000000E+00   0.0000000000000000E+00   0.0000000000000000E+00   0.0000000000000000E+00   0.0000000000000000E+00   0.0000000000000000E+00   0.0000000000000000E+00   0.0000000000000000E+00   0.0000000000000000E+00   0.0000000000000000E+00   0.0000000000000000E+00   0.0000000000000000E+00   0.0000000000000000E+00   0.0000000000000000E+00   0.0000000000000000E+00   0.0000000000000000E+00   0.0000000000000000E+00   0.0000000000000000E+00   0.0000000000000000E+00   0.0000000000000000E+00   0.0000000000000000E+00   0.0000000000000000E+00   0.0000000000000000E+00   0.0000000000000000E+00   0.0000000000000000E+00   0.0000000000000000E+00   0.0000000000000000E+00   0.0000000000000000E+00   0.0000000000000000E+00   0.0000000000000000E+00   0.0000000000000000E+00   0.0000000000000000E+00   0.0000000000000000E+00   0.0000000000000000E+00   0.0000000000000000E+00   0.0000000000000000E+00   0.0000000000000000E+00   0.0000000000000000E+00   0.0000000000000000E+00   0.0000000000000000E+00   0.0000000000000000E+00   0.0000000000000000E+00   0.0000000000000000E+00   0.0000000000000000E+00   0.0000000000000000E+00   0.0000000000000000E+00   0.0000000000000000E+00   0.0000000000000000E+00   0.0000000000000000E+00   0.0000000000000000E+00   0.0000000000000000E+00   0.0000000000000000E+00   0.0000000000000000E+00   0.0000000000000000E+00   0.0000000000000000E+00   0.0000000000000000E+00   0.0000000000000000E+00   0.0000000000000000E+00   0.0000000000000000E+00   0.0000000000000000E+00   0.0000000000000000E+00   0.0000000000000000E+00   0.0000000000000000E+00   0.0000000000000000E+00   0.0000000000000000E+00   0.0000000000000000E+00   0.0000000000000000E+00   0.0000000000000000E+00   0.0000000000000000E+00   0.0000000000000000E+00   0.0000000000000000E+00   0.0000000000000000E+00   0.0000000000000000E+00   0.0000000000000000E+00   0.0000000000000000E+00   0.0000000000000000E+00   0.0000000000000000E+00   0.0000000000000000E+00   0.0000000000000000E+00   0.0000000000000000E+00   0.0000000000000000E+00   0.0000000000000000E+00   0.0000000000000000E+00   0.0000000000000000E+00   0.0000000000000000E+00   0.0000000000000000E+00   0.0000000000000000E+00   0.0000000000000000E+00   0.0000000000000000E+00   0.0000000000000000E+00   0.0000000000000000E+00   0.0000000000000000E+00   0.0000000000000000E+00   0.0000000000000000E+00   0.0000000000000000E+00   0.0000000000000000E+00   0.0000000000000000E+00   0.0000000000000000E+00   0.0000000000000000E+00   0.0000000000000000E+00   0.0000000000000000E+00   0.0000000000000000E+00   0.0000000000000000E+00   0.0000000000000000E+00   0.0000000000000000E+00   0.0000000000000000E+00   0.0000000000000000E+00   0.0000000000000000E+00   0.0000000000000000E+00   0.0000000000000000E+00   0.0000000000000000E+00   0.0000000000000000E+00   0.0000000000000000E+00   0.0000000000000000E+00   0.0000000000000000E+00   0.0000000000000000E+00   0.0000000000000000E+00   0.0000000000000000E+00   0.0000000000000000E+00   0.0000000000000000E+00   0.0000000000000000E+00   0.0000000000000000E+00   0.0000000000000000E+00   0.0000000000000000E+00   0.0000000000000000E+00   0.0000000000000000E+00   0.0000000000000000E+00   0.0000000000000000E+00   0.0000000000000000E+00   0.0000000000000000E+00   0.0000000000000000E+00   0.0000000000000000E+00   0.0000000000000000E+00   0.0000000000000000E+00   0.0000000000000000E+00   0.0000000000000000E+00   0.0000000000000000E+00   0.0000000000000000E+00   0.0000000000000000E+00   0.0000000000000000E+00   0.0000000000000000E+00   0.0000000000000000E+00   0.0000000000000000E+00   0.0000000000000000E+00   0.0000000000000000E+00   0.0000000000000000E+00   0.0000000000000000E+00   0.0000000000000000E+00   0.0000000000000000E+00  -2.8712776078448938E-10   1.4337479257379128E-09   3.0502678051703576E-11  -1.0089370449831651E-10  -1.2227934219171007E-08  -1.5376340402803266E-08   1.1499694640856357E-10  -1.1066026649874718E-08   1.6041986099540379E-10   2.5752163485415761E-09   4.1078827570312601E-10  -7.6818871537692612E-10   2.3629287674495720E-11  -1.5038554276122072E-09  -4.8184906179392375E-10  -1.5669121514674027E-09   9.9548676250610195E-10   2.2425709886347848E-09  -3.0883935219079950E-09   3.7600164612931298E-11  -8.9424118087275257E-10   4.2798070892985194E-09  -9.0525689872113731E-11  -1.0536043721506046E-10  -3.1607402377167853E-09  -1.9944055634323252E-09  -1.8170185432583967E-12   4.5817102616474231E-08  -3.4896188874176450E-10   6.5419756809776075E-09   2.7974931649796650E-09   9.5193376059137436E-11  -9.9632819825498997E-10  -2.3057626777357164E-09  -3.8491398389799456E-10   2.9740757110232569E-10   5.1706910361425068E-10   6.3152468857606813E-09  -9.9852547811969335E-10  -2.3213964206265356E-09   6.0009730154778818E-09   1.6969510397866343E-10  -3.3560325569180928E-10  -1.5525930858419469E-08  -9.6144173643503106E-09   2.7626174480215582E-10   1.4626086660485345E-08   1.6482525389474670E-09   2.5881133280620496E-09  -3.5366224374217083E-10  -3.5615415220259956E-10  -5.3240872179038213E-09  -1.7896390369396965E-09  -3.4487195567197468E-09  -5.2679006969386279E-09   5.6576607545507221E-09   1.0794377994501577E-08   2.5434336299803278E-08  -8.8907380948605286E-10  -5.9488860850176189E-11   2.2969631041276884E-11  -7.4699622083569540E-09  -5.3531577172162878E-09  -5.0228210440769043E-09   2.8296477816828399E-09   6.0010983707036377E-11   1.0831681182356757E-08  -1.7083734941963699E-08   7.2003130788318279E-11   6.4362185282420127E-11  -2.5061247612207748E-09   1.5877792927373663E-09  -2.3587015480609460E-10  -3.4763166362926328E-10   1.0092517518163142E-08  -3.7101111668535875E-09   1.0152476692252961E-08   1.7310349414550258E-09   8.1880544335568292E-08   3.2203496442339019E-10   2.1126647398129528E-08   2.1383485403144139E-08  -8.4983728258929543E-09   2.3069963426965223E-08  -1.9063263423116669E-09  -1.1294859070910760E-08   6.3754392436178963E-08   4.9081161855753704E-09  -3.1053396799371620E-10  -1.0072747656294305E-09   2.0188603101305318E-08   1.2288304755181380E-09   1.5001310749923693E-08   2.6515792332074632E-08   4.0258983755826774E-10   6.6372612449421991E-09  -9.0796038449590569E-10   8.7328241714713310E-10  -4.7874370934560440E-09   1.0311336775238450E-08  -2.3108685786649969E-09   1.2482818788835529E-08   6.3272657019260252E-09   6.5065072957541488E-08   6.9886589637633286E-09   3.4218563677351211E-08   2.4208872160293803E-08  -4.0998159235125232E-09   2.5740293080616237E-08   4.2309517167250761E-09   1.1912730189656095E-08   6.4838740951307012E-09   3.9975178414547460E-09  -3.5375387518773499E-09  -1.0729656339378560E-08  -5.2093720426476827E-08   1.5732315434650787E-08   4.6547576696112036E-10   3.8581630881805085E-09   4.5385504963458436E-09   2.8302533663254291E-07  -2.4470970171848788E-06   5.4699890362819273E-07   1.3272070455678605E-05   8.0117670462305206E-08  -3.0412731808708885E-06  -2.8059325053415315E-07  -6.7810212129063816E-07  -4.0041208763860379E-07   2.7881567319856213E-08  -6.7019844740402186E-06   3.8254858885639237E-06   2.3817302528101269E-07  -1.2549069307731078E-07   1.0427893113153415E-05   5.9112836586846426E-06   4.1655801047838665E-06   6.3716604778575538E-05   1.3357411930375716E-05  -3.8792283189452354E-08  -8.8915696544280074E-06   7.8328494305129398E-07   5.3589837322650471E-07   2.4253178727235007E-06   1.0792715396802061E-05  -2.7955656913363760E-06   1.4062803981990242E-07  -5.0374128004281846E-06   2.1848133218789430E-06   1.4013205111373827E-05   1.0649666499512340E-07   5.8516498341998686E-06   5.4132625945902151E-06   2.1284792700146810E-05  -3.2183565650078243E-06   5.2030676408471540E-05   3.2575032753382307E-06   5.6082011679558602E-06  -4.1705540686160415E-08  -5.6219089707176989E-08   1.5909323374076244E-06   1.7855404296767254E-06   6.5127896406260393E-08  -2.1226761338865583E-07   1.9185244785936697E-06   1.2003208099358386E-07  -1.0078354929199531E-06   2.8558917897682665E-07   1.0083181219011371E-05   3.6659833388265471E-07  -2.8016364564713210E-06   7.1250311576025506E-08   1.3230853183291841E-06  -6.0420606506478230E-06  -2.6264566657348218E-06  -1.2733012407317170E-07  -1.9606616016882325E-07  -1.3061234148572389E-06   4.8239017919113989E-06  -1.9029487898717765E-07   1.1984605811252418E-05   1.1672212270891817E-07  -6.7407583422465605E-07   8.9173071485395294E-08   6.3688160835895482E-05   2.4758013636949902E-05  -1.9962830396126681E-06  -7.7154531052720525E-07  -6.6937170160269300E-07  -1.4709228849320109E-06   1.6994354408145298E-06   1.0802761481644692E-05   3.3687812180437396E-06   3.0739466661713988E-06  -9.8515689029604332E-07  -6.9484748721650712E-08  -5.7589383813354123E-08  -7.5286511552332521E-06  -5.0303607458973958E-07   7.5354228151014817E-07  -1.6095123464742399E-07  -9.6833522570534751E-07  -6.1881221333692784E-07   1.5340034112366769E-06   5.1513849768517071E-07   2.3430411359361502E-06   8.5803954667128599E-06   7.0323943754017664E-07   3.0121556706424445E-06  -7.9573813194737734E-07  -2.0437001909830014E-07   8.1354414622695631E-07   7.3765843625525648E-05  -6.9002329658633778E-07  -5.4646971460530734E-07   1.7710714437769515E-05  -1.0457912127460242E-07   2.4230680214954792E-06   4.7560972894189712E-07  -4.5751680959154320E-07  -1.8526514891302324E-07  -1.3122252235807368E-06  -1.7949377442042437E-06  -1.8343739516976389E-07  -2.5193765208556836E-06  -2.4368502472257457E-06   2.2039554267889132E-06   4.3397153027761400E-07  -2.0914135258889745E-05  -2.9820024098685890E-07   3.0635870836552190E-07  -5.0037586915901925E-07   2.5809039824950734E-06   1.0683877834208247E-05  -8.0562129892826026E-07   5.3134003002503284E-06  -7.7997371938181694E-07  -8.2398820885092620E-07  -1.1442906208427678E-06   2.7773397485670914E-05   2.9551932095659969E-07   1.1539773337938594E-05   1.3190518727186756E-06  -4.2274068994091321E-07  -3.6958582219905470E-07   2.8012194042687066E-07   2.2238654111805684E-06  -2.5787377891148748E-06  -1.6487544013553576E-07   1.2722005713712865E-05   2.6641290673626419E-05  -1.4586271680012950E-05  -7.6415384849647119E-08  -3.4383140036388402E-05  -6.2777470480424178E-07  -6.1608370926763393E-07   1.7096284926941087E-05   1.3446013041002238E-06  -4.3271267710536988E-07   4.3211027512878603E-07  -2.2176807868097804E-06  -1.1455544723126150E-07  -7.5015354518043840E-05  -5.6650505580743629E-07  -3.8388052493333450E-06  -1.3920250600540027E-05   6.2173476442057432E-07   9.1715890328348203E-08  -4.4175828227643018E-07   6.1074392167868717E-06   5.7917588872252403E-06  -5.0982511119211873E-07  -1.3971855473572563E-05  -2.8784429195931321E-06  -5.6529896813276381E-07   7.0319434038558179E-06   7.4763785439785357E-05  -1.0463626182178898E-07   8.7868369912584623E-07   2.8979801034943089E-06   2.3040733436621719E-06   3.8202832567688044E-07  -1.1888166069320082E-07   2.6114975299525319E-06  -2.2998341366471515E-06   7.1218288206476624E-07  -5.6439975130215378E-06   2.3196079908367883E-06   1.5922459843965926E-05  -3.3259424515468302E-06   1.7368676649861753E-06   7.7749566729025522E-06  -2.4763942536941625E-06   2.2795396455246811E-08   6.5864365274087571E-06   2.8682958264981130E-06   2.9302388709835883E-06   5.7615513654162778E-07   1.4009312908864004E-05   1.4071684781095429E-05  -1.7931621066597536E-06   5.1564279344310940E-07  -2.7860661765199304E-06  -8.8121473191677422E-09   1.2529131166694042E-06  -8.8687432797264113E-07  -1.6002107460307417E-05  -2.1239945291963036E-07  -1.3385379509340897E-07   1.3165437981142983E-06   1.2160301648206106E-06  -3.5129852110941433E-07   4.1576365966370433E-06   1.3645409172595792E-05   4.8909577627443244E-06  -9.6850120790683772E-08  -2.1589955625045794E-08   6.7278411958763802E-05   2.1792139427220150E-05   2.5302579749248862E-06  -9.2218341442166000E-07  -2.1281262074438375E-06   2.8492456695979339E-08  -1.6998919675282733E-06   4.7140933526091663E-04  -2.7029475556422282E-06   1.9184213379093738E-08  -5.8199237257438368E-06  -2.1193704414307247E-07  -5.6875412019715314E-07   1.8179244688519024E-06   6.3995248581218640E-06   2.4752238957577095E-06   2.4875455437421474E-05   4.4973577644364490E-06  -1.0691799963917878E-06   1.3438108953330499E-05  -2.0990876654862524E-06   1.6903599122915551E-06   1.1953248860333362E-05  -2.9502008748685643E-07  -2.3406887828778713E-07  -4.7638720145544607E-06  -3.2791651865915030E-06  -5.2253495593218518E-06   4.5369549756300039E-05   5.1979015390240011E-06  -1.0850385466897756E-06  -3.2148465454451695E-06   9.1214544973025604E-06  -1.4801185438167857E-06  -1.7263650198643058E-05  -1.6404622107485947E-06   4.6661421706786627E-06   2.3686863619812629E-06   1.2452569322985708E-05   1.4861121120435372E-06  -4.6211285619141623E-06   4.4325852231918438E-05  -4.3023719270537858E-06   1.6748883376529823E-05  -8.0167575359577226E-08   3.8531459172144776E-08   9.3599182288442119E-06   1.4076596714532390E-05   1.6314794332000131E-04   4.1054509259775440E-05   1.3840257878636789E-05  -1.8386685675484903E-08  -3.4811152555336008E-05   2.5894305705628739E-05  -1.9137314193642747E-06   1.9318213845710651E-05   4.9856638488320605E-06   4.4945153979758366E-07  -1.0395354161646520E-05  -2.3392927955282144E-06   4.4846436884668815E-06   5.4566422949860263E-07  -3.4413409908330487E-06   1.4116766570604530E-05  -1.9661692918984758E-06   5.3336047953510450E-06  -1.5533721725345958E-07   8.7989850193653998E-06   1.5796288907489680E-05  -3.4243580308230535E-07   6.0744951722615491E-05   3.9791569664360090E-07   9.2413469798225073E-06  -1.1274854632400540E-05  -7.0999672388581161E-06  -1.1774754256100073E-05   1.1520247801784304E-07   5.1594195348287193E-06   3.1605414098618448E-06  -4.6192143763062509E-06  -2.5629605772995121E-07   3.0264733200190548E-06   5.4140769882124332E-07  -6.7739656456344377E-07  -2.2273009818680685E-06   1.2588666253643403E-05  -1.2012651134430357E-06  -2.3519743133680138E-07  -3.8620694515011340E-07  -7.1914713481916666E-08   2.5961419627266579E-07   3.4473518754103000E-06   1.7931720457648538E-05   9.6149998801701362E-08   5.0690579688493067E-06   2.3587228249713530E-06   6.0972218300812682E-07  -1.0607978112904445E-06   1.4943550298362713E-05  -1.5336806544518564E-05   5.8978738064708308E-06   1.9532720848187403E-06  -7.4514975070782431E-06  -1.6299959410694447E-07   3.1524035625618794E-06  -3.1206361871902123E-07   3.3267431032242720E-05  -3.2389673434050205E-07   6.6754983948452599E-06  -6.9327802822082670E-06  -7.2716000662400474E-06  -1.1634959737325870E-07  -4.6360896535270231E-06  -3.7163596125048678E-06  -1.1666335353636928E-06  -4.2047669110032468E-07   7.5052335679768027E-06  -1.1624041064394819E-06  -3.8320556154105178E-08   4.3342086676604457E-07   1.3164219715013731E-07   2.7225935911842603E-06   9.3957312734713539E-10  -2.1113202133253305E-06  -5.4003891531656506E-07   5.1474126373894921E-07  -1.7134745409238823E-06  -1.1849490647695926E-07   7.6362449975685175E-08   9.7484122114523941E-05   1.2442174522708389E-04   2.7595555766780008E-06   2.6851794712755164E-06  -1.4632847323603963E-06   4.1401036846174614E-06  -2.3010837835762226E-06  -1.0419482384829593E-06  -4.4312451939730858E-06  -1.1881865660908878E-05   1.3350224090257705E-05   1.8234434781731339E-04   5.9917339331102567E-05
  0.0000000000000000E+00   0.0000000000000000E+00   0.0000000000000000E+00   0.0000000000000000E+00   0.0000000000000000E+00   0.0000000000000000E+00   0.0000000000000000E+00   0.0000000000000000E+00   0.0000000000000000E+00   0.0000000000000000E+00   0.0000000000000000E+00   0.0000000000000000E+00   0.0000000000000000E+00   0.0000000000000000E+00   0.0000000000000000E+00   0.0000000000000000E+00   0.0000000000000000E+00   0.0000000000000000E+00   0.0000000000000000E+00   0.0000000000000000E+00   0.0000000000000000E+00   0.0000000000000000E+00   0.0000000000000000E+00   0.0000000000000000E+00   0.0000000000000000E+00   0.0000000000000000E+00   0.0000000000000000E+00   0.0000000000000000E+00   0.0000000000000000E+00   0.0000000000000000E+00   0.0000000000000000E+00   0.0000000000000000E+00   0.0000000000000000E+00   0.0000000000000000E+00   0.0000000000000000E+00   0.0000000000000000E+00   0.0000000000000000E+00   0.0000000000000000E+00   0.0000000000000000E+00   0.0000000000000000E+00   0.0000000000000000E+00   0.0000000000000000E+00   0.0000000000000000E+00   0.0000000000000000E+00   0.0000000000000000E+00   0.0000000000000000E+00   0.0000000000000000E+00   0.0000000000000000E+00   0.0000000000000000E+00   0.0000000000000000E+00   0.0000000000000000E+00   0.0000000000000000E+00   0.0000000000000000E+00   0.0000000000000000E+00   0.0000000000000000E+00   0.0000000000000000E+00   0.0000000000000000E+00   0.0000000000000000E+00   0.0000000000000000E+00   0.0000000000000000E+00   0.0000000000000000E+00   0.0000000000000000E+00   0.0000000000000000E+00   0.0000000000000000E+00   0.0000000000000000E+00   0.0000000000000000E+00   0.0000000000000000E+00   0.0000000000000000E+00   0.0000000000000000E+00   0.0000000000000000E+00   0.0000000000000000E+00   0.0000000000000000E+00   0.0000000000000000E+00   0.0000000000000000E+00   0.0000000000000000E+00   0.0000000000000000E+00   0.0000000000000000E+00   0.0000000000000000E+00   0.0000000000000000E+00   0.0000000000000000E+00   0.0000000000000000E+00   0.0000000000000000E+00   0.0000000000000000E+00   0.0000000000000000E+00   0.0000000000000000E+00   0.0000000000000000E+00   0.0000000000000000E+00   0.0000000000000000E+00   0.0000000000000000E+00   0.0000000000000000E+00   0.0000000000000000E+00   0.0000000000000000E+00   0.0000000000000000E+00   0.0000000000000000E+00   0.0000000000000000E+00   0.0000000000000000E+00   0.0000000000000000E+00   0.0000000000000000E+00   0.0000000000000000E+00   0.0000000000000000E+00   0.0000000000000000E+00   0.0000000000000000E+00   0.0000000000000000E+00   0.0000000000000000E+00   0.0000000000000000E+00   0.0000000000000000E+00   0.0000000000000000E+00   0.0000000000000000E+00   0.0000000000000000E+00   0.0000000000000000E+00   0.0000000000000000E+00   0.0000000000000000E+00   0.0000000000000000E+00   0.0000000000000000E+00   0.0000000000000000E+00   0.0000000000000000E+00   0.0000000000000000E+00   0.0000000000000000E+00   0.0000000000000000E+00   0.0000000000000000E+00   0.0000000000000000E+00   0.0000000000000000E+00   0.0000000000000000E+00   0.0000000000000000E+00   0.0000000000000000E+00   0.0000000000000000E+00   0.0000000000000000E+00   0.0000000000000000E+00   0.0000000000000000E+00   0.0000000000000000E+00   0.0000000000000000E+00   0.0000000000000000E+00   0.0000000000000000E+00   0.0000000000000000E+00   0.0000000000000000E+00   0.0000000000000000E+00   0.0000000000000000E+00   0.0000000000000000E+00   0.0000000000000000E+00   0.0000000000000000E+00   0.0000000000000000E+00   0.0000000000000000E+00   0.0000000000000000E+00   0.0000000000000000E+00   0.0000000000000000E+00   0.0000000000000000E+00   0.0000000000000000E+00   0.0000000000000000E+00   0.0000000000000000E+00   0.0000000000000000E+00   0.0000000000000000E+00   0.0000000000000000E+00   0.0000000000000000E+00   0.0000000000000000E+00   0.0000000000000000E+00   0.0000000000000000E+00   0.0000000000000000E+00   0.0000000000000000E+00   0.0000000000000000E+00   0.0000000000000000E+00   0.0000000000000000E+00   0.0000000000000000E+00   0.0000000000000000E+00   0.0000000000000000E+00   0.0000000000000000E+00   0.0000000000000000E+00   0.0000000000000000E+00   0.0000000000000000E+00   0.0000000000000000E+00   0.0000000000000000E+00   0.0000000000000000E+00   0.0000000000000000E+00   0.0000000000000000E+00   0.0000000000000000E+00   0.0000000000000000E+00   0.0000000000000000E+00   0.0000000000000000E+00   0.0000000000000000E+00   0.0000000000000000E+00   0.0000000000000000E+00   0.0000000000000000E+00   0.0000000000000000E+00   0.0000000000000000E+00   0.0000000000000000E+00   0.0000000000000000E+00   0.0000000000000000E+00   0.0000000000000000E+00   0.0000000000000000E+00   0.0000000000000000E+00   0.0000000000000000E+00   0.0000000000000000E+00   0.0000000000000000E+00   0.0000000000000000E+00   0.0000000000000000E+00   0.0000000000000000E+00   0.0000000000000000E+00   0.0000000000000000E+00   0.0000000000000000E+00   0.0000000000000000E+00   0.0000000000000000E+00   0.0000000000000000E+00   0.0000000000000000E+00   0.0000000000000000E+00   0.0000000000000000E+00   0.0000000000000000E+00   0.0000000000000000E+00   0.0000000000000000E+00   0.0000000000000000E+00   0.0000000000000000E+00   0.0000000000000000E+00   0.0000000000000000E+00   0.0000000000000000E+00   0.0000000000000000E+00   0.0000000000000000E+00   0.0000000000000000E+00   0.0000000000000000E+00   0.0000000000000000E+00   0.0000000000000000E+00   0.0000000000000000E+00   0.0000000000000000E+00   0.0000000000000000E+00   0.0000000000000000E+00   0.0000000000000000E+00   0.0000000000000000E+00   0.0000000000000000E+00   0.0000000000000000E+00   0.0000000000000000E+00   0.0000000000000000E+00   0.0000000000000000E+00   0.0000000000000000E+00   0.0000000000000000E+00   0.0000000000000000E+00   0.0000000000000000E+00   0.0000000000000000E+00   0.0000000000000000E+00   0.0000000000000000E+00   0.0000000000000000E+00   0.0000000000000000E+00   0.0000000000000000E+00   0.0000000000000000E+00   0.0000000000000000E+00   0.0000000000000000E+00   0.0000000000000000E+00   0.0000000000000000E+00   0.0000000000000000E+00   0.0000000000000000E+00   0.0000000000000000E+00   0.0000000000000000E+00   0.0000000000000000E+00   0.0000000000000000E+00   0.0000000000000000E+00   0.0000000000000000E+00   0.0000000000000000E+00   0.0000000000000000E+00   0.0000000000000000E+00   0.0000000000000000E+00   0.0000000000000000E+00   0.0000000000000000E+00   0.0000000000000000E+00   0.0000000000000000E+00   0.0000000000000000E+00   0.0000000000000000E+00   0.0000000000000000E+00   0.0000000000000000E+00   0.0000000000000000E+00   0.0000000000000000E+00   0.0000000000000000E+00   0.0000000000000000E+00   0.0000000000000000E+00   0.0000000000000000E+00   0.0000000000000000E+00   0.0000000000000000E+00   0.0000000000000000E+00   0.0000000000000000E+00   0.0000000000000000E+00   0.0000000000000000E+00   0.0000000000000000E+00   0.0000000000000000E+00   0.0000000000000000E+00   0.0000000000000000E+00   0.0000000000000000E+00   0.0000000000000000E+00   0.0000000000000000E+00   0.0000000000000000E+00   0.0000000000000000E+00   0.0000000000000000E+00   0.0000000000000000E+00   0.0000000000000000E+00   0.0000000000000000E+00   0.0000000000000000E+00   0.0000000000000000E+00   0.0000000000000000E+00   0.0000000000000000E+00   0.0000000000000000E+00   0.0000000000000000E+00   0.0000000000000000E+00   0.0000000000000000E+00   0.0000000000000000E+00   0.0000000000000000E+00   0.0000000000000000E+00   0.0000000000000000E+00   0.0000000000000000E+00   0.0000000000000000E+00   0.0000000000000000E+00   0.0000000000000000E+00   0.0000000000000000E+00   0.0000000000000000E+00   0.0000000000000000E+00   0.0000000000000000E+00   0.0000000000000000E+00   0.0000000000000000E+00   0.0000000000000000E+00   0.0000000000000000E+00   0.0000000000000000E+00   0.0000000000000000E+00   0.0000000000000000E+00   0.0000000000000000E+00   0.0000000000000000E+00   0.0000000000000000E+00   0.0000000000000000E+00   0.0000000000000000E+00   0.0000000000000000E+00   0.0000000000000000E+00   0.0000000000000000E+00   0.0000000000000000E+00   0.0000000000000000E+00   0.0000000000000000E+00   0.0000000000000000E+00   0.0000000000000000E+00   0.0000000000000000E+00   0.0000000000000000E+00   0.0000000000000000E+00   0.0000000000000000E+00   0.0000000000000000E+00   0.0000000000000000E+00  -3.4763241944370868E-10   1.2165675782766567E-09  -1.1292969255082248E-11  -9.9553042383803177E-11  -1.4165884386041539E-08  -1.8247753951178106E-08   2.6437534268789222E-10  -1.2464204913227343E-08   4.3052200829653903E-10   2.2829157349938308E-09   3.5735501939268150E-10  -7.9666615307680625E-10   6.4833662218751265E-11  -1.6374970354924892E-09  -5.7892114757828096E-10  -2.4877480299811840E-09   1.4110768905154947E-09   3.1618055520787116E-09  -3.3454450810272225E-09   7.3689359195478231E-12  -9.0643961473772384E-10   3.9135604901861324E-09  -2.2158173127866463E-10  -7.5831841766345790E-11  -3.6617552600545691E-09  -2.5376041516563379E-09   5.8305750810866019E-11   3.7805730523200626E-08  -2.2172503211460874E-10   5.6115248925917754E-09   2.4561127455384679E-09   2.1683312046728320E-11  -1.1200875696679090E-09  -2.7673828154267493E-09   1.6490300395548486E-10   4.6528026202564320E-10   8.5023813949615792E-10   1.0383022197280329E-08  -1.0354752182192787E-09  -2.2254459656312035E-09   5.3598855789576440E-09   4.1143126708075116E-11  -3.3344564013532953E-10  -1.8319874902052426E-08  -1.4065775938371567E-08   6.2509404080514748E-10   1.2862330531389670E-08   2.6826840034190606E-09   2.2615301312011896E-09  -6.7696880711023901E-10  -2.7277492993333159E-10  -4.9000402737669244E-09  -1.8512770406675880E-09  -3.9841096983289501E-09  -6.6148760821097263E-09   8.0568616380632332E-09   1.5715237185230298E-08   2.1414054632110086E-08  -2.1135928690582248E-09  -2.0633693465698971E-10   3.2001626834185771E-10  -7.2298209519508551E-09  -6.0232662746995950E-09  -5.7528053841974575E-09   2.5616744758482444E-09   2.0060072924365033E-10   9.4442445377107028E-09  -1.9289463162068631E-08   3.3201711283434265E-10   2.0460393654973410E-11  -2.7080007431376480E-09   2.4673233213618888E-09  -2.4769137196398263E-10  -2.6403520772916057E-10   8.8683633771471111E-09  -2.4497973700958351E-09   7.1104691547925582E-09   3.5868878392265552E-09   7.1922043374343535E-08   1.0456390130386422E-09   2.0277601356375361E-08   1.7692139048535642E-08  -8.4745764319148933E-09   3.2705355932756478E-08  -3.1613482641300034E-09  -1.2853890179926527E-08   4.8606927235513375E-08   6.5274031838282350E-09  -3.9693967823031883E-10  -1.1401962727863364E-09   1.7923641087193152E-08   1.0589612710912927E-09   1.5337068104551489E-08   2.8017379622825861E-08   6.5856685168752244E-10   5.2563797133872121E-09  -1.0066101036312850E-09  -3.4554687935648590E-09  -4.7449365553034694E-09   1.1055621668495498E-08  -3.5519546444917830E-09   1.0048556464837504E-08   1.0211214629886158E-08   4.6985650087793306E-08   1.2293999380221072E-08   2.9819359671662143E-08   1.8080211084965380E-08  -4.2388464115600259E-09   2.1024749078822293E-08   8.2167739973780236E-09   9.2959919760243884E-09   7.0515038725919841E-09   2.6190287714151860E-09  -3.4548329693264677E-09  -1.2357707743360629E-08  -5.9535409864453462E-08   1.8131665439958272E-08   3.1983167649889138E-10   5.9946643742622966E-09   3.1512717316831695E-09   8.2069809440490039E-07  -1.5979067958718088E-06   4.0339218948231831E-07   1.1567605278048504E-05   2.2419331856795713E-07  -3.2151476031762107E-06  -2.9291115157156331E-07  -6.4352627051599465E-07  -4.6023261330496038E-07   2.0466636554230807E-07  -7.3887989204307008E-06   5.9921206373806896E-06  -8.2638355963491195E-08  -9.1205685581080535E-07   1.0417687405926564E-05   5.3303563881145057E-06   6.6664104621148376E-06   5.6544267195732844E-05   1.0579837091778569E-05  -2.7360866236493061E-08  -1.0653002886313627E-05  -1.9308649295065933E-07   9.3149472545274919E-07   2.6200521003422615E-06   8.1507081229039622E-06  -3.3384758840392440E-06   9.5662802625313031E-08  -5.8681486765794702E-06   2.0796289962412029E-06   1.5481605779343344E-05   5.6110606475549021E-09   5.0242725571135352E-06   7.6545437000518146E-06   2.9706019830204454E-05  -3.4159799411502983E-06   4.0534884561480882E-05   1.6221560182046425E-06   4.5689439995266856E-06  -2.4609889215322562E-08  -4.3508523755789263E-07   2.1744866108308513E-06   1.5324696096219309E-06  -3.1886975578204450E-06  -1.8665398289241627E-07   1.9149210696357183E-06   2.1791054002196719E-07  -1.0316081781912556E-06   4.2995815878910342E-07   8.0318245094147884E-06   5.0580162423241669E-07  -2.6527903422426814E-06   6.9440915738652596E-08   1.2059181749939303E-06  -7.0397636525830642E-06  -2.7935510431994197E-06  -1.3393671709420202E-07  -1.8655525369863104E-07  -1.5119459299959584E-06   4.9520225046211730E-06  -4.3016387450721440E-07   1.7617570815731011E-05   2.7186754128873181E-07  -6.6094522891452300E-07   6.8273458526064515E-08   6.2762579616890623E-05   2.3383869989399863E-05  -2.2593505043383062E-06  -1.1554503528916190E-06  -7.3087215798178792E-07  -1.6116276246821099E-06   2.6370972159095951E-06   1.6604876438824489E-05   2.4095007938157154E-06   2.3014293211257112E-07  -9.5334065921589435E-07  -2.7693116892351624E-08  -1.3348341912549324E-07  -8.6218164635620753E-06   5.2187824993411883E-06   6.5432115222703797E-07  -1.7425078798007574E-07  -9.2365723959921487E-07  -6.7517945285350217E-07   1.3625732013856793E-06  -1.0469143217731140E-07   2.9347257796707049E-06   7.3262559523789278E-06   5.1582830673170992E-07   4.2356774271953507E-06  -1.0284910349393249E-06  -2.9283099358173975E-07  -1.9144692615810791E-07   5.9325248917561420E-05  -7.9682127674539919E-07  -6.2527749326336685E-07   1.5061038022492493E-05  -8.4162202751743846E-08   1.8412308825874403E-06   3.3699595206459065E-07  -6.1491028570739487E-07  -1.7740789710441584E-07  -1.4544053365481500E-06  -2.2215711170802998E-06  -2.3629477329109866E-07  -2.4066523299546603E-06  -2.6341193244734005E-06   1.9247886582157324E-06   6.3772351287833145E-07  -2.2865068158629191E-05   2.1287082139301205E-07   2.7940295944066271E-07  -3.5241250045832586E-07   2.4353822396037389E-06   8.6176052586690210E-06  -9.9913091003488229E-07   9.6241151936902982E-06  -7.9082166157210397E-07  -9.1417817078146262E-07  -1.1031777607437465E-06   2.0825787886028227E-05   6.9057506168960717E-07   1.1667400681256735E-05   1.0796012659979133E-06  -5.7327306956895077E-07  -5.8857011561384568E-08   4.3236536503961760E-07   1.5686103290409286E-06  -2.6649896995246394E-06  -1.8020028126241546E-07   9.3698557457170394E-06   2.4152178612868465E-05  -1.7441319981869382E-05  -6.2712038382560490E-08  -4.0650079308097089E-05  -7.3994924617227160E-07  -6.7004235894155596E-07   1.4169671142548147E-05   8.1170372249314846E-07  -5.2510357711730476E-07   3.9216163913497153E-07  -2.6573395723248108E-06   5.9995335292715872E-08  -1.0515869050719327E-04  -6.9239960524195441E-07  -3.8951175155709547E-06  -1.6025703839450569E-05   5.7339778547033071E-07   6.1075670710337584E-08  -5.4880511197717072E-07   4.9366717780253894E-06   4.8380710764783119E-06  -5.3263431972792219E-07  -1.6505237327767541E-05  -1.5743252964145508E-06  -1.0932648392134371E-06   1.0043695084579089E-05   5.1649044475589525E-05  -9.7236524844044701E-08   1.2815706713993122E-06   3.9995385291617849E-06   3.3479499600541874E-06   6.0592240080128950E-07   3.2359746528106282E-07   2.5090368578125737E-06  -2.4793967824244231E-06   1.0347540344498668E-06  -6.5346528791274795E-06   2.1786094338187260E-06   1.4649713429163202E-05  -3.9743463654788732E-06   1.5187586344389482E-06   1.1376902247105091E-05  -2.2287408753849160E-06   8.3587216281506697E-08   9.9313065938339410E-06   1.8031269974666024E-06   2.1013548031362549E-06   4.8247896347239818E-07   1.9370043157063700E-05   1.6010077245842397E-05  -2.2102068501446657E-06   9.4517365282041801E-07  -2.7385150628219209E-06  -1.5107736803287579E-07   1.8424500149499308E-06  -1.1773992881593480E-06  -3.7175159995041168E-06  -1.8476813720734570E-07  -1.1711480412646161E-07   2.1639657934364293E-06   1.0951710359121507E-06  -4.3149951173015314E-07   6.1312894585557973E-06   1.2159321587306338E-05   4.1011121245992478E-06  -1.3821675781264308E-07  -5.0080970981924467E-08   7.3319282014914670E-05   1.7653350412106570E-05   2.2443427941258973E-06  -9.0863009400956689E-07  -2.4012134527013556E-06   7.4548789703295933E-08  -1.3509958097650698E-06   3.5101937548151160E-04  -4.0612055849618628E-06   7.7559858966247291E-08  -5.8060032624500694E-06  -1.3782629788655391E-07  -6.4388272439311043E-07   1.6216075868157055E-06   6.5503513777869191E-06   4.5156615778897959E-06   2.3052892949836766E-05   6.9452623539983413E-06  -8.5769653962297918E-07   1.3982957469991312E-05  -2.2166547752213160E-06   1.6811689666444898E-06   1.1151761144307869E-05  -3.2667566726515029E-07  -2.2902268336149245E-07  -5.6369467655023501E-06  -3.7676869409712478E-06  -6.6902127335540013E-06   6.0507368100754795E-05   6.0690760367484086E-06  -1.5095076635347682E-06  -3.5858260908759536E-06   6.6606027554850951E-06  -1.5994953465071906E-06  -2.0806025040594202E-05  -2.2957059740020259E-06   4.1158187490447324E-06   1.7595026214826433E-06   7.0853420911471797E-06   1.4153541005884236E-06  -5.7080155611427168E-06   3.6460837445083365E-05  -4.3134087850182748E-06   2.0531898611488633E-05   1.1257433145825133E-08   4.7560275060742884E-07   1.0416414761497726E-05   1.5706070445696912E-05   1.3043884027257789E-04   4.1741009594246085E-05   1.0617653473473584E-05   1.1853769971860644E-07  -4.2292929568506744E-05   1.9443469398253224E-05  -2.0135337658250997E-06   1.7091038790129972E-05   8.3235847421413971E-06   3.6663073079869764E-07  -1.0266191520011599E-05  -2.5057801549247207E-06   3.1499491002565484E-06  -2.1105506843106212E-07  -3.1353228353734401E-06   1.2397183387044821E-05  -6.1601090668916271E-07   4.3110600420883716E-06  -1.7651154578720630E-07   6.9836411275057839E-06   1.4816042884991982E-05  -2.0056768860178666E-07   4.6330702139137019E-05   3.6903982456524904E-07   1.3446811039742957E-05  -1.2548875511437324E-05  -8.8750605294988738E-06  -1.3346803386195183E-05   8.4962760361043540E-08   3.8755163481743753E-06   4.0723752678314005E-06  -5.2389811903297380E-06  -4.5407438283542365E-08   5.1141275496747276E-07  -3.2258030467922276E-07  -1.2366672394881273E-06  -2.1512024219680715E-06   1.1013969105624683E-05  -1.1674942498714659E-06   8.8839240535864187E-08  -3.3987825378808926E-07  -1.0303139270164429E-07  -2.9155601380789265E-07   5.1775498616403284E-06   1.8290131581662557E-05   2.4214622711097731E-07   5.8572056043247592E-06   2.1318795499535047E-06   2.8156362253701511E-06  -1.2843919851018093E-06   1.2365498220256401E-05  -1.8547851681474905E-05   5.3956572004764040E-06   3.0057115462279226E-06  -7.0875133575953832E-06  -2.4699476452366868E-07   2.6468354491092638E-06  -3.7082525441767712E-07   2.7402874940933628E-05  -3.3711728132624101E-07   5.8969466436561457E-06  -7.9003114508109919E-06  -8.2622811360759075E-06  -2.1312555232085844E-08  -7.7809976745714427E-06  -3.6675938996122454E-06  -1.4910799092639065E-06  -3.1234506251447463E-07   8.1740164539271744E-06  -9.7981615917909536E-07   1.4563905961329710E-06  -2.8430833576851668E-07  -9.1351153260778106E-08   3.7674868066868884E-06  -1.3827468639341707E-08  -2.3793370787678776E-06  -5.2915344031486050E-07   7.4752632443231040E-07   8.2383912658243653E-08   1.0849191141890419E-07   2.8039932262444770E-07   8.2650852761442749E-05   9.1167462295864435E-05   4.0000050797430869E-06   3.7994245606962888E-06  -1.6881535528051184E-06   6.2105192333363346E-06  -2.6203360852915806E-06  -1.2767123117889844E-06  -6.4083540680310939E-06  -1.1132830201011125E-05   2.1003969964132544E-05   1.6294731570235638E-04   4.8225222518012032E-05
  0.0000000000000000E+00   0.0000000000000000E+00   0.0000000000000000E+00   0.0000000000000000E+00   0.0000000000000000E+00   0.0000000000000000E+00   0.0000000000000000E+00   0.0000000000000000E+00   0.0000000000000000E+00   0.0000000000000000E+00   0.0000000000000000E+00   0.0000000000000000E+00   0.0000000000000000E+00   0.0000000000000000E+00   0.0000000000000000E+00   0.0000000000000000E+00   0.0000000000000000E+00   0.0000000000000000E+00   0.0000000000000000E+00   0.0000000000000000E+00   0.0000000000000000E+00   0.0000000000000000E+00   0.0000000000000000E+00   0.0000000000000000E+00   0.0000000000000000E+00   0.0000000000000000E+00   0.0000000000000000E+00   0.0000000000000000E+00   0.0000000000000000E+00   0.0000000000000000E+00   0.0000000000000000E+00   0.0000000000000000E+00   0.0000000000000000E+00   0.0000000000000000E+00   0.0000000000000000E+00   0.0000000000000000E+00   0.0000000000000000E+00   0.0000000000000000E+00   0.0000000000000000E+00   0.0000000000000000E+00   0.0000000000000000E+00   0.0000000000000000E+00   0.0000000000000000E+00   0.0000000000000000E+00   0.0000000000000000E+00   0.0000000000000000E+00   0.0000000000000000E+00   0.0000000000000000E+00   0.0000000000000000E+00   0.0000000000000000E+00   0.0000000000000000E+00   0.0000000000000000E+00   0.0000000000000000E+00   0.0000000000000000E+00   0.0000000000000000E+00   0.0000000000000000E+00   0.0000000000000000E+00   0.0000000000000000E+00   0.0000000000000000E+00   0.0000000000000000E+00   0.0000000000000000E+00   0.0000000000000000E+00   0.0000000000000000E+00   0.0000000000000000E+00   0.0000000000000000E+00   0.0000000000000000E+00   0.0000000000000000E+00   0.0000000000000000E+00   0.0000000000000000E+00   0.0000000000000000E+00   0.0000000000000000E+00   0.0000000000000000E+00   0.0000000000000000E+00   0.0000000000000000E+00   0.0000000000000000E+00   0.0000000000000000E+00   0.0000000000000000E+00   0.0000000000000000E+00   0.0000000000000000E+00   0.0000000000000000E+00   0.0000000000000000E+00   0.0000000000000000E+00   0.0000000000000000E+00   0.0000000000000000E+00   0.0000000000000000E+00   0.0000000000000000E+00   0.0000000000000000E+00   0.0000000000000000E+00   0.0000000000000000E+00   0.0000000000000000E+00   0.0000000000000000E+00   0.0000000000000000E+00   0.0000000000000000E+00   0.0000000000000000E+00   0.0000000000000000E+00   0.0000000000000000E+00   0.0000000000000000E+00   0.0000000000000000E+00   0.0000000000000000E+00   0.0000000000000000E+00   0.0000000000000000E+00   0.0000000000000000E+00   0.0000000000000000E+00   0.0000000000000000E+00   0.0000000000000000E+00   0.0000000000000000E+00   0.0000000000000000E+00   0.0000000000000000E+00   0.0000000000000000E+00   0.0000000000000000E+00   0.0000000000000000E+00   0.0000000000000000E+00   0.0000000000000000E+00   0.0000000000000000E+00   0.0000000000000000E+00   0.0000000000000000E+00   0.0000000000000000E+00   0.0000000000000000E+00   0.0000000000000000E+00   0.0000000000000000E+00   0.0000000000000000E+00   0.0000000000000000E+00   0.0000000000000000E+00   0.0000000000000000E+00   0.0000000000000000E+00   0.0000000000000000E+00   0.0000000000000000E+00   0.0000000000000000E+00   0.0000000000000000E+00   0.0000000000000000E+00   0.0000000000000000E+00   0.0000000000000000E+00   0.0000000000000000E+00   0.0000000000000000E+00   0.0000000000000000E+00   0.0000000000000000E+00   0.0000000000000000E+00   0.0000000000000000E+00   0.0000000000000000E+00   0.0000000000000000E+00   0.0000000000000000E+00   0.0000000000000000E+00   0.0000000000000000E+00   0.0000000000000000E+00   0.0000000000000000E+00   0.0000000000000000E+00   0.0000000000000000E+00   0.0000000000000000E+00   0.0000000000000000E+00   0.0000000000000000E+00   0.0000000000000000E+00   0.0000000000000000E+00   0.0000000000000000E+00   0.0000000000000000E+00   0.0000000000000000E+00   0.0000000000000000E+00   0.0000000000000000E+00   0.0000000000000000E+00   0.0000000000000000E+00   0.0000000000000000E+00   0.0000000000000000E+00   0.0000000000000000E+00   0.0000000000000000E+00   0.0000000000000000E+00   0.0000000000000000E+00   0.0000000000000000E+00   0.0000000000000000E+00   0.0000000000000000E+00   0.0000000000000000E+00   0.0000000000000000E+00   0.0000000000000000E+00   0.0000000000000000E+00   0.0000000000000000E+00   0.0000000000000000E+00   0.0000000000000000E+00   0.0000000000000000E+00   0.0000000000000000E+00   0.0000000000000000E+00   0.0000000000000000E+00   0.0000000000000000E+00   0.0000000000000000E+00   0.0000000000000000E+00   0.0000000000000000E+00   0.0000000000000000E+00   0.0000000000000000E+00   0.0000000000000000E+00   0.0000000000000000E+00   0.0000000000000000E+00   0.0000000000000000E+00   0.0000000000000000E+00   0.0000000000000000E+00   0.0000000000000000E+00   0.0000000000000000E+00   0.0000000000000000E+00   0.0000000000000000E+00   0.0000000000000000E+00   0.0000000000000000E+00   0.0000000000000000E+00   0.0000000000000000E+00   0.0000000000000000E+00   0.0000000000000000E+00   0.0000000000000000E+00   0.0000000000000000E+00   0.0000000000000000E+00   0.0000000000000000E+00   0.0000000000000000E+00   0.0000000000000000E+00   0.0000000000000000E+00   0.0000000000000000E+00   0.0000000000000000E+00   0.0000000000000000E+00   0.0000000000000000E+00   0.0000000000000000E+00   0.0000000000000000E+00   0.0000000000000000E+00   0.0000000000000000E+00   0.0000000000000000E+00   0.0000000000000000E+00   0.0000000000000000E+00   0.0000000000000000E+00   0.0000000000000000E+00   0.0000000000000000E+00   0.0000000000000000E+00   0.0000000000000000E+00   0.0000000000000000E+00   0.0000000000000000E+00   0.0000000000000000E+00   0.0000000000000000E+00   0.0000000000000000E+00   0.0000000000000000E+00   0.0000000000000000E+00   0.0000000000000000E+00   0.0000000000000000E+00   0.0000000000000000E+00   0.0000000000000000E+00   0.0000000000000000E+00   0.0000000000000000E+00   0.0000000000000000E+00   0.0000000000000000E+00   0.0000000000000000E+00   0.0000000000000000E+00   0.0000000000000000E+00   0.0000000000000000E+00   0.0000000000000000E+00   0.0000000000000000E+00   0.0000000000000000E+00   0.0000000000000000E+00   0.0000000000000000E+00   0.0000000000000000E+00   0.0000000000000000E+00   0.0000000000000000E+00   0.0000000000000000E+00   0.0000000000000000E+00   0.0000000000000000E+00   0.0000000000000000E+00   0.0000000000000000E+00   0.0000000000000000E+00   0.0000000000000000E+00   0.0000000000000000E+00   0.0000000000000000E+00   0.0000000000000000E+00   0.0000000000000000E+00   0.0000000000000000E+00   0.0000000000000000E+00   0.0000000000000000E+00   0.0000000000000000E+00   0.0000000000000000E+00   0.0000000000000000E+00   0.0000000000000000E+00   0.0000000000000000E+00   0.0000000000000000E+00   0.0000000000000000E+00   0.0000000000000000E+00   0.0000000000000000E+00   0.0000000000000000E+00   0.0000000000000000E+00   0.0000000000000000E+00   0.0000000000000000E+00   0.0000000000000000E+00   0.0000000000000000E+00   0.0000000000000000E+00   0.0000000000000000E+00   0.0000000000000000E+00   0.0000000000000000E+00   0.0000000000000000E+00   0.0000000000000000E+00   0.0000000000000000E+00   0.0000000000000000E+00   0.0000000000000000E+00   0.0000000000000000E+00   0.0000000000000000E+00   0.0000000000000000E+00   0.0000000000000000E+00   0.0000000000000000E+00   0.0000000000000000E+00   0.0000000000000000E+00   0.0000000000000000E+00   0.0000000000000000E+00   0.0000000000000000E+00   0.0000000000000000E+00   0.0000000000000000E+00   0.0000000000000000E+00   0.0000000000000000E+00   0.0000000000000000E+00   0.0000000000000000E+00   0.0000000000000000E+00   0.0000000000000000E+00   0.0000000000000000E+00   0.0000000000000000E+00   0.0000000000000000E+00   0.0000000000000000E+00   0.0000000000000000E+00   0.0000000000000000E+00   0.0000000000000000E+00   0.0000000000000000E+00   0.0000000000000000E+00   0.0000000000000000E+00   0.0000000000000000E+00   0.0000000000000000E+00   0.0000000000000000E+00   0.0000000000000000E+00   0.0000000000000000E+00   0.0000000000000000E+00   0.0000000000000000E+00   0.0000000000000000E+00   0.0000000000000000E+00   0.0000000000000000E+00   0.0000000000000000E+00   0.0000000000000000E+00   0.0000000000000000E+00   0.0000000000000000E+00   0.0000000000000000E+00   0.0000000000000000E+00   0.0000000000000000E+00   0.0000000000000000E+00  -3.0538274611093222E-09   8.0307913443089674E-09  -2.6994229432943558E-10  -9.2767447448773547E-10  -1.3056343392265754E-07  -1.2899592140675706E-07   6.8665166181553525E-10  -1.2142996177240539E-07  -1.0295868158814554E-09   1.5958804027107580E-08   2.4424069195374335E-09  -7.6143271920673988E-09  -3.5611961154956367E-10  -1.0584295165822300E-08  -5.1152992318370205E-09  -3.2775238205208856E-08   9.0732413921264288E-09   2.2311418020913093E-08  -3.6614226290756082E-08  -6.3392649676754921E-11  -6.5282813407985902E-09   2.4662771049021255E-08  -1.9075330399812435E-09  -1.1960214759418899E-09  -3.0964941829300363E-08  -1.9407516096250209E-08  -4.7088411754728198E-10   3.8301734520140247E-07  -5.0858203822181065E-09   4.2218645427578875E-08   1.7560200353212204E-08  -1.0374749661394994E-09  -1.0086453311845551E-08  -2.6963471390045513E-08  -2.4088915370269352E-09   1.7200334602589991E-10   3.0735488968747169E-09   5.0037221924927091E-08  -9.9078573484136993E-09  -1.8635386645142940E-08   3.4624642995579814E-08  -7.4108146370373589E-11  -3.1188397319388963E-09  -1.6062650994687901E-07  -1.0667264353882780E-07   1.3797973286748155E-09   9.6193957413481380E-08   1.2070061152325205E-08   1.5776277003187412E-08  -1.1940984454988253E-08  -6.3245802088937696E-09  -4.1652530995395418E-08  -1.6918551363037732E-08  -3.6084670372013875E-08  -6.7628681204408145E-08   5.0482441325547048E-08   9.5535463090946153E-08   1.2923783817383575E-07  -1.6889611110373253E-08  -2.8058998720387571E-09  -4.4595018543325311E-10  -6.0137117420948368E-08  -5.2232675814369458E-08  -4.1385037179945656E-08   1.6653188425411353E-08  -5.1204050981662731E-10   6.9990177824065636E-08  -1.7938866517008699E-07  -8.5704590610839432E-10  -7.8763608993206899E-11  -2.6812239048358374E-08   1.2098676217962185E-08  -2.1570885578661816E-09  -4.4903534043070576E-09   5.1577427181692610E-08  -2.5891795602616272E-08   5.9595324043929712E-08   2.1195567500431844E-08   6.1732720990703350E-07   1.9462780754863729E-09   1.2098907151026675E-07   9.6214158130453458E-08  -6.7232690252090390E-08   2.2541510708261652E-07  -2.5678602887107383E-08  -1.2201993251919789E-07   4.3956309954477392E-07   3.8108428997704495E-08  -4.1209379955606253E-09  -9.9749893191094255E-09   1.3306797231506088E-07   7.1291752477361036E-09   8.0383796861310364E-08   1.9006106290919758E-07   1.8176303964253971E-09   2.8826113340956363E-08  -9.8144283473129909E-09  -9.8607124158977851E-09  -4.0436494150940011E-08   9.7526734963138174E-08  -3.6477940842232194E-08   8.0151476721008759E-08   7.2142802080306303E-08   4.1359501365039659E-07   5.1404940264363546E-08   2.3787144253828966E-07   1.5162964793595804E-07  -3.7896450613459114E-08   1.7343068773986164E-07   1.6531238622200582E-08   7.5299797078702831E-08   6.4149976517536410E-08   2.4386806649406479E-08  -2.7036155738858225E-08  -1.1062868166601835E-07  -8.2856363936068973E-07   1.6613071874297752E-07   1.6026191398220070E-09   2.4751175480838036E-08   2.2364572902739771E-08   4.6349170444591942E-06  -2.1937916612403590E-05   2.8433234963488387E-06   6.6972717838741054E-05  -1.0702518473071620E-07  -2.5199211409342977E-05  -2.8608592365375279E-06  -5.9809486296208420E-06  -4.4062095736757630E-06  -8.6704428491164742E-07  -6.9214979797013602E-05   2.9943291802935139E-05  -1.3788027522681175E-06  -8.1550803010448009E-06   9.8254854943276775E-05   3.3449178641249747E-05   2.2691491680427594E-05   3.7990455222960138E-04   7.4440693129480514E-05  -5.0721273071486871E-07  -9.7672661049302600E-05   2.4681026891573843E-06   3.0409355971834434E-06   2.5524300039402884E-05   3.7198815608847833E-05  -2.6969510567434494E-05   5.3462400128165832E-07  -5.1501076379597119E-05   1.2748242573622842E-05   1.0608553201877121E-04  -4.2838151233201268E-07   3.6072009379300636E-05   5.4384019670998093E-05   2.4395727361179833E-04  -2.6270688565983034E-05   3.6367379914944189E-04   2.6906082027494161E-05   2.6202385490378287E-05  -5.7038950861973613E-07  -5.7035775440120547E-06   1.5168001918359744E-05   1.1443379045151297E-05  -7.0333848531157389E-06  -2.1252049354190084E-06   1.1706060371128099E-05   2.2285915043027051E-07  -8.1820230500159642E-06   1.8378737070032154E-06   6.5846070450064517E-05   2.7076218711006787E-06  -2.3916437321111744E-05  -1.0110625750535802E-06   7.4985673521835120E-06  -5.1221747378214563E-05  -2.2456504485180240E-05  -1.1311723518387717E-06  -2.1546741649153214E-06  -1.3697620703794125E-05   5.0672300197708399E-05  -5.7427505994987698E-06   1.1029411711076282E-04   1.5893902203781784E-07  -8.1306524003502939E-06  -6.5887865242222963E-07   4.7045215945464616E-04   2.7709395927563658E-04  -1.9430018652084894E-05  -9.7992313203496199E-06  -6.5057556261758688E-06  -1.4916382939534919E-05   1.4126935335704112E-05   9.6151509619357979E-05   1.7235081979383845E-06  -1.6079184032464062E-05  -7.5948153269644008E-06  -1.5094268505827425E-06  -1.9269535469082762E-06  -7.6808028010989281E-05  -3.3805451769077415E-05   5.8710299753911312E-06  -1.4151253357673650E-06  -8.3536044260261612E-06  -6.2712473714760090E-06   9.4077289913837326E-06  -5.1590260083517647E-06   1.8676197740142069E-05   4.5964793443662663E-05  -2.5177725093174251E-06   2.5959609897163531E-05  -7.6959164339385643E-06  -4.8327168181101432E-07  -1.5503021833916277E-05   5.3927530029053178E-04  -5.9076319747979077E-06  -5.6164672410766247E-06   1.0973999904250485E-04  -1.4030355957719331E-06   1.2698326196875928E-05   1.6072542869325486E-06  -4.9712295806045436E-06  -2.1123942424708211E-06  -1.4948171466827875E-05  -1.7595967007481177E-05  -9.4332830445085214E-07  -1.9719944324350621E-05  -2.7138069825581030E-05   1.3806920054745238E-05   2.1284276474148075E-06  -2.2785846655539105E-04  -3.2468205853271839E-06   7.6538885885812922E-07  -6.6011281933366984E-06   1.5892857372415488E-05   5.0221515101481887E-05  -8.1785584860654692E-06   3.6685122426303889E-05  -7.9014804890632449E-06  -8.3302340836837804E-06  -9.8457651937090107E-06   1.8591459841892677E-04   2.8943633969110974E-06   6.1191897201146416E-05   6.9880093474055704E-06  -4.5928928346826202E-06  -2.9411429431120918E-06   1.9210164935053478E-06   1.0338040852398346E-05  -2.3047300574335598E-05  -1.4318173978648862E-06   8.1679093792358200E-05   1.9978210682243780E-04  -1.6171038352792822E-04  -8.0976168990107651E-07  -3.1773402890457959E-04  -6.5485795233098165E-06  -5.6439794864490257E-06   1.1698664280275778E-04   2.5324439325080832E-06  -5.9994395245240096E-06   2.5459873977896894E-06  -1.8093261363632378E-05  -1.8020606502967780E-06  -1.1396075180827804E-03  -5.8914590146671266E-06  -3.7456927131399304E-05  -1.5195238238853930E-04   3.5580869688642108E-06   3.4063485598912943E-07  -4.7414236924956879E-06   3.9777661381305668E-05   3.7634892608935637E-05  -5.6992177937879787E-06  -1.2131498738010422E-04  -1.8788297151708808E-05  -8.9615118502644192E-06   6.8599874785521078E-05   4.7375003377207237E-04  -1.1526341006542985E-06   7.4978624709936512E-06   2.3384107551065068E-05   2.1951800639716455E-05   1.8534550085513744E-06  -4.7413351312577050E-06   1.6397425852602983E-05  -1.8864170781451902E-05   6.0186167461421480E-06  -5.6572594206614441E-05   1.4237804405811105E-05   1.0275136551785330E-04  -3.2841719867423246E-05   1.0026565435094620E-05   4.4202590472471802E-05  -1.8281174610857914E-05  -4.6203196467542888E-07   6.1439076300345158E-05   1.5288076182786127E-05   2.2476285725911321E-05   3.2116245799527348E-06   1.8261055599480433E-04   1.1492276896041809E-04  -1.9578710362048573E-05   3.7058653486711970E-06  -2.3973825389896149E-05  -1.5568341168039187E-06   8.7153308139948674E-06  -5.1719905150954625E-06  -2.8105842940810027E-04  -2.3406190971210446E-06  -1.3853582055661018E-06   1.6057753199602747E-05   7.3124556718262303E-06  -3.8700072498834102E-06   3.5067331808692340E-05   1.1020766111833164E-04   2.6939025922088902E-05  -1.0567634311655488E-06  -4.8900223701594493E-07   4.6091022428231920E-04   1.4618248801044918E-04   1.6239982222060273E-05  -7.7169331181907212E-06  -2.6488131704105949E-05  -3.6734618348171154E-07  -1.1698708089199971E-05   3.5695020257226081E-03  -3.0592156806263776E-05  -3.3241410751855735E-07  -4.4286622314160946E-05  -2.1754026267119439E-06  -5.6005396396310865E-06   1.1720104340492390E-05   3.4678197630094543E-05   1.8632066692879830E-05   1.3909341066583136E-04   3.6732262273232646E-05  -2.4341091955205362E-05   1.2428900925834629E-04  -2.1454247810077544E-05   1.3604661686518585E-05   7.8841610816000941E-05  -2.5750541557993161E-06  -2.3984719576043460E-06  -5.0903524290009977E-05  -3.1120491504368808E-05  -5.8506978226124655E-05   4.9798008241790017E-04   4.8681441974391435E-05  -1.2204019571542653E-05  -3.8872121599104433E-05   5.1400025962632762E-05  -1.4479991467785281E-05  -1.8751677080401465E-04  -2.1101083940945290E-05   2.9592181303663540E-05   1.2851532008194308E-05   2.0410893951647831E-05   9.1138140694987017E-06  -5.0091395431837148E-05   3.1404001312795550E-04  -3.0563967827778788E-05   1.6961021569194057E-04  -1.3926936617073280E-06  -1.5339359310709450E-06   1.1559991648620370E-04   7.8665559404277180E-05   1.2241170064610622E-03  -3.5291100368461947E-04   8.7638097703633965E-05  -1.3990821116599332E-06  -3.6080584640394261E-04   1.6876660424512433E-04  -1.9478197703750827E-05   1.3563603867942071E-04   5.2104471112197682E-05   2.4688214826332259E-06  -7.8170599289587524E-05  -2.2895654911111040E-05   2.1290489106278757E-05  -2.7375877986106068E-06  -3.2799269088979996E-05   9.9422124512255810E-05  -3.0768070385369124E-05   3.4653624665774533E-05  -2.2335163749707512E-06   5.6524608318629149E-05   9.2741401238094411E-05  -9.4910985175735202E-06   4.4242125314598608E-04   2.5079639594531133E-06   7.3679264053663223E-05  -2.1837705287790386E-04  -7.2242536167340158E-05  -1.1672662249750647E-04   1.1809652605092253E-07   2.8242029257878653E-05   2.7794120384555326E-05  -4.5771447909210609E-05  -5.4990807989800311E-06   3.4592051581144970E-06  -8.3376575428989545E-06  -1.6978789379649106E-05  -2.2367689134925832E-05   5.5773401265024466E-05  -1.1110603899442499E-05  -4.5536511878275378E-06  -2.7197532294026425E-06  -9.5344878846757521E-07  -5.9963186353120516E-06   2.7778037162414917E-05   1.0464915801368311E-04   2.1177635544786604E-07   5.0417999140175389E-05   1.3791093169306133E-05  -9.8783413050868464E-06  -1.1539288840457082E-05   9.9898012103129491E-05  -1.6016083358037138E-04   3.8268356671695176E-05   1.8214341814617377E-05  -5.9187928431123283E-05  -2.2436943754051391E-06   1.4340989837201133E-05  -1.9396363080389211E-07   2.8040742351284349E-04  -3.0780768279808003E-06   4.2012071301461504E-05  -7.2116623173943111E-05  -5.8831693863717106E-05  -1.1980765480181463E-06  -7.9662003881799922E-05  -2.9843662522728043E-05  -1.4920292123741796E-05  -4.3965261289958923E-06   7.2706914399623827E-05  -1.4163010633187354E-05   6.6543586380353038E-06  -4.7309256311587054E-06   1.1771856699651516E-06   2.4334059084104719E-05  -3.0988963828788939E-07  -2.1514068077316317E-05  -4.6426822522869206E-06   3.6985088693897890E-06  -1.2703718901683084E-05   3.7344736746737008E-06   1.0125263504071022E-07   6.7253676769511402E-04   7.8449924931752845E-04   2.2770307966997922E-05   2.4803516008475586E-05  -1.6757417640465836E-05   3.7788895718734045E-05  -2.3971374546758156E-05  -1.3835097489727656E-05  -5.7508918435953564E-05  -9.1498264928913182E-05   1.0676905374580404E-04   1.3125248551538709E-03   3.9666907489995206E-04
  0.0000000000000000E+00   0.0000000000000000E+00   0.0000000000000000E+00   0.0000000000000000E+00   0.0000000000000000E+00   0.0000000000000000E+00   0.0000000000000000E+00   0.0000000000000000E+00   0.0000000000000000E+00   0.0000000000000000E+00   0.0000000000000000E+00   0.0000000000000000E+00   0.0000000000000000E+00   0.0000000000000000E+00   0.0000000000000000E+00   0.0000000000000000E+00   0.0000000000000000E+00   0.0000000000000000E+00   0.0000000000000000E+00   0.0000000000000000E+00   0.0000000000000000E+00   0.0000000000000000E+00   0.0000000000000000E+00   0.0000000000000000E+00   0.0000000000000000E+00   0.0000000000000000E+00   0.0000000000000000E+00   0.0000000000000000E+00   0.0000000000000000E+00   0.0000000000000000E+00   0.0000000000000000E+00   0.0000000000000000E+00   0.0000000000000000E+00   0.0000000000000000E+00   0.0000000000000000E+00   0.0000000000000000E+00   0.0000000000000000E+00   0.0000000000000000E+00   0.0000000000000000E+00   0.0000000000000000E+00   0.0000000000000000E+00   0.0000000000000000E+00   0.0000000000000000E+00   0.0000000000000000E+00   0.0000000000000000E+00   0.0000000000000000E+00   0.0000000000000000E+00   0.0000000000000000E+00   0.0000000000000000E+00   0.0000000000000000E+00   0.0000000000000000E+00   0.0000000000000000E+00   0.0000000000000000E+00   0.0000000000000000E+00   0.0000000000000000E+00   0.0000000000000000E+00   0.0000000000000000E+00   0.0000000000000000E+00   0.0000000000000000E+00   0.0000000000000000E+00   0.0000000000000000E+00   0.0000000000000000E+00   0.0000000000000000E+00   0.0000000000000000E+00   0.0000000000000000E+00   0.0000000000000000E+00   0.0000000000000000E+00   0.0000000000000000E+00   0.0000000000000000E+00   0.0000000000000000E+00   0.0000000000000000E+00   0.0000000000000000E+00   0.0000000000000000E+00   0.0000000000000000E+00   0.0000000000000000E+00   0.0000000000000000E+00   0.0000000000000000E+00   0.0000000000000000E+00   0.0000000000000000E+00   0.0000000000000000E+00   0.0000000000000000E+00   0.0000000000000000E+00   0.0000000000000000E+00   0.0000000000000000E+00   0.0000000000000000E+00   0.0000000000000000E+00   0.0000000000000000E+00   0.0000000000000000E+00   0.0000000000000000E+00   0.0000000000000000E+00   0.0000000000000000E+00   0.0000000000000000E+00   0.0000000000000000E+00   0.0000000000000000E+00   0.0000000000000000E+00   0.0000000000000000E+00   0.0000000000000000E+00   0.0000000000000000E+00   0.0000000000000000E+00   0.0000000000000000E+00   0.0000000000000000E+00   0.0000000000000000E+00   0.0000000000000000E+00   0.0000000000000000E+00   0.0000000000000000E+00   0.0000000000000000E+00   0.0000000000000000E+00   0.0000000000000000E+00   0.0000000000000000E+00   0.0000000000000000E+00   0.0000000000000000E+00   0.0000000000000000E+00   0.0000000000000000E+00   0.0000000000000000E+00   0.0000000000000000E+00   0.0000000000000000E+00   0.0000000000000000E+00   0.0000000000000000E+00   0.0000000000000000E+00   0.0000000000000000E+00   0.0000000000000000E+00   0.0000000000000000E+00   0.0000000000000000E+00   0.0000000000000000E+00   0.0000000000000000E+00   0.0000000000000000E+00   0.0000000000000000E+00   0.0000000000000000E+00   0.0000000000000000E+00   0.0000000000000000E+00   0.0000000000000000E+00   0.0000000000000000E+00   0.0000000000000000E+00   0.0000000000000000E+00   0.0000000000000000E+00   0.0000000000000000E+00   0.0000000000000000E+00   0.0000000000000000E+00   0.0000000000000000E+00   0.0000000000000000E+00   0.0000000000000000E+00   0.0000000000000000E+00   0.0000000000000000E+00   0.0000000000000000E+00   0.0000000000000000E+00   0.0000000000000000E+00   0.0000000000000000E+00   0.0000000000000000E+00   0.0000000000000000E+00   0.0000000000000000E+00   0.0000000000000000E+00   0.0000000000000000E+00   0.0000000000000000E+00   0.0000000000000000E+00   0.0000000000000000E+00   0.0000000000000000E+00   0.0000000000000000E+00   0.0000000000000000E+00   0.0000000000000000E+00   0.0000000000000000E+00   0.0000000000000000E+00   0.0000000000000000E+00   0.0000000000000000E+00   0.0000000000000000E+00   0.0000000000000000E+00   0.0000000000000000E+00   0.0000000000000000E+00   0.0000000000000000E+00   0.0000000000000000E+00   0.0000000000000000E+00   0.0000000000000000E+00   0.0000000000000000E+00   0.0000000000000000E+00   0.0000000000000000E+00   0.0000000000000000E+00   0.0000000000000000E+00   0.0000000000000000E+00   0.0000000000000000E+00   0.0000000000000000E+00   0.0000000000000000E+00   0.0000000000000000E+00   0.0000000000000000E+00   0.0000000000000000E+00   0.0000000000000000E+00   0.0000000000000000E+00   0.0000000000000000E+00   0.0000000000000000E+00   0.0000000000000000E+00   0.0000000000000000E+00   0.0000000000000000E+00   0.0000000000000000E+00   0.0000000000000000E+00   0.0000000000000000E+00   0.0000000000000000E+00   0.0000000000000000E+00   0.0000000000000000E+00   0.0000000000000000E+00   0.0000000000000000E+00   0.0000000000000000E+00   0.0000000000000000E+00   0.0000000000000000E+00   0.0000000000000000E+00   0.0000000000000000E+00   0.0000000000000000E+00   0.0000000000000000E+00   0.0000000000000000E+00   0.0000000000000000E+00   0.0000000000000000E+00   0.0000000000000000E+00   0.0000000000000000E+00   0.0000000000000000E+00   0.0000000000000000E+00   0.0000000000000000E+00   0.0000000000000000E+00   0.0000000000000000E+00   0.0000000000000000E+00   0.0000000000000000E+00   0.0000000000000000E+00   0.0000000000000000E+00   0.0000000000000000E+00   0.0000000000000000E+00   0.0000000000000000E+00   0.0000000000000000E+00   0.0000000000000000E+00   0.0000000000000000E+00   0.0000000000000000E+00   0.0000000000000000E+00   0.0000000000000000E+00   0.0000000000000000E+00   0.0000000000000000E+00   0.0000000000000000E+00   0.0000000000000000E+00   0.0000000000000000E+00   0.0000000000000000E+00   0.0000000000000000E+00   0.0000000000000000E+00   0.0000000000000000E+00   0.0000000000000000E+00   0.0000000000000000E+00   0.0000000000000000E+00   0.0000000000000000E+00   0.0000000000000000E+00   0.0000000000000000E+00   0.0000000000000000E+00   0.0000000000000000E+00   0.0000000000000000E+00   0.0000000000000000E+00   0.0000000000000000E+00   0.0000000000000000E+00   0.0000000000000000E+00   0.0000000000000000E+00   0.0000000000000000E+00   0.0000000000000000E+00   0.0000000000000000E+00   0.0000000000000000E+00   0.0000000000000000E+00   0.0000000000000000E+00   0.0000000000000000E+00   0.0000000000000000E+00   0.0000000000000000E+00   0.0000000000000000E+00   0.0000000000000000E+00   0.0000000000000000E+00   0.0000000000000000E+00   0.0000000000000000E+00   0.0000000000000000E+00   0.0000000000000000E+00   0.0000000000000000E+00   0.0000000000000000E+00   0.0000000000000000E+00   0.0000000000000000E+00   0.0000000000000000E+00   0.0000000000000000E+00   0.0000000000000000E+00   0.0000000000000000E+00   0.0000000000000000E+00   0.0000000000000000E+00   0.0000000000000000E+00   0.0000000000000000E+00   0.0000000000000000E+00   0.0000000000000000E+00   0.0000000000000000E+00   0.0000000000000000E+00   0.0000000000000000E+00   0.0000000000000000E+00   0.0000000000000000E+00   0.0000000000000000E+00   0.0000000000000000E+00   0.0000000000000000E+00   0.0000000000000000E+00   0.0000000000000000E+00   0.0000000000000000E+00   0.0000000000000000E+00   0.0000000000000000E+00   0.0000000000000000E+00   0.0000000000000000E+00   0.0000000000000000E+00   0.0000000000000000E+00   0.0000000000000000E+00   0.0000000000000000E+00   0.0000000000000000E+00   0.0000000000000000E+00   0.0000000000000000E+00   0.0000000000000000E+00   0.0000000000000000E+00   0.0000000000000000E+00   0.0000000000000000E+00   0.0000000000000000E+00   0.0000000000000000E+00   0.0000000000000000E+00   0.0000000000000000E+00   0.0000000000000000E+00   0.0000000000000000E+00   0.0000000000000000E+00   0.0000000000000000E+00   0.0000000000000000E+00   0.0000000000000000E+00   0.0000000000000000E+00   0.0000000000000000E+00   0.0000000000000000E+00   0.0000000000000000E+00   0.0000000000000000E+00   0.0000000000000000E+00   0.0000000000000000E+00   0.0000000000000000E+00   0.0000000000000000E+00   0.0000000000000000E+00   0.0000000000000000E+00   0.0000000000000000E+00   0.0000000000000000E+00   0.0000000000000000E+00   0.0000000000000000E+00   0.0000000000000000E+00   0.0000000000000000E+00   0.0000000000000000E+00  -3.3901811562583794E-10   8.5213543944780542E-10   6.5516853230470855E-11  -9.6194774449704245E-11  -1.8796800730149417E-08  -1.4900682428145630E-08   2.7164542596097576E-10  -1.7460870991295967E-08  -3.5173791630635045E-10   1.6819762701684820E-09   2.7212795585193338E-10  -8.5433828191002958E-10   4.6282604657701985E-11  -9.8148778024310375E-10  -6.9781165053919169E-10  -3.3914558078276657E-09   1.6131303112418979E-09   4.5928703854581270E-09  -4.6285123534488308E-09  -1.0615277203926236E-11  -6.4924420439914711E-10   2.7158947169137409E-09  -1.4073335928316168E-10  -7.7404272393032305E-11  -4.6609852472575131E-09  -2.3608961015853987E-09   3.4552725182484873E-11   3.2165909909320963E-08  -6.0997002419568454E-10   4.2336351448122917E-09   1.8884724526077809E-09  -1.2912005611864840E-10  -1.3652845641231696E-09  -4.0053481537425144E-09   6.0955482250047941E-10   7.4859324915136635E-10   7.1490610814861273E-10   1.2633646341775823E-08  -1.0843167843429902E-09  -2.0150313081254314E-09   3.8202204732985127E-09   2.7471285634463686E-10  -3.1989780430250714E-10  -2.3315800484259814E-08  -1.3216635754907875E-08   6.3689343376759494E-10   9.9449664250488636E-09   1.8217038249055403E-09   1.7374651382300238E-09  -1.3950225014168938E-09  -4.2090367246703177E-10  -3.1878665588216747E-09  -1.6312499736350961E-09  -4.9603128046995173E-09  -9.8233283073933404E-09   9.1190249771150592E-09   2.2015479917687151E-08   1.3129706713068792E-08  -1.2226858042837007E-09  -3.3014098199446215E-10   3.9284099495781513E-10  -6.3730394875373400E-09  -7.7291844943109249E-09  -5.0048593015175842E-09   1.8978259279085910E-09   1.2303545460602948E-10   7.3306772376123087E-09  -2.4969787115355971E-08   3.0488470329016479E-10   8.7645695304375006E-11  -3.7457754352430768E-09   2.3452970639958902E-09  -2.4690536815187645E-10  -2.7673336351247648E-10   5.2460790775515754E-09  -8.5904796148778603E-10   5.0234629571004523E-09   4.9811142074547528E-09   5.6002433724829244E-08   1.1700245420850045E-09   1.3011464964300386E-08   9.5734702531421094E-09  -6.3773814869817255E-09   3.9508773956978522E-08  -2.8526854108055325E-09  -1.6725780904102913E-08   3.9910907849059446E-08   1.0292294451521133E-08  -4.9698164560991052E-10  -1.3683651916740921E-09   1.3678827159734260E-08   7.9489271507900054E-10   9.4190510334679918E-09   1.8926100023833216E-08   5.2138930999311064E-10   2.4493704240331284E-09  -1.3136973499314020E-09  -3.5335365457073838E-09  -4.0377679461537251E-09   2.0941947139918507E-08  -3.8691769451246627E-09   8.1135632323796547E-09   1.3827068299328418E-08   3.8808354941369038E-08   9.2230421454717407E-09   2.3114103868467861E-08   1.5071281606840599E-08  -4.0928781717624873E-09   1.6753911239770891E-08   4.6471134555057546E-09   7.6793887972406846E-09   1.1855303642052744E-08   4.6971205076412149E-10  -2.8973960257226398E-09  -1.5467166927322289E-08  -8.4399191949243981E-08   3.7552397782184497E-08   1.6538653347991093E-10   3.4370234615093663E-09   2.3106702439853240E-09   1.2682287522816595E-06  -3.4194660117821236E-07   2.8255735325723458E-07   6.8337904559589246E-06   1.8298452584528358E-07  -2.5939353930655233E-06  -3.2853978172849492E-07  -4.8725522543270908E-07  -5.4709382483470529E-07  -5.2770676482089158E-08  -9.6835425978866588E-06   8.1361954854714701E-06  -9.4688281760854152E-07  -8.6148447199605498E-07   2.0661985114262751E-05   3.5456084273056821E-06   4.9767291983347249E-06   3.8008901685844926E-05   7.0501236656214234E-06  -4.1352675720275743E-08  -1.2463845610903059E-05   5.4805618072757458E-07   6.4217760189561233E-07   4.4810484024850390E-06   3.6657419235802765E-06  -4.2653718398351481E-06   1.8575145170315914E-07  -7.3435834306518923E-06   1.5304204682436388E-06   1.0680410915385354E-05  -6.4955072615140762E-08   3.7578415033087377E-06   8.2931575385149854E-06   5.4011038986515278E-05  -2.9387922026648874E-06   3.2590801746202432E-05   1.7232056821429209E-06   2.5730529462137803E-06  -3.7988955041892561E-08  -7.5784644075031584E-07   2.4991669920789899E-06   1.2223897752338150E-06  -2.8244542575524254E-06  -1.8142557917601189E-07   1.3762147711037251E-06   1.0111255585970866E-07  -8.0348716400566574E-07   3.8541126971748943E-07   6.5319992161439151E-06   7.5724467055919683E-07  -2.2567372302598639E-06  -1.0504837403129147E-07   8.6515834320670015E-07  -6.1945006018821743E-06  -2.4954882526434213E-06  -1.2605903851427487E-07  -2.1809883788328558E-07  -2.0303540839202111E-06   8.4691910307786689E-06  -7.0411955497435783E-07   2.4593682746431839E-05   9.8061618608788333E-08  -8.3837002908066200E-07  -8.2186138493181919E-08   4.5126600508400711E-05   5.2766832384662251E-05  -2.9601518383673341E-06  -9.9456296165434267E-07  -8.7477746442528239E-07  -1.9947426747668911E-06   3.3583963076662627E-06   2.0037601554247785E-05  -2.7645685715885416E-07  -1.9553834929301000E-06  -8.1170457004187069E-07  -7.0439189346367909E-09  -2.4742398952231804E-07  -1.0815274969076494E-05  -1.5313254301719076E-06   1.1745699018291387E-06  -1.6968089785918299E-07  -9.0670411651772500E-07  -9.3274654632808630E-07   1.0268215737697527E-06  -7.1993584707193586E-07   4.6570791369279275E-06   4.3458322686546274E-06  -3.3706204726406643E-07   3.9917588998107517E-06  -9.6812320082365016E-07   5.4588595908654575E-10  -1.6810123437232641E-06   4.6822709638642432E-05  -6.8497985267363861E-07  -6.9814510484994300E-07   1.1218329126587199E-05  -1.1565058692503972E-07   1.2054105454665398E-06   1.7426847939865897E-07  -7.4502368592103886E-07  -2.1160404524888803E-07  -2.1787015981739281E-06  -2.0821513313827305E-06  -8.3479120832554839E-08  -2.1377245532110775E-06  -4.1585585710915448E-06   1.4770891963236754E-06   9.8525457979442225E-07  -3.1187948260743790E-05   3.5612432600597593E-07   9.7679301817396168E-08  -7.0761459351556217E-07   1.7413592746541488E-06   4.8859032838952234E-06  -9.2369966296833851E-08   1.1236384464391955E-05  -8.5635313597330428E-07  -1.1111821290168643E-06  -1.0792340533424520E-06   1.7114276095910578E-05   8.2849888782192729E-07   7.2104437579084384E-06   7.2910836077376627E-07  -5.6964712458150598E-07   1.7446662459604846E-07   4.0780634814549377E-07   1.0797660527818033E-06  -2.4996727649950391E-06  -1.7375410482316606E-07   8.0172587254034922E-06   2.0019983352392172E-05  -2.4776736010212451E-05  -6.9577275002699381E-08  -3.5485250522038183E-05  -9.5401895368972572E-07  -5.8751228903668382E-07   1.1161011525293444E-05  -8.6695437292699607E-09  -8.9590073642131397E-07   2.9131065593422718E-07  -2.3101687476138983E-06   4.3390314905079785E-08  -1.3516881672004168E-04  -8.1848001120572217E-07  -3.7998795625926596E-06  -2.1285404770825893E-05   4.0474794856965807E-07   1.7239322583720373E-07  -6.1405621277990638E-07   3.7416957305613284E-06   3.8359642000039065E-06  -6.3871184111890330E-07  -1.3709485917831148E-05  -2.1131606780371853E-07  -6.9713694160512259E-07   1.2252999626675671E-05   4.3785102763585552E-05  -1.1195842393941186E-07   1.3186620406883374E-06   6.1399572446010173E-06   4.7565004027664434E-06   5.6434992559073506E-07  -8.3926213554650113E-07   1.8808655305203033E-06  -2.1572188004898056E-06   9.7741721999993981E-07  -6.0447439988986745E-06   1.5502042425758006E-06   1.0803596532723290E-05  -5.1944258363181141E-06   1.1187636274820368E-06   4.7034641856569866E-06  -1.4310622375516208E-06   3.0919742276646763E-08   1.0744749670780617E-05   1.1835436422404812E-06   1.3279508265569209E-06   3.5614711194249660E-07   3.1550230986282986E-05   1.1049990333473739E-05  -2.5824029988253092E-06   9.8690032059331198E-07  -2.3304924587453576E-06  -1.8967383677426490E-07   1.5974752921818462E-06  -6.0384485233122483E-07  -1.1642412368178220E-05  -1.9966172519496924E-07  -1.0983089073325772E-07   3.0315385038355757E-06   8.3311671790878566E-07  -5.1923055905756302E-07   5.3072608523567972E-06   8.6128596750975813E-06   2.8264935884288130E-06  -1.6026327812199089E-07  -5.7099382091832721E-08   4.7560384604672409E-05   1.3925274971738290E-05   1.7520217487295584E-06  -8.3185351092232047E-07  -3.4297360584502235E-06  -7.3100112497114447E-09  -6.1204504063517639E-07   2.9056309110647130E-04  -4.3366053296362703E-06   2.5665794584708200E-08  -3.8725259839340983E-06  -7.5416404151107860E-08  -7.3633052660147569E-07   1.2861929618926015E-06   4.0544015995256255E-06   3.9792611763033995E-06   1.4346558968729602E-05   4.7341123065671136E-06  -2.3195473194136170E-06   2.2205555424371597E-05  -2.8489120067868480E-06   2.8045420156010826E-06   8.4193435280900213E-06  -3.1740602347877490E-07  -2.0987621503490933E-07  -7.0363409049173613E-06  -4.8522199768966110E-06  -9.2301050646595546E-06   8.1082049119649788E-05   9.7701665532622179E-06  -1.6302452198396041E-06  -7.4695631688902814E-06   5.2679974237499620E-06  -1.8757678169034032E-06  -2.7326007156349395E-05  -2.9820686078434914E-06   2.9953818253914442E-06   1.3370311677871011E-06   6.6450449187680694E-07   9.9958498392615110E-07  -6.7862880297344634E-06   2.8608237125404728E-05  -3.0547209075228504E-06   3.8862447039778501E-05  -3.3765237481795548E-08   4.1865750228457656E-07   2.2045568509354386E-05   9.6388310350669367E-06   1.0670845680985273E-04  -7.4303076310525617E-05   8.6935776442503726E-06  -1.8769466256190144E-07  -5.5149981645851333E-05   1.6058743334853080E-05  -2.5027253730361736E-06   1.3180010770443981E-05   1.0140253144186629E-05   2.6965647138023865E-07  -7.4649106607715958E-06  -2.5005050139018672E-06   1.6845340559436611E-06  -1.3875655951586638E-06  -2.5825763637019751E-06   9.8797890170466225E-06  -3.4324353355844412E-06   3.5095307482997922E-06  -2.4392409707908293E-07   5.7727211686190324E-06   1.0211193618919640E-05   2.9599503732385335E-08   3.7801220290262600E-05   2.8425656181434462E-07   1.0255674645529128E-05  -2.3060953694750856E-05  -1.1754009365384493E-05  -1.7930164503470033E-05   3.1942919711072776E-09   2.3593199322446734E-06   6.2987081905944543E-06  -6.5109844835993585E-06  -4.1283897268671493E-07  -8.0053873034151224E-07  -8.8511172434258255E-07  -3.3085423308619524E-06  -2.4242393834418080E-06   6.1650801941054552E-06  -1.2011139391141418E-06  -4.4085237267854460E-07  -1.6449335794958271E-07  -1.1040183838735184E-07  -1.8832966168714301E-06   5.1171236009233461E-06   1.1917725984133611E-05   2.1366992739808749E-07   1.0490981313081807E-05   1.5136937524471468E-06   1.6285890913735683E-06  -1.5624143788873582E-06   9.7562750782414379E-06  -2.4460906019582603E-05   4.1314677653760547E-06   2.9584106979777895E-06  -6.3385033484612605E-06  -2.8496270981403054E-07   1.5462526291200063E-06   4.6758845446523280E-08   2.4787728496659659E-05  -3.4780286160765850E-07   4.5537106798096767E-06  -9.5590740261460540E-06  -6.8518656857453716E-06   3.5113504420966971E-08  -9.1630387203422132E-06  -2.9114934288176107E-06  -2.6416933806135481E-06  -2.8221269664792983E-07   1.5473260256156834E-05  -1.6173233435578293E-06   2.9647152279615451E-06  -5.8542354037225244E-07   1.3913427630098003E-07   2.6431628177257900E-06   8.5690975374966945E-09  -2.8034925975324441E-06  -5.1018054540732634E-07   8.9611035800539345E-07   1.1393836816142143E-06   8.9426696518736896E-07   3.4476812961433915E-07   6.4878951419229124E-05   7.5515153552488254E-05   4.4236804272251091E-06   3.9509781566431097E-06  -1.8847929030020214E-06   8.0995033696397597E-06  -3.5041945095644947E-06  -1.6025565706491747E-06  -9.6403748217733192E-06  -7.7214401447828433E-06   2.8033353919954240E-05   1.2509287249931264E-04   3.8799847372968308E-05
  0.0000000000000000E+00   0.0000000000000000E+00   0.0000000000000000E+00   0.0000000000000000E+00   0.0000000000000000E+00   0.0000000000000000E+00   0.0000000000000000E+00   0.0000000000000000E+00   0.0000000000000000E+00   0.0000000000000000E+00   0.0000000000000000E+00   0.0000000000000000E+00   0.0000000000000000E+00   0.0000000000000000E+00   0.0000000000000000E+00   0.0000000000000000E+00   0.0000000000000000E+00   0.0000000000000000E+00   0.0000000000000000E+00   0.0000000000000000E+00   0.0000000000000000E+00   0.0000000000000000E+00   0.0000000000000000E+00   0.0000000000000000E+00   0.0000000000000000E+00   0.0000000000000000E+00   0.0000000000000000E+00   0.0000000000000000E+00   0.0000000000000000E+00   0.0000000000000000E+00   0.0000000000000000E+00   0.0000000000000000E+00   0.0000000000000000E+00   0.0000000000000000E+00   0.0000000000000000E+00   0.0000000000000000E+00   0.0000000000000000E+00   0.0000000000000000E+00   0.0000000000000000E+00   0.0000000000000000E+00   0.0000000000000000E+00   0.0000000000000000E+00   0.0000000000000000E+00   0.0000000000000000E+00   0.0000000000000000E+00   0.0000000000000000E+00   0.0000000000000000E+00   0.0000000000000000E+00   0.0000000000000000E+00   0.0000000000000000E+00   0.0000000000000000E+00   0.0000000000000000E+00   0.0000000000000000E+00   0.0000000000000000E+00   0.0000000000000000E+00   0.0000000000000000E+00   0.0000000000000000E+00   0.0000000000000000E+00   0.0000000000000000E+00   0.0000000000000000E+00   0.0000000000000000E+00   0.0000000000000000E+00   0.0000000000000000E+00   0.0000000000000000E+00   0.0000000000000000E+00   0.0000000000000000E+00   0.0000000000000000E+00   0.0000000000000000E+00   0.0000000000000000E+00   0.0000000000000000E+00   0.0000000000000000E+00   0.0000000000000000E+00   0.0000000000000000E+00   0.0000000000000000E+00   0.0000000000000000E+00   0.0000000000000000E+00   0.0000000000000000E+00   0.0000000000000000E+00   0.0000000000000000E+00   0.0000000000000000E+00   0.0000000000000000E+00   0.0000000000000000E+00   0.0000000000000000E+00   0.0000000000000000E+00   0.0000000000000000E+00   0.0000000000000000E+00   0.0000000000000000E+00   0.0000000000000000E+00   0.0000000000000000E+00   0.0000000000000000E+00   0.0000000000000000E+00   0.0000000000000000E+00   0.0000000000000000E+00   0.0000000000000000E+00   0.0000000000000000E+00   0.0000000000000000E+00   0.0000000000000000E+00   0.0000000000000000E+00   0.0000000000000000E+00   0.0000000000000000E+00   0.0000000000000000E+00   0.0000000000000000E+00   0.0000000000000000E+00   0.0000000000000000E+00   0.0000000000000000E+00   0.0000000000000000E+00   0.0000000000000000E+00   0.0000000000000000E+00   0.0000000000000000E+00   0.0000000000000000E+00   0.0000000000000000E+00   0.0000000000000000E+00   0.0000000000000000E+00   0.0000000000000000E+00   0.0000000000000000E+00   0.0000000000000000E+00   0.0000000000000000E+00   0.0000000000000000E+00   0.0000000000000000E+00   0.0000000000000000E+00   0.0000000000000000E+00   0.0000000000000000E+00   0.0000000000000000E+00   0.0000000000000000E+00   0.0000000000000000E+00   0.0000000000000000E+00   0.0000000000000000E+00   0.0000000000000000E+00   0.0000000000000000E+00   0.0000000000000000E+00   0.0000000000000000E+00   0.0000000000000000E+00   0.0000000000000000E+00   0.0000000000000000E+00   0.0000000000000000E+00   0.0000000000000000E+00   0.0000000000000000E+00   0.0000000000000000E+00   0.0000000000000000E+00   0.0000000000000000E+00   0.0000000000000000E+00   0.0000000000000000E+00   0.0000000000000000E+00   0.0000000000000000E+00   0.0000000000000000E+00   0.0000000000000000E+00   0.0000000000000000E+00   0.0000000000000000E+00   0.0000000000000000E+00   0.0000000000000000E+00   0.0000000000000000E+00   0.0000000000000000E+00   0.0000000000000000E+00   0.0000000000000000E+00   0.0000000000000000E+00   0.0000000000000000E+00   0.0000000000000000E+00   0.0000000000000000E+00   0.0000000000000000E+00   0.0000000000000000E+00   0.0000000000000000E+00   0.0000000000000000E+00   0.0000000000000000E+00   0.0000000000000000E+00   0.0000000000000000E+00   0.0000000000000000E+00   0.0000000000000000E+00   0.0000000000000000E+00   0.0000000000000000E+00   0.0000000000000000E+00   0.0000000000000000E+00   0.0000000000000000E+00   0.0000000000000000E+00   0.0000000000000000E+00   0.0000000000000000E+00   0.0000000000000000E+00   0.0000000000000000E+00   0.0000000000000000E+00   0.0000000000000000E+00   0.0000000000000000E+00   0.0000000000000000E+00   0.0000000000000000E+00   0.0000000000000000E+00   0.0000000000000000E+00   0.0000000000000000E+00   0.0000000000000000E+00   0.0000000000000000E+00   0.0000000000000000E+00   0.0000000000000000E+00   0.0000000000000000E+00   0.0000000000000000E+00   0.0000000000000000E+00   0.0000000000000000E+00   0.0000000000000000E+00   0.0000000000000000E+00   0.0000000000000000E+00   0.0000000000000000E+00   0.0000000000000000E+00   0.0000000000000000E+00   0.0000000000000000E+00   0.0000000000000000E+00   0.0000000000000000E+00   0.0000000000000000E+00   0.0000000000000000E+00   0.0000000000000000E+00   0.0000000000000000E+00   0.0000000000000000E+00   0.0000000000000000E+00   0.0000000000000000E+00   0.0000000000000000E+00   0.0000000000000000E+00   0.0000000000000000E+00   0.0000000000000000E+00   0.0000000000000000E+00   0.0000000000000000E+00   0.0000000000000000E+00   0.0000000000000000E+00   0.0000000000000000E+00   0.0000000000000000E+00   0.0000000000000000E+00   0.0000000000000000E+00   0.0000000000000000E+00   0.0000000000000000E+00   0.0000000000000000E+00   0.0000000000000000E+00   0.0000000000000000E+00   0.0000000000000000E+00   0.0000000000000000E+00   0.0000000000000000E+00   0.0000000000000000E+00   0.0000000000000000E+00   0.0000000000000000E+00   0.0000000000000000E+00   0.0000000000000000E+00   0.0000000000000000E+00   0.0000000000000000E+00   0.0000000000000000E+00   0.0000000000000000E+00   0.0000000000000000E+00   0.0000000000000000E+00   0.0000000000000000E+00   0.0000000000000000E+00   0.0000000000000000E+00   0.0000000000000000E+00   0.0000000000000000E+00   0.0000000000000000E+00   0.0000000000000000E+00   0.0000000000000000E+00   0.0000000000000000E+00   0.0000000000000000E+00   0.0000000000000000E+00   0.0000000000000000E+00   0.0000000000000000E+00   0.0000000000000000E+00   0.0000000000000000E+00   0.0000000000000000E+00   0.0000000000000000E+00   0.0000000000000000E+00   0.0000000000000000E+00   0.0000000000000000E+00   0.0000000000000000E+00   0.0000000000000000E+00   0.0000000000000000E+00   0.0000000000000000E+00   0.0000000000000000E+00   0.0000000000000000E+00   0.0000000000000000E+00   0.0000000000000000E+00   0.0000000000000000E+00   0.0000000000000000E+00   0.0000000000000000E+00   0.0000000000000000E+00   0.0000000000000000E+00   0.0000000000000000E+00   0.0000000000000000E+00   0.0000000000000000E+00   0.0000000000000000E+00   0.0000000000000000E+00   0.0000000000000000E+00   0.0000000000000000E+00   0.0000000000000000E+00   0.0000000000000000E+00   0.0000000000000000E+00   0.0000000000000000E+00   0.0000000000000000E+00   0.0000000000000000E+00   0.0000000000000000E+00   0.0000000000000000E+00   0.0000000000000000E+00   0.0000000000000000E+00   0.0000000000000000E+00   0.0000000000000000E+00   0.0000000000000000E+00   0.0000000000000000E+00   0.0000000000000000E+00   0.0000000000000000E+00   0.0000000000000000E+00   0.0000000000000000E+00   0.0000000000000000E+00   0.0000000000000000E+00   0.0000000000000000E+00   0.0000000000000000E+00   0.0000000000000000E+00   0.0000000000000000E+00   0.0000000000000000E+00   0.0000000000000000E+00   0.0000000000000000E+00   0.0000000000000000E+00   0.0000000000000000E+00   0.0000000000000000E+00   0.0000000000000000E+00   0.0000000000000000E+00   0.0000000000000000E+00   0.0000000000000000E+00   0.0000000000000000E+00   0.0000000000000000E+00   0.0000000000000000E+00   0.0000000000000000E+00   0.0000000000000000E+00   0.0000000000000000E+00   0.0000000000000000E+00   0.0000000000000000E+00   0.0000000000000000E+00   0.0000000000000000E+00   0.0000000000000000E+00   0.0000000000000000E+00   0.0000000000000000E+00   0.0000000000000000E+00   0.0000000000000000E+00   0.0000000000000000E+00   0.0000000000000000E+00   0.0000000000000000E+00   0.0000000000000000E+00   0.0000000000000000E+00   0.0000000000000000E+00  -2.7954027516465633E-10   8.8224183958071701E-10   1.7624344910588320E-10  -9.3899405050357469E-11  -1.6393213064218102E-08  -1.2205093984214243E-08   1.3151880034864614E-10  -1.6710087068844701E-08  -8.2993447352029437E-10   1.6317424219388355E-09   2.7717719996636250E-10  -8.3741267720221063E-10  -6.3885141576357246E-12  -7.1720716466346750E-10  -5.9747616520661645E-10  -3.1389448730335553E-09   1.0921657125969098E-09   3.0674500639781482E-09  -4.8399140434173733E-09   5.6919883370764695E-12  -4.8240894846473921E-10   2.6380961977845537E-09   1.5304335353317466E-10  -9.6773670914026646E-11  -4.1011955388068352E-09  -1.9071439851781829E-09  -1.9135093397628986E-11   3.3716645532240100E-08  -7.9450750609376162E-10   4.3568437276068994E-09   1.9052950715196575E-09  -1.1923766709363873E-10  -1.2857941365946471E-09  -3.8075276714571479E-09   8.7376918262441458E-11   5.4899508545551243E-10   3.0137665313432307E-10   6.3722927252946618E-09  -1.0642485826870648E-09  -1.9671542169236925E-09   3.7896896983261114E-09   6.2541846321328324E-10  -3.0956998266181108E-10  -1.9708755443237911E-08  -9.9746648082102166E-09   3.1689858446247763E-10   9.9586721544711087E-09   4.8280622372157918E-10   1.7700091383017546E-09  -1.3593762717693044E-09  -5.2727126665961933E-10  -3.3012369766938309E-09  -1.4786876544178352E-09  -4.5615309924030508E-09  -9.2956690898752743E-09   5.9810575582624069E-09   1.4160870265263568E-08   1.3691626866215513E-08   1.5821899955525177E-09  -2.6570670442340880E-10   1.4142686345211082E-10  -6.0460623832234016E-09  -7.0655733173008662E-09  -4.2487975437425148E-09   1.8740070970251675E-09  -1.4224553452555457E-11   7.3908673856923013E-09  -2.3439943767628590E-08   1.2034316295767489E-10   2.0445592731638117E-10  -3.6387262245261764E-09   1.5747766941458106E-09  -2.2821917084391087E-10  -3.0337609394017439E-10   4.9205552536810467E-09  -1.6598830290956192E-09   6.3035534532496391E-09   2.9751980011926360E-09   5.4803453931167532E-08   6.0570270142730130E-10   1.2135690193990515E-08   1.0405361996726875E-08  -5.9810846725840669E-09   2.5669334304050524E-08  -2.4362211753981340E-10  -1.5840370355747902E-08   4.4043905306818541E-08   7.9527684642511258E-09  -4.5401613052885459E-10  -1.2756267399478500E-09   1.3404747409507954E-08   8.2375816511264458E-10   8.5103591580443605E-09   1.6169209454307721E-08   2.2715762189868940E-10   2.6881479519970554E-09  -1.1991632810397195E-09  -6.0155400283919797E-10  -3.8779731310102945E-09   2.1406371999300036E-08  -3.0240669843324077E-09   8.6847512304625785E-09   9.1773979179043884E-09   4.5012086942112674E-08   1.7785748266556906E-09   2.2832507443563373E-08   1.7282799451756194E-08  -3.8525620839873724E-09   1.7503973693073893E-08   1.2263193858414555E-09   8.5089927024986260E-09   1.2060237743830869E-08   1.1933506144119002E-09  -2.6690779834984406E-09  -1.3913739259237242E-08  -7.0559360862312534E-08   3.4118996005326217E-08   2.1223703287113544E-10   1.8356726155894602E-09   2.8879382225441195E-09   7.4535674916674332E-07  -1.1457274018465223E-06   3.4226694621794115E-07   7.0322455870098921E-06   3.9651229503726754E-08  -2.3167587989427416E-06  -3.2466627510884749E-07  -4.8445271477677651E-07  -4.5693261521561823E-07  -2.8735954078359576E-07  -9.3514124743091036E-06   4.7886757441884484E-06  -8.7554893109732934E-07  -1.7381651888102954E-07   2.2962418756810936E-05   3.4700309742130992E-06   2.7803232810624724E-06   3.7472968006001904E-05   7.7024557471047365E-06  -4.9655458973964054E-08  -9.6518096652573230E-06   2.8114176347747553E-06   1.3302102874780609E-07   4.5500201601341657E-06   4.4443571727932330E-06  -3.6256560734358671E-06   3.1815194574014087E-07  -6.4877852848819328E-06   1.4477557001988244E-06   8.9290879013268648E-06  -1.4702292035398209E-08   3.8075476463394749E-06   5.8066960832945313E-06   3.5258825850668328E-05  -2.5091178389653939E-06   3.5120419363995816E-05   4.2434609316851378E-06   2.6473091181258033E-06  -4.9763068125743075E-08  -5.2494006236780606E-07   1.7138491683596647E-06   1.2761693688373262E-06  -5.4012534428991085E-07  -1.9256657989698906E-07   1.2472832654898384E-06  -6.2804794650122623E-09  -7.3616660505681984E-07   2.1294216947508223E-07   7.0674316355088093E-06   5.6979568454413507E-07  -2.2832741079275532E-06  -1.6072346587856128E-07   8.2540762134695642E-07  -5.2053397884750515E-06  -2.2389058766037545E-06  -1.1545924377876545E-07  -2.2151109851537213E-07  -1.8582252482059054E-06   9.3318011136671277E-06  -5.0459662947085000E-07   1.5454648254628438E-05  -1.0168956904769204E-07  -8.6587043067496883E-07  -1.1398653506120788E-07   3.9638155013897052E-05   6.3337076277360344E-05  -2.7103993356381213E-06  -1.8338652490730029E-07  -8.4364255381240566E-07  -1.9340379093170862E-06   1.9077831559522761E-06   1.1820629001798343E-05  -2.3575429478146123E-07  -9.4362238422114923E-07  -7.6347889241808388E-07  -6.0800560340801372E-08  -2.2105574080318862E-07  -9.8482994904270866E-06  -1.0306335824482039E-05   1.5482280575707394E-06  -1.5270370881101749E-07  -9.2369975069314092E-07  -8.8596748135814295E-07   1.0342620398298774E-06  -3.9808876990383489E-07   3.9205212991317994E-06   4.4953192100151763E-06  -4.7624258949395717E-07   2.8688774894640150E-06  -7.6433838629173874E-07   2.4793996804327335E-07  -1.6876843668933709E-06   4.8567102576732526E-05  -5.7462779048009476E-07  -5.9914809054931873E-07   1.1323690217602680E-05  -1.2527244676219123E-07   1.3703126017209099E-06   2.1028042964476920E-07  -4.9263829003767532E-07  -2.1046923322187067E-07  -2.2291058215017766E-06  -1.7145776373785544E-06   4.8135147221111642E-08  -2.0830483191588723E-06  -4.1509102659814044E-06   1.4975226277186059E-06   7.2209256647257744E-07  -3.0578603562125915E-05  -1.3370688891499131E-07   6.0900925790368564E-08  -9.0400100535185737E-07   1.6532764542489642E-06   5.3719820714425055E-06  -5.3990139638795579E-08   4.5057423099140688E-06  -8.6574680086296211E-07  -1.0586071435363352E-06  -1.0867853917531285E-06   1.9232300108493522E-05   4.9299807917264459E-07   6.5908420984468655E-06   7.7930257043594128E-07  -4.4417334268915531E-07  -7.4176041737483045E-08   2.4923641729041038E-07   1.3038832330522786E-06  -2.3092574701000877E-06  -1.5488541522553432E-07   9.3862101081235836E-06   2.0064429599326076E-05  -2.2428811955460630E-05  -7.8877496055177485E-08  -2.9631855069231571E-05  -8.9464848194787601E-07  -5.1235215473083150E-07   1.1451775101512006E-05   1.6926006093141217E-07  -9.3302281805537613E-07   2.8217456437530990E-07  -1.8962174483322264E-06  -1.1224920726124594E-07  -9.5093052793463875E-05  -6.3827479268143496E-07  -3.6539788526596672E-06  -1.8641235307490872E-05   3.8964954341416511E-07   2.7044603328816961E-07  -4.6893154546007346E-07   4.1052309768038993E-06   4.0368772063624030E-06  -6.4612566373697941E-07  -1.1318028349299325E-05  -1.0861420545830646E-06   5.0485392344373437E-07   7.9525270151973307E-06   5.3086697228588313E-05  -1.1380108686529734E-07   8.3767890264112142E-07   4.4964077921736445E-06   3.0461832256976034E-06   3.0884502676148243E-07  -1.6423759002525037E-06   1.7690699752096097E-06  -1.9175918450842684E-06   5.8810185922950686E-07  -5.1856633554210934E-06   1.3855716480698054E-06   1.0222701254986310E-05  -4.4004302193215581E-06   1.1349976265051573E-06   2.8033610907948420E-06  -1.5075841525316717E-06  -5.2288153552920983E-08   5.8179492691130498E-06   1.6760748573211600E-06   1.9472883721955568E-06   3.7842296893455145E-07   2.4113976004816389E-05   8.9967816990169481E-06  -1.8983670617944682E-06   6.1119069794776252E-07  -2.2772019834064306E-06  -9.0361291737072408E-08   1.0814466670013213E-06  -2.0357616347743553E-07  -2.0815383859878633E-05  -2.1620091363758480E-07  -1.2019578885209789E-07   2.1025385517953559E-06   8.2780804277304535E-07  -3.9521652098141980E-07   3.4672319089446507E-06   8.6833615005810411E-06   2.9570582732961945E-06  -9.0199306516391357E-08  -3.6376113694531535E-08   3.9954569900428387E-05   1.4705442184390763E-05   1.7546422839259947E-06  -7.9509969730556055E-07  -3.5507806724107294E-06  -4.9133854207686842E-08  -8.2682985268781060E-07   3.2319319410916504E-04  -1.8479829981449319E-06  -5.9368164990932845E-08  -3.4889506727245471E-06  -1.2071997493322058E-07  -6.6451990533782051E-07   1.2920986006820909E-06   3.6492846611568850E-06   1.0110699604370771E-06   1.3594883128649068E-05   1.3830745213120818E-06  -3.1597332572672756E-06   2.4402686779178186E-05  -2.7858872656756085E-06   3.2936206696399982E-06   7.8337362208421258E-06  -2.7980519236513715E-07  -1.9770102984733727E-07  -6.2444163296131105E-06  -4.3584545520087975E-06  -7.9504423380865797E-06   5.7900750394137844E-05   8.9973692721895634E-06  -1.0063774317384048E-06  -8.0135798632072361E-06   6.2808483080748781E-06  -1.8042143236340658E-06  -2.3740611552178147E-05  -2.3542382655289793E-06   2.9819321822994366E-06   1.5616602247860495E-06   3.0879688890037380E-06   8.8288362879021245E-07  -5.2861732672389353E-06   2.9538798451556277E-05  -2.3134517171764489E-06   3.2786939304498989E-05  -1.0854626416313006E-07   2.5745700150309939E-08   2.0494046693000927E-05   8.1877900371348417E-06   1.1252184536714483E-04  -5.3941063758160234E-05   9.6671334581717556E-06  -3.8998503586433646E-07  -4.5107775804873116E-05   1.8114984194618140E-05  -2.4388134542680806E-06   1.2867598991737388E-05   6.3527821222116173E-06   2.9064245443941758E-07  -7.0411185930942606E-06  -2.3256002387792941E-06   2.1922678301402417E-06  -9.7846704198028628E-07  -2.5958598734340451E-06   9.8496259487392829E-06  -5.4751154740616110E-06   3.7664121562295918E-06  -2.5365958949085549E-07   6.3123695286072899E-06   9.6795090713330769E-06  -9.6909661508761075E-08   4.1449170338934421E-05   2.7309913998897664E-07   6.4457107148383048E-06  -1.9242681378765066E-05  -9.3286852246853436E-06  -1.6448383811768980E-05  -7.4105269592159323E-11   2.7995896283808416E-06   5.0371538356445770E-06  -5.8174268221393476E-06  -7.2294683661624406E-07   5.5297247278031791E-07  -5.1388119393036218E-07  -3.4008335330950940E-06  -2.5286670407958653E-06   6.2781087172007843E-06  -1.2295561995411906E-06  -9.1764396617954350E-07  -1.7827606382260626E-07  -5.2274225632969091E-08  -1.9632087886454076E-06   3.0077950045356038E-06   1.0581917151739011E-05   8.9250478942218852E-08   9.5998455021409980E-06   1.4833376814452129E-06  -2.6259994997358640E-07  -1.2235628841343126E-06   1.0462197716794540E-05  -2.0183567166379223E-05   3.9707901077644828E-06   1.7565940445837756E-06  -6.2056603949808394E-06  -2.2831795545036635E-07   1.4658377207419202E-06   2.9573644282930088E-07   2.7175765006523102E-05  -3.2436766136718124E-07   4.5698729753757523E-06  -8.5444842354283274E-06  -5.8055493388386988E-06  -4.1274451073177225E-08  -7.0816334091483702E-06  -2.7781173910456278E-06  -2.6317198277998276E-06  -3.6557586400908379E-07   1.5438864796042415E-05  -1.8802610868844683E-06   1.5721043243439479E-06  -1.7079014116911846E-07   4.6244685189982774E-07   1.1233655071011589E-06   5.0285958874381005E-08  -2.5499836474119666E-06  -5.0409118589598104E-07   5.7504321118712826E-07  -1.3651392649261964E-07   7.8192888526303268E-07   1.5319503669824633E-07   6.5448971500122781E-05   8.6994339818975829E-05   2.8282392327275228E-06   2.5458270230984232E-06  -1.7754460393971342E-06   4.8632374433964816E-06  -3.4239828850525349E-06  -1.5059821725924379E-06  -8.1099910856493838E-06  -7.7377525447380025E-06   1.6142157506138776E-05   1.2004126252584663E-04   4.1222295772901897E-05
[truncated: 9,269,951 more chars]
