# Supplementary material for: Intermolecular Interactions in G Protein-Coupled Receptor Allosteric Sites at the Membrane Interface from Molecular Dynamics Simulations and Quantum Chemical Calculations
Source: J Chem Inf Model. 2022 Sep 30;62(19):4736–47. doi: 10.1021/acs.jcim.2c00788 (PMC9554917; doi:10.1021/acs.jcim.2c00788)
Supplement: Supplementary file 3 — ci2c00788_si_003.zip [file ci2c00788_si_003.zip › quantum_chemical_coordiates_inputs/C5ar1_6c1q/fsapt/IndBA.pdb]

HETATM    1 H    001 A   1     -11.633  28.919  38.304  1.00 -4.51           H  
HETATM    2 C    001 A   1     -12.304  29.045  39.168  1.00 -4.51           C  
HETATM    3 H    001 A   1     -11.957  29.890  39.782  1.00 -4.51           H  
HETATM    4 O    001 A   1     -12.320  27.856  39.939  1.00 -4.51           O  
HETATM    5 O    001 A   1     -13.634  29.285  38.718  1.00 -4.51           O  
HETATM    6 C    001 A   1     -14.392  28.242  39.168  1.00 -4.51           C  
HETATM    7 C    001 A   1     -13.594  27.385  39.920  1.00 -4.51           C  
HETATM    8 H    001 A   1     -16.368  28.666  38.408  1.00 -4.51           H  
HETATM    9 C    001 A   1     -15.734  27.989  38.982  1.00 -4.51           C  
HETATM   10 C    001 A   1     -16.260  26.844  39.606  1.00 -4.51           C  
HETATM   11 H    001 A   1     -17.327  26.631  39.501  1.00 -4.51           H  
HETATM   12 C    001 A   1     -14.099  26.270  40.548  1.00 -4.51           C  
HETATM   13 H    001 A   1     -13.477  25.624  41.167  1.00 -4.51           H  
HETATM   14 C    001 A   1     -15.472  26.006  40.394  1.00 -4.51           C  
HETATM   15 C    001 A   1     -16.050  24.786  41.070  1.00 -4.51           C  
HETATM   16 H    001 A   1     -17.160  24.835  41.026  1.00 -4.51           H  
HETATM   17 H    001 A   1     -15.757  23.900  40.482  1.00 -4.51           H  
HETATM   18 N    001 A   1     -15.567  24.577  42.427  1.00 -4.51           N  
HETATM   19 H    001 A   1     -15.339  22.566  42.002  1.00 -4.51           H  
HETATM   20 H    001 A   1     -16.713  22.895  43.068  1.00 -4.51           H  
HETATM   21 C    001 A   1     -15.662  23.189  42.851  1.00 -4.51           C  
HETATM   22 H    001 A   1     -16.446  22.043  45.188  1.00 -4.51           H  
HETATM   23 C    001 A   1     -15.366  22.212  45.163  1.00 -4.51           C  
HETATM   24 C    001 A   1     -14.589  21.786  46.256  1.00 -4.51           C  
HETATM   25 H    001 A   1     -15.038  21.300  47.123  1.00 -4.51           H  
HETATM   26 C    001 A   1     -13.412  23.050  43.994  1.00 -4.51           C  
HETATM   27 H    001 A   1     -12.948  23.517  43.125  1.00 -4.51           H  
HETATM   28 C    001 A   1     -12.659  22.632  45.069  1.00 -4.51           C  
HETATM   29 C    001 A   1     -13.230  22.009  46.182  1.00 -4.51           C  
HETATM   30 O    001 A   1     -12.244  21.654  47.049  1.00 -4.51           O  
HETATM   31 C    001 A   1     -11.078  22.338  46.596  1.00 -4.51           C  
HETATM   32 H    001 A   1     -10.216  21.663  46.663  1.00 -4.51           H  
HETATM   33 H    001 A   1     -10.912  23.249  47.198  1.00 -4.51           H  
HETATM   34 O    001 A   1     -11.312  22.687  45.236  1.00 -4.51           O  
HETATM   35 C    001 A   1     -14.806  22.829  44.043  1.00 -4.51           C  
HETATM   36 C    001 A   1     -16.215  25.450  43.402  1.00 -4.51           C  
HETATM   37 H    001 A   1     -15.864  25.131  44.395  1.00 -4.51           H  
HETATM   38 H    001 A   1     -17.309  25.285  43.389  1.00 -4.51           H  
HETATM   39 C    001 A   1     -15.958  26.908  43.221  1.00 -4.51           C  
HETATM   40 C    001 A   1     -18.132  27.980  42.263  1.00 -4.51           C  
HETATM   41 C    001 A   1     -19.147  27.200  42.837  1.00 -4.51           C  
HETATM   42 H    001 A   1     -18.910  26.531  43.666  1.00 -4.51           H  
HETATM   43 C    001 A   1     -20.465  27.310  42.399  1.00 -4.51           C  
HETATM   44 H    001 A   1     -21.240  26.699  42.868  1.00 -4.51           H  
HETATM   45 H    001 A   1     -21.838  28.314  41.059  1.00 -4.51           H  
HETATM   46 C    001 A   1     -20.802  28.215  41.393  1.00 -4.51           C  
HETATM   47 H    001 A   1     -20.057  29.726  40.038  1.00 -4.51           H  
HETATM   48 C    001 A   1     -19.805  29.004  40.819  1.00 -4.51           C  
HETATM   49 C    001 A   1     -18.485  28.882  41.244  1.00 -4.51           C  
HETATM   50 H    001 A   1     -17.708  29.499  40.794  1.00 -4.51           H  
HETATM   51 N    001 A   1     -15.979  29.081  42.651  1.00 -4.51           N  
HETATM   52 C    001 A   1     -14.776  28.780  43.104  1.00 -4.51           C  
HETATM   53 C    001 A   1     -16.738  27.943  42.722  1.00 -4.51           C  
HETATM   54 C    001 A   1     -13.695  29.759  43.284  1.00 -4.51           C  
HETATM   55 C    001 A   1     -13.990  30.987  43.893  1.00 -4.51           C  
HETATM   56 H    001 A   1     -15.014  31.220  44.191  1.00 -4.51           H  
HETATM   57 H    001 A   1     -13.249  32.851  44.637  1.00 -4.51           H  
HETATM   58 C    001 A   1     -12.980  31.909  44.154  1.00 -4.51           C  
HETATM   59 C    001 A   1     -11.665  31.611  43.804  1.00 -4.51           C  
HETATM   60 H    001 A   1     -10.867  32.310  44.063  1.00 -4.51           H  
HETATM   61 C    001 A   1     -11.368  30.418  43.141  1.00 -4.51           C  
HETATM   62 H    001 A   1     -10.340  30.184  42.854  1.00 -4.51           H  
HETATM   63 C    001 A   1     -12.378  29.501  42.872  1.00 -4.51           C  
HETATM   64 H    001 A   1     -12.145  28.584  42.330  1.00 -4.51           H  
HETATM   65 N    001 A   1     -14.718  27.465  43.461  1.00 -4.51           N  
HETATM   66 C    001 A   1     -13.610  26.782  44.103  1.00 -4.51           C  
HETATM   67 H    001 A   1     -12.698  27.346  43.878  1.00 -4.51           H  
HETATM   68 H    001 A   1     -13.505  25.797  43.627  1.00 -4.51           H  
HETATM   69 C    001 A   1     -13.747  26.633  45.610  1.00 -4.51           C  
HETATM   70 H    001 A   1     -14.599  25.974  45.845  1.00 -4.51           H  
HETATM   71 H    001 A   1     -13.975  27.613  46.061  1.00 -4.51           H  
HETATM   72 H    001 A   1     -12.121  25.216  45.600  1.00 -4.51           H  
HETATM   73 H    001 A   1     -11.675  26.811  46.186  1.00 -4.51           H  
HETATM   74 C    001 A   1     -12.477  26.055  46.222  1.00 -4.51           C  
HETATM   75 C    001 A   1     -12.661  25.585  47.656  1.00 -4.51           C  
HETATM   76 H    001 A   1     -11.713  25.200  48.059  1.00 -4.51           H  
HETATM   77 H    001 A   1     -12.973  26.418  48.302  1.00 -4.51           H  
HETATM   78 H    001 A   1     -13.415  24.781  47.723  1.00 -4.51           H  
HETATM   79 C    001 A   1     -12.180  37.730  37.589  1.00 -4.48           C  
HETATM   80 C    001 A   1     -13.103  37.190  38.686  1.00 -4.48           C  
HETATM   81 O    001 A   1     -13.470  37.933  39.581  1.00 -4.48           O  
HETATM   82 N    001 A   1     -13.517  35.911  38.573  1.00 -4.48           N  
HETATM   83 C    001 A   1     -14.345  35.335  39.617  1.00 -4.48           C  
HETATM   84 C    001 A   1     -13.537  35.134  40.903  1.00 -4.48           C  
HETATM   85 O    001 A   1     -13.986  35.560  41.962  1.00 -4.48           O  
HETATM   86 C    001 A   1     -15.090  34.116  39.066  1.00 -4.48           C  
HETATM   87 C    001 A   1     -15.818  33.310  40.083  1.00 -4.48           C  
HETATM   88 C    001 A   1     -15.503  32.036  40.507  1.00 -4.48           C  
HETATM   89 C    001 A   1     -17.004  33.690  40.801  1.00 -4.48           C  
HETATM   90 N    001 A   1     -16.414  31.604  41.427  1.00 -4.48           N  
HETATM   91 C    001 A   1     -17.348  32.584  41.628  1.00 -4.48           C  
HETATM   92 C    001 A   1     -17.813  34.840  40.818  1.00 -4.48           C  
HETATM   93 C    001 A   1     -18.493  32.597  42.436  1.00 -4.48           C  
HETATM   94 C    001 A   1     -18.938  34.857  41.630  1.00 -4.48           C  
HETATM   95 C    001 A   1     -19.278  33.742  42.424  1.00 -4.48           C  
HETATM   96 N    001 A   1     -12.299  34.605  40.819  1.00 -4.48           N  
HETATM   97 C    001 A   1     -11.456  34.571  42.013  1.00 -4.48           C  
HETATM   98 C    001 A   1     -11.176  35.941  42.619  1.00 -4.48           C  
HETATM   99 O    001 A   1     -11.101  36.066  43.833  1.00 -4.48           O  
HETATM  100 C    001 A   1     -10.208  33.833  41.532  1.00 -4.48           C  
HETATM  101 C    001 A   1     -10.765  32.890  40.475  1.00 -4.48           C  
HETATM  102 C    001 A   1     -11.756  33.779  39.745  1.00 -4.48           C  
HETATM  103 N    001 A   1     -10.987  36.964  41.765  1.00 -4.48           N  
HETATM  104 C    001 A   1     -10.694  38.283  42.277  1.00 -4.48           C  
HETATM  105 H    001 A   1     -11.659  38.559  38.091  1.00 -4.48           H  
HETATM  106 H    001 A   1     -15.075  36.097  39.920  1.00 -4.48           H  
HETATM  107 H    001 A   1     -14.390  33.471  38.514  1.00 -4.48           H  
HETATM  108 H    001 A   1     -15.798  34.508  38.316  1.00 -4.48           H  
HETATM  109 H    001 A   1     -14.689  31.384  40.186  1.00 -4.48           H  
HETATM  110 H    001 A   1     -16.341  30.697  41.931  1.00 -4.48           H  
HETATM  111 H    001 A   1     -17.560  35.710  40.206  1.00 -4.48           H  
HETATM  112 H    001 A   1     -18.760  31.736  43.052  1.00 -4.48           H  
HETATM  113 H    001 A   1     -19.567  35.750  41.668  1.00 -4.48           H  
HETATM  114 H    001 A   1     -20.174  33.783  43.047  1.00 -4.48           H  
HETATM  115 H    001 A   1     -11.969  34.013  42.810  1.00 -4.48           H  
HETATM  116 H    001 A   1      -9.691  33.329  42.356  1.00 -4.48           H  
HETATM  117 H    001 A   1      -9.505  34.548  41.069  1.00 -4.48           H  
HETATM  118 H    001 A   1     -11.302  32.059  40.960  1.00 -4.48           H  
HETATM  119 H    001 A   1     -10.013  32.462  39.801  1.00 -4.48           H  
HETATM  120 H    001 A   1     -11.239  34.392  38.992  1.00 -4.48           H  
HETATM  121 H    001 A   1     -12.539  33.205  39.237  1.00 -4.48           H  
HETATM  122 H    001 A   1     -10.927  36.803  40.761  1.00 -4.48           H  
HETATM  123 H    001 A   1      -9.925  38.199  43.062  1.00 -4.48           H  
HETATM  124 H    001 A   1     -11.456  36.962  37.319  1.00 -4.48           H  
HETATM  125 H    001 A   1     -12.785  38.127  36.774  1.00 -4.48           H  
HETATM  126 H    001 A   1     -13.250  35.364  37.768  1.00 -4.48           H  
HETATM  127 H    001 A   1     -11.599  38.718  42.700  1.00 -4.48           H  
HETATM  128 H    001 A   1     -10.320  38.911  41.468  1.00 -4.48           H  
HETATM  129 C    001 A   1      -9.162  24.200  50.727  1.00 -4.48           C  
HETATM  130 H    001 A   1      -8.516  23.343  50.488  1.00 -4.48           H  
HETATM  131 H    001 A   1     -10.211  23.868  50.743  1.00 -4.48           H  
HETATM  132 H    001 A   1      -8.918  24.570  51.730  1.00 -4.48           H  
HETATM  133 C    001 A   1      -8.939  25.262  49.676  1.00 -4.48           C  
HETATM  134 H    001 A   1      -7.878  25.575  49.723  1.00 -4.48           H  
HETATM  135 O    001 A   1      -9.206  24.678  48.417  1.00 -4.48           O  
HETATM  136 H    001 A   1      -8.984  25.315  47.713  1.00 -4.48           H  
HETATM  137 C    001 A   1      -9.772  26.547  49.868  1.00 -4.48           C  
HETATM  138 H    001 A   1     -10.833  26.316  49.703  1.00 -4.48           H  
HETATM  139 O    001 A   1     -10.252  26.479  52.207  1.00 -4.48           O  
HETATM  140 H    001 A   1      -8.499  28.640  50.689  1.00 -4.48           H  
HETATM  141 N    001 A   1      -8.915  28.164  51.488  1.00 -4.48           N  
HETATM  142 C    001 A   1      -9.682  27.071  51.302  1.00 -4.48           C  
HETATM  143 C    001 A   1      -8.701  28.695  52.804  1.00 -4.48           C  
HETATM  144 H    001 A   1      -7.649  28.575  53.119  1.00 -4.48           H  
HETATM  145 H    001 A   1      -8.966  29.762  52.857  1.00 -4.48           H  
HETATM  146 H    001 A   1      -9.339  28.133  53.498  1.00 -4.48           H  
HETATM  147 H    001 A   1      -8.366  27.515  48.621  1.00 -4.48           H  
HETATM  148 C    001 A   1     -10.186  28.429  48.355  1.00 -4.48           C  
HETATM  149 O    001 A   1     -11.381  28.466  48.593  1.00 -4.48           O  
HETATM  150 C    001 A   1      -9.539  29.515  47.475  1.00 -4.48           C  
HETATM  151 H    001 A   1      -9.658  30.421  48.096  1.00 -4.48           H  
HETATM  152 N    001 A   1      -9.352  27.500  48.874  1.00 -4.48           N  
HETATM  153 H    001 A   1     -10.121  29.628  46.560  1.00 -4.48           H  
HETATM  154 H    001 A   1      -8.478  29.296  47.359  1.00 -4.48           H  
HETATM  155 H    001 A   1     -10.526  15.402  50.657  1.00 -4.48           H  
HETATM  156 H    001 A   1      -8.829  15.072  50.276  1.00 -4.48           H  
HETATM  157 H    001 A   1      -9.245  16.067  51.713  1.00 -4.48           H  
HETATM  158 C    001 A   1      -9.513  15.832  50.674  1.00 -4.48           C  
HETATM  159 C    001 A   1      -9.482  17.032  49.771  1.00 -4.48           C  
HETATM  160 O    001 A   1      -9.352  16.922  48.554  1.00 -4.48           O  
HETATM  161 N    001 A   1      -9.591  18.247  50.352  1.00 -4.48           N  
HETATM  162 H    001 A   1      -9.808  18.301  51.340  1.00 -4.48           H  
HETATM  163 C    001 A   1      -9.739  19.452  49.556  1.00 -4.48           C  
HETATM  164 H    001 A   1     -10.648  19.388  48.935  1.00 -4.48           H  
HETATM  165 C    001 A   1      -9.809  20.676  50.450  1.00 -4.48           C  
HETATM  166 H    001 A   1      -8.911  20.764  51.081  1.00 -4.48           H  
HETATM  167 H    001 A   1      -9.883  21.588  49.843  1.00 -4.48           H  
HETATM  168 H    001 A   1     -10.696  20.636  51.101  1.00 -4.48           H  
HETATM  169 O    001 A   1      -8.810  19.970  47.409  1.00 -4.48           O  
HETATM  170 C    001 A   1      -8.600  19.584  48.549  1.00 -4.48           C  
HETATM  171 N    001 A   1      -7.357  19.302  48.990  1.00 -4.48           N  
HETATM  172 H    001 A   1      -7.230  18.998  49.948  1.00 -4.48           H  
HETATM  173 C    001 A   1      -6.217  19.460  48.117  1.00 -4.48           C  
HETATM  174 H    001 A   1      -6.268  20.457  47.653  1.00 -4.48           H  
HETATM  175 C    001 A   1     -10.113  17.853  44.610  1.00 -4.48           C  
HETATM  176 H    001 A   1     -10.393  17.121  43.836  1.00 -4.48           H  
HETATM  177 C    001 A   1      -9.536  19.044  43.838  1.00 -4.48           C  
HETATM  178 O    001 A   1      -9.775  19.189  42.647  1.00 -4.48           O  
HETATM  179 N    001 A   1      -8.796  19.919  44.544  1.00 -4.48           N  
HETATM  180 H    001 A   1      -8.689  19.806  45.552  1.00 -4.48           H  
HETATM  181 C    001 A   1      -8.255  21.102  43.906  1.00 -4.48           C  
HETATM  182 H    001 A   1      -9.071  21.664  43.429  1.00 -4.48           H  
HETATM  183 O    001 A   1      -7.323  21.344  41.706  1.00 -4.48           O  
HETATM  184 C    001 A   1      -7.315  20.724  42.757  1.00 -4.48           C  
HETATM  185 N    001 A   1      -6.463  19.706  43.008  1.00 -4.48           N  
HETATM  186 H    001 A   1      -6.460  19.262  43.924  1.00 -4.48           H  
HETATM  187 C    001 A   1      -5.558  19.213  41.994  1.00 -4.48           C  
HETATM  188 H    001 A   1      -5.030  20.066  41.540  1.00 -4.48           H  
HETATM  189 H    001 A   1      -8.185  22.332  45.709  1.00 -4.48           H  
HETATM  190 C    001 A   1      -7.521  21.981  44.906  1.00 -4.48           C  
HETATM  191 H    001 A   1      -6.680  21.436  45.357  1.00 -4.48           H  
HETATM  192 H    001 A   1      -7.122  22.864  44.388  1.00 -4.48           H  
HETATM  193 N    001 A   1      -9.117  17.284  45.490  1.00 -4.48           N  
HETATM  194 H    001 A   1      -9.270  17.323  46.496  1.00 -4.48           H  
HETATM  195 C    001 A   1      -7.956  16.797  45.016  1.00 -4.48           C  
HETATM  196 O    001 A   1      -7.692  16.724  43.823  1.00 -4.48           O  
HETATM  197 C    001 A   1      -6.946  16.328  46.069  1.00 -4.48           C  
HETATM  198 C    001 A   1     -11.992  17.093  46.123  1.00 -4.48           C  
HETATM  199 H    001 A   1     -11.292  16.577  46.796  1.00 -4.48           H  
HETATM  200 H    001 A   1     -12.372  16.359  45.395  1.00 -4.48           H  
HETATM  201 H    001 A   1     -12.844  17.436  46.730  1.00 -4.48           H  
HETATM  202 C    001 A   1     -11.355  18.280  45.409  1.00 -4.48           C  
HETATM  203 H    001 A   1     -11.008  19.000  46.171  1.00 -4.48           H  
HETATM  204 H    001 A   1     -11.956  19.902  44.066  1.00 -4.48           H  
HETATM  205 H    001 A   1     -12.706  18.334  43.703  1.00 -4.48           H  
HETATM  206 H    001 A   1     -13.247  19.283  45.111  1.00 -4.48           H  
HETATM  207 C    001 A   1     -12.367  18.989  44.521  1.00 -4.48           C  
HETATM  208 H    001 A   1      -6.247  18.697  47.339  1.00 -4.48           H  
HETATM  209 H    001 A   1      -5.300  19.376  48.699  1.00 -4.48           H  
HETATM  210 H    001 A   1      -6.125  18.686  41.226  1.00 -4.48           H  
HETATM  211 H    001 A   1      -4.833  18.539  42.451  1.00 -4.48           H  
HETATM  212 H    001 A   1      -6.049  15.957  45.572  1.00 -4.48           H  
HETATM  213 H    001 A   1      -6.681  17.164  46.717  1.00 -4.48           H  
HETATM  214 H    001 A   1      -7.387  15.531  46.667  1.00 -4.48           H  
HETATM  215 H    001 A   1      -8.722  31.340  37.035  1.00 -4.48           H  
HETATM  216 C    001 A   1      -8.852  32.075  36.228  1.00 -4.48           C  
HETATM  217 H    001 A   1      -8.147  31.812  35.427  1.00 -4.48           H  
HETATM  218 N    001 A   1     -10.203  32.009  35.747  1.00 -4.48           N  
HETATM  219 H    001 A   1     -10.416  32.378  34.822  1.00 -4.48           H  
HETATM  220 O    001 A   1     -11.012  31.200  37.692  1.00 -4.48           O  
HETATM  221 C    001 A   1     -11.195  31.545  36.536  1.00 -4.48           C  
HETATM  222 C    001 A   1     -12.544  31.290  35.861  1.00 -4.48           C  
HETATM  223 H    001 A   1     -13.269  31.249  36.690  1.00 -4.48           H  
HETATM  224 C    001 A   1     -12.432  29.914  35.195  1.00 -4.48           C  
HETATM  225 H    001 A   1     -11.570  29.920  34.506  1.00 -4.48           H  
HETATM  226 H    001 A   1     -12.170  29.205  35.995  1.00 -4.48           H  
HETATM  227 C    001 A   1     -13.287  27.989  33.893  1.00 -4.48           C  
HETATM  228 H    001 A   1     -12.415  28.047  33.223  1.00 -4.48           H  
HETATM  229 H    001 A   1     -14.124  27.546  33.332  1.00 -4.48           H  
HETATM  230 H    001 A   1     -13.027  27.294  34.709  1.00 -4.48           H  
HETATM  231 C    001 A   1     -13.654  29.361  34.461  1.00 -4.48           C  
HETATM  232 H    001 A   1     -13.886  30.022  33.601  1.00 -4.48           H  
HETATM  233 H    001 A   1     -15.740  28.842  34.796  1.00 -4.48           H  
HETATM  234 C    001 A   1     -14.894  29.285  35.344  1.00 -4.48           C  
HETATM  235 H    001 A   1     -15.212  30.275  35.706  1.00 -4.48           H  
HETATM  236 H    001 A   1     -14.705  28.659  36.229  1.00 -4.48           H  
HETATM  237 H    001 A   1     -13.198  32.025  33.975  1.00 -4.48           H  
HETATM  238 N    001 A   1     -12.928  32.303  34.910  1.00 -4.48           N  
HETATM  239 C    001 A   1     -12.948  33.609  35.209  1.00 -4.48           C  
HETATM  240 O    001 A   1     -12.634  34.050  36.311  1.00 -4.48           O  
HETATM  241 C    001 A   1     -13.375  34.553  34.087  1.00 -4.48           C  
HETATM  242 H    001 A   1     -12.813  35.478  34.309  1.00 -4.48           H  
HETATM  243 H    001 A   1      -8.638  33.078  36.599  1.00 -4.48           H  
HETATM  244 H    001 A   1     -14.443  34.752  34.171  1.00 -4.48           H  
HETATM  245 H    001 A   1     -13.040  34.151  33.131  1.00 -4.48           H  
HETATM  246 C    001 A   1     -14.299  39.040  43.218  1.00 -4.48           C  
HETATM  247 C    001 A   1     -14.715  38.296  44.490  1.00 -4.48           C  
HETATM  248 O    001 A   1     -15.416  38.853  45.319  1.00 -4.48           O  
HETATM  249 N    001 A   1     -14.300  37.011  44.614  1.00 -4.48           N  
HETATM  250 C    001 A   1     -14.781  36.187  45.693  1.00 -4.48           C  
HETATM  251 C    001 A   1     -13.697  35.545  46.554  1.00 -4.48           C  
HETATM  252 O    001 A   1     -14.002  34.701  47.383  1.00 -4.48           O  
HETATM  253 C    001 A   1     -15.765  35.109  45.211  1.00 -4.48           C  
HETATM  254 O    001 A   1     -15.149  34.222  44.305  1.00 -4.48           O  
HETATM  255 C    001 A   1     -17.037  35.704  44.639  1.00 -4.48           C  
HETATM  256 N    001 A   1     -12.442  36.000  46.361  1.00 -4.48           N  
HETATM  257 C    001 A   1     -11.318  35.415  47.033  1.00 -4.48           C  
HETATM  258 H    001 A   1     -14.029  40.042  43.583  1.00 -4.48           H  
HETATM  259 H    001 A   1     -13.819  36.577  43.831  1.00 -4.48           H  
HETATM  260 H    001 A   1     -15.327  36.870  46.364  1.00 -4.48           H  
HETATM  261 H    001 A   1     -15.996  34.505  46.101  1.00 -4.48           H  
HETATM  262 H    001 A   1     -15.006  34.670  43.457  1.00 -4.48           H  
HETATM  263 H    001 A   1     -17.711  34.900  44.314  1.00 -4.48           H  
HETATM  264 H    001 A   1     -17.551  36.334  45.379  1.00 -4.48           H  
HETATM  265 H    001 A   1     -16.817  36.329  43.759  1.00 -4.48           H  
HETATM  266 H    001 A   1     -12.260  36.595  45.561  1.00 -4.48           H  
HETATM  267 H    001 A   1     -10.762  36.162  47.625  1.00 -4.48           H  
HETATM  268 H    001 A   1     -11.698  34.639  47.711  1.00 -4.48           H  
HETATM  269 H    001 A   1     -10.624  34.964  46.306  1.00 -4.48           H  
HETATM  270 H    001 A   1     -13.415  38.562  42.794  1.00 -4.48           H  
HETATM  271 H    001 A   1     -15.156  39.118  42.550  1.00 -4.48           H  
HETATM  272 C    001 A   1      -7.822  27.308  34.237  1.00 -4.48           C  
HETATM  273 H    001 A   1      -7.623  27.089  33.183  1.00 -4.48           H  
HETATM  274 C    001 A   1      -8.703  28.334  34.585  1.00 -4.48           C  
HETATM  275 H    001 A   1      -9.055  28.821  32.783  1.00 -4.48           H  
HETATM  276 O    001 A   1      -9.326  29.108  33.661  1.00 -4.48           O  
HETATM  277 C    001 A   1      -8.972  28.583  35.935  1.00 -4.48           C  
HETATM  278 H    001 A   1      -9.677  29.367  36.211  1.00 -4.48           H  
HETATM  279 H    001 A   1      -8.571  28.032  37.963  1.00 -4.48           H  
HETATM  280 C    001 A   1      -8.345  27.826  36.913  1.00 -4.48           C  
HETATM  281 C    001 A   1      -7.450  26.798  36.582  1.00 -4.48           C  
HETATM  282 C    001 A   1      -7.208  26.544  35.230  1.00 -4.48           C  
HETATM  283 H    001 A   1      -6.563  25.706  34.947  1.00 -4.48           H  
HETATM  284 C    001 A   1      -6.773  26.015  37.670  1.00 -4.48           C  
HETATM  285 C    001 A   1      -5.600  26.776  38.307  1.00 -4.48           C  
HETATM  286 H    001 A   1      -5.902  27.818  38.502  1.00 -4.48           H  
HETATM  287 H    001 A   1      -7.498  25.808  38.470  1.00 -4.48           H  
HETATM  288 H    001 A   1      -6.422  25.039  37.293  1.00 -4.48           H  
HETATM  289 N    001 A   1      -4.425  26.748  37.470  1.00 -4.48           N  
HETATM  290 C    001 A   1      -3.261  27.321  37.868  1.00 -4.48           C  
HETATM  291 H    001 A   1      -4.524  26.415  36.519  1.00 -4.48           H  
HETATM  292 O    001 A   1      -3.135  27.807  38.987  1.00 -4.48           O  
HETATM  293 C    001 A   1      -2.124  27.284  36.885  1.00 -4.48           C  
HETATM  294 H    001 A   1      -2.358  26.733  35.965  1.00 -4.48           H  
HETATM  295 H    001 A   1      -1.838  28.314  36.631  1.00 -4.48           H  
HETATM  296 H    001 A   1      -1.256  26.821  37.376  1.00 -4.48           H  
HETATM  297 C    001 A   1      -5.316  26.194  39.683  1.00 -4.48           C  
HETATM  298 O    001 A   1      -5.946  26.587  40.659  1.00 -4.48           O  
HETATM  299 N    001 A   1      -4.375  25.246  39.776  1.00 -4.48           N  
HETATM  300 H    001 A   1      -3.929  24.920  38.928  1.00 -4.48           H  
HETATM  301 C    001 A   1      -4.021  24.657  41.046  1.00 -4.48           C  
HETATM  302 H    001 A   1      -4.851  24.031  41.413  1.00 -4.48           H  
HETATM  303 H    001 A   1      -3.816  25.448  41.768  1.00 -4.48           H  
HETATM  304 H    001 A   1      -3.128  24.044  40.925  1.00 -4.48           H  
HETATM  305 C    001 A   1     -10.578  25.813  41.935  1.00 -4.48           C  
HETATM  306 H    001 A   1     -11.075  24.924  42.358  1.00 -4.48           H  
HETATM  307 H    001 A   1     -11.094  26.097  41.009  1.00 -4.48           H  
HETATM  308 H    001 A   1     -10.716  26.638  42.652  1.00 -4.48           H  
HETATM  309 C    001 A   1      -9.107  25.522  41.670  1.00 -4.48           C  
HETATM  310 H    001 A   1      -8.665  26.407  41.179  1.00 -4.48           H  
HETATM  311 C    001 A   1      -8.345  25.295  42.977  1.00 -4.48           C  
HETATM  312 H    001 A   1      -7.351  24.864  42.766  1.00 -4.48           H  
HETATM  313 H    001 A   1      -8.884  24.559  43.596  1.00 -4.48           H  
HETATM  314 H    001 A   1      -7.887  24.171  40.461  1.00 -4.48           H  
HETATM  315 C    001 A   1      -8.942  24.337  40.728  1.00 -4.48           C  
HETATM  316 H    001 A   1      -9.291  23.404  41.196  1.00 -4.48           H  
HETATM  317 H    001 A   1      -9.511  24.473  39.795  1.00 -4.48           H  
HETATM  318 C    001 A   1      -8.149  26.565  43.800  1.00 -0.03           C  
HETATM  319 H    001 A   1      -9.106  27.081  43.960  1.00 -4.48           H  
HETATM  320 O    001 A   1      -8.453  26.190  46.145  1.00 -0.03           O  
HETATM  321 C    001 A   1      -7.660  26.239  45.213  1.00 -0.03           C  
HETATM  322 N    001 A   1      -6.340  26.003  45.357  1.00 -0.03           N  
HETATM  323 H    001 A   1      -5.719  26.031  44.548  1.00 -0.03           H  
HETATM  324 C    001 A   1      -5.766  25.820  46.676  1.00 -4.48           C  
HETATM  325 H    001 A   1      -6.361  25.075  47.227  1.00 -4.48           H  
HETATM  326 N    001 A   1      -7.240  27.457  43.107  1.00 -0.03           N  
HETATM  327 H    001 A   1      -6.689  27.090  42.332  1.00 -0.03           H  
HETATM  328 C    001 A   1      -7.160  28.764  43.416  1.00 -0.03           C  
HETATM  329 O    001 A   1      -7.837  29.282  44.296  1.00 -0.03           O  
HETATM  330 C    001 A   1      -6.164  29.615  42.619  1.00 -4.48           C  
HETATM  331 H    001 A   1      -5.855  30.372  43.353  1.00 -4.48           H  
HETATM  332 H    001 A   1      -5.784  26.768  47.214  1.00 -4.48           H  
HETATM  333 H    001 A   1      -4.740  25.466  46.579  1.00 -4.48           H  
HETATM  334 H    001 A   1      -6.686  30.104  41.797  1.00 -4.48           H  
HETATM  335 H    001 A   1      -5.303  29.003  42.351  1.00 -4.48           H  
