# Supplementary material for: Intermolecular Interactions in G Protein-Coupled Receptor Allosteric Sites at the Membrane Interface from Molecular Dynamics Simulations and Quantum Chemical Calculations
Source: J Chem Inf Model. 2022 Sep 30;62(19):4736–47. doi: 10.1021/acs.jcim.2c00788 (PMC9554917; doi:10.1021/acs.jcim.2c00788)
Supplement: Supplementary file 3 — ci2c00788_si_003.zip [file ci2c00788_si_003.zip › quantum_chemical_coordiates_inputs/C5ar1_6c1q/fsapt/QA.dat]

  2.4598554549388729E-15   1.1652977543029814E-16   8.9020264473170982E-06   8.9996210054265845E-06   2.8733918770618909E-14   6.4541400594361596E-12   1.9750062274313137E-11   1.4476824806631551E-17   1.6442885441545563E-03   5.8104387075118452E-15   5.2186543171169758E-15   1.1507548561272811E-06   9.2819105033129930E-11   1.1166861758356897E-06   8.3921200558215461E-13   1.7066596686418172E-12   3.1792676552041397E-14   3.3870602695754105E-10   1.1790351272511110E-15   3.3171448593993663E-13   9.4075343847762123E-13   6.5689283183571301E-10   1.2367553101656768E-13   7.3889956548654589E-15   2.5747314052259234E-11   1.2894690981518920E-08   2.5524556437891576E-11   8.4708617455591820E-13   9.0590924370827664E-11   8.0969607041202689E-12   2.3759190900427246E-12   1.5527287102990140E-07   6.5776669024192724E-09   1.5857809442888606E-07   5.4339071905882465E-14   6.0811920127193563E-14   2.6355122643452933E-15   1.4123957628976893E-14   8.9297182817712553E-13   2.0066901124890627E-15   6.3500021055906355E-09   2.1649255685062107E-14   6.3059756524149341E-12   1.5730796467535150E-08   2.3686876877605751E-04   4.6167372739171408E-03   2.3763843881819687E-04   3.0747001247460776E-10   4.6865211722407872E-08   1.3845280932302530E-06   2.3613153576303467E-07   2.7946985281632961E-11   1.2068393680502464E-09   8.2713833544208446E-11   5.0751596210673769E-07   9.9000543672529110E-08   8.4119149760723554E-09   3.2208934657933046E-07   5.4240830393823199E-12   7.2360877140174665E-12   2.0441939176622894E-11   1.1657847601302863E-06   2.3301929770377494E-09   4.4753974087454184E-10   1.4665830372429426E-10   2.2715689477173706E-09   1.2923450049113788E-08   4.6246592074826208E-13   1.7343617158366507E-10   8.4116566773537108E-11   7.7435366610463900E-11   5.6033313579710923E-06   4.4132727052199707E-08   6.6479120409384812E-12   2.2364094843754758E-07   1.7151726953072170E-14   4.0850419543226316E-09   3.4306754594977899E-12   5.1278697964560093E-06   5.0053672769718119E-05   7.7835203801836077E-09   1.0057547958976081E-11   2.1139801179008210E-09   2.7184148418608223E-11   1.9126561160392883E-13   3.5025194359923687E-09   3.2528216686345001E-10   3.7362779989187578E-12   3.9612542459808451E-06   4.4251875293264097E-03   3.6524145026450819E-07   1.1237565410515701E-09   1.5831545380025435E-11   1.2377095493011875E-07   1.0138533905265464E-07   1.6515576810009802E-09   1.6760824409632753E-05   5.3431403935489036E-06   3.7361725318824632E-07   2.1175230467298499E-09   4.9412029719970612E-10   9.9519403027254012E-08   9.7785671358465538E-09   4.3687980215938016E-11   7.8393338586827118E-12   1.5958517169611047E-12   4.2609995537793155E-01   7.8073589346335920E-06   8.1790439910826755E-10   4.6289943501913148E-09   2.2008084765634540E-09   2.8064400095164164E-12   1.0614539601092704E-08   1.3833394107505545E-11   5.0757204128812284E-07   1.4724722372188033E-10   2.5303446725000083E-09   5.7493803344887520E-05   5.3009662970808054E-12   1.0488102840891508E-10   4.1230448449216082E-10   8.9364355557979943E-05   1.2943446766762104E-07   1.4248704195537355E-09   1.4587549758897270E-10   1.7822139749436719E-09   3.5923816130054849E-10   7.5307256541835730E-08   2.3948050734059948E-07   1.8662730693323032E-05   4.4030502853372559E-09   1.8813902976680467E-12   5.1695463969055838E-11   5.0728254590905117E-08   8.0051674433900502E-09   4.2950403656942187E-09   8.2851971717971838E-09   4.6332769933313045E-08   5.9827777305893786E-05   3.7091864209460773E-09   3.0715792134299154E-09   3.2089529298074727E-09   8.5037278540390710E-12   2.4492913313984359E-07   4.4463487771972691E-08   8.9103213337242500E-11   2.0436214689327424E-05   3.8331582966904365E-10   4.7694626259031505E-05   1.7786127137940623E-05   5.0397014164563599E-10   6.2873830331586573E-09
  7.4454745028007984E-15   1.9336497786512031E-15   9.1558898713113123E-04   8.8841931037866059E-04   1.0411709318845526E-10   7.2977713226456778E-11   1.7593286379234774E-10   1.5952407148224156E-14   9.9486652106362194E-01   5.8931358237127022E-14   2.8896959151058584E-14   6.5688630236888365E-05   5.4324624204505503E-10   6.4432895084301229E-05   9.1109888168527939E-12   1.1891375890139465E-10   1.4500069780335628E-12   5.1742011408934811E-09   2.2677085819697928E-14   5.7816180835039127E-13   5.6040157568684209E-12   4.8110395206788439E-09   4.3264279001936554E-12   8.5922893162991434E-15   1.7509997031604116E-09   1.1829380239676892E-07   7.8417512384816218E-09   1.0076354974242305E-11   1.1036940791951267E-09   1.1606623155883837E-10   2.0763169713049261E-12   3.0431150042169594E-06   1.3297604952836251E-07   3.1000745255443466E-06   1.4102742155948016E-13   6.9869692053516187E-13   1.5105673650023477E-13   1.3695991762674896E-12   3.0253049077670852E-11   1.1463535602419804E-12   1.2920333938540254E-07   1.5048511133609238E-13   4.0847511037346246E-11   1.6228898081180898E-08   3.5819395599342623E-03   5.4884271005624964E-03   3.6499005237462111E-03   7.4289823527629454E-10   5.3575185516774117E-08   1.7486465435736097E-03   1.2438799326161980E-07   1.1223237405222065E-10   3.3324588712694155E-07   2.2194339946293326E-08   2.3987438720926916E-06   2.7657258067840335E-05   2.1389859692652595E-07   4.6570603232487416E-05   3.4997676929618276E-12   1.1307110879106819E-10   2.8313764380882960E-11   1.6732651835082804E-03   1.8023827967320785E-07   1.0166931575883853E-09   2.8518315235588908E-10   2.0240384517670206E-09   1.3745952453639342E-08   4.1850029207926638E-10   3.4386343544629769E-10   2.4733669793241023E-09   1.6161412071352442E-09   1.5022080576507162E-04   2.1125055265886718E-06   7.5895650903357097E-11   6.1706790622338198E-06   1.5374684026249285E-11   8.2103447679939712E-09   1.4652399441732091E-10   1.3734876005337736E-04   3.5125724559002114E-01   2.9768156100582634E-08   4.6807850116674831E-11   1.7232162420632317E-08   1.2742219133536882E-09   1.1092055559664864E-10   2.6001062758775991E-08   1.8460836859492206E-09   3.8468011267440966E-11   6.4433695660932946E-03   5.5159079036245185E-03   2.5355079611881778E-07   2.6525517712014308E-08   4.3067823550604519E-11   2.1339403034246253E-07   1.8193923766770766E-06   2.3629567605141332E-09   9.1264724904377911E-05   5.7533492233916128E-01   8.5598533573036104E-07   1.2524773705328487E-09   3.4387550841976991E-09   1.3006028009715526E-07   1.6984678577588280E-07   1.5787134375483214E-10   1.1344991875572255E-09   9.8126010577751199E-12   5.7126723907937615E-01   6.6769496584653367E-03   5.5998533818350266E-10   4.8103285616166010E-08   1.2464239076312862E-09   1.1112525240040235E-10   3.0880418141465559E-09   3.9541218068485445E-12   5.2392380109476585E-05   2.5301874154036010E-09   1.8238720287602807E-08   3.4889347129196852E-01   6.6650860458514204E-10   3.3762098970616630E-10   5.6872168731076597E-09   2.3535772890713951E-04   5.8740132523372565E-06   2.3512174956873519E-07   7.2930816675196262E-11   5.0891382091009657E-09   5.1269546306433818E-10   9.5620932274705730E-06   4.3811148068681843E-07   4.5019992135381050E-05   1.2567798073307478E-08   2.8410694016505013E-08   1.9679675520432574E-10   2.7650050760206102E-07   7.6777956104722839E-09   2.6462047798901188E-08   3.8954646184552465E-08   1.6465565847195749E-06   4.2245965125493274E-06   4.5385562771535454E-09   4.9423969630454792E-09   4.6710135852511640E-09   6.9809431692338487E-10   3.1599274486680705E-07   2.0642184395190649E-07   5.2282633428970374E-09   3.2189439658658895E-06   1.9680951082035673E-06   3.6688541945478449E-05   3.1057628259914122E-05   8.0386798408542161E-08   1.2721717908854089E-06
  1.8791621424931377E-15   1.1044037308883217E-15   8.9978820218587455E-06   8.9878438927303950E-06   8.2668875003526194E-11   1.9671980895004511E-12   1.0305828317204026E-11   1.5513866471206963E-15   1.6448549015206607E-03   3.3217705565312463E-15   2.4519844212063009E-18   1.1481188608450268E-06   2.3578451599993495E-10   1.1238511181903964E-06   1.0763627806084446E-13   3.1209725386974983E-12   2.1484023694393698E-12   2.8646062518270657E-10   1.7657844633493412E-15   8.1724935356406025E-14   2.8460935109363589E-12   8.8653298598790449E-09   7.8831864876616451E-15   1.2267835038838951E-14   1.1997466881288693E-08   6.3866970963431038E-09   1.4036931412167779E-08   4.2495814942332938E-13   7.4225792745176668E-10   1.8855236056152254E-10   4.6604452081228442E-12   1.5164227372285211E-07   5.7468904005368112E-09   1.5390867558068645E-07   1.5691526268482498E-13   1.2458634021171090E-12   2.3469873444944710E-14   8.1939833327537674E-14   6.9455782158989574E-11   4.0156750663258518E-12   5.7520466993644333E-09   6.1896093142010951E-14   2.4703375960504452E-13   1.4185921052069362E-08   3.0774517754601484E-04   4.0862330570789421E-03   3.2978302125651271E-04   8.9356385545593448E-10   5.4000085960119627E-10   2.2022065452342306E-06   1.9298908628159454E-07   8.6948863365611838E-12   5.1494835167491166E-08   2.9283415716668367E-10   6.9725316079800568E-08   1.0531410180474999E-05   9.3350363249781922E-08   6.1833101426161452E-07   2.3096064108738515E-13   3.0259461008660930E-11   2.9177203013418560E-11   2.4947616586136236E-06   2.9087168901143187E-08   1.2553550276480113E-09   3.9863594888436417E-10   3.3650997878268369E-09   6.0585669467072677E-10   3.2154865422726917E-13   4.1779753722856966E-10   1.7224493432591574E-13   6.8030456902564297E-11   6.2078687722926170E-06   1.8454398986986235E-06   2.7795317167599370E-13   2.6486259492085292E-07   1.4531927590779221E-12   2.9245111810358201E-09   3.6993384731984214E-10   6.7630238995286789E-06   3.4352922002019612E-05   8.8149591762897115E-08   7.0334103970354462E-11   5.0344398694642547E-08   2.2960773704030794E-11   2.4242076601066499E-12   8.0339326091926318E-10   9.6865582920351738E-10   1.0577831343453797E-13   2.6650280059873205E-05   4.2462356007477997E-03   4.7252130383781444E-08   1.1403549272303759E-08   9.8269959822380353E-13   2.0758952168147684E-07   6.4492115123694595E-07   7.7972371128144252E-10   2.7904333233009577E-04   4.2207815237747659E-01   1.3365205705537153E-06   6.8745856489138368E-10   6.8314120546675824E-10   6.9055305721778726E-10   1.9494624971072214E-07   4.5416995093444559E-11   4.8080146607507413E-12   2.1340834221942403E-13   7.6216215232351595E-06   1.9730853368802613E-05   8.3682863172616975E-11   3.2358627847664843E-08   4.8844750380732400E-10   2.8847087585647596E-12   2.7758219457492616E-08   8.5924595242703137E-12   4.6527402146701263E-07   3.1979512391085564E-09   4.5688198649983228E-08   3.8182915676612532E-05   3.0464127187745825E-11   3.5367109434489956E-11   9.0245133887856081E-11   1.1109051166475719E-04   4.0210547561674400E-07   5.6673983446604048E-10   3.6834483034435931E-12   3.0740449730480165E-09   4.8880757122042964E-10   2.9280763806771626E-07   1.8203703755402038E-07   9.3679834907279091E-05   1.6355967766956102E-12   1.9614334299328920E-08   1.0394403079189174E-11   2.5474103597052228E-10   6.8870103704401113E-11   7.5892910245683671E-09   1.2264224630496045E-08   1.3248178876762643E-06   3.5639261283579254E-05   4.4967301056900268E-10   4.3407392121741227E-09   2.7891986107575657E-12   4.0507368812917018E-10   1.2149982268907602E-11   8.9264976910213219E-08   7.2491640235183275E-09   7.0391799970766078E-06   7.1774094720130322E-07   2.3013889950569769E-05   2.9192161723887633E-05   2.9494298282842951E-08   3.0042037812382018E-06
  1.2120408962405299E-14   2.3030343336273898E-15   9.9781905857103403E-01   5.9673909137433654E-07   1.0472408251199430E-10   2.8226990739289371E-10   3.8096984941716826E-10   2.1630076374748875E-14   8.6646255733727380E-04   2.5389871294839028E-13   4.6561403925615843E-14   1.1352128282186077E-03   6.3980898752098079E-10   3.3894512477760971E-06   1.5665383759273333E-11   2.8788876323509700E-10   1.2723515833106777E-11   1.9395315745092569E-08   5.5795009799490366E-14   1.7445933977048116E-12   5.2150869872277343E-11   1.8362224910995493E-09   4.2172064542602349E-11   3.2471382144698151E-13   3.8446604626677756E-10   7.7227568961049414E-07   1.6791547351018311E-09   6.2037579772340882E-11   5.4065667474520940E-10   4.9978631225965228E-11   1.0433386972390147E-10   5.1100025215765213E-07   3.7842542695368208E-07   5.4462698686782356E-06   5.5382141078822814E-13   4.8582342097188697E-12   1.0435745217716256E-13   1.2602539858115623E-12   4.1154802708506762E-11   1.1480030277737455E-12   3.7441934847314636E-08   4.0789256058596263E-14   4.5855124091723512E-11   2.6509507643759614E-08   6.3477353926863234E-01   1.0817187571874465E-05   5.6652022360547847E-04   2.3322546912570878E-10   1.4981989426731112E-07   2.4243949446474909E-04   7.8048043639429197E-06   1.2770152095860217E-09   9.1110832723904374E-08   2.3016546650477795E-08   6.7242390720315833E-07   7.5293891957146935E-06   3.0985123323159393E-08   6.1091912598278403E-07   7.4766151462888835E-11   5.6193419818915982E-10   2.7995655684892855E-11   1.3209129862323690E-04   2.0847354520971216E-08   3.4639214757524579E-09   4.7953111824062787E-11   9.6602392063985335E-09   1.8496418265670580E-08   2.1623028562248463E-09   1.3776017996450864E-11   2.3934343326262533E-10   3.7435366910604919E-09   4.5415753496256238E-04   3.7709973439288358E-07   1.7262366773780093E-10   2.1186767971827919E-05   5.2343575681580557E-12   3.5951161397925316E-09   1.2457778839444214E-09   1.4752551715297019E-05   6.6086038668886266E-04   4.2290283583031349E-09   1.3032396152973593E-10   5.7190436932005669E-08   3.1618271432258756E-10   2.0192607641622545E-10   1.5759436537671364E-09   5.4143131563875718E-08   5.9687904136386199E-10   2.1037205721137673E-03   9.4504980111303760E-01   5.2906199707079458E-08   1.2252550165671468E-08   3.9831605382762344E-12   8.9681021204366294E-09   2.7550843552831022E-07   4.0213152609961756E-09   1.0744696721914878E-06   2.5047074144368627E-04   1.4542777976432015E-06   5.4061656892513314E-10   1.7202767569965628E-09   6.0441704326936069E-07   2.1865755141159473E-08   1.1975824526891425E-09   1.3188761206173054E-10   1.9409801969690124E-11   2.1597660323374466E-04   9.7871354203175331E-01   4.2397634932667999E-10   4.2328239028839270E-09   3.4149423536006991E-09   1.5456292406037575E-11   7.0702911096049226E-09   1.0105557749536271E-12   3.1544058882223446E-05   2.9458250877579439E-08   5.4764187993361710E-08   6.4455991793773060E-01   3.1839279497187060E-10   2.7406107650224676E-10   1.2239625470058190E-08   1.5772137910348974E-05   9.2982194275332958E-06   3.3964955931100746E-07   1.9164971493489680E-10   1.4204670231537495E-09   1.8080706099445515E-10   1.2249207854441243E-04   1.8744797093552928E-08   1.2092901673682599E-06   5.6027633164964692E-09   2.9523291717692875E-08   2.7829926477740123E-11   7.3581645162085617E-08   4.6220606555662162E-10   1.4257338023479958E-09   4.0575552747956135E-09   2.4255369743876373E-07   1.1044060743332423E-05   3.8338049933489284E-10   2.8458306247812191E-09   1.7366408021987337E-10   2.7773200415830884E-11   1.3792236583513186E-05   6.7245348696985676E-08   5.9528977033439689E-08   7.8276217582043342E-07   1.6465463701974552E-07   9.1574413277002194E-05   1.1691060630018972E-06   2.7906703963549450E-08   5.1368312176704532E-07
  3.2763624593575258E-15   2.4283404073032390E-15   5.9366716240846229E-07   9.9787990890254885E-01   1.0729445475369768E-10   6.6487879297417809E-11   1.3622421141894656E-10   1.3883433555950274E-14   8.3088747491178892E-04   5.1631768000599352E-14   1.6802355499095496E-14   3.2797579640402234E-06   5.1471227357408272E-11   1.0965368107237032E-03   6.7661081368848748E-12   1.0961784978316416E-11   2.2042757017182329E-11   5.7637331415361181E-09   3.2321458964929154E-14   1.3997101817354357E-12   2.3490492701610457E-11   5.0534761059410874E-10   5.5809506353977885E-13   9.6586837055922971E-14   2.5053116718638553E-11   5.9700814492356303E-10   4.9846778112514283E-10   5.2182915336822618E-11   1.9082747354901874E-11   7.7196589479044422E-13   3.4565038792549987E-11   5.5855424418518596E-06   3.6281195748760329E-08   5.2218039575039812E-07   7.4322312270023910E-13   1.1545865001682470E-11   8.4708402796774588E-13   6.2544336751951150E-12   3.7152058978816223E-12   1.8340301285349080E-13   3.6163182152495971E-07   2.1347186257240000E-14   1.2579293540394484E-10   1.8316979025131549E-07   5.7410202161368128E-04   9.4514867459570939E-01   6.3265608242717597E-01   6.8380181587434263E-11   5.4190711343363436E-08   1.2838647920589927E-04   7.6634375906032225E-06   5.4865573185427563E-10   1.8323869956155416E-09   4.5857721145407631E-08   4.9506915029397248E-08   2.2357215411677349E-07   3.0328355751139465E-09   3.6686027421029146E-05   7.1526648239432457E-11   5.9774580686262497E-11   3.4668408171638601E-11   2.4451784568137869E-04   2.5021987735074153E-10   1.9768041632940544E-09   1.2557821518081142E-10   1.2838215875573773E-09   3.5936010990415960E-08   7.8016005748659215E-10   3.0906517151984398E-12   2.8758458633377945E-09   2.7720271697149755E-10   1.2967538719159854E-05   2.5586708130332657E-08   1.9351147624622012E-10   1.1160123816599007E-04   1.1922373458879807E-11   3.0702945132913448E-09   7.4735865689702357E-11   4.7880648981362485E-04   6.4213010006304050E-01   2.2208535841778192E-10   1.6169743648466953E-11   3.2214202977577002E-09   4.0309648640058256E-10   1.8117541118511155E-10   2.2086581996989172E-08   3.0471556276764337E-08   4.4695248400820734E-10   9.8144906740758786E-01   4.3440001886394918E-06   9.5222755308220620E-07   4.0051977420120089E-09   8.3824576448591452E-11   1.3868735268433914E-08   2.2365755184120304E-08   1.0213153971655665E-08   2.5976365932365365E-07   2.5444529315399284E-04   1.4521786658121017E-07   2.8842854496856115E-08   3.4872449111067883E-11   4.9811484440588951E-07   9.3328176207200977E-10   6.6869944061566936E-10   9.0906265612225111E-11   1.1024698548539738E-11   2.1266569985101932E-04   2.1696500549275152E-03   3.5205877614513948E-09   3.2224382594892635E-09   6.1416352360264148E-10   5.1975582165886684E-11   1.9921263139064177E-08   5.7255007475171943E-11   1.0708900770245759E-06   4.3600862398785259E-08   2.7447824886925896E-09   6.8411446301388796E-04   9.5006020966796146E-10   8.5822116308078418E-11   1.6959238849791647E-08   1.5521003253853126E-05   1.9903169910942575E-06   1.8594564086074239E-08   1.1826113128420816E-11   6.5940918728070661E-10   1.9539759498433004E-09   2.1281128224478966E-05   2.8036858277966408E-08   1.2319270577797168E-07   3.1446667195332612E-09   1.7597057892411014E-08   3.6029859617531227E-10   1.9887160185929919E-08   1.4794237960799960E-08   1.5771863257498886E-08   2.2182458450970927E-09   1.7847459015541862E-08   7.1555443319533076E-05   9.6077853985935814E-09   4.4208051000754921E-09   5.9888417894210886E-09   4.4418048774893451E-11   6.5829781435811158E-06   1.4272796121708004E-07   5.2847364476543972E-08   2.6471014732871347E-05   1.2732666861081743E-07   3.7189501874950384E-05   3.5422539169204643E-07   8.6965282263433800E-08   3.2498535015881658E-07
  2.7455078579528523E-14   3.7333649272519410E-15   1.6269286409436152E-05   1.1801904224338800E-03   1.5497144449263463E-09   4.5233536533348800E-09   5.9408497191941654E-09   4.9324387053918402E-15   6.9479066627154088E-05   1.1129281326151032E-12   1.6455241774224401E-14   2.7517732882352155E-03   8.4086479890328363E-10   9.9301990458310807E-01   2.3852441852982229E-10   9.8472896839716978E-10   5.9227702170911852E-10   3.2610358192936964E-07   2.9053897985948392E-14   1.8816391020277628E-11   1.5385613627451159E-10   3.9468707216279480E-09   2.5779712970210369E-11   2.9389524013989691E-13   1.8111207804028297E-11   2.0497816625397175E-08   1.3534278905509406E-09   2.3023194339055636E-10   1.2721333568962512E-09   9.7873316032279749E-11   1.0408159001061764E-09   2.8974325669486514E-03   3.7082169173768045E-06   3.4130352842838945E-05   1.4511333836694006E-11   1.9304553204360653E-10   1.7852031328495210E-11   2.0262714412315846E-10   2.4016687713379521E-10   7.1262847180267864E-12   3.4235871563668127E-05   2.7569818944983665E-13   1.4895168370744337E-08   5.5516482510987825E-05   6.3747453664616920E-04   2.2039003885654378E-02   3.5905534457930877E-01   2.3428037870234104E-08   1.2777939660428933E-06   1.7843318855380462E-03   1.2517442194262101E-04   1.1581114683174506E-08   5.5544902283039289E-08   6.7107064977237013E-07   1.0396221053017635E-06   1.7593935700879882E-07   5.9816374466054698E-08   1.0614960311779225E-03   9.6032284911360228E-10   2.7052467559394862E-09   3.6441475060917701E-09   5.1493754395996860E-01   9.3306490978456494E-08   4.8847552204934719E-07   3.6655578623689794E-09   4.7499022623100181E-08   8.0335290848968904E-06   3.9604950131828119E-08   7.8436586476987891E-10   1.5771130502374167E-07   1.6397798864079615E-08   1.9843970273935259E-04   5.8733680386146557E-08   4.6139614190990785E-09   3.0217382785431269E-03   4.2937822831765802E-09   1.2226557545035793E-06   1.5437545125675535E-09   4.4998955349758651E-03   3.2017308055534654E-03   7.5416079840594584E-08   1.5664571898413857E-09   2.3437298334160129E-07   5.5343066752205348E-08   1.6822114964783672E-09   3.1975480438684525E-06   2.0659373239661759E-05   5.7556637002579545E-09   2.9165000692010388E-03   5.1016957444425986E-03   3.4485935088369334E-04   3.3608892843849282E-06   5.2290242448387176E-09   6.1796334714854922E-07   7.9025045621213245E-07   8.1305624925744319E-06   3.5776681958167167E-07   7.4555889741209039E-04   2.1668068705333974E-05   6.8971896592532019E-07   4.1366373992873324E-08   6.0058954167178382E-04   2.3481632658530492E-07   1.0908428434090217E-08   1.4330653876741221E-08   6.5877808847657804E-09   6.7404868773451247E-04   2.6908378437627617E-03   2.2935137580267674E-06   1.4484501969990433E-09   2.2645674407723561E-07   4.5916417827507703E-09   1.7563543440920073E-05   6.9092401218081624E-09   1.0246672229474370E-04   1.2398644256794763E-06   2.7255004507035238E-07   8.9034176208977584E-04   1.7959482363838116E-08   2.0052492660048776E-07   1.7005011578123774E-07   4.9457374537069837E-01   9.8864954683056114E-05   4.2699601950807497E-06   1.0514765857846785E-10   1.1960878812182880E-07   2.5480164132167605E-06   1.0477444050975093E-03   3.4273776995427988E-07   4.6512423852387717E-07   1.9027724670066520E-07   2.1809707895338150E-05   2.7156746152614022E-07   9.3924801558838386E-08   7.6506797909618432E-06   2.0304924311836791E-06   1.7571121830887610E-08   1.3226611878841920E-07   2.8400479926310768E-01   4.3551517700788346E-06   6.8831355117435312E-07   5.1220511619681288E-06   2.9165682070100044E-09   4.0301444489022614E-05   4.2895664308694560E-07   1.4603897602741550E-05   5.5180519654581719E-02   1.5906991703126102E-05   1.4167552285976942E-01   2.5143230014568465E-06   5.7337472179407028E-05   6.6224691262814614E-04
  1.7031751841379345E-13   1.7439316990729242E-15   1.2106299204224773E-03   1.6101008185718068E-05   9.8606051088064175E-09   6.8021376173657391E-09   3.5307382185188372E-09   7.4511554207453878E-15   7.0860919035184146E-05   1.0176238130654495E-11   3.6701479567418483E-13   9.9294322289308568E-01   1.9650982075317087E-08   2.7581559040265801E-03   1.2739780815364511E-09   1.1036392359442146E-08   1.6877127232484659E-09   7.2488349238895941E-07   4.9692389240123586E-13   7.4373460915718644E-11   9.0636082031724175E-10   2.7346976150903822E-08   2.4893453196414306E-10   6.7512113265171202E-12   1.1419352267310198E-10   3.2730448796581386E-07   2.1367450309524186E-08   3.7190538127405006E-10   1.1021658522311327E-08   4.9765547762126693E-10   1.5646628773841702E-09   3.3923180512354007E-05   3.4623871636140059E-05   2.9407692662823930E-03   1.2357992365174408E-11   6.1624916076826736E-11   1.1341785226068803E-12   1.5609510964326718E-11   3.8832195699751251E-09   1.2956871608894741E-10   4.0867089240670180E-06   7.5892679389312027E-13   9.1438340598947869E-10   1.1452032587931884E-06   3.5710730352184333E-01   4.0344616465672820E-03   7.1990766282461029E-04   5.2370338274265477E-08   5.1743894924125478E-06   5.1445479030870389E-01   1.2020552139578354E-04   1.7372050445433422E-08   3.1871413729777268E-07   1.0110672382309366E-05   3.1061534342540170E-06   1.9183029186381711E-05   2.5087061139132273E-07   8.5035095253934909E-05   4.7031254502171079E-09   5.9372956553427732E-09   4.9450643668288552E-09   1.8141683467583769E-03   1.7352816664162699E-07   1.1120073482896751E-07   7.4704836060674016E-09   1.3514074714083738E-06   5.0944375056055003E-07   4.4092356233469991E-08   1.4420229396186505E-09   1.1261909782091771E-07   3.8008671130017325E-08   4.5022543398446115E-03   1.4127472006081715E-06   4.9938791561443094E-09   9.6790746969475071E-04   1.5523920371044419E-10   6.9391586257735034E-07   6.8212930362204666E-09   2.0980104587964984E-04   9.0377155548260993E-04   1.7979027701354162E-09   5.8061965108106176E-09   7.3220364195752409E-07   1.8191709996799160E-08   2.6568652473824584E-09   1.5907730504319931E-06   1.3136100019267944E-05   2.7446111953383381E-09   2.7292458473327274E-03   1.8418985452971888E-02   1.2475311653971034E-05   4.7779045759212866E-07   4.5207303287053151E-09   1.9344876413944219E-08   1.8006840384729759E-06   2.1520481773748954E-07   3.3658988438232470E-06   7.4431936505706185E-04   1.2815438270554811E-04   6.3277741894352265E-09   1.0025575782117548E-07   9.6742388846415526E-06   1.4503297237676222E-07   1.4364518986166447E-08   1.3610444021312800E-08   1.3102973913196382E-10   6.7469357517217245E-04   2.8980271293348034E-03   2.4254160523511985E-09   8.5762764684188175E-10   5.4557569471774897E-07   1.0618485257860587E-09   7.9591183941227734E-07   7.5752551320527785E-10   1.1008948241533918E-03   6.7176955523490920E-06   6.2660097077062760E-06   3.1162701114971956E-03   3.1901001779533473E-08   3.4657005233240609E-08   1.0352813539087933E-07   4.9854293252999837E-01   9.1945054871990701E-05   4.5025189210338330E-06   2.1720011064797837E-09   1.8033095941955401E-08   4.8605653157468246E-08   3.1202093717449726E-03   1.5307701572852876E-06   6.8100151554060643E-06   1.0814161202111037E-06   2.0445239399914497E-06   1.6713021639373736E-09   5.4621683892814011E-07   2.0902159429229271E-07   1.3667698969275126E-07   1.2270048711925705E-08   1.6150655147591504E-06   4.0234998980962673E-03   2.5385004660173657E-07   4.1033187107882746E-08   1.5524836297514486E-07   3.2277892955654217E-09   2.7524338361931990E-04   1.3336706252591350E-06   9.5758789370411271E-06   4.3878028920872622E-03   1.0227768490778079E-05   4.7554715459546110E-01   8.3450274670314321E-06   2.1906787209876807E-05   9.7162159527970805E-06
  3.0777098990001930E-15   2.0785263324469433E-15   3.6409182882343174E-08   6.3415405194815500E-07   5.6447614389924199E-11   7.9910506978028905E-10   7.9598831484635875E-10   1.6419445632541814E-15   8.0831629451236232E-08   1.7150538240023887E-13   3.7080167939877049E-15   1.7640848349987143E-06   1.6058606356995512E-10   2.9559478910915603E-05   3.3079472046397080E-11   8.2542400381972852E-12   1.1713994537873206E-11   4.5087928952751219E-08   1.7891714551204375E-14   1.5994899553830376E-12   3.2599030220250039E-11   1.9611251391721179E-13   1.9917752346222806E-15   1.1900742850456399E-13   2.9417934868216744E-13   1.1413125377815546E-10   5.4812836041180511E-12   9.8783187956674786E-11   7.6675758360485221E-12   3.1704910305795696E-13   1.4641520573633653E-09   1.5917948061784741E-03   1.4085300493755579E-06   8.5209166464096842E-08   6.3439871024902517E-11   3.3712897400648762E-10   1.7270028112470050E-09   6.6612151362317929E-09   6.5920889173856397E-13   1.6741637600414401E-13   2.1975752403859312E-05   4.6602393876776648E-15   1.5250467146254870E-07   3.1294481349008255E-07   9.6731437635027521E-05   1.0542987808627666E-07   2.2455426178338102E-04   2.4419280301334670E-09   5.1812844861443782E-08   4.1307761908665297E-06   1.8993125307698153E-03   2.8360493357507344E-10   4.9305313889214873E-10   2.4929296241553438E-07   6.9576545899126773E-09   4.4195853210062295E-08   8.2890082295213968E-11   3.7785556200293824E-04   8.1118177298759397E-13   1.3363613749761513E-10   4.6345599664792379E-09   4.0246558864233850E-04   1.4526989348232736E-13   1.5409462149635705E-07   4.7294957602287270E-10   1.4903721045783644E-09   3.0425666240136123E-07   9.0505209978442869E-09   5.7576059565918546E-11   8.4073014318549490E-08   3.1448570374746312E-10   1.3064793526393912E-05   2.1795729321024460E-09   1.2627699362182251E-09   4.1756082736165856E-01   9.6149892565936710E-11   1.9092176259804682E-08   2.9102455198467176E-10   6.2791663039054788E-04   1.4370052378773341E-05   1.6777270262064527E-10   3.6567274903039954E-13   1.4313261038135130E-09   2.9105436354182223E-08   2.2912609873818988E-10   6.4742091242965141E-07   1.0922228746665767E-05   1.4323058743865426E-10   9.7371910598610309E-05   2.8080929930319062E-08   1.6947349651526163E-05   1.3820786364401585E-09   2.8459964437757500E-09   5.3336330289250999E-08   6.7238522440742820E-10   1.1240484674832984E-08   4.7401678539671248E-11   3.3613747305626761E-06   3.7889714882001100E-08   1.3363108797402555E-08   9.6279089618962844E-15   7.7142843780942450E-06   6.3718572788959513E-10   1.9735751459885916E-09   8.3297460522388720E-11   1.0788564063696136E-10   1.9926535419228783E-06   8.9022643880485146E-05   3.5135087083317132E-07   2.8943604322961728E-11   4.1967212399006638E-08   4.2929907057069646E-10   8.2352386038738740E-08   1.8044820675748568E-10   7.4021002907083064E-05   9.8017131123065082E-08   1.3392884320030054E-15   6.5845373208840886E-07   8.7317601711906125E-09   2.6821806930655503E-07   2.2351908053070675E-08   1.9867259030102598E-03   1.2772386723372605E-06   3.5447559782457862E-06   1.5717368765283009E-12   1.5859751807559564E-09   1.3934349905044911E-06   7.0515319044289475E-06   1.8680732712722702E-08   3.7606514442426757E-12   4.6887462190007508E-10   9.1645145036370424E-08   2.2605744325227245E-08   1.0672993640951772E-08   1.1646385982354578E-07   3.0431912952505691E-08   4.6086735149360861E-13   9.6312150557926514E-10   5.2060760438639501E-09   4.2018162397675290E-08   5.3862784590833157E-07   5.4289146778835523E-08   8.0273561537248061E-11   1.1739774466651148E-05   1.2448859804671593E-07   2.2661357441453733E-05   2.8371617911812241E-06   5.5511387073029445E-07   1.2858791830123036E-07   1.5560143420099901E-08   5.0944334745085873E-06   1.3597521425147027E-07
  3.7941105468490075E-15   5.9646201362980898E-15   4.6670132874757600E-07   1.3895465785450869E-05   1.4728928550521923E-10   2.1649324246109183E-08   4.4236123893153454E-09   2.0123943129720916E-14   1.0580813097612534E-06   6.9387216955100890E-13   7.7446676830723172E-14   3.8165515720073795E-05   1.4339288334129444E-10   2.9416139331377520E-03   1.1829063257966693E-09   1.6823463466687029E-10   1.0724105398453984E-09   5.2429780764021703E-07   2.0683129040072856E-13   2.0506811632007431E-11   9.4444293803109400E-10   8.9141697146700529E-10   2.3502313490892222E-12   1.5431143159076807E-12   5.3926351620814454E-13   1.7789050476340981E-09   1.0804934945273841E-10   1.1894304815433837E-09   7.6024624573553666E-11   5.3948389095830791E-12   1.0804714235322584E-08   9.9288423056856390E-01   3.1403712803927920E-05   2.6865649328457079E-06   3.3072527251959502E-10   5.9695606982313725E-09   7.8133615071190971E-10   9.0499211115390567E-09   8.0051699290487222E-12   1.2396958249969638E-12   2.5328332353420947E-03   7.6392799932120656E-14   2.0340955841594422E-07   2.6180991085097577E-06   9.6462223535342864E-04   9.0723575852238968E-03   1.4466907616547168E-04   4.4447933573755883E-08   1.0305991057599243E-06   2.5066271457574897E-06   6.9014622606116338E-04   2.1587580622514514E-09   4.4330217916337408E-08   3.3469153496873469E-07   1.3621749906303867E-07   2.2328631904766584E-06   1.1995759731233039E-08   2.0051691343637625E-03   4.7517226097751796E-10   6.1761248673883873E-09   2.7447370858072076E-08   4.7815861935639309E-01   5.4369484750016193E-08   2.2228327856980148E-07   1.2117733641286761E-08   3.6340525969003164E-07   2.2046595049724183E-06   3.0967944298259086E-08   3.4358708674920916E-10   3.5733309720655861E-07   1.4517321586853561E-08   9.9026951035102013E-05   1.9314999042952674E-08   2.4880332467033022E-09   5.7509852727264477E-01   2.7289269198474235E-10   1.8455352372097109E-06   1.1107675080426501E-09   5.0206757683563752E-01   1.2913005330059798E-03   1.2795742096700944E-09   1.5124047430719007E-09   4.8862349154599188E-07   1.2802106555737105E-07   5.6198123174765154E-10   3.6601925493797618E-06   1.2005516570743378E-05   1.3858357143274946E-09   5.9703876638805158E-04   4.2290361990495785E-04   3.6162127789019069E-05   1.0340039231298940E-07   1.3648875972298628E-08   7.1154425403364669E-08   1.3876478181561423E-07   2.0454418196017546E-07   2.4736002164435245E-07   3.8697163641088323E-05   1.2593493360782618E-04   7.4941765783596961E-08   1.1276174569947538E-07   4.2057238399985544E-05   2.0352712392411559E-08   1.3097150085400177E-09   2.5919101267329773E-09   2.1796523116018822E-10   3.4211073352631804E-05   6.5062769120831064E-05   4.6177768127803317E-07   3.8028274588408767E-10   2.1594250035499876E-06   8.8585476960544348E-10   1.6339530417689087E-06   6.8711956976493993E-10   9.4678200252829069E-04   2.8403514748832224E-07   1.4335250312571202E-06   9.6198844397314849E-05   2.3602364879074240E-08   4.7099700143123871E-07   1.9548529658683866E-08   1.0195621908488243E-03   6.3017524588977899E-05   1.6251418228234855E-05   3.0654316430106948E-09   5.2056076000714124E-09   1.8774059132396601E-06   7.6274496388428146E-05   7.0456932443621106E-07   8.5985378252989171E-07   2.8488927698269991E-07   3.6707249033371772E-06   1.0315600140761742E-07   1.9941794062823810E-08   4.2894176027314563E-07   3.7723426691563019E-07   3.6790058303340808E-09   8.0829108826767403E-08   5.0554573189709739E-01   3.3040995636345634E-07   5.0290484106393963E-07   2.0988679448064268E-07   1.2310436342613410E-09   2.6319391071681599E-05   5.4646274540628967E-07   1.7575543613623944E-05   2.1078052543155056E-03   3.8411583582291475E-06   1.4418870159759460E-03   2.9186708417980665E-06   1.7339366588951785E-05   5.5432443825702461E-05
  2.3918559089687478E-14   7.5146569963374627E-15   2.7484961666961008E-07   6.3671401147591730E-07   1.8510903451387726E-09   3.2321729853158131E-07   3.6933454377190625E-09   3.2786365773475243E-14   1.1072984166142380E-07   5.1247733383347671E-12   1.9797707559503115E-13   4.5045045784086850E-06   6.0344063208690912E-10   3.7790403725907525E-05   1.7765304757911583E-08   1.1171416560526489E-09   2.1166632220569602E-09   1.9045932025056282E-05   2.0984031465333719E-12   8.5731543416587689E-10   5.0254672462925703E-09   2.0866396847118813E-09   2.1338107693729474E-12   3.1304042325081779E-11   1.6817428457470841E-12   2.5184950628172802E-10   7.5377379013346124E-12   1.2447741117966545E-07   3.0938386794902646E-11   7.2923195660578289E-12   1.5911402573304223E-08   2.5278670635079307E-03   2.6841611263812124E-03   3.0673071107531378E-05   2.4216228266703236E-09   2.2961217965113508E-08   1.7446678475771821E-09   2.8834625893672857E-08   1.0626221783697597E-10   1.2069588301815584E-11   9.9306648023090049E-01   3.7138340329913578E-13   2.4540339683973307E-08   3.8820771377886953E-06   1.1931870961359682E-04   3.4982747132828142E-06   1.0262904214894445E-03   2.5546131069154827E-07   2.4855531591534358E-06   6.6141463742706063E-05   4.9264278308064025E-01   5.7748272134520404E-09   5.3656304772829134E-09   1.3355477558161737E-05   1.8546202039671232E-07   4.3766735771780233E-08   1.7439990712970610E-08   5.7008328346180226E-01   1.1444320812014014E-09   2.3021998144796540E-09   2.1914471750682992E-07   7.3473905546536471E-04   1.6198200982934495E-07   9.6551264735390690E-08   1.6092137757057231E-07   1.0847600016375802E-07   2.2120670574923126E-05   1.6381693285140071E-07   4.0747003424173384E-09   1.3190808055082449E-06   6.5249797919991121E-08   8.8650469949918057E-04   2.0033315335235036E-08   1.7496089704670931E-08   1.8326938410858369E-03   9.7097345923623704E-09   5.0427948034008525E-06   2.9372974926038661E-08   4.8911243265866222E-01   3.8847253601503427E-05   2.9092370501685146E-08   2.7417399542335161E-10   4.1966025952090888E-07   4.3409150912654398E-07   3.8945151781671588E-09   1.6033236235613804E-05   4.3501823790401145E-05   8.1341064807044963E-09   4.8290530688789551E-05   3.8322523920355013E-03   1.5298111781132503E-03   1.1898448351003885E-05   4.0251123617813937E-08   7.9934190598474175E-07   2.8644900133533442E-07   1.6656231522778835E-05   6.4038230290088993E-08   3.3823264485766511E-05   1.6221960221024498E-05   1.2623681228058377E-06   2.9439566594402613E-08   1.9034870300605028E-03   5.3960860312847620E-08   3.7885373662368179E-08   6.0869162369379764E-10   1.1597952228823129E-08   2.8099151712463599E-05   3.8272096613696531E-05   4.5426843493165687E-07   3.8187419103740573E-09   5.1432541343667782E-06   8.2837472623831763E-09   1.9442152993958402E-05   1.3458668628019976E-08   1.2304037976213268E-03   4.7646197888921598E-06   1.3155097629128243E-06   1.9796588382619168E-06   8.7410508014090608E-08   2.8187758446931693E-07   4.2042798575256951E-07   4.8270521472658265E-05   4.5992095746411711E-04   7.3086506158043821E-05   6.5903317182958708E-09   2.5294370057217649E-07   4.5931902091967127E-07   7.5981907876006326E-04   4.3765701465590762E-07   1.0550577657251943E-06   3.3506393701795224E-08   2.3380718736057649E-05   2.3791468093034224E-07   2.4600981101575953E-08   1.7612728915147002E-05   2.1137817950594618E-06   2.7863384874030501E-09   3.2676964698332128E-08   1.5209281139980685E-01   7.7866771530324820E-06   1.5613412804233052E-06   9.8474578930715503E-06   2.8512076359137860E-09   2.8095051825543967E-04   7.4392015207115808E-06   4.6436233575231518E-05   3.0818564573937629E-01   2.2931325967508731E-05   4.8498140125652928E-02   2.4483860038959443E-06   5.1363183176419611E-04   6.4655315763705739E-04
  7.0081972659218773E-15   4.5426838809519090E-15   1.3603733716532996E-08   4.2987815955838867E-08   2.5729742011309221E-11   9.3028038835697975E-08   3.9503741923274174E-10   3.4909778343831977E-15   6.4056430219861926E-09   3.9973057141639649E-13   2.4161951359013980E-15   1.2941525162973494E-07   9.0980280484692890E-11   1.7577399868058209E-06   3.6349941881705709E-09   6.9488923848733446E-12   3.5192869607248890E-10   1.7333207052303448E-07   5.9656563524753585E-13   5.4827253283616951E-13   9.6432208033269183E-10   7.1252118904927855E-11   4.5139004926426938E-16   1.0954166805219886E-13   1.2757254780914393E-14   1.9438381047018709E-11   2.1325607047218526E-12   8.3246560876139808E-09   3.0189491121188637E-12   9.7806486966589953E-13   2.4853900101281056E-08   2.1103377102217055E-05   2.3539517452070554E-05   1.2894129317652067E-06   3.2706256710669239E-10   2.9979352032957695E-10   1.4502408681452498E-10   4.6528286168028758E-11   1.5906806864098723E-12   1.2436008062306537E-12   1.5858593910635739E-03   3.3182415910389974E-14   3.0270161037111856E-08   1.7053455338337893E-06   1.8527128133544072E-05   1.8315149332635990E-07   4.6963013626992063E-05   4.4841989173502895E-07   1.2474746727764639E-09   1.9998716902781873E-05   3.5749215495937606E-04   5.9514142770706944E-10   5.5267719493136801E-10   1.0329768072755332E-06   2.1897861775099575E-08   1.6746965805200868E-08   7.9225209082429311E-11   4.2260464678920057E-01   5.4109347656916837E-11   3.1014759099578271E-09   4.3995859440961239E-07   1.7795901096405715E-03   1.1321875463933499E-09   1.9240659550886272E-07   4.8728766465524893E-07   1.4285150863399192E-08   5.0864090281737866E-07   2.3222523407617721E-08   6.0007203724788102E-11   6.7627712342234348E-08   5.5708032925130279E-09   2.1379460096477743E-03   8.2649105441908577E-11   1.2691282239775669E-10   3.1826456901482876E-04   3.4808564791216550E-11   3.3810560114756212E-07   1.2061059605549601E-09   3.6530095264893423E-04   1.7819015991405008E-05   7.3074900617858744E-13   1.6715867694288180E-13   3.2717848870836697E-08   3.6794035735940189E-08   2.3168209838523278E-12   5.2999083478863744E-07   1.5723220757099597E-05   1.9031874129007641E-10   2.4985214813113535E-07   4.3392683461195727E-08   2.2509854092961792E-05   1.6731083571314393E-09   1.8101459068801024E-09   1.6073614700353424E-07   1.4486764465673411E-08   4.7927656815182166E-08   1.1182642554738725E-08   6.6681664146997742E-07   1.8181392604154465E-06   1.7599076495382463E-08   1.1596915848480524E-08   1.1519744419584146E-05   3.0400561153467522E-09   2.8157996025125897E-09   4.1924983257193075E-10   3.2285617805172475E-10   4.2872303949590280E-07   8.2304283657116316E-06   3.0356246739227414E-07   9.6391333103574942E-12   3.5956237191816449E-10   7.3704045732587289E-10   3.2146941921267199E-09   9.6882436039230776E-11   4.5954134677633047E-04   4.7035095898040766E-07   5.6777900279098577E-09   1.2325162785813361E-06   9.4699713764585462E-09   1.0634717207017949E-07   7.5715904780534707E-09   3.0990075412839283E-05   4.9314230810538612E-05   8.6950577697714501E-06   5.7299031150610310E-10   1.1355708266075222E-11   3.6418031829146998E-07   7.8401307980581180E-05   1.4311652261584756E-09   1.2287582312354056E-08   2.6450342160324800E-09   1.4491154352017874E-07   4.7622149784921590E-07   3.8369326746057828E-08   1.9090989802395383E-07   5.2157352772969793E-07   2.0429760301795243E-10   1.6924899399639913E-09   1.1817377061035707E-09   1.4965829442500886E-08   3.6270287668928744E-09   5.3344678386050303E-08   4.0039033195916152E-14   5.3901572923887637E-05   8.3503967572359238E-07   7.5532651367219881E-05   3.6733624529075361E-06   1.9905154146640573E-07   8.8939925394090363E-07   5.7034494891970437E-11   1.1202033819193647E-04   7.1512151992299237E-06
  3.9174115542761034E-12   3.5138021455447010E-13   1.4359842245900296E-05   4.4099494954881243E-07   4.5963378661880923E-08   1.1735322950731108E-06   3.5887000823900021E-09   1.9944807436907831E-12   1.1003601877576104E-06   5.9808441811432362E-10   7.5725200297285838E-12   2.9843471876850789E-03   2.3410454160200144E-08   3.8078593683508493E-05   4.9016390944485073E-08   5.6496570861652248E-08   9.1817183304259267E-09   2.0114778403489822E-05   5.0021577299649324E-12   1.6034672224285320E-09   1.6519089315646694E-07   4.9372969257611308E-09   1.3302314284536854E-08   1.2435712797271203E-10   6.5675063273615397E-12   6.2989717931287780E-08   3.0830970722728452E-09   7.3758353695850609E-09   2.2139944305950706E-09   1.7814690933521907E-10   6.5562305339613244E-09   2.6487618773837784E-06   2.5316281431322653E-03   9.9280308991397959E-01   8.8308310426324271E-11   1.2797054540424856E-10   6.6603275939346735E-12   6.0437480079426832E-11   5.0030737617246420E-08   1.3396368033605610E-09   3.1730245342581147E-05   1.0934320004613654E-11   8.4566202208610138E-10   2.6176429490733774E-05   1.3785069737440566E-04   4.8089767499739873E-04   9.8585078866189027E-04   2.6363530526908018E-08   1.7146814027111049E-05   4.7881232309415361E-01   8.1389755993053765E-04   3.4937110848894766E-07   1.7624289212499885E-07   2.1276511547377694E-05   1.9230232874198513E-06   1.0282247812831597E-06   2.0333518060698831E-08   8.5812006231797042E-04   2.5741241918724800E-08   1.5770428555655383E-08   5.7490777800867202E-09   1.4600019711410956E-06   7.9114099401370325E-08   4.4055404161146081E-07   4.0589658649241821E-09   3.4792232869382855E-07   1.2226590541551437E-05   2.8034052073418287E-07   2.9915983609014044E-09   1.3427511524002825E-06   9.9412663138651371E-07   5.0112357938491225E-01   4.4637159908714805E-08   8.2572536182990224E-08   6.6744789261426922E-05   3.2434105596389006E-09   1.4516565564600782E-06   9.1178359344641060E-08   1.1527175239479423E-04   9.8465374676338146E-05   2.2368032564422760E-07   2.5556693961874372E-08   3.3076373480508383E-06   1.1803197142702266E-07   1.1741897788314824E-08   1.1298023156248983E-05   2.3955160333892771E-06   1.0461495876545864E-07   6.6066462875583471E-05   1.1531390061242349E-02   4.8345349764281016E-04   1.0579576268656886E-05   3.7379362690919570E-08   1.6297157843375092E-07   2.1848269230947264E-06   7.5754377334839750E-06   1.9176838035336296E-07   1.1326929777967471E-04   9.6532877596733555E-05   8.8996622764918378E-07   6.0509902751193491E-08   8.6885084933646358E-04   3.1066753195253029E-06   1.6894252699162462E-08   1.9421688504902347E-07   6.2005832685888700E-09   1.1453878440753256E-04   6.1552201785889586E-04   1.0057843395148777E-06   1.5735486410384886E-08   6.5825763688432497E-08   7.4503853213283592E-09   1.9022066041971166E-05   1.2254913036955761E-08   1.1783506895752119E-03   2.1935483633830438E-05   9.4487432893289889E-07   1.2293539357208754E-03   1.8596964970695994E-07   2.5644951733210165E-08   1.3255708458939027E-06   1.0423018656731413E-03   9.5060291070343057E-04   1.5546794620172481E-05   1.4331464796187173E-08   8.3206393174313948E-08   1.0184071136389908E-06   5.7170578808689243E-01   1.3955403975445995E-06   2.9907180770914667E-06   5.6152312631993090E-06   1.5238144935920227E-05   1.4346607783330457E-07   1.4403984279877379E-07   7.9087867734028342E-06   1.8986304881188449E-07   8.9720603366667582E-08   8.4670581990314188E-08   4.9758963642767967E-02   6.6596310592168216E-06   3.2198506199031499E-07   5.5648586631139602E-06   1.7741644599275708E-08   7.5816467426361681E-04   2.7552888914589510E-06   1.2483219435967275E-05   1.3725426508919333E-01   2.3233327097715968E-05   3.2728529378476717E-01   1.5104523777599299E-05   8.0680419508309438E-07   2.8220271819006672E-04
  3.2803793847829307E-11   2.6380686257568977E-13   6.3571885994722585E-07   3.3295694341929292E-08   4.9555454197997950E-10   6.7962657343353927E-07   1.6343102046449354E-12   1.2605806782965232E-11   7.5428880502387478E-08   6.1808648513981230E-09   1.1399207021248314E-10   2.9710353232721991E-05   1.0278374011771573E-09   1.6922988533238563E-06   4.3500106503188965E-09   3.0608910716324511E-07   2.6455275212137005E-08   9.7024087428973702E-07   1.6941961638618804E-11   4.9700387925681139E-09   9.7771973172842736E-09   1.1401664805317774E-10   2.6598612170304669E-07   1.0293432415456985E-09   6.5106944964949738E-12   2.0516311946750824E-08   3.6600002470100304E-10   3.6930067602497563E-09   1.2796726010909343E-10   1.0673009820079054E-11   1.3706784967279450E-10   8.8845794130961333E-08   2.2936676606017055E-05   1.6164601432496863E-03   1.5494540270911522E-11   1.6501637634655450E-12   1.3884476508774220E-12   1.2388246082770609E-11   6.4882770152595049E-08   2.5678929730564900E-09   1.3237121494518970E-06   3.3814852184658514E-11   3.0337656819985815E-12   6.0350920666823681E-11   2.2031888495070313E-04   1.7075027472606925E-10   9.5459696928871542E-05   1.1422981092002645E-08   2.3542721633536204E-05   4.2945793225665035E-04   2.0122691780253546E-03   9.1113676679780891E-07   1.9118096938649608E-09   2.2577952437481857E-05   5.0903357677138289E-08   1.3154150218681907E-08   9.6541027673177396E-09   9.4485583552241238E-05   5.0056325173038272E-08   2.1090382468374390E-10   1.0325872045016312E-08   2.0771199861380421E-06   3.6171076803109192E-10   1.8732967573233138E-07   6.7813295181407845E-10   2.6414846489253473E-06   3.6485632910700454E-06   5.0714229069607566E-07   7.5928705308105346E-09   2.2837649961294551E-06   2.7930842938578382E-06   5.7227051187622906E-04   2.3791479794468677E-09   1.4536201529319307E-07   8.8471785148000238E-06   1.2616184584453040E-10   1.7380317867813798E-09   1.2947931226759172E-07   1.2891317208771380E-05   1.3111542180427768E-06   4.5353491102873534E-11   4.4470434021716045E-08   9.1747594648627489E-06   4.6607628571844160E-09   7.3501512509813796E-10   3.2888719387386479E-06   4.8188468470033819E-07   1.4647505626833682E-07   9.2995775138911120E-05   4.4442678817218360E-08   1.8304810600918014E-06   1.4554043045197589E-06   4.6703058927800864E-08   1.6438759679779245E-07   2.0611098030538628E-08   4.5299727514684339E-07   2.7779842578021653E-09   3.5068794115820364E-06   3.9261412563961752E-06   2.7410034316831089E-08   2.0410753672631175E-07   1.4799044282519039E-05   1.1252200165851081E-06   7.9076768326482538E-10   2.5711236848046972E-07   1.2710741737651231E-09   2.3003244892653293E-06   6.1677548875995150E-05   3.1572167800274150E-10   1.5167739262966263E-10   3.0409298615393416E-10   3.3872443196418690E-09   1.1622668090793886E-06   1.4100402102626695E-08   5.1996521313529354E-04   2.5202147997731563E-05   8.7454552690987006E-08   1.7498175336745463E-05   4.0668040220836043E-07   1.4729048337320711E-10   1.2371693872960871E-06   1.8188980145842082E-03   1.2210530458597193E-04   2.3276424959671621E-05   2.5592626599895222E-08   4.3538128991019122E-08   4.2556280187640172E-09   4.2029070793338574E-01   6.1664892282328284E-07   1.8904324007340281E-09   8.1260917497077253E-06   4.3946974160322004E-06   2.7614854084403553E-09   2.2289900405422997E-08   1.4532385585668311E-08   1.9383457927952500E-07   2.0175376176666076E-10   1.3369612628174618E-08   1.5343232334346757E-06   1.7584828160284075E-07   2.1428857329007578E-09   1.1121672867310942E-07   2.1948743682708110E-08   7.8672479697641188E-04   7.8541012379961330E-07   8.3047241705547931E-07   1.9383095830942797E-06   3.7674124154313146E-06   3.8725238691769027E-07   1.3333814414118088E-11   2.8390101029783719E-09   5.3334574627102330E-07
  2.4372512372484432E-12   8.0353156910376391E-13   6.3214796246920964E-07   2.4084218444106569E-07   9.8023909047301326E-09   1.1659621062624080E-05   4.9066253622794633E-09   9.2035050197052668E-13   1.0759088240224633E-07   7.6389529663687886E-11   3.5345928057614303E-12   3.7282823120077997E-05   1.6151941892610487E-09   4.0895302401997498E-06   3.2643926689297849E-07   5.9338139404184525E-09   4.4175035370167707E-07   1.6380274935077794E-03   1.5861522131657831E-11   2.8110627127754052E-08   1.4595822115942384E-06   7.4926285735592151E-09   6.9588607702294500E-10   8.6480244947103610E-10   2.1117356612307891E-12   3.6706994475469802E-09   1.2765370588708114E-10   2.0336176802444711E-07   1.5262847378755306E-10   3.4604408840299633E-11   3.2315732787101202E-09   2.9587392156092931E-05   9.9302431375305089E-01   2.5350753975706582E-03   7.5180844153548792E-10   2.1453802084657415E-09   1.0475170168054096E-10   1.5133703708345282E-09   1.1101732689914989E-09   1.5325003944816870E-10   2.6962073964694562E-03   5.7664234807030646E-12   6.0758018160237034E-09   4.7262469819378779E-06   1.0230341962387910E-03   2.9639467585948361E-03   1.2120076934670230E-04   7.3014177977164341E-08   5.0143386656333905E-06   1.1423756620780620E-03   4.9970808260631649E-01   5.0003568086447592E-09   2.2047696895695224E-08   1.1566942723309444E-05   3.9045838402512028E-07   1.3272747223492638E-06   3.6044863507324040E-08   2.2911086757560748E-03   3.9532291797198973E-09   1.1093118553477759E-07   1.0927478012336229E-08   6.1638578728759693E-05   2.4801134380775053E-09   3.2844511407570682E-07   1.3670561054694796E-08   3.0945656583308390E-07   8.6621631663888658E-05   1.0065608783264274E-06   2.8899797900282915E-10   9.9186266077910897E-06   2.1616303841859206E-06   4.8775833700368537E-01   4.9867135349105707E-08   4.9072605621099576E-08   7.3712409213939228E-04   1.3053603169119978E-10   4.3051825349926201E-07   7.0151895422074395E-09   1.1467454499395696E-03   2.0754787104957103E-06   1.1790016821004669E-08   4.3047807776607806E-09   3.5661831895972011E-07   2.5066858539810487E-06   1.8610815892453492E-08   5.5186591273347290E-05   4.2377981514158534E-05   2.4530233087277358E-09   4.0115742912960009E-05   2.0847843579709022E-05   2.6499782037223911E-04   1.2176777087212901E-05   2.6744011764464773E-07   7.6193781674448947E-07   2.1632639187463446E-07   1.0497565753226422E-05   3.4169768426623370E-08   1.4894183215751442E-05   1.5760779482159448E-04   6.1007728109201780E-07   4.4130387435682242E-08   2.9461313002209920E-03   9.4010246486503748E-08   2.1312715022985961E-07   3.9018776385847461E-09   4.9204909050403296E-09   1.3381020226064849E-05   5.2720836997470400E-05   8.8544230034291271E-08   6.0497642077993484E-10   1.2741007978225014E-06   6.1840886242430360E-08   7.4427146469517769E-06   1.3585134627956252E-08   4.9868937350277742E-01   1.0895513330399714E-05   2.0109910145022432E-06   4.2519596732995961E-05   1.2796986996952559E-06   6.7624404907305582E-08   1.0426813082526847E-06   5.4115083906436174E-05   1.9799030951009378E-03   8.6508588888665919E-04   1.4893026270308490E-09   4.4502929357966359E-08   3.4397513448038946E-07   1.8648186507252329E-03   1.7379172490200856E-06   6.0860449735118462E-07   5.6152073684653456E-07   8.3174556016133146E-05   1.1343310739075446E-08   5.0998387671573446E-08   3.9590445369176360E-06   1.8771557323007398E-06   8.0930776425491847E-09   1.3774939889887479E-07   2.6033817553138073E-03   1.7880413489283686E-06   9.3981795728669567E-08   7.8157989922689460E-07   3.3333938915056416E-09   2.1093545771749874E-03   4.4473535841199790E-06   2.7958919756504474E-05   4.8339956148187113E-01   4.4482286778159385E-05   4.5556269062369745E-03   2.5436283597544444E-06   1.0188840036568224E-04   4.8950559017076371E-04
  9.8815743958495385E-11   1.4348542667609807E-11   3.5894729485143574E-08   8.8533266217340794E-09   2.8907296471746133E-08   1.1830369538595327E-03   1.4344806571079880E-08   9.8474318632413659E-12   5.0320192748157827E-09   7.7687051139140649E-09   2.2645541933049661E-10   1.3583342901915892E-06   6.0450437593689218E-09   7.0981502200767945E-08   2.6396049202838079E-05   1.8644694783556458E-08   2.6759746984246413E-05   9.9415409958600631E-01   1.4984900519997502E-09   7.9527025029793823E-07   1.4218117333138522E-06   4.2250046341557978E-10   1.0019220294072871E-08   3.7738051953153321E-08   1.1349139070994707E-13   6.9070462791074808E-11   7.2371789073663663E-12   3.1335388664135691E-08   9.9575007929956482E-12   2.0549404065307654E-12   1.8403074647304872E-09   9.4369270721458148E-07   1.6043204622237688E-03   2.2720378874473095E-05   1.0718113267246791E-09   2.5824256562521255E-09   6.0370328728373865E-11   2.2928821287275161E-10   1.4608239754284980E-10   1.2085121207645558E-10   2.2573581805769925E-05   3.1108584327613862E-12   1.1179085737047388E-09   5.2891959769795029E-08   4.8276185317113133E-05   2.1424842166261868E-05   1.2280532995054448E-05   4.0168829122878377E-08   1.2651089058694782E-05   1.0337770033406310E-03   9.2321292960127733E-04   8.9701200012628664E-07   7.7114782613929172E-09   9.1713097770252175E-05   1.3588619751322301E-07   3.0401515100816175E-08   1.9264962222234902E-10   3.0457062693109769E-04   1.0714544057367619E-07   4.2479622430071640E-07   2.6528677125147687E-08   2.1436791336452027E-05   3.0995972858051747E-08   7.3273481555588630E-07   3.3048440602589291E-08   3.6259620837098147E-07   2.8012166922422019E-04   2.6809741672560685E-06   5.2668128271470261E-08   3.3648627497000270E-05   4.0273012597255125E-06   6.8053841164344953E-04   1.5275385204763094E-08   2.7512975463596625E-08   5.1011767642758695E-05   3.6217278799813761E-08   1.3580458311097276E-07   4.1214324514559914E-08   1.1287640470910177E-03   1.5921069069348445E-06   4.7613380077188306E-08   6.9189311776461525E-08   8.5756191145691038E-07   1.9166832482166094E-05   5.4132455928409635E-09   1.3341753109723734E-03   1.6855474748341957E-05   9.0268393138093973E-08   6.4133977759093927E-06   2.4405464782060381E-05   4.1858137443836951E-01   1.7801632058559962E-05   1.6412395410226817E-06   7.8819701599171547E-08   2.1975701641511725E-07   7.9533540759345267E-06   3.3330763333193820E-08   8.3691234829587611E-07   7.3770090396007438E-06   1.1526093821685155E-05   5.5958562020819280E-07   5.5833340981348334E-01   3.5344332215438863E-06   5.4564126309593631E-07   1.7222799179924901E-07   5.5521468968338721E-08   1.6706823726254503E-06   5.1426701821643798E-07   2.1047593719150084E-08   1.2060776294698252E-10   1.8975028023827010E-07   6.6109450663668649E-08   1.5159044296736818E-03   9.2214604961117831E-08   4.9345084114610760E-01   1.6586412468657692E-04   5.8812421365573130E-06   1.1454326754827611E-05   3.7420360417515331E-06   2.6559610445162277E-08   1.0628015552424518E-06   2.3881998791685880E-05   5.5265331217616509E-01   1.7774584490299768E-03   8.1419841504977312E-09   1.1994294209985634E-05   4.2110988238691325E-08   2.0643187085538667E-04   3.7306036066327351E-07   1.2187684400428566E-08   1.4962335416800569E-06   1.4042070723091693E-03   3.9715889258209276E-08   1.4279291152536088E-07   1.5094243583343997E-04   9.8419380452149109E-07   1.0643624446507102E-08   3.6902478658964949E-10   7.1958403913092146E-05   1.3551846093077879E-04   6.8899672169927716E-08   1.0918692194548525E-04   1.6939099291174892E-07   7.5898775661493671E-03   1.7848678234081046E-06   2.0698069960014508E-05   5.7465265163975246E-03   2.7031119739459991E-05   1.0877946956086268E-04   1.6232896035019617E-07   2.9056801657512160E-05   1.1308890191036532E-04
  6.5355291116187356E-12   2.0298725773363656E-13   2.1191646950889751E-09   5.7460180810671495E-10   8.8945892943087072E-09   8.6390870023444359E-06   8.4518481707931986E-09   3.6967257045236630E-14   2.9911753499922682E-10   7.5026900748177919E-10   2.0316326646231321E-11   1.1070465456755195E-07   2.4815796236548644E-09   1.2172331867513851E-08   2.2864316412123112E-07   5.2605660119726111E-10   4.2514431830040421E-07   1.4650917960372923E-03   5.3705993363979892E-12   7.9479890141330616E-08   5.2332936948912014E-08   7.0843076558211117E-11   2.1768485206534755E-10   4.5448867257749940E-09   1.3005261044619995E-14   1.2725157114465011E-12   6.2391416746008150E-13   2.9024582051613830E-09   9.5812019713968949E-13   3.9466484201597799E-13   1.4196062633576463E-12   4.8348211735675179E-07   1.3854788810262702E-05   1.1052617134321454E-06   2.3725092961795694E-12   3.5310661262571994E-09   8.5427504307324742E-11   1.5205554588903829E-10   2.8679702929542808E-11   2.4245404607032383E-11   4.4374047055710928E-07   1.3101391902250369E-13   7.6630916629150606E-10   2.3636423041636268E-08   3.3168850951322297E-05   1.2197995096413793E-05   1.3336924120168811E-07   1.7992354245890928E-10   5.6510514199625336E-06   3.7743016384213974E-05   2.0978891823178711E-04   3.6815938831851540E-08   1.5018797501355881E-10   6.4272838420623114E-05   2.0283004473764348E-09   8.9770154821731542E-09   3.7460976929279051E-11   4.6749549451312156E-05   3.9635730321837512E-08   7.3359092419182118E-08   6.2594885548994206E-08   3.9395575452356700E-06   3.5151046542203204E-09   1.2805932595053973E-06   2.5533751287727251E-08   1.4101815482932189E-08   2.5536299381722666E-06   2.6793882084019041E-07   3.0785811316663560E-09   9.6818709266850622E-07   3.9166664011440214E-08   1.2582283981672653E-03   4.0620532582824162E-10   5.0211304989341645E-08   6.8657124383022237E-06   4.4933923349228833E-09   1.9115363843119221E-07   2.6849229238935909E-09   1.4980125377289968E-05   2.7093817956016645E-09   1.7566387296480223E-08   3.1649512557918458E-09   2.0330823690075026E-07   2.9309996966634276E-07   1.9646530796388291E-08   1.1419603994001264E-05   2.0174579065641138E-05   2.1874445175321994E-08   1.7021878409427994E-07   1.8175619274517473E-06   5.8123715313154106E-05   7.0159515886486946E-06   4.9190000264181998E-08   7.6412891964786792E-08   4.1253343232526094E-08   1.6462913867064313E-06   6.9427417567181087E-09   2.8510123727059533E-07   3.0160735921962111E-06   1.1731834034447829E-07   2.1550650655632748E-09   7.8323018061715943E-05   1.5917554146702278E-07   6.5373734028685662E-07   2.1069894637090804E-08   8.0628272783356558E-10   1.7826349692703332E-07   5.9036447932890829E-07   5.5133214712077593E-08   1.2716962870158990E-11   5.6014138959014149E-08   1.7959446114131903E-09   1.1292524243059351E-08   1.2875942470675272E-11   6.4243049234926520E-06   1.6223393657840830E-04   9.8581314843002672E-06   1.5217900794402059E-06   6.5422734014546040E-09   3.1288968764031348E-08   1.4079751675932834E-06   6.9924792685872236E-08   4.4248664344689603E-01   6.1621159540305312E-06   3.3125177679984468E-10   1.0763973128482649E-08   2.3737206996146779E-09   3.3622991937959903E-05   1.1605665786287547E-06   1.4546382899109129E-08   2.1121623390378138E-07   3.2850134828558996E-04   8.9901979893091750E-08   3.5384626508683682E-07   4.6563008300302137E-07   1.1724851588940748E-06   2.6946371154882928E-09   8.7946106808592515E-10   3.9257769717200663E-05   1.8116592600720261E-06   7.0135776660266742E-09   7.5276258947443252E-07   3.9206482799557557E-09   7.2957982250480913E-03   5.9924294113844334E-09   3.4336155837814974E-05   1.5957720472135244E-04   2.3795123659778615E-06   2.1833830354987266E-05   3.2444192048014490E-08   8.9152159267574555E-05   4.8206101240153177E-06
  7.3459296157887552E-12   1.8524186626273239E-12   2.9911132527582940E-09   5.1723805257057239E-10   2.8039080014881425E-11   9.8607267038336112E-06   1.3000749906525903E-10   3.7229703754910360E-13   3.7177208320799942E-10   4.1616001877280128E-10   1.0895128965011666E-11   1.6621110670300338E-07   7.5871612965072311E-11   9.1294630866618671E-09   3.8986881918908384E-07   5.1536126581726821E-10   5.6840401404697580E-07   1.5221108242551033E-03   2.2550139936606856E-10   2.3812936218585482E-07   8.9297390454879199E-09   4.3897891431610794E-11   2.0348017679376506E-11   4.9162119928875534E-09   1.0860788753440609E-14   3.8483002459389837E-12   1.3982403213360068E-12   3.4921355092581856E-10   1.3339441940183560E-12   4.1893926147309294E-13   9.0874002833256098E-10   6.9591990414164273E-08   1.6641190196520750E-05   5.4567587531308198E-07   5.7319660428458354E-11   1.2295164393993275E-10   2.0878576738488277E-12   2.1520672417844267E-11   4.8245613490045049E-12   1.0805198347519203E-11   7.5706460879220256E-07   3.1533674086919103E-13   1.5318416752563559E-12   1.2374855566935477E-07   7.5211088277363691E-08   1.1890429448732131E-04   3.6119880179674273E-08   7.4179023976831425E-12   2.7679537787070011E-07   6.2169113836879221E-06   1.4652340677402288E-04   8.5797586242780467E-08   5.9102544316616835E-09   5.2386909313495541E-06   4.3608992875510017E-08   3.0711733505567399E-08   1.8063799143315017E-10   3.3656825108020027E-06   8.2592717148686231E-09   2.7323757441314792E-08   1.0782731103068629E-12   1.1526252348808455E-10   4.1784810929736183E-09   3.1619760736191993E-08   1.5995907506811311E-08   1.6099397910081883E-08   1.5095143814242075E-04   6.7974964321606141E-09   2.3295620126471479E-08   6.0374681708146256E-08   1.2460590512039938E-08   9.7387629342710576E-07   2.5349015129165709E-09   7.1947453565575657E-10   1.0681409943458633E-06   2.7415756763273122E-08   9.8363147730518717E-08   8.1388874836742289E-09   4.1899879903369568E-07   5.9136025501946760E-09   9.2016572705339640E-09   6.6206404535008156E-10   4.9028288183846106E-08   5.6874888223984564E-08   1.0575162370659649E-10   9.1075370354788000E-06   3.1399783733385983E-06   6.7904259563265765E-12   1.5963984154632268E-09   3.0751836969131146E-06   1.3398812211916699E-05   1.6973267246030967E-05   1.0253858285583115E-10   1.0148647435480249E-07   3.4003744076154948E-08   3.6225449150608166E-06   2.5300451912377755E-09   9.2910174031072587E-07   2.7163090206661508E-05   3.0294494356338119E-06   5.4649731337838734E-08   4.3184974565360312E-01   7.0040825593980675E-08   4.0211650939821549E-07   2.2585805535710049E-09   5.6646444143084120E-08   8.0144424621433582E-07   6.8834587516853087E-09   7.5453300953006563E-09   3.6069957174780076E-11   6.6756230267317172E-08   1.8682415075965271E-08   8.3500713158103884E-05   5.1127434533566552E-08   2.3062118288992849E-04   5.1706692973469104E-05   4.6410565853269527E-08   3.2478689587072123E-08   1.1628603786163026E-08   6.7516206241095236E-10   2.5605074458465837E-07   5.5667685084206750E-08   1.1325955386954870E-04   5.4039208338557991E-04   3.2701985008405121E-11   2.2791973210796999E-06   4.6894125242980811E-08   3.2900705495066935E-08   4.1858922753410805E-08   1.4754153243475084E-07   2.5809363849907982E-07   1.3857614443000658E-03   4.4735071843971214E-09   1.1810370044419792E-08   6.0677352742897048E-05   1.1398488975736364E-07   2.7251940114611091E-09   7.3083241495553403E-10   5.6236664510803081E-05   2.2624199178648718E-05   2.0730999196098539E-09   3.5205051306784782E-05   1.5729174221084550E-07   3.1302376503964988E-05   2.5500369796862332E-06   5.7534856445697678E-06   1.9130532789971822E-03   8.6348704886673194E-06   1.2581091980733528E-06   1.1200135960258104E-06   5.1264666282288143E-07   1.4460945289859243E-04
  1.3929724759456725E-09   1.3230638608402490E-10   2.3626744697956185E-09   1.6355096547689881E-10   1.1378792268608607E-07   9.9637227995187616E-01   1.2220787945264184E-08   1.0986777859035502E-10   1.4256726060232617E-10   1.7055889222872035E-07   5.0100498586050789E-09   2.9555021229578401E-07   1.8247119625821584E-08   7.2117904021503425E-09   1.1286218754635810E-03   5.5162018694212785E-07   1.0965707153012419E-03   1.1226074237727678E-03   2.5290139916390438E-08   3.5750014605325723E-06   4.3245947962152262E-06   9.1227159684788454E-10   3.0159940082260615E-07   2.7098417367572297E-07   4.4195559117852665E-13   9.7685109391371694E-11   1.4208592041412020E-11   2.7303960719261372E-07   1.2720894979292222E-11   5.4683080974981315E-13   4.5279705353260126E-09   3.2349593304042114E-08   3.5617765529868518E-06   4.5805409746965540E-07   7.1581290357134601E-10   2.3559129134102439E-09   3.0985368721547843E-12   3.6478944101910400E-11   1.4765561434467589E-09   6.0599042793435594E-10   3.5625943049852546E-07   4.1985027721890744E-11   7.5544394981383375E-10   4.6537395846041077E-08   1.2203828943613720E-06   5.1559574108701401E-05   3.9918656479836915E-07   5.8279929291157024E-08   7.8893991867067613E-06   4.1877916873428442E-06   2.0395968537060297E-04   2.1117131045962942E-07   6.5763684692591654E-08   5.1157920058354846E-05   1.1720721722232601E-06   8.4196999743552817E-08   1.6840653929804154E-09   1.8011142453080566E-05   2.2005637616180252E-07   5.5069820679528223E-07   7.6549814000673100E-07   2.9459093110852703E-07   2.7895528651077882E-07   1.1304387171574552E-05   2.3358058728598711E-07   9.8683451240007787E-07   1.0647787777075680E-03   1.2982680988170373E-05   2.0700830708133483E-07   1.6163349596374742E-04   1.2931561175059193E-05   3.8361964641190928E-05   1.0997103095670721E-07   3.6312355435271327E-07   3.9563357431112928E-06   5.2899077780260134E-07   1.0995187146848736E-08   1.9839337494260516E-07   1.6065935544822261E-05   8.2967130726792279E-08   3.2518525687569073E-07   5.7585553863338090E-08   3.3587137233296208E-06   1.1363437984034861E-05   1.6985423931944119E-07   3.4941829775906203E-04   6.7429688361222162E-07   5.1911183602748324E-07   6.7300240137618044E-07   6.3532164623662988E-06   5.7193284291820146E-01   3.2453653215443597E-04   2.3961839711681500E-06   6.3776538089718611E-08   1.9652550256802579E-06   7.2633580600212690E-05   6.7412054349044694E-08   1.6867211742316463E-07   3.3612471554475196E-04   8.2988297629174370E-05   1.6334746519023553E-07   1.0737339093192396E-03   1.9599933559240109E-06   7.3162865958425144E-06   1.4607218958927271E-07   3.0842420608672020E-07   4.5130154003472719E-07   4.9482112556625572E-08   6.0241356930623329E-09   3.4049809435286880E-10   8.1530718198257583E-06   8.0394379973048497E-08   1.0347259504244518E-03   4.5460761591624364E-07   3.8514742252007748E-04   4.4785293570686091E-05   2.9041351184854117E-06   2.4479853409194426E-07   1.7539706080636968E-06   2.1140882486686170E-07   3.9816408696394633E-06   3.6031443339061874E-07   7.3141180068699585E-05   5.6613883960659683E-01   2.5693710083295273E-08   4.2695167911874340E-06   2.9487720368364344E-07   8.7743186825614454E-06   2.0480876286718288E-06   1.8669713101140214E-07   4.3909990962121888E-07   5.6759293924381915E-01   1.3733990811785637E-07   2.5939897565405491E-07   1.0321162318802305E-03   4.7899141921656020E-06   7.0561129546300434E-08   3.0390490854247148E-10   1.7091481022889251E-05   4.0071686224881094E-04   4.6841761750102098E-06   3.5308013120370732E-04   1.5913824595989452E-07   9.4298881872134077E-01   1.6283064239356229E-05   9.0407432325989743E-07   4.8631572031554915E-04   2.4683813417017598E-04   3.9274437083576533E-06   5.4048579208102619E-07   1.4725229393678817E-05   1.4853916019676001E-03
  3.6169050007012148E-09   5.8728345645564664E-10   1.4534107063753932E-11   2.0299273075356029E-12   1.8958500371191414E-10   9.9692506357636326E-06   3.4969773746989111E-11   4.2428774903361083E-10   7.0179659345982283E-13   2.1786927536798464E-07   9.6603503730423536E-09   1.2029443908411402E-09   4.5354293466050941E-11   1.1140269344922998E-11   1.5331081507776456E-03   1.3797511898830328E-09   5.3912415797621237E-07   2.5972305342193253E-07   6.1948729333153772E-08   1.6338833737968877E-05   4.7293859615781271E-08   4.2058101012914510E-12   5.1122483809460762E-07   8.5928684955628827E-07   6.1863297841431082E-15   2.1255634362027470E-13   7.5395978218527109E-14   1.0689076008960740E-09   1.9138396187359166E-13   5.3659130460514109E-17   6.6787507356396219E-12   1.9798369506285194E-10   1.4080068272640439E-07   1.7521705763849834E-09   1.6733257823924910E-12   4.9932959764240777E-12   3.8116796520846222E-15   1.6010560837441123E-13   1.6413507608333655E-10   1.6270920591476847E-10   5.7877286445950305E-09   2.1130025777863197E-11   1.7075954705544878E-12   6.3851099468957627E-11   1.8551118093435192E-08   1.6556126765077064E-06   1.5767927678501263E-08   9.1101049625920114E-09   9.0483337126480964E-07   1.1212150756050230E-08   9.3208122977571024E-08   8.1933873339867854E-07   7.7103633014046276E-10   1.2152609301304426E-04   1.9309619761055027E-08   6.6166462168599240E-09   2.4702685970228761E-10   4.6250877100001486E-09   1.7137640123212412E-08   6.7870721789199741E-08   1.9234544034695811E-09   9.5039836542673231E-09   1.1360723892517077E-10   5.4372566173473189E-08   3.6878708105170839E-09   3.8860269075209950E-07   4.2751948201595291E-01   1.3092962774210446E-05   3.3465678869365307E-07   2.8205625207733599E-04   1.4578319863760268E-05   5.2798668462542427E-08   5.8263649477824645E-09   4.1046522411908413E-08   3.6080295452009445E-08   5.0855806744268665E-07   2.5072895001955072E-09   8.7268148252187985E-11   2.1778115471068006E-07   1.7271561275377375E-09   1.7977572495387893E-09   6.5671978820102428E-08   7.4167666281615928E-08   4.3597302808980138E-06   8.2183120007799030E-08   2.1563514001064987E-04   1.5669844935071267E-07   9.4211390569115939E-07   3.8589524746969495E-08   4.6639214017979959E-07   4.6254875592603413E-04   1.2682738218768239E-04   3.4261960317654620E-06   1.7269464354179083E-07   2.2712639798087261E-10   1.8994134027912109E-05   1.2838796589406781E-08   3.9179148028139828E-08   9.4576757602445243E-06   1.1060848211009659E-04   1.6905418050563049E-07   1.3512695100253259E-04   3.1674824532762389E-09   2.6148683387747131E-06   1.7586511411718186E-07   9.6182598979650085E-07   4.3924749434379056E-08   2.6325566873583116E-09   1.4636037739704512E-10   8.9571141867281295E-11   1.5683573043909480E-07   1.2773825017964606E-06   2.1679528831386515E-04   1.3372928979951333E-06   9.8139893913571512E-06   2.0924374813825489E-05   2.5668847953656073E-06   1.4397227509872340E-09   1.1391689050325685E-05   3.3237552825749009E-09   2.1131622561357696E-07   1.2560383432295889E-07   9.6430613664063707E-06   9.6287488696783084E-08   3.5488847454791447E-08   6.8759869126740386E-07   4.8158572648997933E-09   8.3461306097121514E-07   1.0399097819293417E-06   2.6728929294630578E-08   7.2663457003856108E-10   1.4577037995772472E-03   1.3257757145620719E-10   5.1553278653603373E-08   2.6565752995322237E-03   6.1383010111959845E-06   1.4712826387370254E-10   7.6131603836821908E-11   4.0965457564558783E-06   7.8918553732304985E-04   8.1376875660292647E-08   8.4346423831007072E-04   2.2881496082920225E-09   1.4933319113100756E-04   4.7928912844572170E-06   4.3106421411670004E-08   1.0050782091107992E-04   1.4442164840629559E-06   2.3650846837379136E-06   1.0403164132423045E-09   3.2774013701223809E-08   1.6561909341951457E-06
  2.0736729227318993E-09   5.8589849686990436E-10   9.7633590708171124E-12   1.8587466046635136E-13   1.5429323154015067E-10   8.5945507045706814E-06   1.7373570329844345E-13   2.9856702999975504E-10   1.6088319113824191E-14   1.0662346641786415E-07   1.2035118481716658E-08   1.1852802000698692E-09   2.0702658702488388E-10   2.8068266311517127E-11   1.4554481526824325E-03   2.4489138773458052E-09   3.6147651787346254E-07   2.6062096266637041E-07   5.3941417736129316E-07   1.3723037205930244E-05   2.7212128646927132E-07   1.5943985641852730E-11   1.1133662168086781E-06   4.5382775988226089E-07   5.5667131545791777E-16   7.5479466270813066E-13   5.3768020315685395E-14   8.3836657386890903E-09   1.9524053466104330E-13   1.9381687612168924E-15   3.9742642520886604E-10   2.5902793203482759E-11   1.0546135976820798E-07   6.8773874334926062E-10   1.3724058693278415E-10   4.4668597161716612E-11   2.0981510303260279E-14   1.8136677071760648E-14   5.7359537787471166E-12   2.0162751274278919E-11   5.6935254810345176E-09   1.2834569314398368E-11   1.5992173499998936E-11   4.2647292629639164E-09   1.4486052627668415E-07   1.0824504634949344E-07   1.2763561547195842E-07   3.6709735442918373E-08   3.2540679458642590E-06   1.2328277588242331E-08   3.8936640777319030E-07   1.2940534105801525E-07   7.8550630323368119E-11   4.4600072033039700E-01   1.4199244967426961E-09   1.5427788535773249E-13   2.1741719969665417E-13   3.0559563865921450E-07   4.7543642781090927E-06   3.3476405307827281E-05   8.0901124317360856E-08   4.6585333952345070E-08   2.8873850370220003E-10   2.4592372531242839E-06   1.1682700181597211E-09   6.8446240251168800E-08   5.6717521372092254E-05   5.7633711520345933E-05   6.2639310831416350E-09   2.2958082102622797E-04   1.2306030227715304E-03   1.4546937800310505E-07   3.7191109198721200E-12   4.0091939666203222E-08   4.1083524027383377E-08   3.6954520897611569E-07   8.0083467344603142E-08   2.1949242620181863E-09   1.8645757763665581E-07   3.8946897795107735E-10   6.5582325205675419E-09   1.4333936512330833E-08   9.9430463308254910E-09   1.4466657179688542E-05   3.8366605830320904E-07   9.5166852398183230E-07   2.0591849466306972E-09   1.7127120252617343E-08   7.4098648566898466E-08   8.7778852354757638E-07   4.4262336762911920E-05   1.6628780222250538E-09   7.9670289468984706E-06   2.1443409329708910E-09   2.9231111704695547E-08   3.3543105549138620E-07   1.1390783081290489E-09   6.9601625914412680E-10   3.6298303134267170E-07   1.6872877914975376E-06   3.5689060767861938E-08   2.5942141666541710E-07   7.7158503252382089E-08   3.3229612687177561E-06   1.9249555375320509E-07   7.1855170731013665E-08   1.1268506212881520E-08   4.8190676649893507E-09   1.6146064018155036E-10   1.3192278919813773E-11   1.0214625243271593E-07   1.6789534825087813E-06   5.7346981896485160E-06   5.9460471620365798E-09   1.1287892262579086E-05   1.8509502456418925E-04   1.0873004083888891E-06   2.0244440026538274E-10   3.9851600692671516E-05   2.1159073691041262E-09   3.8231282990491223E-05   1.0780457016417877E-07   9.7925132092962377E-05   4.8233872342554546E-05   4.3451864504948170E-09   3.4759364214967203E-07   7.2191408059417409E-10   5.5134971125446832E-06   5.0697806209613762E-07   6.0140772144418488E-09   2.0064473667353562E-07   2.9730895596019163E-04   1.3318535526218375E-08   6.3490502776260224E-08   1.6382835043152362E-05   3.4306137104591255E-08   2.2888668510011098E-09   5.1449936794903120E-12   3.6089204760503583E-06   1.4864029096888619E-05   5.1904052934329588E-08   1.1298761987315455E-05   4.0233062517513953E-11   8.4323555950000326E-03   1.2698255887436377E-07   1.2198427486960963E-07   2.4936818566162374E-06   2.2760601530037259E-08   3.7176288809867150E-06   2.8177351957961491E-08   1.3586281459172362E-06   1.5385364864407451E-05
  3.4739554771047080E-08   8.7796212033077231E-09   1.6084994622647189E-10   1.6710915695271533E-11   4.1209072803712501E-09   1.1874455824080776E-03   8.0517323099226346E-10   4.9342753042645642E-09   1.0351769981767488E-11   1.2820306253889217E-06   6.7833768835359909E-08   1.3311613591846757E-08   1.4787942137456861E-09   3.0301856199024210E-10   9.9415665841958623E-01   3.7021583243159100E-08   2.9262888136614059E-05   2.6232611103491025E-05   9.3941441576696435E-07   1.5975779903215405E-03   1.1181317888805132E-06   1.2818636100160955E-10   2.1718246743484187E-05   2.2653465937217863E-05   5.3768561370507313E-14   7.7862657967420741E-12   1.0020173426762409E-13   3.7894748269126179E-08   1.1028996063913031E-12   6.9230204167361456E-13   5.7934283614093891E-10   1.8662951792110865E-09   7.4650749879524552E-07   2.6569415819590431E-08   3.0707795151284959E-11   4.8733346250042219E-11   1.5804754690565881E-13   5.6631471569711378E-12   1.6747510185981076E-09   1.1751100283443352E-09   4.4214522866571657E-08   1.9381332752253518E-10   5.8483286442775796E-11   2.6793258416431569E-08   2.4676641692954375E-07   8.0879031885071798E-06   2.4452073803860630E-08   1.2414382289913142E-07   2.7291973095542301E-06   1.9659619635399811E-06   4.2076154828424504E-05   2.4166548401053805E-05   1.2264664796058445E-08   5.4934755488525600E-01   2.5036964953496625E-07   2.6065069654192804E-09   7.1198303230737514E-10   1.9497478391870310E-06   2.1332710557239287E-05   4.7128728029683001E-05   1.7758968805910494E-08   1.7351285954489780E-07   3.4684879765500289E-08   3.3690055853915618E-07   4.5543972360526139E-08   1.0727235455257935E-06   5.6174711105131381E-01   2.9607021196233956E-04   3.3148050723975679E-07   7.8782994343344170E-04   6.2476893350383504E-04   7.5756511748130503E-06   2.5079414823911034E-08   1.2361969080245292E-05   2.1016090901100894E-06   2.4514319135868769E-06   1.7678152859028118E-07   9.9265658408934233E-08   2.1155382068619079E-05   5.2373922477772153E-09   3.9951355683917135E-08   8.4923628796808857E-08   6.3668880641257146E-07   1.0966990127877364E-03   4.3637558332289707E-07   4.8734334312988420E-01   4.2625666174519509E-07   7.1323163431273023E-06   3.5224259124854240E-07   6.2851756470896792E-07   2.0089535586467790E-03   1.2403163516188510E-03   4.6858800393324898E-05   7.5338134827048648E-07   2.0684947328835413E-07   1.7500318554578825E-05   5.6979897327836606E-08   4.0591893571834391E-08   3.8890408206906159E-05   4.1744241450110074E-05   2.8381736743727005E-07   3.5110917241967348E-04   7.8770499787463385E-07   3.0696079694862904E-05   9.7369122298142226E-08   1.1178010898594771E-06   3.7542768182637005E-08   5.8360198917304726E-09   6.4337837706326295E-09   2.7185867922809448E-10   7.9840871911147793E-07   1.1566747650024889E-05   1.4041354356434521E-04   1.3188431475825371E-06   1.2634235547839205E-03   1.7556332105483628E-04   5.8616130408157128E-06   4.2011046849615378E-08   1.0466153682456563E-03   2.6210850928571208E-08   1.8890531654784166E-04   1.2206215263069888E-06   1.3984978763481812E-04   4.2401585417409543E-01   2.7146739127890751E-09   3.8938603725965715E-07   2.0034218955024443E-08   8.6279642836538776E-06   2.4784674680859364E-06   1.1531276465360888E-08   3.1357073903918766E-07   1.3628457280277894E-03   4.5759230353897837E-09   1.4471957185002559E-07   2.3386255829656684E-03   1.7366536417905452E-05   8.6581729816049932E-09   7.3533161149061061E-10   4.0034086951944319E-05   5.5263615130912843E-04   1.0849729396155782E-06   8.3001266453750573E-04   9.8394530035471984E-08   8.1968768317762647E-03   8.0779257676853244E-06   4.4716299992403175E-07   2.3218794296397632E-04   8.3198113119509974E-05   7.4328630064660827E-06   2.4884996163609832E-07   1.2878856795040240E-05   3.8312479718021787E-04
  1.3817708921025776E-08   4.4537300517552463E-08   2.4599230194114284E-14   1.0537366123164617E-15   1.1347720937702455E-11   5.1350099888934339E-08   1.8620589905917058E-13   6.7408610360351896E-09   3.7982531991716037E-15   1.2766327470309368E-07   1.7726421672885296E-06   7.9868192070459334E-13   3.5782515797570887E-13   7.8138194206853808E-16   1.3965403124908404E-07   2.9351435244939113E-10   3.9674634996998104E-08   2.5523952216677436E-09   2.0748125379110016E-05   2.3337950862554737E-05   2.2209908084998665E-09   9.1859909075993972E-18   1.2603840065297251E-06   1.5786189196993435E-03   1.4042571371801861E-15   1.4655010683909131E-14   9.2894020846593054E-15   2.2398902888827716E-12   2.2868347610164118E-14   2.7852926838921339E-15   1.1070688960488726E-13   6.7273491468395595E-13   1.0904192662011862E-11   3.0424783572791838E-12   1.5092196836018041E-12   2.1959184825506526E-12   1.2016886450948198E-13   2.6949960777270275E-14   1.1570262140285137E-09   5.0864256025331718E-10   8.9138313194253927E-18   7.8342942322301925E-10   3.7609983460263687E-13   1.8484667214200867E-10   1.5482988902199837E-09   1.3084408965580392E-09   7.6257720046798529E-10   1.2431981948950757E-10   4.7363254302785337E-10   1.8029331102420288E-08   1.1228399109992622E-07   3.1329620691469641E-05   1.8245861266586566E-11   6.9082741768431279E-05   3.0528733363439849E-10   3.9317069545572564E-10   6.1620850673206657E-12   2.8460230615217617E-08   1.7931161253477849E-03   1.8108723002196242E-05   4.7527308985388244E-10   4.5369932000200385E-11   2.1770935971436676E-10   1.7744810792218494E-08   7.5079450748832139E-11   9.1926778539359531E-10   1.0299193298826543E-05   4.2457300613055754E-01   4.8028897992697365E-09   3.2381504970354741E-04   2.1827769121297818E-03   1.5100740300239408E-09   1.4138014067063098E-13   4.8209520013639786E-05   3.4438873948347999E-09   1.7740407999276313E-06   4.7533187642591104E-11   5.2744614631363651E-08   4.3135302710248534E-08   3.1844394288682728E-12   5.3106002350635928E-10   1.1655637125978673E-12   3.7373668268685536E-08   3.2147339666928717E-04   7.9181203984075263E-06   4.8569329640004436E-04   3.5254832588639363E-10   1.3863256162386922E-07   5.5068621950599555E-11   3.5144506841714124E-09   8.8443339818817305E-06   4.3318820921807725E-07   3.2486861111724591E-04   2.4559476166484744E-09   2.0499958766765608E-09   6.5532328264373613E-08   1.8294113272849633E-10   1.3842539913580470E-10   2.4480591701091309E-08   3.7097980638549077E-06   4.8984095813103988E-08   1.0364724409487416E-06   1.8887077506401513E-08   4.9501795235545328E-07   7.0926219773013143E-08   2.6947375909699027E-09   9.1224345849424937E-11   1.4513195675849140E-11   1.0910217565302640E-11   8.3610532589069852E-12   6.7506105414261043E-10   1.0603963533666063E-06   1.5702282407330598E-07   1.8661536076003466E-05   3.9991250758178265E-07   1.4576578294600101E-06   4.6114830347152462E-08   2.6411477059376749E-10   1.9224044993081425E-05   2.1772567420292833E-12   7.8224034458929269E-05   4.8119947883783472E-10   1.8365768675567564E-06   1.6656419169161242E-05   6.7339330293098425E-09   2.2772999597727180E-08   4.6764564736358798E-11   9.2232864841537552E-09   1.0899097578896656E-08   1.0843482190495852E-09   2.2400900595160498E-09   1.4812519524934400E-06   2.7125672468338102E-11   1.4232065746009725E-09   8.4336262704868587E-07   3.4401573610673319E-08   1.6740116624121117E-10   7.5976676969308717E-12   1.4314104822513160E-08   3.1290248185296121E-06   1.9604684167798214E-10   1.7525007268303295E-07   6.8878731367961224E-11   6.8370347969049229E-05   3.5579522303213110E-08   1.8750601863361508E-08   2.9972424540851636E-09   5.6416602504270359E-08   2.2257301603468764E-08   2.3925268069772540E-09   1.2950871868661301E-07   1.1957688208824834E-06
  2.7703813806040300E-07   6.4905414583981322E-07   1.0657980576070781E-13   1.1932163233364872E-14   9.2845819103755259E-11   2.7001691811144759E-07   5.0456149928182192E-12   1.1342425058381118E-07   3.1740394167691783E-14   4.4474722498087960E-06   3.7716056488114468E-05   1.1883885989412661E-11   1.2676957377637083E-11   2.0853173390233316E-13   1.8946780548803097E-05   5.7447707589630223E-09   2.1043150826120413E-07   1.6506276660627231E-08   2.5196414890328207E-03   2.6704772862078444E-03   8.8505320535003007E-09   4.0459071049143851E-13   3.0129078215060221E-05   9.9309988278780981E-01   4.1475562761583032E-15   3.3599638666633772E-13   3.6415141546638124E-14   5.9782991331157765E-11   4.1968189019369370E-14   5.1904995755806644E-14   6.4757852135495362E-13   2.7797448890442719E-12   7.0052062424590025E-10   2.2621914733374940E-11   1.0341984055038658E-12   5.5520109799066387E-12   1.7406773068714324E-14   8.6017159806195823E-14   2.0478550986487786E-08   3.2987148069454398E-09   3.3844435588600932E-11   8.3366538736204155E-09   3.3574938339860644E-13   3.4949040215970408E-10   3.4863801095377036E-09   1.0714639489883379E-06   1.3694292742915787E-08   9.8411667184909530E-09   2.6773349626079070E-07   4.3083457133469257E-08   1.3915491047086855E-06   4.7105447343223246E-05   1.7657464995823699E-09   3.4060709044145238E-04   2.8499215669122946E-08   3.1156329049337196E-09   6.1908771967265854E-12   1.0344123311624714E-07   7.3788057551929466E-04   1.1627761011846002E-04   2.1505237312648766E-09   4.8276137978903724E-10   8.7013427727208355E-09   8.0262822737001129E-08   2.3818229112394833E-09   7.7682394370477461E-08   7.3398451987351579E-04   5.6831063654282377E-01   7.9677774759731832E-07   4.9495662388077272E-01   8.5905310891210571E-04   2.7099769352090973E-07   5.5324849424971238E-09   1.0082372773981593E-03   4.5910446449446351E-08   2.2362499998751024E-05   2.3817672307465545E-09   5.0389237505112165E-08   4.1813310804353913E-07   1.2164851831372357E-10   2.5307396588124574E-09   1.3484144709509409E-06   2.6714661673570525E-07   4.8981523438155367E-01   6.3341074022370280E-05   1.3114315372331460E-03   7.3884240892245024E-08   4.8527315574718346E-05   3.7745251877638687E-09   5.1735999431186248E-08   4.4215332295488864E-05   3.9042632346111625E-06   1.8330134200361123E-03   7.3813409480075506E-09   2.0115258893961280E-08   4.1115087777500040E-07   2.9006089234501816E-09   8.2964238096681678E-09   5.9830025291566853E-06   1.5190362838319848E-05   7.5317975896857836E-08   1.5437729278097565E-05   4.8549536934700757E-07   2.8717344465541989E-03   2.5180836015506649E-05   5.4246020116587378E-06   8.3623383819354650E-09   2.7192104202858819E-09   1.6938600422971417E-10   6.2965157368363798E-11   2.4824209708568913E-08   1.6609133718295164E-05   1.1179073435485816E-04   4.4693785865540388E-05   1.0905562472376457E-05   5.7799425766924645E-06   1.3673915075270288E-06   3.9048441960012577E-10   6.6620731605867626E-05   2.1204737722606336E-09   7.3684593532279889E-04   1.0058373623259073E-08   1.3906747338018114E-05   9.4463609679040284E-04   1.5942924284575072E-07   1.9555159665240350E-06   4.0656529336633748E-09   5.8809182798464089E-07   1.2341708309317260E-07   1.0968621258874129E-09   8.8658537159200858E-07   1.8670955530509875E-06   2.7268295678241707E-10   3.3177215168596143E-08   5.1222198592389601E-01   1.5359274558744016E-07   5.3272028264297369E-10   2.6389210248918355E-11   5.3427487911103707E-07   1.2246449942643653E-03   4.9745491267443706E-08   1.7609899261242913E-03   1.3074011897634788E-06   2.9282636414971574E-04   4.2165980476031928E-07   1.0694392628948426E-07   2.8277645538455484E-06   4.0212349708010290E-06   2.8661692164684609E-08   3.0224897616954698E-09   8.7497869188565358E-08   7.5590622448185464E-06
  4.6831150369742447E-07   1.4125146816578027E-05   1.6167656104603569E-14   1.8056417877921098E-14   6.5986448851163291E-12   1.3707889097424815E-08   1.9748887637883461E-13   1.1204941838198295E-06   1.8523171510780544E-14   3.7514152686005326E-05   2.9362388034887719E-03   7.5628596098400755E-13   1.6167097265030970E-12   6.2274936194774822E-14   4.9874243361896781E-07   3.7340248120305439E-10   6.2745929818209442E-09   1.0068781752028952E-09   9.9290473787466327E-01   3.1108267969918656E-05   4.0467104395821721E-10   2.8549666915259797E-14   2.6367701864817021E-06   2.5249507542564600E-03   3.7255391672972122E-15   9.5507869928418664E-15   1.5385689349182904E-14   4.4891697220364617E-12   2.0786514622047758E-14   1.7765597483501643E-14   2.3332432408910705E-14   2.0458823571183358E-13   1.1807688609649415E-11   1.9820348089468381E-12   3.5546882757271068E-14   8.4531937069798431E-13   5.0402611355126257E-15   5.7064591703667448E-14   6.8297642812537124E-09   8.3417556906794242E-09   1.2539642579451199E-12   9.4316352099368124E-08   3.6935744335593244E-14   1.0967794427599774E-08   5.4055550678262834E-09   2.7112993456279411E-08   1.2682651899289701E-09   1.1629305479041663E-09   7.0495594936200505E-05   1.9654960743879482E-08   4.4469703107667955E-07   9.8041981954127681E-04   4.7651480173152677E-11   9.5559111927892787E-05   4.7669354300487005E-09   4.9331334474209418E-08   4.0335153912396066E-10   3.6072133802212814E-08   4.7882849667930971E-01   9.5563506235181808E-04   7.1435117935675975E-10   1.1922784184011549E-09   4.8425223309970117E-09   1.8738162979000843E-08   8.7381690992272479E-11   2.6504361087713308E-06   4.9656176270675086E-05   1.9793247117042057E-03   3.3275883940236961E-05   6.7660701622433489E-04   9.4185201997230432E-05   4.8720147331104179E-08   2.7341596628854530E-09   1.4811182338188845E-04   2.2473498428202580E-08   7.7624190674809439E-05   5.9365849643647677E-11   6.5219116946665049E-07   1.5390644937145671E-07   4.1228113799910418E-11   1.5122615606788610E-09   4.4242630351669561E-06   1.9259661851030953E-06   5.0172378898226178E-01   7.4150831460865802E-05   9.7008073559126217E-04   3.5041642027322228E-08   6.8824332489862119E-04   1.2936952803535856E-09   2.5256589268543530E-11   1.6318662000167543E-05   9.2758226508115238E-07   5.7756390540303315E-01   1.7665558214433016E-07   5.6151793778658837E-09   2.3075296972489831E-07   1.3539580367668139E-07   2.5635559592962476E-10   3.1683738675084521E-06   1.1588549852905226E-02   6.4738990356067185E-08   3.9813939188275231E-06   1.5871776490147010E-06   6.1804459404047165E-04   9.5462998570861180E-06   8.6584373381448518E-05   3.4198422841067821E-11   4.0106246965556402E-11   6.5059900113870386E-10   3.0799632849557308E-10   2.9611292460693181E-10   1.3908920838929235E-04   1.4166908403825704E-05   1.4502433412630139E-03   4.2519393898450453E-06   2.3638571692162042E-06   1.3852484431925820E-07   3.6175420285926731E-10   4.6654239932099392E-06   6.7372932261493643E-11   7.4332689035193464E-05   1.5751425384863785E-09   1.7600686056504680E-06   3.5513244947638348E-05   1.8504495344373718E-06   1.4345265751078713E-07   2.0669837896019917E-10   6.4636977526580535E-09   7.0694121036030722E-07   2.4616082753210060E-07   3.0054725521945866E-06   6.0555276940025874E-06   4.1574589049905557E-10   1.0905867387459096E-10   1.5112624839699232E-01   2.6729494154761882E-08   1.3760540642601497E-10   1.1040705746101598E-09   1.1989824492429314E-07   4.7250114316510543E-02   3.1831939030324462E-09   3.0841202490761049E-01   6.7536593687597831E-07   6.0047656025525477E-05   2.2502457101978727E-07   7.6609226567039226E-09   6.1310117652013078E-07   4.9373078730076921E-06   1.2907481985796904E-08   3.7784555049058498E-07   3.4136142733412863E-07   1.0588077215368611E-05
  3.7651512029131457E-08   6.4014028638881030E-07   4.1056077369195548E-16   1.7063843948090860E-17   1.6189368998419984E-13   5.4386098934070426E-10   4.5462754599452209E-17   8.3236710052699544E-08   3.4436042114456876E-15   1.7787519016792371E-06   2.9507330993957110E-05   1.8985290657868192E-13   2.5451059812075977E-14   1.4392076832425252E-15   4.3668889961258821E-08   5.8456618349437600E-11   4.0120993000703522E-10   2.8894040829872015E-11   1.5867569452112560E-03   1.4016104077487701E-06   1.1565899558931219E-11   1.1054459500984664E-14   8.4288196979003688E-08   2.1928399468181208E-05   2.8585901405928835E-16   6.1763251294939331E-15   5.1462046977134530E-16   2.4417902102795935E-14   4.8410402844092339E-16   3.9237131240960974E-15   3.9583578639025070E-15   3.9022777639800954E-14   1.5657928914182431E-12   1.0278660963634580E-13   3.6196490638429201E-16   2.5140643772420824E-15   3.7324869983008536E-16   1.9163642084322823E-14   4.9671812851449659E-10   9.3665429673626355E-10   3.3552441260006219E-13   1.1080005029978217E-08   1.2994040782630932E-15   3.8128721686233064E-12   1.9676178766583635E-12   4.0000511104416749E-10   1.2703570751372274E-09   2.7925173312079069E-11   1.6874360671143106E-08   7.5027894804838631E-09   1.0031118067637179E-07   2.0549654311920939E-03   1.4089585389016284E-11   8.5850770646724902E-07   9.5723082824670848E-12   6.1003444335172286E-11   1.8532035164526291E-12   8.1425601514791479E-09   4.0785645912641354E-04   9.8186090724392881E-05   1.4622738141921007E-10   3.6883750064900246E-14   4.5316077592407359E-13   1.5519110399874932E-09   1.6548812561855073E-11   4.2724809601279895E-10   1.2720449310955995E-05   3.7004462225033631E-04   6.1087162395833745E-08   1.8985172453354581E-03   1.1635077906398192E-05   1.5563537460458034E-10   2.8737810448474404E-12   2.3109004174256531E-04   3.6547092144295192E-09   6.3383661911177901E-06   2.2416903190609094E-11   9.6936549206618595E-08   3.0226441119307384E-08   1.7149083381015975E-12   1.9842271561450109E-11   3.8844074888646628E-08   1.0594878874771298E-08   6.3868622351505343E-04   9.2504154738437837E-05   7.9187092723358206E-05   3.7166504142546029E-10   1.1661462360246965E-04   9.2759625012471668E-11   3.0940106281766244E-10   3.4474721999121271E-06   1.1523998235462357E-09   4.1529083541844181E-01   8.0799743227932444E-14   4.5115714934414610E-11   1.1948609958487333E-10   4.9903608938231845E-11   1.1026904100121641E-12   1.4297550303522780E-09   1.3938478747454381E-09   1.6264662716613840E-08   5.9982373040707023E-07   1.4309619677918919E-09   3.2893924335235479E-06   2.9336429420031740E-08   3.6270395928538509E-07   7.5698833984703266E-11   3.0303242942277109E-10   4.8887747229676220E-12   8.8991206762187514E-17   2.1295738375813210E-10   7.8932654102687269E-07   5.0196589850977726E-08   1.2748522233525503E-05   5.4368955736319947E-07   1.6406037976347039E-07   1.7223681531157858E-09   3.1055203440276194E-10   3.5006956418027123E-06   3.6642172980520043E-13   7.5745062173374605E-06   8.6043388071091667E-10   3.5283020749013998E-07   1.1917361511634806E-05   6.1131697465316485E-08   6.1452083812470736E-09   4.8256099362227229E-12   3.8512491208469177E-08   4.3785767511085190E-11   2.2870381546375796E-10   1.5780464920036307E-08   7.2162853663857564E-08   5.0909518885029388E-12   2.0569024435086752E-12   1.2997147497502639E-06   1.4897596993573854E-11   1.2739261519279504E-11   4.0634444326715725E-13   1.0362868737269694E-13   1.6968760062548919E-06   3.3357901522065058E-11   1.6507710915433850E-06   7.3744933615630731E-08   1.0862502866073074E-05   1.4552785307943554E-11   2.2465868496861842E-09   4.9782972055089770E-09   4.5315553368161706E-09   4.5955318481795409E-10   1.6555962135286047E-10   1.2158285882952620E-08   7.1726333407965961E-08
  1.4352338713362963E-05   4.4720643149364542E-07   1.5143503939785045E-12   8.6262479399507036E-14   1.2250523617132033E-09   4.8800231993654154E-07   1.8725599429598583E-11   1.1364829917425498E-06   1.2696009834793001E-12   2.9564775727425052E-03   3.7185287342510433E-05   2.8815014029482675E-10   8.6032033438532429E-11   1.0905354878998458E-11   1.8946394888611507E-05   6.5723739453010524E-07   4.3068348171616979E-08   2.7519482718533385E-08   2.5690167130414600E-06   2.4756252565671976E-03   2.8953097710330733E-09   1.6390332780316095E-12   9.9288918751380451E-01   3.1378074603042111E-05   7.0186468332909823E-14   1.2852081474692064E-11   5.7357746404871456E-13   1.9531217934576800E-10   1.2455035935883399E-12   2.1994534215930400E-14   1.9142191163196763E-12   2.3584623227167587E-12   9.4435381957557757E-10   1.6905278672329871E-08   1.5223349568695810E-12   2.4244587095461748E-12   3.4663795294097991E-14   7.1306438530912905E-14   1.2196350488374298E-07   3.4119007404821206E-07   6.0491808801702325E-11   1.0684760645213931E-08   1.4716675011341249E-12   2.5849594053763906E-09   2.6164324850869112E-08   6.4784301792100809E-07   8.3529709668634293E-08   9.3886433741181367E-09   1.8001902342790056E-05   3.2609566332685819E-07   1.1916480004007849E-06   9.9010810053347170E-04   2.6722326028606197E-09   1.0397439584683764E-03   2.3873337793255407E-08   3.0478560786059806E-08   4.9095697624785189E-10   2.4331688804568046E-07   1.2724186575421643E-06   1.4247656839053366E-04   3.9619337075698703E-09   2.2527948421995753E-08   1.2958295958634219E-08   1.0710766516331115E-07   1.2633640294469549E-09   7.3778771589019178E-07   2.0922703836003594E-04   8.3506024456798424E-04   3.8392054380815628E-07   7.6548588274975220E-04   5.0141765908862623E-01   8.7807427872510656E-07   1.3130267358595736E-09   9.6064772641389444E-04   4.1680374973692960E-08   3.8402982425718660E-05   4.7058425270331822E-10   7.9346616169326255E-07   1.4741431128204605E-07   6.2510637984577893E-09   6.2469339764903847E-09   4.5395558653154637E-07   3.8984683917132731E-06   1.0633904484531426E-04   6.7207563847024960E-04   1.1821016219181559E-03   6.4947559448059990E-08   7.0984600598749984E-05   1.0093601249556733E-07   7.2801506901497748E-08   1.1503464690072303E-05   1.5730811354652503E-06   6.2853336065948022E-05   1.2342536263999911E-07   3.5771762976857278E-08   3.5688149261471274E-07   2.1442117474884961E-08   6.5011947702445952E-09   1.9162736618867954E-05   4.1432429222700414E-04   3.3473855758272854E-07   5.9499564779409327E-06   7.9213822481359158E-06   9.0679707205159020E-03   2.4286045102430882E-05   2.7199508423814556E-05   4.5925497664370016E-09   2.2424583524190700E-08   3.7484137151298460E-10   2.1910609510483742E-10   2.0180161624548290E-08   1.3341317219159577E-03   8.2033732158350297E-05   1.1637054593161893E-04   7.5053591421700499E-06   8.2724195051291510E-06   1.5121143855098997E-07   1.8240294096702600E-09   4.7920479144252420E-01   1.4447704477155851E-09   5.7393115265562888E-01   3.8554139558241289E-07   1.0600731322996878E-05   2.7931229115669423E-04   1.1446414940904638E-07   9.1390172451169658E-07   2.2210773892788856E-09   1.2889182805806918E-06   1.2603009952871983E-06   1.1759716977112281E-08   2.7854420442884910E-06   1.6837347472877085E-06   9.9361904632744385E-10   3.4901414822897746E-09   4.8595186450390079E-04   8.9308171190754446E-08   1.3659510478269882E-09   6.3724410105767307E-10   4.2281469491512121E-07   5.1480083288929346E-01   2.8572926870407913E-08   8.1200909855661061E-04   6.9713758124032148E-07   3.3808041359878206E-04   3.5605391118295040E-07   8.1550374374544211E-08   1.2793473424382061E-06   4.6886507869624688E-06   2.1659254670807678E-07   7.5599064927417510E-09   7.6805001750192301E-08   5.6546873897062452E-06
  6.7293813903524400E-07   3.5586928746766477E-08   2.0276016564999833E-12   4.1398624392187978E-13   1.0175168541055848E-10   1.4940031452202635E-07   4.0735673088217378E-15   8.6923199490413452E-08   1.2481079693724460E-11   2.9524032779397127E-05   1.7437820103929433E-06   1.7628722806194714E-09   9.5200441356243601E-11   1.2620706809820894E-10   7.0613231466604457E-07   6.1947605090467238E-07   1.0733206619263763E-09   1.0494161382174979E-10   8.6888911986735057E-08   2.2532045594845757E-05   1.0188104367488762E-10   1.0465459000538369E-12   1.6139354832102599E-03   1.2954338924140242E-06   4.4125442199936005E-15   1.0053128928688312E-10   1.6865552514471070E-12   6.4180688941298503E-12   9.7152955994221492E-14   1.2824419200650427E-16   6.2842961009511662E-13   1.0987198337935447E-12   3.0799229876930964E-09   2.7235463639148667E-07   1.0313117184136059E-13   2.6932544002437021E-13   2.4602960240948934E-15   2.7780457040628268E-15   9.9910472395544932E-09   6.5777212323025261E-08   1.8160566734942673E-10   5.7932740232692751E-10   6.5564038816835812E-14   1.2431584953962022E-09   9.8140418227257264E-09   6.5557329044039428E-10   1.3885415678044133E-07   3.0848003141043584E-09   3.8263664413836687E-06   8.2491399946647173E-07   1.3797340128053905E-06   1.9000597090370983E-03   4.2107081338196016E-10   8.2585927849653903E-05   6.0361531725938340E-09   1.5613113499566429E-08   3.3236355163220882E-12   5.7687731636945451E-07   1.7462250174456498E-06   2.3688631028385743E-04   3.5008104533393775E-09   5.1331798580771755E-08   9.2798642396451175E-10   6.5112436558159469E-08   4.9738424817540542E-10   4.3921432448992872E-07   1.3752239347058964E-05   9.4214381811612183E-05   3.6511623191524890E-09   2.0509793423802761E-03   5.4374583705487734E-04   2.9422426048152717E-06   8.0075062377583467E-10   9.1651076662910050E-05   3.3961736386916476E-08   6.4797035373059157E-06   1.5705710565983757E-11   3.7820795994418017E-07   6.8494136310432930E-10   1.5161047565859637E-08   3.4189205575545944E-11   1.9442391034645595E-08   5.5880910620558346E-06   1.3347223255315898E-05   9.9816680498154823E-05   4.6208984943805185E-04   1.1025829893018047E-08   9.2664365834011907E-05   1.2994001644853083E-07   7.2752481185859767E-08   1.9886839124235546E-05   4.7773177318963284E-07   9.1463512764945106E-06   1.1537790851247030E-07   1.2791744535107485E-09   4.6985935459943910E-09   5.0125890539521024E-09   3.2459211663082937E-09   5.8632897522243929E-06   3.0606701033088107E-06   2.4908600000608156E-08   2.6510187670898296E-06   8.7540584828427458E-07   2.3042456761926851E-07   5.1431256241668783E-07   4.3548751747069423E-07   5.7756661678205580E-10   8.8823016626898447E-09   1.4228025317816835E-10   1.0110737974420981E-10   3.5192533658313019E-09   1.5286167711924822E-05   2.4706926959762356E-08   9.9606127536627113E-07   7.6961366041189911E-07   9.4470778428148046E-06   7.6534340056985007E-08   3.5258550557858576E-09   4.2656566161521125E-04   1.0557000044171317E-10   4.1846952892604106E-01   1.0148925675354540E-06   9.8800365272673426E-06   6.3173709555583400E-06   3.4753901685705360E-09   1.5071975206233335E-08   6.5666668641720998E-10   1.0992848558445393E-06   5.6673985858653418E-07   5.2235161481822729E-10   2.4629715335634763E-06   1.4940730364395233E-06   1.1093371783949281E-09   3.1957235802721785E-11   2.9093214273606092E-06   3.4360025574205213E-08   9.7280923644935788E-11   3.2376502347256999E-11   4.3077836649386716E-07   3.7116094313517086E-06   1.3128991885281849E-09   6.5436694438163494E-08   3.6118569393543887E-08   3.0543748738918677E-04   1.6174781877218456E-07   5.8888227519717599E-08   1.7128874002873941E-07   3.9363384589727310E-07   5.6841912864487124E-07   1.8019761618568903E-08   2.1165019726028631E-07   1.0051768002719863E-06
  1.2138204524786845E-03   1.6153113930577238E-05   7.9324954471987484E-14   1.3223904023941267E-15   1.8928352237315911E-10   3.0892548093645338E-09   5.8780637695619221E-13   7.4342410842555642E-05   4.3338092339437783E-14   9.9302185598044657E-01   2.6995136821132935E-03   1.0067099514687183E-11   3.3867979837990277E-12   1.2948625545962864E-13   6.7466744978329843E-07   3.9715940677027688E-08   3.0571783317899620E-09   1.1302559364744186E-09   3.3191362190043082E-05   3.3485053387733913E-05   1.1084965216070367E-10   1.4128269226860542E-13   2.9152911719570857E-03   4.0702896732204741E-06   2.9422278463874751E-14   4.4014980981997348E-13   3.3856964036919427E-14   1.0879523546069007E-11   1.5255743422073889E-13   6.5308282039176536E-15   1.6931271568767894E-13   2.3324708012751275E-13   4.8213394337310762E-11   3.7929727484040903E-10   4.8232299501579368E-14   3.5442580823818402E-13   6.8103364382895342E-15   5.3795944281740319E-15   3.8700580596217084E-08   8.5475866615508267E-07   3.8885664125237974E-12   1.0747244064483724E-07   7.7457280650194420E-14   6.6568156482905300E-09   7.2239335197032736E-09   6.7669587735624742E-09   7.4485538471068525E-09   8.9636865001934234E-10   1.3861746222508306E-04   5.4255464719657325E-08   1.8091526173558487E-07   4.9773398129917484E-01   4.5364452522262087E-10   1.2233196750899842E-04   2.2939496174868573E-08   9.3565849108634252E-08   6.6084687974370026E-10   4.7856035079736760E-08   1.7126454039839967E-03   3.6064135987477419E-01   1.1027870576923355E-09   7.1338498711198836E-09   7.1454491665109036E-09   2.8417854578720425E-08   1.0345300455093668E-10   4.9747391174835553E-06   9.0952859191832582E-05   8.3874307407257558E-05   1.1856211052225650E-05   1.1720261719679012E-04   4.3060378846226481E-03   4.8945886088081067E-08   8.3388921006171675E-09   6.9448842701211528E-04   8.9671374211281625E-09   9.9609815587844964E-04   1.5701998678802853E-08   2.0341280395725637E-06   3.9082273434549875E-08   9.0879705690364101E-10   9.8563642624899249E-10   2.3634789526460962E-06   2.5193805020758931E-06   2.0593490079459027E-04   2.9889992397333521E-03   1.0627566290586420E-03   6.9229036891296921E-09   2.8466543583507619E-03   3.4397555639073793E-09   1.1794548690772366E-08   1.3399947828410879E-05   3.1623207975567805E-07   9.5332044670954112E-04   4.3085823434309179E-07   6.1785062533289843E-09   4.4570195288980517E-08   2.9454787764840486E-07   1.4301591671563989E-10   1.3260810058304260E-05   5.2099641165076864E-03   7.0197507600670293E-06   2.7422580476854186E-07   5.8383175305204513E-06   2.3331214507971508E-02   9.0782764909255333E-05   4.3797600988903601E-04   2.9783549540085526E-10   4.0436278377113934E-09   4.4709438505079540E-10   3.1370045817019469E-10   8.3380170918748822E-10   3.3251314038042941E-03   1.0815553504532663E-05   1.0116640581654115E-03   2.7584977909735845E-06   4.4835840713264212E-06   3.1581074270967227E-07   1.3439590514139584E-09   5.1438427043081669E-01   4.8383702408778277E-11   3.0920059170875015E-03   2.2959116111505414E-08   1.0834956451441785E-05   2.1472375907738109E-06   9.9383364604702345E-07   6.1711570608381899E-07   7.8601055460818365E-11   1.1291464655390977E-07   2.3608478677460942E-06   2.3074245153403954E-07   4.7549665017160687E-06   5.6071010361684037E-06   2.5793765204573689E-10   5.8168606951895910E-09   5.0604135204710278E-02   5.6120068097949895E-09   7.1740924229243148E-11   1.9072016783397023E-09   2.5604519575222108E-08   2.6992487302908513E-01   4.8800432114371521E-10   1.5240542770673862E-01   3.3842360757283901E-05   2.2734150505260831E-04   5.0106103509804084E-07   3.5133636505606108E-08   2.5951945749684494E-07   3.1397339011873877E-06   1.3212933920596791E-07   1.6037210393511586E-07   8.0374809221583659E-08   8.8166351010982218E-08
  1.6310422118444526E-05   1.2038656210358171E-03   1.4404385198016510E-14   1.1367997130277115E-14   9.7342235865822873E-12   3.1962798893461462E-09   1.9402888110721385E-14   7.4441849779837441E-05   3.9911720580263080E-15   2.6964587855444833E-03   9.9305079461930712E-01   3.7300122593106476E-13   1.0989357924130374E-12   2.6755121257947935E-14   3.1204637635881907E-07   2.2373466421018211E-09   1.9521163641503723E-10   2.0956887264650589E-10   2.8917266721795501E-03   3.5430425341186263E-06   5.4091131185044114E-11   8.9037973732523751E-14   3.3296040941241900E-05   3.4140973712868068E-05   2.3568541992108181E-15   2.7615352760489369E-14   2.1195114209925069E-14   1.1093352573420938E-12   8.2720182864711805E-14   3.2296160686333697E-14   7.6135481143549061E-14   5.4001789793862716E-14   1.2843277018726866E-11   2.3937536515152291E-11   4.9827846399110452E-14   2.7668985229311667E-14   1.0914610332083755E-14   8.2588124002054826E-15   7.0219032359775198E-09   8.7406130698206642E-08   3.1458731769716114E-13   3.2396442691669607E-07   6.5678939060849574E-14   5.0428664922187746E-11   2.7267697391211940E-09   6.3087034809736292E-07   2.4989536979059967E-09   7.8648830009349345E-09   6.9746059160337203E-07   1.1218871988729335E-08   2.9981909294713565E-07   4.9549842358097768E-01   1.7140299748046937E-09   1.7174773493057943E-05   2.5619443934337637E-08   5.8534088172644842E-10   4.3147553141084911E-11   2.6166485816439742E-08   5.1445339572094129E-01   6.5578283221571034E-04   7.7793660319794141E-10   5.7693055715587399E-10   1.0384992988183321E-08   3.2861333673787653E-08   1.7351233868606445E-09   4.0370801431848741E-08   1.0422745924755417E-04   1.0478084545947513E-03   2.9639625453324527E-06   1.1321052187988837E-04   1.8870991458375840E-04   4.8313568185224896E-08   3.1723569047013694E-09   3.6127858582540756E-01   1.1847425476031547E-08   1.0045500542642154E-03   4.2163870938940070E-10   8.1624516695912903E-07   1.0540154794176231E-07   8.9182036304868913E-11   4.5962120744111496E-09   1.2770286570066757E-05   9.2631489587592382E-07   4.3514746330617490E-03   2.7951879281941983E-03   8.8888268390961494E-05   6.2679158836325292E-08   2.9929467201001187E-03   5.1129948395252382E-09   2.0068278766774962E-08   1.6076231264193363E-06   5.0010960396990184E-07   3.0048713123461608E-03   1.9579083394146609E-09   2.7465190304151468E-08   2.8559552508762152E-07   2.2783482144951958E-10   6.0686315885814885E-09   6.1597179080340073E-06   1.8277426120628062E-02   3.6295263644628492E-07   3.8807584048459433E-06   8.8117934469986442E-08   4.2484901112751251E-03   3.9878692640957271E-05   3.6696054873812015E-04   5.1464620932823507E-09   1.8728631466364879E-09   2.1828347305150520E-10   9.7196524056540685E-11   2.1313183436370545E-08   9.7013782105720664E-04   6.6557923140048202E-05   3.2856689561298912E-03   3.0988433872113485E-06   4.6404173529665996E-07   4.3439969987717625E-07   1.4829998064816398E-10   1.6968443063820327E-03   1.6078137204511427E-09   1.0242872088364078E-03   1.3965901989210383E-08   1.0440345655653295E-06   2.2002395141477725E-04   5.9310177738138534E-07   1.2808668203926155E-07   2.6452063913599044E-09   1.7046648968710517E-07   1.4189858453503385E-08   7.9674693910385608E-10   1.0065902756159785E-06   3.9278705908370362E-07   2.1400387729813938E-10   6.2048999026347468E-09   2.3812742590360817E-03   1.0511727513607675E-07   8.9437803522930077E-10   6.3160254819678960E-11   3.0636072530560185E-07   2.3027369178563696E-03   3.8035878634715826E-08   4.7944612342188708E-01   1.9711802278396869E-06   2.8065635639111699E-05   1.8660837541508795E-07   5.9999056590075019E-08   1.0011427742820207E-06   4.0889771008473375E-06   3.7196539346629156E-08   4.9243417765290658E-10   2.1786110142993716E-08   7.5260627440194582E-06
  5.7820103922561844E-07   9.9786437046052767E-01   4.8234968607098456E-15   1.1418845967410266E-14   5.9179377396645409E-13   5.2103474824620594E-11   3.1156167125505219E-14   8.2395804711716126E-04   8.6689693815634942E-15   3.2930428944818173E-06   1.1251651388544321E-03   9.0141278570623841E-14   3.8070515860365856E-14   1.1035931229418302E-14   5.5430964686993414E-09   4.7854648720995770E-11   1.8702524462103548E-11   7.3486523482964199E-12   5.7082079229780660E-06   3.4800079855811222E-08   3.5701294725270603E-12   1.0764547751187573E-14   5.1134008840311476E-07   3.6372364046567150E-07   5.7986221675127546E-15   7.8792827217938382E-15   9.0822689638054186E-15   1.3368214845973800E-13   2.9445812062218400E-14   3.4165958493358232E-15   1.2533502839325115E-14   1.4395260577535168E-14   1.2658130721473830E-12   3.2711642209198888E-13   2.4888245018019239E-14   1.9549771137247424E-14   1.2138920411766542E-14   6.6704376563064862E-15   2.0652875290368915E-10   1.4116203593098957E-09   7.1479501483463980E-14   1.3130215624144318E-08   3.6631208342593078E-14   9.4335986172437089E-12   1.2657552207884738E-10   2.9821532392136051E-08   1.7393974450191699E-10   6.1050130977698748E-11   9.3317473752582126E-08   7.5894656926173000E-10   4.3788064116906621E-09   1.3345000258975004E-05   5.9298634871580351E-12   2.0644463810775493E-06   1.2488993646028714E-10   1.3922261853350415E-11   3.1122859112618236E-13   5.2064646135980408E-10   2.2065443954855183E-04   5.2467173285287701E-04   2.9954086825422005E-11   5.7595033890231681E-11   7.7595814374884131E-11   8.5051315973253105E-10   1.1674206940680682E-11   2.5886213128743992E-09   4.0840006348740123E-07   3.5831730884939813E-05   5.4768467022447045E-07   7.3534349982163304E-06   1.2085928867722051E-05   6.8693206981519321E-10   1.7131278764905775E-11   6.3084092464224306E-01   1.6183926985742726E-10   3.7370637825928128E-04   1.6119945441492082E-12   1.5844143482062190E-07   9.6408204221578839E-10   1.0792383189513234E-11   2.2748303119141762E-11   5.7835352934465117E-07   1.1824552979838109E-08   4.7950799353272305E-04   1.9494408219332558E-03   9.1271116261178279E-07   2.8939137155352886E-10   9.8421838025014940E-01   4.0962584678638433E-10   8.3914354329480391E-10   1.5959693671122736E-08   1.0678790064222154E-08   1.1038611024977448E-04   2.6505551939696622E-10   1.4028222039444730E-10   1.2267198296935750E-09   3.9782191940803210E-11   3.0517220150291996E-11   2.0585132258420631E-07   9.4495139962371155E-01   8.9974140629658112E-09   2.7976028004156984E-08   2.4354336207395360E-10   4.7909899717486884E-04   3.5265151022439565E-07   1.1942426558546077E-04   2.2208404781125932E-11   3.0993980380998093E-10   1.3512061032402705E-12   8.4008570155868691E-13   1.1562162310123813E-10   6.6604565539111636E-04   3.6875593726742075E-07   6.4457332792821509E-01   3.2295318516122018E-08   3.5297992617994524E-08   3.6721219743356678E-09   4.0468010919225586E-12   1.3088678615985941E-04   8.3758087266496915E-12   2.1012181860868885E-05   5.6856308198423477E-10   3.2304856947937862E-08   1.3617362103841416E-06   2.4561136805713182E-07   2.1767459011090559E-08   1.5362726158362312E-11   1.5010656881683488E-08   5.5851100299318094E-10   3.2615984665604284E-11   4.2180221093758380E-08   9.1799960734954148E-09   6.9240499665019177E-12   6.2136905403111319E-11   5.0312465810798723E-06   6.6719942146790989E-10   3.2719081244424028E-12   9.0546214441801149E-14   1.5110884035332223E-09   2.2550088120950921E-05   1.7369464485438445E-10   1.1105858061757162E-04   1.4373540179818584E-08   4.1402929656895981E-06   6.9261989153100419E-09   5.2529255110363992E-10   1.5730155869926892E-09   3.2426594260919420E-08   9.2789938951808638E-10   1.3945234478503628E-10   3.3110237681670985E-10   1.4605834629390269E-08
  8.9036051073701885E-04   8.8096501704868282E-04   2.3688278817065666E-14   7.7023813801975687E-15   3.2239937219544849E-11   4.0146788333673879E-11   1.9619568687732009E-14   9.9487144452760079E-01   4.1589198711334466E-14   6.9419410562999011E-05   6.9836424341308565E-05   1.2236683171435239E-14   5.0430535445764284E-13   5.2651645497490812E-15   4.9433660868492056E-09   1.2406794426666361E-10   2.5161130017113934E-11   1.0231985391061944E-11   3.1730266163985442E-06   1.3468508424476431E-07   8.5057187063683437E-13   5.3140558987566361E-14   3.1627358288192581E-06   1.3420785166211824E-07   4.7131618673767376E-15   1.0157833369377223E-14   1.2174414022875460E-14   6.5075597844332622E-14   8.4860486264815859E-15   4.7911725659280077E-15   2.5440768016607722E-14   1.3286667687721673E-14   6.8625934676722304E-13   3.4043844832111899E-12   2.1906443093171142E-14   1.2397421415276179E-14   1.7772923571105328E-14   1.4965610128586748E-14   2.4118307277790139E-09   1.8743353870690993E-07   1.2017242057303135E-14   8.7348130829337864E-08   3.2897431399519583E-15   1.9953946769290626E-11   2.3251409207492557E-10   6.5279004736086112E-10   1.0486279996342492E-10   4.3271907554727939E-11   2.5465567096077787E-07   9.9424504177226298E-10   2.6263858637001776E-09   1.9821558612473760E-04   1.9092129692176949E-11   5.0381647640308074E-06   1.8196236653677941E-10   2.8900433847175537E-10   9.4546038659758953E-12   2.0701165686808572E-10   1.5704387435719620E-03   3.3317878650869328E-03   9.1124869512854588E-12   5.3951225865314470E-12   1.0030725695326885E-10   2.3444325066587075E-10   1.4881482646824327E-11   1.0770050805974740E-07   8.5615668090169170E-07   4.2720742474805437E-05   5.8136324627748674E-06   7.1924453547425117E-08   1.3026646997040659E-04   2.1309675035370559E-09   8.0445501037835727E-12   3.2958795907144789E-03   1.3979470625608988E-10   5.7669856170636014E-01   1.1280100858984403E-10   7.8400670122121444E-06   1.4615174737408023E-09   1.4003199260760037E-11   7.0754978581963766E-11   1.4763086951115252E-05   8.0314840991948077E-07   1.2102573918999333E-04   6.0645490594966635E-03   4.6496616823205560E-05   6.2931071209401034E-10   6.0126259584275029E-03   1.4401245601356747E-10   1.6781610521021546E-10   1.4819103978805094E-07   3.8660882611087276E-09   5.4434803577005380E-06   2.9981611153872872E-09   4.3578689302253931E-10   1.5267007212581806E-09   2.1473723949702453E-09   1.3720031128628652E-11   1.1138627782730889E-07   6.3516053740774320E-03   6.6878816101581927E-06   4.9874603262014638E-08   4.6792394521430107E-08   6.2866875582809362E-03   2.5349921087319404E-05   5.7134272333354752E-01   7.9570785309518248E-12   1.3109286546890801E-10   4.9457937284067771E-12   3.4867666407835126E-12   1.9221870804123021E-10   3.4795948455018283E-01   1.2211367707377688E-07   3.4847914374204403E-01   3.3971548641256056E-08   8.9854541295214721E-09   9.6286223642259706E-10   1.2093807241008587E-10   1.6086580600847326E-03   1.5845521759386193E-11   7.1365522980296343E-06   1.6861625261928775E-10   3.9319054931320501E-08   4.9696997445467320E-07   9.9424616942959531E-05   2.1296336760721839E-07   3.0357194349167233E-11   6.6543935298762228E-09   6.8956303975623862E-09   5.9271890475579362E-10   4.7549271060849014E-06   5.8815715346838684E-08   1.9121619637704453E-12   4.9354327257741943E-11   5.5887172212804552E-05   2.6502833478595222E-10   1.3936038997509975E-11   1.6069537149928234E-11   1.0354171438507783E-09   1.4029291702872282E-04   1.5490625642481439E-10   1.7374362789570602E-04   4.2485033995783772E-06   1.3774703105587424E-07   8.1148790224571559E-09   1.6139181357533840E-10   3.0326319445437276E-09   3.6320267318406904E-08   2.4324113086395148E-10   4.2773311977653142E-09   1.3551763770958302E-09   6.2334713877809426E-08
  9.2611739637145867E-06   9.1927639211715760E-06   1.1906744945342948E-16   3.6182109013927298E-16   2.3124174415620846E-12   3.6078095116858401E-12   5.2681743736003270E-15   1.6918441829035394E-03   5.4045186366778363E-16   1.2872022038141083E-06   1.3073765476320070E-06   2.0527416808445976E-18   4.2617550783263847E-14   6.1720553472546363E-16   2.6824995423259930E-10   2.8323999122949309E-13   1.2286212849965443E-12   8.2306929691927895E-13   1.4285885881166473E-07   5.7116112727424412E-09   6.3115269447619999E-14   1.5195575472587916E-15   1.4223751214518363E-07   5.8616375656494863E-09   8.8158375377651937E-16   1.1879716073542524E-15   8.4366395833861703E-15   5.1943482731175144E-14   2.6446678361375132E-16   5.0193981445366950E-18   2.4987373306033601E-16   1.5051650711416177E-15   1.3512497512929372E-13   2.4015820959739691E-14   1.1174196808218887E-16   1.4023754422659098E-15   1.0884666685150505E-15   1.1652086338044498E-17   2.9527300367783938E-11   1.0906529089940804E-08   2.0339282604201919E-14   8.0248135053754142E-09   2.4539522965296024E-15   4.5591879485523803E-12   1.2547439615872650E-12   8.0189888121303125E-11   1.3488667498706766E-11   1.8264530430385709E-11   1.3669789606474012E-08   2.1961623615256399E-10   2.9090124334643619E-10   2.4705204821301224E-04   6.6670727376529744E-12   6.8695576230531015E-07   6.9397669922200742E-12   4.8883700026097200E-13   1.3314240163616070E-12   3.4493469300758904E-11   8.4608061657164719E-06   6.4002995699571441E-04   1.2374355646594755E-13   2.9441205416323786E-13   2.9465480078525337E-12   4.2977201581086118E-11   1.7484768704354515E-13   2.2935502030487097E-09   1.3536219414240750E-07   1.0021721760957511E-06   8.1772835097522911E-07   5.7863939249731709E-07   1.1156736233649860E-05   1.8410280202098518E-10   4.1486600393291870E-12   6.4056755016583290E-04   3.9647728582741853E-11   4.1961355183312449E-01   7.8576218293509456E-11   1.2437015880057923E-06   1.2188283788327998E-10   4.0324872147523724E-13   7.5667844985019771E-12   3.0966618957297552E-06   2.5288397501990985E-08   1.1093595933159235E-05   1.8923776348620173E-04   1.0279617475567912E-06   9.5177677814713874E-11   1.6563303834210208E-04   2.0286242470284360E-14   1.1008847911180974E-10   1.2735945485512353E-08   2.0407146719725660E-09   9.0577390306854420E-07   4.7055489108292719E-11   5.2174374456989646E-11   6.9923574894894352E-10   2.3179414868312861E-10   1.2012302562599491E-11   2.3385054758919527E-11   2.2401307909507683E-03   1.1038721317038695E-07   2.6677455708835640E-10   5.4602788112365365E-09   2.3321343522256558E-03   1.6484396865788023E-06   2.4704787168811205E-05   6.5122022564088015E-13   2.1174250903398104E-11   2.0970044117222848E-12   6.3654833025060653E-14   4.7192110202062471E-12   8.4374721569554899E-06   2.7667318446011175E-08   1.5496414448053789E-05   1.7363626000580991E-09   4.8685758263592510E-09   5.2145535171188207E-10   3.4628036038184878E-11   9.3882712280513596E-06   7.2049482206881255E-13   9.7083246580016959E-07   5.7482485079525861E-12   1.4609004769686091E-10   6.0853541066118887E-09   7.7635123066270575E-06   1.1698865480897461E-08   5.7311441922861803E-12   9.4193227898564382E-10   1.0242861237020711E-09   1.9517069554944489E-12   9.6909750287660372E-07   9.1894400512645218E-09   2.7645355418101170E-13   1.7266307746772973E-11   1.3575137250033444E-05   6.5428146989641163E-11   1.5474886890329435E-12   6.9454829303229574E-13   1.0553257081185217E-12   3.8713577954043037E-07   1.3175808215362067E-13   6.3861887671861367E-05   6.4692630027664150E-07   1.6052453462495911E-07   2.2692406224693548E-15   1.3204939852102327E-11   7.3149145163507083E-10   5.6800092938113274E-10   2.5673512827642832E-10   4.4408095933381760E-10   4.1763072891055570E-10   1.1419701718676175E-08
  8.6143325454229977E-06   8.4976912876602006E-06   2.9877422396506996E-16   1.5357772219240757E-15   3.3483147043158424E-11   6.9021782391867917E-13   1.0731613323806641E-15   1.6205410487643416E-03   2.4306213558711235E-15   1.3315900327584311E-06   1.3321590113055981E-06   1.2695618596641853E-14   8.7652487514640695E-15   7.7729301383613316E-16   3.4338573028855926E-10   4.3092903230089417E-10   1.8570192242770741E-12   9.4543311885799677E-14   1.8868915215578720E-07   7.7504680625958806E-09   1.5818581637788221E-12   1.2059672177184560E-14   1.9161397075961672E-07   8.4459480832486182E-09   1.3813296793244084E-15   1.5756759749771671E-14   1.5366514841791069E-16   6.0347840451150486E-14   8.9981456176031192E-15   2.8128506835721984E-18   6.1143838152496055E-16   5.8232604508624425E-16   8.3965799591800482E-15   1.1577316748604382E-13   1.9415887915365017E-15   1.0019619239098211E-14   2.5053519613346296E-15   6.6233164534591538E-15   2.0854232897354619E-08   1.5837951591613398E-07   2.4598532302552282E-15   6.9859154922505170E-07   9.2346766301321735E-16   1.3737654628235000E-11   1.0777332923369093E-12   1.9597321447215104E-09   5.4831943571768547E-12   2.7826701112542841E-11   7.9204648797878402E-09   9.2998515169092614E-11   9.9576700443928504E-10   3.5185885011142031E-05   2.9330883754387209E-11   3.6683596268690441E-08   2.1470780498547137E-10   5.8696568604180441E-10   4.6498824762942814E-12   2.0689986511341916E-11   9.6648184582379849E-07   4.0160434861458652E-05   7.6677500342215639E-13   5.2130232739923294E-12   7.8853008890623635E-14   1.8998752085107587E-10   1.9525401762015660E-11   1.2294471795039328E-07   2.8599465265512287E-08   2.3601248505980224E-08   2.9331504430320497E-06   5.2561281789336719E-08   1.4198501352258243E-06   4.6489061279581877E-11   2.2339626399613408E-12   3.3908495975361727E-05   3.7272096779744602E-11   1.5765786771212872E-05   1.1859011054599090E-10   2.0821340409372920E-05   2.7133772702845703E-10   9.9252417817085560E-13   8.9002608454562755E-11   5.2780617280835143E-05   1.9760796479362933E-06   1.3223610609918695E-06   8.9067189579073461E-05   1.4580276587141631E-08   9.3068768462609425E-10   9.1940756158424562E-05   4.2543705574852859E-12   2.0860496064790497E-11   4.8015383455996604E-10   4.0473871603995520E-10   1.5364899182162764E-09   6.6644442058142652E-09   7.7175404585008842E-10   5.3146840948463299E-09   5.1307798494897552E-12   6.9700625134322856E-12   3.7683194502530977E-09   5.5132627894551259E-03   4.9304170216601284E-06   6.6444343511543141E-09   5.6198792764189478E-08   5.4651227783311532E-03   2.5263011403921756E-06   4.2705981992158759E-01   3.1900642516424725E-11   3.6980443967374409E-12   2.6120997724774122E-12   1.4142673930092875E-13   6.3903140468130199E-11   1.6935813199419662E-04   2.3575330485478721E-07   1.6806881213633093E-04   1.1807018306570756E-08   1.1074842644137774E-09   3.5637437379055378E-09   1.1084441208205795E-12   9.5339624129722404E-07   5.0264539614867327E-13   6.7221504568475958E-10   1.6982191177125895E-13   1.4936003570701744E-12   4.9698675431419913E-07   2.3215250520842171E-04   1.2805470601982317E-07   3.1421105504141323E-13   2.1648265217173559E-10   1.8019729370331174E-08   3.1493795958077175E-11   3.6501405916470112E-06   6.2067710852095779E-11   1.2847706472748189E-12   5.1124519522859758E-11   5.6162258605512156E-05   9.7748585684588268E-12   1.8615306935747623E-11   3.1418026761871418E-11   3.2228238528976770E-10   8.7769328468998548E-05   2.3206977765694852E-10   1.7201567904671247E-04   3.7272454460047345E-06   3.2466683476129902E-08   1.0556918826255616E-08   1.5024333201360190E-10   8.3781140023971049E-10   6.9026304465259593E-11   1.5079609382025874E-11   8.6607979152879809E-09   1.8034817186121941E-09   4.5090425749069314E-08
  9.9784416518211805E-01   5.7305945407831418E-07   6.3572382885079508E-14   1.1071813942179377E-14   7.2085989265929350E-11   1.4990716561613309E-10   1.0791179291527410E-13   8.3536146286286193E-04   2.8068968294280645E-14   1.1369459667521010E-03   3.3226155685294256E-06   2.8465158723533185E-13   1.3005236513029234E-12   2.0110000587164797E-14   1.8046686885519390E-08   2.4380239541752401E-10   5.3667704372377040E-11   1.4962499777947259E-11   5.0593630864573482E-07   3.7250266327669274E-07   1.6634300310448541E-12   4.0679826000664811E-14   5.6104052596240230E-06   3.7011246931786798E-08   7.8066224123118847E-16   1.4812763258723156E-14   2.2229638528958960E-14   2.7730770613132482E-13   6.8030694821781637E-15   2.5720954731101675E-15   2.7849850001465294E-14   4.6049421491841597E-14   1.4890487575596867E-12   5.1177889654111611E-11   8.2047787735847672E-15   1.8949636916617784E-14   7.2100603912235708E-15   1.9855996829887205E-15   1.9253907123037023E-09   2.6204222483729445E-07   2.8624321906382259E-13   2.9502913076023550E-09   4.0658882520090116E-15   5.0246396252439375E-11   6.0493905059590669E-10   9.3200262332625390E-10   9.9987387020422552E-11   3.0042090051202873E-11   4.6516122953747324E-07   1.7246686328236320E-10   3.2609846867771974E-10   1.3763638230290837E-05   9.1752110029820239E-13   1.0054961987828544E-05   6.8151085516514339E-11   2.4959944013146933E-10   4.7122312886371033E-13   2.3958413489294164E-09   1.3366303854904407E-04   6.3140649047997577E-01   4.3226602149478728E-11   8.5035442467033389E-11   5.1472298149339704E-11   1.1377048753037809E-09   1.1603155470421085E-12   3.0585848134165338E-08   5.1677417322011844E-07   5.1755322332698994E-07   6.8662977360876515E-08   7.8448837215313944E-06   4.5830890663674771E-04   4.9854646746360175E-09   1.5716413453941484E-11   5.2103500825213041E-04   2.1744611531004911E-11   3.6610721916832830E-04   4.9824980561367106E-11   3.1723162872761810E-07   1.1785626759674795E-09   9.9756833934303039E-12   3.6505327838983508E-12   1.2652249389971613E-07   1.2135784181765641E-08   1.4591851952706685E-05   9.8324332213718169E-01   3.1156830134551938E-05   3.9222141447068254E-10   1.9420125177502733E-03   5.8960795176447082E-10   1.4383976217670134E-09   4.6123827365040833E-07   1.4253788278837011E-08   2.1047101424027075E-05   1.6875637961277863E-09   2.5609524838316366E-11   8.7443676017233633E-10   3.6838189702617223E-10   2.7011720911380998E-11   2.0914470607014397E-07   5.0275790656866936E-04   9.9321832371840417E-07   2.2616977516616349E-08   1.6961180637887860E-08   9.4405146070304558E-01   7.5014074251987334E-06   1.2669535590067606E-04   1.1865160434131749E-12   3.2259490237233051E-10   5.0886223432226426E-12   1.1073819504378899E-12   4.4898100763909970E-12   6.4516532479205602E-01   5.3898489635155210E-08   6.5890907041696377E-04   1.0784043906579552E-08   8.8918070459362155E-09   9.8728966305712383E-10   1.2006068149705778E-11   2.2175382752435746E-04   1.2103888981759066E-12   1.1851963502777581E-04   1.1336747955153269E-09   1.4535792748202581E-08   6.3327063153542971E-08   4.4747823418412795E-07   2.1809954342522303E-08   1.7864442666020103E-12   8.2283758771553097E-09   4.9655166100200004E-09   1.7916757589156682E-10   6.1828886694124803E-07   8.1859903767557003E-09   9.7670920054456503E-12   8.0305700860265331E-12   4.2677465726361412E-05   8.9949588296228318E-10   8.5142464709667792E-13   5.0330632023671181E-12   1.0223176810303273E-09   9.2543914823240041E-05   1.3243755581028612E-11   5.5710380494876661E-05   1.2224252546848933E-06   9.9150520929358821E-06   2.3101420207772892E-08   4.0422299400594364E-10   3.8260264290984528E-10   2.9947022908667476E-08   1.0843314431674780E-09   3.1991047920782965E-10   2.8846606398633946E-10   3.6395931488837194E-09
  6.1959565998166787E-07   2.3882837238468769E-07   4.1842768941159047E-12   1.0516681972438264E-12   4.9050273938882201E-10   1.1119601563559582E-05   9.4105682859528054E-11   1.0851010299080223E-07   1.1113795767491659E-12   3.6319771687291036E-05   3.9272781022774127E-06   1.3013973313753134E-10   5.0993167261036943E-11   4.6697635443473725E-12   1.6257707881340727E-03   9.2110780093880188E-08   5.8321663136159949E-07   3.1656105114315256E-07   2.9162425470133419E-05   9.9310293604767319E-01   8.5007596947777411E-08   3.3958303418324965E-12   2.4793630389887801E-03   2.6787663765102010E-03   1.5509736337221921E-14   1.8861879408156454E-13   1.3589032396247282E-13   1.9000545930462281E-09   5.2167287234574774E-13   1.8809168133554062E-14   2.2722729459252846E-11   1.9502078819061507E-11   2.5833296288231649E-08   1.1344180642620770E-09   1.1762060606123205E-11   1.2219709858384853E-11   1.4427089780025507E-13   3.9536883874443199E-13   5.5652733175848711E-08   2.2514357873521531E-08   9.3342999571587253E-10   2.1850384958750241E-09   2.0116861673223881E-11   2.7950063292737736E-08   5.1878672094944848E-08   1.6233427324192570E-07   7.8276360013422641E-08   2.6179382504245462E-08   6.7552610988576918E-05   1.3408108467125030E-06   1.4913686930158163E-05   5.2847980652279295E-05   1.9055407579404524E-10   1.9830804003169201E-03   5.6016720198448795E-10   1.1780674450269296E-08   1.5465456854150982E-11   1.2691044958787117E-06   6.1272495507616470E-05   1.0018456953551089E-03   6.8943829217746107E-09   2.6472543453244460E-09   7.2165674256671200E-10   1.8523124656626206E-07   9.2124369889902721E-10   2.9967016249690328E-06   6.1382327909886760E-03   2.2287757738548328E-03   1.7586746148748294E-05   4.9752806136577016E-01   4.8784988332657880E-01   1.3371261055434259E-06   3.9548077553274097E-10   1.1906834771208748E-04   4.7359318772092569E-07   3.1514244253206416E-05   8.8613476322873402E-08   1.6321010165257208E-06   3.5032683734208991E-06   1.9305186135788175E-09   2.9288371873353391E-10   4.9794070711004421E-06   3.2178355430615359E-06   1.0392226907217121E-03   5.0605823253172367E-05   5.0472994867790233E-01   2.7576558650255271E-07   6.7658844304773537E-05   4.3231045408817510E-09   2.3594934388985490E-07   1.0411732873315035E-03   5.1409674019569315E-06   7.3787427757201866E-04   2.3372824676431187E-07   1.2785816746395458E-09   1.0339747774675853E-06   2.0107056485167450E-08   1.0886156493305817E-08   3.8402599397760520E-07   3.7168014927804575E-03   7.2038730874611843E-07   1.4794573730931781E-04   3.6843428559244952E-07   3.0423328020712538E-05   4.3616053235644087E-05   1.3479927473852311E-05   8.7869702781367661E-09   9.7085246921935973E-09   1.3238832391796247E-09   1.4604999457286237E-10   3.3967377872443602E-09   4.8153790903068946E-05   8.1218804087497141E-05   4.1936206968869648E-05   6.9672111039232096E-05   3.1705937699670897E-05   2.1400111065670945E-07   2.7967301924436666E-08   1.0550876394181134E-03   2.2584924756379918E-10   1.8516686753304304E-03   2.9783574906893372E-08   1.3043196004200682E-05   7.8335039065532529E-04   3.5331509023505076E-07   7.2144862496833556E-07   2.0318973606094503E-09   2.7712772205075557E-06   4.5513414656692327E-08   2.2782510447429903E-07   8.5798141651098221E-06   1.6659811782081198E-04   2.5408187752157295E-09   7.5224248989131392E-08   2.7488518696138253E-01   3.1072558137791300E-07   9.5060808643228253E-11   5.9389809997149427E-11   1.8133938776636192E-06   1.6002926512069743E-01   1.4504956905360404E-08   5.1637024050487736E-02   6.3175756222652858E-06   1.7283690853460115E-03   8.4811560127585166E-07   9.9491106763873689E-08   2.7326824776572305E-05   9.2419886267743294E-06   1.1559578665766398E-06   9.9718395913875088E-07   2.4976440291877084E-06   7.0466864772568928E-05
  3.8344570744187822E-10   4.9540840514934793E-11   3.8240921654161459E-10   4.3185351871405921E-11   1.3445577371438443E-05   1.1623772043462687E-03   4.7036211949895185E-07   4.6914730836354187E-11   3.3076822724970730E-11   2.0580736696224825E-08   1.3197188223862911E-09   2.7411470064535706E-08   1.0233552292001483E-06   1.1331158632502847E-09   3.0262341311627235E-05   7.4308944082809864E-07   9.9398390374485512E-01   2.7009690135939141E-05   1.2981759500555962E-08   1.0922665604975160E-06   1.7987595304041579E-03   5.8377678854538974E-08   2.4905084169720737E-08   4.2804147325661220E-08   1.2997889786882598E-11   5.4776183474880167E-10   2.5189840482863052E-10   2.7050404612001618E-05   1.3386675034448364E-09   2.1447936044489119E-10   4.2068583395526710E-07   5.5723243603951641E-09   6.2198253943606581E-07   1.0461771973492833E-08   5.3346475781115641E-08   4.0596845434745592E-08   9.3673311327854683E-10   4.4347942605240885E-09   2.2262670547582531E-08   1.4281868136282317E-08   4.2555372754188441E-08   6.6993214158515506E-10   7.7682061227755079E-08   1.0796092099343801E-06   6.9293361379889826E-08   2.0481469217911976E-06   1.5325343488943252E-07   5.9364458265443157E-06   5.1471127871019738E-05   8.7200373874217957E-07   1.9281400525567529E-06   2.4290750919696376E-07   9.3276844176437729E-08   1.9400246963479373E-04   1.6741773856051722E-06   4.2772409642979569E-08   2.8555501237503394E-08   8.6275452965347050E-07   1.9588375655071164E-08   2.6940240801386330E-07   1.0949595643388306E-05   5.7532118505259395E-08   1.4164719491632041E-06   2.0118603775684212E-04   1.3436966848751618E-06   1.1257630255815536E-04   1.4176166604883288E-03   2.0833629437390801E-06   3.9554602762084509E-07   5.4955183957701673E-06   8.9227241499022133E-06   9.1943676549311206E-06   3.5829715890551902E-07   1.3503017731789230E-07   6.6670406067997612E-08   1.9906867926849798E-07   9.7017529486217366E-06   1.1169581802310106E-06   4.9691528918119013E-07   5.0292181806462103E-09   2.3675301699436517E-06   8.4442186797283733E-08   9.9715923581995025E-06   4.6976075204848652E-07   9.4063019460261996E-08   5.3085715039457580E-05   5.5378370521872038E-05   2.3832646735401997E-07   5.7534094664438043E-08   2.5683887635683228E-07   1.2789863407890636E-03   4.8749794046266143E-01   2.4300074811049646E-07   1.2214152208150862E-04   1.2313857210045028E-05   6.4593260089908038E-04   9.2573580442337656E-07   2.9808989508211171E-08   1.3686582867163978E-04   2.9716105526346438E-05   1.6686131935169552E-05   1.4099838107790167E-03   1.8522411289975113E-05   3.2497225187446209E-06   6.9507539417757497E-07   1.3509590159374804E-07   3.1292062926865339E-08   2.9820388090999770E-08   3.1713754740718417E-08   1.2533855976248389E-08   1.9275872203284712E-05   1.2742024337637252E-07   5.6141479805870531E-01   2.4999887503787840E-07   3.1835276606205093E-05   5.5385432146334967E-01   4.3593413517126839E-05   5.4589116636527463E-08   7.0225643134345499E-07   4.6259792321613275E-07   4.1102091652575524E-06   6.1963692149969995E-07   1.7457506783210091E-04   2.1421963216033692E-03   2.5559527561537441E-07   1.6456315897851728E-04   1.5450942815656360E-06   9.6069056567098463E-06   7.8355084150589604E-04   2.4787848031306916E-07   1.1490530194146204E-05   4.2151695527427857E-01   1.5615093105521044E-06   2.2550619993085228E-05   4.4581171918258144E-04   1.5111197374564035E-03   4.3171503545169450E-07   3.0334476029468679E-09   4.4012028007462101E-06   1.5814974096471207E-04   1.9540182631205233E-05   1.6655412721454507E-04   1.4865997742099117E-05   6.7476086422006273E-03   3.0731039778039541E-04   5.2634478912614370E-05   9.9201279328164366E-06   4.6802305808969769E-04   1.1496019157141426E-06   1.5813293565537652E-05   1.3645800825751436E-04   8.7396421483476264E-03
  1.1507854621011791E-09   3.7574227874395417E-10   1.6804099994364649E-11   3.5981716586359602E-12   3.8472223297382776E-07   1.0480592986030562E-05   3.7092388748133523E-08   2.1323638831127415E-10   2.0462846325466679E-12   1.3746477508708468E-08   1.5232135627637131E-09   5.8156192355346511E-10   8.5159525093948541E-08   3.1267161517648479E-11   1.7275865479775872E-06   3.9725682311179251E-08   1.5493866850733427E-03   6.2775530802760695E-07   2.5809731255987069E-08   1.3924431873198035E-06   1.9920154137195089E-05   3.2441387785804922E-09   8.6423015445697865E-08   4.4994363407428306E-08   1.6032312381916279E-12   2.3610035862600335E-11   2.6202845993450719E-11   1.3604208510419274E-06   7.5163760245694822E-11   2.7698970334108892E-11   9.2922100767442345E-09   2.1513230446690220E-10   3.4057623687257597E-09   3.2064967248336062E-11   9.2222688531815673E-10   6.9827007863994262E-09   8.1955857284620742E-12   2.1529756693074419E-10   7.3298110990307168E-07   1.0781400983903305E-08   1.0491956386340306E-10   2.0609732687282119E-10   2.1399768041731168E-09   4.5814564000645893E-08   2.9110751084172903E-10   8.9897318570569165E-07   2.6190653525251806E-11   3.4548316267163167E-07   1.8258778424041849E-06   8.4394946717100738E-08   5.8479880692626537E-07   4.9545158480448498E-08   7.9799860791354396E-08   9.0599079063388097E-06   1.1547213857494339E-06   8.5187362119975057E-09   1.6103489801465689E-09   4.8998196070074363E-08   2.2376421138858025E-08   3.6608461527793477E-07   3.0506701760581427E-07   1.2045157663666074E-09   4.4621239527406760E-07   6.9416231185505663E-06   9.3108591953511423E-08   9.2721803659601154E-07   3.8611199805485200E-05   2.7042078498250638E-07   9.9758500451029946E-07   7.9159881289628749E-08   2.0342394401779030E-06   8.7657245895088055E-08   1.8633627418176061E-07   2.2954850178301624E-07   2.8276481791712606E-08   2.0858784235357453E-07   4.4975475787424982E-07   4.8743307886427580E-07   1.1617710441959080E-08   2.9480165994366120E-10   7.4958954399981711E-08   6.3150678006384343E-08   7.1756682140839603E-07   4.6355996382712426E-07   9.1555365758298969E-08   6.3831605839830173E-05   6.9645605878776884E-06   8.1298559814252568E-08   1.1910009764025021E-10   1.7387273022842682E-09   1.3721663135181355E-03   2.5081864909568062E-04   4.2686680212033580E-07   7.0070667078642422E-07   4.3264229691682116E-07   5.0864783584260139E-04   8.7679733478708504E-09   6.8571170823632437E-09   1.4308975939384869E-04   1.2183046856442454E-05   3.6522315075306503E-05   1.1842421011443948E-04   4.5789990615080937E-07   2.9127026394280795E-06   6.2921629278304688E-07   2.0988743080929012E-07   3.9812918683537496E-10   7.9202456555405037E-11   1.1039920048351439E-08   6.5411354569546945E-09   1.2048790014067716E-09   4.2378107539723195E-08   4.2883380501034229E-01   2.1487888372153776E-07   3.2199819676014421E-06   1.4224778727086422E-04   9.0536299199941138E-05   1.2664253208824507E-09   2.0271681830657000E-08   5.6491810938506066E-08   8.4208462278734769E-07   8.1621801390681226E-09   1.2840038877092681E-04   4.0158071471363882E-04   3.3210442143361677E-07   2.6616727769932403E-04   2.3208466951327599E-07   1.7792169552538256E-07   2.7095741662124704E-05   1.0397009431077530E-07   4.5341258406106563E-05   6.5927743242356853E-07   3.9461596663471971E-08   3.7247976507637269E-06   8.2946348741506492E-04   2.4108220391639726E-05   1.1025954878263142E-08   2.4209426855107211E-09   2.0988087066517971E-06   1.0982819284211687E-04   2.4003324770092107E-06   2.4931813860327090E-04   3.5666188421553114E-05   3.2364515913109064E-04   6.1648513461320543E-05   8.0741281725881818E-06   4.9594196266902905E-06   2.2774713446963458E-04   4.7078155053633543E-07   1.2853196770206790E-06   1.4688015036450589E-08   2.1843546297787082E-03
  1.4118371702578602E-11   4.4885226903789086E-13   2.9512027810388507E-11   2.1843873809491830E-12   7.8634222562458458E-07   8.6758254222795981E-06   1.7913383121563446E-07   1.8771064603460028E-13   9.6862758500516219E-13   1.5550096433566934E-09   7.9623707800588623E-11   1.8725821529032836E-09   1.0603608290773745E-07   7.8051962125754717E-11   2.5042068464809252E-07   1.3912710812382297E-10   1.5010785319565369E-03   2.8473555421453112E-07   8.7260677225319556E-10   2.2725389652819626E-08   1.8973335699789438E-05   3.6589835315064162E-09   3.0216309467337590E-11   1.7709958109895569E-10   4.4267485820322121E-13   6.8090557363423146E-11   7.0608466587352561E-12   1.1487629994202442E-06   5.3114022933522706E-11   1.8559694243672625E-11   3.8941164104848574E-08   1.9153347486769653E-10   4.1680513854265776E-08   1.0954210275316880E-10   1.6801753275877959E-07   1.9290119699146327E-07   3.1637294187869521E-09   3.3742742836139726E-09   1.9101622417614989E-09   4.5722692077341259E-10   2.2980818078351281E-09   2.7652675240382779E-11   8.6269408105851141E-08   1.2827620784509912E-06   5.4266574456334938E-07   8.9491885721911078E-08   1.4402159107351843E-07   1.2915483039896943E-05   4.4089268821508291E-05   3.5107002181198474E-07   7.0196327970290507E-09   1.0408843281383060E-07   3.3280858385751830E-09   8.6969478959546232E-05   1.1726006489345072E-08   3.1576459438940277E-08   2.4918274348037877E-09   1.0807780763739170E-07   2.0286545332168168E-08   4.7598212794812420E-07   1.6913636575377415E-05   4.8073778843823089E-08   5.1790382818256398E-08   2.4726258574211550E-04   1.9600827964008943E-06   6.0880839361055483E-06   1.7085162536431860E-07   7.6424084088071955E-08   4.0763718447350065E-08   3.4640035515164068E-08   5.8482090891557486E-06   7.3454081155238830E-06   1.1934866240036085E-07   9.9825540294059196E-08   4.5474114514530280E-08   2.7711144493276127E-08   1.5685858390015199E-06   1.8195386587122665E-07   2.3886771610766243E-07   2.4456147574351709E-11   9.7317397540384709E-07   5.2839063817312471E-10   2.6691007751597787E-06   2.4105595016254656E-07   1.4959050685629805E-08   8.8710752108883276E-06   5.3698209162128277E-05   9.5750818119627823E-08   8.5949086844939643E-08   4.5860711447558577E-08   2.0083048627277830E-04   1.2199967227651143E-04   2.9067213675771137E-08   6.9865621449525309E-08   2.8833866531196307E-06   1.1587262263123580E-04   2.7228674586099621E-08   1.1868131524566778E-08   7.0120960619421952E-05   6.2955290628185585E-07   3.3174747158169640E-06   1.9207636979949870E-06   6.7125770085981998E-08   8.0166186099671496E-08   2.0666405923722326E-07   1.3000333313086770E-10   9.8682515746027480E-09   9.5653149282793822E-10   3.7995488915793064E-08   5.5082002275647398E-09   4.4053251436273222E-06   8.5120312229073960E-09   9.0944626916197329E-05   1.0483307320896325E-08   1.4910858643641504E-05   4.3924350010055757E-01   1.4164331787145808E-03   1.2617775091086992E-08   4.5050011958563972E-07   9.4232306436460875E-09   1.1260916983748604E-06   1.4275437558418705E-07   1.1932867223615369E-04   1.1597500868356124E-04   1.2485775497480953E-07   1.2025464488223816E-05   5.2524355430489489E-07   2.5248438699558387E-06   3.4876130049627422E-05   7.1970234302154004E-07   6.6221362432604799E-09   4.4984915515714910E-05   2.5729508810726193E-06   2.9925848704635730E-05   1.0525593945930810E-05   7.2723423538335983E-05   1.4801406286505345E-07   4.0918458294215720E-09   1.5881585815890124E-07   1.2568129430275978E-05   7.0533822821282653E-06   7.7842403356653387E-06   1.8630712715960868E-06   7.3704281677881454E-03   2.3799644763407463E-05   8.5819971500681672E-05   1.2508482181966340E-06   2.0478069656672414E-05   1.5696089427207088E-07   4.7459319411601285E-06   1.3746925594422838E-04   2.7061365893655442E-05
  4.5372889730858380E-12   1.2077871876831981E-12   1.8518133846697448E-09   4.1975304186989592E-10   1.6108952032352253E-03   1.1681624231903634E-05   2.4843772912789844E-05   1.0083652996962417E-12   2.6676709972113498E-10   2.9843553078028846E-10   1.6808511622166426E-11   2.1664992469969435E-08   6.4289222155898800E-05   1.5838567685730349E-09   3.9372682728565609E-07   2.3142456668214718E-05   1.7786064308883318E-03   8.4409308105307211E-07   2.7137249404852161E-10   1.0116025588936783E-09   9.9354238504066916E-01   1.5474781833779770E-06   2.9918890263847277E-10   4.4231940940894413E-10   3.0080601984466962E-10   1.6810351699050609E-08   7.5871073532733198E-09   2.8170504410708220E-03   4.2609191965342128E-08   5.3999803762598287E-09   2.2650620397980227E-05   6.2348152971519418E-09   1.1231135429702931E-06   1.2190215541331013E-07   1.9777738960640859E-07   5.7546760162571566E-07   6.7088297985324544E-09   8.2972869450781934E-08   2.4803413712600473E-07   1.1034277914517915E-07   2.4661337233824285E-08   3.2779902496518565E-09   5.8790268659773846E-07   2.1364889915025701E-05   7.2795302073894932E-07   4.5608499056488981E-06   5.9755081679770275E-08   1.7479092129644811E-05   3.5729057933137656E-04   4.9459358665650964E-07   1.8282874013832626E-06   1.3656508659370761E-08   1.9623810146770372E-06   9.5232058226595338E-05   3.9524693449870439E-05   7.4037233155533352E-06   1.5825937046063084E-07   3.4297803973637481E-07   8.9094723458012028E-09   1.4643737736389971E-09   1.1489505611574885E-06   4.5912124562722501E-08   1.7295052870928006E-05   6.5561992760249429E-06   7.9778358006982706E-06   1.3767338754780709E-03   1.0416375336294786E-04   3.3196620402576563E-08   3.8207356691887600E-07   2.7434353007244271E-07   7.8472794939531233E-07   7.7409123849009329E-06   8.5141793911470805E-06   7.9901887475418580E-09   3.3508449977394382E-07   6.3102466004695159E-09   1.1131516192645627E-03   1.2952529668053225E-05   7.4904880968198664E-07   3.8265922827923277E-08   2.6244413074509536E-05   1.2990208826023014E-07   5.3065208280323188E-04   8.1705816791693729E-08   4.5070279654329718E-09   1.8344437738695476E-05   2.1361320969135958E-05   6.7388111285090877E-09   4.1456686334344337E-08   7.7530960753465612E-07   1.0627171856941062E-04   5.0700067904918267E-01   1.4322164698906534E-08   5.4819075813268710E-04   9.0530341923760290E-05   5.0528040877064517E-01   4.5978946295211154E-06   1.7165950988826824E-07   5.5486677011101770E-02   1.9925814325763570E-07   4.4867100161959187E-05   5.3308392914144051E-06   1.8112469660604787E-03   6.2902584578333382E-07   9.9091630116452923E-07   1.8720651124906457E-08   2.5163704107170435E-08   8.2723606512405786E-09   2.0476176876556309E-07   3.7024105013431042E-07   9.2207136300918207E-04   1.6194141081755724E-08   3.5225865152539496E-03   1.0710077875243511E-08   2.4830740827825169E-05   4.2626250882073962E-03   3.9928591718874884E-01   5.7769415690021169E-09   1.5756059491634211E-07   1.8835184846099190E-05   7.7332476184258486E-07   1.6780764693739601E-07   8.2255181718428293E-06   1.2364949231371779E-03   3.5638352277250624E-06   2.7239388248418950E-05   5.4035226342124222E-05   3.0816375638396445E-06   1.9232532331098790E-03   7.6789222420550490E-06   1.0138506878726763E-05   4.1048212896498533E-04   2.8456572509624016E-07   1.2717067770020862E-03   1.9661338341261854E-05   1.4893065793936833E-03   3.7742217932630067E-06   2.4108020748565031E-07   7.1920718211112317E-05   1.3382870970638702E-06   2.1498746821502939E-04   5.9828665969032491E-06   3.1636205669179465E-06   9.5073008401992849E-04   3.4910821550580796E-03   1.2398022888981247E-05   2.3870811763803388E-04   9.4833893919714484E-03   2.6032134229145805E-05   7.7586796346064340E-05   1.6499363498564455E-03   4.8330244682352780E-01
  1.6158952676874902E-14   2.7931882470237409E-15   2.7552564747001212E-11   8.7986594496665771E-11   4.5780053599543271E-07   7.4018001975673395E-09   1.7914937845751632E-05   4.1514999731490485E-14   1.4913628496834058E-11   8.5795905010971792E-13   8.3186142713881958E-14   5.5144449757020523E-10   1.6038530791476986E-06   1.7794373112808416E-09   1.0168497318614299E-09   2.1998245575394237E-08   4.2793915559638516E-07   6.9989758098978714E-08   5.9918877163043171E-13   1.2449183133930139E-11   2.9522095727723165E-05   7.8441815973385063E-08   5.7160975146390711E-13   1.7324749645820720E-12   1.5065488955359527E-11   2.2862017818889632E-09   2.2847945281258309E-10   2.0044533225140769E-03   2.1139940927414343E-10   4.8165378912122205E-10   9.9278934584821077E-01   7.4156196843791015E-09   1.3988923574635335E-08   8.0311739849751428E-09   3.1038325131585720E-05   2.5933726587963790E-03   2.9737047468982120E-06   3.0720137328137290E-05   5.2714452919839009E-11   2.1605933803102754E-10   4.4337622650645170E-08   9.9826539231823000E-12   2.5587337295831071E-03   1.9866580131024281E-03   2.7960321565931958E-08   2.2564663889817370E-06   7.0275103114937966E-08   1.1969441603097342E-03   4.0104413787669991E-06   1.3616873496802455E-08   1.2020358726490235E-07   1.5766960055283653E-10   3.7522603699751738E-07   6.8101129255108986E-08   1.1649682023296766E-05   4.8684978752596253E-08   1.3126350122418033E-08   3.2260301661666457E-06   2.9741106546744023E-10   6.1059563877984072E-10   8.4861385158352436E-05   2.2982529092676105E-08   1.9010724657942534E-07   1.8021866440226838E-03   8.6870678691182055E-04   4.7586022991726702E-05   4.1763150569651506E-07   2.4630535573629505E-09   5.9974800399620498E-09   7.7775974361582063E-09   1.5192818411162586E-09   8.7922510303316567E-07   1.5058915493846296E-06   5.7677541729684439E-10   1.5956176719851239E-06   2.5411507425234632E-10   4.9441980154742482E-01   5.0654309869566413E-07   7.2852461508295843E-08   5.1212395520465832E-09   1.3682986985179030E-07   3.1054221892081229E-09   8.5222347569174347E-06   1.1121604889575375E-09   3.4682958422864885E-10   4.2711105940880537E-09   5.5925517918374072E-05   4.8587620134543047E-10   8.7229008403691498E-09   2.8411244510404578E-06   1.9782681376527152E-06   1.6689590398287204E-05   1.6759035327996528E-10   1.2645905897405371E-03   4.8983411063880792E-07   5.9410564553175169E-04   2.1135897252284492E-07   1.6669316037270654E-08   1.9155709235724392E-04   1.9038988505756820E-08   2.2501450545495525E-06   1.9095774758760896E-06   2.5791562265286855E-05   9.6471430315123714E-09   4.9253668465000489E-09   4.4498223645391006E-10   9.5403923252977365E-09   5.3691645569656251E-08   8.3373777963037974E-05   9.8460875438431639E-09   5.0069079051795928E-01   1.1925432043243104E-10   2.1863992644670916E-05   2.1432965488566070E-10   1.2072769113389427E-07   2.0228702304497628E-05   1.3815506656781587E-03   1.0094203957179415E-09   7.4793407094510716E-10   8.2857567712049023E-04   3.4450627717715519E-09   1.5613755339046687E-07   1.4459123076415195E-06   3.8126555998761915E-06   1.3177457317286829E-07   8.1412826992950314E-08   1.0981370388946279E-03   9.2581481833960501E-08   8.2479463749938917E-05   1.5157859922987303E-07   3.4961189670137114E-07   5.6678435691722316E-06   7.1304470123411792E-05   2.0046138058003026E-05   2.6502027799414174E-07   4.0827391807887498E-04   1.7939276141909761E-08   7.3681007089680019E-09   2.3446648896187585E-05   7.7864070109948679E-08   4.9866637172995343E-01   1.0540964866087544E-07   4.5953349076104048E-08   8.5208267955811956E-06   1.3902881825163624E-03   1.6222433362029107E-04   2.9382811381537551E-05   9.7287757987106274E-05   1.7091907130484657E-05   5.9777589763662842E-06   4.8796130734354048E-01   2.6127756892701730E-03
  1.4504713076952979E-14   7.2980772040167221E-15   3.3546820675462456E-12   7.1345487599404558E-12   1.1460917212320954E-07   6.2631459861537631E-09   5.9667616299313286E-07   4.0928519386275641E-14   3.1336330562143743E-13   6.0996899964556503E-13   5.1492331697390981E-14   6.3620263377100449E-12   1.0459239288467726E-07   1.2199908231602073E-11   5.0182461435646270E-10   2.6028623977559775E-09   2.2069632687662867E-07   8.2723353361819417E-08   7.6345332928436930E-13   3.0252028077196013E-12   8.3409818925279612E-07   4.0398244427229584E-09   2.8324509347242903E-12   8.3640666616499867E-12   5.0984889939705729E-13   8.0837310021116771E-11   1.5100393221744280E-11   2.4635232128632614E-05   3.4087851838719616E-11   1.7060229936507665E-11   2.5706221546527080E-03   1.3151746457546989E-09   3.9505331306315173E-09   2.6628537943412452E-10   2.6796635371586996E-03   9.9300337752439538E-01   3.2357545949208817E-05   3.2199007707512703E-06   1.8943880661669241E-11   1.4228913771507431E-11   2.0469950617370394E-08   1.0170606752833345E-12   3.1517312229367974E-05   8.3214996600487192E-04   3.8151176984028031E-08   2.9645936639198014E-07   2.8127476279352601E-08   4.9849053959658685E-01   5.9805464786181265E-06   3.9163547725926900E-08   4.4532762834573168E-08   3.3832553709248740E-09   1.3846802825387506E-07   1.5879516243230295E-06   3.5019187534584748E-06   6.8888412664751412E-07   3.1397461572410266E-08   2.3561462010864042E-05   1.9836901831018110E-10   2.2563797600925278E-09   8.3238387768667325E-04   4.2166717301888900E-07   2.1747842246272037E-07   5.6450692326488150E-01   1.9761161147690571E-03   1.2408211688442324E-05   2.8004273144446797E-06   6.9375188119694874E-09   2.4400814125801950E-08   7.8910234579747633E-09   4.6740907861949953E-08   3.3529474233670129E-07   9.0659430888722204E-07   1.2613235587492164E-09   7.8810462706930844E-07   3.1176877965894606E-09   9.9286465919576003E-04   1.3252011572246606E-06   2.2786293309206003E-08   1.6095544750313925E-08   4.9994760563935294E-08   5.1963249996284024E-09   2.9423483132508375E-05   3.4007723163800405E-09   7.7663227875725094E-10   8.7589014262853093E-08   2.1856535630996099E-01   3.1392797906859793E-09   2.1764299425122436E-08   6.8169565260535488E-06   2.9010856846461229E-06   6.7164795247780504E-06   1.5028192299437983E-09   8.6712503804695776E-05   6.7151281106808889E-07   1.6479363710447461E-04   2.1915790794841230E-07   1.4339067972964412E-07   1.0517074794940708E-03   3.9462264823413853E-07   4.1962167836758189E-06   1.3818835608228685E-06   1.7304509759079809E-06   1.1359194319921753E-08   1.7009727141913457E-09   1.0834158003181011E-09   5.9873757056526468E-08   8.1443730521971512E-09   8.6172682100173193E-05   3.7624724272408766E-08   1.0254529709122085E-03   4.2667193863390459E-10   1.3390473759907040E-04   4.1021743006806011E-09   5.1258550070314078E-07   1.5177660671164054E-04   3.7020562690404729E-05   1.3834279694061291E-08   4.0872854387203919E-09   7.2348934901659621E-05   9.7730783007722436E-08   2.1676597659355682E-08   1.4774477115381844E-06   4.1874505568511308E-06   2.7778410075583178E-07   6.8173824381532575E-07   9.8201961686361178E-05   8.9879766202983591E-08   8.4661596617938450E-07   6.3853915116224359E-07   4.6886118620984343E-08   6.4075031299446283E-05   8.0801387777727806E-04   2.2594413567899386E-05   6.3960837589974899E-06   1.0043506966714714E-03   2.4687873595236305E-08   1.5889589565005598E-08   5.7581361460752785E-05   3.2037892126060592E-06   4.9329160493243096E-01   3.9351804886693504E-06   1.0495529671764548E-08   1.0354379656362944E-04   1.4122083104122537E-04   5.2999775879662238E-02   6.7741902279395473E-05   1.3121920219519015E-03   8.0249350714997568E-05   8.1886931336090925E-06   2.2807348234310101E-01   6.6682727413960577E-03
  1.8196566177880827E-17   1.1779703135663767E-14   6.0031093746813692E-13   5.7129065795649315E-13   6.7021613377186884E-08   4.2484498963010556E-08   1.4484142737369853E-07   1.1929071439016537E-14   3.4811125339518240E-13   2.1816955881314149E-14   6.6679973020046279E-14   3.0129567942724119E-14   2.0444147204862632E-08   2.9615063579664652E-14   2.6861848045434167E-10   1.1962652685931071E-09   8.8730401356837542E-07   4.3037358913674135E-09   2.1848857840294898E-12   2.8692342476588982E-13   7.7412583939468596E-08   6.8617740824691668E-10   8.8670116613518999E-12   6.2213971475838139E-15   7.9422851194452801E-14   1.6613915556173489E-11   2.4930012002667115E-12   1.1735866159620525E-06   3.6304923817331298E-12   5.6775274885198270E-12   2.3229588402006715E-05   6.4321627819940822E-12   2.1934933664865627E-10   2.0764925634618727E-13   2.1971675163048747E-05   1.5993109038420349E-03   1.5043019087880895E-06   8.7518634608448846E-08   7.5248204343280866E-13   4.0905866719170485E-12   1.1574914831653837E-09   4.4452030971958604E-13   1.2724519122717779E-06   1.0474691389921579E-04   1.0916662313155777E-10   6.6306301156488232E-09   4.2467964419684428E-11   3.5872206018183652E-04   2.0869271360406289E-09   1.6471343279055283E-10   2.2502065986867697E-09   1.8791604026334487E-09   1.3479632087024376E-08   2.7817171598447130E-06   2.4807276436154822E-07   4.5948339513506238E-09   3.8620480932739080E-10   3.5056356165574801E-10   6.8114769445420841E-11   6.4008108541212682E-10   1.8690438052563331E-03   9.4172973616717229E-10   1.3927111371732792E-09   4.2883362152056281E-01   3.4105253061643192E-04   6.4446372363595598E-07   4.4285416926721963E-07   5.4591913980653735E-10   6.6934036073491434E-10   5.4659256518174533E-09   3.7481443443575970E-08   3.0346855492270552E-08   7.5595240387474659E-08   1.1970481728442434E-11   1.0717584303592606E-07   3.1109972470516940E-11   2.5279896712316859E-04   1.8522869240548104E-09   2.8388916445502646E-08   5.8961095744001270E-11   5.0013597766754466E-09   6.3586749935044673E-10   8.6596884941795732E-08   4.8367956005995752E-09   1.8194379314654089E-10   1.8741800287979999E-07   6.7656491351130629E-06   2.8022108511770802E-10   2.9913194970171110E-10   2.8490636357397777E-08   5.6955442962813707E-07   1.0884954314382618E-05   2.1539488154268033E-10   8.7239291229094923E-06   1.1267932762055926E-09   2.0917855399539717E-05   1.4681631350904080E-08   1.8049092285519380E-10   9.9243405177342525E-06   5.2045902058083579E-11   1.1267300539476631E-08   4.2856883141940200E-08   2.7890781376890820E-07   4.9248752147891590E-09   4.5031674234998905E-09   5.5328235325976512E-11   6.1571564284761727E-10   1.3427351756925192E-10   1.1424133423899625E-05   3.3073100542055450E-11   2.0755647154197063E-03   3.3287896637250923E-12   2.5792772129676074E-05   5.2161870619772710E-11   2.6342331449818869E-07   1.1148220918906120E-04   6.2376374218636540E-07   1.2249073320163612E-10   3.1097630929517594E-10   9.2973309420345773E-06   1.0573471907621562E-08   2.2964521130691676E-09   2.5635265974188738E-06   2.0721883808068145E-09   1.2124229431574821E-10   3.1505626128837322E-08   1.7249301886859902E-05   4.7571350131344789E-08   1.2489852200524968E-06   5.6509452826767687E-09   6.7672305656702801E-09   1.8620575011197281E-06   7.0012830954531427E-05   1.7150951452268161E-06   8.2076096835183874E-08   2.9470737527674309E-05   2.7324450370326159E-14   1.4893546367319373E-10   1.3557474815659858E-07   8.9113900013519123E-09   2.4585157515960961E-04   3.0000708107852554E-10   9.2039195444249260E-09   7.5409407231351988E-05   1.0485488559227354E-05   9.8025659516536111E-06   2.7825538072357183E-06   6.3631388194129917E-06   4.7478548130669459E-07   1.6831084413024955E-07   2.7441937518380648E-06   6.6533930076216206E-05
  1.8654844661095807E-15   1.5542958046131959E-15   4.9974016375217749E-14   5.6210710646002346E-13   4.7594924285284340E-09   1.0262873541920910E-10   3.9173603249848362E-08   1.3289517767671099E-15   4.7487590847392977E-14   4.6585444042539827E-13   3.0800829711587348E-14   3.2430426151721906E-12   5.4379755944052557E-09   2.2395634984360573E-11   2.7239055880456587E-11   7.7963767737075432E-11   1.2505151087206557E-08   3.3677926994880191E-09   6.5655952015975851E-14   1.1134355656631374E-13   1.1333370694253813E-08   1.8365785247579058E-10   1.7718332454617368E-13   1.2813938973845792E-12   6.9947139659983385E-14   6.3922279614293752E-12   1.1770824633165198E-12   8.4629137370724265E-07   1.2687652464869875E-12   2.6744002902862623E-12   3.1472673943537485E-05   1.0263369868063501E-10   2.1818613070010603E-10   1.0930036889864952E-11   9.9297250453917651E-01   2.6844304360188814E-03   2.6642364924917704E-03   3.2690197745463511E-05   2.3794073256194320E-13   1.2886856974332894E-12   1.9370792431986640E-09   6.9310070218196677E-14   3.3977732978294747E-06   8.4515138180724715E-05   5.4888349373525288E-08   5.7483969050354157E-07   3.3605740241951427E-08   4.9544366970350223E-01   1.6575799687981395E-07   1.2287239238623326E-08   3.0373853382658510E-08   5.0240815628361151E-10   1.3188153484794779E-08   1.4883488571980654E-07   1.9241921909217717E-07   2.6901506781106806E-10   1.2834927379109164E-10   6.6698506378861217E-06   2.8495686633410528E-10   9.0547582541098662E-10   4.9769768820821436E-01   3.5351309482929969E-09   9.3431699826444613E-09   1.8434316941107062E-03   5.6811267907737861E-01   8.1132746076665741E-08   1.6594875830773249E-09   4.0487098694661930E-10   6.9093303445566861E-10   3.0820544256455970E-09   1.1078885247531279E-09   7.3772372664132031E-08   4.9788814211894123E-08   7.3545622585021893E-10   1.2744241467916996E-06   2.0969190577192713E-10   9.1063808546004688E-04   9.8222906326612350E-09   1.0314241705689606E-08   1.4980704596471057E-09   3.6118743828154934E-08   2.0162067070016366E-11   3.0841902607918129E-07   8.1389514655150063E-10   9.9064196699469700E-11   5.3050985258203470E-09   5.0346665213514530E-01   9.9293189983643123E-10   4.3352038170636293E-09   2.8338640817440766E-06   3.7430148393918128E-07   2.8381139811028241E-07   4.5517761937974825E-10   1.6191065611323444E-05   1.1945224881965290E-07   2.9927411110887130E-06   3.9973107572488030E-08   3.9926297688980016E-09   1.1687909324535024E-05   1.8385681276067765E-08   6.0365681221045775E-08   9.9906750506581283E-07   2.9444890315266207E-08   1.2070915091485405E-09   1.6684418653119129E-09   7.4431196722402469E-12   9.5659476201825019E-10   1.8816231734523267E-08   8.3545462053064500E-04   5.1308752037846910E-10   1.0039906157127305E-04   1.0478704173947884E-10   5.4385030056923532E-06   1.5730205171249266E-10   8.2074434801905027E-08   6.4889223969049736E-05   1.0401369050207189E-05   2.1376920910444853E-11   1.9931444786277528E-10   8.0887734248754944E-04   8.4837494465252794E-09   6.2084505095078225E-08   6.7660007035974375E-06   2.0152141850486217E-08   2.2509656101270022E-09   9.0069468586424177E-08   8.8215950814394159E-05   6.1543229787651401E-09   1.5116346006199163E-06   1.8488758613045661E-08   7.4645759749205107E-09   2.6123414299921329E-06   1.8743675157309734E-03   1.2878965246907756E-06   1.6022545870065127E-07   1.7974509550301538E-05   5.2700502509793790E-09   9.3374901881206647E-10   9.4876374677072938E-06   1.2899145359847618E-07   8.2563235261322559E-04   9.2438957069298202E-08   9.3785660278875140E-09   3.2669473793193550E-05   5.1577393295844383E-05   2.1893073669903682E-05   2.2258701501997190E-05   1.3799957664661987E-05   1.1774755887473659E-05   8.3455865642196966E-07   7.1738027204928939E-06   1.5571202301539148E-04
  1.3804072830518386E-16   1.8852102245608036E-16   1.5747045071166671E-14   2.5282379108352025E-14   1.2884889354501191E-10   1.7305542272437125E-11   1.5757526045095410E-09   2.5546261996766256E-16   3.0586448944004218E-14   9.7873085903770514E-16   5.6574623520803656E-17   1.5158978374557607E-15   2.6346297084334676E-10   5.9993177953119860E-15   9.0946993000611001E-13   7.4343216192198540E-12   2.6125187861996444E-10   3.5794114248374598E-10   1.0601475623500445E-14   1.4044486819194055E-14   1.7312097654759086E-09   1.3809960925195938E-11   3.3371301032256541E-14   1.5668224995392253E-14   3.3771170396522666E-15   5.1641602706772652E-13   8.7663191188830513E-17   6.3954212393399376E-08   1.1257954787006725E-16   1.7889050171092401E-14   1.4621076784624985E-06   3.4960108334944436E-12   1.1084409115431450E-11   3.3784732892256442E-13   1.5699481294310397E-03   2.2587035830077118E-05   2.2463132422012813E-05   1.4777034946090701E-06   6.5245489628762832E-14   3.8465027696262306E-15   3.3022983108691426E-10   2.4837927151335873E-15   8.5180650722833103E-08   5.0011109878826630E-06   4.9057898628769067E-10   4.4261359007603851E-11   4.2431846331788272E-11   3.4887528724038909E-04   1.8969175348766827E-08   5.6064522253935611E-10   7.1509825278937897E-10   9.7571852342593202E-11   3.5926083222663318E-09   2.5412807193594504E-08   7.6745828440442709E-08   1.1654459054727976E-11   2.9321888836479886E-11   1.0411309335557340E-11   9.7376873710403239E-13   6.9054052907848607E-11   3.4705294911374109E-04   1.9943741832680653E-10   3.0032490241165478E-11   3.3507994201061302E-04   4.2549176972034980E-01   1.9337574723022772E-08   3.3545498566978093E-08   2.3462016623275693E-11   6.6372679631776420E-12   1.1897780034205612E-10   3.6185295348575622E-10   2.4825203157869367E-09   2.4070852865398207E-08   2.7515967047578967E-11   4.0858515760241252E-11   7.6684859935962630E-13   5.8842877446257474E-05   4.5166407184402179E-09   9.1486340414052373E-10   8.1051051556488536E-11   5.2550620958838100E-09   2.4099355465577264E-14   5.5102342695643201E-08   1.3635958295596150E-10   3.4475335635077049E-11   5.2247296366972635E-09   9.0940783930192393E-07   1.0824923849775364E-11   3.6474980473366869E-10   1.3527375794139424E-08   3.4363475028009048E-08   9.0005317245870010E-09   3.8999036864729532E-12   3.9759833986397630E-06   1.2186838661794375E-09   1.0221827210488357E-06   2.4175169446314845E-09   2.1752085536343250E-10   2.3946434972885253E-06   5.3040399598607401E-10   7.8456633366074883E-09   1.1780690893364468E-08   2.7472931662037247E-09   1.5935520367008649E-10   3.4630265377206339E-11   1.4731064527728517E-12   1.2826349940598670E-10   7.5118042738233635E-12   2.0033238536197803E-03   2.6670683095849315E-10   1.6558826476793199E-05   1.9234902233185495E-12   3.6231565288580439E-08   2.7491293469197988E-13   3.5904156378094013E-08   3.5950270557615884E-06   2.4608294491190765E-07   3.1774568478088148E-11   8.0815747524832420E-12   8.3951374745530827E-05   1.2338650923934296E-09   3.5336665382186592E-10   2.3093654487421331E-08   1.3005012277045854E-08   4.9047877934676967E-10   9.1667451672669644E-09   1.9236572523634889E-05   2.7429168184060968E-09   9.5220423865051708E-08   2.2108282030600120E-10   1.2425275846152675E-09   1.2557923979448190E-06   3.2253087941022028E-04   6.3015769986339359E-07   3.6882985572669812E-09   2.0410202653305140E-05   1.3418973772446228E-10   4.8026809818082909E-10   1.6083255360943495E-07   4.4776455724630044E-09   1.8995321553813846E-03   3.3511350286388276E-09   4.8702065459471207E-10   1.2046958606259716E-06   3.8797838651240843E-06   1.6860842170250748E-06   6.4944969483949651E-08   3.9256445142062183E-06   9.6381821346224315E-08   3.7792370320655675E-08   1.9169335429005889E-06   8.2459101408116202E-06
  1.3321426763992602E-16   2.6230922909243389E-15   1.0667188104980309E-14   1.1738099594154805E-14   2.2240200455824337E-11   5.6942025769033538E-15   3.5107437098100424E-10   3.3472524885228507E-16   9.6021246137572631E-17   1.3562422225583032E-15   1.1178559770565836E-15   4.4284878697011865E-15   6.3731700135136724E-11   6.1287438760106295E-13   1.9448939223684007E-15   9.4763088694934225E-13   5.7100279549351095E-12   2.3492496704947869E-11   1.0250722411159417E-15   4.3046613362555595E-15   6.6375846763989303E-10   3.3975161806997466E-12   9.5995455330404746E-15   1.0079972035429255E-14   5.5962303264307356E-17   7.0239112262496490E-14   4.9290972031183475E-15   1.9125081634566608E-08   8.1271120915389740E-17   1.3527566289588320E-14   8.0334951073136774E-08   1.4536112636904825E-11   7.0999932242557727E-14   2.0048534314413820E-14   2.2501547506917614E-05   1.4766378332611219E-06   1.5690450200532482E-03   2.2446662028400058E-05   7.6995771805968680E-15   9.0404875008658450E-15   4.1422107217236742E-10   6.8192743894665021E-15   1.5164876962582848E-06   8.9907695647710638E-05   1.1775140610496192E-12   4.1130990142878738E-08   2.1247904633667585E-11   1.9791781952777244E-03   3.1575250868282354E-08   3.9890261318414055E-10   3.4715827617318648E-10   5.8548556431387227E-11   3.3274781919301471E-10   5.4138181510970000E-09   5.1299744019181942E-09   4.9647145686293173E-11   4.7472404622362674E-14   8.0732856274442859E-11   1.0509095596751325E-12   3.0982738420032295E-11   3.4714626359342622E-04   5.1697771537597940E-10   7.3758297149445747E-12   7.8609663101670394E-05   3.2394228786917817E-04   5.7781362670324768E-11   3.1799805552662729E-09   8.0100290026868377E-11   5.8408303733201015E-13   7.6674838070088377E-11   3.3562111011070516E-11   3.7705897007203488E-09   3.1382410254245477E-10   1.2873341134428249E-11   5.2582999616031146E-08   3.0008333142118092E-13   1.5823712867288624E-05   2.1786585773492736E-11   9.2692734701785880E-11   1.9372374980841496E-11   1.2565642608568212E-09   1.2421979309340263E-11   1.3257703864219808E-09   9.6736588862684615E-11   6.0340205487424860E-13   7.5937817556904273E-10   1.2288955366826875E-06   3.1530076970758777E-11   9.4048872517830621E-12   5.6801433977293318E-09   2.2772413964745688E-08   2.7694022565838484E-10   7.1498654514786697E-14   1.6393445390162784E-08   9.8027665322102379E-09   8.4069358365619226E-07   1.8593914140759689E-09   3.9930289247050596E-10   3.7232547850224523E-07   1.1783979923078380E-10   1.5914772488464797E-10   2.7389769149701290E-11   1.0461590362725619E-09   9.0072361628335484E-11   1.1399559440817707E-10   4.1033252200064792E-13   2.2647806989124200E-10   4.6402862672485980E-11   3.4113482225571744E-04   3.4504984631965689E-11   1.3757362889736280E-05   4.5760128788855558E-12   1.1672248842833198E-07   1.1633446406125142E-11   5.4358737952074125E-09   2.5292400202009914E-06   1.7164166996974233E-07   3.4380809363929921E-11   7.0198636663619137E-12   3.2500079765797313E-04   8.9476832265182913E-10   4.6620302648858031E-10   1.2528025710601070E-08   3.5253563388500598E-10   7.6005132719891851E-12   1.5914587739813453E-09   1.9967971304918615E-03   1.7877838107758530E-09   1.6468438984461740E-07   1.4436044788985791E-10   2.2847931655434898E-10   1.2737505910902142E-07   4.2513819039015949E-01   2.7681241515005232E-09   1.0474276976020632E-09   2.1526826679205506E-07   3.2543629247060975E-10   1.2596520668938069E-11   5.6060422254455234E-07   3.4173209350440006E-10   1.1001797592848731E-05   3.1718592628791521E-10   6.8754993730725461E-11   8.4191248208843300E-07   5.1118795445708566E-06   2.1467187740879010E-07   2.2938082380885222E-07   8.4586713924411959E-07   2.1780735802362180E-07   6.5776437192840186E-09   2.8840842567228330E-07   3.9804173861601142E-07
  1.3800061436131760E-15   6.7896899567918953E-15   1.7050708116613735E-13   1.0452620886315244E-12   3.9946669870999002E-10   1.7535146550837189E-12   6.8832859241832998E-09   1.5507638405773459E-14   9.7689122366227418E-14   6.4195178892724671E-14   1.5478214168442374E-14   6.1856730348733209E-13   1.1971981398751664E-09   7.0314058282930412E-11   1.1125945612746887E-12   1.5604649985799253E-11   3.6484870320678928E-10   1.8373587636694761E-10   4.0259438194468170E-14   1.1683889382106661E-12   1.0497213539570195E-08   4.3216233894524531E-11   2.6980871508295481E-14   2.0240151461832252E-12   1.0093763889080600E-13   1.2141362759941875E-12   2.6737175637861724E-12   3.6180955395206382E-07   8.7924671788898095E-13   3.4066378263302407E-13   2.9754901527180607E-06   5.0513492795669455E-10   4.9918127524954897E-11   3.6444430106878818E-12   2.6631552296832953E-03   3.2706621408957780E-05   9.9298668516597088E-01   2.6611054128455672E-03   2.3381057498619485E-12   9.9775540671017039E-14   3.2420975376724167E-09   5.8685510368942989E-14   3.3173283425402914E-05   8.7069242174276230E-04   5.6859175603333046E-09   1.2571189521141080E-06   7.8669867900417374E-09   8.1823778257813530E-04   5.9063781166432154E-06   1.8526868406465696E-08   4.2475825223713829E-09   3.1806041305826660E-09   1.0262553282160842E-07   1.7417459283750958E-07   2.2713432296757648E-06   4.8601479859387723E-07   1.9882826844614864E-08   3.7220042165252250E-06   2.3558188884856681E-11   6.5580408208472647E-11   4.9585488219350821E-01   1.9903878916296770E-07   6.2220635001717397E-08   8.6029783601343274E-04   1.8294771515262197E-03   5.0353481381292333E-06   2.4051787235282871E-06   7.1800740915477825E-09   1.6572399772219364E-08   2.6050162367304234E-09   2.0542891372676172E-08   2.7631225946599074E-07   5.3306195288692806E-07   2.6633133869036694E-10   5.3065741823700921E-07   2.1821172743981875E-09   6.8416518404544393E-05   1.0286925224109605E-06   5.0081628343092282E-08   6.2526810982264759E-09   6.9989961219382608E-09   5.0002867596576708E-09   2.1741645322947478E-05   1.1731196808449983E-09   4.4252547279358151E-10   6.6870230063187840E-08   2.2450116684497079E-01   8.1875712886687631E-10   7.4031703000042971E-09   2.7818664300644893E-06   5.8441908149430719E-08   1.1387382065469382E-06   4.5478419543840860E-11   1.4270449369295606E-05   6.7079910571715520E-07   6.4444623273705943E-05   9.7601396374309509E-09   4.5894428094867417E-08   7.3845888015034876E-04   2.9186905759340989E-07   2.8520139475332181E-06   3.5499953083002795E-07   7.8764003279504369E-07   3.4364330481044214E-09   2.0906235951329643E-09   5.2800685434631728E-10   1.0139560066538318E-08   6.6296777576298622E-09   4.9741778284898525E-01   1.5221766655006860E-08   8.8296676374747683E-05   2.8332258904329094E-10   3.9099061156374316E-05   2.6748246221907895E-09   1.4521596481702242E-06   1.3147387775972289E-05   8.5938313474345111E-06   8.2814545998116816E-09   4.1658752971381948E-09   1.8639789478408708E-03   8.1224173482881432E-08   1.5060756261605954E-08   1.8547438367223641E-06   2.9689353661645487E-06   2.1245246752975267E-07   8.3559717046052990E-07   8.3047767261390266E-04   9.6782479485796311E-09   2.4369272289336084E-07   2.1501569592557098E-07   6.7597325170866551E-08   7.9393129310273783E-05   5.6870614347126669E-01   5.6181969933924027E-06   4.0401245115605335E-06   1.7321251692097199E-04   2.8502702570751798E-08   5.3767497373736211E-09   1.1401640911642437E-05   2.1777137016021790E-06   8.0575912061563014E-05   2.6427857444829658E-06   4.6649895267928795E-09   2.1776129176415740E-06   2.9806259665598968E-05   2.1685347127292423E-01   5.3519555683514563E-06   4.9861856425742425E-04   2.2218962826780028E-05   1.3127260571057600E-06   5.7516221371065324E-02   4.8005206823204753E-03
  6.9824680225535110E-16   3.0428266663724681E-18   2.6018086557462196E-15   8.0878963065809292E-13   8.6149274660113886E-11   1.8345915690816172E-13   7.9327295978985243E-10   1.4144934339343610E-17   7.7296866823610284E-14   1.5203989923842627E-15   6.1902122819375024E-16   7.8122780427691276E-13   2.6937962183903154E-10   9.5394104865763221E-11   9.5920055829234345E-14   2.3695537725244079E-12   2.8780507600089475E-12   1.0389123243725780E-11   1.1120414655857828E-15   2.3864344715704860E-15   3.3763506130251478E-09   1.4043885370212403E-11   6.1660183977497177E-16   2.8384369603570193E-15   5.2756376079158937E-15   7.2422253360000764E-14   4.3790263856791888E-14   6.2729642245819197E-08   5.6885752670194698E-14   5.3859948394239946E-14   1.4433870265571109E-06   4.4748337867166882E-09   2.9917186346226814E-11   1.3690527510409759E-14   1.4770980135595579E-06   8.3250558838224367E-08   2.2382831199446098E-05   1.5668378118038101E-03   2.1346287383183221E-15   7.6029643715215502E-14   4.2651345806571006E-09   7.8779532871852823E-15   2.2931799751531497E-05   3.6769384590904571E-04   4.8593747397476871E-09   8.0120521429594454E-08   1.9000207597851865E-09   1.7861999127521427E-05   3.5620709565891439E-09   1.9692154295725495E-09   3.7931359191837378E-09   8.1772902994955168E-14   4.1144700368166896E-10   2.7941276186246909E-09   1.2103070083464999E-08   2.7038808981634796E-11   1.3183266603937473E-10   7.4598339063354907E-09   1.2676273580284905E-14   1.0552235925911389E-11   2.0036785704703802E-03   2.1277382871816186E-09   4.3348593005815272E-09   8.0014919700135151E-06   8.2936491549574949E-05   2.3385810114171269E-07   9.3386217225707764E-09   1.1526392856165225E-12   2.4413212017738206E-10   9.5160980217445098E-12   8.8440390792550360E-11   2.3110040553866307E-08   1.1754579499262734E-09   1.7946609419309197E-13   1.7614281614092724E-07   7.4745174268949113E-12   5.8819380017295484E-05   6.7535174220398875E-11   5.2784934045007299E-08   3.3802213643248195E-13   3.6620124331862905E-10   3.7680427721512451E-11   3.0095580699644693E-08   5.7802690567000463E-15   4.3086883723139397E-14   1.7064743452703727E-11   1.5406807327649866E-07   1.6816839554981365E-11   9.1185340536021263E-10   8.1820743761924390E-09   7.8999757718511366E-09   6.5728345305607069E-09   3.0997613518154048E-14   7.4673577578620852E-07   8.3382077678129465E-09   2.1887988508262999E-05   7.8301189899211905E-10   3.5896313991006287E-10   2.7207666749840269E-06   1.1023154172791786E-09   1.1002984214581836E-09   1.0812615038799928E-08   2.4682722498384294E-07   1.4197643932692083E-10   1.0120468601733418E-10   5.9231006466780908E-12   3.9072221609995481E-10   4.8850838582870112E-09   3.2827994225018186E-04   4.5848049876616810E-10   2.0010439502957935E-03   1.0504058731965463E-12   2.1904488178596052E-08   1.5649464003111346E-11   2.9609453933499700E-09   3.9743147435726991E-09   3.5630680612956436E-06   3.6502986483217875E-10   9.9014718681964573E-12   4.2479217597050895E-01   4.9386157161472591E-11   3.1735344163316862E-08   9.2694243935709155E-09   1.5919507253402990E-08   4.4905950644978813E-12   3.8490679510574962E-09   3.8856360174734995E-04   1.1596687132391843E-10   2.2667783107040978E-08   6.0184964586968975E-10   1.6711834091144399E-10   4.4125173148347819E-07   3.1893457973822015E-04   9.5364229139071404E-10   7.5244386215715379E-09   9.3910422598752656E-08   4.9013490626591480E-10   2.9798649341747538E-13   1.8899404319710654E-06   3.4054858334736323E-09   1.1053408256184009E-05   4.6555671094773720E-09   7.1251881716142928E-10   6.9981375357393250E-08   9.4144178413451895E-06   4.3350070451961849E-08   2.4151310198547892E-07   8.9303272400418104E-07   4.6269917466870583E-07   2.9401106028206696E-09   1.5420622757949787E-09   1.3720024184306910E-05
  4.0568114619504486E-15   1.2421456710049446E-15   5.9015631767864255E-13   1.0518600297957500E-11   1.6817142009838309E-09   1.2614628698747043E-11   9.4690021036006735E-09   6.6429954081793446E-15   4.2823147211325465E-13   7.2533505157638896E-14   1.2417389067785720E-14   2.6905499667322636E-12   1.0968753430720925E-08   6.3167943357383299E-10   6.4167052522954013E-12   3.9989847365833090E-11   3.6020342683330625E-10   1.2375299569681557E-10   2.0692981279699678E-14   5.6206096377968767E-13   7.4916274062515024E-08   3.8552699390674187E-10   8.8932687729438192E-14   2.6455947569868775E-14   1.0563382378534274E-14   2.4478340642453580E-12   8.5061050839403603E-13   8.2535798313494994E-07   1.7170901308453531E-11   9.1438201245718511E-14   3.1156209726937339E-05   1.0858959544237920E-08   7.3247844016051410E-10   3.4604199865358413E-11   3.2739102824135687E-05   3.2982972160721823E-06   2.6640850643833325E-03   9.9294898387759178E-01   1.4551970650255116E-13   1.2247127594085580E-12   5.0692547466358375E-08   4.2342767786770992E-14   2.7121246303913149E-03   2.0462352630599098E-03   5.2486846867829680E-08   1.1797474479238961E-06   6.4877095577051141E-08   8.8881020530850300E-05   4.2648878916376588E-07   2.4165693868509958E-08   7.4762659503300647E-09   3.3209531225445348E-10   1.7374276028335216E-09   6.3606523270024030E-08   3.1201120034656367E-08   1.5405180404718841E-09   7.8582925111934136E-10   2.4332961910696857E-05   1.8851376509204196E-10   7.2013713324721660E-10   8.2043848941698192E-04   1.0353872776074006E-07   2.0772406363317266E-08   7.6972382317467568E-05   8.0499150844638733E-04   2.2607819736492890E-06   6.2526894127747194E-08   8.4150524199704759E-10   8.1791076698855286E-10   9.0382929418677251E-10   6.3059828687486812E-10   1.0354300923732857E-07   2.9603998509645581E-09   5.8985360923699717E-10   2.1871520416120635E-06   2.7822822001114534E-10   8.7465388484737308E-04   2.6193817365162307E-08   1.6144024047729832E-07   6.1759447003258357E-10   8.4883701151887931E-09   1.0077128173325046E-09   7.9502429716410570E-07   5.3327257660090525E-10   1.8831472883390961E-10   7.8965357209844217E-10   1.7679589297747546E-07   6.7056922130239849E-10   4.0116412564635393E-09   3.2434226493613388E-06   3.5228968779671466E-09   2.4877048574081240E-07   1.1000076500637209E-10   2.0693591532697042E-06   7.2608695619437633E-08   1.1872003104591787E-05   4.2296767951807574E-08   7.2225204848224440E-09   4.1258479107880678E-05   2.3334606340687812E-08   1.3439214469114696E-07   3.6413708173013089E-07   6.6014504478687440E-07   4.7287092040147398E-09   5.0447815671797262E-09   8.4240542958994274E-11   2.3457204552978687E-09   2.7963728001375993E-08   4.9623007257925422E-01   6.3235188887451897E-10   8.0952675679544877E-04   7.3484394057600959E-11   7.7488426923466845E-07   1.6517314591660446E-10   2.7422146403545292E-08   1.9896107936263657E-05   2.1070143830664192E-05   2.0065593091110002E-10   8.6603603374543112E-11   5.6878943639188595E-01   8.4876999292420952E-09   9.3812421782009614E-08   4.9917575443430978E-06   2.1970445478018590E-07   1.2335893224179609E-08   3.2057365712772482E-08   4.9771151897553201E-01   9.3481279383647772E-09   5.1465790124669325E-06   1.6951478991209612E-09   2.1685273940490913E-08   1.0922257887435347E-06   1.8153204068603697E-03   4.3223582684575457E-07   1.3738185778495339E-07   8.9044510243136845E-06   7.5152404954607766E-10   7.7522727179608080E-10   2.1721508655985940E-05   6.9484690770351495E-08   7.4559206355652389E-05   6.5240635304383640E-08   5.6363423519196851E-09   1.3000910426586621E-05   1.7244851839842023E-04   5.0030127975027883E-01   2.0768554715824082E-05   4.1950785470670233E-05   1.6448295357132726E-05   9.3185878742799844E-08   1.3577350920795232E-06   5.8777425226881433E-05
  3.4174614564600272E-15   1.4374545440753510E-15   2.5731948769553425E-11   4.1571811162116129E-10   4.3402954760253681E-08   3.4005018783455484E-10   1.5697209077320795E-06   6.0186235044538299E-15   3.1729956951016740E-11   1.4776880986012452E-13   4.2115297697863044E-14   6.4777683428743744E-10   3.0664224064718614E-07   2.3381556595107215E-08   6.3146653953644880E-11   1.3224036067633759E-09   5.4918765749005104E-09   3.2009630286573404E-09   7.4607217719905841E-14   1.5917345972729468E-12   1.2975877382756614E-06   6.3370796217717019E-09   4.5837558433086336E-13   1.2919315556839732E-12   1.5995688587174676E-12   1.4954965582697162E-10   3.0586386112400367E-11   2.6599497227318351E-05   8.6412042810463995E-11   4.1699461462833352E-11   2.5393749303729766E-03   3.8674965148253668E-08   2.2121348734066001E-08   1.2147727663152752E-09   3.3236115345135209E-06   3.1356613220763918E-05   3.2693015764592675E-05   2.7081104653471381E-03   4.9700821828235516E-12   1.3530149935712361E-11   9.8764836967630744E-08   5.0374685638181197E-13   9.9298497825795373E-01   5.7640504065632869E-01   5.9821316132238094E-08   9.6430767231830561E-06   3.3369802483088824E-07   1.1426885644453713E-04   9.2415942018026774E-06   1.3172637907554377E-07   1.0990647958626873E-06   4.2439429921631625E-09   1.3731220643909938E-07   1.3815412216015831E-07   3.0963635256360974E-06   6.5950869125900168E-07   1.7058300725027380E-08   1.9172495236601637E-06   4.3796106168782793E-11   1.7940311371792608E-10   8.3307526343175960E-05   7.6013445816676913E-07   1.5013032655270938E-07   8.4074644688448793E-04   7.3843559039852175E-05   7.9462175242127127E-06   3.3543152134019940E-06   9.0753421384569701E-09   1.8872373856826615E-08   9.1618255446833556E-09   2.7600196617737352E-08   1.0073024676787095E-06   7.2145528521760594E-07   1.5197297933227981E-10   2.8349110736141078E-06   2.1663813376889991E-09   1.0038406432769512E-03   9.6330184876371485E-07   3.8308905234370890E-07   3.4001537549515280E-09   6.6222995506074067E-08   7.8271872876453558E-09   2.2747013124862573E-05   2.3019664830548385E-09   6.8533043823266570E-10   1.5916424274660405E-07   5.2280314662478219E-02   1.0580822400786653E-09   1.4811532591588149E-08   4.8866997289431443E-07   3.6194952675904402E-07   2.3601242045872638E-06   6.0060031339180520E-11   2.5872738539732868E-05   9.9582630837156306E-07   6.3220053675564446E-04   1.6911957820123435E-07   4.3645914140431192E-08   1.1071993887539456E-03   3.5209437785859841E-07   2.4826242430645847E-06   5.6743750658572591E-06   3.3227366354681860E-06   3.2109131508519367E-09   1.2206191373603019E-08   2.5581882657428610E-10   3.1947617429962940E-08   4.1503659535662663E-08   7.3075923915617239E-04   1.1650986423696763E-08   4.8999946255819810E-01   2.7091344888206412E-10   3.4463244211021128E-05   2.8410397889391996E-09   3.0021195911226059E-06   1.6572695934625215E-05   2.7593281470020555E-05   2.8000290699967814E-08   6.5362096728289338E-09   1.9988083888260234E-03   1.0541160230784920E-07   5.8542094353284809E-07   6.5226026884613666E-06   4.5086642623772175E-06   1.7863370108763571E-07   1.1692612249030937E-06   4.9612875499127240E-01   8.3763913306228043E-08   7.2296707287820699E-06   2.1456383520981085E-07   1.4347789518067771E-07   1.4084475605915690E-04   7.9108511030973419E-04   1.1832854225728118E-05   4.2465857861868250E-06   3.7947564901396214E-04   3.7651081304660162E-08   9.1499720394761130E-09   1.0858467591020254E-04   2.6201395809979705E-06   8.4332278384183733E-04   2.5578277142085156E-06   2.9930094221780186E-08   1.5248611878784853E-06   4.9281211591466201E-04   2.2820722763338686E-01   1.8438690213025235E-05   7.8066191279831587E-04   1.6188226388854581E-05   2.8687665359479199E-06   2.0162641465615236E-01   7.5832226718763355E-03
  1.4339603425233951E-15   5.4721349128502335E-18   1.0332627524374121E-10   2.6978250099360242E-10   7.8567142823907893E-09   1.3387740083082608E-10   8.6908723814807951E-07   2.0360929788194718E-15   9.6270687289699572E-11   3.3296790749434083E-14   1.0730094123428532E-15   2.2824487421733570E-09   2.2688394686002275E-07   1.8795052381149749E-08   1.5409284274451708E-11   2.1524684295038506E-10   2.9857791182826248E-09   1.3475820051137846E-10   1.4702610583694119E-14   2.2591010292548597E-16   3.3586378733465066E-07   4.4147807993184534E-09   2.9500025988752270E-16   3.2733547421543212E-14   3.0559001794672091E-13   1.9364745291519681E-11   1.1558350879356037E-11   1.7339959534666000E-06   4.7577594320847384E-10   5.3530975243820813E-11   2.2998614857678395E-05   5.6024586554741515E-09   1.4862281565849827E-08   6.1563822695556871E-10   9.0032445724980060E-08   1.2802927671668928E-06   1.4886222943044260E-06   2.2409082761192046E-05   7.0681745131198477E-14   2.5580146774797067E-12   7.7359602261115165E-12   4.8475256992763578E-14   1.6207935370443831E-03   4.1604415762020591E-01   5.0774812757082400E-09   3.1496760297260494E-06   1.8893209613808424E-09   1.7915706043024518E-05   8.0019891510784197E-07   9.3636169418366602E-08   1.4568820573037719E-06   9.1725885901504509E-11   1.2082707892054337E-08   2.7968964935521558E-08   2.8690238371927203E-07   6.9123690501951074E-09   4.3556411951731232E-11   2.9707150861277388E-07   1.4782091084806146E-12   8.0453472940173722E-11   1.5143151719842899E-05   1.2216537018991377E-06   5.3111765783443140E-08   7.9491303842135061E-05   8.1498381919141133E-06   1.7705723203062880E-10   5.8314757810666428E-09   1.0549392176864752E-11   1.5358404007139823E-10   2.5176023998678574E-10   5.6709036086947891E-10   3.8030552532621458E-08   2.9918893089337849E-08   3.0852528829318546E-11   6.1561815809224910E-06   5.2177586339165736E-11   3.0569277478803444E-04   9.6990128931890284E-09   9.5184625070125857E-07   2.2987409038688098E-10   3.6545371726969967E-08   1.8238658624071851E-10   1.1124756557374175E-07   2.4734844743351319E-14   2.4983792067956583E-11   1.5701631827390158E-09   2.9920227562737577E-08   3.0825849822235752E-11   2.6263073432854013E-09   1.3026936974144346E-07   1.1811680595554562E-08   6.6526880806348035E-08   1.0691716738545478E-12   1.8023048109248353E-05   5.1378482365774349E-07   7.8819782520645943E-05   1.5023516304454578E-07   5.0726186306652986E-08   1.9798676544066712E-06   6.5807835530241915E-11   4.7002099740294456E-08   9.0834843173870601E-09   3.3720003178070781E-07   6.2420479446518848E-10   2.5001115838468862E-10   1.2766093719454006E-11   3.0748895131416251E-08   3.3124268310021998E-08   1.8844078149322676E-03   1.2359622720450048E-09   4.0876510570927820E-04   4.7873533068110222E-12   1.0332790349918008E-07   6.1966435321458279E-13   7.6202995116323813E-10   3.1350432150234083E-08   5.1674452442587813E-06   1.1208865172402884E-08   6.5139124551683229E-14   3.3395557409927727E-04   2.0339252814339224E-09   1.4674896696009559E-06   1.6495798953973123E-08   4.5278899619769927E-08   1.9846239386761246E-09   6.9957437044203966E-10   4.9285773021827991E-04   1.5049666770195900E-07   1.8181659612869139E-06   2.4504307416028703E-08   2.8510625892667342E-09   7.8431475972088321E-08   6.6647843865544934E-05   1.0451330898144639E-06   1.1345112487717743E-09   1.9396770490203096E-06   3.6161119107038156E-09   4.6783223972716680E-09   2.1525503352288444E-04   5.8221871813839075E-09   1.9427656602227132E-03   9.2691536626544995E-11   2.3434932668736903E-09   8.4912142788736427E-07   3.4466751964927137E-04   6.0969824573574198E-07   1.6938985167686876E-06   1.1113236167138797E-04   1.8985336971095774E-05   7.5823252029527814E-07   1.5635716047014483E-05   1.7723296739615820E-06
  1.5833933209176398E-14   5.4846868620405593E-15   3.5894389008893677E-10   8.0901275189367536E-11   6.5311449959675936E-06   6.9324302670180453E-09   9.9588622836800966E-01   3.0208378357559088E-14   2.2138109541441372E-11   1.1033329324299269E-12   4.7072910187043484E-13   6.2781218663295652E-09   2.2620172342360102E-03   1.7893139202306274E-08   4.7670116907504649E-10   1.8187858412169675E-07   4.8440314991403798E-07   2.2577089780935241E-09   4.8522774362887121E-13   5.6151814429958299E-12   1.0775576086904555E-05   7.7069082807856529E-06   4.9568263167930216E-12   1.0011204886858456E-11   5.0963146767915404E-09   3.4272915579803051E-07   4.4651944311223281E-08   1.7249144234993874E-03   3.9340560507376944E-07   1.8587702570350094E-07   5.8868787064723885E-06   2.8123402936506515E-08   9.0909585983356268E-09   3.6000383368399161E-09   4.7388919572661187E-08   4.3100161272613583E-07   6.2071399566675775E-09   3.0543354016671099E-07   4.3857136193672909E-09   5.4494797678910475E-10   1.9317313513543629E-08   2.1752378258385786E-11   4.1272141022065922E-07   1.6285854642011167E-05   1.2831244004277747E-08   1.0390250442617638E-06   4.5338195937308665E-08   1.8847209349611415E-05   5.4533775584535534E-05   4.0018644282734372E-07   6.7799791899884441E-07   8.3991260840088568E-09   8.4414756683603276E-06   4.0611848380071792E-07   3.8062805512160562E-04   1.2699491609850505E-05   9.3681570520595601E-08   9.4122799929366853E-08   4.1972353891211041E-11   8.8836738777394718E-09   4.6905696918334552E-08   9.1057403362636191E-08   1.2385419374342839E-05   1.3299036837893473E-05   6.2707381157185705E-06   2.2391338849241124E-04   8.0017258939531257E-07   5.4354810826353314E-09   1.5321068013335247E-08   4.5764773664260638E-08   1.3846258899451409E-08   9.1711261554476106E-08   2.2601524160752490E-05   3.4860764970164391E-09   2.6140295626197731E-07   3.8100305528646585E-09   4.7817207333340225E-04   3.5144707961887011E-06   1.0444700122465930E-07   1.9362897920550904E-08   1.3379788052609776E-05   1.0155451578302545E-07   8.3920034348925271E-05   4.3160918542548684E-11   1.6189687235726329E-08   2.5680768251719783E-07   7.5994723085367942E-06   1.3331091697484865E-08   1.7634822129160736E-07   3.8994756749309902E-06   2.9312248563727798E-07   2.3182506892641274E-04   6.5606723095236774E-10   5.4425536385177009E-01   1.6217344877629452E-04   1.5066546422123499E-05   9.9201932156600038E-06   3.8226568501515994E-07   1.2517745287473618E-02   4.6760579972892198E-07   1.4661268993311868E-05   1.1469920082501172E-06   2.8461322966489385E-05   3.8289035580526022E-07   9.8597297847588342E-07   9.4171752598090399E-09   2.1158639753511972E-07   2.1212575132271629E-08   9.5928888269138109E-07   3.1432415911398440E-07   9.6655061801742911E-05   7.7346304277887331E-09   1.8972515211736810E-05   3.2783903856258025E-09   5.1321827426274372E-07   1.9020077190852642E-05   7.7294478164018586E-04   3.3838602198143660E-08   5.7321565208294094E-09   3.9487277928717206E-06   3.4916006280560922E-07   1.9966163009162709E-07   7.4472367136962637E-07   6.8432247792489711E-06   9.3548248713769683E-07   7.2180745871977860E-07   8.8842215108283346E-06   1.1310580859537228E-07   7.5415998277460081E-05   1.0171992331157687E-05   1.2613918502031790E-06   2.9105725822859061E-05   3.1301256843818964E-07   5.4427892264212701E-04   6.1035044972733104E-07   5.5423626270835202E-01   5.5134345753475039E-06   4.3371734289617883E-08   3.7830518614400120E-06   5.1800031537015661E-07   3.3122707869186359E-04   2.7028168285068040E-07   4.2106757236315683E-07   2.3048235063437082E-05   9.3512962960063328E-01   4.2682318336169651E-06   1.1507732302098018E-05   6.1273724476296976E-01   3.2956883606600199E-07   6.4835590689658786E-04   2.6292458457573525E-04   1.5171527438489929E-03
  6.5290259608753149E-13   1.8582970069691607E-14   4.5039267566203069E-09   1.0548755199498775E-09   1.7464775843370950E-03   5.9136543341984919E-09   2.2203620305417740E-03   4.1668219558663379E-14   2.4847748977323379E-09   1.3172060354107899E-11   4.5904684586237931E-13   4.7347135625928558E-09   9.9363896536647134E-01   6.4478937060664186E-09   1.6047857520004254E-09   2.3421446567756896E-05   1.3529645330532733E-06   1.3829794122500098E-09   9.2829870124967709E-13   3.6061665988931672E-11   6.0615886673485368E-05   1.9425078691099377E-03   2.2347276972897312E-11   1.9136642423503586E-11   5.6304358152402761E-08   2.5326341447398270E-05   1.1936976181114733E-06   7.7558105725515655E-05   2.6855280444238114E-05   1.3560541235341948E-06   1.7095644999491692E-06   4.9844001330780795E-09   3.5071932089979739E-09   6.9381208933384592E-09   7.2378016257846818E-09   8.2889267215636097E-08   5.1039028402788769E-10   2.6074467574520160E-08   2.2379785277225764E-07   4.5231115294406851E-08   4.6527071722402005E-09   1.6062964007084573E-09   1.8748399496033669E-08   7.6837614708725975E-05   4.4580613703458798E-08   1.1677518081522893E-05   1.1330738552228568E-07   1.9972382507871661E-05   2.1362631982698851E-03   2.5808668169512816E-06   1.4606624781673122E-06   1.0484452793109507E-07   8.2763526779637008E-05   2.7317399684399398E-06   2.0187642625849270E-03   1.9951584018448906E-04   4.1585443172761012E-06   4.4156860873294511E-07   2.0637153315850336E-09   8.9046709572861935E-09   1.1818321084311409E-06   1.2285480200338116E-07   2.5058869984807076E-04   1.7385096459274261E-05   2.1518439768017342E-06   1.7938238298916720E-03   2.0398412066098579E-05   4.1285432805288484E-08   5.9155750292028709E-07   7.5557630990487064E-09   1.0109341892624645E-07   3.8840730632161628E-06   1.0773279554592452E-03   4.5802318209846918E-09   2.8397289752288651E-07   6.1124858235754694E-09   1.0453978270075456E-03   4.4910550384737103E-05   1.7665478948039430E-07   5.6907073724903438E-07   1.1199936363145368E-03   7.1662215224754182E-07   2.1151729538777648E-03   4.5352355277551227E-09   2.0597774226221124E-08   7.2787015795688582E-07   3.1994819274221685E-05   3.3695227475521834E-09   8.7306306531916269E-08   3.6685991938369616E-06   1.2985312673831193E-06   1.5298371711593814E-03   1.8163520621871126E-09   4.4765493284979047E-01   3.1330914497681613E-03   4.4825806398598154E-04   5.1052949273585355E-04   4.2611824423829725E-07   1.1787718228616374E-01   1.9319538381983204E-06   1.9208911953135050E-04   6.9887329005450606E-06   3.9294760549966570E-04   6.5811084082637205E-07   3.1284967650597317E-06   3.7647878182423636E-09   8.1399479260870923E-07   1.1548714997267816E-06   5.7693239438540838E-06   9.9291494140250767E-06   1.6994077002517952E-05   8.7978247691136117E-10   1.2883449340793054E-04   1.2263007411417095E-08   2.1437051553485715E-05   1.1391117240775439E-04   2.6178323373883270E-03   7.9037477045696373E-07   7.5642999931004254E-08   7.4898169317395137E-07   3.4557767588404060E-06   4.0300125764388226E-07   4.0249067935530044E-07   2.4103782826161915E-05   1.1048201479260925E-05   3.2999195747935085E-06   2.4505500958488272E-06   1.3173727483623238E-07   4.0524138757694000E-01   2.7733710663365715E-04   2.3198385297138094E-05   6.6178043385532129E-04   1.7324999314139566E-06   5.0494565884042852E-01   2.0038628682536738E-05   4.0843589380558983E-03   9.8438350162728533E-05   1.1432664967704078E-05   2.4669226429762700E-05   3.1606915247789241E-05   5.0872671447753975E-05   1.6959228470346657E-05   5.8622764726103389E-06   1.2229085541052612E-05   7.8631873035155415E-03   7.5229946844383010E-06   1.2257904788370052E-04   2.8025207702519012E-01   1.5767197508332400E-04   2.6325640156104328E-02   8.2499747855707101E-05   6.4121936645024094E-02
  1.4684089843199107E-13   3.7347323151465852E-14   1.0600089694529068E-09   8.8135438257077636E-10   2.5740561797528539E-05   1.7827697822979633E-07   1.7669385809191771E-03   4.8281046741276978E-14   1.9665132699471376E-10   2.0411034994252394E-11   6.9191427644438919E-13   2.5227205155533533E-09   8.2870288340490682E-05   3.3149692449593991E-09   1.5926260702359055E-08   6.2634336780023260E-07   2.0516372756707897E-05   1.2992585174708783E-08   9.4099402399136560E-12   6.4504773885615888E-11   2.8337325273696118E-03   1.8843843707299863E-06   1.5031936185426629E-12   2.8013161116252359E-11   4.0106711221095678E-10   6.9440433376185809E-08   5.7147670490450791E-09   9.9327157435887448E-01   1.3586087481886008E-08   1.6316038028674038E-08   1.9542016751114529E-03   6.3775127959685346E-09   1.3562226287021621E-07   7.2021134238039497E-09   1.0964956770908632E-06   2.5289285929355867E-05   5.3339607967775684E-08   1.2862289105121001E-06   3.4800230698408976E-10   4.4798345774819877E-09   7.5750421104408066E-08   1.7731042630901752E-10   2.6573363353908649E-05   2.4878881140861001E-04   2.0479759365154681E-07   2.1615689459992437E-05   3.2715959425320576E-07   1.0379663121230451E-03   6.6329162301693577E-05   1.1066003383645966E-07   3.9610416744447745E-06   2.2153704750265438E-08   1.9051202284968999E-06   8.1587068850932717E-06   3.3580561350546999E-05   9.1003860468988643E-06   4.8368249868053333E-07   3.1307859726591539E-07   5.3879454662413691E-10   5.2704561983413640E-09   1.1178420286435124E-05   9.9090942498178826E-08   1.1348124418935800E-05   2.1523797417306176E-04   6.2854620659941659E-05   5.2721008978409006E-04   7.2238290392763067E-05   6.2066940576874532E-08   3.2512765391743717E-07   6.6252475439046246E-08   5.7071927095748585E-07   1.3072073190853188E-05   2.0388463024145631E-05   1.1389589527705187E-09   2.0546319704053438E-07   3.6059277284042028E-08   4.9785750936795720E-01   8.6748172483513529E-06   3.4697308333293461E-07   3.1456946479432769E-08   4.2362888800087989E-06   6.3197995686268347E-08   2.5698496631928439E-04   1.3447750135948994E-08   4.3258481068201328E-09   3.0740932983656569E-06   4.3465274873963832E-04   2.5430547877008817E-08   5.4738514367608906E-08   2.1724980091931183E-06   7.3280086431599258E-06   9.5595130314263255E-04   4.7533785805522604E-09   1.9768884649342413E-03   5.3083815665131649E-06   4.8807647690465067E-01   1.5504215103100075E-05   7.3860804964696933E-08   1.7864057266422175E-02   5.3519388862603163E-06   2.3485970386492219E-05   2.0561474052515743E-05   1.0426946932666447E-04   1.2230843285639676E-07   3.2886754376237432E-07   1.1074515904647312E-08   1.6567682941568660E-09   2.6488207786335696E-08   8.4546587513353705E-06   2.3988729539387214E-06   1.6298730057938257E-03   1.1218353735458421E-08   1.7491390036932198E-03   5.1428401087138198E-08   1.5719114278587878E-05   2.4176068221860015E-04   9.0674436311063034E-04   4.2259326563032481E-08   8.4257739456952681E-08   5.9531066217529008E-05   8.3530232306013175E-07   1.4202052602876526E-07   9.1683391151119164E-06   1.6245446665048120E-04   1.6339218803464201E-06   1.6290675977930581E-05   1.0053199497498020E-03   8.8025877405668114E-07   4.8644793338178911E-04   1.4218865113636254E-05   3.0043016295124969E-06   2.6715317450093914E-03   5.0536083847742230E-06   1.1047340000023612E-03   8.1700385380139646E-05   4.3322462626533431E-01   1.8128820469757965E-07   6.8806230112599432E-07   3.2520011603984551E-05   3.8395370045695530E-05   1.3807718195257038E-03   4.2163956413288779E-05   8.5870534583707284E-07   1.9595320026761050E-04   4.7260813834748786E-03   2.6054342455360252E-04   1.4666704321300224E-05   7.9664750837740925E-02   6.5275312412711194E-05   2.7149123926397322E-04   2.1140139438291506E-02   4.0388045260641336E-01
  3.1051886393801117E-14   3.4769025579344660E-14   5.0719346951985777E-09   2.2685839910428607E-09   1.5799984071956883E-05   1.5394143407084313E-10   2.1560380247354034E-05   8.2560539883466168E-14   1.5953118119047439E-08   7.1562374330305537E-13   3.5554208400554396E-14   9.7361957307816771E-10   2.0366399883309000E-03   1.2122135942183260E-09   4.9990328392837510E-11   5.4290333242804295E-07   5.1320108235239684E-08   9.4424227472342728E-12   5.6489011371427182E-14   3.3385004807301897E-12   8.5529484842887686E-07   9.9277508368700440E-01   4.0020607699875331E-12   9.7589846929832173E-14   3.2060780395286279E-06   2.5792344892925346E-03   3.1424199602071270E-05   1.2457131826600921E-06   2.6038718106140787E-03   3.1074265245528728E-05   6.6987542749540670E-08   5.4506968115749191E-10   8.4454794496826603E-10   1.4212380371506617E-09   2.8584911382961345E-10   2.5066787589628716E-09   1.6213716431034348E-11   6.8610458011932191E-10   7.7235829220255161E-08   2.8697748859507708E-09   3.8563141704968210E-10   9.4671095756574854E-11   3.1667319892249100E-10   8.6121904148211299E-07   5.6868186925933379E-07   2.5845521668216873E-06   6.3045433290485383E-07   2.1011650464797810E-06   8.2358977858222523E-06   6.2640902609993530E-08   6.1439295478741735E-08   3.4466621229392443E-10   8.6138889086071174E-04   1.6045464344072304E-07   5.0038353027776039E-01   1.8948504503211313E-03   7.2493593953325188E-05   6.0296015094716328E-09   6.8674735721695174E-11   1.2454952638644658E-10   5.8035662738147574E-09   4.5270766644913291E-08   2.0091962840314381E-03   2.7332022747377506E-07   5.4706224627097428E-07   1.1166282489735283E-04   2.9428904591843047E-07   6.9296294609909808E-10   1.2999323407575616E-08   5.9285742711810656E-10   3.2522653799284990E-09   3.6588376521530147E-08   1.2840523651436657E-03   2.2220993200742921E-10   1.3536013000611727E-08   2.7509693572533262E-11   4.3043428530457268E-05   5.1047673083740875E-07   2.7880225847772097E-08   2.2297533773327492E-07   1.2322125205586677E-03   2.2837629565702829E-09   6.9697700785355796E-06   1.9121541984880618E-10   2.1222007450082746E-10   6.6513509438131610E-09   3.2416959056036869E-07   1.1098339575583914E-10   4.8912767029619072E-08   1.5975254602022708E-05   3.2963206402947880E-07   4.5304527601124965E-05   1.3873744790843039E-11   3.8191042880010708E-04   5.0230817745476986E-01   1.3207407024661415E-04   1.0227636746028253E-05   8.4706699462764081E-06   1.0703391134809684E-04   1.5964608311664541E-08   2.1246670513576171E-06   3.2511372504496991E-08   8.4423553842241587E-05   1.0763960810969772E-08   6.2842929246883154E-08   4.9247731404624025E-10   2.8355480737133574E-07   8.3466648872515225E-06   4.1184755989284546E-08   8.3533118262954105E-05   3.2050525367149579E-07   2.2244803913982512E-10   2.9052667566717891E-06   6.0740459684642880E-11   7.1865494848158463E-08   2.4203556128170887E-05   1.0682537346358343E-03   4.3686713190007255E-07   1.5339028451492501E-09   1.3362719550323854E-08   2.2127412755408053E-08   3.1283609031831804E-07   3.9511265876237947E-09   1.2444686983143287E-06   8.2369475312930106E-08   4.8863440502966585E-06   1.8341832110254359E-07   2.5934393253736682E-08   9.3068322975656999E-05   2.4075319221573846E-05   1.1724417126403149E-06   3.9684242593118589E-06   2.8932080290721434E-08   4.8720012086060999E-01   1.4284775825797082E-07   1.8719363974546220E-03   8.5895758482071316E-04   9.5685579812753151E-05   2.2393084216494145E-06   9.6220141647487052E-08   1.7322891810069576E-05   9.4633508633612859E-08   6.0623850995761220E-07   2.2472549853306301E-06   1.3027052247171086E-03   1.3681696658670484E-07   4.8202998364230117E-06   1.8041081245121697E-04   3.8449045441282101E-06   5.0567413633837566E-01   7.1569722975279735E-06   4.1752146991770139E-04
  7.3398115024512300E-15   2.9128689555680853E-15   5.2303286942420688E-10   7.3862178161590955E-11   5.5353873236216797E-07   3.5955558686416922E-12   9.1611208000076084E-07   5.2986130902469276E-14   1.0696479021417853E-09   1.6929251942343838E-13   7.0077305503516438E-14   8.2450535770189993E-10   2.8895922871329527E-05   3.5898543437165122E-10   1.5335570303716815E-12   5.0045923212390508E-09   2.6815755691256830E-09   6.3571112869640796E-12   4.8715901514376910E-14   2.4680338418369591E-13   5.3067451432468926E-08   2.5864200160240526E-03   7.0766619946755052E-13   7.1825633862797791E-13   3.3037949595840805E-05   3.1186227904313717E-05   3.2292334540314715E-06   1.3476240019362291E-07   9.9298645957727127E-01   2.6892030590514025E-03   4.5787358933125799E-09   1.5990499548405878E-11   1.1719009297711512E-11   2.0889244591430227E-10   2.8095610409284131E-11   1.5620784012763468E-10   1.5837933788063251E-12   5.1996892165563926E-11   1.6998682842670010E-08   5.6109816688678122E-11   1.0284582175796040E-11   4.1213851036949609E-12   2.1973408422348560E-10   8.4153580664402243E-07   1.6244794570506973E-07   6.0761969079171193E-06   1.8587878308310629E-07   1.2164767325182673E-06   1.1195798881169080E-05   5.5915523875079147E-08   7.7336348183419191E-08   1.5644836343922536E-09   7.6622891821152191E-05   9.9888719147543718E-08   9.2931252892013139E-04   8.8281895491573248E-04   8.1446304869212994E-04   6.7321654314227751E-09   5.1135107676738234E-12   8.4859507987311080E-11   2.4116656552642520E-08   6.1157600943989343E-08   5.7860516241764137E-01   1.2294344706857415E-06   1.8031685604911380E-07   7.5999754729201048E-06   1.4037931939066158E-06   1.6092551913065597E-09   4.8928040680238163E-08   4.6363785513745464E-10   2.1466641024789265E-09   1.3964154209945060E-07   1.1901035794619799E-04   5.6404928273206249E-11   2.5514482580692538E-09   1.3922487311774601E-09   1.6204650653889138E-05   5.7462441619791118E-07   3.0557536876921806E-09   2.5035444372104695E-07   4.9788035467266439E-01   3.5417288828273257E-08   4.2475325749548181E-05   5.3180988714013829E-10   1.4169813118632124E-09   6.9154878170442862E-08   6.5824252592038314E-07   8.1701050232488759E-10   2.6712804264483441E-07   5.4160895309279928E-06   3.3808452616522194E-08   2.5366156533605601E-05   1.1426620170645842E-11   3.6885986834802529E-04   4.8779631039981936E-01   3.3558377042552048E-06   5.1215701191846763E-02   7.5608294477832076E-06   1.9659114921475930E-03   1.3408570231172547E-07   1.7052233934820397E-06   3.5510177242814516E-07   1.0438317797025123E-04   8.1504274854121049E-09   3.9727595285062457E-08   1.6437169962858435E-10   3.7656984119023931E-07   4.2724334238472648E-06   5.1279066430947500E-08   7.1538808919085377E-04   1.0628632025554047E-06   6.9496225827255994E-10   1.3632795372583924E-05   1.6484172351234600E-09   1.0985837563242200E-06   4.1373127113948446E-06   4.2416753640812654E-05   1.3795579126108857E-07   9.8805631020335357E-10   4.8284189323965785E-08   3.2774068113148132E-08   1.5068648299555645E-07   2.7166578518142179E-08   1.7843309381683514E-06   1.8347635062145751E-07   4.7191402569597084E-06   7.8773261570044055E-09   3.4232173507734548E-08   9.6941223296419872E-04   2.2040803275415494E-01   3.9756127015971954E-06   3.8967301814424027E-05   5.5099893542076297E-08   9.4780709873704648E-04   1.7878403424994103E-06   6.2821394377673463E-05   2.0497003502383000E-03   8.7108635533735901E-05   2.4162661211330370E-07   7.4117993500334975E-07   4.9999575373952002E-06   9.7512812410419685E-07   2.2785367409925548E-07   1.0930322227626855E-07   2.3323772626838323E-04   4.9035757623996724E-07   3.0621593361727142E-06   4.2310108612207730E-03   3.9948203854333920E-06   2.0475186100420414E-01   3.0631345351680132E-06   2.7707122426532051E-03
  1.7654817004059216E-16   2.6690738190671592E-16   3.2573661284248983E-11   2.2489837885565364E-12   1.2864800382732724E-07   1.2661360896226548E-12   2.5118044155310035E-07   1.1593028500094828E-16   7.4803466072690668E-11   5.8778537832329826E-17   1.8165490368281567E-14   3.9847423318329966E-11   2.0018350053705196E-06   1.2782505724347892E-11   5.7912992948724917E-13   1.1063302648948811E-10   7.5184917468299636E-10   5.7269070795823269E-15   2.4521445480434995E-15   2.6215408901097515E-14   1.0615068889747012E-08   2.3022838518159510E-05   5.9411537971137923E-15   1.6521634301646903E-15   1.5199933862798059E-06   1.2708968546605819E-06   9.1427891958737209E-08   5.2249018220953818E-08   1.5941540634979167E-03   2.2413450237967105E-05   1.5367297196679721E-09   9.3633904680815042E-13   9.0571126529027023E-12   2.1620291881108028E-11   1.2808172067480315E-11   6.5072770078088523E-11   1.2490845545341220E-12   5.3422764904503389E-15   2.5309396166610337E-09   1.7911264090975223E-11   9.0415308974620696E-12   1.5866015234247811E-12   2.0989293511142116E-10   3.5568640056427386E-08   1.6240065540454276E-10   3.0375948211804959E-08   1.7194183233181581E-09   3.7693154897569965E-08   2.8395625944346335E-07   7.6803473102521444E-10   5.6047479359326272E-10   1.5787965552565664E-11   9.4317429563187828E-06   8.5878451432083804E-10   2.0369670811916608E-03   8.4861213173049592E-05   7.3497465934741355E-05   2.7979869474265360E-11   3.4976098215072630E-12   2.8139936087362913E-12   1.0259799066085568E-09   2.1904502783815529E-09   4.1466256553813957E-01   1.1774320272055209E-10   1.0109676532215683E-08   1.0375022915992945E-07   4.9492900193487926E-09   3.9370494386009400E-12   1.5336759395211837E-09   3.7756511909122872E-11   1.7791560419018097E-11   1.0704354557546234E-08   1.3926083000124035E-05   5.2660670088166368E-16   2.6723715507196823E-09   4.2988316916292278E-11   6.8109814583080303E-07   1.4279304143451499E-08   1.7312156129358822E-09   6.4100808696116344E-10   4.9618446384594298E-04   1.6244651364068055E-09   2.3040312153784926E-07   1.2253202668268328E-15   1.0302733342563677E-15   6.3159725049138057E-10   2.0766304337482262E-08   1.0193019652778579E-12   9.4307706067463079E-09   6.3493121615038096E-07   1.2974119824971138E-09   7.5602498466526120E-07   1.1240990396417241E-13   4.2915798281108010E-06   3.7435780265651240E-04   2.0144326015780129E-06   1.4027945169789530E-06   8.0464663603631093E-09   1.4758493350451832E-05   3.6287379304064432E-10   1.5650855082119844E-07   1.5032236690798221E-09   5.2024568732398061E-07   1.3751402314592526E-13   2.4462887674568618E-08   3.1414554495755142E-11   3.3296526823118585E-09   6.7285067537605421E-07   6.1989439680498404E-09   1.9297758481604424E-03   1.3479801377337375E-07   1.3912911768459973E-11   3.9601760353673567E-07   3.4690430529761237E-13   1.1465763213655692E-09   6.0407848622268036E-07   7.5350482593358000E-06   2.8811149991790924E-09   6.5639146441833208E-12   4.3183290025572305E-09   1.6132839896351290E-10   4.6434221174655170E-09   2.5196162128249263E-09   2.7951716050879605E-08   1.2108645317032438E-08   1.3148474771076275E-08   2.0223358814342494E-09   3.8249923424751698E-09   8.2666441545833843E-05   1.9106658431995212E-06   1.6584666067547233E-08   5.5681912096580596E-08   1.7507611967713656E-09   2.8000455659114973E-04   1.5390376520371953E-08   3.0779033359085166E-05   3.4899012071519314E-04   1.5237189378436645E-05   7.0034378989606779E-09   8.7105248044369357E-09   2.3386987745287569E-07   9.3506588799872610E-09   8.2307386888483915E-10   8.8639625404146108E-08   2.1949081681924153E-04   4.8796404513902059E-10   1.9945975364913727E-09   1.1054123524088214E-04   1.0394935030074662E-07   1.9242516446387292E-06   1.0731441597608563E-07   6.3793170645518014E-06
  9.3980056093046379E-18   4.4813635829322770E-17   5.0148533631363625E-12   4.7511394648505254E-13   1.2830102259144529E-09   3.3352020929609872E-14   1.0956861023966650E-09   3.8486888417534635E-15   2.3046944844500292E-11   1.7627632490773874E-15   7.1886876419640208E-15   6.2957462074026755E-12   6.9351911820088451E-08   2.3304331712112252E-12   3.3188901198465550E-14   2.9606750678166132E-11   7.5565556557416510E-12   1.9547283598621938E-14   5.8358822039329647E-15   1.3024470311349868E-14   1.2010032717049774E-10   1.4998480521958089E-06   1.8751446545871909E-15   1.9881909580746272E-14   2.2817268028809449E-05   8.1875382006905059E-08   1.3547447229061740E-06   2.0821749865152731E-10   2.2905114043372346E-05   1.5850324327303252E-03   1.4878868320778267E-11   3.5014798814712806E-14   7.9821320802637957E-15   1.5165294865966900E-12   8.3181943011526144E-14   2.2906705989655562E-13   1.0578570360944510E-15   1.5648585635817138E-14   4.8649800126038010E-11   5.8149262063057682E-14   1.1385280252932420E-15   3.3367878051768633E-15   2.9738669850976634E-13   2.2312592470256306E-08   4.9252853125534561E-09   2.5549095820653352E-10   1.2333817616244810E-10   4.8573105064388250E-09   1.0205797839502059E-08   4.5478214319474896E-11   1.9658317782797447E-10   4.6005481672712496E-12   7.8211627111766244E-05   2.5139619311205179E-09   1.4063445275836970E-05   7.7033551979424739E-06   3.2374705964986013E-04   8.5920659625568666E-17   1.5949237767169256E-12   1.6691304280920513E-11   5.9343406043431597E-11   1.0982727522059963E-10   3.2614662913013013E-04   2.9886095550366481E-09   1.0697048457736164E-09   2.9178007969211518E-08   3.4360109468137630E-09   3.7073729333386734E-11   6.3957322668074352E-10   2.9524681022815963E-12   1.1519501906069727E-10   9.2448472626009278E-10   1.3376118810656939E-05   3.7027750748778892E-12   2.8080368547360464E-12   7.4033615376570990E-13   2.7187539284086596E-08   8.3986837400107987E-09   1.1468508601961530E-11   5.2849135379235696E-09   4.0093935701562388E-04   2.8834829940738384E-10   2.0986721120198888E-07   9.3307428124469509E-12   1.7497061783955827E-12   9.4995819186475867E-11   2.6459037014959773E-11   6.1011226553146755E-12   4.2946275363952090E-10   2.7168279492886029E-08   3.2358596387044975E-10   5.8680521173269514E-07   6.7501513651625324E-16   4.5098053061578347E-07   1.8693266225207319E-03   1.5467824181146053E-09   1.3171457992737925E-06   4.6865086243331950E-09   1.3415808879453147E-05   8.2263073621309568E-10   4.8492205549206274E-08   3.0461077987152256E-09   1.0965173456661876E-09   2.1486550054716672E-13   3.3792696327705332E-10   1.2389132473048231E-11   7.0401697177999524E-09   4.0900601456518438E-08   1.3531198357085505E-09   4.0484969038851127E-04   8.0276858967609807E-09   3.2264391445378744E-12   1.0046638613409739E-08   3.1588547983113521E-11   4.2454831579973346E-09   2.2619054484194398E-07   2.0659767459190274E-06   8.1534657798980221E-09   4.3071916671533882E-11   7.1057827359060553E-10   3.4138255059582450E-10   3.6795403773313172E-13   2.5400928359162058E-10   9.6434237519704337E-11   3.1954417715404970E-09   3.5639125824929523E-11   2.9396786158782106E-10   9.8849345042430840E-11   2.0730091440559504E-05   1.2773431669369274E-06   5.7467016865219312E-10   1.5750552070563590E-07   6.3168153107293559E-10   5.0141052917133308E-05   2.8831526416481976E-09   9.9623526889947733E-07   4.2390685499403274E-01   1.9761087802809057E-03   2.1741118545227173E-10   3.6553372808661481E-09   3.2003726099448185E-08   2.6631523015550658E-09   9.4203633251268661E-10   2.9956607148410394E-09   3.6908615342189679E-06   3.2028289815882686E-10   1.3932075316126532E-08   1.5117677292535835E-05   3.4203435374638082E-08   5.7297129553061692E-07   2.2076618635376179E-08   1.1677415927177721E-05
  2.9388164403831313E-15   2.0151217834479710E-15   3.9443532197697735E-11   4.7027348433001675E-12   2.9251704999473604E-08   1.5719011596775053E-12   8.8077652991443113E-09   7.7527803255332543E-16   1.7838743143904163E-10   5.4843328096192358E-15   6.9578092564556664E-15   3.9161927891351576E-11   9.4193600068491547E-07   1.6404690991259728E-11   2.3594567387841513E-13   1.3299088432943193E-10   1.2235996109467243E-10   1.5817658083980014E-13   4.8342296060315513E-15   5.9432728969820794E-14   2.3557390310388611E-09   3.1736978275187545E-05   4.2674306667070283E-14   4.5847349459646403E-14   2.6871533128070982E-03   3.2060747171871309E-06   3.2364422479422889E-05   5.4692269602722254E-09   2.6929982508633187E-03   9.9292382177011596E-01   2.8595110629907830E-10   9.3578969620416432E-13   4.2796842167404657E-12   9.3661279850468588E-12   1.0610452758941284E-12   2.8918238884287040E-12   4.5268132240859878E-14   2.4107047641341390E-13   4.9661540133987674E-10   9.3480453818573569E-12   2.5900841671995489E-12   6.1391699488020988E-13   3.5753833767783566E-11   7.8353524209574925E-08   6.0411270067093668E-07   1.3577220733659234E-06   3.3767653013911579E-07   1.9127352088440063E-08   1.3471097298704276E-06   3.1626373277415557E-08   8.7196188970947785E-09   4.6569257507185601E-10   8.2130631220952630E-04   1.9440312547327568E-08   8.0629768963294343E-05   7.8660679415532266E-05   1.8895521997564367E-03   4.7532378326570776E-11   3.5953464358214150E-11   1.9243022143226074E-11   1.2512574605332394E-09   6.7774154618278954E-09   2.0156538534733580E-03   2.6063608069940865E-08   5.6230951591176817E-09   4.6151719893667182E-07   5.4819130863406132E-08   3.1216232090625730E-10   8.0761204859086908E-10   2.5859348231264011E-10   5.6291691672565630E-10   2.3059907411914332E-08   8.6092704629945390E-05   5.5690471886273876E-11   5.3906343480802596E-09   4.4514900142426977E-11   8.8722541450118148E-08   2.9376815857308059E-09   7.2438867478367894E-10   4.5605360010042104E-08   4.9562641000933827E-01   4.0780924781318435E-10   1.0021376090447094E-06   7.3110110876207690E-11   6.8689674146792343E-10   5.4257311714005972E-09   7.9071885465874779E-08   4.1857343692644729E-11   1.1556105972267618E-07   4.9947579327301571E-06   4.8919413021433261E-08   2.5871978371698759E-06   9.4222627961161777E-12   2.4337395837299054E-06   7.6874114488180531E-04   4.0852416327506530E-06   2.4822635678219224E-05   9.3975259621062774E-06   1.6139300786301630E-05   7.2006572353150603E-09   2.5301968566641598E-07   3.2512071422730526E-08   9.2268539621065176E-05   1.5351279983653475E-08   1.8494541407630811E-08   1.0012462135679464E-10   3.9121448464854129E-07   1.6805869020999253E-06   3.5774143279407976E-09   4.9582144071759909E-01   6.5727778752387875E-08   1.2512310269975201E-10   6.1116499256002169E-07   7.6463805534680364E-11   3.1606011151621199E-08   5.5719150553307133E-07   1.3658913725307658E-05   6.2414309989657479E-07   8.4818610340537514E-10   2.0837688386114288E-09   1.7682395842203601E-08   3.8433652058021625E-08   9.1174994565495295E-09   1.2186566558734632E-07   8.6156387957002456E-09   3.8423185181182035E-06   3.8148091498953742E-09   5.8061823223807853E-09   1.3004851065744289E-05   4.9854721607716979E-01   6.0274279716364718E-07   1.5544357962001077E-06   2.3334350384772767E-09   8.8908250405817424E-04   4.9224373746787433E-08   2.9750105523935371E-06   5.6901150721631844E-01   8.3127354933897242E-04   5.4556511296530721E-07   5.5691451234180510E-08   1.1726386815914478E-07   4.1012710024610263E-08   3.3138981762116423E-07   8.3476739446449744E-07   8.3863675843993379E-05   1.8866515693208251E-08   9.9280199119675111E-07   2.1665537186408689E-04   9.6729184537858508E-08   1.3269502610327731E-05   1.8714129593067661E-07   9.8312139780476707E-05
  2.2311961485098689E-15   3.4324640989090711E-15   2.8166168576185180E-10   1.8261698640774447E-12   5.0117442283463844E-09   2.5589558447268751E-13   7.6580971227246922E-09   3.2126874805480625E-15   3.7567114196036726E-09   2.4974515858071659E-14   8.0201278813047909E-15   1.3750203658396343E-11   4.0378137339512360E-07   1.0894138652484744E-11   3.9655267283227990E-13   1.5433369960753866E-09   2.7053992424858190E-11   1.5762723484557576E-12   7.1678599833461230E-14   5.3346549388320855E-14   4.6928452708586780E-10   3.2290095031950388E-06   1.6559614780211782E-13   6.9352516010552640E-13   9.9295910331849735E-01   3.3128187084334337E-05   2.6490247627521391E-03   8.4971401508041059E-10   3.3237187467160746E-05   2.6839765786432325E-03   4.1828969003354630E-11   1.0242195754723152E-11   1.5625451850044667E-12   1.1407073436362885E-11   1.7846707172671632E-12   1.2442223982257062E-12   3.4835533471753244E-14   7.3624358013542072E-13   6.2061314493469651E-11   1.9397489947529892E-11   6.7399200387098288E-14   1.5172239940815228E-13   9.2544790788348326E-13   6.3452710601173701E-07   2.7661383068303107E-07   8.8615396770763639E-06   1.3609017249332159E-08   9.7989589508271337E-07   2.3404951514741908E-05   4.6683472721952406E-08   6.7525239789289147E-08   1.5938588663605793E-09   1.8461645744242416E-03   2.0857831386353819E-08   1.0995564391414688E-04   8.2705738730959181E-04   5.6819336078938065E-01   3.2705381484450014E-09   1.7674153080378580E-11   3.8315014335331098E-11   1.5262105737058208E-08   9.7919177138067917E-08   8.5411522789886733E-04   8.6007563729183076E-07   1.6349532120073971E-07   4.2454101730821423E-06   1.2367132742913870E-06   6.2092833737186697E-10   3.6611042448308297E-08   2.6940559102502702E-10   6.6743340051110589E-10   4.4923677624420961E-08   8.0094873357282564E-04   7.9190303969466706E-12   3.9098758116675333E-10   9.0823011908608670E-10   9.0014713839211282E-06   1.2621034832028310E-07   9.4662526584740010E-09   5.2484191273262435E-07   8.2743041503259584E-04   1.5236688558999522E-08   1.6520592421759111E-05   2.5007138786221942E-10   1.1376161903384029E-09   3.2988270426245022E-08   1.8913493984569979E-07   6.1920219147624476E-10   5.1041497330787135E-08   6.0375834423492345E-06   8.1810742940528002E-08   1.1308714069884252E-05   1.5638909958361720E-11   1.7594142057322408E-04   8.0061411012780063E-05   1.4119087958321019E-06   2.0987747187784178E-01   7.8449785195275346E-06   9.1822611028425424E-04   1.0616639887823319E-07   4.0002186179954265E-07   4.5231648668035336E-07   3.5305199705129205E-05   7.5061114769826129E-09   1.7315435010428039E-07   1.5815542695007072E-11   4.3174013707202593E-06   2.7806550099636030E-06   5.9007527062328416E-08   4.9770468185530442E-01   1.1649823310027804E-06   3.6893886582955889E-10   8.6639143751134604E-06   1.1372098432761472E-09   6.1292619777731911E-07   7.3492047966462685E-07   1.0640144139595602E-05   6.4091021302869617E-07   3.0025059654724530E-10   4.8482629303216138E-08   3.4016616233235806E-08   5.9986144227370601E-08   6.1836612519352351E-09   1.9021367544352833E-06   5.2326416573080054E-08   4.1273990799789826E-07   2.5521671507305483E-09   2.0862132143638389E-08   2.1745090619537330E-04   2.2366745407127672E-01   5.4525678703153019E-06   2.8909036477161861E-05   5.3588462377960578E-08   7.6929588748886389E-05   1.2370837320100143E-06   3.9464321084960398E-05   1.8452076436608256E-03   4.9696481549301452E-01   4.0331266347680485E-07   1.0280408555368266E-06   4.3163891481730360E-06   9.5688103384728072E-07   2.2830586631002147E-07   1.7776802403940415E-07   3.7868357744967754E-05   4.7470516142336143E-07   6.0195981661211632E-06   2.0984258150523356E-03   4.3461888608260148E-07   5.2469440780194568E-02   3.1719083208641394E-06   1.8477823904195342E-03
  9.0761418894992655E-16   4.8373050984772345E-17   1.2105378001626038E-11   2.3940964795497303E-13   2.4921238213872533E-10   2.7831216707211378E-15   4.0918463403826931E-10   9.4313356355232222E-15   6.4105980355724516E-11   4.2890483975462364E-15   4.8465481124430921E-15   2.5739701932921782E-12   2.1604613572638989E-08   4.7928671338537274E-13   6.0619505399116363E-15   1.2399408683016019E-10   2.2735857782652912E-12   5.3908915128654403E-15   4.3573770266925950E-17   6.1779460664985770E-16   2.4357852992085428E-11   8.3521324684922509E-08   6.5375977441357317E-16   4.4142580585518477E-20   1.5848940580480185E-03   1.4628699858418130E-06   2.2571444138851471E-05   3.9764898479033357E-11   1.4901445442675927E-06   2.3020277129875210E-05   3.0372941102538506E-12   1.1449035310620732E-14   1.0048986962542446E-13   3.0330489806477423E-13   1.8709880334419878E-14   8.9674848652360134E-14   1.6732935168981105E-15   7.1756947773372785E-15   1.2816510875032614E-11   9.6592339119372865E-14   2.0767809301612318E-14   2.4527681529752607E-14   2.0326428554661898E-14   9.4180860776865345E-11   5.3066475473847205E-09   1.4937214835919857E-08   2.3196500919424502E-09   6.8324230083495044E-11   5.3923668019986881E-08   9.7207039041469502E-10   4.8111830090419337E-10   2.5801915969683720E-12   3.1348832306328002E-04   5.8958881832588244E-11   1.4485674907169821E-05   8.0027828437901813E-05   4.2430489364087648E-01   1.4611176541517576E-10   1.4282536814866585E-12   4.6622896857862421E-14   2.1131522398503471E-11   4.8370490716485856E-10   8.4338929773859200E-05   1.7899370935173315E-10   6.3729875367240916E-11   3.9970506863641664E-09   3.4054241239926929E-10   4.2643484979088472E-13   6.3428673580359131E-11   2.2519041084698146E-13   7.8809982096312894E-13   2.7292647098508687E-09   1.9379102867513064E-03   3.2651220872445221E-12   7.1484638857741573E-10   2.2522855759086140E-13   8.5973861083469832E-10   1.0434109520649886E-10   1.3402909971585612E-11   2.6192893778369286E-09   2.0057956421700137E-03   7.0832870995116819E-14   8.3901122440133696E-08   1.9558853810468210E-12   6.4827862562346848E-12   4.0914109159583604E-11   1.7982701241830031E-09   1.2899758484045513E-12   6.6852150058529239E-09   8.8456400622810338E-07   9.3280522802717370E-11   9.5305866921724626E-11   1.2189872889414728E-12   3.3510497269918691E-07   1.4368729106435112E-05   1.0577843207102701E-07   1.7074988676188642E-07   2.1741244744993726E-09   3.2415513979519253E-07   7.2578063648414975E-11   1.9302096372497850E-08   5.0711326232901291E-11   2.3126700906544279E-06   8.3911549236584777E-10   1.1618876512783792E-09   2.9516030460895939E-12   7.0635631262597015E-09   4.9142295002267253E-07   3.7379989687983279E-12   3.7360847896924365E-04   1.9836752570399758E-09   1.9056430842675685E-12   1.8578454376001494E-08   1.1134337916173933E-11   1.3923864377384696E-11   2.0771767981690943E-09   1.8131920796045234E-08   1.5570749435285771E-09   5.6130189037846631E-12   5.9384313875636744E-11   5.6777775953084085E-11   8.3598756859680193E-09   4.6724617828351757E-10   1.0719576601326738E-10   2.9629531281753639E-10   8.2195804038013496E-08   1.3882966200674395E-10   9.1377030767406194E-09   3.0310068700095520E-07   3.7808856619566462E-07   4.9025616351445713E-10   5.7112244655929173E-09   5.8110946366348518E-12   1.7253169391124817E-05   1.0180479879142167E-09   5.4418394792724885E-09   3.1607078313751811E-04   3.6772622409474707E-04   1.7640844865428139E-08   1.0341663412400785E-11   3.9387444884196754E-10   2.8475397500948233E-10   3.0880758659505055E-10   1.4757471223295292E-09   1.7168729162467494E-06   4.4513228397398842E-10   4.2261679258935610E-10   1.7248938736163337E-06   1.0161909477027596E-07   1.9079257867348364E-06   2.5566354125236962E-09   1.7680710971226837E-07
  9.4638263802871411E-15   8.5345684802796986E-16   4.9832408730569314E-09   2.9877826879702407E-10   2.5989151983017747E-09   2.2281713363980301E-13   4.2167982269339105E-08   2.3746488824602342E-15   9.0911582024343945E-08   2.7609032418355877E-14   1.4421306686681445E-14   1.6825680853705674E-09   9.5606795426089298E-07   2.9105922584029762E-10   5.0139673745208863E-15   5.2209820104047831E-08   1.3506564238821510E-10   7.7398100447242337E-13   4.9494101573110722E-14   3.3999168234167672E-14   2.7784291632465398E-09   3.1907648269968703E-05   1.5786106937645790E-13   1.1051942019531599E-13   2.6503712958817851E-03   2.7197113913191781E-03   9.9294799404024103E-01   3.5208028018741900E-09   3.2874598006638012E-06   3.2608664200802048E-05   1.5190254949264161E-10   2.5902027714043216E-11   2.0643229991585560E-11   2.3408457162623654E-10   1.5648397478365270E-12   7.4142949265315123E-12   1.3578592759105152E-13   2.3901334450595677E-12   9.9711854682194140E-10   1.3178743910978279E-09   2.0171896139812567E-12   8.8803221831369728E-12   1.2179413598589578E-12   1.5628955671303978E-08   3.5913483523731510E-07   7.3507225635402653E-07   1.1162181788256314E-07   2.7134053413089627E-08   1.2394761172022366E-05   7.7027973130387568E-08   8.5819867714517300E-09   7.7639691949956871E-10   5.6909481723343147E-01   6.2228136476771212E-09   8.4485483764401060E-04   1.9268839691689355E-03   1.8800314075989480E-03   1.4209677907507086E-09   1.5818068623505982E-11   3.6891306048186566E-11   1.5417307247952468E-09   3.9647736022883178E-08   8.3651265075322792E-05   4.4269200266920512E-09   6.9613801729799218E-09   5.5906847694936551E-07   3.3373314107014994E-08   1.5336833171110386E-10   2.1523052096228780E-08   2.3477848651743850E-10   4.9440087915460865E-10   1.2040310964023365E-08   4.9470087199430268E-01   5.8690466739226217E-11   9.3670994668171756E-09   1.4910123658610448E-11   1.4161086577266730E-06   4.1121121874985620E-08   4.2991599540915545E-09   5.5117206936017579E-07   9.3985230957138873E-05   7.4979078359119810E-11   2.5896165910792064E-06   2.1473863929172410E-11   1.4591193841968511E-09   5.7940786969317852E-09   3.2513215602629790E-08   5.0413812871863792E-11   1.0019448714418372E-07   1.8388353234743607E-05   1.6761962091699169E-09   1.1075464575795545E-07   1.7253269220839212E-11   7.5694556931155287E-06   1.0358479526550207E-04   1.3093507399836609E-06   5.0248483036694436E-01   1.6697997768327673E-05   8.6195161430505177E-05   4.8135395644107814E-09   8.9537352578833593E-07   1.2756178749794740E-08   2.3019557384009183E-04   3.0509808884505650E-08   2.0176036365598862E-08   2.8983963129480330E-10   2.0992831238728054E-06   5.3723907605126683E-06   1.3962260531770206E-09   8.2003381850629720E-04   3.4150667389041203E-08   1.2499895388574815E-10   3.5967676500629099E-07   5.8985671036610920E-11   9.0669438463463888E-08   2.3367252500798199E-08   2.3445155767128235E-06   7.9391004484564714E-07   9.2157087612250748E-10   2.3499649609951981E-09   3.7673871855036276E-08   7.7064276982773884E-08   1.7884354692619453E-08   3.8243200721670878E-08   1.8917128840079536E-08   7.7621681379008728E-06   1.1362709603615630E-08   1.2246291196370261E-08   3.6973966637147550E-06   5.8244443104849836E-06   1.4320016779614896E-06   1.0469249702250967E-06   1.7821864750404233E-10   9.3634372034529260E-04   3.1077195756230506E-08   1.9252555811677581E-05   8.0981896870243296E-04   4.9647596768744706E-01   1.0641339835471497E-06   1.0714510333536560E-07   1.2558445946231137E-07   4.1282461820789732E-08   4.8688074036518805E-07   4.9988737843792665E-07   4.1240089843855403E-05   1.6316746356973434E-08   7.7722513067985757E-08   6.7289769182859102E-05   3.5447821726225472E-06   5.4347530252651818E-05   1.0934306190976966E-06   7.7562308331982979E-05
  1.2633313987722701E-16   5.8128130111417769E-16   1.0078467324273992E-09   2.2750904701826826E-10   5.1669488689636909E-10   5.8344317477546308E-14   1.8592793871216455E-09   1.2658584969121273E-15   2.6962971271382741E-08   7.9097741738917111E-17   1.9775836495368300E-18   9.4756256226933600E-12   6.9199852056011116E-08   4.8308168216240901E-12   3.1919922688492855E-15   2.9308895554724572E-09   1.0407804787028329E-11   1.1042932960507274E-13   5.3849018755929276E-15   4.3903591549966943E-14   1.4278688286721321E-10   1.4742538431309962E-06   1.4194020500353709E-14   5.0064541939896987E-15   2.2544447961146963E-05   2.2986594988741385E-05   1.5707309043353974E-03   1.8808689697782880E-10   8.2972899033668993E-08   1.4481311905569816E-06   9.8103688474565901E-12   7.3687625243333674E-15   6.0698699215426054E-12   1.3425168123055810E-11   2.8818747886861363E-14   6.5078575151144878E-13   1.6862996750209217E-14   2.3143206076327677E-15   2.0378600851980058E-10   5.5796831029868080E-11   1.2481394083581401E-13   7.3326305272276608E-14   7.6817039894186942E-15   4.2685225733682072E-09   2.1941860371909817E-08   3.2458169104033783E-07   3.5055687617823313E-08   1.7166423619105833E-08   2.1887624338046458E-08   9.2991563355876588E-09   2.3033861483675809E-10   6.2721915697427864E-11   4.2425218727645786E-01   4.4932214671390643E-11   1.9635311518626944E-03   3.3884566640964313E-04   3.2605772040961660E-04   2.4863639001441177E-09   1.6616544710101245E-13   3.8647163731452983E-12   7.6910741949024181E-10   3.9359250183911561E-08   5.7421669740687491E-06   1.5391137933519879E-09   3.5252355666898718E-09   5.3584923185154426E-09   1.0588356722270885E-08   3.3978177984723296E-13   4.9740765955485519E-10   3.8383471849129653E-12   3.5348381741957042E-12   2.2624897513615864E-08   3.7721315110417658E-04   4.0328501914691937E-12   1.1432821346742557E-08   7.5922783998461120E-12   6.4318159716953332E-07   3.7551172474669831E-08   8.1516820180811046E-10   6.9367726553507048E-08   1.5949181627740929E-05   2.7646025338376125E-10   1.0313055814886948E-06   1.0960333971305701E-12   5.5391843243025108E-11   3.3573800853739966E-10   2.9317205936421887E-12   9.8741001515669525E-13   2.8445847504869273E-08   3.9273818115137425E-06   8.5685035334773550E-14   4.8063387084980969E-08   1.1457312192071713E-12   1.3428417595314693E-05   1.5936293906753316E-05   3.3649771131432690E-08   1.1566742169281899E-06   3.3574714658517543E-09   1.1279820509330965E-05   1.6986181413770180E-09   5.2824238167996925E-09   1.3509561477168649E-09   2.3977677676415777E-06   2.8711470263387147E-11   1.1126377429361163E-09   2.1535003153387161E-12   4.2408391521585883E-08   4.2968338991170188E-06   4.6994835568083078E-10   1.9402284598310465E-03   5.7123748513846822E-10   2.6629321575030977E-11   7.0989393947334603E-08   1.8773827031889566E-11   2.0781718867500368E-09   1.7334487988871895E-08   2.5923419708245146E-07   2.3030647793977412E-07   1.9892281605357452E-11   1.8151884794237937E-10   2.4450502185775864E-10   1.5070225654187027E-07   1.1642453199519859E-09   1.5190528572065200E-08   2.3604079790559287E-09   1.7317607113687714E-07   2.0801896196614346E-09   4.4111905427873159E-08   1.5283112581569991E-06   3.2876375905279610E-06   1.6010154814299786E-09   2.3550029710078160E-07   3.5583885310220830E-12   5.6242412383847049E-05   1.2755701959900957E-08   4.4940589210451607E-06   7.8726590403744223E-05   3.6385804497706553E-04   5.7134921971210417E-11   4.9155939013760550E-09   6.3468352170640706E-08   6.4869082345250292E-09   1.0848746155366213E-08   9.8940098781411723E-09   3.6329405240142535E-06   3.3496397365306640E-09   4.4727043536911295E-09   2.7618995196641979E-05   1.5707294479557240E-08   6.7506994516451056E-06   8.6513700009463767E-08   1.2742102900691754E-05
  4.2370500121007677E-14   4.2380556694097563E-16   2.4893832099620237E-08   3.7891080045975076E-09   3.5204306986690575E-07   2.1589916803318019E-11   7.1591861900248126E-07   1.1152056479866708E-14   1.6667950746150679E-07   7.5071437061510723E-13   9.7993892807582961E-14   2.3442959359736690E-09   2.6867893626013996E-05   2.5000536817481463E-09   3.9560505829459759E-12   5.3139789193875135E-07   2.7870352647173737E-09   3.6893286175297232E-11   6.1569697156918628E-14   2.7260240154263061E-12   6.3932204319586198E-08   2.5604437636143344E-03   8.5207526161805590E-12   1.4620799747826932E-12   3.2739412898244606E-05   9.9296561338919387E-01   2.7155671396457827E-03   6.8473000970983719E-08   3.1369470962891899E-05   3.1459799927166228E-06   3.2961295511740188E-09   1.8658663159343709E-09   1.2295135675315816E-09   3.3085036662983493E-09   1.3400193241938054E-11   9.7880240619619631E-11   5.9926006949233245E-13   1.7963101158421484E-11   1.5570384081078907E-08   6.5325353849256314E-09   1.3460866373598511E-10   3.1788358629655456E-11   4.0171010933114180E-11   1.3679056803698871E-06   6.8297893287093872E-06   3.9405711873638377E-06   5.2786646314547765E-07   1.4548158071743449E-06   1.8533100437616618E-04   6.8185889496112030E-07   2.4636655574319438E-07   4.0328889962615140E-09   2.0345498714010798E-03   1.4570566097451863E-08   4.9068072991000355E-01   5.7306816420710815E-01   8.0332963398955278E-04   1.2935766832586019E-08   3.4258381802464949E-11   2.0859187367824473E-11   3.0891553078613428E-08   9.6557137350810159E-08   8.4092923023279249E-04   1.1508693523404359E-06   2.4012318325985998E-07   1.7489900287536677E-05   1.8550668608940885E-06   1.3273845883969047E-09   4.8454769097098122E-08   3.8990522716959448E-10   6.5494661567279779E-09   1.6267682793193387E-07   4.9891706116846168E-01   2.3880883722257978E-11   1.7128109653690241E-07   6.4373192422970305E-10   2.4958271970417826E-05   3.6136747931453459E-07   4.0928818950683797E-08   2.9198965959805768E-06   1.1329837630180181E-04   3.1749657415242038E-09   5.8481207333108794E-06   2.8581051713266387E-10   8.3212805289340871E-10   2.1987857034113447E-08   3.9853861127332928E-07   4.3991709107750225E-10   1.1343772911317505E-06   3.9351812328011955E-04   1.3873461845479599E-07   2.3566349518935371E-05   1.2974734548453725E-10   7.3790490590637937E-04   9.7972714739835102E-04   3.7702750585520292E-06   2.2962682674075061E-01   3.7304611609579344E-06   1.8165458043231256E-03   1.7526450771660437E-07   2.7927023097642505E-06   6.6150420255110487E-07   1.9498153274021511E-04   6.1232639286691629E-09   4.9034320988260698E-07   1.5662654947242022E-10   1.2035059998738509E-05   3.8691120767790806E-04   1.1887111220033784E-07   8.7059491123695051E-05   1.8914843783348799E-06   3.5967520486961683E-10   9.3354442343351842E-06   1.5313737529849714E-09   7.1894624547761049E-07   1.3802736358003289E-06   5.3533864270322184E-05   1.0529401354743391E-05   2.4525635817705134E-09   7.6187564245453684E-08   1.7539386526905044E-07   7.5256592085637970E-06   7.0344111329577042E-08   3.2026394429124414E-06   8.2338885813152794E-08   1.8222960849386942E-05   1.7645504304045029E-08   3.8885455988264132E-07   4.8764397010811570E-04   5.2372502967121697E-02   1.7964646044414877E-05   4.4144315114467969E-05   7.9769259740419456E-08   9.2054836259047748E-04   1.2618602937643043E-06   1.3450742399543394E-04   7.7066349889294604E-05   7.6396068872825232E-04   5.8161726813284648E-06   3.5466509082031698E-06   6.5560228880269496E-06   1.5886517534456022E-06   1.1649424780779982E-07   1.0353308365537977E-06   1.6687860072741930E-04   4.8103559637983486E-07   1.0242830555858229E-05   4.1414815195106487E-03   4.8666762104599281E-06   2.0594746356520841E-01   4.6513204144111561E-06   2.9665695771272532E-03
  5.8619175995005706E-15   5.8580637361010531E-15   1.0176200395141219E-06   4.3509068106506912E-09   1.3928040824096668E-08   7.0616042485056842E-12   1.3698801919197382E-07   8.3909204774093802E-15   1.2045301900243964E-08   3.9442655865935826E-13   2.3242299484621893E-13   2.3021042986146439E-07   1.6158321526063587E-06   5.2609358717572074E-08   9.6491426683626213E-14   4.1717806036039916E-07   6.7053819400000695E-10   5.6618216731338794E-10   7.8211507260761123E-15   1.2433723262963651E-13   1.1561608685381630E-08   2.3058105968818842E-05   7.1440078015318578E-11   5.2792577602176218E-16   1.4822431564924980E-06   1.6125287707185051E-03   2.2665966980597425E-05   8.3493394018642449E-09   1.2581344328539621E-06   8.7476279432788415E-08   4.1444435738780085E-10   6.2332559520943212E-09   2.3987069718715741E-08   1.5166633799114315E-11   2.3012708112228719E-12   1.5933232425249099E-11   6.5687541103868069E-14   5.1452091054927232E-12   4.7700863363254861E-08   5.2936304327244346E-10   9.7764558829532058E-10   1.7830713069768162E-10   1.1975068752564062E-13   3.0845695539810380E-10   1.8836148123379661E-05   1.3776274914462966E-08   1.0656713221890267E-07   7.3910023233462234E-08   1.2033295633430551E-06   2.5020744621952996E-06   1.9705859794810855E-07   1.5724137639823016E-09   3.2865363949051061E-04   1.2241051105849873E-08   3.0354325175679540E-04   4.1953148313383998E-01   6.9688434882889236E-05   4.2293733062802762E-09   1.2041282324194631E-10   4.4241944738727590E-11   5.1783105335097862E-11   7.5859950563926369E-08   9.0273895351533672E-05   8.7983016116619254E-09   1.4249971731504832E-08   1.6334449271871487E-06   4.8719439875612499E-10   4.8093517720916523E-10   1.1245306751461686E-08   1.7818543890838287E-09   6.9908888346315540E-10   3.0873239406280070E-07   5.1814366147493092E-04   1.5792051056363808E-11   5.1022220055269658E-07   7.7914515159225412E-11   1.5527263118182364E-06   1.9850665927675658E-07   1.2167139365628494E-07   7.8351182761398760E-06   1.5526247500222455E-05   3.3006649221835624E-10   3.6164790805595207E-06   5.7781432958363995E-12   1.8551327496052568E-09   5.6825140153003938E-09   1.8798806076016925E-08   3.9975557379184589E-13   1.6392006149808614E-07   5.7176990168006662E-04   4.0562986837867197E-08   1.4479930885820366E-06   3.7960873021793589E-11   2.8474314301937821E-05   1.9212066693279546E-03   4.0435909960879611E-07   1.9524909113809405E-06   1.7611613077830434E-05   9.9269456484158434E-06   2.5077055186290708E-10   2.0598974997127294E-08   1.4763116671083696E-07   3.9708678526444153E-06   1.3347911303040490E-09   2.8750396405284811E-07   2.5503652967487687E-11   1.8048528460374152E-05   5.7726638961385875E-04   2.8055342604205064E-11   1.3072316936316273E-05   1.2513440185771715E-08   2.0162718930684102E-10   2.9145237096059793E-08   1.4232586780943083E-11   1.4166857180841267E-07   5.6693141406498220E-07   2.2731564564505662E-06   3.7234228217066775E-05   4.0955000201507375E-10   1.0841120146333372E-10   4.4549688324449734E-09   2.2930593609470131E-05   1.2925409677328926E-07   6.0000517216689944E-08   2.8915394680442882E-08   5.6526433918946314E-06   8.4919078395241538E-10   3.3052075532555829E-07   2.5267114322502979E-05   7.8429119004248517E-06   4.5635771670355691E-07   1.8403963455468982E-07   2.0990804896631127E-10   2.3680024946626829E-04   1.2913309866973344E-09   1.1549794209918681E-05   8.4649691461277926E-06   1.9081362386526102E-03   1.5787331092118460E-05   3.5295545920957047E-09   3.0115188511119677E-07   2.2765898037437701E-09   2.4561406057698931E-07   8.7050893323407816E-07   1.1903248358443490E-05   1.8543252051094823E-09   3.9221728785266245E-06   4.3844629083420802E-07   7.9372066459674489E-09   2.3919915228903245E-06   3.3590459288991231E-07   1.8965124603890213E-05
  2.1438168802328656E-12   4.9215673573036787E-13   2.9364759427557332E-10   2.3129002280829094E-10   9.9537319839285165E-01   5.2128732144146694E-08   7.3874056472179285E-06   5.2666414382930492E-12   2.5373083522354743E-10   2.4900615400275931E-10   1.0676385326198934E-11   1.0515698963744677E-08   1.8133446093842370E-03   2.3184690558504428E-09   8.7565148865943283E-09   1.1549827044611146E-03   5.0759558814490491E-06   8.3748219276219595E-09   4.1153413719877484E-12   8.9642202616943656E-11   1.6426910551847686E-03   6.6206164113411028E-06   3.9342911980874345E-10   5.8445422483446881E-11   3.4292894543851550E-09   2.1433362412804015E-07   7.3793027954706885E-08   1.2305288088737915E-05   2.2476856605140035E-07   4.2574071665528935E-08   6.6741903213840123E-07   8.0492731979177453E-10   4.1194477978809292E-08   5.5081917065811939E-08   6.1661888246785748E-09   8.5601724997629141E-09   1.2031504280381160E-10   1.8463086606722871E-09   3.5289714312424410E-06   2.3904456618530560E-07   2.4461674601266127E-09   2.1122093274151526E-08   3.4332878770244667E-08   3.5870943917100326E-06   8.0014334853485576E-08   3.1929963365280014E-07   5.5410961943601039E-08   2.1151973788199865E-06   6.7823126168156059E-04   1.1016910378749110E-07   1.8399678589450442E-08   2.8943945850882563E-08   1.0938920289183230E-06   3.0756210785852928E-06   3.2063341119886882E-05   4.3620546432413104E-06   5.5791906529966060E-08   1.0857864257653399E-07   1.6570525140565775E-09   1.8561054163578573E-08   1.6918333440069982E-07   1.9776463077338393E-08   7.2751787132289043E-06   3.4257857609724696E-07   1.4510195476878319E-07   6.0605814929854862E-01   1.3064838357183799E-06   5.4069817233940375E-09   3.3018564910716032E-07   4.4462416759291125E-08   1.3053489855679591E-07   4.5837554513384454E-07   2.1626174734838117E-06   5.3202250989991963E-09   3.6868376662085782E-08   3.9058446907288154E-09   2.3688016029085572E-04   6.2313380449696511E-05   7.7098953922522386E-08   6.3565598678706463E-09   1.8987862333309258E-05   2.5691190478948359E-06   1.4078271275153433E-04   1.1499420182475353E-09   2.7343077427954473E-08   8.9896078080158976E-07   4.1018336724040047E-07   1.8286289052859712E-08   9.1392751825287031E-09   5.8378535691633029E-06   1.1115383510781127E-06   4.0491616282722524E-04   1.1944213154423756E-09   1.9449552286184341E-04   2.7270449207550667E-04   4.4083046151965487E-04   6.1046032718159660E-06   1.9031958408208014E-07   7.7451520525917095E-01   8.6361203707177452E-07   5.3070156962941055E-04   1.4931247729289540E-06   8.7684217053943725E-04   1.1794633928016016E-06   4.1366103403736037E-05   1.0039097766640686E-08   8.2693844282412212E-09   1.1893421658545672E-07   1.6232412517372428E-07   3.8247922514595585E-08   1.1401105981586510E-05   1.6693410823909925E-08   1.5750279455905189E-04   4.6987372483432559E-09   2.0412709775743331E-06   6.7028571047469986E-04   5.9043598154816135E-01   4.3341532095426535E-08   4.9121773669546688E-08   7.4598479707593062E-07   6.8634298058772191E-07   5.8172875081736238E-09   2.2020122045841506E-07   4.0336277795553342E-06   1.0239298052678271E-05   3.4722524108552643E-05   6.4533365097565773E-06   1.2202971830126412E-06   5.8730218057342509E-01   4.5256552093218295E-06   7.9768106227972273E-05   4.6897154198330206E-05   4.6474543371339695E-08   3.3681824490590801E-04   1.7951060657466840E-06   7.8012912890548217E-04   5.5079432430551635E-06   7.8514697359691004E-08   9.9122792606706973E-06   3.0749966952335466E-06   4.7213662738370322E-06   8.4638994286671153E-07   1.1230164232832669E-06   1.7859382064357432E-05   3.4885052034018317E-03   1.5431310993443521E-06   1.1310844001928786E-05   1.6279403932626393E-03   1.4310227910883188E-05   3.9188165748621799E-04   1.2699675891015387E-05   1.0313244927221386E-03
  1.3362265622586462E-10   1.2989550483921122E-11   1.2405033870002062E-09   4.2220143878772716E-11   1.1723599035002323E-03   3.7664499094180167E-08   7.2159541817660182E-07   7.8075451566538142E-11   1.0683333266309871E-10   3.3040800084232485E-09   4.5973843714913312E-10   1.5837385181417342E-09   3.0078225262078039E-05   3.0574130106566628E-09   2.1645029408818560E-09   9.9404280651881294E-01   8.8507777838055631E-07   1.2042267548430164E-09   5.3965803524478756E-11   3.6068474470596991E-09   2.7433948693504868E-05   8.2724659118517063E-07   3.4497619609661332E-09   7.9314144040400878E-10   1.7033324319152468E-09   1.1859489845736798E-07   8.1879895652574887E-08   1.1135323974464752E-06   1.1089834469850327E-07   7.7552501794820539E-09   6.6733765315282883E-08   1.8989492269957990E-10   2.2091527775408094E-09   2.7491423376695331E-08   4.3480582977698637E-10   9.3889210070205517E-10   1.7539735078311461E-11   2.0020818209445459E-10   1.5092651425487643E-03   1.4275445845299879E-05   1.3693163955753889E-09   5.2046129299520380E-07   2.3291803469530216E-09   5.2197690116545768E-06   1.4442024409589700E-07   1.0680363813764700E-07   1.9084079778670931E-07   8.4375933504431841E-07   5.6413120778321135E-01   1.5530760554915991E-06   3.0510043373258426E-06   2.7829498594205614E-06   9.3733178155257570E-07   1.5772170713270303E-05   2.6482613034664452E-05   2.3433965087364024E-04   6.2001576170761650E-07   3.4124425568904027E-07   9.8792923972182160E-08   1.7278861164553897E-07   2.9943606284021523E-09   4.7243545282549340E-08   9.8941761382360343E-07   2.6061057990228526E-07   7.7561078410722008E-08   3.8794109908496222E-01   1.1321805698293457E-06   8.2894969564722658E-08   1.1225984677899689E-05   4.5005166599885339E-06   4.1313458128687549E-07   1.0080062112653309E-06   6.5774680424535777E-06   1.8436413837876944E-07   1.1806209339225018E-07   7.4398122406638688E-08   9.9298879829842022E-05   1.1886366034989432E-03   1.0193695745759389E-07   1.8901399255659362E-08   5.2942728904465384E-07   4.8901480562495964E-05   5.0591359262155555E-01   1.0687379888389927E-07   8.2814828265033589E-07   9.0643029204897140E-06   2.0261655982542265E-06   1.9217879922430605E-07   1.5939762163836827E-07   3.6828763840462787E-06   3.7552369717317768E-06   2.1991736522149852E-05   1.3062179280302562E-07   1.9521553171293774E-03   5.5363219530052137E-06   1.9414245855917814E-03   2.1290390797701502E-04   2.4381496774710162E-07   7.1907368157960502E-03   8.2293216448548200E-07   3.1932990212691498E-03   1.0318886077622605E-06   5.6412155651580609E-01   2.1431261718638046E-05   3.5061530371842062E-04   9.7758680422321558E-07   2.3310180949323220E-08   1.5244493241917906E-07   4.9322529018279735E-08   3.2843645992533285E-08   2.1466157995140026E-05   1.6928099017888453E-07   7.6629731910520961E-05   9.1177526570154922E-08   8.9114394094181429E-06   1.6606948725524343E-05   9.2201651314731457E-04   2.6366135630952380E-08   1.5502029080061611E-06   6.0824511358680528E-07   4.8155861007050856E-05   1.5261996347844576E-06   1.5141870847662868E-05   1.2471536183824284E-05   1.1351063159076485E-04   1.5431483194803999E-03   5.1461462789545097E-06   2.4597136845167514E-05   8.7807947996120916E-04   1.7493247481771866E-04   1.8405469739370486E-03   1.5432230487410252E-05   6.2549313588899746E-08   1.3611121503741580E-05   5.6584668744892450E-07   2.1000983255495709E-04   1.1074830747355453E-07   6.6258379094322845E-06   1.5658712732285085E-05   1.2195520456127911E-04   1.4110011886086844E-06   1.4808555306137290E-05   6.2271536333956238E-05   8.0722010560426740E-04   7.4882302274175729E-04   5.7139137268371132E-07   7.6406483590739518E-06   4.4597180708742268E-05   3.5839413084548508E-05   3.1876611212563007E-04   2.7789359633598605E-05   3.1194224004341202E-04
  1.3754177894352698E-11   4.1418454616441268E-13   7.2481097651910924E-10   2.0676292853010564E-12   1.0275631672871923E-05   6.2651278551754255E-10   3.1132718476303727E-07   6.5411493964412399E-13   1.9303545076320816E-11   2.7053421847218472E-10   2.6390793241369749E-12   7.1181357766142069E-10   1.6871664130409140E-06   8.9137545559994903E-10   2.2092935370298283E-11   1.6018237082150578E-03   9.7931325345803450E-11   6.2244538974926206E-14   1.2137944411138462E-13   2.5620399748459477E-10   7.5359145379651081E-07   5.1802178722894771E-07   1.2896399585515630E-09   2.2930054221188555E-12   1.3035214385260359E-08   1.0466207065463164E-06   2.9221758690099084E-07   8.8939196217509362E-08   1.8417113296949124E-07   7.2147545051022782E-09   2.8028915683265791E-09   1.8402265698573008E-11   1.0084518196805844E-09   5.5459714814207472E-09   2.3415598806869862E-11   7.5776512430969990E-11   8.6418303633563403E-13   2.4054357113470706E-11   1.3167847259826411E-05   1.9302928378812927E-07   2.0448777486040516E-11   2.1934949576251924E-07   6.1063191403427960E-11   7.1286046156095217E-08   2.0085233049093080E-07   2.9571404808193567E-10   1.3602864950907169E-08   1.4123969740922250E-07   1.8331592422377144E-04   7.4330236674333877E-09   5.5623650319892590E-08   1.8000424889495905E-09   1.1393176003073052E-06   9.4864943149597449E-07   2.7116507456016659E-06   4.6857263941006504E-04   7.0896381418937934E-07   6.3613148799686644E-09   2.6264501065283850E-09   3.7574303732520479E-09   5.6676275756163040E-09   1.3254435031128893E-09   1.6995238973851651E-07   4.4637260667134864E-08   6.2067956919699357E-09   1.9569280682503205E-07   3.8262882143276432E-07   9.2222461493402934E-09   1.0180771338995054E-06   3.1396959831760768E-08   8.7333541198549861E-11   4.1255893429486598E-08   8.6704488723213773E-06   4.9843833496433136E-12   3.2074337185971108E-09   8.9331678579733958E-10   2.2346310499786939E-05   8.9835396979272825E-06   5.8775097706435270E-09   2.4586118299999751E-08   5.0053208531212957E-07   5.7338254053537953E-07   1.4131700960837086E-04   6.2596184662153988E-09   3.0460294584928004E-10   7.3925848929163094E-07   1.8946894925173557E-08   2.1528967806644501E-10   1.1591394001474530E-08   1.5154960016864867E-06   7.3149129421339119E-09   1.7587835651096548E-05   6.1748915442331756E-10   6.1406352618391532E-05   1.4681474277489116E-06   4.1533396074507153E-05   2.6724201379027014E-04   3.4055923533604392E-07   2.5392253966745722E-04   7.3395801777570287E-08   2.8237726851359607E-04   4.3873580861281747E-08   4.2799678766106902E-01   7.8463012808431588E-07   1.4439458119298922E-06   4.8552677440215890E-09   8.7145495090983921E-09   5.5812417101215822E-07   1.9713080382749808E-09   1.1322466810339664E-08   1.8547429133640701E-06   8.0283615517260458E-09   2.3723169143691915E-05   4.4156794433481765E-10   2.3027214523698614E-07   6.6566551379446490E-07   6.1450347054552395E-04   1.4596093381855999E-08   5.2563983667500720E-09   9.2306926057806138E-08   8.2918948022851082E-08   1.0443020369203380E-10   1.8336316199489047E-06   1.4686646344815196E-06   5.9452778150889191E-06   2.0585826753894698E-03   7.7438732513588624E-07   1.2762694009697853E-07   2.3996131096602397E-04   3.1875068502570041E-04   7.5328779530106895E-05   1.7669805237340107E-06   2.4677805875603423E-09   6.3630347038243334E-06   1.2900902135749395E-07   1.0603791292073410E-06   3.4513346571397339E-08   1.4400538473605245E-05   1.5168365362374409E-06   8.4175653795487685E-06   2.4380931840336184E-09   1.9793185645264435E-06   7.1680881615834811E-05   2.2086923469425663E-05   1.6538615388261640E-05   3.5363537649335719E-07   1.4088361286144535E-06   1.3244623090459773E-04   4.8644579561805867E-06   6.4199243109224109E-04   2.4371599978409231E-06   6.9363083703625689E-05
  5.4006270242884488E-10   2.0964898718162902E-10   6.0614436101580050E-12   1.4648277538056851E-11   1.0357335226476783E-05   5.4850976102928263E-07   4.5326589991996738E-08   3.2355676476314793E-10   2.6672024609488100E-14   6.4595115715650167E-08   9.3029605339442594E-09   9.4903244809333563E-09   7.7998018146980486E-07   7.4911446052684832E-10   7.4847916211991389E-09   1.5678693029157827E-03   2.3229708255468610E-07   2.7922252646449968E-08   1.2532635143983358E-09   1.1383265770207046E-08   1.0741393742714212E-06   3.0805129401435489E-09   8.3811952375764694E-09   2.8434955222285846E-08   7.8545857390229513E-12   7.9143645265779990E-09   9.3645702038717517E-10   2.6201376117248988E-07   1.0318555976850859E-09   2.6674214190602909E-10   4.9811745815758922E-09   1.3134725269719697E-10   1.3737489701865230E-11   2.3421008211245102E-07   1.2621245535242100E-10   2.1591982282337558E-11   2.7416131403477073E-12   4.8240598533604819E-11   1.2975240410240616E-05   8.7132773505507212E-08   3.4999073652079271E-09   6.0758804610823118E-08   2.5525456153920002E-10   3.8169242906179550E-07   1.2347267361044482E-08   4.2591298406595066E-09   1.4729656716086719E-07   2.8778875030094620E-08   4.2808288088227159E-01   2.2770654116007109E-06   4.9417709402381627E-06   7.0759073277333132E-06   2.7029286888518712E-07   4.3392513770416992E-05   7.0680834272561227E-06   2.1876492619266713E-06   6.4915805199464966E-09   4.0324463578807711E-07   2.6334662727105656E-07   2.5427534383002056E-09   4.3589955963269340E-09   9.4248599900615167E-08   1.2796043563918417E-07   3.7009933648798201E-08   1.4251144833717651E-08   2.1575468748682741E-10   1.1987203660169051E-06   8.2588050172634785E-08   2.2054599959427355E-06   1.1913074649166925E-05   6.9247416686876880E-07   1.5406825301511948E-06   2.2383275851476036E-07   1.2173661232315712E-07   1.6898743578268276E-07   5.5365291368484310E-08   1.7718991916713827E-06   6.9357468206546111E-06   2.1688558249363160E-07   2.8968979055293516E-08   1.8014586867342031E-07   2.4500041666579163E-08   5.7210262313789704E-05   3.2074503113843910E-07   5.9118968329723680E-08   2.3300485493994776E-05   1.0399157619033105E-09   1.1637415636010803E-07   9.3697671332447601E-08   1.7487722031843270E-06   1.8558648776493351E-05   1.0354369605630238E-10   3.6260629019067826E-07   1.7917368869061064E-05   2.5966934641142958E-07   3.1835943178130455E-05   1.0506990724448322E-05   4.3647778747852374E-08   1.4078302624258418E-03   1.6850685377539901E-06   7.4422248961129476E-05   1.5775837391839204E-06   1.8313260055776549E-04   8.8463344410389138E-06   7.1989701755089321E-06   1.1138083836476647E-07   3.6510708015805074E-08   1.5846498469185249E-08   1.3512402533126605E-08   1.8604431824710409E-10   8.5142026317023780E-10   4.7960560442490045E-08   1.6176323396732339E-07   3.2967972185593401E-08   1.8545061652851992E-05   5.3636782288851920E-06   1.0121220756819328E-04   1.7008987815559988E-08   3.2489886275592015E-06   2.6791997507844129E-11   1.0075025378812461E-04   2.0115665826884430E-06   4.1023673928171254E-05   1.9022753651907288E-05   3.0787827463353627E-06   1.7683003392390091E-04   6.9152467675921566E-09   1.5987064896765087E-05   3.4785106159570107E-04   2.7117547662092608E-05   1.9738437478640939E-03   1.1478508840089719E-08   2.8621000821743007E-09   6.1015304432371018E-06   4.5988030331526601E-06   2.4209976600628746E-06   1.0754906546344376E-08   7.1586756368901715E-11   1.6371929185279429E-05   6.6737921440695395E-04   9.7845732035305758E-08   4.9868629249522325E-05   1.5669128619019883E-07   1.1038102592533993E-03   9.1867906641184607E-05   4.2529076151423415E-07   4.1707321939577545E-06   1.3306842861272845E-04   2.4989131472397758E-05   8.6224490947515870E-05   4.5905698792973427E-06   3.4525145708816871E-05
  7.0569120178374607E-10   1.0986789953126094E-10   4.6709754215079108E-11   1.1427470749664831E-12   1.0138970425025483E-05   4.4620169734443228E-09   3.1645043199994948E-08   2.8387935608276633E-09   1.1396959835084544E-11   3.9121566845686512E-09   4.1281306592939356E-10   4.9748892154766977E-10   3.7701534410855312E-07   1.1257958835304016E-10   2.8494032979755729E-10   1.5349824547106294E-03   4.6430774978199991E-08   1.0768948829374588E-10   4.7099396635115934E-10   3.8465805736202143E-09   4.1061306680146803E-07   2.2970972846982731E-09   2.7269441002412457E-09   7.4852574219863764E-10   1.5533009585535641E-11   9.5430905911786603E-09   1.8952753572286163E-09   7.5748852450933016E-08   3.3131437158495241E-09   3.3199016004480667E-10   3.5701858258155500E-09   1.0737115756078957E-11   1.1793565805089611E-10   5.7099488728925607E-09   2.6083452609366109E-11   8.3353701193914852E-11   1.5070111190252057E-12   1.2338816054790988E-11   9.9396069865853998E-01   1.4769044865277294E-03   3.9005180732270180E-11   1.3215141480668047E-05   8.2087597114520997E-11   2.3904385488865308E-07   2.8822418253149480E-07   7.3014127441110465E-08   3.4665895431850454E-08   6.7916697723976131E-08   1.5850134967014828E-03   8.5748275923585132E-07   1.2726903421091442E-06   1.3987651618200154E-07   2.1208141667118682E-07   4.0957310324812212E-07   2.3646472083382286E-06   1.8404487590611111E-05   1.9480058511087071E-07   1.7862172345354967E-07   8.6100635733320452E-08   2.6771420321903230E-07   1.2789561818408129E-08   9.9423094903427656E-09   2.2589387309369247E-08   2.4942656354808824E-07   2.2935576256744400E-08   1.3235772058157324E-04   5.7903424780913205E-07   1.5755116322750936E-07   1.2791749870665609E-04   7.9797170081726865E-08   5.9570615404389461E-08   6.2427408896170006E-07   2.2693497920299578E-07   1.2096517899469894E-07   1.9220668534043716E-08   6.7602645112309736E-08   3.4037924612835111E-07   1.1242310933425846E-03   7.0215484033356488E-09   1.8048525963543570E-10   1.0872449826216085E-07   1.1628914846946239E-04   4.8782006428372071E-01   1.7998344033144305E-07   1.5949451313918424E-06   2.4202712646330877E-07   2.8677959935412712E-07   4.1768338008743957E-08   1.4253832559703026E-08   4.9787304244472297E-07   7.0269509422419541E-06   2.7266980098729199E-06   1.0979203673735423E-07   4.0989650044863525E-06   6.6629290037496687E-06   2.1865468524603983E-06   4.9330599388948306E-06   2.2257704765239930E-08   2.8413875563798653E-03   1.1739792740466081E-06   5.0046002184241067E-01   1.8621755471799594E-06   1.6376291118774193E-03   1.3341624695857551E-05   1.6119001396616673E-03   1.0019599750929785E-06   1.9103457089754283E-09   2.0516003929710385E-07   3.9595391466195576E-09   7.5121693803624385E-09   5.5270666432610678E-07   1.2824296167403405E-07   1.2500045073136125E-04   7.6885151591567078E-08   7.5375453219518150E-07   1.4639175626371054E-05   1.7346685694182793E-05   3.3459167495171615E-08   2.0893730673625166E-07   1.8378193320978804E-08   7.4075487790245979E-07   8.2069641635326171E-07   8.0689293945494686E-07   1.3637430498064848E-06   1.1618423459549925E-03   5.4933471171104054E-01   9.1943330099219081E-08   1.3660443447962896E-05   8.7664224164276571E-05   3.0457899052369459E-06   5.5476253484620597E-01   6.1053250386110964E-06   3.4292045768267489E-09   1.3294767890940532E-06   1.5740823663291687E-05   1.6301976821605832E-06   1.2977866616390484E-07   1.1110496659705713E-06   5.3967711957639224E-06   1.7614801897920598E-05   4.1946123987790573E-07   5.7080263093137605E-07   1.6760771002460888E-03   1.1480379001530511E-05   2.9843077054369316E-05   1.4999404011217858E-07   3.0426724897815532E-06   2.9396141665671014E-04   1.3903005408552299E-05   3.6818631607690606E-05   1.6011896833098546E-06   1.8543990454404611E-05
  2.5710477721629887E-10   4.1596685854478554E-10   1.1101175640614655E-12   6.2789680759972766E-14   2.5989246026223575E-07   4.0716149217692783E-09   2.8116526866350840E-09   3.2075585352416867E-11   3.5493378471034833E-13   8.8408808049572512E-10   1.3039448216536202E-09   1.1037499855835631E-11   2.4700372218414932E-08   1.4695007664218767E-12   3.8859579847509652E-12   1.4048307709519930E-05   9.4308652031671201E-07   3.1136874802723733E-12   3.8194281388036622E-09   2.0143041926062623E-09   4.2246050503869350E-08   1.5132648270517529E-11   5.0408013574943904E-10   4.3905878943211656E-09   1.0442977957364965E-12   4.8082698434312832E-10   3.3405930084991096E-11   4.5977403847139847E-08   9.5655919569444768E-11   1.4756081441281107E-11   1.1246561035044879E-09   7.2711395492787910E-13   3.5231738705652845E-11   2.1993929368703856E-12   3.0491085599243879E-12   8.7764982715724590E-12   3.7426354232730790E-13   5.3249914614735322E-12   1.4992608339330800E-03   1.2317775395872370E-05   1.8870347878788813E-12   1.7356039892381414E-07   2.4102363156168191E-11   5.7423196515849984E-09   1.1637813540659413E-11   1.3228057981056773E-08   1.1506388308842925E-09   1.0831083525736791E-08   1.4826589809354131E-04   5.7792082584149491E-09   3.7555191493288277E-08   1.0079377402570358E-07   8.2650588071895003E-09   3.6238509574858630E-10   2.1147528842948252E-07   1.3724398981527847E-05   9.5534993282814179E-08   6.0887530026743202E-13   1.3483804430286535E-07   2.7845906521924835E-07   1.2440924715179007E-08   1.1166858614694317E-10   8.9745935086862356E-09   2.1935249852150545E-07   8.4870180001136146E-10   4.0063648815130446E-05   1.0666278562156545E-06   1.7063439159600399E-07   6.2603352566250659E-05   1.5670706199060353E-08   2.5157313988807431E-08   2.2224279643640926E-13   2.9420146382413568E-07   1.3164281176610452E-07   3.2983997235101878E-09   1.4491583978436304E-09   5.9294777880463690E-07   3.2686003372621095E-04   1.1283081081809837E-08   4.2929593388813240E-10   1.4657757232451603E-10   6.7053655607598232E-08   5.5252468164481485E-05   3.6466236352847029E-07   2.8633364163646644E-09   2.1098426534236104E-07   5.5523737684126722E-09   4.9667337680261187E-09   2.0246495782772510E-09   2.0543142622377034E-10   1.5024915393840434E-05   4.9309665160340058E-06   1.4647240298620781E-07   5.2531328814706218E-07   3.9853625273795065E-07   4.3539162539928403E-07   9.4811647376304460E-06   1.6181354690494906E-10   2.2125215479540936E-06   6.1427883130330975E-07   6.0227368249901809E-05   3.8015160149346198E-06   1.4981315960147575E-03   1.0856587978226824E-07   1.2586962256406605E-05   1.3384082530251735E-07   1.3073147445018969E-09   1.0262687033764925E-09   5.0892894140404115E-12   1.3867398007522133E-08   3.4934805453492396E-08   2.0427421937220648E-08   8.2922255755521501E-05   8.5271616711366123E-09   3.2227804807683358E-07   2.9463117780567443E-05   2.8439258827194216E-06   1.2297882772284788E-09   1.5069179738217641E-07   1.5440212709235104E-09   1.3021291458570438E-06   1.1538766628796053E-10   6.2813545180526197E-07   1.4153139116657086E-06   2.8499534936948978E-06   4.4254359316257574E-01   2.1608680634866354E-08   1.4410074611732032E-07   8.2555002899865055E-07   3.6538012213567844E-06   5.6997323316414633E-05   4.4801374956711811E-06   1.0802900461385410E-09   7.1843831114777160E-08   3.6038203030939889E-05   9.0164006433910640E-07   1.4662590980170382E-09   4.6405551174964593E-07   2.2646539557634703E-09   1.8727781868908568E-05   6.6980334241855182E-10   1.4849786124136037E-08   1.8462286126696144E-03   7.4650773844771960E-08   2.6584437138656854E-06   3.7268023856341903E-08   2.8976481950350850E-07   2.2058005307098447E-06   1.0691116168462859E-08   1.2443492141150266E-08   1.3614713829936792E-07   3.4908722547225833E-06
  3.5479186157968625E-11   6.1100215444230578E-13   5.1382729922377818E-12   8.8619989144068797E-13   3.7309503084972497E-07   1.4643569274231081E-11   1.4286406626399061E-08   1.0251854750644807E-10   8.1253759361401025E-12   9.1318982486204589E-10   6.6066205218953892E-11   2.9634791715103564E-11   5.2319963392537480E-08   1.3498816585488545E-12   3.5870525347150937E-12   1.4032925680678151E-05   7.8513078364667631E-10   3.7989073544487422E-12   1.5526374516347727E-12   4.3365270718822432E-10   3.1807398006584943E-08   1.0639099313569796E-10   1.3284506583294866E-09   9.2144489329898571E-12   2.4459732687506684E-15   3.4099363836811647E-14   1.0485362369992371E-10   3.9672173247164245E-09   5.6985799373630612E-09   3.8013630297554672E-10   7.6504366585000839E-10   2.1568480827242940E-13   1.0392325792917645E-12   2.8160684719302664E-11   6.2772577819093074E-12   1.3659398317051914E-11   1.4565315088315105E-13   4.3826788702233379E-12   1.4825462124924433E-03   1.1785889246951427E-05   5.7701285843618970E-13   8.2756468959171818E-08   1.3856233083014246E-11   6.5799718704571379E-08   1.7162071964586722E-08   4.9213030820857388E-10   1.6091209833807357E-08   2.4651449134923255E-10   1.5607118594088368E-03   7.0606154043710281E-08   1.5103274530615749E-07   4.7449761019016512E-07   5.7916924301926566E-08   2.3491459507280388E-07   3.7500057369009539E-07   9.4069221315086882E-07   8.7516362710186745E-09   2.8700288902476539E-08   2.3572497077731652E-08   1.7053401678169353E-07   8.6680981686483695E-10   8.7100534530536377E-10   3.3177592686839902E-08   1.7590330038091492E-08   3.1633856854617430E-10   1.2285626178021872E-04   8.3967649201923045E-08   1.2435727960480629E-07   1.8095974521510665E-06   2.0653097679115106E-07   1.8857570836005949E-08   3.0585599441125827E-08   5.2592874497255442E-08   1.0209495969840391E-08   1.4005450375541757E-09   1.8880622816644357E-07   4.1619169490921260E-07   4.1543867045925168E-05   7.3402769560815908E-11   1.6407505025968970E-10   1.6121821537382736E-09   7.3931821762701183E-06   3.0027134752491272E-05   3.7454994863947783E-08   2.4381915757065689E-06   1.2064465904764527E-07   3.8140522445976813E-09   4.3597833843235944E-10   8.7210833100295410E-09   4.7707808735457954E-08   8.7810002837867815E-07   9.8771174279252967E-07   1.3357472493996247E-08   1.2552736808288352E-06   9.9892921004645738E-07   7.5701035365871231E-07   4.4778484708822708E-06   3.8284067463395502E-11   2.6125283720087642E-06   4.8960704400983604E-07   1.0437708523680609E-04   1.8256775950763042E-07   6.1934973965217186E-05   1.0349312469291834E-05   1.8481488199591550E-03   4.5137740163897593E-08   6.0082536839853929E-10   4.2972707119787121E-08   1.5015250236465815E-09   5.8825527704742663E-09   2.5135783543479733E-08   4.7528613472490645E-09   1.0249692373802156E-05   1.3636093069553092E-08   1.5529315515505263E-07   2.7666970196790189E-06   3.0206258949718061E-07   8.5384277261028691E-12   1.5660638650597197E-07   1.1997065205452624E-09   2.0075162402060258E-06   1.2707945146391806E-07   1.1509158052301453E-07   2.3823250311591387E-08   9.0609820448200266E-07   7.3842547454790162E-05   2.6346135842925009E-08   2.0990518106179955E-06   8.7123332195451800E-06   2.5649142122900427E-08   4.3737448262978307E-01   7.9938733408598393E-07   2.6967864544782323E-10   9.1963278576596785E-08   1.3512734020701552E-06   2.0666910619025413E-06   1.3121727988663884E-08   1.5251549355696638E-08   3.9326417636125889E-07   1.4675488230303982E-05   2.7917844662269872E-09   1.3398282376326363E-06   2.2010285157385138E-04   2.3090353016938927E-05   1.5047519747818396E-05   8.3840555054608107E-11   5.4383070738025796E-07   6.1703125384573118E-06   1.4181731599790496E-07   8.3704461656108236E-05   5.8391842277961234E-09   2.9869928905241747E-06
  1.9587889037501749E-07   3.6257128932925508E-09   5.8716291445186849E-15   3.6948050408076156E-14   1.9671706523556619E-07   3.8594270786587372E-11   4.4527877170476944E-11   3.6313609133342681E-09   5.2847490703810767E-17   1.0400804178853993E-06   1.4084452113550010E-07   7.7079175980774109E-12   2.7808355525273403E-09   1.0842321326119575E-12   2.3252474430836294E-09   3.2057831190008081E-07   6.3636910559845338E-10   4.9819882199251008E-12   1.1291588065548322E-08   5.9303800024409215E-08   3.6567048398445162E-09   1.4946343978365683E-11   6.6577984928269572E-08   1.5821270945805528E-09   5.6264291384342258E-13   2.2547803525920800E-15   6.2779608414981841E-12   3.2692200367688944E-12   3.9646828654438745E-12   5.7178267759850887E-13   1.3320484486648020E-11   9.0478264092370178E-14   3.2992366602086925E-13   4.9626623884891405E-10   3.1755467363037511E-15   6.3046329101382275E-13   1.3547382011118554E-15   5.3289348282573498E-15   1.2342770507601898E-05   1.4897123712684403E-03   2.2038108501344110E-12   1.2227332382840862E-05   2.6265776325483895E-13   1.3031923461114509E-09   2.5212152581999914E-09   5.0806609004331684E-12   1.1932804117111817E-09   1.8128638874097565E-09   5.2619269276860506E-05   1.0515166498982191E-08   2.7565383175786027E-08   1.3379297102765128E-05   5.5030687293426772E-09   4.9473830735535345E-07   1.2130418862832508E-08   1.5310554659612906E-08   1.7331837930543549E-10   6.8243867830668945E-09   3.0515893266580866E-07   4.9724928986491446E-06   2.9607464108422561E-11   7.9261001809864947E-10   2.2300651678662323E-09   3.7561829681018661E-09   2.6999232101228452E-10   3.8027389932017489E-05   1.8043565424629339E-07   1.0650429584480530E-07   7.9505733825587906E-05   5.1654872626371204E-08   4.0179598940525404E-07   1.3782747081013051E-08   9.9552578800715134E-10   9.6071141966114632E-08   3.9037534029870637E-10   4.0122497344787003E-06   1.5140074951952515E-08   9.9439270906750139E-05   5.0136600123093868E-11   1.2564396364721386E-11   2.3506303415321230E-11   1.6242478688201260E-03   3.3521777613335985E-04   4.2303948956710593E-07   1.5038108965873280E-04   1.3179547270483655E-06   2.1343364367425864E-08   6.5825471497922944E-07   4.2249848208678456E-10   2.1022271818214223E-09   4.0828458595421603E-07   2.8890010414448851E-10   7.4592485945221585E-07   1.4576274067559238E-07   5.4867048831087105E-09   2.4049593337942638E-07   5.2928136048065371E-07   2.5913351825099172E-12   1.9606773629681101E-05   1.0505112054213817E-05   3.8471915997591923E-05   1.9282598616492379E-08   1.5807688743166284E-09   2.0631585528980197E-04   4.4106750438499243E-01   6.5196103351760570E-07   2.4398899993892412E-13   1.1222506476050849E-08   1.2494276994978439E-10   1.0651946659346863E-10   1.5502763912973810E-10   2.6966028461782070E-05   1.3320481906161352E-06   4.8165403302521267E-07   4.8858491453755835E-08   3.3669645786286569E-07   1.1766917742189426E-07   3.6297105785527965E-10   9.1661990450377140E-08   5.0730774254002283E-11   8.5060662821453869E-07   1.7686800723185326E-08   1.1744491175987639E-07   6.9342639518575309E-09   1.2813529627622933E-04   9.8320344336661371E-06   4.6462614889665231E-10   1.0921218098474367E-07   8.8300539398790695E-08   1.2382422633316708E-07   1.7125072198945475E-03   2.3594180100344695E-08   7.6796422061990594E-12   1.9048183993150927E-08   5.7970783879078254E-05   1.8441039631901096E-08   1.0267309774840303E-09   1.2122866735663512E-09   6.4983187476245794E-08   2.7915138147578038E-04   6.2058814758322108E-09   4.5093154471376784E-06   7.0106424940119682E-05   4.3615478287981515E-06   2.8884047250872794E-07   1.3097393972038236E-09   7.2023387385296491E-08   3.7014368579880631E-06   8.7183189237304609E-08   2.2828303408655154E-07   7.7501209981890840E-08   3.8425185091835244E-07
  5.8877985972877141E-10   4.2363523306051583E-12   3.1995600350776057E-14   7.0983037760959343E-14   5.0934490929841153E-08   4.6453176900324055E-12   2.3947728039263098E-13   2.1370757531179023E-09   1.7676324387120973E-12   2.3115646119695235E-09   9.4078385029289506E-10   7.9239569250241754E-13   1.3004696072420718E-09   1.3050895241422197E-12   2.5464084032261907E-12   7.0992906417448193E-08   7.5749867305613294E-11   2.9638748543619020E-13   6.6191382760680050E-11   3.1039072853386372E-10   4.0101439772232189E-10   9.5120950836492814E-11   9.5075615438855933E-10   4.6941369724080178E-11   2.4615009329027714E-12   2.2262555574949528E-09   1.3778869088425460E-09   1.3550326170273722E-10   3.2190246867334984E-11   5.0016093781800407E-12   5.9720424691051615E-12   8.4728762457566766E-15   3.1575813408496113E-12   2.2038876697882046E-11   6.1277516864873382E-14   1.4595982333913704E-13   1.4860791141801593E-14   1.1590011639049052E-14   1.1838933821493745E-05   1.4854921061979247E-03   8.5971044758150427E-18   1.2062131380407183E-05   3.1327340823454567E-13   5.9223789070959081E-11   1.0669729853419753E-09   1.5846830114749994E-09   1.3005932394271127E-10   3.3397612228979562E-11   1.7857549088496829E-06   1.1499272058062772E-09   4.9490180882840009E-09   2.7738890485839857E-08   7.1833992208245114E-09   1.6021206679211263E-08   2.8156659356746438E-09   1.8295106131230422E-07   1.9729168971994737E-08   8.8520031473530713E-10   3.6026894817599103E-08   3.2437677981166420E-07   5.1170509235460707E-10   6.5546897135594737E-11   6.0014425608733817E-09   8.8594798297704412E-09   2.7708627080187866E-10   3.8735671223498682E-06   1.0471999754023333E-07   2.5844451964322080E-08   1.5652618225022732E-03   5.9506589342074245E-08   1.1290595679418392E-07   4.3719956417586794E-10   4.1527197096498756E-08   4.3227799962258613E-09   4.3621371834143480E-11   2.5600351864569754E-09   2.8721356275305040E-12   8.2844582602556837E-05   1.0989213784811770E-13   3.2451697819845074E-10   7.8089976477104971E-09   7.5703228082786819E-05   4.0156896908908261E-05   7.9596323823286882E-08   2.4018299789436450E-07   6.2381345378192365E-08   5.8936364581131056E-10   2.6374576244559407E-09   2.5202190008722250E-12   3.7248334933328242E-10   2.3226869859315408E-07   4.6692577438265283E-09   5.0076031071920090E-08   3.2294875938838073E-08   8.6188668378524812E-09   6.0688012116675901E-08   6.2834318094378080E-06   5.0861359979549410E-09   5.7039611267937238E-06   6.6746612921176669E-06   4.6304263655048541E-05   4.3995540034327411E-08   2.2781295611213597E-07   1.6529783075710989E-07   6.6541311706657175E-05   1.5877285891449891E-06   7.9603082975426890E-10   2.7716976024408904E-09   2.1485464896905987E-11   5.5529070023056457E-10   6.1736033744566756E-09   8.4061289363995194E-08   9.2178917587654199E-06   4.0753282581151318E-07   1.5758325332080620E-10   2.6891174460104131E-07   1.3777139263997584E-07   1.4409888434780626E-10   1.5096299875040764E-08   2.5622782942853034E-10   9.9144224276522716E-08   1.7878119374432714E-09   2.6198839769871320E-08   8.2900665157872563E-09   1.3030028298832033E-04   1.7026678284424329E-03   5.3267531458779851E-10   3.0753283841071000E-09   2.0208946908795485E-07   2.4219683911051651E-06   1.9828524192979711E-04   2.8838087977693970E-07   1.5033320609330069E-10   3.3038582195565180E-09   1.9406912210084593E-05   1.6585526995890143E-10   2.8632389416276217E-09   1.5119887334285635E-08   1.0129537468216862E-08   4.7716356267827795E-05   2.8136275654002799E-09   1.0035344344403812E-05   4.4213618833051904E-01   1.8656254862178005E-09   7.7933421151240876E-11   1.8481354291969748E-08   2.2564198330349936E-08   4.1595017310295138E-10   8.5213457138276262E-11   2.5710085201986648E-06   2.0409191918028942E-07   1.4459354353262804E-06
  1.6586506750018972E-09   5.1115945338168345E-10   8.2923498796955116E-13   4.7286494784064618E-14   4.4620657921757153E-07   9.4065567705444530E-11   5.1026449464819225E-10   3.9250448737790362E-08   5.9897515975907814E-13   9.6323302964060798E-09   4.1955119506747311E-09   8.2015042958857561E-12   1.1769978204497252E-08   1.7194321280844033E-12   1.8027110387570255E-10   1.5047679983732968E-05   3.0640515924790945E-09   1.7263612873474753E-11   1.6775035980032236E-10   9.5974927372700305E-10   4.9532427033234953E-09   1.2606131916600372E-10   2.0597474519492152E-09   1.8467770994555447E-10   2.0944167991253361E-12   5.5840460994425301E-10   1.5945007272900817E-10   1.7157020093526901E-09   4.2463453592729785E-11   8.8031618605498236E-12   1.4565968178954320E-10   3.9019341114062734E-13   8.5746130023565306E-12   1.7100580710139678E-10   6.5468574339065846E-13   5.3930762221625877E-12   5.5238540421140359E-14   4.5178323467364453E-13   1.4781862495643506E-03   9.9396872194467256E-01   1.1924789504913384E-12   1.5088995314103172E-03   2.9455184159426934E-12   1.3220283159392353E-08   2.7970833079844037E-09   5.8386671787953987E-09   3.7141882359691958E-10   7.1252869012891591E-09   6.7370249369902224E-05   8.4515145959503265E-09   9.8730033100276652E-09   5.7447919821873454E-06   2.5055736328079046E-08   3.5857089294187408E-07   7.4537900707118207E-07   1.6878435251893781E-06   2.2414163991468973E-08   3.6838304683162841E-09   9.1040040447835093E-08   2.5886350417902979E-06   2.6348177069527511E-10   7.7699560938038081E-10   2.3269638560244949E-08   2.2881141492843553E-08   5.4084614460169531E-10   1.1846743256962451E-03   4.2309566068764787E-07   7.1709585800112300E-08   1.6155282762633329E-03   5.5967519988128629E-08   4.8965280512089318E-08   7.6498978839173453E-09   2.0774997071566445E-07   2.8452039664069266E-08   2.7880035482983577E-09   3.7059738135294883E-06   2.1913865586156992E-07   4.9619000352199566E-01   1.9411917228167938E-09   2.1683305620084658E-10   2.4484712649423517E-08   1.6176622455544526E-03   9.8982365458629351E-04   2.2406584437289014E-07   1.1157316437723601E-04   6.7541290783547205E-07   4.4716731233821334E-08   3.7362464833973359E-07   3.5914024419485245E-10   1.9918523231791885E-07   4.7724250588742867E-07   2.8443084247362800E-07   3.7505958440369421E-07   1.3454883843745044E-05   3.1269276126912364E-07   9.2532698981319955E-06   3.2693943620297322E-06   4.4371237081603518E-09   3.0793364942751695E-04   3.0440707029015101E-05   4.9209505993201957E-01   5.8322294978983130E-08   1.0072159903491176E-04   1.9436248436270143E-04   5.5075295225691889E-01   7.1412345725613052E-07   7.0969202472069449E-10   2.7624730901386836E-09   7.9280619262177652E-10   5.7490930023226617E-09   7.7281549102441523E-08   6.3745382633382670E-06   1.3548628820290260E-05   1.5370961662962696E-07   1.8127037932047930E-08   2.6792329600047102E-06   8.0282482677825021E-06   4.7191301701023776E-10   3.6104628547403875E-07   3.6931803869105174E-09   1.5693642823256850E-06   6.3800792523439308E-09   1.1625729192972895E-07   2.6943336861827750E-07   2.0575173869579965E-03   1.6059417901273896E-03   1.5353653750240436E-08   1.8890828312497024E-07   5.9063329340292615E-06   1.5838871190259857E-06   1.6333439050062396E-03   2.1857850147203699E-07   2.2839567185407145E-10   2.4984994295635905E-07   4.9960122312158431E-05   6.7706470170593696E-07   6.0869430801140448E-09   3.7163425610969815E-08   1.1753465137540608E-06   1.3850245338245572E-04   7.3751037576693149E-09   1.9812164766526248E-05   5.4961188092349300E-01   4.3800407074685091E-06   8.5558952649767597E-06   9.7684240268730851E-08   1.2543836563051735E-06   7.9153126386011119E-05   1.6243900842101663E-06   3.3055394828353755E-06   3.3293518810961223E-07   8.2977016381348269E-06
  1.1243894295211740E-08   1.1042832709660710E-08   2.6861476786509220E-14   4.3201134910020285E-15   2.3115540036773114E-08   3.9010958103012558E-12   3.6317080159407884E-12   1.7502359695692661E-07   3.6072757952495604E-14   3.9329082477074078E-09   2.3895351789584808E-09   7.2336925644920639E-13   6.9714469365180589E-10   3.7791996062840789E-14   4.4356327434870764E-11   5.1262256743241941E-07   3.9597892082888632E-10   2.6137025381432884E-13   3.0420334016074778E-09   1.5076482977897986E-10   5.2749285605046727E-10   8.3926602612753446E-12   1.2020389900986967E-09   3.8992691703930536E-10   7.4690761691409286E-14   9.0560704652117615E-12   7.6670112508158501E-12   3.4268838172726165E-11   3.0147334839333075E-12   4.3448345921863596E-13   3.6448536458347646E-12   3.5194562373230004E-14   8.1389384839927130E-13   3.2937286062402925E-12   6.0041298570659816E-14   4.1971947308144941E-14   1.1224125864972918E-14   3.5896908624345716E-14   1.3504711591351812E-05   1.4993638119095651E-03   8.9662703263871366E-14   9.9396134280928028E-01   4.7895005299203493E-14   2.0776461851118576E-09   1.3549640184442906E-09   4.8553612684105099E-10   8.4609213451364682E-11   7.3424892353933810E-09   3.1793872524221993E-06   1.4719026876371995E-10   3.3888668995063981E-09   3.6602075160468085E-07   3.0160594366521610E-09   1.0372710271455163E-08   1.3016436911203222E-07   1.1796783562076685E-07   2.4282535978761911E-09   7.6917990876848238E-10   2.7135616837254075E-07   1.5460797973778934E-07   1.0508923319983050E-10   2.1039974757904944E-11   4.5619083494555840E-09   6.5403726340749634E-10   1.3724195384062088E-09   9.5325516306169869E-05   6.4404283654498355E-08   2.2484027659266468E-07   5.5820452097661200E-01   7.3675854787552458E-08   2.1359606966034269E-07   3.2939865574539340E-09   4.4599175986828430E-08   6.1296337779758827E-07   2.0229728764686858E-11   5.3815536236472893E-06   3.6242455871270104E-07   5.0033990857806065E-01   1.1817962970614887E-10   2.3279580550158403E-11   9.0523436829367944E-10   5.5761692748269776E-01   9.6394420170058549E-04   1.6199290424669417E-07   1.1781471445336673E-06   1.1701812844189042E-07   1.2258553277489012E-08   5.1884975348684401E-06   1.2356692420722353E-10   4.3013473759588151E-09   5.5305296236209728E-08   6.4733260744236041E-08   5.0516063605666473E-08   2.4853995089216022E-06   5.3384312288339978E-08   2.2962944404066598E-06   8.0748005526898705E-08   6.0179606031096612E-11   1.5924641981999098E-05   1.8714641998915117E-05   7.4736128529256582E-04   1.4493195036419266E-08   5.3598220384599327E-05   2.4435310475931666E-05   1.6067162808162160E-03   4.5857907654837071E-05   5.2647005182870230E-11   2.4875533606033478E-09   1.9737359332850242E-11   2.5225464093388471E-10   2.2219321208957967E-08   2.4721989258973738E-06   5.1029304718871543E-07   4.3844799550237351E-06   1.2549619708148404E-09   2.0586002797722131E-08   4.2257061505751961E-06   2.0532212278026868E-10   4.1856131288523231E-08   1.4760334001935755E-09   3.9310982867186517E-07   2.3532843101774606E-10   2.6164535764072678E-09   1.4570311659449507E-07   5.5113082617386877E-01   1.5732731978967618E-04   1.2368834208984899E-08   9.8628780880603919E-08   2.5717838582183073E-06   3.8611478479499556E-08   4.7440573172287756E-05   2.1588872915104350E-07   8.9267000316510857E-11   1.2446541262091643E-07   3.2248001005173804E-06   3.4678990895263549E-07   1.3113966575476709E-09   3.6191785733539357E-09   1.0363834997868418E-08   1.9149406734203199E-06   1.4709007516588763E-08   8.4118713820437787E-05   1.6171009689777680E-03   2.4725071598979230E-07   4.0269760642159224E-06   1.0836206862076141E-08   6.5943935671790258E-09   5.1347595652756255E-06   8.1682808001417118E-09   8.9154301708312309E-08   1.4351220960333756E-07   1.0693038831406423E-06
  1.0148894356665761E-09   2.5311771822902396E-09   7.8943458308618741E-16   1.0580189031188687E-15   6.9628266562207154E-10   3.4627660047085517E-13   9.0847931043250385E-13   8.2284132812612117E-07   4.6839193140173593E-15   7.1122098336513852E-10   6.8972013201071894E-10   6.4311903172285410E-15   2.0525938684907845E-11   2.5995508838450233E-15   8.0717003508449946E-14   4.0745774650325222E-08   5.7148494931167046E-11   2.7904126585344411E-14   1.6346722634671458E-10   9.9761735882784659E-14   2.8070858975060328E-11   5.1062804634190189E-13   1.0209407157399307E-10   1.8475009536592666E-11   1.3291391188859408E-14   2.0828551056529283E-13   6.5283815854153356E-13   7.1861376792356231E-13   1.7028669241625318E-12   4.4785141203646533E-14   1.7092715162365192E-13   1.5373890236294590E-14   7.2885412971846732E-16   1.0000965026976022E-13   6.2152818483574427E-17   1.5244878708481298E-14   1.5129740130134005E-18   7.4582070303592456E-15   6.5425079031563606E-07   1.2410882010357388E-05   3.5931310772869242E-15   1.5182322197227229E-03   5.3000585891153639E-16   2.2659138295393115E-10   7.9729718369107674E-10   1.1895067115110459E-10   2.8729558097268877E-11   1.4470407422178278E-09   3.3164348421099700E-06   5.5934110825205429E-10   2.9193005132277345E-09   2.7609058461189123E-07   4.1752039110694135E-09   1.0394607837928168E-12   3.2160165575167844E-08   5.7874077972672981E-08   1.0302363106475280E-10   1.3018797651644368E-09   9.3928883577858548E-08   3.3713260672208186E-07   5.8051904896616857E-11   3.0279442045500367E-11   2.2325856909141790E-09   1.8013744121824247E-11   4.8954024675145403E-10   3.4340300535584937E-05   6.3234822895079487E-10   1.9620943983274496E-10   5.2215742864341148E-05   3.7083283653126286E-10   1.7006337815685551E-09   2.2404852459081486E-09   2.0449924408092100E-13   6.9086745188972352E-08   3.0358287446092705E-12   1.3492395924938975E-05   1.0665669873609155E-08   7.7994370809872349E-05   9.5963371353278595E-12   1.8343777440788538E-12   1.8109133169178595E-09   6.3295699709024997E-05   1.3053860369570142E-04   6.2806137242931614E-10   8.4682745283885965E-07   1.4466126864728070E-10   8.9063845910755159E-09   6.7799374619455413E-07   8.5570253177668686E-14   7.7650368867121743E-10   9.6113797266105354E-09   6.7783911442172492E-09   1.3940586818316462E-08   5.7026838664703984E-07   3.5679486352604868E-08   1.6367800436603817E-07   8.1510107252843214E-10   3.4232078019306174E-11   1.8828729565049984E-05   7.4161454801834900E-06   1.6002635680305887E-03   2.5113830060684056E-09   9.3112166880495932E-06   5.8816403553317427E-06   7.5938580778402818E-05   1.1346540001142220E-05   6.9023634412053132E-12   5.4374339946429930E-10   4.2365717733662373E-12   2.5375112219052667E-10   8.1097932123549557E-10   1.2858183939443244E-06   5.1592659883118340E-10   2.5170137080220986E-06   6.7333445252081830E-10   1.4422992974354705E-08   1.0809736738851270E-08   1.2210426598918975E-10   6.7858557603780370E-09   2.9516574229581147E-11   3.3946938220172887E-08   7.6397422047037706E-10   6.6879499214439489E-12   2.1028561769105310E-10   4.4324680103858033E-01   9.6606894648744047E-05   1.5087494685461833E-12   3.2663845209844314E-08   4.0916082541088194E-07   1.9926636391085475E-08   1.9462969630337297E-06   3.6851605531120351E-08   8.7044731680069755E-13   1.1106715644563967E-10   9.4332833029101246E-07   5.3515342940105030E-08   1.3371370703005118E-09   2.9195478447710717E-09   6.8750228644158946E-09   1.2873716575649300E-06   7.6472713863855677E-09   8.6710360360164480E-06   6.9447829793152174E-05   6.8732017469703935E-09   8.1431011229085632E-07   2.8848264851211026E-10   9.9398591609526416E-10   3.6830901583195529E-06   2.1453934998291219E-09   8.2524031477213107E-08   7.4585945337368382E-08   1.5826844542026204E-07
  1.1107248603973749E-09   6.6423189281769070E-10   1.6503501544011775E-16   2.5724806250757526E-15   2.1511682827484626E-09   1.0018545404442727E-12   5.9307605261883062E-14   9.2637684953622482E-09   7.8074620707630775E-15   1.4394742856943844E-09   1.3751989052359150E-09   6.7353029889853619E-14   7.3081224288967007E-11   6.5125898340787384E-14   3.1251935490046697E-14   1.4010608191670530E-07   1.9913597859458138E-11   3.0098124365345071E-14   5.0635181613975294E-12   4.3451634032368946E-12   4.4736089668626571E-11   5.2137707465546210E-12   1.0091491823287245E-11   9.0089575015268406E-18   3.0672450899166588E-15   7.0865141835299524E-13   7.3323678480638395E-13   1.9202802172756191E-12   4.4316753748281869E-12   7.4051945758480528E-14   6.0592021968504040E-14   6.1186228916093546E-15   9.8251581759905813E-15   4.1295104787962223E-13   1.7536193704691341E-14   1.1107611934160094E-16   1.6219888311936301E-15   2.9441210975390135E-14   1.1971245808255993E-07   1.2493093308059910E-05   6.5040022389541994E-16   1.4996121150213787E-03   3.9528589481622573E-15   5.6655412589902864E-10   2.1999043309534890E-11   8.8355156220804440E-11   8.7479648371962962E-16   2.0246016969188723E-11   1.3016587276749858E-07   1.7152478759876609E-12   1.2610518826436374E-11   2.6544704476392658E-07   5.9425546053411048E-11   3.1418992947676863E-09   1.5440987387790643E-09   2.2105841882113533E-09   1.0814399330778631E-11   7.7111719457307095E-11   1.8571463592729000E-08   4.2923551679133379E-07   2.2703944225718966E-11   2.9882460036238918E-13   1.4551301659465087E-10   6.0509634343217879E-11   1.7800116192396603E-11   8.0103752975250893E-08   1.1771083541926406E-07   6.4452883500027888E-08   5.9943221722313068E-05   4.7367117740941208E-08   5.6234080412230391E-09   1.2401648408765831E-11   1.7566449383803634E-10   2.3480210616986366E-08   1.4323087964397965E-11   1.1980544089789554E-06   1.1842620289229763E-10   4.9974122650286689E-05   9.3953015766636560E-11   1.2402641504840499E-12   2.0436621018141936E-10   4.3830360653086176E-01   4.9939071029015601E-06   2.5708334748773090E-08   6.2221651236493114E-07   5.1237284364960287E-09   1.0173426975214516E-10   8.6443656807853300E-07   2.2057120957084621E-12   3.6770505084990005E-10   5.5509950379060615E-10   4.8468928410599007E-09   1.1916225065042589E-08   6.1883474228386226E-10   4.7940780293506005E-09   4.2854878031535426E-10   1.6545350124426625E-08   3.7601141360417259E-14   3.1620408499029509E-06   8.5922170738536265E-07   1.5009774793921335E-04   9.9691183110197136E-10   5.1600537857748244E-07   1.6333920239757474E-05   2.0730015480202304E-03   2.4494788490828320E-05   9.2210930266244421E-12   2.0680157508217143E-13   3.5229720684175861E-11   1.3856522047077539E-11   2.8410647177654837E-10   1.8905929990662232E-06   7.3315636303793379E-08   1.9999021198697625E-06   6.0562722710541191E-10   1.0747461512498133E-10   8.0914542577899696E-10   3.2866405510695903E-14   9.8547160339612236E-10   7.1236680915885443E-13   3.4679785572524807E-08   9.5740322772476550E-11   1.1418621467421035E-09   1.2718626975897753E-07   8.8026547935592326E-05   2.1809417075752930E-10   1.0236945667384764E-10   9.9556288955320744E-11   1.3239118124611318E-09   7.0267739704702096E-13   3.3818326897850451E-05   1.0612581308799555E-08   1.5561114642555557E-11   3.5101999887980610E-09   4.2646078940299967E-06   6.6101446975424075E-10   1.8973282047670846E-11   5.6268537669321767E-11   7.4266037141394047E-09   8.4561934478794656E-09   8.6353635428155473E-11   2.4145397591232768E-05   1.0697068627442241E-04   3.3583958707620686E-08   1.8502877711402787E-08   5.6853823203690227E-11   2.0034602822820379E-09   5.6533316435466374E-07   7.9959780491173881E-09   1.7330952342426515E-09   7.1898540737327736E-10   8.8252919574952281E-10
  6.3101810760143548E-11   1.4560578630271237E-09   4.8339600503915240E-16   2.1773000648431939E-16   1.4720340861511515E-09   4.9682292800420034E-14   3.1591958599240855E-13   2.0026412837054640E-08   1.9283871876570001E-16   7.6047360578653283E-09   4.1533521888291376E-08   3.3890979785611305E-14   1.1818775905017967E-11   1.7890300134061272E-15   4.2509817340653591E-10   6.0598591567579914E-08   3.3524469354475578E-10   2.8004081338041379E-14   3.6294295363999627E-09   1.3394635214990030E-10   4.9622800598321560E-11   3.0740929126159999E-13   5.7412169927070143E-10   4.2686263458773792E-12   4.1756933780206720E-17   1.0316985269464494E-12   7.8197864679707759E-15   1.5480260747428613E-11   1.1787150403378516E-14   1.4361584064481923E-14   1.0830719334863309E-13   4.1563876229770284E-16   1.4935617902451515E-14   8.8361651635902544E-14   3.2174014881377241E-15   7.1598105043281150E-14   6.6244311931395733E-15   8.4706811471625584E-15   4.6217229820413388E-08   1.2230745462123262E-05   5.1402865506840587E-15   1.4686084253251171E-03   5.6798491862866896E-14   2.7093138166124727E-12   3.8888709773279994E-13   3.3394844996246208E-11   7.2089871830849921E-12   1.8146034110831154E-10   7.8085248519450399E-07   2.1044316155189025E-11   3.6376916402520878E-10   2.8240528322120285E-07   2.8044400695554887E-10   1.3641050479799387E-08   3.2032896421265213E-10   1.6082413241804789E-09   1.1620669899479420E-10   6.3044492943171963E-12   5.3743635526628671E-07   7.6419496841139759E-08   1.6756479422374449E-17   1.1331953782400705E-11   2.0231735036766916E-10   4.3492805387463335E-11   1.0756315290736628E-11   1.4117396718743222E-06   4.4295809969903875E-08   4.1778186891922231E-07   4.3780748202347830E-01   1.0704934543780563E-07   5.3220012307691386E-07   1.4845816425013813E-11   7.5862146566438498E-10   3.7042564183011180E-07   2.5444681718250874E-11   4.6555246797976077E-07   4.3533623396570154E-09   3.0384398176988623E-05   2.2135273687839048E-11   7.0074719211479876E-12   6.6888265061016878E-13   6.1813442902930002E-05   6.6089293988307272E-06   2.4560077621481808E-07   9.9549751335839258E-07   2.9723544680614717E-07   1.9561973271339426E-10   5.3858698522618618E-06   5.4764273756323170E-13   6.0575864441035800E-10   2.2239727419326002E-11   3.4136644084293271E-11   1.9341180251757380E-09   8.6345984430828624E-08   2.1667883416516735E-09   3.5992948021812425E-10   1.2900455415878186E-07   2.0316057969866712E-10   7.1156187588503717E-07   2.2160764543875728E-06   1.1706309983883715E-04   3.1780700258806671E-10   1.9136777696880124E-08   5.6378771741844679E-06   1.1732253466444356E-04   5.2696293352203117E-08   2.4753100948763397E-13   1.6976429065523730E-12   1.0926524438327780E-14   8.4859574723817498E-11   2.7564750136141956E-11   4.7066617398116073E-07   1.9933091406102796E-07   5.1800479142704300E-06   1.9183614884982970E-10   2.0512301339218503E-11   1.7600243222100836E-10   2.5922289027171865E-12   2.6022960567612353E-08   1.3156058608175651E-14   6.9737668081017504E-07   1.1663990993216657E-11   1.5177668211888804E-10   6.9738235159201514E-08   7.3370116532989446E-05   1.5003177783261972E-05   4.1367804254235539E-11   1.8879976657359665E-09   1.1535866030339506E-07   7.6169090648956960E-08   1.9587468231443368E-09   9.6880477060067465E-09   5.1277732553106546E-12   2.9053936077966479E-09   1.1585436158258360E-07   9.3570402229284162E-09   6.3069004899946440E-13   6.8455157368384301E-12   5.4603427039257783E-09   8.6600523631231167E-06   1.9688529740758678E-10   2.9326081562113681E-04   2.1333249026253428E-03   8.6345697203472859E-09   1.6260180873223304E-07   2.9256558935342380E-09   2.0255295698712522E-08   5.9796807217643574E-07   1.6132810371128358E-09   5.9176962194499208E-08   2.2878072971958943E-08   6.0240613912757193E-07
  9.2879005967807892E-16   5.3349614860161575E-17   7.0848763551320324E-15   1.4554085438688662E-14   3.2119953745556991E-15   4.9671725751266723E-15   5.8588882608610980E-15   1.9084571082428545E-15   1.0880809465316085E-13   6.4046953645449327E-16   5.8955822372852877E-16   6.9350882119875967E-14   1.1409839694433776E-14   3.0411000609121707E-13   2.4432786135290335E-15   6.5173799127624594E-15   8.6143544295020951E-16   1.8866753545120850E-15   1.8284249031782659E-15   1.1956607908317908E-15   7.5576245243615282E-15   2.2251113060136717E-14   1.0642684902772910E-15   6.4787420350409386E-16   2.0538074638751181E-13   8.2267623358462767E-14   6.3426095934796124E-14   4.8058929231799369E-15   9.3871322707592275E-14   1.8177104830621872E-13   4.5828474034765861E-15   3.8621599327713330E-14   1.5029844858851229E-14   2.0996252848362028E-14   7.8050800181284932E-15   1.1227766201400700E-14   5.3101047799781856E-15   4.4875241362981268E-14   4.1810986495122831E-15   8.1880768875876871E-15   9.5956766276021835E-15   1.0052784344841972E-14   2.2853560318852685E-14   1.0313324191434248E-11   1.5868911724575191E-11   1.4363788105282345E-11   1.7280496360200089E-10   1.1971611205526834E-12   1.8213037417119701E-11   1.7775518036714279E-12   1.0836533138192537E-12   1.0051542348562170E-13   2.2957735503027147E-11   7.8683832828262592E-13   4.6246236223905903E-12   5.0203106548884654E-12   3.8842088725153838E-11   2.8230971793210356E-12   2.3320459013876394E-13   8.5897109727188014E-13   4.4765460034810258E-13   7.4427088750231122E-12   4.2384959311172990E-11   2.5004053890529779E-12   2.0150984255199118E-12   3.1105795256245117E-12   1.9152167441342556E-12   2.1678201921713325E-13   3.1201598918220776E-13   2.8422063687808108E-13   6.5554096129355859E-13   9.1291834495836039E-13   1.2540953538923062E-11   1.7762606367779631E-13   1.2803806921549959E-11   8.7589555975124631E-13   1.0297359868092062E-12   5.0852870187861824E-12   1.4420883958672466E-12   9.2872491162917146E-11   1.3249031180346897E-11   5.3030796894580454E-13   2.7330754955958539E-12   2.6615828786088866E-13   6.5901683606251079E-13   7.2346784112198955E-13   4.0450111733300000E-11   2.1206527080618854E-13   1.7439932380621780E-10   6.1809728775439498E-11   3.6889390691794504E-12   7.3315357351500272E-12   4.0047664379454437E-13   5.4098892948870186E-12   7.3823365380737368E-12   9.1394912804877373E-13   1.1058243678909977E-10   3.5637618919225246E-11   6.3029976038389302E-12   2.2906712544884184E-12   5.3552538758234099E-12   7.3546299744094485E-12   6.5869084548690272E-12   1.5450193780656948E-12   1.0839659215890508E-12   7.4161337556302844E-14   1.3560155061247661E-11   3.7217728573052817E-11   4.8827311106945187E-12   9.1358827368620535E-12   6.3084290834621004E-12   8.5095086091085590E-13   3.6362857740477693E-13   2.7419634541711885E-13   6.0141659793114702E-12   2.4769450078977139E-12   2.1275358731067707E-12   6.9450823014820834E-11   2.9544850374054775E-13   1.8274310850713935E-12   1.7365356172547914E-12   5.7476439619566185E-12   1.1015459701240049E-12   5.6726322120310820E-13   3.2006545740535581E-13   2.2263468749342261E-12   4.6844473945519635E-12   2.7320916588826250E-12   6.9726077191638098E-13   1.0744290118552982E-09   3.5016927147859392E-12   9.8453583671028827E-13   7.2393288302623847E-13   2.9144665445706815E-12   1.3281582481109334E-12   4.0885364523597983E-12   1.4600590156288201E-11   1.5425078706341439E-11   1.3727387223862159E-10   3.5545630679206868E-13   1.6575991760562628E-12   1.0097398675670011E-12   2.7775469678608661E-12   7.9844813410391763E-13   2.8417566229036076E-11   3.5179983032133949E-11   3.4969094455402933E-11   2.8226027023886113E-11   1.9263329280049637E-11   2.0927852316109258E-10   1.1417428071106637E-11   3.8667364154032944E-11
  2.9660773809557718E-16   7.9733268637196597E-16   3.0813906591211623E-14   2.1980598195179872E-14   6.4480146487248044E-15   2.3033482524042814E-15   3.9224838322790557E-14   9.7101173578342737E-15   6.4999461274978247E-13   2.0631256430210506E-15   7.9150005793698801E-15   6.9043835264160726E-14   6.3393476733920076E-14   2.4275267292772433E-13   1.3228784805535073E-14   1.0678401950780205E-14   9.1608215585649336E-15   2.0451290021049733E-14   3.6320293296001241E-15   5.5487685772165957E-15   2.3778327661560656E-14   2.2990685022489337E-14   3.5144921818882345E-15   2.7323386368811666E-15   1.4760820654824062E-12   1.9288801771826144E-13   1.5911469216310524E-13   1.0611525127934147E-13   1.1258324092703624E-12   5.7719106565264835E-12   4.8572997926077471E-14   2.1926082334994246E-13   4.7600057700102873E-14   5.4050528584817981E-14   8.9723240715063692E-15   9.5817941282700069E-14   5.7224460260659598E-14   3.7938346973097918E-13   2.4238188487908909E-14   1.3823999549865879E-14   7.8721697688087833E-14   2.5084830744755673E-14   2.9660273891684193E-13   1.7235485437770726E-11   3.4586848873721732E-11   4.1426766749864953E-10   2.0783329118577408E-10   7.5803723677025081E-12   5.2295490005279012E-11   2.7916128069275795E-12   2.4883160025589218E-12   1.0005605066201090E-12   8.9364255706090492E-11   4.5852554202878994E-13   3.0237494829920304E-11   5.5955521619116273E-11   1.4740778320190807E-10   9.9740043242114168E-12   2.2580552062227548E-12   3.7207425747004637E-12   8.0698085804090369E-12   3.3455182539382904E-11   9.8798028745086953E-11   4.1218432943971232E-12   1.4772244776372650E-11   7.0758088363174169E-12   4.6540304365067107E-12   8.3778412908431564E-12   1.0800005999948356E-12   7.0432376569160856E-13   3.9364154185793467E-13   5.4265446746192264E-13   2.6155517845898822E-11   8.8767680730688154E-13   4.1489858017806070E-11   4.2381565181949307E-12   2.1641812683595782E-11   1.1309122316467455E-12   1.4278068604628539E-11   2.2659042948847318E-10   1.8893534734240080E-10   6.8940273862418385E-12   2.2282191965709203E-11   1.3175157517770917E-12   3.2907456834739421E-12   9.5824261406460290E-13   1.0859353810564564E-11   9.3742592864055400E-13   6.5181991993016847E-10   4.2464887919598412E-10   2.0589234007953914E-11   2.4037254947627057E-11   4.4156086438362475E-12   2.6474608197533626E-11   2.3916848743309264E-11   9.5821244144152322E-12   1.0368706830201883E-09   1.1414419902257648E-10   1.5477995788480865E-11   4.7051975994799894E-12   2.1481956460050868E-12   5.2393440615382790E-12   3.6588340613809914E-11   1.6150592962465459E-11   1.5811036550613865E-11   1.8291398800820364E-13   8.2902382677599524E-11   6.7951067497070857E-11   3.0475067209871364E-11   3.2853639592972334E-11   9.2223375982951074E-11   2.4690523283156020E-12   1.2532839189610970E-11   1.9665495640514739E-12   1.5259270440922279E-11   1.1860488979523215E-11   1.1034796784374537E-11   6.1425393589380841E-11   1.5843752825004433E-12   9.7474912924839102E-12   4.4220025330789109E-12   3.4754940634507873E-11   1.8029246699164164E-12   5.0096112695615638E-12   5.8146234683514289E-12   9.7686085616917152E-12   1.1044562711561778E-11   1.7235609108691040E-11   1.3129358852833039E-12   4.1320987579422624E-08   5.7222560492350583E-12   1.2264227069878983E-11   1.5321240003616843E-12   2.6204230394491449E-11   7.5765244559384264E-12   1.0252778141186775E-10   1.2256870785432427E-10   5.3420946574799689E-11   1.6610662540044056E-10   7.2634705556639515E-12   2.9412008411949859E-11   1.7569013154111992E-12   6.0450134553469681E-12   3.3439099124611936E-12   1.0916392052486032E-11   9.8371104689749203E-11   3.0654865480504774E-11   2.7359982293439633E-10   5.9860294739979816E-11   4.2210573785588725E-09   3.1290388223952618E-11   3.7092126107043750E-10
  2.4127683440801607E-16   2.4800170432485312E-16   5.1078967380721137E-15   2.9125123075647920E-15   8.9793735780767941E-15   6.6708825797328503E-15   1.8634271745080084E-14   5.5169202538830665E-16   1.1355494639353023E-13   2.4231057873884113E-15   1.5932137605631067E-15   7.3083643692460875E-14   8.4288111813295126E-14   4.7038690684981915E-13   8.4496094212106969E-15   6.7376000160551925E-14   4.1877316431750229E-14   2.5841307245243074E-14   3.5834966204364765E-15   2.8990342861342342E-15   5.7386474186278135E-15   1.1804745041626673E-13   2.7767786596031726E-15   4.8920460537235333E-15   5.3431366133573598E-13   7.4004951412418865E-14   2.5474201311588624E-14   7.8850856009573563E-14   1.0279575418685330E-13   1.1713931766240463E-12   5.9211906256891094E-14   9.5255722134535522E-14   1.3193787059403261E-15   3.1455213162302303E-14   3.5739578487400848E-14   7.0489304497549009E-14   1.9854290755512734E-14   7.2358484974445269E-14   3.6427093644966796E-14   1.7828035347109790E-14   3.6779544883970541E-14   1.2067253081087104E-14   6.3297645046184455E-14   9.2708431714677242E-12   4.4947869855362853E-12   3.7916125003430853E-12   5.4109995936240665E-11   6.0573376646752408E-13   3.9409599551402067E-12   4.0380937397302626E-13   2.8246359970559595E-13   1.0700038525892675E-13   1.8241638794630650E-11   5.9074370712049247E-13   3.1991179740203934E-12   8.4770596599062714E-12   9.8753370398656438E-12   1.2170344564427249E-12   1.7606575787791919E-13   7.0833484339987404E-14   3.3700681918945709E-13   3.4140715662613998E-12   1.8243738038430258E-12   2.7510593758176371E-13   8.0505867778298056E-13   1.0072314594095852E-12   4.4985555432477855E-13   4.4565168673526985E-13   2.6207515312660474E-13   6.2408116773310545E-14   7.5672352329673013E-14   2.9256088528440377E-13   1.5972122159601865E-13   5.0891660869431620E-14   1.7556099293256622E-12   3.2146289236346433E-13   3.5689540769765553E-12   2.1943796069089840E-13   1.8511977843996224E-12   9.2500131085430744E-12   2.6339643603459131E-11   1.1013684888893955E-13   1.7090560900695499E-12   8.0809429281825614E-14   7.3100377810594665E-13   5.2077604144716886E-14   5.8604891323239720E-12   1.1174636689447920E-13   6.2746831979075558E-11   1.5243289059527997E-11   6.8360692579027211E-13   3.3373417825064971E-12   1.8724120636238643E-13   4.2457719219504342E-12   1.1464640610062669E-11   2.0476417798633540E-12   2.6171434309336232E-10   3.0367370202309677E-11   9.6264415574468106E-12   2.9573774320450712E-13   2.5377351928419115E-12   1.8125043716872453E-12   1.1842468006376457E-11   9.2802064056845322E-13   1.0539763669197258E-12   1.5661932602210222E-13   1.6785350255852188E-12   3.8189439448652930E-12   2.2447232734151187E-12   5.9134227122063307E-12   1.7150212424835642E-11   2.3130270715544347E-13   2.3590295786360216E-13   3.7836389342373071E-13   8.8213654014933039E-13   7.7448150210475067E-13   3.5057904844650525E-12   1.5982995725872523E-11   1.6312492022709898E-13   1.2178016509674841E-12   4.3480342519884943E-13   4.0656195766558532E-12   4.4295465099654282E-13   5.1168110425619961E-13   8.7118147127626085E-13   1.7800918476340356E-12   2.2503700912316071E-12   3.9668349779890361E-12   3.0758163270320839E-12   4.0621975027265804E-09   3.2700707295106647E-13   1.3549014469790674E-12   6.4188949841153344E-13   6.0191537754147285E-12   7.6672952770656973E-13   1.7519322290908003E-11   4.9235941018125200E-11   3.8094157367324718E-12   7.6415837380087088E-12   1.2401067448215971E-12   4.5950381951466154E-12   8.2925386623309855E-13   2.2303097777372488E-13   4.7288628028703403E-13   3.8870990893008232E-12   2.9162408789901973E-11   5.3974557433666628E-12   2.5455410093441128E-11   7.5052512568398245E-12   3.7973842715067899E-10   4.0723131282874115E-12   2.4390142171609659E-11
  1.4412480802462135E-16   5.3927287114661501E-16   2.2377498906076094E-13   2.2181927034018378E-13   1.7940886302824191E-15   1.9979232976759511E-14   2.4348670636761164E-13   2.0583737847700178E-16   4.1262556467372117E-12   9.5970136725764275E-16   1.3980144829535605E-15   8.4374702495130229E-15   1.2862831892256098E-13   6.1291171818997625E-13   5.1201765752478350E-15   1.8716867584857617E-14   2.5060159329113510E-14   1.6300425308153489E-14   9.2135850808318325E-15   1.8508441968171786E-14   3.4455376088643863E-14   4.6690921644271835E-13   8.0510913493726412E-15   4.4552819368400667E-15   1.5200672775907194E-12   2.9511005502822977E-13   7.4563781281405175E-13   4.4085378696362115E-14   2.1884989256473108E-12   7.7188869732037497E-12   1.3571244753336365E-14   1.3403387328815205E-13   4.2299262066830801E-14   5.5026865528886969E-14   2.1497950962994361E-14   3.4920496844607475E-14   5.1815428781266323E-14   2.8428263199381402E-13   9.9102053081241438E-15   1.8210139654065354E-14   7.3435049059349264E-14   1.4473297799397642E-14   4.5242595416768323E-13   2.5436677085972981E-11   3.4435801715175064E-11   1.0331613738791723E-09   6.6559908381843703E-10   1.3800356665881400E-12   2.4843383437616019E-11   1.9964723134287296E-11   2.1185688882019493E-12   1.2209192332202171E-13   1.6771089763296970E-10   6.1211786489517497E-13   5.0479496915658204E-12   1.4954728602803916E-11   6.1891302354118186E-11   2.6653671984331276E-12   2.1877328656263651E-13   1.0803649798807785E-12   2.7470616472405787E-12   1.8024647517921741E-11   7.4207127490955098E-11   2.7809725527512729E-12   3.3970626830154060E-12   8.4019226592054924E-12   2.4053606618421428E-12   5.5758688594196682E-13   2.0869600899319359E-12   1.3221645778651875E-12   8.2348160963780449E-13   7.6904913123062209E-13   2.0478412355666943E-11   4.1166612097807902E-13   1.5323925370333025E-11   7.4118028156023801E-13   8.6418533821871848E-12   2.4358411306940344E-12   1.2944287194466676E-11   3.9314014898295734E-10   1.5009993457551727E-10   1.1353942500204864E-12   7.8085032020575232E-12   5.1660631528806370E-13   1.1920649872020770E-12   1.7503260819308616E-12   2.1073441743676346E-11   3.9186230868573492E-13   2.5115613813567258E-09   1.3017151605495110E-10   7.2694090721082235E-12   3.3525840155170102E-12   2.1934600592974028E-13   5.4352459191952584E-12   2.1848189770460291E-11   1.0617796445484800E-11   2.0113701100908423E-09   1.4417889331980887E-09   4.8137364933334999E-11   6.4298075882526890E-13   5.5781339110836479E-12   6.1771737072544307E-12   6.5253122565738858E-11   3.5411349231010630E-12   4.6094636912350738E-13   7.1696217127880215E-13   3.9725520242650628E-11   2.1042557847369595E-11   1.7176404188591400E-11   6.9585854174990899E-11   1.6575791729992460E-11   3.9514685804717957E-13   9.4044338361276996E-12   5.5296894615300836E-13   2.6802510397307541E-12   1.9482225182652871E-12   9.3205746704365217E-12   4.5545431400643796E-10   7.7069876171346345E-13   2.4250233265371359E-11   2.2539940421741881E-12   1.0371039699254498E-10   3.5161277339885894E-12   3.1231943918554725E-12   2.1818327962605962E-12   1.3152995015417137E-11   7.8577841160659070E-12   1.0734694833513275E-11   1.6855752938695727E-11   3.7803756490548121E-08   6.1922288427888946E-12   7.4065220331116011E-12   7.9269455882334169E-12   2.7494547361447873E-11   5.3324103566766585E-13   2.4226309687828146E-11   1.5883753836220288E-10   2.7878794409017733E-11   6.9771770341409036E-11   7.6004286525737143E-13   3.2541890239973264E-12   2.1190188190976258E-12   9.7205638114198177E-13   1.2558855337755782E-12   1.7704660362762544E-10   1.6495833153393363E-10   9.0341929464772576E-11   3.5832986424716681E-10   3.7480269401275748E-11   3.5348414607501995E-09   2.9030099836490224E-11   1.8659970893041427E-10
  9.4619776652317827E-16   1.0734127783050956E-15   1.7611006480531224E-12   2.7927195158557748E-12   1.4441821932719492E-13   2.6557881494024024E-14   8.9558644377629496E-12   4.2199878714847125E-15   2.9797068902560325E-11   6.5541782790714238E-15   1.2095089411928442E-14   2.5595285338566541E-13   1.6894842374044485E-12   4.7417838616705386E-13   2.9229845077989265E-14   1.2123198056532279E-13   2.0727693241443487E-15   2.2400923631500275E-14   3.3589255156409730E-14   8.6565765095148685E-15   4.2047726399834270E-14   1.6197943409160687E-12   1.9258121672657360E-14   4.2353627179223992E-14   1.1304679607591503E-11   8.8109081744159738E-13   5.6880320075971191E-12   2.0183132065171179E-13   1.3143821558737774E-11   1.2294493658587005E-10   2.6583258644283113E-14   1.8609697194359734E-12   2.8462028944422928E-13   5.4850955426683276E-13   8.8365692522577981E-15   3.5074635341185075E-14   5.9126105650115390E-14   1.4432361799751031E-12   9.5206681691361588E-14   7.5333172650497191E-14   1.6954629042301821E-13   5.9146728618769142E-14   1.5452339993954417E-11   8.6406118047861301E-10   1.9930695260647674E-11   2.4478399592638592E-09   2.1795781244696911E-10   1.9614887347294043E-11   3.9485157785617935E-10   1.3438718935475650E-10   7.8379610442690378E-11   2.4802380947946195E-12   5.2865640989523090E-10   2.7979022410019775E-12   7.9192005122867509E-11   5.1503598052912892E-10   3.7015756625347503E-09   5.9041487003858147E-11   2.8121680195239304E-12   3.1627325054054529E-12   2.9119059886592177E-12   3.9699451014262209E-10   4.3795615034052820E-10   8.1587545876965057E-11   4.5844279628479467E-12   7.4657385435791343E-11   1.9988419412623370E-11   1.7292688467677044E-12   1.5171062905033057E-12   4.8046030323920205E-12   4.3692777028335755E-13   5.6181129903029143E-12   2.1981489513414709E-10   6.2952665074150525E-13   1.4549826320078638E-10   1.0920058438496888E-11   1.4935820820524299E-10   5.8729615022859162E-12   1.4884912177269579E-10   1.9214153680845818E-09   1.0222678238512707E-08   5.2429808091576709E-12   3.7524679025280814E-11   3.0786496353185876E-12   3.9723515045789978E-12   1.6740618915906128E-11   7.6602345425667988E-10   8.7172776733466983E-13   7.2557841438293960E-09   5.9545480508441063E-10   2.3872731000011200E-11   8.1759229541824522E-11   6.0987506490032950E-13   1.0626377122067163E-09   9.4174214135162772E-10   3.8141413141323386E-10   6.2380100914409030E-08   9.2556867333225289E-09   2.3075235972091656E-09   2.8091620075553913E-11   3.0315525266226051E-11   2.3314898126186336E-11   1.1797380593048742E-09   3.3707151434407595E-11   2.7915955790556441E-11   7.2424386998650250E-13   3.0627136213771437E-10   4.1762723169592312E-10   1.8536738975752201E-10   4.4414388370002375E-10   2.0204265420954700E-10   7.2288287544267456E-12   1.0177110273076983E-10   1.1482594888862637E-11   5.0794544493263612E-11   1.9591378626980171E-11   3.8508565547422000E-11   1.6148931490692991E-09   1.9920313762321737E-13   5.5223479993469303E-11   1.0626592512719537E-11   6.9044673032765187E-10   1.1948346360512777E-11   2.6640962717826205E-11   4.2176785196556897E-12   1.2888506872402220E-10   3.4174097518161774E-10   5.2545362906324420E-11   9.3969375924282026E-10   1.1823019409034154E-06   6.4574608012429113E-11   5.7730361868324788E-11   6.0566370622047500E-11   1.0977764632947572E-09   6.6962082378758873E-12   4.7354891950995259E-10   4.5436091046689320E-09   7.8219437895076638E-11   1.3705391544742835E-09   6.4579156736620918E-12   2.3139265344419344E-10   6.8220777554895626E-12   7.3298469717376095E-12   2.3564327244719805E-11   9.1177602030796652E-09   9.8359844841572033E-10   5.2450826648769220E-10   6.0535418064025073E-09   3.2270941970148568E-10   8.1770256505759216E-08   6.9451771642088510E-10   3.1169634625530599E-09
  1.3802601686540452E-15   1.0853019301284149E-15   1.1137782330830562E-12   1.1347705703145650E-12   1.9619045410205467E-13   3.8434729543147268E-14   1.9555296727714139E-12   1.1353178617259222E-14   2.4430959025371828E-11   3.3234371363905249E-14   1.3414245451482879E-14   6.0006413542724991E-13   4.3640861321167090E-12   9.5855329546613469E-13   4.4523102466914097E-14   1.5665418681362855E-13   6.9538133690491756E-14   3.4541315421365995E-14   2.1384827276581217E-14   2.1706392961389373E-14   1.0141229669807074E-13   1.1876821418513707E-11   3.1117641307487353E-14   3.6538466141731729E-14   4.9881264759956040E-10   1.5342268774110001E-12   4.9222306906446945E-11   6.2605088414427876E-13   7.1546357970247983E-10   5.1102593879473307E-09   4.4618372192184950E-14   5.8820956109471550E-12   4.5972467195950161E-14   1.0672163262561028E-13   2.4240697041183695E-14   7.0574683559671801E-14   6.7324048936485844E-15   4.2015798610131523E-13   1.4990658269857259E-13   9.0387791622075080E-14   1.3579232039522669E-13   2.5484364226077541E-14   2.4664561143692754E-11   2.9246599140919456E-10   1.8894670675708275E-10   1.0562014061282701E-08   4.9088994230731453E-10   3.9821467064402413E-11   1.8041038757536310E-09   1.1787618153005196E-11   3.9656151769212729E-11   6.4687526600285267E-13   3.5175764906367078E-09   1.1635728279273428E-11   1.4527684812751289E-10   8.4852175653415090E-09   5.8386956123992069E-08   2.1516617098407773E-11   1.9930499845784032E-12   7.6044154257766436E-12   1.1867108085722311E-11   4.7925254180954694E-10   5.3834436385204686E-09   5.9190273930046041E-11   4.9978934246101380E-12   2.1700425060142939E-10   1.0458809139989110E-10   1.8108186656865564E-12   1.0601206412889183E-11   6.0394168039689680E-13   3.0455896356201775E-12   3.1604455167615297E-11   7.9510821084860733E-09   1.4224982359995247E-12   2.1076308886369157E-10   1.2345529127029122E-11   2.9714695962897486E-10   5.2250523515870890E-11   8.7473332611076647E-11   5.9342293258182004E-10   1.1229094536589488E-07   1.8408222415499716E-11   1.7844608554738277E-09   3.9997684869159676E-12   1.1231300108756147E-11   8.0657648233711680E-12   8.8409386811122485E-10   1.1794629315555834E-12   7.4974057149069224E-09   1.0085778366700969E-09   1.6919218961951100E-10   4.8755997808029044E-10   2.6980239870625638E-12   6.2927532271760177E-09   5.1169109055124737E-08   3.2317502319903174E-10   1.7505502186792004E-06   2.8163035383651847E-08   2.9654074956811464E-08   1.2926506419743217E-11   7.8188741478442876E-11   1.3721486267848493E-11   4.1144704821626704E-08   1.6424767013081967E-11   6.8170496313944392E-11   1.7952060098626843E-13   2.1092279780628521E-09   5.6499790447125900E-10   1.4281300790871615E-10   5.0844226388789811E-09   2.7305656785306266E-10   7.7593686673479985E-12   7.1066753284350826E-10   1.0229304165065932E-11   6.7470520586082050E-11   4.3056879003224433E-11   8.5794083696476575E-10   9.2772566125631381E-10   1.3905627847812781E-12   1.0390984469738913E-10   1.7543087924993932E-11   2.0676261662251328E-10   4.4383993095887517E-12   4.9307679599267021E-11   1.3069540275833637E-11   2.2973337098073841E-09   3.0172441516482400E-10   1.6849307907631737E-10   4.2572730642131192E-09   4.3903451279065308E-05   2.9092838089203960E-10   1.0839909973522160E-09   5.3599290981588109E-11   4.0652027991620756E-09   6.9894732323854039E-11   1.4558670159829945E-09   8.6969694548119301E-07   1.6694677353579307E-08   2.7297169011930416E-09   7.2940426639781859E-11   4.5732442587372683E-10   3.8103198815066786E-11   1.1051300404571749E-10   1.6362713048944186E-10   1.5121810991177211E-09   8.9237378294893577E-10   2.7905308437686207E-09   8.5222297432703988E-08   2.1044223783139788E-09   1.8521395065494580E-06   2.9097599197594622E-09   7.7081561052173217E-08
  3.7000513235032460E-16   1.9572266499007422E-15   1.4425145578194419E-13   2.3435322140856783E-13   1.8139554554237739E-13   2.3931213587579162E-14   2.7368451088099512E-13   2.8523863900567136E-15   1.5642311358815748E-12   2.4306685510698882E-14   2.4575705148178523E-14   3.7476251184171862E-13   9.2652211981422035E-13   7.4297311174403204E-13   4.1968388945160936E-14   5.1471602736671833E-14   5.9683759944510839E-14   4.6105038015387700E-14   1.5807109798149238E-14   4.2971070099713939E-14   1.3400903197923117E-13   4.4449899518529313E-11   1.0302644737285258E-14   9.9358766452974998E-15   4.3973583231605736E-11   8.1333742946464079E-13   3.9044849097042331E-11   1.1672387037817753E-12   3.0945659449303415E-10   1.5828105466057903E-09   2.0888083365359472E-13   3.0413453148757075E-13   1.9666570819746218E-13   6.0679368378383192E-14   7.1049262260998749E-14   1.3853865081848218E-13   1.7690118897369462E-13   4.1225444671598975E-13   3.9564542842531127E-14   4.4401975952659955E-14   2.7980565620332272E-13   2.5505631045176023E-14   4.0701079326403796E-13   1.8131961662862339E-10   8.2467873267885835E-11   1.3285363071572046E-10   1.2464423272241556E-10   3.3182715173870359E-11   2.3435794730572507E-10   9.8014224895396548E-12   5.1283178680941260E-12   2.5659718278439123E-13   1.3264830581399031E-08   4.9369695931329217E-12   6.1640411932100943E-10   1.2173409417786572E-09   5.7639378914332225E-09   1.1329431644103428E-11   2.0369131046162329E-13   1.6357026275150086E-12   4.8622940769059859E-12   2.9714054107949229E-11   3.8329939928654812E-08   1.3288636642722399E-11   4.7002687834825141E-12   1.1300354160536106E-11   1.9928717399129401E-11   7.0394802961160716E-13   1.7415573544526207E-12   9.0316906076633065E-13   4.5266789665455867E-13   6.7449040833250530E-12   1.1009069340281351E-09   1.0319623308717013E-12   5.0824038828831681E-11   3.5807467546382871E-12   9.4081621547162913E-11   1.2311680969246908E-11   3.8308229800717819E-11   1.5979889247386767E-10   5.3458501613789950E-08   4.8026283694268690E-12   8.3314459713665217E-10   8.2167028999814950E-13   2.0898176270201608E-12   2.6148382660140082E-12   4.1799024070797638E-11   4.0196482095058880E-13   4.2106467857582707E-10   2.5711312125138876E-10   2.2815863390672642E-12   7.6035282800286418E-11   4.9760662672082275E-13   1.2874186631178316E-09   4.1059919255977581E-08   2.8386413720404387E-11   3.9855197636462418E-07   1.0669502632007901E-09   8.0695156337663992E-09   5.7039593283072198E-12   2.2169909777269066E-11   1.0898834240454816E-11   9.6076853094992939E-09   1.2375212438572001E-11   1.0073175267651325E-11   2.8409121341739091E-12   2.1367187536323576E-11   6.3491975266348540E-11   2.5536956617476291E-11   1.8150878319557667E-08   3.3619969161616627E-11   7.4570566898847397E-13   1.7091609892065957E-10   3.5949758181787743E-12   2.8226999221166517E-11   2.7741830818242056E-11   2.7702964956803725E-10   5.7733821886858300E-11   1.6789673493749448E-13   2.2449476885209635E-11   3.3840673390104845E-12   1.0049854834796366E-10   2.0347851285534048E-12   1.1513803632031168E-11   2.6135460872789631E-12   4.8457609845324256E-10   4.9706458499303750E-11   2.3144325074947461E-11   3.1690633094449300E-10   7.1450842637088452E-06   6.5554281746231766E-11   3.1559351368884722E-10   1.0929301843550661E-11   1.2049374409279836E-08   3.1861477096876576E-11   4.1518864818927333E-10   6.4567153320120335E-07   3.1616902884270084E-08   5.9234885916717700E-10   1.4007537898357289E-11   7.8089894419699115E-11   1.2053676808120058E-11   2.2356118728737430E-11   6.4809366320611176E-11   1.9107814259815710E-10   6.1523744283011963E-11   3.7114768425763526E-10   1.8946834109917451E-08   2.9551871784382724E-10   2.5794926694197993E-07   2.2435546804955157E-10   2.2221785902768949E-08
  1.3960779357578190E-15   1.0831013697540471E-15   5.8959136114277838E-12   5.0631539187410596E-11   2.3095786287831993E-12   2.3006044302292578E-14   1.5254258155331037E-10   1.1779374929455521E-14   2.7734422497756154E-11   9.6265687464616527E-15   1.7646631561384432E-15   4.6278644931996652E-12   2.4536170985188258E-11   2.3143342026979230E-11   2.4886534820316965E-14   1.9274398317448277E-13   7.7879016944106780E-14   4.3225668803050367E-14   9.9127612784580313E-15   2.9993610925881596E-15   3.8390863890791235E-14   2.0102472212490704E-11   2.1261717570469982E-14   1.7281269184014796E-14   2.2080640341027806E-12   1.8235379876757910E-12   7.9118572724045821E-13   9.5890514142255531E-13   9.2842757921369454E-11   1.0501496338364056E-11   1.6627344194716437E-13   3.5339808941432689E-11   2.8681377181708501E-13   5.6734551139549793E-13   1.0366748721288600E-13   4.4018941958932279E-13   8.3900440274775056E-14   6.1032665065472191E-12   1.9118044611018598E-13   2.1325786864574904E-14   2.0367487373123090E-12   2.6307479686569993E-14   2.4262889367585874E-10   6.2157571926120334E-09   1.3500166564307159E-09   1.0676766926288383E-07   3.0183148853093905E-08   8.5164418362904295E-11   1.1689738420248917E-09   5.2966983056225757E-09   2.2203764599582027E-09   5.6998161062372716E-13   4.6492078362066833E-10   9.3719656299204100E-12   1.2418913521068432E-09   1.4826908313966189E-10   3.9979176593533481E-10   1.3438622675800352E-10   3.9741018168185707E-13   3.4079852785839547E-12   5.9507657789499095E-13   3.5510663979396646E-09   8.8909483298135506E-10   7.5601879162411436E-10   1.0689660983622139E-10   3.5310544221593103E-10   2.4651567750709888E-11   3.7778975596116546E-12   5.3535708376580253E-12   5.8411278716849705E-12   1.0927920929251685E-12   5.8392421546391892E-11   2.2133115060055867E-10   1.4410231815222988E-12   1.4784706463590220E-08   4.3296262542435927E-12   1.2682355898504753E-09   5.9832628329433230E-12   6.3628690740890530E-09   4.2386715746531998E-08   5.2354223153350518E-09   9.5772147531572955E-12   4.3627889973390771E-10   6.3447182005154965E-12   1.6358369009692972E-12   5.4152902013201085E-12   1.0289066736421222E-08   1.9723138708586269E-12   3.3192374838036154E-07   9.8103482211540816E-10   1.5396909537639335E-10   7.5858073095456738E-10   1.5379581592738868E-12   1.7119477208424794E-08   1.9479516309928187E-09   5.4135095158219291E-09   2.0629485194162336E-07   5.0381547262879387E-08   1.9450443098199035E-08   3.8074829956195830E-12   2.7738284544913876E-11   2.5552570828458691E-10   2.1145842388629033E-10   2.3609687893891453E-11   1.7593065820913168E-11   5.7279933378489071E-13   4.7617915288112380E-09   8.9230143366278995E-09   2.0583019317173493E-09   7.7066754048455546E-10   3.3428660394241576E-09   2.4902990262600689E-12   6.9856803200172912E-10   4.9751931523846891E-12   8.7501381839735113E-10   9.8959959918279466E-12   8.2613310302647018E-11   1.1627523713075133E-08   1.6198326029141186E-12   8.1955966929450488E-10   9.7314950832563331E-12   3.1945404493260560E-08   6.0778483840888552E-11   1.3365111183395936E-10   1.4522394619524943E-12   2.1496226809777417E-11   7.6744600163583676E-09   1.7056999946787072E-09   1.0012298257134336E-08   7.3770427394674681E-07   8.7662270992382736E-11   4.8133821050723318E-11   6.8195429447946632E-10   2.2278185067175960E-09   1.1327408224682226E-11   8.7893867561728339E-09   9.0497198584631307E-10   1.3604946340176534E-10   2.7689163065444035E-08   2.5264446780901728E-11   3.5061976221419882E-09   4.0086200906284849E-11   5.2975541046543823E-11   2.1278417002238878E-10   1.1233718655966412E-07   1.2433430398742892E-08   9.1882317472557468E-09   4.2000811585653210E-09   7.7373599462275351E-09   1.6742951825877188E-07   1.3274967422797845E-08   1.6511114158881234E-08
  3.7389258272129767E-15   7.0052218688863821E-16   3.9195667118593488E-12   7.1105727446005991E-10   1.1239461643864403E-10   9.8752697951210050E-15   4.6451649469859905E-09   1.8505182206634334E-14   2.2171285017734233E-11   2.4987675022513454E-14   2.3263715286699834E-14   4.2637096151384791E-11   9.8073946479655954E-10   6.4023187221205376E-10   9.2462831550001314E-14   1.9315041934124495E-12   4.5155807789247273E-13   9.2309991707528142E-14   1.7784185668493847E-14   6.4424726570239237E-14   1.5495411701836128E-12   1.0556983073652456E-09   4.3455439254200171E-14   8.7042018431478037E-15   4.3458960665260420E-12   1.0795772561870669E-11   3.9208782285115512E-13   3.1091897782914607E-11   1.7129533582097308E-09   1.7754362759533028E-10   1.7655345112769994E-12   9.1540390201843098E-10   1.6122966566717339E-12   4.5319566285464227E-12   7.8727752835921645E-13   7.3225881663526062E-12   2.7517580849575740E-12   8.0217024627617871E-11   1.4256280867455494E-12   3.8881945129048769E-14   4.1285256475187346E-11   5.0230332465111179E-14   4.4001353811646473E-09   7.5259924826169880E-07   1.2317311745747134E-09   2.1557457709992892E-07   1.3822718488124645E-07   2.0443303292505973E-09   4.0332234477664135E-08   7.5310006722007806E-09   1.6346756506038191E-08   5.8199965453983953E-12   6.4933442810964030E-09   2.6413675008973455E-10   1.5609109502671477E-08   3.7776938683682378E-09   3.9269352168194805E-09   1.3592793603659221E-09   1.0808398679257761E-12   3.8956676569574379E-12   9.4302375245654369E-10   2.0239149210798864E-07   3.6325756558329589E-07   2.0464544151615531E-08   2.6530373217148776E-09   2.5893259503689196E-08   3.4067566518549658E-10   7.7655233839489287E-12   2.2519003722704097E-12   3.7141741981449497E-11   9.4184404802442947E-12   2.4931327980323614E-10   4.7915411729830356E-09   1.2022362993685205E-12   1.5882659262539283E-07   1.8307561749281505E-11   3.1652261867696705E-08   5.1953576538277782E-11   3.3381683742809185E-08   9.4918343780178228E-08   4.9876022422825013E-08   4.5188855580753297E-11   1.5679847675338677E-08   1.1719348125213347E-11   3.7831748739423408E-12   2.3124338109689368E-11   2.0450759877892035E-07   3.9834702317952002E-12   4.5187677188415288E-07   1.5050245292083891E-08   3.2418077863333187E-09   1.9076911276198284E-08   9.1266464336204357E-12   1.1633970382863884E-06   1.8515369738275003E-07   2.0307371685999240E-07   4.5050437717841879E-06   2.3863944924181270E-08   8.1962452935181809E-07   1.6108443437068221E-11   1.7284261784199185E-10   3.5088689062151387E-09   2.4308386945875511E-09   3.5706428626898309E-11   4.7564267547354610E-11   1.1578157533807353E-11   1.9400993837866354E-08   1.1411291015214277E-08   4.1297143350784473E-08   4.1342998008662637E-09   9.6500517988150522E-08   1.2111630385774801E-11   1.2748043239179006E-08   5.1653693764650151E-12   6.3777123252921906E-09   1.0719536598141054E-09   1.2438826570135371E-09   5.5241330067726502E-09   5.3613245580179960E-12   5.9375011293724215E-09   1.1120490041483679E-10   5.2066275483039295E-08   1.5072224468847148E-09   4.2140698677762136E-09   2.5301005516315263E-11   9.4810243492325905E-11   1.2406864795927835E-07   4.2845694283262972E-09   6.7813735290273255E-07   9.2225472465948474E-06   1.8670935974490729E-09   8.4776106890775679E-10   1.5092254446213570E-08   3.4646167928436309E-07   1.1524823968707050E-10   2.4390694037702594E-07   1.6779079272342020E-08   6.5322924706281366E-09   4.9059088246507972E-07   1.4513264738841615E-10   8.3769090914376139E-08   8.4087044224465169E-11   9.2402829469736842E-11   6.7550455514829963E-09   5.6781187574221892E-06   2.6789615701464540E-07   2.1824546326423930E-07   3.8471253036798719E-07   7.8171079351977237E-08   3.8185409512845641E-06   2.5943069741806547E-07   1.6670560801153089E-07
  1.6070909668842151E-14   3.3502826653241394E-15   1.0067702003698560E-10   1.3705745431414693E-09   4.8051284632373956E-09   7.5769286650743002E-14   3.8276342474818964E-08   1.5426149029665521E-14   4.6515912111293450E-09   1.1042034032059539E-13   1.1655093024251622E-14   3.9307822360431418E-09   8.9871919180916506E-09   5.4015788119995782E-09   2.7705160736827305E-13   2.1422590392601494E-11   7.8781998941915257E-12   2.3292490227976052E-12   1.8116766322819169E-14   2.2211201510791064E-13   2.5105741355352226E-10   1.0809731915336529E-08   1.6829124186375887E-13   7.8391482133986326E-14   2.1800991267605250E-10   5.5766658226196929E-10   1.1526863458840425E-10   2.2797961744935557E-09   1.9625570358865829E-08   4.9349974228764086E-09   2.4225880597087891E-11   3.1846597333816493E-08   5.5758093155189773E-11   2.0123917436458923E-10   1.3895431884506682E-12   3.2014372031995622E-11   1.9194813460928076E-11   7.8828831722319112E-10   2.6207163727792315E-11   5.3127500432804027E-13   3.0977387572693332E-09   1.4415768385814708E-13   1.2580476552627370E-07   1.8811459514606826E-05   2.5055560882558299E-07   3.7531580223972022E-05   2.9895647369655368E-06   1.5973895869078228E-08   3.3915468996008027E-07   1.0560359732198548E-07   4.2165604949124617E-07   4.4822219256863305E-11   1.4349383772752294E-07   3.7351619959358552E-09   5.0265167358610032E-07   5.4337611756568728E-08   1.2261462678973872E-07   1.5913441363546544E-08   9.4038685301461515E-12   3.5139268987288689E-11   2.6634108467714068E-09   2.0726094258418424E-06   7.6511465144461461E-06   3.9338494964395156E-07   3.5894484335320861E-08   2.3276078031593693E-07   1.5809738900618948E-08   7.5700808064592759E-11   1.0167739073582077E-11   8.1119227564912623E-10   8.9737578656345433E-11   3.6530550542672006E-08   8.8858848680006408E-08   1.3512623783544288E-11   2.9946581071169266E-06   1.9511857955779566E-11   6.3427422763837528E-07   1.9430866577635318E-10   7.8635178836916578E-07   2.6884039098177468E-06   3.1117756238773686E-07   3.1339119408493712E-10   1.3495136713543253E-07   7.8555645349169194E-11   1.0013235121791425E-10   1.8732678411814484E-09   1.5022044339872316E-06   2.3007173867744936E-11   3.5055680489710583E-05   7.9065431421668001E-07   1.0326050796051232E-07   5.0136697617321637E-07   2.6902144600957677E-11   4.2875768421584323E-06   1.6931741971880270E-06   4.9900155959236500E-06   6.3820884253493150E-05   1.4375832176036472E-05   1.0989068508698554E-05   8.6847264236689964E-10   2.8938291840091643E-09   9.4453634423672621E-08   2.9613779395484435E-07   2.9815844163209260E-10   1.1816826959311544E-09   1.3893690650311365E-11   1.8861134800710657E-06   5.0682510724702104E-07   1.3710055066591133E-06   1.7917166696627027E-07   2.3646012453327162E-06   3.8328187239733064E-11   1.6408447964902610E-07   1.2688451648506648E-11   9.0283986438237938E-08   1.1386437335208429E-08   8.6617163331064055E-08   5.2548883033412350E-07   1.9656737337409285E-11   3.2847562944979230E-07   1.1065162809184116E-09   1.9670588755491325E-06   3.0823550755058014E-08   7.8906200100334351E-08   1.3934173978381614E-10   1.2295461649914907E-09   3.4731115011110862E-06   4.3099239683683319E-08   7.5779878669825565E-06   1.0136462201548060E-04   4.6312142604557342E-08   9.2738782807481893E-08   2.8236067896235317E-07   9.5940967416539485E-07   7.9612048901895752E-09   9.6473791790344176E-06   4.0750653638976917E-08   1.0102220392526441E-07   4.9446793229518332E-05   3.0888394368858629E-09   1.6186806450579360E-06   4.4864808578422676E-09   8.7450169834462305E-10   1.7281095830722695E-07   2.2922212128404176E-04   1.4454870681287332E-06   8.1826883817560139E-06   4.0564029374731637E-05   2.6331746737892576E-06   1.8114427647128383E-04   2.5029619764084255E-06   3.3142049802103626E-06
  7.2847674206994669E-17   4.7624542318651653E-15   7.5041666982574591E-13   2.7410637421137345E-11   3.7430671697356341E-12   3.3157380528420496E-14   3.3272033988766396E-09   2.9184223935950678E-14   1.7927028743957044E-12   3.0800853194516599E-14   4.1708308181204627E-14   2.5678004741349770E-12   1.4063195163576986E-10   2.1186914030091153E-11   1.6592264305442963E-13   1.0066740907371755E-12   1.7647576411156387E-13   4.7397294260647050E-13   3.7218758884092706E-14   2.6034852401006111E-14   2.9928988567591178E-12   4.1291578007751128E-11   2.0956156945096493E-14   7.4328409756629601E-14   2.3150813946934185E-12   6.2360689779202395E-13   2.5037596874138790E-13   1.0898800663478052E-10   1.6254618108419628E-09   3.5388994498019314E-11   2.0485089124040160E-11   3.5341549055632071E-11   6.3599895104538574E-14   2.3521090323837518E-12   1.3074523550296634E-12   2.9712654719415505E-12   6.5789158110965095E-11   7.1147708998346711E-10   1.4441391296515173E-12   1.7960275799572779E-13   2.0635737194252417E-12   1.0366477563413245E-13   6.7240854501504454E-09   1.0349097252113663E-06   3.5765344950761826E-11   6.5624729830689377E-09   6.9801797391260926E-10   2.1380298815156254E-09   9.3973993097251836E-09   6.0764247435984218E-10   1.2244750952774985E-09   6.8253041431490712E-12   1.2500902457384809E-09   2.3819199041514868E-11   3.4958133638321369E-08   4.7137555444729519E-09   4.2923286478779759E-09   2.5730457465306819E-09   1.4943793498072172E-12   2.2700639335542350E-12   8.3243167369107981E-09   2.9073750250903480E-09   3.8088935129423489E-07   1.9604684156998322E-08   1.9991338025097262E-09   1.2337797330782034E-08   8.7262073459938249E-11   5.9718264295717723E-12   1.1417080832603289E-11   1.2157265302438977E-11   6.6612495732250944E-12   7.5568964702120326E-11   1.8847491692930124E-09   1.8875880205245984E-12   1.2786498225972088E-08   8.3045215478115119E-12   7.7655850815193564E-08   6.0436461180446652E-11   4.9599684415015506E-09   3.7580525912509544E-09   2.0583608857332509E-08   2.4634802850143582E-11   2.9069842251942395E-10   5.0142643134610608E-12   7.0646112649135119E-12   8.5065627311672839E-11   1.8210248502291291E-06   3.1858223992023532E-12   9.7576978723414064E-09   6.1529407787780892E-10   1.1099169484627176E-09   1.8937155276199603E-08   2.6669321194917322E-12   1.2236002020955475E-07   1.2061440496982579E-08   1.6654612875350672E-07   1.5128818942134370E-06   6.8321085578139222E-09   6.7200271501732128E-08   1.0664770588550708E-10   4.0848333181671720E-10   3.8764306213949299E-10   1.0102396712039833E-09   4.1059125554484669E-11   5.0059825697931556E-11   1.0978426205096966E-11   4.0562214620510778E-10   8.4296227343827386E-10   8.4419762439023722E-08   2.0534689087841044E-08   1.6746318045322434E-07   1.4002525658811932E-11   2.3846763253491731E-08   1.4547967189991955E-11   2.2674839301960183E-09   8.1577513356728253E-10   6.7419202036132358E-10   9.9932885484351011E-10   2.7139297940308739E-12   7.6839035533501093E-08   8.6299689755824843E-11   4.7400863388984330E-09   2.8391743532790834E-10   1.2683179798650644E-10   2.3439124495486189E-11   5.6415665627890129E-11   3.9442584902731220E-07   2.3564822932070334E-10   8.2510446620681529E-08   2.6594458519738667E-06   8.1418530744712009E-10   5.8327683462623288E-09   1.3500121883176544E-08   6.0154381709278195E-09   9.5025386948591798E-10   3.9206915979647578E-07   9.4748250205821786E-09   1.0377089046781158E-09   9.7042487612979463E-08   5.8260048273733855E-10   1.5942243475226372E-07   7.5521688681591217E-10   5.9676098534912206E-11   3.3206521651809863E-10   2.6415039442536372E-06   2.4262014303426757E-06   2.0429994555672635E-08   1.6192822990017429E-07   9.5798313478827531E-10   1.2752762825333157E-06   7.1282297983410522E-07   7.6171482173808654E-07
  4.3071444386145765E-16   7.9938965869215411E-15   4.2930144837671999E-12   2.3872108799638143E-10   5.8023351650053935E-09   1.0614507117143954E-12   5.4098485703134541E-07   1.2542747370301266E-14   4.0387725646948563E-11   2.5559609262505591E-14   2.6249733883021450E-14   1.8239409780013208E-11   6.1342447586836510E-08   4.9694341515860491E-10   1.4679507911460402E-13   4.6611702817164032E-11   8.5671606732369994E-11   1.0428202853357522E-12   3.9042525425643631E-14   4.7867485954665597E-14   2.2649323694118547E-09   2.4226275718363722E-08   1.1061788428099977E-13   1.3677956006234662E-13   4.5935861444038030E-10   2.6959936696154647E-09   1.7242257374483402E-10   2.7265335782745060E-08   1.2836710706191831E-07   2.2182073371903972E-09   2.2464133819525148E-09   1.5931848280030504E-09   5.8060410633939536E-12   3.6402320093540723E-12   5.4952200719491046E-11   9.8147430421982452E-10   3.5135117921777408E-10   9.7869544522499294E-10   2.8961901882639034E-12   7.5581836639263519E-13   1.3103340030961004E-10   2.7405343510013588E-13   6.7899297197397894E-07   2.0483290135703700E-04   1.7159419446259382E-09   1.8093715813338852E-07   1.8607346166616814E-08   1.4931846608805938E-09   2.6604766757683641E-07   5.4030512898713011E-09   3.6530537582238265E-08   1.9607532541686295E-11   4.2165099940216255E-08   1.2226303047659167E-09   1.5487981920142521E-06   6.0247695941514817E-08   1.5321454581113000E-07   1.2691423667893491E-08   4.3551287099042769E-12   2.4780860756541827E-11   9.0751599487774046E-09   3.2657311378059571E-07   2.6998151447834462E-05   1.1550796888092250E-06   7.9458207258229501E-08   4.9920969973672919E-07   1.2522304884873253E-08   1.3804640648540162E-11   4.6873369598585659E-11   2.6066328259083798E-10   9.5860410404099258E-11   7.3801378329252508E-09   2.3483974048913332E-08   2.2325310658189451E-11   4.0569022430827472E-07   2.4754377133647079E-11   2.8002956214070550E-06   4.4058014905433266E-09   5.4071174655595114E-08   1.3883330778440580E-08   1.9170707787043663E-06   4.0492169137650460E-10   1.0774158474246564E-07   4.3028279593475814E-11   1.8779487443031270E-11   6.2080975537627112E-10   2.1766340498733570E-05   2.0945343483210815E-11   6.5238383555986581E-08   7.9402621887511052E-08   1.5354256448459627E-08   1.2619517141043120E-06   7.2154722638619249E-12   1.8232714171897758E-06   4.0561933296767133E-06   5.4985577176832439E-06   4.2455640536087020E-05   1.4576579556460436E-08   7.2250556804723215E-06   1.3181234001054410E-09   2.4799107543585366E-08   1.9900199905484458E-08   1.9439871989030157E-07   4.0177959079732442E-10   1.8252984862706587E-09   3.6652065949918874E-11   2.1739858106338524E-08   9.2367155447660922E-09   7.6025645149959037E-06   1.6254273361127098E-06   1.1130109058736139E-05   2.8983722590232309E-11   2.9054987722459576E-07   2.8994090006155481E-11   1.9507016377591230E-08   1.7282316485667186E-08   1.0351565402950311E-06   1.2734969754652576E-08   1.1087926995252366E-11   1.9352292175984488E-06   7.6128615139602329E-10   4.1060178063924474E-08   2.1495188905432959E-08   6.2468957360641289E-08   1.3524219427749919E-09   7.7507306105447224E-10   1.5916707095509496E-05   4.9649633159517645E-09   5.1641498284819653E-06   3.6526846379304203E-05   3.1377443622226005E-08   1.5614473496313802E-07   1.1207019521062732E-06   2.5776832095064061E-06   1.0835089289846114E-08   1.5633897280509317E-05   2.5799583926211885E-07   2.8348478422534395E-08   6.4291818403777661E-06   5.3120453152038793E-09   7.5466563193111615E-06   6.5706870871248966E-09   1.0258808375767341E-09   9.7250019291315624E-08   7.1959264919155752E-04   2.7442360676016294E-05   1.1539138692408526E-06   6.5381685305994003E-05   1.8094954139008045E-07   8.0361070301959755E-05   2.7950134830350438E-05   6.2125454978675290E-06
  1.9051200384259985E-14   7.8874312433717558E-15   9.6616732134400407E-14   1.7924082610019987E-11   5.5439249911347601E-11   2.0475244021514731E-13   4.8518432449374725E-08   1.4024572749409833E-14   1.3335861212074714E-11   6.0371459708999021E-14   6.0409192805145240E-14   7.1092266387485218E-12   4.5926560734629017E-09   2.7175324451610405E-11   3.8240517450177693E-13   1.1920135502292879E-12   5.9124323678730311E-12   1.7522291129147131E-12   1.7625203088971572E-14   4.6289781574730550E-14   1.9747908118220988E-10   1.1465479459827497E-09   2.0592034595519923E-13   2.6276455007193961E-13   8.8565918803887471E-11   4.1681519521575139E-11   2.4197889986732229E-12   1.5963939984783090E-09   4.8447254329892511E-08   3.0486473856362159E-10   3.6919524549704338E-09   1.0384042815075850E-10   2.5181591076501400E-12   2.7364157747455347E-12   5.5104937732836763E-11   2.2468163518337936E-10   3.3925588039153417E-09   1.9290243880370679E-08   1.1325383678636788E-12   1.1015594880114936E-13   2.0195122775835189E-11   4.5314821136148293E-14   1.3241312629021833E-07   6.5415677456104882E-05   1.1259133613863399E-10   1.7371191737358134E-08   2.6171616713577319E-10   7.6222208433673768E-09   1.2521031358759014E-07   2.0333075893674606E-10   5.6525106549232696E-09   7.8556666623857246E-12   1.7589674425608654E-08   1.6209178993668865E-10   6.8081687015070570E-07   8.9369088255919318E-08   8.4485072590275240E-08   4.9347951901112719E-08   2.1069963661657407E-12   3.4922392447465309E-11   1.6126901519431525E-07   1.1919268881392768E-08   7.5979336793201052E-06   4.1602708508318040E-07   2.3830792242652754E-08   2.7868885765553711E-07   8.3536440020137139E-10   4.7241221801336708E-11   4.8544248929648022E-11   4.3827101491082950E-11   2.3101109815958738E-11   8.4711961417760505E-10   2.0853924598141410E-08   1.4836740583590888E-11   2.1092837202037882E-08   1.8970595277353308E-11   9.7957945378139490E-07   2.0293464846132498E-09   7.3928687900636930E-09   2.8341305519067582E-09   1.0948297645920367E-06   1.1989364949740794E-10   2.2174263843509523E-08   2.1966541879718817E-11   2.0922453070873725E-11   5.8196061495919257E-10   3.8778969547180117E-05   2.0000969506743253E-12   3.2509373572294745E-09   7.8062888716187020E-09   5.7079358870005771E-09   3.2684385727896077E-07   6.4593454945124666E-12   4.5199770348127402E-06   3.9093490079882503E-07   2.9496892490068133E-06   1.1751960803824913E-05   4.0624022052723130E-08   8.9812965267775449E-07   8.9809013390235452E-10   1.1129644452843628E-08   4.5148583459179834E-09   2.6802599787123432E-09   1.9044546202444593E-10   7.7061915957330483E-10   2.5833331053997769E-11   5.8852822982042836E-09   9.5223101246820901E-10   1.7524583555695860E-06   6.5607740609065269E-07   1.7646620022097500E-06   3.5545222761907762E-11   2.5271100355041993E-07   1.6818808058315306E-11   1.4924599274120175E-08   1.0812905616678080E-09   7.0170222971595277E-09   5.6208689004116006E-10   1.7759911037865303E-11   4.0879546030819644E-07   4.1058193592090641E-10   8.9667222681720498E-09   3.5155534687518815E-09   6.2958815841757744E-09   7.5641635486780688E-10   4.7052558003277030E-10   4.0173875056922484E-06   8.7032452689419112E-10   2.3460672276969634E-06   1.4234329919299768E-05   5.3748622261042502E-09   5.2222652771850295E-08   1.9781228610339260E-07   5.9216620234006067E-07   8.1213727470673197E-09   5.3041231236091055E-06   1.3225084015343749E-07   7.0702521317303469E-10   2.1488568176551488E-07   6.8014218850839041E-09   3.0380700811323700E-06   6.6019444275070035E-09   5.2017853217890470E-10   8.9837025880846344E-09   1.0661637373398824E-04   7.4528602715413008E-05   1.6139985995722237E-07   6.0552391531143216E-06   4.1647990117636275E-09   1.1188528419540177E-05   3.0072091049763689E-05   7.3394977618316470E-06
  1.9260919154248025E-15   2.4982401319649442E-15   6.3884982245467330E-15   1.6825371253244735E-12   1.5596834397526222E-13   3.3732993845126342E-14   1.9130805390110152E-10   1.0351812400456714E-14   3.5509329809729697E-13   2.6689737961645858E-14   1.1771545639556854E-14   4.7259613904314433E-13   1.1070545208754978E-11   7.2815588406474360E-13   7.2843177282825969E-14   5.6204146157086789E-13   1.0370362505764527E-13   2.9424647847986192E-13   6.5622253496100449E-15   5.2874809063072640E-14   3.6907072493869072E-13   3.8261879438230250E-12   4.4927956704220705E-14   1.1328835960692734E-14   5.1899357362741690E-13   5.7567008717945021E-13   1.9211864585102913E-13   7.3988828412488505E-12   1.3011921670955305E-10   9.0926276607381979E-12   2.0001195535897424E-12   2.2288483213396345E-12   3.8216574975107417E-13   4.5653577520858227E-13   2.4668480613585782E-13   1.1236135620092090E-12   3.8592698634913573E-12   4.8649846421942042E-11   1.2155102369970341E-13   7.6221418273429943E-14   3.0108763041113564E-13   1.8214050962712244E-14   4.4589630223715478E-10   3.3402136594945931E-08   2.7399850612275998E-11   4.7293490355395519E-10   7.2369499008534145E-11   2.2717076561136872E-10   7.9724898233712967E-10   1.8671329751695813E-11   4.6041230858258463E-11   3.6578256716821991E-12   1.7058500776578251E-10   6.2299912595891515E-12   1.7587235487651840E-09   1.8836749100534307E-10   2.5217097541687470E-10   2.5377807015732123E-10   3.0275844568014304E-12   1.4041643331784373E-12   1.0884644522243629E-09   1.5272000722165773E-10   5.2076076324225990E-09   7.9478826143466103E-10   1.6977772921895438E-10   4.5223502351020527E-10   1.3694515515472075E-11   2.2448010098191291E-11   8.7137288574877007E-12   4.4037300728703955E-12   1.0432181003666125E-12   1.7889619384931366E-11   2.1405844477553938E-10   1.1082278604632838E-12   2.8295859615901908E-10   1.3033925575169408E-12   3.2403692761515779E-09   8.3450548554297531E-12   1.7944613389063730E-10   4.0050507059798262E-10   3.6422570072018762E-09   1.7159348442889054E-11   1.3380457133787798E-10   5.3643226187363903E-12   1.0902678300016738E-11   1.1098691211718606E-11   1.7778307508139286E-07   8.9991992782235552E-13   5.5584613915002805E-10   3.8952536571253160E-10   8.8862642880306252E-11   9.7021131874831525E-10   7.2193058602925529E-12   7.0902835511006369E-09   1.5833068262906383E-09   7.0594992362759926E-09   1.0359916101580185E-07   9.3069170954910146E-10   7.3437872629167912E-09   1.8426373611703793E-11   5.5822948246877038E-12   6.8951022907603196E-11   1.8807199257945619E-10   2.5312942687096913E-11   1.4054853060751536E-11   1.9373325450961377E-12   5.8656352515244711E-11   4.4340260455270878E-11   4.3905449655160868E-09   1.3121572439543982E-09   3.3884886731683274E-09   7.6246536545982533E-12   1.4882056797959868E-09   7.5333401994620479E-12   2.1035363317976219E-10   4.5555858842157327E-11   1.4128252983211853E-10   7.1255129611891136E-11   1.6236675118606399E-12   7.8681524685517052E-09   3.9345922225009008E-11   2.3054227949345412E-10   6.3998452376695972E-12   4.5084836601032723E-11   7.7162291219709151E-12   3.2946608243917888E-11   1.9301737495972736E-08   4.7390682836207360E-11   3.9938009970665788E-09   1.5374231119358286E-07   5.6433191465923096E-11   5.4483112241039696E-10   1.6529320980650046E-09   6.0155204470939890E-10   9.9051531405578463E-11   1.4374913299611265E-08   8.4745217035624658E-10   3.4174468558996280E-11   4.5281706382317824E-09   8.8630051135811456E-11   7.4785583261655411E-09   7.8929854447099224E-11   1.5585578766760217E-11   5.4361889275614142E-11   8.6797799941008122E-08   3.3386964093740896E-07   1.3812200037486524E-09   9.1342314592617042E-09   3.6956368778981767E-10   6.9384197341042141E-08   6.9424054141328980E-08   5.7247128516594784E-08
  3.9548378236273408E-15   1.2410101640835850E-15   5.8018006683267109E-14   7.6378148201711111E-13   3.6487562996241605E-12   6.9604590291706041E-14   9.5889067950258114E-09   8.1404655449342874E-15   1.7620672417581895E-12   2.6211266230381238E-14   2.7630155935680408E-14   1.5503320196692082E-12   4.2548555664438651E-10   2.2455113713783639E-12   5.4437981980075226E-14   4.5441298881339639E-13   7.4753710635527803E-13   1.0571860311701773E-12   2.7838739042739220E-14   2.7625227557237285E-13   2.5034237834694343E-10   3.6596806139968905E-11   9.1590086930153102E-14   6.0077337645950145E-14   2.6945400318553962E-12   4.3811627819247912E-12   1.9319975746649916E-13   7.3297302664043940E-10   1.1481630136018982E-08   3.1649430077660177E-11   3.3827603843339756E-09   9.5757612059323938E-12   7.8941494742998012E-13   6.7533974488888602E-13   1.8406123911764119E-10   4.2772049860363961E-10   3.6256088611108206E-09   3.4659875289099496E-08   1.8170341652394860E-13   6.5906864657710688E-14   2.0218951483418746E-11   1.0698048194887322E-13   3.7637605139561085E-08   1.8213862968748551E-05   1.5586287874530680E-10   2.4283403410285910E-09   1.2698733322265980E-09   3.7348043399182410E-08   2.9550329236627477E-08   1.8245417070212602E-10   3.0455087922207044E-09   3.9059061696083856E-12   9.2592535184039366E-09   2.5778014522512277E-10   2.4487585633862096E-07   3.3674481166423973E-08   3.8920054387745926E-08   1.4663437805884344E-07   3.1577635311307631E-12   2.4330991152017888E-11   3.4937704098487706E-07   7.8097516018328076E-09   1.4536674368247121E-06   6.6975662053970341E-08   4.9628872798342283E-08   8.5399287229489553E-08   1.8950653192660075E-09   2.6739455173957574E-11   3.0333739224115624E-11   1.6021102072470876E-11   1.5600099820791930E-11   1.9746031972506278E-09   1.2510140324039087E-08   1.2952109641308345E-12   1.3832352927991167E-09   1.5957080641335447E-11   3.9340278846696166E-07   1.7519421629555283E-09   2.9997969215307662E-09   5.1909020003244893E-10   3.2562933235534202E-07   2.1153955585411570E-11   2.8864885257433688E-08   1.6081806204227206E-11   1.0698889621847730E-11   2.4751606649776310E-10   5.7176340431603713E-05   2.0889840476089718E-11   5.1475715080804287E-10   1.0616091063737345E-08   1.3025992285403884E-09   8.6989505756416321E-08   8.5846317802098706E-13   9.6605806819929805E-07   2.8125826145856348E-07   1.0731366254529563E-06   9.8715277361302416E-07   2.9340421076170643E-09   5.7553727992489715E-07   7.1846747673839101E-10   7.8977161709066743E-09   1.9108064432856447E-09   2.3157998948156076E-09   7.5407099015393146E-11   2.2911551640574915E-10   1.8810783173086581E-11   5.7085544656454772E-10   1.3227677546184760E-10   5.1484728843178610E-07   1.6540374368248572E-07   1.1933433158255945E-06   1.0277849675024870E-11   1.1900208130630740E-07   6.3486837799094176E-12   6.0723015539545998E-09   4.0740454678583399E-09   3.9338345959583724E-09   3.2543634781238618E-10   5.9460877217151596E-12   1.2368967339348803E-06   7.4953861646367522E-11   5.4763732428886782E-10   1.9385848635498984E-09   9.6423174236409706E-10   6.5014352294084158E-10   1.3927665290366038E-10   1.7740144021373496E-06   7.5751077077649142E-10   4.9600923226781353E-07   9.2311722830160622E-07   5.3387977836659258E-10   6.3833697533265977E-08   4.7166038883162475E-08   9.8666682086952145E-08   7.8631007717144528E-09   1.8764262968653128E-06   3.6802736796217579E-08   4.3055014044458262E-10   4.6514363091742452E-09   4.8084095519830206E-09   9.5801344048500262E-07   5.5959122199857749E-09   4.8126654533745221E-10   6.9124616480759978E-09   2.4510847251616264E-05   1.9840649448726319E-04   6.1926792618609929E-08   4.8845542705913867E-06   3.9964528030285547E-08   1.0332404803095277E-06   3.9600318381309374E-05   6.0240036062050184E-06
  1.3206099027594345E-15   2.5775872538803597E-15   2.2701214413624744E-14   1.1443638501740172E-13   1.9300115964153288E-14   2.7606114082062127E-14   5.9618368039836642E-11   7.5095379042863084E-16   1.4674247595062243E-13   3.6710343221011389E-14   1.5733058949496328E-14   8.9794289550499142E-14   2.1293378822008442E-12   3.9375134450483390E-13   9.1584667697094747E-14   1.4191138330327267E-13   6.9403539360361729E-15   3.8433584744003294E-14   9.8264603920746543E-15   4.3269392491369231E-14   1.6746056674770358E-13   1.2887009192819432E-12   1.4718202433951303E-14   3.2524999312905893E-14   1.3147294286127637E-13   1.9432462808892530E-13   2.5137662084416226E-13   1.9902701956461715E-12   3.6505795483140681E-11   8.4453618492797768E-13   3.1125953196779438E-12   9.6594292090849215E-13   9.5669158010070293E-14   4.1574177658086484E-14   8.0240105792986165E-13   1.5746857842447872E-12   4.2504277228016249E-12   8.0137212288821252E-11   3.5235985218439592E-14   3.8894756112572087E-14   4.9156498149975921E-14   5.0753853987143465E-14   1.6613143133473374E-10   2.0271194836622686E-08   4.1276546927093175E-11   2.1464691241589649E-10   2.8155904895481856E-11   9.5896425896727953E-11   2.6575278013452791E-10   3.4280875024959508E-12   8.9659477814035978E-12   4.2420406484479791E-13   6.4648088633203656E-11   2.7753724113921377E-12   7.7704667854732776E-10   6.5148843194263406E-11   2.3508230515667205E-10   5.1493047752834997E-10   8.8679895313276978E-13   3.0728662053720306E-12   3.0071348073193784E-09   1.9624830317899238E-11   2.4571704869621379E-09   2.0437579376642339E-10   6.6785194826904891E-10   1.3740158173742437E-10   1.5134630019060956E-11   3.4061340164850061E-12   4.1874518672305193E-12   2.0574781881353094E-12   2.0156134184368426E-12   6.4119256188298777E-12   8.7888712317626356E-11   7.4866558524815654E-13   1.7940221872256077E-10   1.4592833021899337E-12   1.8024347862563722E-09   1.7606392546274486E-11   9.4511244621939944E-12   7.2887722143112660E-11   8.8973831048216243E-10   2.1559808354538544E-12   2.7457615792984954E-11   2.3582158156936822E-12   5.6541808774824920E-12   6.3523899614073846E-12   2.3261972421250196E-07   3.2478767029542204E-12   8.8126125486948149E-11   2.0492355176772338E-10   6.5642377651623833E-11   4.2966627611156720E-10   1.8176878780764661E-13   3.8242531089540759E-09   1.2680257761533817E-09   3.2827393802709781E-09   1.8441941965552069E-08   1.6250163084770491E-10   2.6982733130008352E-09   6.2085608316483164E-12   1.1927726053762514E-11   1.0160590151925523E-11   5.0165584132189094E-11   1.5432310500950500E-11   1.6459408199003814E-11   2.8766079217597104E-12   1.3342951866211726E-11   2.8702705890861431E-11   4.2799112598595238E-10   4.5914411783546012E-10   1.3856792280321867E-09   2.0183861280156946E-12   8.7997849761549165E-10   3.0170103429392692E-13   4.0604765073690126E-11   1.3661180777902864E-10   1.3914219950733554E-10   1.0335226931743134E-10   3.8416697866651198E-13   1.8138093908702081E-08   4.9735034510367147E-12   3.6887241971705097E-11   2.8835835599352767E-11   1.2063837733095464E-11   9.4809390706498451E-12   9.2171523186567104E-12   7.1425784269223387E-09   1.6182316480595156E-11   2.4150504952253245E-09   1.7342385268163780E-08   1.1306818290261580E-11   2.4657851848294803E-10   7.8542254503811134E-10   9.0270410400942400E-10   3.4256818839412635E-11   5.0146730509631010E-09   1.0145423080254342E-10   2.1361422259996358E-11   5.7998048282883327E-10   4.3370505669012256E-11   3.4650227115804311E-09   4.1063205074764112E-11   7.1875897094363790E-12   8.1142989569199423E-11   3.8278438438602985E-08   8.1813466142797737E-07   2.5725373272960460E-10   6.4774734622230794E-09   4.5821099579329955E-10   1.1382393901489926E-08   3.6330316158378958E-08   2.6104774709858021E-08
  3.5839980444352864E-16   2.8402874084071773E-15   4.2049827854726147E-14   2.9461553177201156E-14   9.9937757331824482E-13   6.7249431694866436E-14   6.1661759487931965E-10   1.2817344035854587E-14   6.3460620462066047E-13   2.8242852082959411E-14   1.0471731866411939E-14   9.3293950605738504E-13   5.8440370922688785E-12   3.8527132326318571E-13   8.0725035894863343E-14   1.8607914244956193E-13   1.9838439303491998E-13   4.6332972617085204E-14   2.6238707752008835E-14   5.8220767725261195E-14   5.5324059284856223E-12   7.6437759516364313E-13   1.8678794097307439E-14   5.6929714110368271E-14   3.6220915450600877E-13   7.3350443165090501E-13   2.9037700744280793E-13   2.9841573067217479E-11   4.9312983156413536E-10   1.0048921303374427E-12   5.0315147674819763E-11   1.2707170742455979E-12   2.5841789253895091E-13   5.7491527191804130E-13   5.9872896005039034E-12   1.2728014351390421E-11   1.1000303490275236E-10   1.5084559528246151E-09   8.8598037254336394E-14   4.7289937585831419E-14   8.0993595067814822E-13   8.0514479814055896E-14   2.8943858554495927E-09   1.2534458835246987E-07   6.5550256584728367E-11   1.5834522784497287E-10   5.8030141999393292E-11   1.6971782678251472E-09   1.7266349288319351E-09   1.6099213693689491E-11   2.1846070006178502E-10   2.3507124740654596E-12   6.6385618827913232E-10   2.2339311747881451E-11   7.7638036799799308E-09   1.4258387570604778E-09   1.5365446244225615E-09   5.9287509794333085E-09   1.5902704584853206E-12   6.3670191676015960E-12   4.5734330495564802E-08   7.2591706397728699E-10   5.2796118153804868E-08   7.1581475698685125E-10   5.3376082905677840E-09   2.9398177523160275E-09   1.9905224262600544E-10   1.6170720303483432E-11   7.8694731279293904E-12   1.9685141350748280E-12   3.2324358800402586E-12   1.6144881047542298E-10   9.5966159202729956E-10   2.0171178734793385E-12   4.5666954302145255E-10   3.6688664375822284E-12   3.5415585271763627E-08   3.0310645850334232E-11   1.4026084721461942E-10   1.1674111588039465E-10   4.7494866541843242E-09   7.9740500342478764E-12   2.1209389740499327E-10   1.1355441765479080E-11   1.2810495064939451E-11   1.8824379765751806E-11   3.1333787993750317E-06   2.6070173130980738E-12   1.3521200465208068E-10   8.6282200101289004E-10   2.2417831637685452E-10   6.4728355014072956E-09   2.1203712081044665E-12   1.1811617427305150E-08   2.5796379065154570E-09   6.8939682192302200E-08   5.9184208204294933E-08   5.0863342888011381E-11   6.4035477880674519E-09   1.1629303314219190E-10   1.4476551116602630E-10   6.6958677790905757E-11   1.2253154131148390E-10   3.3352688001401936E-11   8.0755707185305389E-12   2.9158474639677000E-12   2.3694847352901849E-11   4.3027543087544818E-11   5.5194346092625100E-08   3.8431350614993070E-09   3.7155155315954417E-08   1.2319855506579706E-11   1.2129375264271164E-08   1.6943878100080069E-12   5.2450693406549816E-10   2.3815066337949992E-09   7.6322896607074911E-10   7.7778150923185683E-11   3.1778743092717707E-12   3.4860322673024086E-07   1.3158302559091279E-11   7.9346507465967068E-11   2.4453050899606509E-10   1.3055593100029615E-10   1.1428963787798371E-11   1.4409141183735512E-11   2.1971253451508818E-07   7.3632402199514657E-11   1.2529117960528249E-08   4.9942269523121230E-08   3.8874674972198454E-11   4.4864642672514592E-09   5.9593766609050950E-09   6.1254321480399851E-10   6.7883931833143223E-10   1.3583964526974282E-07   5.5641318825417068E-10   5.9274494121890041E-11   4.4781937175761580E-09   3.6737028885341977E-10   4.4124106452289302E-08   5.7357941598005949E-10   4.0285987520035618E-11   1.5619922217573459E-09   4.9102306340771217E-07   1.1898931556192865E-05   2.6906652992743987E-09   1.5133430839984966E-07   3.9801741663816850E-09   7.0907001829742031E-08   5.0222561646774514E-07   4.6492387163148617E-07
  2.4618314263528205E-15   7.5802825413563873E-16   4.0343223187078837E-12   7.2945622823018909E-12   5.7611840452045941E-14   1.3214981826011875E-14   2.2587429011475629E-13   3.6919527017801473E-15   3.1773871988497176E-10   6.1603695864502967E-15   1.0969143691701394E-14   8.8118878676468693E-13   1.4806938207942244E-12   1.0234486798837366E-12   3.8513178848640368E-14   2.4658257148704292E-13   1.1505698860088351E-13   7.7536969943184010E-14   6.2876975417743900E-15   3.2973690666659979E-14   5.3095565721004446E-14   1.7344570367962227E-12   1.1173160171501543E-14   2.9225622718760744E-15   2.7649257887812908E-09   1.2092022471224320E-11   3.9823693047798681E-11   3.9173824299986391E-13   1.1444619873124572E-10   7.2147128108654930E-10   3.1131395444774335E-14   2.9793388414275450E-13   3.6231682114103076E-14   3.6227005890886057E-14   1.0693003690642551E-14   9.8050958595902777E-14   1.9198722228067011E-14   2.3698085703776054E-13   9.8234196914667310E-14   8.6285961788283212E-15   1.5151611286034863E-13   7.6836813886259636E-15   4.0842438431179449E-13   1.3128918490330947E-10   7.0896235399750626E-10   1.1572695101271409E-08   5.4272218369006611E-10   1.5170201447644028E-10   6.6344246956435890E-10   4.0317357812730945E-10   1.2098968399426570E-11   8.5746768743576997E-13   3.3249813682544677E-09   4.4232962151942858E-12   3.3392786289209507E-09   1.2770934731071430E-08   7.1987405254159894E-08   1.0867213787613992E-11   6.3952585483587106E-13   1.5207474638690993E-12   6.2377293659020630E-12   2.3498446889858002E-10   2.6564143945130849E-09   9.8285611220711908E-11   5.0070981641710905E-11   8.5770727833338227E-11   2.3869496168067591E-10   4.1238897659773882E-13   1.0259517739823182E-11   2.1393963487714719E-12   7.8104239751523057E-13   5.8620142978885193E-11   1.9105669836536667E-08   5.2455408107080953E-13   5.4158094424475449E-11   1.2653758392917552E-12   1.0436442612430637E-09   5.0498044257247085E-11   6.0986839328650598E-11   2.4809273851061701E-09   7.3983731009607524E-08   1.1361451769117892E-11   3.5261344180575954E-09   3.6107048344280933E-13   4.0758177163686262E-12   9.9417614404201894E-12   4.1381640894774788E-11   8.2713459642870451E-13   5.1767695355090389E-09   7.0528547015481896E-09   6.0644039303567269E-12   1.0582135667799410E-09   1.2475397191313426E-12   1.5995918100385339E-08   1.2765836464973005E-09   2.8426781683167005E-10   2.2804788944938443E-06   3.5421639701998889E-08   8.3922091061463015E-08   2.5907397430025849E-11   6.4930057623093225E-11   6.4484815560306595E-11   1.9428443936428781E-08   1.6644779121356863E-11   2.6672854812126213E-11   2.1943941468324890E-12   6.8469661598647310E-09   6.8379889639206845E-10   3.6119856584588470E-11   3.4429920359394272E-08   2.9505701017853104E-10   2.0461856185202299E-12   1.4542141568532811E-09   5.9593851154702042E-13   6.0290983480985323E-11   4.5119567624814401E-11   5.1717387245897765E-10   2.1595841344156974E-09   3.1840885854386367E-13   1.4466394665050098E-11   4.0316734227498372E-12   3.5161686189021936E-10   2.9089007610167005E-11   3.4129026279920389E-10   1.5706010088738786E-11   7.3983016235422975E-10   1.9646536691324073E-11   7.4302028827479715E-11   1.4437657683604316E-08   1.8693083409901983E-05   3.0312827300525993E-10   4.1646237282419830E-09   1.1036403969223298E-11   5.3242300628597269E-09   2.5861166367936301E-10   4.4466177572074925E-09   8.5704928465197167E-08   6.7271067636081879E-09   6.2896156186243777E-10   1.4236530105971307E-10   7.1279067900386734E-10   1.6796815833435718E-10   1.7038305555490123E-11   3.2901281716025123E-11   2.5519544397582548E-09   1.7137758327896107E-10   1.6377484841573090E-09   2.2206432933264408E-07   6.1043436191683423E-09   4.0019633728402021E-06   1.2329503809033387E-09   2.5361826662891474E-07
  4.1149444896222490E-15   3.4074897556636404E-15   4.0862544963835087E-13   5.9709740782617819E-13   5.6383963179315973E-13   3.2383099111830929E-14   9.9451671508023907E-13   1.6321442382774420E-14   1.9282565611554694E-10   1.3015813863714651E-15   3.5994727972043142E-14   7.1429022034305051E-13   2.2481658563177135E-11   9.3876151036965610E-13   5.9749616971764772E-14   4.6349695114261204E-13   7.8602954227947807E-14   4.8300220501624178E-14   1.7002928619878954E-14   1.2321828771792434E-14   1.8128138484422502E-13   1.5076996959947122E-10   2.8423229389520235E-14   6.4112706291806638E-14   2.5835539420838035E-08   3.9103549692346982E-10   5.5884352451742605E-09   1.8941138923315407E-12   4.1319947783322588E-09   4.4833845935059213E-09   3.4287439242369222E-13   6.1643546830689944E-13   6.5479386011203730E-14   2.6619834865302626E-13   1.1692146127984022E-13   1.3831956136062473E-13   5.2822166225608152E-15   2.0963038012043992E-13   4.3045821273463298E-13   2.6353897877308143E-14   2.5514774735816359E-13   2.9104318511829196E-14   2.5772734860499462E-13   1.4538136048946844E-09   7.9426804132363668E-10   1.1922053234289132E-08   9.4833327100897796E-11   2.2422605084689388E-09   3.5130926715622100E-08   2.1280734638546192E-10   2.6039173951288250E-10   6.8255506166133362E-12   4.2093987216563165E-07   5.2941454039906701E-11   1.5916859457826613E-07   4.7205054335488352E-07   1.9281922479332843E-04   1.0595836218855411E-10   1.2348648472983427E-12   3.7720427776459465E-12   5.6189286378298565E-11   3.1572129638505335E-10   2.0057137652911651E-07   1.5858201968942771E-09   5.0266511013546728E-10   2.8042825172644866E-09   3.3376537110633433E-09   4.0648401646600064E-12   9.7079621934091106E-11   1.0108078930338434E-11   7.1379807399838490E-13   1.6787411062274416E-10   3.0065796547383415E-06   1.3662337781537356E-12   1.6804128099954420E-10   1.7455304778655203E-11   1.8777245204763950E-08   3.7117782374905521E-10   5.9369033695010672E-11   8.1968216215097587E-10   2.0471773673837481E-06   3.7368115643131608E-11   4.6613789319068171E-08   1.1776501356292882E-11   1.5454941180089538E-11   1.1379925936993186E-10   2.8679765428378079E-10   6.3421529471277935E-12   9.6268234977748857E-10   2.7426081196705740E-08   4.0633389010452083E-10   2.4183645191714012E-08   2.2907028846817015E-12   3.7694199163447782E-07   4.1982731886108208E-07   4.4194780443796807E-09   1.1968838894759315E-04   5.9479602313151931E-08   1.8462167622890589E-06   4.9785434576907294E-10   8.9006307302126659E-10   1.2868061443427650E-09   1.6300182823137089E-07   9.8117249184209182E-11   5.1815854061970501E-10   2.0664914582165515E-12   7.6977461937079024E-09   2.5092473132108165E-09   1.5698736046754633E-10   2.6641542421837513E-05   3.4879873639783180E-09   8.0937168140447995E-12   2.2567952339400363E-08   1.9474426598548936E-11   1.5034305669632778E-09   1.6572231183905369E-09   2.1631951139078137E-08   2.3562354291788465E-09   3.0929514905883371E-12   1.1936332313939394E-10   6.6247540567298616E-11   1.3367812115096534E-10   4.9216913735024680E-11   5.3501708643851943E-09   1.6984011026745578E-10   5.2770740161889936E-09   4.3737163103341696E-11   1.0328654342998589E-10   3.6366273214281174E-07   3.2331077082471698E-04   6.3416781482168896E-09   7.1021120206466236E-08   1.1077544905602395E-10   5.1944711676706576E-08   3.5344132655668424E-09   8.4748591940825315E-08   4.1665440135701284E-05   3.2491927856052831E-06   1.3281967123180163E-09   2.2101172306703138E-09   1.0547642919347844E-08   2.3072220026223880E-09   2.9921597337322456E-10   4.4259228992232204E-10   4.7448184765784609E-08   2.0095596347666684E-09   1.4693114913033742E-08   4.3319742933368523E-06   1.8109547519388085E-09   9.1576951450363298E-05   1.4674656475706589E-08   4.5135574553561111E-06
  2.9285248101597948E-15   4.0908527393659366E-15   2.0814043141607247E-14   4.2117049712879081E-14   1.3675936876702362E-13   1.3587678779864158E-14   1.0177984834986930E-13   2.0103506733958920E-14   1.2482621194964176E-11   3.7190830198219376E-14   9.8280587871109263E-15   4.1026171895207814E-13   1.4961762401823614E-12   9.2959099258074289E-13   3.2432860097537220E-14   3.4662172858575013E-13   1.3089586193534113E-13   1.6344011793289477E-13   6.1346595123362702E-15   7.3158873060103712E-14   2.1385963701378065E-13   6.5004546245962422E-12   1.5875084280699429E-14   9.5246944825170361E-14   1.5701763607733051E-08   2.7577189623164126E-11   4.9685740577666852E-10   1.0907129178931481E-12   1.6577066640094119E-10   7.8418333686380342E-09   2.2926616328383012E-13   3.1120725536159129E-13   1.0841390193076582E-13   2.6633113203448449E-14   3.6580246482362155E-13   3.6814101333865180E-13   6.9496434102895513E-14   8.6500221316573266E-14   1.0345068444877157E-14   5.4606125122575452E-14   3.7189311514535972E-13   4.0030464824490773E-14   6.5863685959625810E-14   1.8480138089814603E-10   1.7586539048763781E-10   5.9389753553202237E-10   9.7811080595504383E-11   2.6134325269260069E-10   1.7803064903499490E-09   6.5819739549877899E-11   2.6474031254593401E-11   6.2156094457695892E-12   4.9496343717450898E-08   7.4153584164222925E-12   1.2799795579966292E-09   6.2923034737827734E-08   4.0469040938490875E-06   1.3799715720633365E-11   4.3909504577059517E-13   3.9921418859379266E-12   3.0954283577039086E-11   3.1925221333971071E-11   5.0395055972338670E-08   1.6343160889028386E-10   6.9782099610613555E-11   8.3053284620244705E-11   3.9300766115377498E-10   9.4490425769507542E-13   9.9018302083724598E-12   1.0388667569994748E-11   3.7375199301039712E-13   1.6775529527315055E-11   2.7945419082817676E-07   3.5754882013599236E-12   7.2166241963487828E-12   2.2000251912576133E-12   1.2502810605054972E-09   1.0777011527119304E-10   5.0202021415456615E-11   2.9382576614882009E-10   8.1366997649586251E-08   2.7680714796630157E-11   5.4278601356524935E-09   5.6858404725744179E-12   6.1352349194973029E-12   1.3677705982460358E-11   3.6877109495243875E-11   4.0167861211585438E-12   1.1745962857888645E-10   3.3119347309821652E-09   6.8386234410224424E-11   1.3552912755473597E-09   9.1940427392731915E-13   2.4211553921406928E-08   1.2303142510781003E-07   5.7548986141883203E-10   2.1637748730694535E-06   7.8700526245558645E-09   1.6255813534081435E-07   5.7828657544093877E-11   7.1518789048616449E-11   1.7650141947477968E-10   1.6653463252634355E-08   1.8175520957508321E-11   4.3821930401450377E-11   9.2405345751792488E-12   2.4458088120369528E-10   4.5044076000988297E-10   1.7650671324376533E-11   4.8392056439504186E-07   4.3865812692400885E-10   2.1740766223059996E-12   2.9478351390974387E-09   5.4117801527138938E-12   2.0734188162608486E-10   7.4877460322537804E-11   1.1578318843000817E-09   2.8819223453801083E-10   8.1786776690722179E-13   5.4278980113392075E-11   1.2065246054398020E-11   3.0662416749587839E-11   2.0458952363954059E-11   5.3080761053131770E-10   2.0417429402573758E-11   8.2900965790359506E-10   7.8733953977904646E-12   5.2823048131296737E-11   1.6851581519857954E-08   1.2096475547358754E-05   4.4575875090569679E-10   8.3334865794705738E-09   4.3693474502662777E-11   2.0214761097142509E-08   4.3997371875926368E-10   8.1479852791131170E-09   8.0087870955000188E-07   5.9089731352567587E-07   9.5180199698543846E-10   2.1316817916438507E-10   1.0633682009518112E-09   2.4479741636625886E-10   2.5718576987730616E-11   1.6568142065617967E-11   5.0309891836779203E-09   2.7233623345289333E-10   2.6471522087390616E-09   3.8109781688002680E-07   6.6439408675195336E-10   5.7499386709582438E-06   4.0217618230526565E-09   5.0545756343917766E-07
  2.7465137209566317E-16   1.5875425987781977E-15   9.9714896240215820E-15   3.1849676194437401E-14   4.4646446988753248E-14   3.3934645590500727E-15   2.8732375602086868E-14   6.6684747258555204E-15   4.6839532060725264E-13   2.0710408501861358E-14   1.8672227460046505E-15   4.0524777955745716E-14   1.3747128606679203E-13   2.3297602548891358E-13   4.1456049173462428E-14   1.3001983595692582E-14   3.5658845050380491E-14   1.8357130634219304E-13   1.0758670637664272E-14   4.1479166921390638E-15   3.8036623235924319E-14   3.7663086910963882E-12   2.9281539571686620E-15   6.2181456113250168E-15   4.8568841019392360E-09   8.4023804376190036E-12   1.3725482882572654E-10   9.3876219696271864E-14   9.0720917689938131E-11   2.7643275067969106E-09   1.5613429592838942E-14   6.3193856097291156E-14   3.8805005619308605E-14   4.9325342979615268E-14   2.3971787315066265E-13   8.8107559763610270E-14   1.4200740435543743E-13   7.7660989250090363E-14   9.1485532239926939E-14   2.9716638322540124E-14   7.0163742115455419E-14   2.9192223758725198E-14   1.9328371723873106E-14   5.4258426985882165E-11   1.2167184513658639E-11   9.4279127922313288E-11   1.7786521360876492E-11   2.7738012115803769E-11   2.3178695056053366E-10   7.0042915693516682E-12   1.2528334858637465E-11   8.0440470746545606E-13   2.4183719835850272E-08   6.3059806183993789E-13   8.1197892275323331E-10   2.4735228466120539E-08   2.7390288634755368E-07   3.4347754308804934E-12   2.4777971074593409E-13   7.3420365362362101E-13   1.2697822687704264E-11   1.6973025057640442E-11   2.4694005247145908E-08   3.0758979875443943E-11   1.8537224113280890E-11   2.6656979260415772E-11   7.7004766347183721E-11   3.0408229781194624E-13   3.7475213491362142E-13   8.8446900919653528E-13   3.8470239892617491E-13   7.1131844457435878E-12   9.8932862878179003E-08   8.4112458586054032E-13   5.4099337926540872E-12   7.3185276630977321E-13   1.6312571663701375E-10   2.0317351259206247E-11   2.0288071185178587E-11   1.4610796877248898E-11   4.9301195258636050E-08   5.0802754057564218E-12   9.0578016083189424E-10   5.1958163070909418E-13   3.5920955492628897E-13   3.6734447416111051E-12   6.5781098859831774E-12   4.4920472482090333E-13   1.5207684377662275E-11   5.3832565969963639E-10   2.4559529522859592E-11   6.3387616813710798E-11   4.3762753774545365E-13   2.4492474450995724E-09   5.5717699929682958E-08   7.0180941338717760E-11   1.1785348577169797E-07   3.6924768050726892E-10   2.5384854780114444E-08   7.0586969200475599E-12   5.7651628963553788E-11   2.7086808419517543E-11   1.6200582564458890E-09   3.3891653764936523E-12   3.4832408871109821E-12   1.5613862297762262E-12   3.2620151971250391E-11   1.2656838925791311E-10   2.0757664628604488E-11   2.7692510360130610E-07   9.2458981887825446E-11   4.1540983387877741E-13   5.2059167330178339E-10   9.2114271153653775E-13   1.9445722296548089E-11   5.6516848425533481E-11   2.3329289678364449E-10   6.8702675481728273E-12   1.3186909869986848E-13   3.7439868886538324E-12   1.5928589897731553E-12   1.2880478476479344E-11   3.2269805042236605E-12   7.2951583160789972E-11   6.5767028670216173E-12   6.4455120709114568E-11   6.4996532323430159E-12   1.0101074738500809E-11   1.1102210059159155E-09   1.0627518254135817E-06   3.8771711360606142E-11   1.4340770064300229E-09   2.0687711520559693E-12   1.0183419422582463E-08   6.6172146843371174E-11   8.7697245757795646E-10   1.7414226026051537E-07   1.1772339607575551E-07   2.3680737510293614E-10   4.0799723825845452E-11   2.4907643969360852E-10   5.9150790346066636E-11   1.1667043202932257E-12   7.6287960273320767E-12   1.3411310901050825E-09   1.1755669141719287E-10   6.5642006660115653E-10   5.9480942475396087E-08   4.0118528687296115E-11   5.0860920363209836E-07   1.0814758985352116E-09   9.4224173651300021E-08
  2.1557586058133436E-15   2.4612812438469798E-15   2.0152994190977947E-11   6.0854082902193896E-12   2.5143336172634030E-13   4.2439816141652233E-14   1.7461093074649190E-13   1.9252527050205509E-14   3.1291081355012535E-09   5.1310061577721925E-15   1.4115279062989662E-14   7.0010628925600267E-13   7.9024576862238789E-12   1.2940998064185229E-12   5.3479507164508978E-15   7.5810730785912685E-13   4.0190711664965310E-14   7.8814972909069646E-14   7.6848693599465143E-15   1.6014310152771746E-14   7.8005721691517282E-14   2.5863500747047326E-10   4.9823129426744443E-14   2.1028836772973112E-14   1.3512340240394311E-08   8.0434007318118278E-09   1.7095877819834445E-08   1.3407616850076747E-13   9.1327167616421153E-10   6.1032421838962861E-09   2.8114276728567742E-14   5.4714979777914479E-13   4.6242168279874099E-14   3.1545986419516053E-13   2.8947312857212273E-14   8.7155150297610014E-14   7.3129784293848000E-15   4.7933494865604941E-14   1.7928188190448550E-13   6.2997804683616802E-14   3.1678305034386219E-14   1.6347791196876784E-14   7.4608910863761245E-14   2.0052998095146049E-09   7.6546466259085487E-09   8.5678445286476926E-08   4.8542043037228593E-09   3.6075091667697732E-09   5.5049810456704031E-08   4.0909602403671441E-09   2.8820894788899657E-10   1.0068460468859654E-11   6.4283437168743393E-06   4.1061646650656882E-11   4.9345640348270264E-07   1.2637434137494018E-07   2.5414494156700447E-04   1.2719924763446795E-10   1.7845085792788246E-12   2.6528782829256921E-12   4.2466001552666407E-11   1.4889382037277453E-09   1.9006652179271438E-07   2.4107152795849876E-09   6.9249515063950072E-10   4.2715513896866809E-09   4.5985373384064070E-09   2.8610916014849491E-12   1.0420807605650187E-10   9.0798204290993781E-13   3.5797314612675382E-12   1.1264825602821631E-09   2.1060326925928310E-06   1.7156839885264062E-12   1.2486608316533427E-10   2.0148186744745522E-12   2.8453174193953097E-08   2.9462924150450652E-10   1.9092052781911216E-10   9.4712245633656328E-09   3.8754193281617215E-06   4.3474094355544501E-11   4.8011977261125993E-08   6.2405843942764358E-12   1.6383842289316905E-11   7.7632325668073067E-11   1.6273899307145898E-10   4.6279681534183928E-12   1.1631206837982762E-09   1.7828688720459464E-07   4.0529550518017082E-10   3.6939768684883409E-08   3.9210955524622042E-12   5.1673781306745560E-07   2.4535345433608837E-08   9.4172400420619402E-09   2.3584192840715140E-04   3.2805570814955191E-07   2.2873552232696963E-06   4.5025865580678922E-10   1.2420006237940098E-09   1.3583082962881646E-09   6.8855039533179261E-08   3.9158072292646667E-11   6.5051238199814691E-10   7.2397509672571499E-12   1.6173748029815068E-07   1.5526301293105640E-09   2.2715185451899510E-10   4.1654524056298827E-06   4.5833761552595241E-09   1.8638504260105766E-12   2.5942238708709226E-08   2.2826417218771255E-11   1.4994192720227985E-09   1.8912210317045184E-09   3.8448501176472808E-08   1.5625549574362588E-08   2.6314953504853850E-12   1.8600724066438420E-10   8.7261540793767674E-11   7.9018251080641711E-10   2.0863646429826723E-10   7.5234035278549053E-09   2.2037638460408563E-10   1.6617875772765139E-09   1.0000579373555654E-11   8.7822652613084407E-11   4.7596018885587176E-07   1.3044260067216333E-04   1.3826412149013230E-08   9.0733845950473515E-08   1.8598989133925752E-10   5.1405562847805683E-08   4.1724023458658763E-09   1.5547271882062584E-07   7.1348817783949692E-07   2.1731920897041446E-06   6.9258604947377446E-09   3.3882092553763634E-09   1.5680358899928736E-08   3.0057802292099899E-09   1.1285931581832404E-09   1.0919286368645015E-09   1.8099849637881282E-07   1.8434585012093673E-09   2.7158152113820833E-08   5.2302455026078457E-06   6.3343818975479131E-08   1.1875914103494054E-04   1.9439650797025709E-08   5.6152583421394709E-06
  1.2331214350902449E-14   1.2297854753726049E-15   3.0968015873571988E-10   3.9569281668353023E-10   2.0056592896502324E-13   4.5544030309336280E-14   3.3728681433693793E-12   3.5796405213210801E-14   1.4576146109317890E-07   3.3077518130215296E-14   1.0541357068830478E-14   5.0468183327175062E-12   6.2536966504149773E-11   4.3327813786759786E-12   4.2034539001133387E-14   1.7263275016910975E-11   2.0082164730940342E-13   1.0183381448080064E-13   4.0320338902413881E-14   1.4979394469789488E-14   3.8271045865463823E-13   4.4469904626669570E-10   2.3416983015109690E-14   4.4250547729359592E-14   3.0434147371506092E-09   6.3167963076200631E-09   1.7044185975752292E-08   7.7268316842015336E-13   3.9583924532092845E-10   4.3208459604112103E-09   8.9664832502724161E-14   2.8903055457150577E-12   3.1028159340001882E-13   4.0403931025959493E-12   5.5028151313236911E-14   2.3899252759890086E-14   7.6388961995353156E-14   1.5104394054290062E-13   1.0044253656164578E-12   2.9051873511378935E-13   6.5209905533105422E-13   4.8977478402546603E-14   4.6240238659330697E-14   1.8327976406686452E-09   8.6530870909233743E-07   7.1364874260682854E-06   4.0538781538901605E-07   2.6051934059863024E-09   5.6318110955458310E-08   2.3080610450043844E-07   3.3779437160598450E-10   9.7473351185851957E-12   2.9600598290446910E-05   2.8005630534391213E-11   1.5610444904383664E-06   1.4092838572978188E-07   1.8801023214943170E-05   4.2609139054311297E-09   1.2709817901398384E-12   1.3345565407735183E-12   2.9345082859649551E-11   1.1083629201765339E-07   1.8909321433367044E-07   1.3381219450697127E-09   3.5172257602252484E-10   2.5836394145365952E-09   2.8435312995278130E-09   3.3921128339133027E-12   1.1103693382059807E-10   5.1393250663170852E-12   6.8537655182570297E-12   3.7645950202223573E-08   3.5763560819055909E-06   1.8353324929488288E-11   2.8373817373254172E-09   2.4417395960435364E-11   2.0899713904722568E-08   5.0519102217636729E-10   1.5638111958845458E-08   2.5245182482351946E-06   8.5527921307319611E-07   1.9223694357647997E-11   2.6448465628064795E-08   1.0911572984691676E-11   1.2918882042893048E-11   6.8453996330313717E-11   3.4602484485286358E-10   3.7192972446202864E-12   5.1423900914554138E-08   1.0165878771669307E-05   1.8819310092312672E-09   2.0853307689469731E-08   7.7194344911782772E-12   3.2494644160800704E-07   2.0008861915522570E-07   5.3200704280216159E-09   3.9540883297105989E-04   6.5168428740666176E-05   1.3393812813793289E-06   1.6880788104090643E-10   1.1765509780866362E-09   2.8149510683814827E-09   9.5967463048260311E-08   9.5798023506046284E-11   5.8553165513256539E-10   6.7490871007507050E-12   6.6863948062512809E-06   5.6477401803130014E-08   1.4490862975663984E-10   1.7526264030210370E-06   2.7512795182096316E-09   5.8190442531094146E-12   1.3638876215776138E-08   4.5382596723232434E-12   1.1304422518082710E-08   1.1416849383585161E-09   1.7428901694642487E-08   2.2556811805778012E-06   5.5730556845315970E-12   1.8027746940231447E-10   1.6453086017476440E-10   1.3480526069436922E-07   6.8528633171687363E-09   4.0531587904802481E-09   1.1148883814015345E-10   4.6359505557230766E-09   1.1352707774021253E-10   2.1197965524691654E-09   2.4445606676489222E-07   8.4117908719814302E-05   7.6978234184842214E-09   5.1189958489658626E-08   1.4644213694845757E-10   3.4382759480233516E-07   1.9262182104015938E-09   1.2401049274452965E-07   2.6398661096827979E-07   1.7812797407669129E-05   1.6510884376866801E-07   1.8498018106540320E-09   1.0955882439710558E-08   1.7196550887483091E-09   2.1471114411192323E-09   1.5136355710025910E-09   1.8304054417147196E-07   9.3810320303110832E-10   3.1815477633255470E-07   2.9413346040216894E-06   1.1210865484479435E-06   6.4864856813640783E-05   8.1140096821019131E-09   3.1433254262519035E-06
  4.2622937297867711E-15   3.3287382836441209E-15   1.8588319234620858E-10   2.8626004406461098E-10   5.7406282088857742E-13   1.0708072840625635E-14   8.5950540911112163E-13   8.3800150588914802E-15   8.9803227218594507E-09   1.7069446110833848E-14   2.2824064761990256E-14   2.6407168722386404E-12   3.5631867355070420E-12   1.8822694190839996E-11   3.0549889296596688E-14   5.7165427768664399E-13   2.1080692696157608E-13   2.2302996263070670E-14   3.9679061525070558E-14   3.2120371792256386E-14   4.5718247165486717E-14   3.2738790318138369E-11   2.8519528437168202E-14   9.8330240852489621E-14   2.0841010088973749E-09   1.4833317135001767E-10   3.0801498885282601E-09   9.6343933949494679E-13   1.0180599699673052E-10   5.8325670421767689E-10   1.4391200101209651E-13   4.5354765346480739E-12   1.3781161496360568E-13   7.0742350021044944E-13   2.0665487982677573E-13   4.9556210649520478E-14   1.2946926490022785E-13   3.4124299564815916E-13   1.1615743966230620E-13   3.6448809204169696E-14   3.6808695201921180E-13   6.2110866934979612E-14   1.1988978664885480E-12   1.7150156092693446E-10   1.3485059955679117E-07   5.2852404150627982E-07   1.5921965346065191E-08   1.5764887841920361E-10   2.9500490873473977E-09   4.3503539731336101E-08   1.2352122036844618E-10   4.9309896644089170E-13   3.1570080470929899E-07   2.2640644112489179E-11   3.0746561123872533E-08   1.0981511154155197E-08   3.6598590329128052E-07   1.3138967465911310E-10   1.4941437247552527E-12   1.1664584028275436E-12   8.8456984677297073E-12   9.9390187217028584E-09   1.4854620509149242E-09   9.5794452876920919E-11   2.7288817249887879E-11   2.1251067665212753E-10   3.6380691980632335E-10   1.2287753939709565E-12   1.2211829821756217E-11   4.7963514915175321E-12   4.6860407061345323E-12   6.7287334825308649E-09   1.4366952027918922E-08   5.7530837925410484E-12   2.8049010109919573E-09   4.0722551958669855E-12   1.5671007852769187E-09   9.5653251462413049E-11   2.3197944932163465E-09   2.8707724114883285E-07   1.3142953656185061E-08   5.5364533489597863E-12   2.3355439512808255E-09   2.7107418556598093E-12   3.4754267315406492E-12   5.1295679112281794E-11   2.0259804524431552E-11   4.2512872400316616E-12   2.3460121755194723E-07   1.3242411830502883E-06   1.6652366640605290E-10   1.9639488687094425E-09   1.0415000284588866E-12   2.4689307838452803E-08   1.3573007435494802E-09   6.5743647361793512E-10   1.3148812846300296E-05   7.3176198607295051E-06   9.9636645309509958E-08   3.2568451184335527E-11   1.1948906990767171E-10   4.2422620132458284E-10   5.4574980891652033E-09   1.6607067258334494E-11   1.3191283567908173E-10   2.0656464339362819E-12   5.7526842074223742E-07   2.9301713697757039E-09   5.3684194141699781E-11   5.5868045362221999E-08   1.6761870073482953E-10   4.1704908341462394E-12   1.2756478111660738E-09   8.7413415491825946E-12   2.2636125797924456E-09   6.6907864760587093E-11   1.5860279583642484E-09   5.9596946801715780E-07   1.3399960613845771E-12   4.8014849427611423E-11   1.2805591250666013E-11   3.8760330699383395E-08   9.5449664999653301E-10   4.2731688645268493E-10   1.0813337918559195E-11   3.5854727867974230E-10   4.4865588838456275E-11   1.1275943292638848E-09   2.1602264538922647E-08   1.2017954698426265E-05   6.6701093961438019E-10   4.0565579157160437E-09   3.4404635208562721E-11   1.3430938188438162E-08   3.0079821266571885E-10   8.9843025876416289E-09   6.8570978874532479E-09   1.4171903726038299E-07   2.1984095060705383E-08   2.4872444997709358E-10   7.9470345485368017E-10   2.5980943090171129E-10   4.9627841415057468E-11   1.9701557487637689E-10   1.1077556872910670E-08   7.1643077817119715E-11   4.5991993195790323E-08   2.5691763767897690E-07   1.9031606473052800E-07   5.6603774931147548E-06   1.1887237565229339E-09   2.5678912028052185E-07
  4.7296046654453859E-16   4.0546588663014414E-16   1.4635728485896553E-14   2.5089396462976677E-14   4.2410165972189895E-15   6.2718748011952732E-15   3.8221654308679280E-15   2.2715538657957675E-15   3.4011342384907179E-13   7.7867887918683396E-15   7.2755709493135086E-15   1.6223131613870714E-13   2.8965075689263396E-14   1.3778338748019167E-13   1.0032056250986003E-14   1.2377516349805143E-13   2.8988962104873474E-14   5.6136501059068630E-14   1.7283645885117994E-14   1.5854793992487739E-14   1.8755124769765361E-14   3.0850746247874217E-13   2.8942268037502525E-15   1.0614972625883143E-14   7.1820412235483370E-10   1.4603032563773099E-12   8.1540745527454193E-12   7.3822225322851162E-14   5.6855106416036265E-12   3.3093716616048346E-10   2.1834943757437717E-14   8.2622023866699377E-15   2.5478937949774858E-14   3.9001928896024072E-14   6.2456596678034960E-14   5.6466775176062708E-14   3.9975542485330275E-14   1.9073899558966907E-14   3.3914053130617279E-14   7.1830781062675854E-15   7.4799402398694749E-15   8.9234359956139788E-15   1.4359248784041279E-14   5.9516639217538229E-12   2.1935261188347224E-11   4.9642807725224496E-11   3.1818996831622645E-11   2.2099524535334781E-11   6.8873367201571548E-11   1.3547595606451920E-12   9.8899460884318683E-13   8.7167158836983360E-13   9.4004247353569133E-10   1.7890567347313808E-12   4.7606293002651007E-11   1.2082486820067449E-09   8.8710437034960602E-09   1.0703456675070403E-12   1.7065822767888213E-13   2.0373058970753696E-13   5.8269248584964167E-12   8.8699741386953866E-12   7.2179203241565503E-10   4.1539331997231066E-12   9.3969821438589657E-13   9.2901797493285375E-12   1.3560373258090746E-11   4.0737016268274290E-13   2.7590311360967144E-12   1.4961565178227852E-12   3.6653180519525731E-13   1.6185529812555349E-12   3.6401662794184968E-09   1.5798119761181826E-13   7.0446599827300093E-12   1.9157528684523059E-13   2.5582179341434768E-11   3.4563539827334143E-12   3.1164204815812045E-12   5.9941205445114605E-11   4.7493599655773319E-09   3.1470679352562123E-12   2.7599961792749576E-10   1.5058304247689400E-12   1.4840151902638431E-12   6.9920494873173019E-13   1.1417762939714102E-11   2.4007920603492498E-13   2.0108936737370097E-11   3.9661513636841033E-10   3.3111427697708533E-12   2.3657721773211971E-11   1.0062825580015136E-12   8.7177841198138792E-10   1.1645231952519790E-09   3.4486063908989464E-11   8.1768638984157503E-08   3.7631042855748630E-11   5.4985104860459912E-09   1.3210052033552353E-12   2.1270161221276188E-11   7.3426499787921720E-12   6.3635122942768612E-10   2.0119710112532184E-12   3.4308793406975968E-12   1.2974535810620728E-12   1.2704186722618337E-11   1.3772366144015961E-11   8.3716254410739931E-12   9.1597147904151810E-09   1.3641350699502968E-11   1.0751412656513644E-12   1.5421679452442944E-10   1.1247962560754902E-12   1.7908902775260417E-11   7.0921616285009124E-12   6.7874854919127699E-12   3.8905993366511029E-11   2.4719530160436331E-13   5.9622719455033736E-12   6.6253100922975072E-13   6.1595643346144181E-12   3.9522981235124733E-12   2.3908397037401101E-11   9.7381898765101459E-13   1.7800859856254138E-11   2.2742558570926328E-12   1.1255570050710757E-11   3.7901872837856297E-10   3.6447877557871911E-07   2.4215715854724715E-11   3.9411332750896233E-10   5.6496260027598858E-12   4.1026770469844524E-10   2.7902055490042448E-11   3.7629938826800323E-10   1.2055721824641530E-08   6.5153086217769041E-10   5.3633603653568086E-11   1.8344139615215920E-11   3.5618025046917154E-11   1.5925026941122724E-11   6.9335437506403534E-12   5.5833451695395177E-13   2.1653810829820670E-10   1.4194470559569915E-11   6.7527888713967408E-11   1.4077435822359378E-08   6.2531705134514623E-11   1.7290586528086087E-07   2.6598546175574929E-10   2.0081905297722612E-08
  5.3385339375665539E-16   7.0534728530082018E-16   1.6376576700796121E-14   4.9791395388023712E-14   5.2670960372423070E-15   3.9981874732594037E-15   1.5887900971851725E-14   3.3626467470842191E-15   3.5722709323218378E-14   4.5460884012303327E-15   3.2698536650255037E-15   8.0839090025398985E-14   5.1528870635505825E-14   3.0071377424619866E-14   4.2852060115762056E-15   9.2939483753763869E-14   7.3354873719354482E-15   7.1311130022049381E-14   1.3673105640958726E-14   8.4073483760338913E-15   1.4876242432178176E-14   1.5136892957860885E-13   1.0814681902370436E-15   2.3334506665903080E-15   5.8561108699800119E-11   9.6865338654790298E-14   2.2018574271946017E-13   2.5836202760814422E-14   1.7239360959934121E-13   2.0559978752758929E-11   9.3657403807598045E-15   2.0887015241250970E-14   5.1030871714505766E-14   1.1856722389157913E-14   1.2757121621337712E-13   4.3791725206054760E-14   3.0205046028778334E-14   3.3695597727352987E-14   8.8937435325084264E-14   7.9510280569473494E-15   2.6492115288311397E-15   3.9210166535444851E-15   1.1226096580044970E-14   5.7414535821053603E-12   1.8700744351343011E-11   1.2003704895191511E-10   5.3119944122326222E-11   1.1674781686689161E-11   9.0952036526093218E-12   6.0357822787706770E-12   1.9426215430751652E-12   8.5949214124986450E-13   1.0129582653641864E-10   4.7014323708780415E-13   2.7503553189197943E-11   2.3526907252215909E-10   9.0814221371677535E-10   4.0282726951206022E-12   6.0864394891207665E-14   9.5821356437808334E-13   1.3537691244431883E-11   1.0210152893204649E-11   3.7662728475071845E-10   3.3913388277047179E-12   2.3402214959764218E-12   6.9043717123435124E-12   1.2583831325618094E-11   8.1751683822161949E-13   1.5151100924282898E-12   1.0631283840215323E-12   7.6921467780505497E-13   2.6272148769496409E-12   4.9382915000684758E-10   8.7006672994201740E-13   2.9042644811217886E-12   1.5669238575664259E-13   1.3056620293396787E-11   3.1992375720545668E-12   4.4938299973433912E-12   2.3617647101241027E-11   5.3567314574828244E-11   4.9176596885968044E-12   3.9614567195817619E-11   2.4369560842009322E-12   1.4149389667469539E-12   4.0044549798074707E-12   1.0058410748230634E-11   3.8281097066917445E-13   1.2170434108983091E-11   2.1254275615505098E-10   6.4552336914931270E-12   1.1798277203297030E-11   1.5714565709641324E-12   1.2384109117532134E-10   1.3861164980564545E-10   3.3982461333739817E-12   6.0650792849848013E-09   2.4211278933642390E-11   8.7698346135791708E-10   1.6831864993519440E-12   5.4657442278027132E-11   2.7075750521792449E-12   1.4054992930424530E-10   2.8653021438731511E-12   5.5823428503314436E-12   1.2686330172508706E-12   1.3532095275867201E-11   7.6156789772099108E-11   2.1201505398729460E-12   2.2940381285984130E-09   5.9252697652857780E-12   6.6513502478253348E-13   2.2906108484667798E-11   1.8409491710774330E-13   1.0948238724389194E-11   1.2436679420031318E-11   1.2321025854200076E-11   6.1379469079523770E-11   4.9465639004663846E-13   4.4200008381028448E-13   1.5668592470754194E-12   1.1544078584383462E-11   2.6551700477019977E-12   5.6278627167622244E-12   1.4645815963478796E-12   1.5920018116955786E-11   1.2971783544074474E-11   1.2182358282119738E-11   1.0042574238222988E-10   3.8840491906544003E-08   1.5456685561017624E-11   5.2176011146871384E-11   3.3294891004524161E-13   2.3513070077259948E-11   1.1925280475729379E-11   3.6258536386251833E-11   2.7490645225343969E-10   4.7741687336399115E-10   4.9152859832295176E-11   3.0147452550078225E-12   8.2018088898135845E-12   5.8273984539283364E-12   1.4340028710722856E-11   7.1525627016480923E-13   1.4747126183492573E-11   2.2271095434592755E-11   3.5886720036400618E-11   1.6521705098561929E-09   9.5797793815591499E-12   2.5738443280096429E-08   2.0999548488282673E-11   3.4223630888050521E-09
  3.5820814864063794E-16   2.2722773924359464E-18   3.3103656384681540E-16   3.1630671744968934E-15   4.5795270391063524E-16   4.9796633553484942E-17   8.1221995892804781E-20   6.8376328438294550E-16   1.1099780269375047E-14   3.4428413411620926E-17   2.0174045135916240E-19   2.7341931219892334E-16   3.1887405190940775E-16   9.1699879608553284E-14   2.2958585215554071E-18   4.3178944349811885E-16   4.9060835202892082E-18   2.9979392385994561E-15   8.7490502807680717E-16   1.0795057886763752E-15   1.3513125649361242E-15   4.9089097939890712E-15   1.5557932177023069E-15   1.1857038507413484E-15   3.7829997643798072E-15   8.3140580413953494E-15   1.4439534574706460E-18   6.8153438352456727E-15   1.1378747645218008E-14   9.5435330454839111E-15   6.7088767797796720E-15   2.8005721363273398E-15   1.0991245325408760E-15   1.5746063719690929E-17   1.3707277802520865E-16   4.2249743450973901E-15   3.1176773508711702E-15   5.3503497865978574E-15   3.3031758555051497E-16   1.0541219936834125E-15   1.8039482620988771E-14   3.9583075185319076E-17   2.3134180477369082E-14   3.5854264318561959E-12   1.4347670477277544E-11   2.0208463644606473E-11   6.1004147364650339E-11   1.5281714922656821E-12   4.5134293551231868E-11   5.2304872071241749E-12   1.8462888522018105E-12   1.0348531870035848E-13   3.1960147341076275E-13   3.1025533616365485E-13   5.1390639035206681E-16   5.6879314492907548E-12   1.2127117552525238E-11   1.0251616682852883E-12   6.3678280419841610E-16   4.4339622589289972E-13   1.1391804620096598E-13   4.1898692380435382E-12   5.4863303341418926E-11   7.4103844712593363E-14   3.4029006455686405E-13   2.2970532758709558E-12   1.1004182685908556E-13   4.9038361059992504E-15   2.4234928857339686E-13   1.2710418577597448E-12   2.4523218416405567E-13   4.0935176203186398E-15   8.8184056755477777E-13   1.0172155960147707E-13   1.7686152258744865E-12   2.8313359287461459E-13   1.8037668320016376E-13   1.6618429287393441E-12   3.8337302422813784E-12   2.5481082623508602E-11   3.0987916045815980E-13   4.0168640034051298E-13   2.1643020949335055E-13   1.5034699617861472E-13   1.7339476768721027E-13   1.5761831729174755E-13   1.0790072764850867E-11   6.8165737897130901E-15   8.3452057819231767E-12   1.1454371922004214E-11   5.4252124728014959E-15   1.1177484132711628E-12   3.0552615567489280E-13   6.0430789223693315E-13   3.5688293565686197E-12   6.6406373766820002E-13   9.0258551057457624E-11   1.0562177042662141E-10   4.7132514805543227E-12   4.0141192143937915E-13   3.7269346475776202E-12   1.7921704816079720E-12   2.3873539967455381E-12   1.3058570292948363E-14   2.4553311723115998E-13   2.3439712194833589E-13   1.6389585093378060E-13   1.8552292146265407E-13   3.4257525924133832E-13   1.3466519883975565E-12   4.5275770107788765E-12   8.1403494429909762E-13   7.4607060033412055E-14   1.8721777681345663E-13   3.6771803487310554E-12   1.4636818278825783E-13   6.2883166817400311E-13   1.4049150191891037E-11   4.8019150863411128E-14   2.7932796462267462E-13   8.6006303445271419E-13   1.3779427960287005E-11   2.6162396064786541E-15   1.7873164419205589E-12   1.8586280848702016E-13   1.9025214364584151E-12   2.7300089792229569E-13   6.6210731031229391E-14   1.9064868212028508E-13   7.3823143801307885E-11   4.5297025862535862E-14   3.0296493941108038E-14   6.5160938847202008E-14   6.2201312263302547E-15   6.8392891778999912E-13   7.6368917562173943E-14   1.2288274146196617E-12   6.3327608089981903E-13   1.2692374019292029E-11   7.9125046059792597E-14   3.0275096507832618E-12   5.9075317314090589E-14   2.2484196192816321E-13   4.4611826497474060E-13   6.0880765354086233E-17   7.3732604432044930E-11   6.9828079974070629E-12   1.5413872923709984E-12   1.6155212143530809E-12   8.5011080907792658E-14   2.8967427688688586E-12   1.8980938468420122E-11
[truncated: 874,001 more chars]
