# Supplementary material for: Intermolecular Interactions in G Protein-Coupled Receptor Allosteric Sites at the Membrane Interface from Molecular Dynamics Simulations and Quantum Chemical Calculations
Source: J Chem Inf Model. 2022 Sep 30;62(19):4736–47. doi: 10.1021/acs.jcim.2c00788 (PMC9554917; doi:10.1021/acs.jcim.2c00788)
Supplement: Supplementary file 3 — ci2c00788_si_003.zip [file ci2c00788_si_003.zip › quantum_chemical_coordiates_inputs/C5ar1_6c1q/fsapt/QB.dat]

  1.1455951582615214E-10   2.2128391090284331E-11   2.4976656035301236E-19   3.5611321141852584E-14   1.4301888636906535E-16   1.7552412265372563E-06   1.8406527024768554E-13   5.1265283490357471E-16   3.4050884952952424E-15   4.6149804536319186E-14   1.5405170565204846E-16   7.8164032797113991E-15   1.0256930170549410E-16   3.0674108030531355E-14   3.0117849717556963E-16   2.1882771196299567E-17   4.2905205463284268E-15   1.1502468086561527E-15   2.1043008442686460E-15   2.1369950384756495E-18   9.9584016531952212E-17   1.5864278616686015E-08   2.4294074617053639E-16   5.9536249107931874E-12   1.6974904615785046E-15   3.6613106622641213E-08   1.3005147622809828E-13   1.8424137047360151E-11   3.3087324150945816E-15   1.9654897275165018E-11   4.0640466371227992E-14   2.5271234697889699E-15   1.0133783215186259E-15   4.2590277931885077E-15   2.9683760240227932E-13   2.3129526125133508E-15   8.4422846438021131E-16   1.5315859324027662E-15   1.3237908163428866E-15   2.3427344144380540E-16   5.5083129747988678E-10   6.2170365971133072E-18   7.1631414124482167E-14   1.4722165199876604E-15   3.9315814355127593E-07   1.3470503638261369E-12   1.3753742562253304E-13   1.6392067399754930E-13   5.4993190381333332E-18   1.8878148554839060E-14   1.5481169207328407E-15   8.3093546660179970E-16   3.0970236796998997E-08   5.9853056207043416E-16   1.7905674721802868E-15   2.5198600598357649E-16   1.1943623697850195E-15   2.6821501721943681E-08   1.4535271107003301E-16   5.3267425490549280E-17   8.2068592416901105E-11   2.7192619500576259E-16   6.1040389298142151E-16   1.3219503618727831E-09   9.7302280396057396E-12   1.3409925158484017E-14   2.7448308557503654E-14   1.7025507183101933E-14   1.0844515193362960E-10   4.8688377082015669E-17   3.8468303576256794E-16   2.5519698644874544E-10   1.8682881263403399E-15   4.1842805465322691E-11   8.7297918084420694E-13   1.9377677762452889E-07   4.3085290372400854E-10   7.1786644143587612E-13   4.8613213658805785E-09   2.1475520561160948E-08   1.7015445351927595E-10   9.2080422448509483E-07   2.8458944470966287E-07   5.8306013061063761E-15   2.0848388965033389E-15   1.3579573011868723E-14   3.9779614653577016E-12   1.2987023774262622E-15   3.1265346518012841E-14   4.0481666112451880E-15   1.5050702859955012E-12   2.5239741554481720E-14   1.3924849638770076E-09   1.1197767358218992E-08   6.3570425774081555E-16   3.8971519201991728E-11   5.6028437489831810E-17   2.0802526436822854E-09   5.6046026141178373E-14   1.6993701115172674E-16   1.3203227759034557E-14   2.6216629854857187E-14   6.7726952903710770E-12   8.8529532685210765E-14   7.1091799824966200E-16   7.1358154316071427E-12   1.8487881998617785E-16   2.9868170685814518E-15   9.3195541400979241E-13   5.1571452246765063E-10   2.2781749924693759E-14   2.6238774665821813E-15   3.8393319518567192E-14   7.6449708472471232E-16   3.3123127940101782E-15   9.1357582647323379E-09   1.6642216757694310E-15   3.6803041576717941E-15   1.0829306171588683E-10   8.7012580407503101E-15   3.8518845178510432E-10   1.9310464543568182E-09   2.9008818094943769E-10   2.3992757789608620E-05   7.5338268269047283E-11   1.3777786329679498E-07   1.5991371537629020E-10   1.5059067814499471E-06   3.4329179918849465E-13   5.1977055237182322E-11   2.0493500888739220E-12   4.3922649797313203E-13   9.1342301222659419E-12   4.3157643516420152E-12   7.6122456237689403E-12   1.7496992303477834E-05   4.7601002600390872E-09   3.6889174689059405E-06   1.1438965218818728E-07   3.0595682505446691E-10   2.4755747053256364E-12   3.0297891116392667E-14   3.6013986889773184E-12   8.2104102927302616E-14   3.4968075461581844E-06   3.0904101319934874E-12   5.9917923911085664E-14   3.4803823896873474E-12   8.3749134412441108E-08   2.4131474473183052E-07   9.1134911580247542E-13   2.8696678991361441E-09   6.4846526261053582E-08   4.6236827085420954E-12   2.9524066538172015E-12   5.2709508937179966E-10   2.0705339499693969E-11   3.9610952593099942E-08   2.4076511786257502E-09   3.1890592540792533E-07   1.5029605051785446E-12   1.4185854814127160E-10   5.1891439355922633E-07   1.6289343348714774E-08   1.0864738806166345E-06   3.2293352162029934E-13   1.8091620155801207E-06   5.1531073583726900E-13   2.4771355989284492E-11   3.3225789193277223E-13   1.0479481103178931E-10   1.2926183751835904E-09   9.1792160629233197E-10   4.8895984332246959E-07   7.1236022959106579E-10   9.7202920455109267E-16   1.5738418699195125E-11   2.1082847730082269E-10   1.0414979809745956E-13   2.4661400727592876E-06   2.8348046864145434E-13   1.7406111070892402E-12   8.8340417411754898E-13   1.3160343556251640E-09   1.9803130170191649E-09   1.4096941542905602E-12   8.5044002280280256E-14   9.9131810996145094E-13   1.5291430078510661E-14   8.2111576987370307E-13   4.0479799244683607E-13   2.7562766350335156E-12   7.9181264301003927E-11   7.3329251737881122E-11   1.4287429519489001E-13   1.0399577509940359E-12   1.4301497678106179E-10   2.4952139654955798E-13   2.4806645603116654E-11   3.6216110953013158E-12   6.4529807893674050E-11   2.5274810071809098E-12   1.4133255888387162E-12   2.4645592281211828E-08   7.3222462282315602E-05   7.6616431565757105E-13   1.7992250698517965E-06   2.8563968255380661E-09   5.7631107986119840E-08   3.2277947916526838E-09   1.3150063120484131E-12   4.4121393956131067E-15   2.7887400274052387E-08   1.0804152164990934E-09   1.3247936337455014E-12   3.2492254646715489E-11   1.9397394598373444E-08   4.9278162191597633E-10   2.6247230541065752E-12   2.7353500728478401E-12   1.1173126069931431E-10   1.0744789293300616E-12   1.9906586153391573E-06   3.8900561285966268E-13   7.1316323583346453E-12   2.3164850688546098E-13   6.2895766341650738E-10   2.9764902831433299E-12   6.6388711121133389E-12   7.6165669706019102E-10   3.9777135227536660E-11   2.3278827268147742E-10   4.8969361712910834E-07   3.1720299258878780E-05   6.3146073315665989E-09   1.7037009851190136E-13   6.8791534490944777E-12   6.8830167858610403E-15   2.9906711680122923E-11   4.5392017045827038E-09   8.3629858610147878E-08   1.4233245735186198E-08   3.0591569174388415E-07   5.8600982055661462E-09   2.1798667524690462E-08   5.1750265239246745E-10   2.7942872551449907E-11   2.1036696868053273E-12   5.7989456238144692E-12   5.0275441497476254E-11   3.2170695707366964E-09   9.1577570478568266E-12   5.5315496577452084E-10   1.5816751234811897E-03   1.1736037037247150E-12   4.5920636481943835E-07   1.2865128554863106E-08   2.6789325451609824E-08   5.2570690972522518E-13   1.0005196269949526E-11   2.8291905198629758E-06   3.4169177780243840E-09   7.5979937120360592E-07   1.0035224578787546E-13   2.9439091237675720E-12   1.6787404934882722E-13   1.3137184156551833E-08   4.1518606170922153E-14   3.2152568803813733E-12   1.1994103853549927E-09   3.5261497115832851E-10   5.3505674426577762E-10   1.8231794260084426E-03   4.5840567300623725E-07   1.5653272795300635E-14   5.0058461696442846E-12   1.6398411891491537E-12   9.6165997624905599E-11   5.9976416209212217E-12   2.5248832716276770E-12   4.4196638842639398E-12   2.5018347584726002E-13   5.3445492500904519E-13   7.3037126807426223E-07   2.5078217170987918E-06   6.5441180092499050E-12   3.2677524988630455E-05   1.3847554009942678E-10   1.7999289085925387E-09   1.0077998634486605E-13   6.1053417029269032E-12   3.0238456507118462E-08   1.3666545880224059E-05   4.0243433947347096E-12   2.6364210383896937E-12   8.0064314465480811E-09   1.3811258301273145E-14   9.9787697749517333E-14   6.5965426277764833E-08   1.6147700902703614E-06   1.1990097799072187E-12   3.0844739393023496E-09   6.3849067196107682E-10   1.1717632261014730E-11   2.8716572834379898E-07   2.5350282214132193E-11   1.6582391162387445E-07   1.3909186630655963E-09   4.5872565537562355E-10   4.8712865919745239E-10   3.9015555714817251E-12   3.3894886739622575E-12   3.0343220149381255E-08   2.2148206032887247E-15   2.6910053512598686E-07   5.4598761773477958E-14   1.1807373251659597E-12   7.0886896867657674E-06   5.2196825655488569E-11   1.7538247574603056E-10   3.6965003170075458E-13   1.0965055466417459E-12   8.9777762198376008E-10   2.8340038251023927E-07   4.8952472726984617E-09   2.9015571704705751E-13   1.1826780119278976E-12   3.9872579887705836E-10   2.5925435269161892E-07   1.2592113909938388E-14   4.7141733248764199E-10   1.4264322417425724E-07   5.5102028118128763E-12   2.7450525581901232E-06   2.4900893927139985E-11   1.1528895040772313E-10   1.7480259383902988E-12   3.4715258848594191E-13   1.0833260613627802E-13   8.0223583337870835E-12   8.3154211738659491E-11   2.9743216066641597E-10   1.4987365040515328E-11   4.2607003673067956E-13   2.7737311423884635E-11   1.3494807173729830E-13   1.4186365988461709E-12   5.3188880295795322E-12   5.1763009546196551E-11   6.8048003516604129E-12   7.6307798708553828E-14   7.1929268205290649E-11   1.0859702398124883E-10   3.8766646597120203E-08   7.3025799904077064E-12   2.1906883221437250E-04   1.5933863959194025E-10   1.5914632252217175E-12   6.1675906465854971E-08   1.7816591333613237E-11   7.2874817293632256E-13   7.3993366854375676E-10   5.8407716488644911E-09   5.3508135581766146E-13   6.1524036813727795E-07   3.8445670683916742E-10   3.1855684323211575E-06   7.4760496858969986E-10   1.0596261744930001E-12   1.5135319866627041E-11   9.1921175240419343E-10   2.9725038767608075E-11   5.1016140791522276E-08   1.8724607459483264E-08   4.8653618031280073E-12   3.8027207466069767E-06   2.1371208177148751E-12   9.6760292590050180E-08   2.5542711979992812E-12   2.5249526698922969E-05   1.7062910549494921E-09   5.8283160280801900E-10   2.6998430882137125E-09   4.3946432990667197E-13   1.2181881174221648E-09   5.3127811183186026E-06   9.3727317201950096E-13   5.3863400350153679E-08   4.3017216530782898E-12   2.7197847553886775E-07   7.2314567479096560E-07   4.6695214203344288E-15   5.5655625815531662E-12   3.4434374683162878E-10   3.9188182852209925E-07   1.5340040114939155E-13   5.9661337749723287E-13   5.4456058458159818E-12   1.0929706760886010E-07   5.5057319723055090E-12   9.4405126661419955E-12   1.7343617318529192E-08   2.6413588931018610E-05   2.8727552833274179E-12   2.3584883280078235E-10   1.8723278060534699E-11   1.0438257684032441E-13   5.8841991626007806E-12   6.6768175642208002E-11   3.9189373260861517E-05   1.8791990999041643E-08   1.7287289385521570E-12   2.7122798800150650E-06   6.9395852279217807E-08   6.4621715900150819E-13   2.2349739824497055E-11   6.6922337452854093E-14   3.0872780726526623E-10   2.8996148124019917E-09   1.1601395220211082E-11   5.2503667390400249E-11   1.0154509426838647E-09   1.0924329902861595E-13   3.9986473507682716E-07   2.7627246826169917E-11   9.0406521068314593E-09   6.7977554481867136E-12   1.9484311375480814E-04   2.4115411067877300E-09   9.5288717081541447E-04   6.6484877938927733E-10   6.4125644009718354E-13   2.9983489448681191E-09   1.9337269312641284E-12   2.8214370635624372E-09   6.6847313683940233E-10   2.2608656557513765E-11   2.0444753039863998E-12   1.5063551049559470E-09   3.2992544363320066E-13   4.3553719689877708E-12   3.4677243634357458E-13   6.8957246412418748E-14   7.8557915973755991E-07   5.3574196735471080E-11   2.5110071694672891E-09   2.3290576155697113E-08   3.8203944377010250E-11   2.5616600396161817E-11   9.3541269616225836E-12   8.3168728859236312E-12   3.4909115027241903E-12   9.7352359664892305E-13   2.7269204269366094E-09   2.6183055653961373E-12   1.1803829351904068E-04   1.5246765282312484E-11   5.6103513505603493E-08   2.1827905473462679E-09
  6.1031132731291147E-12   5.5520131741510591E-12   6.8011343158877710E-16   6.7433276502739031E-15   8.7443067183931802E-16   1.4917159825388051E-06   1.5098968246918038E-13   2.0704228375932212E-14   1.0394765001528490E-13   2.2247109604979647E-12   2.6221750037966899E-14   2.5099938804839630E-13   2.9407443837722419E-15   3.1873859840733099E-13   4.8057605738388505E-15   7.6162183674127087E-14   4.4109064934722432E-16   6.5403235555300387E-15   1.5081855009448693E-14   1.1886126733102311E-14   2.8769270318620712E-15   1.1842280560820031E-08   6.3559798570491100E-16   1.1106207822099532E-12   1.0008615608691560E-14   2.6543805376313425E-08   5.9895877827135243E-14   2.6603836511987548E-10   5.8179383392946740E-14   1.1712857921764740E-10   5.1477539141039541E-12   3.0471976197739206E-14   6.6449216627331045E-15   9.0458739822985021E-15   1.0941772693716601E-12   2.8511515029598881E-15   2.8933671495148292E-14   6.3343155435071776E-14   1.3011341700535617E-13   5.3741476230832950E-14   2.2794200089909273E-10   6.9598854265002198E-16   1.5001090590935886E-13   7.6934706708058891E-15   1.5821091660312727E-07   3.7302480835669059E-13   2.4482420651245424E-12   1.2477153960995359E-12   1.4268840987575917E-12   6.5280836598953665E-12   9.6100244369002783E-15   3.1719182318782553E-13   1.3923109915997590E-09   5.1320950781427035E-15   5.6088883214532134E-14   1.3544628268875079E-13   3.2261840603477459E-14   1.4769340843735222E-07   4.4286706665337011E-15   2.5805328756069899E-14   1.1390930292423479E-11   2.2397457617278163E-14   1.9852171317206094E-14   4.1036726835937575E-10   5.3743554726959986E-12   3.5185086039043945E-14   2.1850893714786493E-12   3.2730773879244261E-14   2.2063089754803705E-12   7.3145747468685932E-16   8.8080086519436266E-14   2.0363506443594780E-11   8.9755809664053749E-14   3.9516102522805060E-12   2.4921701022286920E-11   2.2598959683262753E-08   1.3203218479095325E-08   1.2691635807904142E-11   1.2932033439509687E-07   1.1324771696643762E-09   2.4423733715708768E-09   1.8010883983612776E-07   1.5656241619699047E-08   6.2407634518542676E-14   1.0117570539335081E-14   2.2897036637204554E-14   8.3240894648231368E-12   1.0204554416146316E-14   2.9621415347112963E-13   2.2161048318594680E-14   1.4498458664335908E-10   4.3255710462514861E-13   6.2095996966485574E-10   4.7677503817253501E-08   7.8396654554258981E-14   3.2298097076219982E-09   1.3412007899903640E-14   3.9109615000467943E-08   3.0326753602989731E-12   2.4867148075181090E-14   1.2852209152149493E-12   1.8683693445812986E-12   2.0847395116506848E-11   1.3232869748345697E-12   1.0167359921416608E-13   1.4448795060088062E-10   1.0591368292393786E-12   7.5634723854431873E-14   7.9898975546985092E-13   1.4914299029886874E-09   8.0106953587531355E-13   1.1910775757570270E-14   2.2941339788337854E-12   1.3909306545045625E-13   1.1287107097623011E-14   1.1333091093053217E-07   3.5381715154809999E-14   1.0992219778819792E-13   4.7312604073017824E-11   3.8825127918798658E-13   1.0637315685423342E-09   2.9665659475237116E-09   5.8826081035324519E-10   5.5277290966981060E-06   3.8490876986528042E-11   1.1110219726424306E-06   3.7801292346564689E-10   2.8790659728373119E-07   6.8987039679107358E-13   2.5714629023861193E-10   9.8818991050919946E-12   2.1778715773247075E-12   2.5271125994942813E-11   1.1317154134740323E-10   7.5379160129968326E-12   1.8509446951183493E-06   1.8018000524643074E-07   1.5874934943944452E-05   2.1903275207383488E-06   5.4196661341248929E-12   1.9317982165009637E-12   4.2447031795722139E-12   1.3756239124620486E-11   1.3528666404838676E-12   3.0386033914240977E-05   4.5306224515649911E-12   1.0562671969516820E-12   8.5514774212544013E-12   4.1956536633234829E-09   7.8359610762014878E-07   3.0957631061016226E-11   4.9302012364582086E-09   5.4238166958740166E-07   6.1179843042636793E-12   5.4199171507904681E-11   3.9133136504950222E-08   1.1305995850899226E-11   1.0276776373664715E-07   1.9548521570849113E-10   2.9181181010648312E-07   2.9072000603690806E-11   5.4323068363287863E-10   5.7211454019859303E-06   1.3182219561304798E-09   4.4123812397374190E-08   1.2078660985669362E-11   7.7981385893170430E-08   4.8041368872424984E-12   2.0071940918402802E-09   2.1503750730281302E-12   3.6494544934439031E-10   2.5308340070201980E-09   8.6141975889756964E-10   9.3160094225553526E-07   7.8004609119275263E-10   6.2320910573252249E-12   6.8046653876649387E-11   7.6703207344718029E-10   8.2672140225232267E-12   3.3549383072273766E-08   1.1841997920285003E-11   5.4712774065543559E-11   5.3156069209206930E-12   1.7553544969952539E-09   1.7654589592632560E-05   2.7544873582337683E-11   2.0908936305332335E-12   7.9879150580662486E-13   1.8769435758527024E-12   7.2684426549246177E-13   4.3272050189142917E-12   7.7246134181932659E-11   1.1743481339357767E-07   2.3230647878527783E-10   2.0270343888104923E-11   3.6233972800213839E-12   2.2388678078810601E-10   3.4101684460538441E-12   5.5159937474816344E-11   6.5684227614922638E-12   2.2485208434859292E-11   1.1569938561246729E-11   7.3927771819308091E-13   3.0496876179705410E-08   5.9035972523787074E-05   1.4456107980464728E-12   4.6219196368172087E-07   1.1166712038945461E-08   3.9617665291498714E-09   3.9756692310765692E-08   4.4259586996838501E-12   2.0688609590160719E-10   1.0595374273919915E-06   2.5634618087158449E-09   4.5406090111271195E-12   2.4004731806041836E-08   5.7420001297688683E-10   9.9545451021922100E-09   1.1463173426343979E-11   1.8921826723265208E-12   1.6881993572651879E-10   4.3131236244022176E-12   3.3600109037759562E-06   7.4768361849849033E-12   1.0628282737147005E-11   1.3716088774917593E-10   1.9811636572917523E-09   8.4841556130122465E-12   1.0356232014914813E-11   4.5674516479774264E-09   1.5616699434169125E-09   1.4704793221055750E-09   4.8264585883510615E-07   2.5894079953491728E-06   1.1009480256323766E-07   1.0280753306367954E-10   1.7562489047019014E-10   2.1387096631985133E-12   3.7869447606539223E-11   2.0635155998398836E-07   2.5307827194338755E-08   2.3707006916291348E-08   3.0752178280900273E-08   3.5571454069231226E-08   4.3040829090483972E-09   6.7436210634540617E-10   8.2442048489771968E-11   4.9554866348216695E-11   5.6186193978339518E-12   3.1286451589756364E-09   2.1965137855718343E-08   5.0285549333158402E-11   2.5829337378714350E-11   2.6934871146932062E-04   6.9686350475623432E-12   1.3158835419180751E-08   2.9925177816878436E-07   7.9824344867245712E-07   7.6240293831025401E-12   5.5135743681906043E-11   2.7037857303387399E-07   1.2926135174254515E-09   6.8562778827938146E-06   1.4775330003828559E-11   5.5587917725170484E-10   3.4698985344546667E-12   2.2551156193938571E-08   1.5233868170507531E-13   1.3013874430100089E-12   3.7720413367403698E-07   1.0192162569530015E-08   1.7363490068931961E-09   1.3860056193493279E-03   8.7462102427866546E-06   1.7865892321470933E-12   1.4846673515228143E-10   1.7769141960902182E-09   2.9920857786554220E-11   4.7523442989587959E-11   2.9980470533090649E-11   4.4562916126683800E-12   8.7771569054818483E-12   5.3338363544946263E-11   3.4502159702078830E-08   1.2644813378958622E-07   1.1830049156605057E-11   2.1922513084333932E-05   1.9922514531983637E-10   1.2207900765379126E-07   5.0920737534906356E-13   5.9333363132537772E-08   2.1736222280220325E-08   2.3915824008151182E-06   2.8897768509228634E-12   2.9386234461215565E-11   2.9058266737206260E-07   2.2708342102993044E-11   1.9581925498981516E-11   2.3083177706921453E-07   3.5810484885770923E-06   2.4722786028821017E-12   4.1876850227132692E-09   4.0768164879308330E-10   6.3368132976966094E-11   2.8517943578847598E-08   7.7467612807739732E-10   8.6683294243368729E-07   2.5915417660185425E-10   6.2916193641381686E-10   3.9617398925426309E-09   2.0071715099011462E-10   1.5081566861840158E-12   8.7253482148821818E-08   4.1240559469163048E-10   9.8366176290632419E-07   4.8706658728089984E-13   2.1051924415835481E-11   1.2923575725431191E-05   9.3458383971566645E-08   2.8365075921848317E-09   1.3521930301839546E-11   6.8748222030678049E-12   2.7077022627271711E-10   1.3119849683781576E-06   1.2418864406795312E-07   7.4557349040835526E-12   3.1901201980647619E-12   1.4068231819972036E-09   6.9141347277200504E-08   5.4622249291056677E-13   5.2054311529538639E-09   1.3181751670406489E-08   2.3366641914715849E-11   3.6490316001779421E-06   4.9624630282170071E-10   1.1374852228033873E-10   2.9131781756631396E-12   1.0925135812245600E-12   7.2694449482738114E-13   9.3579383362997366E-08   4.3689364930353837E-11   1.4366195873839772E-08   1.5235125536578965E-11   1.2058455892961240E-12   5.6506469919632448E-11   2.1240276104591977E-11   6.4957959707233477E-12   8.1849145556281315E-12   1.1376536261849201E-10   6.7190805129685987E-10   3.0541092247814112E-12   3.3700106667514179E-11   6.4429672154384171E-11   1.0477313020686291E-07   7.3092276376357910E-11   1.1127300185527120E-04   1.4240106243256190E-09   4.2863808319176795E-13   3.5858413946945764E-06   9.2810872026420019E-11   3.1273656207212715E-12   1.8386278839856129E-10   2.5529962045088546E-09   2.1588268962019400E-11   7.7261208546355726E-08   2.3688491689627155E-08   2.2568305625934867E-05   1.2079114701078781E-08   6.0791863336572290E-12   2.4434077611566626E-11   4.4478437815345782E-08   7.7556514731054489E-11   2.1396490894516684E-06   3.0814618459491186E-08   4.8576938136057428E-12   1.0995018994656821E-05   3.7608265395873132E-11   1.5457712048461736E-07   1.5478295558763879E-11   1.1736645716757599E-06   6.3623408259741817E-08   1.6263947128903466E-09   6.4689141420486994E-08   1.0412443724829228E-10   1.9350037100752163E-08   1.5251502946973015E-05   3.8827892357297041E-11   2.1314364796840205E-06   1.1121562164939800E-10   2.1659915659540004E-06   5.3824265187591458E-06   5.5039274086665973E-13   5.5086169201375725E-12   1.8981999948065237E-10   5.9664001039385415E-06   1.3484543543041275E-12   2.8684814291716834E-12   9.1409827324902267E-12   5.2217073177679039E-07   6.3515027307944035E-11   4.8206860337537153E-11   3.2194905954505233E-08   1.1904059134776042E-05   6.0261500569137272E-11   6.6997351273592008E-10   5.3039729113240806E-10   7.0180711245462681E-13   1.2723896071601887E-10   6.3086284030234420E-11   1.1080384941940129E-05   5.8720514499930660E-09   5.9308187052308269E-12   1.9022033517447586E-07   4.9221781264786267E-08   1.1846700688592590E-12   5.8752157493532745E-07   1.8104373847199458E-11   2.8283432818648385E-09   1.8985744866809843E-08   5.3729260453859931E-11   3.7740270288633073E-10   8.7774145540979524E-09   5.9640191764971410E-12   4.6624404449037317E-05   1.6240411696922396E-10   1.3492503138707703E-08   2.3451710627037771E-11   2.1774841509377506E-05   7.4950240932244192E-10   1.3240209234285706E-03   9.9737141933472754E-10   1.2482643690623859E-11   1.4826045987757198E-09   3.8883678032185463E-12   1.3267676341531648E-08   5.7481225856344418E-09   5.0340012067721204E-11   1.3290595933970115E-11   4.9238177041660039E-09   4.8272012703737357E-13   1.4242911486753471E-11   5.7939693284368739E-11   5.6668814675029507E-13   5.3120704771083633E-07   5.8511673432613905E-10   1.1646679169379777E-09   6.6032155702763499E-07   2.3513876215269628E-09   1.6991360793647093E-10   1.8136133508187773E-10   9.3075026406402457E-11   8.3551497734000141E-11   6.4700320843784773E-12   1.3057329581078493E-08   4.9249063215076711E-11   4.7359623836735204E-06   1.2955815750001819E-11   1.8374438444700901E-06   1.0224717656429132E-07
  8.3182904655723588E-14   2.6540402956883401E-12   2.4153149787719778E-18   3.3173159444789069E-15   7.4396400243513565E-16   8.8128810311388684E-07   7.9734609444937878E-16   3.0538648128174086E-16   1.5712933456521031E-14   2.9864251096822168E-12   1.8674111107014342E-14   1.9010397181140372E-12   1.9096877701913485E-16   2.5227396089023545E-14   1.3053694882747642E-16   1.9186193562649817E-13   5.5769859502588334E-16   1.6681142701349023E-16   1.4550213107467820E-15   1.2219365543659183E-15   3.0455762353129359E-16   6.9207016587122765E-10   1.6890356929808332E-18   1.9641108577629285E-14   1.3822756136065015E-19   8.2339752032000969E-09   2.4138006384791428E-17   2.5202134208157398E-11   1.7934285176968696E-15   9.9038583452259011E-10   1.3960474738754435E-11   2.1017683915027420E-13   9.9849834224630476E-16   1.7717067138786270E-17   9.0726752693544483E-14   3.4896923718261355E-17   5.9480771153557151E-16   6.7688262223890428E-16   9.5709312331364732E-15   6.1286244997309631E-17   5.3289623242169868E-12   2.4043005055402356E-16   5.2906973194079381E-15   8.5860696853286783E-16   2.2393946894770491E-07   1.0671578734610599E-15   1.1813931581925311E-11   1.7882896756711844E-13   1.0850823999630982E-12   1.3475840956226831E-10   2.8037681228500656E-17   2.4020830797924162E-12   2.1692401528909379E-12   2.0647034848034150E-15   5.7183656963027371E-14   4.5759788047074210E-15   6.5194269837589840E-16   6.7136524678715687E-09   1.4904394605372508E-17   1.5373052747017040E-16   1.4680217239796319E-13   9.0711002324889727E-16   2.0865095054541213E-15   2.1897381796616199E-10   3.1039311165294356E-13   2.2789231091271643E-15   2.9904374767468945E-12   8.6188379191503461E-16   8.3268417643489808E-13   1.9683639786315711E-16   1.9371497321918204E-15   4.5190063220265921E-14   2.4157590625081444E-14   2.1578000174579077E-13   4.2417478622731523E-10   1.2345245048275747E-09   5.9838536304948731E-08   1.9072925298934623E-12   1.4310814027870364E-07   2.3433908082889551E-13   4.1142423305346262E-11   3.8426274207195405E-09   1.2078154139190375E-10   1.6595641704161797E-15   1.9930417538156573E-16   2.0633156630869994E-15   5.8043143348837699E-12   4.4463742958142955E-16   4.1970863111494173E-15   6.8012298450822249E-16   1.4322901130245581E-10   3.3770858544646625E-13   8.7363618584846811E-12   1.8738862427929590E-09   1.0794793170401289E-15   5.7583323841153606E-08   1.9358402490980268E-19   8.4155545970046175E-07   7.1566518688353812E-12   3.7831933686936376E-16   6.1859257826977720E-14   1.9605877760325760E-12   2.3846669716541103E-13   2.3825202389703858E-12   1.7445272238670852E-17   5.3033432053283483E-12   4.6739658289197730E-13   1.4338987004557101E-15   6.0425915506992573E-15   2.6677299477713020E-10   2.7218118917448395E-13   9.3955339571657998E-16   1.3184672746442837E-11   5.2882292990519064E-15   5.5752005211629384E-16   4.8674925856410194E-09   3.3704576872595566E-16   1.3850703310391808E-17   2.8118789947170893E-15   3.4872888948996783E-14   7.8736207490607653E-10   7.5705044382982205E-11   1.7437935300473219E-11   2.6149983868665090E-09   2.6351560367434255E-11   1.4633442000135965E-10   5.6446215863616905E-09   3.9342967139832364E-08   8.2850879154841715E-16   1.1652968248515202E-10   7.1902281376241770E-14   1.9997517659777934E-13   4.8355711338461066E-11   1.2858579653839795E-10   1.9362174688029527E-15   4.6781252055317943E-08   1.8809134027898820E-11   2.7051224247247495E-06   1.0162997438384861E-06   1.7687912538001500E-12   4.8036081975246733E-14   1.1656824167998646E-14   2.1830682702527657E-16   2.2983873655007401E-14   2.0606429773191228E-07   3.3557168665575249E-13   2.0047970730131511E-13   4.8082831402327305E-12   1.3733533234849888E-10   5.5628834981157539E-08   1.8466522864536666E-10   1.3037715259900846E-07   4.2281198828267114E-08   1.0751050957014569E-13   7.6612275655850782E-12   3.0867419961244996E-08   6.3096548566779121E-12   1.4143352459736792E-06   2.6101600243029561E-13   1.1141147791409992E-08   5.1606993116641211E-12   9.9890418442166868E-10   4.1344372855790252E-06   3.9208229195363060E-12   1.0700197662605110E-11   3.6693258463968847E-13   1.2848960041986984E-09   6.7458146354254098E-12   9.5541916592992957E-10   5.6862020585753152E-15   1.7837845616038838E-09   3.8016713707618193E-08   2.7312098261323576E-08   1.1560190542314925E-07   1.7320722295335206E-09   7.3448383713728182E-13   3.0074317687119819E-12   7.0523400228489300E-12   2.4281445516703458E-13   1.2923680233408467E-09   8.6044316371638113E-13   3.3073031361071896E-13   4.4336476681274166E-13   4.4849350782710231E-08   8.2358231088418935E-06   3.1330872261692129E-12   6.0075119234055911E-16   8.4380153271137982E-13   1.9799370492239541E-14   1.2004206189928063E-14   4.3772340103131931E-13   4.1297363177010019E-12   1.1629449236904220E-06   6.5613155806949079E-11   1.5451935682626711E-11   2.4803962919022663E-14   3.6901894793880251E-09   4.2413267762512715E-14   7.5931001983556758E-12   3.1566125834762748E-14   1.2943794083099999E-12   3.2753416520946521E-12   1.2354860711144602E-13   5.1909303574979845E-09   3.9290584703827095E-05   8.0044635143714018E-13   5.3991185023770571E-09   1.5980455072071686E-07   1.7406511689715024E-10   2.4498963435462071E-09   6.8193308079874460E-16   8.3826405144961221E-10   1.1804864273247327E-06   1.7686803476211192E-10   8.0884617122505681E-13   1.0753000062124351E-07   4.9874157508632726E-11   2.6590980515360901E-07   1.9251828155446512E-12   4.6021080359106536E-13   5.3788270096575807E-12   2.3550859815935261E-13   5.1215240524114992E-06   2.7310336984902589E-12   1.2458556574002635E-12   8.1042392632165345E-12   7.0578576232761464E-09   1.9545525195497649E-12   2.8989594897571082E-12   1.0360199598335646E-09   3.8762068536279536E-08   2.4044096408935092E-10   7.8829722186654082E-08   1.0884477083851948E-07   3.4667199314055514E-08   2.0776091908866955E-12   4.9007898483218669E-11   2.1204208236443430E-18   7.1612626474342085E-11   2.6372768070545154E-07   3.4716571503017835E-09   1.1515033609007197E-09   2.9058987302466772E-08   1.2916917469651635E-10   1.9041962524645320E-10   1.2246035778642465E-10   3.0622899277884741E-11   1.7632982690224526E-12   6.9940413945693658E-14   4.7433025762355687E-09   2.9084447528031245E-08   5.9375098137693762E-13   2.7031357263167359E-12   9.8828618893967223E-06   6.0152692267650480E-13   1.8312205462818238E-10   2.9376686998284599E-07   2.6303356290563745E-05   7.7280883248433441E-12   1.6463604950917904E-10   1.6545062146862619E-08   1.2079208930715738E-10   8.0792621183422287E-07   1.2792034680790864E-14   1.8887833348279315E-10   5.7904955432066876E-14   7.4447388517385419E-09   6.5042377792565173E-15   2.8021072739609307E-13   3.8915259655760967E-06   3.7616034584441800E-09   2.1850026532547354E-08   1.3343539627687733E-03   1.7533984502933699E-07   9.4005866046940866E-14   2.0096505959346315E-11   8.6978961507175770E-10   2.9434321606056987E-11   1.8677599787663229E-11   6.5455247974979355E-13   1.1956079212655172E-13   1.4928356199758873E-12   5.2851556584972174E-11   1.0316419642993514E-08   2.4677747656416696E-08   4.2881056315718238E-12   4.1597071548156507E-05   8.1539210074666147E-09   2.2951358766407244E-07   1.0714914882164559E-13   5.3455655856508615E-09   7.5981029280154445E-10   2.8980406200165015E-08   5.5202902225855909E-14   1.3794721686200308E-13   3.9843761438306730E-07   8.2179005937847086E-11   2.2345547246478603E-10   4.3847749213312734E-08   9.2449827048475912E-08   3.1096163628457386E-13   2.0969576769644146E-10   1.5726650734932437E-10   7.2969767483521961E-11   2.0164001856614050E-09   3.9462013875542106E-09   8.3145176157271953E-08   1.2256005234865914E-11   1.5924752584994279E-10   1.5741941004349450E-09   3.4075680104176433E-10   2.1963344877533579E-13   1.7590427611081816E-08   3.3060541892635945E-10   1.0549311320580560E-07   2.3572585528715252E-18   1.2729712960826503E-12   1.7184191233777314E-07   9.5300426020292299E-08   4.1924176318794371E-10   9.9508153741444335E-12   4.4387914824696412E-12   5.4467354688435396E-11   6.8960897282730308E-08   1.0048356500245233E-07   6.1399726260210876E-14   2.3174929445909062E-15   1.5968545416404479E-09   1.1266435732351399E-08   1.0760459755006934E-13   1.1355601248348313E-08   2.6111945180856812E-10   1.0922193982212160E-12   1.2014420718999770E-07   1.5171450805134020E-12   2.2919707613105264E-10   1.0134363115972592E-15   7.0732829408192914E-13   1.6936856487995660E-14   1.8877663165520093E-07   2.8012786109268951E-11   2.4874751252941243E-11   1.9676210559308779E-11   1.7193216951157883E-13   6.1917164329798852E-13   8.8021675495609354E-13   8.2206390013099437E-14   3.9843065229401749E-14   4.2415446416613821E-11   1.0395330443511418E-09   1.5818112640078479E-12   4.0430986840221204E-12   7.0366484928180106E-12   3.0508992034134453E-06   2.6358232921613180E-11   6.7665533021221592E-07   1.1567366867204324E-09   1.0135045634621155E-12   3.1973363553059692E-06   1.9930531508537752E-10   1.1056364018602545E-13   5.2278505597623308E-12   1.9635326320242022E-10   1.7380251475006031E-15   1.1439068671214346E-12   1.3815330178977619E-08   2.1999273764327090E-06   1.6787815234713705E-08   4.8134140963190864E-12   1.4037999022538338E-12   6.1829023343912841E-08   6.2165630393625151E-12   2.1294195223444267E-06   6.4398323686429309E-09   4.7058808539926251E-14   9.7398840400782982E-08   8.4855715905645020E-11   4.5286406416938602E-06   4.6452746594304216E-11   3.3545760277381431E-08   9.4400734191542513E-11   1.0697896525778145E-10   7.1008727366924680E-08   3.2301173389660139E-11   2.2201067185573427E-08   1.4404686908717893E-06   4.0414326152542584E-13   1.8836174325517395E-06   4.8568389784339252E-10   1.1196070192795135E-07   6.8507353504540006E-07   3.1239761574208493E-13   2.7702012467872641E-14   1.5739212070507699E-09   2.9497816124105575E-05   1.8684170092513127E-13   6.6022750553453921E-14   3.7674301166267248E-13   2.1133566993153246E-05   2.9027105961585044E-10   2.1569657641501042E-10   6.8179471796841762E-07   6.6359269758290242E-07   1.1598085385034114E-11   5.2477491111446614E-11   2.0357717774101653E-09   4.1844477677263581E-16   1.8897381684587001E-10   1.0533498570219213E-14   5.1794229832961256E-07   8.4215513256953435E-10   2.1684884578217761E-14   7.7243500072614490E-09   9.4841128191213317E-12   6.0912687983933951E-15   2.6186081100089601E-06   1.9043499866531898E-13   1.6345925640797690E-09   1.3858474056835385E-09   6.7194137219257607E-10   2.7297493622748362E-08   3.5232640582416275E-07   2.0845535926650790E-12   1.3340885780710717E-04   8.5408509236611513E-12   3.7155443315181684E-07   4.1833293666739099E-12   1.1035827197135501E-06   3.1860416929350639E-12   5.9171444257352147E-04   2.8850420697279119E-09   3.0730680725926906E-11   4.6838898843652909E-10   2.1002176689211568E-14   6.9012509843792428E-10   1.0813190362223882E-08   1.7331958886348650E-10   4.7726506384166179E-11   4.2794519035186194E-10   1.0499075371316623E-14   5.8056933794241555E-13   3.6397754078201462E-11   6.9769161930728957E-13   1.0720346981577244E-08   1.0604003241397244E-09   2.3860260818010900E-10   1.1124024270259950E-06   1.6143579281962306E-09   2.8463359918659985E-11   1.4929202816055707E-10   2.4699281398074316E-10   8.0597769597538357E-16   4.0407414385493691E-12   4.4234548181885264E-07   7.1802159196925918E-11   1.2692246242753920E-07   4.9664551944478982E-12   3.1682590896572569E-06   1.8955058170617742E-07
  1.9347315846128699E-13   5.5607193858587608E-13   4.8812941100791527E-16   7.1474006081313140E-15   5.6812515237871541E-16   2.7839352335954744E-09   9.9504155260080885E-14   1.6472780501988393E-14   1.2053613372514085E-13   1.5427882010204456E-13   1.5532388607934423E-14   5.6030258550747326E-15   2.3404253828010212E-16   5.3304562764967764E-13   1.7796144698012588E-15   4.9841323781159263E-14   2.0330305652256281E-15   6.7843761900875138E-15   1.4464126836244225E-14   8.5402976276449133E-15   4.3305097057039719E-15   2.0217965028886285E-10   1.4488400004957692E-15   3.9732630586105740E-14   7.7954412619485457E-15   3.3429979099760739E-10   3.2613499738247016E-14   2.1076047969193264E-11   4.6306581947254801E-14   2.5699649010698984E-12   6.5518394665017095E-13   3.2790710606235671E-14   2.0259856793564262E-14   4.9732408166920167E-14   3.3175312398635727E-12   7.5868040399045465E-15   3.8357679626180458E-14   2.1930698425233633E-14   6.3756269223777947E-14   1.7861445155408720E-14   3.8358726690445591E-12   6.6365364907946592E-15   1.2533362319397056E-13   2.2660085905539793E-14   1.0054587639223590E-09   9.5951926430305061E-14   1.3621829991157937E-12   7.7653568751374931E-12   3.9226570805326413E-13   5.3474123923172616E-14   1.6856743120613841E-14   1.5956500844171175E-12   3.3347055831131937E-11   3.9357942981662114E-14   2.2377721641080880E-13   1.3184770851882044E-13   2.1140838064935997E-14   3.3901147841978463E-09   5.0230680984933113E-15   4.7185051721653932E-14   4.0206647356922488E-13   2.0701213522411786E-14   5.9074701786837111E-15   9.4428784717098376E-12   7.9739201969366914E-13   1.6514697168783405E-14   1.3329555953055112E-12   4.1867240084532713E-14   2.8587904332309962E-13   1.0705546666155267E-14   9.2472664097475222E-14   4.7350373430941331E-13   6.8733853774559660E-14   4.3200789702197727E-13   3.9141639566299421E-13   5.6787111562057946E-10   2.6109785648487405E-10   1.0158900989010654E-10   7.6025223832270601E-10   3.1165124023986173E-11   1.5023752180121294E-11   1.7351488977152366E-09   2.6836843483876563E-10   2.9065162715315747E-14   1.4633947093519542E-14   1.6076417249199267E-14   1.3841368355446422E-12   7.3034097915587206E-15   2.0882454021915945E-13   1.0320917549069088E-14   3.2308571386576423E-12   1.5721354066165814E-13   2.8452598555207857E-11   2.4803973768905830E-10   7.7078200873884971E-15   4.5266687204031455E-11   5.5397034436753683E-15   7.0689009344013582E-10   1.1816302663968124E-12   2.3809128678259007E-14   8.4981845029571729E-14   5.1004942107379567E-14   4.7432238542346188E-11   6.4750958014616069E-13   3.2508891651020403E-13   2.0555642056032180E-11   6.5120003586854196E-13   4.7646242179634261E-14   6.8477604561293915E-13   2.9838321239763411E-09   4.4317678968058739E-13   1.0020675361161674E-14   2.6183744264297462E-13   4.5833958915635983E-14   9.6601905563590634E-15   1.2691364492402901E-06   3.3145532628499871E-14   4.4557389622469912E-14   3.3167327409458817E-10   6.9732783918261263E-14   1.5981865073380906E-09   5.5534034338483468E-08   5.4620422009058932E-11   8.3773789604385912E-09   1.2105237534706356E-11   4.9541700178915044E-09   6.5914102516269229E-11   1.4334957563591662E-08   4.6475087961522799E-13   1.5578752504608646E-09   1.4667073494076894E-12   4.4887335168027659E-11   1.2396342259049704E-12   4.1461763956302394E-12   1.6347703125558620E-12   2.3249836426048541E-07   2.5984453358433634E-06   2.4676357426084773E-07   7.1922291598423732E-08   2.5889907224480039E-12   1.4420669038622001E-12   1.4972832653775365E-12   3.7266740659000090E-12   2.4341354648533467E-13   1.2198628575136827E-06   6.4279918655046934E-13   3.5007875919626759E-13   2.0334118620887052E-12   2.1423319438819797E-10   3.4242812739471390E-09   2.4513887667953892E-12   3.5547007031067039E-10   4.6451286919167139E-06   1.3477445411085191E-11   8.3184698020144292E-12   2.9918780320902242E-10   1.4807440519488015E-12   1.7826076121991773E-10   4.1106169065743616E-11   1.9996248282590936E-08   2.7559542937416553E-11   2.8910742636267103E-11   3.9028276189715785E-08   7.5997178817074904E-11   5.4189739345715279E-10   7.7506781172145603E-12   1.4370615812097961E-09   5.3837334028295103E-12   2.3457903441255520E-11   1.5826400275298917E-12   3.2672329152720582E-11   4.8914875258775686E-11   2.4357906939836437E-11   5.9147694285184732E-09   3.1505979526799128E-10   3.3481016117508588E-13   1.2103892231252971E-10   4.2911703725787608E-09   1.6164245706535469E-12   4.6129719709715764E-10   1.9347794856352270E-11   3.1703785420882354E-11   1.0392032737201906E-12   1.1759177433799836E-10   1.8596072971879261E-07   8.1375294566923638E-12   5.0383759217776727E-13   7.3348441637099205E-13   9.2891351782413119E-13   2.0172392976937591E-12   5.4479444369357025E-13   3.4956094261851305E-10   1.9190776567225843E-10   6.0832807118229917E-11   1.3663110032921296E-12   3.3228792337423823E-12   1.1028413769112777E-11   3.8802712938356283E-12   2.8091992510476276E-10   2.3643059999924465E-12   1.6274049431310247E-12   1.9289024468132792E-12   6.0012841599952479E-13   3.4559168346708073E-10   1.6332192768207386E-06   4.5121166597775782E-12   4.4040181804887960E-10   7.8419584630149737E-11   2.0689725996045694E-09   1.1250875941452555E-09   1.4973093000543847E-12   3.9485203203931894E-11   2.9934474684085855E-09   5.2128677560653894E-10   2.3015392199631973E-12   4.8927637216814115E-10   6.7680750607588949E-11   6.3171880209506961E-11   1.9639244404971328E-12   1.0614608970597511E-12   1.6593075342796389E-11   1.3962843632772133E-11   8.4007559858451701E-08   1.5494016573856236E-12   6.0361094321607659E-12   4.7183723333461482E-10   1.0113098234919991E-10   2.9464808310368645E-12   8.3738341606736390E-12   1.2912454841216355E-08   2.4116538357800484E-11   6.1402040788756315E-09   6.0970274300104345E-11   1.1621187620677618E-07   3.4545124754210287E-07   3.0606756934160365E-11   1.2838975294217677E-11   2.2127017553151131E-12   6.5763417934447872E-12   8.1109482542813765E-10   2.1652542246511769E-09   6.7381682554659338E-10   1.0169811828398753E-10   1.0627629486856505E-10   5.9293607032903114E-10   1.6465748196967821E-09   9.9582581613757236E-12   5.4017406816841577E-12   3.8893193297282074E-12   8.2007603749655593E-11   1.8917569263990491E-10   9.6833474151175573E-11   9.2672717549679395E-12   7.9402328458236089E-07   8.7911454693277822E-13   7.3884487340710626E-10   5.9574053511218416E-10   1.1784076488550784E-09   5.1804944199453412E-12   9.4424761147620572E-12   4.0202695196974746E-09   1.9126305407910938E-09   5.2341044369480501E-05   1.9122374303650261E-12   4.4250726921699382E-11   1.8004947701805251E-12   7.5321061544623962E-10   4.6623485042451879E-14   2.0036903669482753E-12   1.5049752302707597E-09   7.9186489276734627E-11   3.2102219841335662E-11   6.8740150857666243E-06   1.8758130029987261E-07   1.5658929070701633E-12   1.3376282834148178E-10   6.0197218434691341E-11   4.9455588374220773E-12   1.2130274420601628E-10   1.7829429738476806E-11   3.3630287785986413E-12   6.2091774707733245E-13   5.1008815474275055E-10   2.9247718905344094E-10   1.8550898149688307E-08   1.8255760375397718E-11   1.2291049406765268E-06   1.9415814747642311E-11   7.0555959872190030E-11   8.7342398783705571E-13   1.0577295460100789E-09   5.9234727986999368E-08   7.9821964790723848E-09   2.5636681867984159E-13   2.4201316311574735E-10   1.8854896617735592E-09   6.8435302536373771E-12   7.8063015956234529E-12   9.6587791860356083E-07   1.7252293538149680E-08   9.9049135536661708E-13   2.6040567845930125E-09   4.7958774902366466E-10   4.2193863976583048E-12   3.5989212752256733E-09   2.0252703268788845E-10   1.1461437197450834E-05   1.0826493194701183E-10   1.4652989538607581E-10   1.2422563465391956E-08   2.8892633348147409E-11   2.6707945204980973E-12   3.0710622607518696E-07   1.4401929166174165E-11   1.7126521281221504E-08   1.9309552669147954E-13   4.3746157254067569E-12   2.2008614734277216E-07   7.4563064173935041E-10   8.4844544588883663E-12   1.0325880503924629E-12   8.2199756583133241E-12   1.8866584276268717E-10   4.0280803995964747E-08   1.1016068779798141E-09   1.6976344053344617E-12   6.4835164409175322E-13   8.3479702013030611E-09   4.5761215292158370E-09   3.3431352013062617E-13   8.2664077929727780E-11   4.0697328192968795E-10   1.4619822009158743E-10   2.0649749211866990E-08   5.7306110466957131E-09   3.9071411299982129E-11   2.0721389974517549E-12   4.0814341160317028E-13   4.2304599071976515E-13   2.0376131501869475E-09   9.9686438208842324E-12   2.6464345187064139E-10   1.5455707088924085E-11   3.5698379869646733E-12   1.2040580578498070E-11   5.0205272666253030E-11   1.1743432562380425E-12   5.5713518924094692E-12   3.3315685248461186E-10   1.3608907325040780E-11   2.1682004111955194E-12   9.0049583105527266E-12   1.1772141366965147E-11   2.0500617846928598E-09   1.8557817084670607E-11   6.0720953083108722E-08   4.4388461201259392E-12   2.4456490472490526E-12   2.0963264536630291E-08   1.8829689893360034E-11   1.8893434291061517E-12   2.8921685900101872E-11   2.4636200224890786E-09   1.0981658995271561E-11   1.0435574882657583E-08   2.8701617689477772E-09   2.9979462656876620E-04   1.7318407497486397E-10   5.1369914060839950E-10   9.1931173191452625E-12   4.3228024175298449E-10   5.4464952262081869E-10   5.5403506397920399E-09   8.2275588468649873E-08   1.5909339626876563E-12   7.4033987487669540E-09   9.9666739501393135E-12   6.9825493009277604E-10   9.7305285813209319E-12   2.3538785262829242E-07   2.6760380774423778E-10   1.2734117683251905E-08   2.5601306685011329E-10   1.7152805256909077E-11   1.1637159414946132E-10   1.6214383691799158E-07   8.8097566428404383E-12   1.6475718564837509E-09   2.2913582975727042E-12   2.1962190563774983E-05   4.6048005568439600E-05   4.5001939080532097E-13   1.7266432958176127E-12   3.9574109611156856E-11   1.2163444778276719E-08   2.3774243455394672E-12   3.5956380272809973E-12   1.3376364807393472E-13   1.8167597911251427E-08   7.4614247484647651E-12   1.7894031371864311E-11   7.2730900760064877E-10   1.8198920167121385E-08   1.9115685357374212E-11   2.5819403615561491E-09   2.0755224112835208E-10   1.5113281604513328E-13   1.2527535331248785E-11   5.0938404616353125E-10   4.0337587713217217E-08   1.3394417998862385E-09   2.6354864659670594E-12   1.4615180317312498E-09   6.2279996818446533E-07   2.0058797379892375E-13   3.6511698975338444E-09   7.9310206824950390E-12   1.1502321595319889E-10   1.3091905854496788E-07   1.1123410117891775E-11   3.7025084777974119E-11   8.3997391737834916E-11   2.2281876812724370E-12   4.7423594189025254E-08   7.8280918140819460E-11   3.4112538159227453E-10   3.7625131539563287E-11   3.2394756907423493E-07   1.3683692550161335E-11   1.0288086011131664E-05   2.3169689402019622E-10   1.3265055180991625E-11   3.0134576722575345E-10   4.5279982303646612E-12   1.0602386883337222E-07   2.1703714368027254E-08   1.4620505088473365E-11   6.5466868481996507E-12   2.3297017143147131E-08   4.6457828965486290E-13   1.2533087321143816E-12   3.3157139471325433E-12   3.3514637829053939E-13   8.8589886215389902E-08   1.5372552423433810E-09   1.6757599164607205E-09   9.9370388253723697E-09   4.7137091861688077E-10   1.4061894996801580E-10   6.6753305619937387E-10   7.1996463198653977E-12   6.7253477444838422E-11   1.6880177131455234E-12   5.5106508145874294E-11   1.1938989590223166E-11   4.2622766802471434E-07   4.6772628477570932E-11   1.7779195529935035E-08   2.6403370107894477E-09
  1.9529614049585916E-13   4.0681384821751682E-12   8.0204143163597904E-16   2.7513338160116342E-15   3.9348181669643251E-16   2.3200879325342845E-08   9.8864373352196919E-14   6.6550715307749462E-15   1.5606433603052498E-14   1.3823392764392102E-12   8.9504906264613174E-15   2.3804878500042446E-14   3.4536681766098438E-16   1.8320246393700659E-13   3.1597817795350871E-15   2.3496750757489178E-14   1.5107476924967921E-15   2.3623370192547708E-15   7.0371104148033792E-15   1.1562841104720269E-14   1.1603728113069772E-14   6.0757961091932858E-09   1.1622209948995302E-16   2.9309165917840381E-13   2.4306022684040434E-14   2.0132177227992664E-09   1.1021357460603283E-14   2.0804395802088782E-10   8.0732595431422924E-15   9.3636866324990483E-12   2.7934137743232524E-12   1.5846485167232121E-14   6.0140119337494201E-15   3.0994788466053367E-14   3.1693468349532116E-13   2.0953764797646469E-15   4.2393621480119931E-15   9.9233313963585139E-15   3.0487785476397991E-14   6.6648397004683325E-14   3.4921347701990494E-11   1.3859722446450478E-15   2.1458663212397695E-13   1.7028746433546856E-15   1.1331800830778234E-08   1.3208876927327026E-13   3.6874778420223396E-13   1.3872797912530027E-13   3.2672227034413491E-13   1.9344437853942603E-13   9.5184212709042653E-15   2.4569083746680747E-13   1.3498891603876408E-11   6.3419194134008524E-15   1.9823980809301816E-14   1.1680912456397912E-13   7.8655211686121308E-15   3.5293322792236226E-07   4.7029630480903465E-15   3.9691189703948529E-14   3.9127027673433709E-13   1.6610835827475557E-14   1.6244906466141202E-14   6.3673112474548333E-11   1.7122388338590962E-11   5.8525913815763512E-15   3.0541397621739038E-12   2.0169239186612272E-14   5.4970461458748793E-13   1.7096202165821839E-15   8.3877244559041284E-14   9.5469314320522022E-13   5.5445207198858920E-14   8.8701890375106583E-13   9.5081599711212678E-13   4.2630620087389313E-10   7.7415816071024883E-10   9.7291225171160514E-13   3.3920373342053514E-07   2.1195062782019496E-11   4.0143049594696638E-09   1.1993294090483661E-07   5.4526714447706884E-10   4.8868433915442002E-14   1.1907960981001124E-14   2.2501764836645091E-14   5.3617244797507140E-11   9.7994217436756010E-15   1.8505628787917994E-13   1.9960525650628097E-14   3.3485348265315139E-10   5.9550523180370748E-13   5.5337625888584897E-11   3.3562095652244866E-07   1.6570927854414128E-15   5.2407510786379264E-11   7.0564903578505981E-15   4.4735524415279920E-10   1.4636244359047932E-12   1.4906443799703202E-14   3.2073388111261886E-13   1.7035064780244060E-12   1.5884527962716873E-12   8.8118648782576549E-12   2.2255146322963293E-13   4.6130588174689795E-10   8.2191803277830208E-13   8.1387120011824680E-14   7.7003377342714832E-12   3.4416559579200744E-11   2.8913984523603570E-13   3.0140886631102946E-15   1.9354581040107415E-13   1.4640242868836841E-13   1.2991867630849428E-14   1.1550822446039901E-09   1.6756327604279108E-14   2.5715532346241180E-14   1.0063706753234245E-12   2.5043339639667581E-13   5.9196075268124795E-11   5.4678146134578952E-11   8.0051631245278803E-11   2.0096894535735347E-06   7.2303300573854631E-12   7.1905396164417972E-09   2.5094533719309230E-11   7.6830348361417897E-10   2.0611535814760562E-13   3.0897881325720211E-11   7.4363264743711816E-12   7.7465003456187441E-13   4.6845721125044826E-12   8.8314981509416740E-11   5.9233580106017828E-12   4.7816381729471851E-07   1.1109888604974943E-08   1.2654110997453090E-05   9.7116770475479399E-08   2.2534406866710242E-12   1.9769648102527086E-12   8.1196607148290667E-13   4.3223029636825382E-13   1.0891490532522214E-12   2.7702147375050159E-05   5.3844391652135189E-13   1.1893842543935763E-13   8.1405663140542649E-13   1.2248769765919034E-09   1.9128305904916627E-06   2.1328992062379837E-11   1.5860963201269872E-09   4.5442399242050240E-09   8.0368244621377812E-12   8.1774106365211880E-12   5.4174345339097895E-08   4.7264121795315178E-12   6.5253040648992548E-09   1.3283360990837309E-11   5.6558728438308427E-07   7.6102161921005171E-13   4.9842294668814259E-09   2.8481885746579280E-08   5.0475592957842648E-11   1.3031399364087745E-07   1.7709085623391095E-12   4.6579709984207618E-09   1.6229184948010512E-12   9.2010756724216192E-10   2.2581300608572613E-13   1.4934300601740687E-11   4.1286772513893836E-10   5.0904611356023298E-10   9.9176359034764422E-08   2.2915726134434277E-11   5.9193812548126552E-12   1.5401684384492648E-11   1.1086233315929708E-11   2.9212133417281843E-12   2.6124305257841209E-09   4.0920577735711450E-12   1.0418285369838100E-12   2.0449422764092338E-13   5.5014053794396385E-10   1.9529565282306870E-05   6.3241794702932966E-12   5.4892838776351846E-13   1.8674755803843871E-12   1.4938389181865501E-12   6.1403298986981578E-13   1.8067008539801941E-13   9.8043900999092190E-12   2.5169498684681199E-09   1.5984734380624322E-09   1.4275921666919649E-11   4.1673077448271654E-13   6.2028935772233593E-11   1.4747089309535198E-12   1.0013879436714035E-11   3.3339085003128417E-12   5.1279230124092698E-12   1.9440121601154511E-12   5.2640783420669887E-13   4.2346162361486285E-08   9.9522351348712741E-06   1.4370075689235566E-12   3.7403948660795077E-07   1.6660816592355437E-10   1.1921550094713849E-10   1.1687567260750411E-10   9.3948208816281981E-13   2.4123366110955523E-10   2.3864525854739477E-06   3.0111863737754849E-10   3.4636529931021471E-12   2.0440795014473852E-07   3.5302710326679193E-11   1.1487821031966338E-09   1.1004851557950124E-12   6.1971938950403190E-13   5.3468979925799388E-11   1.2682836831546964E-11   2.4538364581909000E-07   6.6814978048161324E-12   3.6815154248379142E-12   8.9778458571202946E-12   1.5408182576590044E-09   2.6215385272328881E-12   6.6285675402168324E-12   8.8405924384609172E-10   5.5729810181178298E-11   1.0669497723615512E-10   5.5930902023924730E-07   6.0909270880370437E-06   2.0633159886051919E-09   1.0820761119314880E-11   1.5210459482578441E-10   3.6547794884458479E-12   5.0069200446484281E-12   4.4959339741403058E-07   8.0905013805379034E-10   1.2666639951735512E-07   8.8415973016858044E-08   7.9625949656584949E-09   2.4510290705605856E-10   2.8332212313759133E-11   2.8598385025568222E-10   8.7477106306856311E-11   4.1477190680015398E-12   6.0416411585563862E-09   2.5677305534658627E-09   6.9213667069183069E-12   4.9070203526758877E-12   4.1015459619652938E-06   6.6466058177491754E-13   4.2832798100456568E-10   5.6698381650924307E-07   4.5591622616281701E-09   3.4164851532652447E-12   1.4531244152494864E-10   3.6875074822604829E-08   6.1801772057528587E-11   2.8504175067321594E-08   1.7316113000541068E-13   7.6163873981170964E-11   4.4299843053650570E-14   4.9201932188264101E-08   1.0978356743054065E-13   2.3031901368976296E-12   6.2476093137802655E-08   4.5285570995762663E-08   2.2713232044088147E-10   6.6819171739305257E-06   1.2804106676821799E-07   6.9085905061446333E-13   9.7398058544796914E-12   9.3746833258527326E-10   4.8785627172562180E-12   4.0928282348581736E-12   5.3534851177853825E-12   2.5477962365443761E-12   2.5582934683087668E-12   1.5164192569413633E-11   1.8909901213947661E-07   7.0932554736727196E-08   3.1525058324835469E-12   2.9316944049281193E-06   4.8914658210804526E-10   1.6599126482991714E-07   3.8965484488286422E-13   1.2079201586394151E-07   2.4770352026203086E-10   2.6702479758523610E-08   1.3737976170835888E-12   5.1892892096883957E-13   2.4461954549290966E-08   9.3639467064622993E-12   9.0696188621380949E-11   2.7743181804597103E-09   1.8264495822049369E-05   9.3410501279327096E-13   3.5552852803760765E-10   4.8515159191171335E-11   1.9245497985384863E-11   5.4483306217632352E-10   1.8789985054839840E-11   1.8669985322633208E-08   7.1503594265766926E-12   6.2781794974802624E-13   8.6546246994192558E-11   6.9791095960349072E-10   3.5122780780286170E-12   5.2771233231741459E-10   2.5312914804502667E-11   1.4113741061883213E-06   2.6029663911995628E-13   1.9059971449782565E-12   5.7056824747945215E-05   1.9206747865277553E-07   1.0752583893284733E-08   2.6815647663987916E-11   7.6078091110292298E-13   2.2122146379308732E-12   5.5440859819455862E-09   2.1782017417123777E-07   1.0666599600904176E-12   6.6508400039779856E-13   6.8918479576420784E-11   5.7483701745995293E-10   2.1977207783278875E-13   6.3941491527331855E-09   7.6758566972780540E-08   2.7430405809684857E-12   1.3475779019676846E-05   7.1724979143050317E-12   1.1074142544036415E-09   4.0831222476821729E-13   4.2943683276756065E-13   1.3154865376778947E-13   7.0777152121003257E-08   7.4863418467210011E-11   1.5391389885246409E-10   1.4784938791863752E-11   1.5160546940447131E-12   1.0377541852036516E-11   5.9982890583825317E-12   6.4542790700154126E-13   2.3856587093830124E-12   1.2438975176638207E-11   6.4751521922162211E-09   2.0121862895463136E-12   2.1390492238680093E-11   2.4600048520555176E-11   9.0832139485856756E-09   4.5851780165308842E-11   6.7708065545968663E-06   8.0236864280265742E-10   2.0019034231486395E-12   7.6885592927542317E-06   7.2623278878296312E-11   3.2640224525101247E-12   2.2936295185996573E-11   1.0498869428987372E-10   2.5119680861608244E-12   2.6873924771316575E-08   1.7665499451325146E-07   1.6725513345188136E-07   3.1201498552675600E-08   1.3221153530979051E-11   6.5546702221439567E-12   1.1061547195473189E-07   1.4359061192280462E-11   4.5534366318188639E-06   2.7662097279241244E-10   5.7065170982571698E-12   4.7737371247730305E-08   6.8015343208020913E-11   1.6310232694589287E-09   2.2538410193239140E-11   7.2647956317746214E-09   4.2349056080871890E-07   2.6801366231971882E-11   1.3116580269039733E-07   1.8552046270831998E-11   3.8133129600733957E-08   2.3718843908628836E-05   2.2387725541512895E-12   3.8490910351528580E-06   6.3745538624133036E-11   2.5758489268686843E-08   6.8586233731890783E-08   8.2187180760776174E-14   1.6002106811532787E-12   1.6886040143016682E-10   8.4197318700072392E-09   2.8615557739861278E-13   1.0364013895057340E-12   1.1415199505854114E-12   5.4132156960273827E-09   1.8335327653699006E-10   1.2290343707980694E-11   4.3981264383115646E-09   1.0114271275997032E-05   6.6284021567141054E-12   2.1745615641316788E-11   8.8226795337716347E-12   3.1618058918239241E-14   3.5291724809958927E-11   8.6894872471297632E-12   1.4115688634545777E-05   9.4773070162929508E-11   4.2965375154088549E-12   1.0726680389744176E-07   1.6771132253056593E-10   6.6258159207497047E-14   1.2313650754443271E-07   3.2886898407758769E-12   6.8150245518279820E-09   4.0672616371421477E-10   1.8667213883296580E-11   5.6603116723689561E-12   7.0534949583342921E-10   8.7668175617777524E-13   3.9314483256755594E-08   2.7218671597415028E-11   2.0849036944276383E-09   1.6855908686431170E-12   4.0724370775322218E-07   3.1510449272584101E-11   1.1985897207426568E-04   3.2870584857858611E-12   9.6046081894529112E-12   3.3156704076355939E-11   8.0268334049852838E-13   1.9124603918804802E-10   1.8522744475705629E-10   1.9139412357276796E-10   2.6237751113417809E-11   5.4231260245364530E-11   1.4695945510765376E-13   1.7974721703634039E-12   2.4336899376274958E-11   2.2855368804373047E-13   4.2066311724873921E-09   3.0250550564283853E-11   7.1868002895185538E-11   6.4917337257233334E-06   2.3912491600921324E-08   1.0963131638154520E-11   8.0294251928195663E-12   1.7723934330719389E-12   4.1292975620869792E-12   1.0177243628017643E-12   1.4334813472088234E-10   5.5232380487617323E-12   3.0202746639209669E-08   4.5327148986885451E-12   2.1945304343506435E-05   9.3791022104930163E-07
  1.2278312981401100E-13   1.8042632466111956E-12   7.0196437106339039E-16   1.5669300136087601E-14   1.9236695722742876E-15   1.1359731823091360E-09   4.2141858829068045E-14   1.2211587922908378E-15   2.3316919180318554E-15   5.8886231689727537E-13   1.9404199279933846E-14   2.1670388902930565E-14   6.8547821175867750E-16   1.0126451296037889E-13   2.2971985234718776E-15   2.3127934302348408E-14   7.3265778947144373E-16   4.5078549783389326E-15   1.2488968365355451E-14   6.9858626820378452E-15   2.1786797286254463E-15   4.8077386000793464E-10   9.3241536765799969E-16   5.2137267998790561E-14   1.9358116692514417E-14   9.2509083476440103E-11   1.8834894030558827E-14   1.8220785631607580E-08   2.0988013015022832E-14   2.4429335824571035E-12   3.5461655983039276E-13   3.8613867091712448E-14   5.7773119715594783E-15   4.1788778921242061E-14   4.6892960153303448E-14   5.4382146762884382E-15   1.5621427038812786E-14   1.3258476838978277E-14   2.1859359843513990E-14   3.2377643459262707E-14   8.9763666104751678E-13   8.3180108640717445E-16   9.5942466127313886E-14   5.0651679731982991E-15   8.2159832361156775E-10   2.4910631088045101E-14   1.3371585680889202E-12   6.8477792021262066E-13   7.1761736789373904E-13   1.0972767841801447E-13   3.3553530924984586E-14   1.7754819125480542E-13   3.3386753207918558E-12   4.5231116985219979E-14   2.3126197791408770E-14   5.9345786261116426E-14   1.3370252924779091E-14   3.6481484832248513E-08   9.5560301992477840E-15   1.2778179793191703E-14   1.2234079503006719E-13   7.2810135590144030E-14   1.0569671157684564E-13   1.5582616112908588E-12   3.8025201171897274E-12   2.3686519066370882E-14   7.2485969852297464E-13   5.7448040079784543E-14   2.0285708900732277E-13   4.0074909022788581E-16   6.5353386904068856E-14   3.1785104178984423E-13   1.3804522882389994E-13   3.0182533875301159E-13   2.6242003445697714E-13   9.2086170556140404E-12   4.7936962223122977E-11   2.3409314693897588E-12   2.3750036045746519E-07   2.1867794715761369E-12   2.4165987844367388E-09   2.4061109587752411E-08   1.0031077167054396E-10   4.2391836407509010E-14   1.0769889365332090E-14   2.2450215448057461E-14   8.2106130951868451E-11   1.4761322707026955E-14   3.8000917808583653E-14   1.1343736953068137E-14   1.0220188628732007E-10   6.0254322261032420E-13   1.2187216579290082E-09   5.3036985246322331E-07   9.2507906716916803E-15   1.0504718204825419E-11   6.6561761884773288E-15   7.8019642374277338E-11   1.2961235934753675E-12   1.7078840235582106E-14   2.3051841209631350E-13   8.8398502735229750E-13   3.0479957026738689E-12   7.7155304901697438E-12   4.5125550552781997E-14   8.8402891068553797E-09   4.0019675999241409E-12   8.9498101936265452E-15   3.2636564558343563E-11   1.7833810769768929E-10   3.8590281848316242E-13   1.3355096376791577E-14   1.6518973144992709E-13   4.1203851246421238E-14   5.2332939890832738E-15   2.4081727186872640E-08   4.3861605937868591E-15   8.2574989984687850E-14   6.6164444075940428E-12   1.2321239953653327E-13   3.6151467278539325E-11   5.6725701878086102E-10   3.6460301786290324E-11   6.1337824079495193E-07   5.7557583998707531E-11   1.0492184897842065E-10   1.7700849988194611E-11   2.2423823995471492E-10   5.0494185338021049E-13   9.5548389819540064E-11   1.6162495472868678E-11   3.2834604360451671E-12   1.3404978677841685E-12   4.7631860249555113E-11   3.4360587261654987E-11   2.1358667148216476E-07   9.8806509075814599E-09   8.0821217734486615E-07   2.8018833628120765E-09   5.2224801390147388E-12   4.3084306854177328E-12   2.9773775276126324E-12   7.9689360005878757E-12   5.2604901670580330E-12   4.5218243047574801E-06   4.9846567063018456E-12   2.4734255487761169E-13   1.2922763600565268E-12   2.0461296365161228E-09   5.4754984715152819E-06   1.3103299030375117E-11   6.5090142651405168E-10   1.7859898353081905E-07   1.4720398604590244E-11   3.7167975163383009E-11   5.6441123010091553E-07   3.3714558284389393E-11   6.4864565015574683E-10   1.7214201006290094E-11   1.1862344834438472E-07   8.4353644785563846E-12   5.2324369208517811E-09   4.3177607583107961E-09   1.0998282230425922E-11   8.8170199333189991E-09   4.0504394629941624E-12   4.0656676242378821E-10   6.8659140598096113E-12   2.6151623378589476E-08   2.3477727155039061E-12   1.3291777880342490E-10   6.8820681865200651E-11   6.6191596442954279E-10   1.0458682309519589E-08   1.8788863181780473E-10   1.0438562447142122E-11   5.2564277489672380E-11   2.4484985991232840E-10   1.0601634487669084E-11   1.9480037746289097E-09   1.6887865364938164E-11   1.4463238702679535E-11   1.1876972328893055E-12   1.1294782263442149E-10   3.3715950990154624E-05   2.4926025065282801E-11   2.9211022102934467E-12   8.6988074306817714E-12   3.4274476900674799E-12   2.1140628329359361E-12   1.7657501074796937E-12   4.2140820387992864E-11   9.1379183166807918E-10   3.3244982676064001E-09   2.2478956917369596E-11   7.8716869939352513E-12   5.0276271719320053E-11   6.2485850262995905E-12   6.2342820662897878E-11   2.5093237036115408E-11   3.7768096756557666E-11   2.1965123895064260E-12   3.0399378246949267E-12   5.3299187936055714E-09   1.6559955461948653E-06   2.3268620482072989E-12   6.3498874862643635E-07   6.4021325508213033E-11   3.8960811161355450E-11   7.4965069898105073E-11   3.2305111839245611E-12   5.3196667586149284E-10   6.9630608112138399E-07   5.2349943094287221E-10   1.1238451673267197E-11   3.0786481843414807E-07   1.3363813331385340E-11   2.9471007729608022E-10   1.7564091792080966E-11   5.2079572527714525E-12   2.9873094521306229E-11   3.6730377362116023E-11   6.1792620270816763E-08   5.7676632604898238E-12   3.1124619977386015E-12   3.3222131707202955E-11   7.1814992570769223E-10   9.4311842260929619E-12   1.5516256843035851E-11   2.7178259161223356E-10   1.0666702358055538E-10   1.8732864222580153E-10   3.4607999258485561E-08   1.0145567221793693E-06   3.1820917756880024E-09   8.3144859283873500E-11   8.9872882421989956E-11   1.0854299213323804E-11   3.3148105365727014E-11   1.4394794826666520E-07   1.7508948015558119E-10   3.9627445429841055E-07   4.7598738042235929E-09   2.1176819823685992E-09   1.2773379268084122E-10   7.5664931977040236E-11   1.2614473479628730E-10   7.2489075033181551E-11   2.8553232613596361E-11   1.0096825783422856E-08   1.0896813578279835E-09   8.8049267041892956E-11   3.1004664570200565E-12   4.4882934923314867E-07   6.9126685448495242E-13   7.3326476962015552E-11   1.0896043385104839E-06   2.2637150364018404E-09   1.4718916194532494E-11   2.1769574390926623E-10   2.0012536745167907E-09   3.2168830559669879E-11   8.5554253386148537E-07   2.7948091087103433E-12   1.8557828731728869E-10   1.4978015752619679E-12   2.9817556911753346E-09   4.0579554063551055E-13   1.3823095964943649E-11   4.8436416437819915E-10   3.1532307960003554E-08   1.5555249794465881E-11   1.4361406934508613E-06   5.4201882502534435E-09   1.8133730032615564E-11   4.2155002802089888E-11   2.0811707312916927E-08   1.2734851692934451E-11   3.3015756849246708E-11   3.6662901555393343E-11   1.4183759529683391E-11   6.3771968654452228E-12   2.1941495901174291E-11   7.3462605639642567E-09   2.0107907915453341E-08   3.7848681338420627E-12   4.2009081251164330E-07   4.9814370448849690E-10   6.1250493343138246E-08   1.6232600093821675E-12   1.0308709763511295E-08   5.9715409192606620E-09   5.3908532713958368E-09   6.3904659468763180E-12   1.5558260955116540E-11   1.1443303305694685E-09   5.8492015834840088E-11   2.8903589406134846E-10   8.0722312166891170E-09   2.7136653241104187E-05   3.8097891736003219E-12   2.8138816301270048E-10   3.4939071583529019E-10   2.3460681744333157E-11   5.5605906011728138E-10   3.5417103750481182E-11   4.6022719811589421E-07   1.2618611504490753E-11   8.4647057522873335E-12   1.2172571010057254E-10   9.3596498976248650E-10   7.5140149518422276E-12   2.7809205744725810E-08   4.2624496422058039E-11   2.1200642617084129E-07   5.3049990667742353E-13   4.5461700343223019E-12   2.1639764073991532E-04   2.6365621278994476E-08   8.3577199642205917E-09   3.9138848029016618E-11   1.2206498264476936E-11   1.2685215118315629E-11   4.6269487749798057E-09   2.4999132996519466E-07   8.5689294783623802E-12   2.2487735853208508E-12   6.2385178379923997E-10   1.8960660472238229E-10   8.9179649020606845E-13   6.4553682808599750E-10   6.7549823920178609E-08   3.1434611982988179E-11   2.7766655257510735E-05   3.7753272747194357E-10   1.1634728566969382E-09   1.0727573805766864E-12   2.9174150670848164E-12   1.7217948670014112E-13   2.7758291728280453E-08   2.0470952688060633E-10   1.8554349740709881E-10   1.9318301327429292E-11   6.8863795422884711E-12   5.3549185751004606E-11   2.0360120981471051E-11   9.4833287541232056E-13   1.5490899758829850E-11   3.3612815214995935E-11   8.9326581909159868E-09   6.1080087352061006E-12   6.3322478255098678E-11   1.8858004089762004E-10   1.6850304433730262E-09   1.5364436213003923E-10   4.1691192330365929E-06   1.7326317433396174E-09   2.0535047608250718E-11   5.0286974267018028E-06   1.9843026741974121E-10   1.0475918123044450E-11   1.3703203137441961E-10   1.7555806717723481E-10   2.1947019722786307E-11   3.5978729782963257E-07   6.9819268547914212E-06   1.9051172386656237E-06   8.8493937030046874E-09   1.0903740006916424E-11   4.9798255442228559E-11   2.6918096214584393E-08   1.1249854281674432E-10   5.1927682429657999E-06   3.0733479753066430E-09   4.2771092288450308E-11   4.8810350484159909E-09   2.6390367033711007E-10   1.0533025870581097E-10   5.4167794882838266E-11   1.1640451024442421E-08   3.4787597867085595E-07   4.9359923594276011E-10   1.5984750881489832E-07   8.0905443183683902E-11   5.8288219585232837E-08   3.3707623612471923E-06   1.3001702140017747E-11   3.9611336972332329E-06   1.3660317696028627E-10   6.6278933858641626E-07   8.9479090512131368E-07   1.3454282421612545E-12   1.6816485445242094E-11   5.3608732313670825E-11   1.7201403451350240E-08   2.5699564331326209E-12   8.3404639955950581E-12   8.8019575750525934E-12   4.7427456902634223E-09   1.7028892646555087E-10   3.8422749808376973E-11   9.1994037650445071E-10   4.8575182067264365E-06   1.9405653382987301E-11   1.6741394857097543E-10   5.3554586043507306E-11   4.8791567926251605E-13   1.6372536681252263E-11   6.5947748587976259E-11   2.3433929266567166E-05   6.0809413386986431E-11   1.8355743568257523E-11   1.2774030381752557E-08   9.0712583048658158E-09   3.1392648440813596E-12   1.0767863575676802E-08   8.8545078614213286E-12   1.7316416294809541E-08   7.5977143198861031E-09   5.1303666033590748E-11   2.5122494178425448E-11   1.9576008217687609E-10   1.0234358705562272E-11   7.0712325886809541E-08   2.4969126322866460E-11   1.7052414890662562E-09   9.5807051428742162E-12   5.1316847964908689E-08   4.8214179186956231E-11   1.3364044232528315E-05   3.5344463483882766E-11   3.7237043989518512E-12   6.2617049881397295E-11   2.5773805402741448E-12   4.5663435889100951E-09   4.6325974701292361E-10   4.9145010909558550E-10   3.7162024715743192E-11   1.4165746744761588E-09   3.0905070315102608E-13   2.3701498899842854E-11   7.2702915932341196E-11   2.1745528505161057E-12   4.2601559203679816E-09   8.3426523081645950E-11   7.1708728171791680E-11   1.4719777167006872E-05   5.3922075112561049E-07   4.5612209796658197E-11   3.8832365580914519E-11   3.2672957938010746E-11   4.4556505965789637E-11   8.0840696331670665E-12   2.4914340365169813E-10   4.3377879922420006E-12   3.9096031588183234E-08   1.8576328225474402E-11   2.7330051999204019E-05   3.5071187016068257E-06
  1.3879890983464772E-13   1.8492942995453908E-13   1.3538271960111624E-15   2.2985271235344620E-14   1.5151727038857090E-15   4.2418341947795671E-10   1.1677062260122169E-13   2.4940718300824150E-14   2.5705793227400404E-14   1.0380718408455915E-13   3.1484250971933215E-15   1.3917701191764102E-14   3.2316888208154014E-15   1.2107174413044770E-13   6.1401939779245048E-15   8.8224544826933129E-14   9.1359371524893346E-15   7.2200424459878109E-15   2.1475628838402814E-15   5.1012399495738179E-15   1.7695173598322138E-14   2.2517202250749024E-11   1.6936135766056765E-15   1.0591241904618442E-14   2.8288289409725531E-15   2.7526131919959213E-11   4.1838083538902085E-14   7.8476849859592203E-10   2.5769220914516349E-14   2.3715722141469967E-13   3.8635909146411598E-14   1.6112183082821144E-13   1.0832434256158867E-14   4.8128383698770983E-14   7.8494880120638286E-13   1.1169179946565278E-14   2.3337615416616151E-14   2.9308870540457547E-14   2.4250601120463052E-14   7.6498529568125591E-14   4.3695233971843884E-13   1.3037571078651457E-14   3.6452255175150373E-14   3.6650371008396531E-14   1.2941355339454542E-11   1.2060131185067149E-13   2.1471809727838450E-13   1.7996088282837139E-12   1.1688381755672248E-12   1.0382372650933607E-13   1.7560021746807140E-14   8.6961474261811327E-13   5.4642086039656907E-12   3.4588404747137444E-14   7.4582894626879052E-14   6.1926838815353261E-14   1.3963527329915616E-13   1.1606893710357752E-09   1.4576371094154023E-14   5.6315891446058914E-14   9.2671752631476400E-14   7.8264683041728125E-14   1.5656250758507016E-13   1.1337294655752697E-12   7.4277445564436669E-13   3.3265552074434529E-14   9.9786166071831698E-14   2.5172693906676710E-13   4.2542679880681651E-13   7.3687886897151974E-15   4.1325701097950464E-14   2.9244838298981716E-13   7.6077205334817200E-14   1.0938201289666684E-13   7.5579011469245983E-14   1.3228842667418391E-11   7.9319175219362730E-12   4.4669791825764998E-11   9.8809571181769768E-09   2.6977918678452082E-12   6.1898599098222153E-11   7.3852075636916672E-10   3.8054136112594891E-11   1.6171114655917610E-13   1.7601537819085155E-14   6.0837441710133795E-14   2.6494927566694670E-12   4.3250233976552291E-14   2.2009046376134904E-13   5.1027255271204535E-14   4.1613221082005699E-12   6.0561050629624646E-13   1.7881778666542858E-10   2.5304959457927115E-08   1.0499058864032334E-13   4.6909676066993366E-12   3.3118159774327095E-14   6.9263866939533735E-11   1.6307461102354526E-12   3.7172581230826384E-14   1.5206757659082994E-13   5.5536166142156542E-13   6.4669626898171022E-12   6.7041120161367161E-13   3.4424812474029311E-13   2.0828728518467165E-10   6.3182326079532474E-13   5.4817181945134651E-15   2.0542358671496475E-13   2.9952095326391328E-09   1.6408799263303484E-13   4.3345458572823789E-14   1.1204217542580447E-13   7.4404341195710393E-14   4.1223940450202519E-14   4.0665285362052657E-07   2.1465532625995056E-13   1.0193336554164037E-13   1.8509366727767291E-10   1.1176112214202276E-13   2.4704537912140312E-10   3.2655357130654265E-08   3.6766688678717791E-11   5.9802882282097883E-08   1.1006066565193586E-10   3.8030830279315419E-10   5.5322413333005537E-11   2.1778559110649879E-09   2.2815649759850815E-12   7.0969907731628848E-10   7.6681576333833961E-12   5.0364491827257258E-11   3.7393224626788682E-12   4.6299294275569273E-11   2.7629989490098622E-11   2.3124835200008117E-08   7.6006778916292793E-07   6.1120977893504753E-08   9.2772604885793297E-10   2.9596828340601211E-11   2.0940319677725264E-12   2.2713371279268133E-12   1.0751116092292578E-11   5.8571066306654997E-12   2.2879773007004312E-07   9.2002420877396004E-12   4.3530124553381394E-12   1.1796329264730780E-12   3.6042151629937605E-10   8.1799629942835860E-07   3.9076984422846315E-12   1.8765939858035504E-10   3.4694487279128305E-06   7.1627937348500673E-11   3.6975972669498965E-11   3.6965318774755337E-08   6.3020421299124711E-12   1.2105338712918610E-10   4.3704672791218155E-13   6.2017918912658112E-09   4.0945454722648058E-11   4.6897475944760113E-10   2.2838458212958675E-09   4.6801029796950543E-11   1.8563128016765099E-09   7.3042190455034050E-12   1.6890458919293586E-10   3.6544417605004043E-11   2.7681788844808591E-09   3.7959506230393600E-12   9.0981535281555265E-11   3.4768394573328670E-11   2.8093103593748808E-10   2.7077961549414390E-09   1.2385667495967843E-10   3.8910475799030059E-12   2.5587725586227806E-10   3.8465590030411085E-09   1.0448930471050042E-11   8.4285744757131845E-10   1.1603791266119249E-11   1.8132756347816498E-11   1.1759831941018458E-12   1.3084954716951794E-11   1.4259701137396780E-06   7.0493749566327041E-11   1.0799004483056358E-12   1.0149792544220038E-11   1.6334143476495709E-11   4.3172892898718332E-13   5.2824343206484167E-12   4.6903566848833830E-10   5.4134136487024617E-10   2.0815834174441269E-10   1.1604155342598385E-11   1.1836638829167199E-11   4.5851747967244555E-12   1.1431337055099455E-11   3.3151103764541457E-10   1.6478575494222223E-11   4.7677547319350448E-12   1.9761586602397056E-11   3.1628046409846890E-12   7.5432184563172857E-10   1.8771069287494422E-07   1.6930619472130210E-11   4.9027065813527835E-08   1.4274658406024141E-10   9.4518783650875582E-10   5.1197843593666343E-10   4.8521115781380410E-12   7.7233197730365744E-11   3.4184358196453104E-08   5.7912640760188034E-10   3.3837386148775589E-12   1.2989373547000419E-08   7.5829631628420277E-11   7.0298111740479335E-11   6.3201921109617150E-12   7.6737172823284105E-12   4.9376758070302369E-11   1.3483932658543649E-10   1.1719195042577813E-08   2.0297898221420775E-11   1.0536504750157838E-11   7.6046590439221107E-10   2.0268145563693906E-10   1.9285043454248696E-11   3.0189491375095406E-11   6.0837613620854042E-09   1.6847642837675907E-11   4.7390589147188279E-09   7.3488776836350838E-10   4.1420653130266728E-08   6.2479895910906131E-08   2.4960041700843794E-11   5.8731459442516110E-11   2.2984426210900444E-12   1.8690030670631612E-11   1.2045083631311436E-08   3.5566247773844325E-10   4.4201959829908990E-08   6.5308564261816574E-11   6.7420043966242553E-10   1.9491989700223873E-10   9.9468296176872667E-10   4.0685056131539075E-11   5.5645375884452670E-12   3.1512166951453972E-11   1.3105942636942030E-09   2.1254157042762830E-10   1.2193699846140221E-10   1.1966815271448561E-11   2.3855204178755723E-07   5.5683974135485913E-12   8.9106609300260737E-11   7.9631932017911543E-08   2.0098357655297101E-09   2.4455606303763568E-12   2.1393574872159581E-11   1.2392913591658345E-09   6.5131517953146093E-10   1.4375875649061067E-05   6.2329333409413093E-12   1.3710329307064710E-10   2.4287207685010122E-11   1.6120102346682853E-10   2.3845124930665127E-13   3.7219677054616034E-12   1.6527299832162146E-09   1.1969050571165701E-09   3.4978569090000145E-11   8.9979140243140488E-07   1.6056470132182862E-08   1.0121403439124026E-11   3.6905701642776390E-11   2.8414621777575241E-09   4.9332585186506583E-11   3.5474879454350947E-10   1.5897070438386403E-10   1.9114241459076475E-11   6.7123658106398966E-12   2.3447797074772821E-10   2.3436576251783395E-09   3.3392415893710429E-09   6.9053677032474650E-12   7.7244091164970055E-08   1.1186678585680051E-10   3.1504114099677829E-09   4.6645960011709705E-12   6.1062938728354100E-10   1.1759586991727586E-07   1.0042120573822580E-09   7.8040495641403923E-12   3.5602548717915972E-10   1.6148999487471461E-10   3.3337383908742682E-11   1.6593444899884110E-11   3.6539152512534197E-07   1.0762280954026917E-06   7.9252677288612255E-12   1.2973986759355550E-09   1.2569877450171760E-09   7.1768937888070854E-12   1.5561241053211347E-09   1.5644989311342331E-10   5.4650440570300360E-06   6.5804792111412228E-11   2.2999413856278238E-10   2.6942971936261462E-09   1.0006695886418539E-10   9.6356376393222653E-12   4.0759360036600277E-07   1.5352075104611955E-11   1.3019879533897656E-08   1.1507999457441584E-12   4.3625448792024885E-13   3.9799174510525792E-06   3.4349665829519994E-09   3.8862645412448485E-10   2.2143056063713868E-11   8.9650528200859386E-12   2.3928332182045173E-10   5.9469768652561134E-09   4.2320853581034183E-08   1.5069400462622971E-11   1.1963228643634010E-12   4.3093790429516750E-09   8.9218126761677073E-10   2.5028782565787832E-12   6.5386575722888440E-11   1.1889719452860521E-08   1.2750133596425517E-10   1.0093176458137204E-06   6.5872020308444727E-09   7.6993465884754671E-11   4.9709931013392650E-12   1.7237615128057789E-12   9.2810041314210280E-12   9.4835475464378328E-10   1.1368180340617723E-10   8.5139953766863063E-11   1.0421246727834556E-10   2.8148193777470526E-12   2.7764524658691086E-11   5.6116263817539154E-11   8.2109725050049976E-12   1.3193111079230782E-11   1.6047402004507272E-10   6.7729947147830756E-10   1.1924121267126108E-12   1.4030813203381896E-10   6.3692110394037830E-11   5.2544067839023490E-10   6.4609663402830111E-11   6.5914199197492522E-07   1.0309830175641185E-10   7.0372320749521696E-12   3.4837183586583663E-07   3.3211131926466243E-11   3.8771161413435603E-12   3.3607750154115918E-11   1.4495862801168253E-09   8.9472354555097555E-12   9.4640783386395718E-08   1.8353454308118447E-07   2.1825553152485090E-04   4.0038108294497367E-10   2.2646743087444496E-10   5.7801922746185189E-11   6.3583939605371875E-10   3.9300548364160577E-10   2.9800370714697175E-07   3.9939835220364015E-08   6.7969460641232622E-12   2.2007123270896599E-09   6.3764841407499999E-11   1.1845357939260440E-09   2.6225947421941046E-11   1.1811250430367710E-07   1.4855811421972693E-08   9.7134508221455528E-09   1.1943180733769668E-08   4.5465816572631529E-11   5.3185047182989363E-09   1.4533495951199151E-07   2.0671763104463303E-11   2.9044023457630417E-07   5.7376374638736291E-12   1.6142003550716052E-05   3.6042012751951301E-05   1.9125081968181137E-12   8.9058974430820672E-12   3.1618320059072117E-11   1.1342716156139846E-08   4.0560741202875978E-12   6.4103151919678127E-12   1.2031366835074064E-11   8.5350553763327824E-10   2.4993895111516456E-11   8.9934063171947345E-11   4.1366283646262160E-10   3.0157925308915627E-07   1.4373189470691954E-11   1.5009690773689551E-09   2.8880787084920893E-10   2.9883049217881625E-13   1.7877083041921249E-11   8.2470981010198395E-10   1.4780735327884032E-06   4.4452064221428515E-10   5.2733156325805750E-12   1.0855327188254310E-09   3.2384482820342710E-07   3.0423994784306235E-12   2.0050087883238232E-10   1.4171697185963854E-11   9.4790964620232135E-10   9.5630693475770045E-08   8.3893153282668216E-11   3.1512909995300061E-12   1.6961017159472789E-10   1.3875233260237072E-11   6.1361411876587089E-08   2.2792504371923688E-11   1.2055859074888721E-10   2.5046399503009877E-11   4.1364548024727507E-08   3.5695512340703284E-11   2.5076410412746916E-06   1.0383761242393641E-10   1.2241171355307571E-11   4.1286244508933488E-10   5.6864070318099305E-11   8.9345108323551146E-08   2.5347146059104849E-08   9.3521545305823210E-11   4.6323818297011343E-11   1.9581736135546588E-08   1.1435018973905637E-12   5.2842235615075197E-12   6.5723287102543163E-12   3.8142181359995840E-12   2.9839837171448613E-08   5.8659664453619028E-10   3.6726130424473597E-10   8.5052934047338487E-07   2.4243437869044314E-08   4.1296837902187934E-11   4.2296043570131875E-10   2.0985718664589319E-11   3.8726358946858431E-11   1.2090574197593677E-11   1.0383475989184974E-10   1.9154262990508414E-11   2.4758348509621991E-07   3.8809564743165629E-11   9.4426113411816041E-07   2.2441925349083662E-07
  2.4195268884381634E-16   4.4027649345899243E-16   1.0048568020051196E-17   3.4943571324721575E-16   2.4870582399985516E-17   1.9947245558601255E-12   4.2638363177506485E-15   1.7632922768174177E-17   1.7465453053947780E-15   3.1325594858517330E-13   2.3590851716822722E-15   2.1955783451906718E-16   3.4723325788383813E-18   3.0389242562763664E-15   1.0551641377131866E-16   3.8489240163616049E-13   2.2790535064298449E-16   5.9873002651680216E-17   3.5770349319350182E-17   9.3344701527665841E-16   1.7573374927699032E-15   6.5202443386273007E-12   1.1854953582671966E-17   2.7851518274297302E-15   2.3626067694251131E-17   8.2338171262395736E-14   7.1686684020173267E-16   4.4189904983517616E-09   1.7077690462206868E-15   8.7038721904717587E-16   4.0309259986235383E-13   2.2761601126099149E-17   1.7202658945210186E-16   1.3381332968102014E-16   1.1622480793210269E-15   7.7368652012632611E-16   1.7626693583755767E-16   2.9521582491080130E-17   1.4712439695858825E-16   3.5391609337202447E-15   3.3262111059459192E-13   5.5192616224061827E-16   1.6178404806609645E-16   3.2140695134626192E-16   2.6707839566036711E-11   9.4115379821163721E-15   3.9953790474469884E-13   8.3010035054275783E-15   1.4603144841251958E-14   7.2902958893752398E-16   2.0084261940356172E-16   9.1391578680897429E-15   9.3464199469541997E-14   1.2967653605951741E-16   2.5565507868858595E-15   1.3531719102952193E-14   5.4264888400472194E-15   7.3568170044707469E-10   2.6997377933209285E-17   1.0410699002287055E-14   2.2587712845879894E-15   4.8581105518558752E-15   4.9352187222914256E-17   3.2162329857804225E-15   6.3656508591874046E-14   2.1809802039445847E-15   6.9662120076036159E-12   2.2680876220709801E-15   1.1366008867032831E-14   6.3213002629285780E-16   4.4096209312573486E-16   5.0669462114063709E-15   1.3038171190760249E-17   8.1893433297993919E-15   1.3553446984853014E-13   2.9672235651227791E-14   6.8413887694820901E-12   7.4800065650409486E-16   1.6610490493257343E-08   1.0107325624670446E-14   3.9715857590070912E-08   2.0653276283905636E-10   6.6204876195140345E-16   7.1736229255252203E-16   5.8007608534431929E-17   4.4250619339758676E-16   5.8964293912355115E-12   3.6006180878417342E-15   1.8017214021480227E-15   1.5840642441690268E-18   7.3477386672618385E-12   7.8667543077187784E-16   3.8065121387371652E-10   4.3599756984972864E-07   7.2710495313768855E-16   2.0012225093072091E-13   1.2056171708620303E-16   3.0096068120792691E-12   3.3689991005758881E-14   1.4049765320964696E-16   8.9250203204661915E-15   7.8242880095209866E-12   2.4181296474803832E-15   5.6697153590910113E-11   9.0040993971760703E-15   7.3458134348974310E-10   3.7704661642377182E-12   2.6778679127199107E-16   1.2131852640459706E-12   3.9988889308058066E-13   3.1322698126758788E-13   2.5365756539275600E-18   1.9929488371830182E-14   1.5013648132217505E-14   1.4420679717373469E-17   1.0778721298222056E-10   2.2408038481517598E-15   3.7435228741701780E-18   1.9141861933608965E-16   5.9206221688184938E-15   5.7502436529381332E-13   1.0956844425707340E-11   1.3384547314544665E-11   9.3803570762504445E-07   4.0375271693449487E-12   4.1132142009826067E-14   3.4025216016237382E-12   1.7929337036557700E-12   2.6301818529251509E-13   7.6233925273347839E-16   1.0647717829215554E-12   1.8075204667805827E-15   5.1221055839221231E-14   3.7660413401641335E-11   1.5466461365792283E-12   2.2487962802902739E-10   1.8823387294071988E-10   6.2974823509854212E-13   1.4273545132210031E-14   1.3220218363308924E-12   2.1932067670813414E-15   1.4330044532822225E-13   2.8251341200279113E-15   1.1668760231545596E-14   1.1809359871982085E-07   1.5624686870781447E-12   1.4870515779062418E-13   2.1210793809422702E-13   4.9320560178924181E-13   7.3061764334374965E-08   2.2878084575266782E-11   3.8464063366581249E-10   1.1302159432469053E-09   6.7636425481600768E-13   2.4883822224818736E-12   1.1364639838011580E-08   6.9589653801591424E-13   1.9463869969628630E-10   2.3879268329962534E-13   3.7671553433654050E-09   9.9727836407105391E-13   3.3722968523336104E-09   1.3237645150953249E-10   2.1129311519178261E-14   9.0212184667531184E-09   1.5576339719239867E-12   1.8257477125937987E-10   1.9578018746414009E-12   2.8576298085479398E-09   4.1609295310315213E-15   2.2103660374299436E-13   1.8772895853201266E-14   1.3315705533614440E-09   2.1290260893572441E-10   4.0426825196598245E-11   1.2395428684708032E-13   1.7065343045032529E-11   1.6150665070371712E-14   4.4359144118513857E-12   4.4717158626343904E-09   3.9182284618820459E-12   2.9710073553865196E-13   1.0775326301933268E-13   3.0495987058003172E-12   2.3824786492958076E-06   7.5576389707409052E-14   2.9728936321265055E-13   1.7283282099776390E-13   2.9378643689302666E-13   2.5095891402870969E-13   1.5077013137174857E-13   1.6616066004714286E-12   7.0283325763068673E-13   1.9425822083427183E-09   2.4040303680226670E-11   2.6363928827947058E-13   1.8538332419437470E-11   1.4479329635144500E-13   1.0284602017098702E-11   1.0940978032869340E-13   7.6192027440986127E-13   1.9992381044682495E-12   5.7432442627498466E-13   4.8865529631018723E-11   1.7972983283677051E-08   1.7116827644150061E-12   2.5425167824247124E-06   5.6538137423854122E-13   7.8488327261096270E-12   1.3788431547428343E-10   7.4606758667353470E-12   9.2229106615027813E-11   1.9455800661535622E-08   1.0602355783400259E-11   5.7254618911024507E-15   6.6864692430542452E-07   5.3766003755933039E-13   4.1557061429356180E-10   5.5750334863228009E-13   3.6136845044070937E-14   1.2886550055466918E-14   6.9541853625612467E-13   9.8793409574742718E-11   1.1170901853730916E-12   7.8151157464275264E-12   2.1345874390172498E-12   1.9302202346537749E-11   4.1966374825720646E-12   1.3833506650749618E-16   5.6094900744246646E-12   1.5012392133623143E-11   5.6148484045486003E-12   2.0431728305906991E-08   7.3213774055440011E-08   5.3086888835841204E-13   4.7491323557836340E-13   3.9556088728688528E-11   2.2807280198352202E-13   5.2857006778325507E-12   1.1498211000278036E-08   2.1504473360828339E-11   2.1417178958136488E-06   7.0528660957231076E-10   7.9715677945284729E-09   1.1768753551494017E-12   7.4579602588943730E-13   3.4427145354529983E-11   1.1706400662204449E-15   5.0595448655292211E-12   8.1132748382307077E-10   1.6617828168707971E-10   9.6464715633189899E-12   1.6815144812676718E-13   2.6002267960362258E-09   6.6851589193648677E-14   2.3180376963776196E-11   9.0126274668389606E-08   3.9832523708712748E-13   1.9324978902485296E-15   4.1430423191991937E-10   1.5555139208920678E-09   6.2183896663869652E-13   1.6067577897828790E-09   2.2240982164254439E-14   5.4651520930428667E-10   1.2351475924145068E-15   7.4772728080469086E-10   1.5630074962265262E-14   4.2848707844934104E-13   1.0781236003481129E-09   3.4036029934034832E-08   5.9176467127838040E-13   4.3912091043706611E-10   6.0895137512666070E-16   4.9230755213367488E-13   3.4375682577958267E-13   3.5778437412993169E-09   8.6612536104967048E-13   9.0309486078649033E-13   9.9251527877732333E-12   1.3443267811819342E-15   2.4891916574447907E-12   3.3775669888832597E-14   8.1969945268170342E-10   2.2435194614523103E-10   5.1128099745943419E-13   1.2030927303849886E-10   4.7506765911339526E-10   3.5287090713631729E-08   1.1707732949482454E-13   1.5344251110766297E-09   4.5783748906308698E-11   4.5902731924906720E-11   9.4907039755518475E-16   5.9273879185446682E-13   7.8112659569440057E-11   3.7885890119536601E-12   1.8489122554974307E-10   5.6907073655801235E-12   1.0792729495437533E-05   1.0420181234144147E-14   2.1549790745934459E-13   5.3285110052632235E-12   8.1849478608476284E-11   9.1949943051741891E-15   1.2534805365434349E-11   2.2639595598705411E-09   3.8966844521054651E-12   5.4102215686219916E-13   2.4646532948933576E-13   1.0757123537888267E-09   6.2015387283244939E-13   1.2805137034905721E-10   5.4571573867794504E-12   3.3019547115535762E-08   6.6945354343774171E-14   9.1956391797400662E-15   9.6935088535223037E-05   7.7430061929962845E-11   1.0541889545268135E-08   5.8447707275049189E-11   1.2735370683185341E-14   2.0941864202222653E-12   2.4740954674555283E-11   8.9076862874377434E-08   6.1082269867543732E-13   4.4068555239294700E-13   7.5533870207735242E-12   6.0332006831181333E-12   4.3814408218367212E-14   6.9284836676271480E-11   1.5730132259793521E-07   4.3774774092647982E-14   3.9456450839588511E-05   2.6954295613675927E-12   2.4545994293688516E-09   4.2717399631186956E-13   5.4040737033166971E-13   1.6563690617537166E-13   3.6272713210397347E-08   2.4490151839173000E-11   5.3248664770927091E-11   9.6925600496655897E-13   4.7584220548916689E-13   3.7495228721252735E-12   4.2020757644162134E-14   3.4991955213133228E-12   3.0161299908785867E-13   4.4074035079223612E-15   1.7810681222492431E-08   3.0622192808196583E-14   6.1935429114118741E-12   1.0985230390079817E-12   1.9065251617269043E-10   2.3367328151220131E-10   2.4863351524156333E-07   2.3863703832639707E-09   1.0597635314320840E-13   3.6484908970090946E-07   4.4825231537103450E-11   2.8265311948179251E-12   1.0780312349666257E-11   3.2093950657392210E-11   4.9514901263012145E-12   9.8867389162847090E-08   1.6787865721324784E-05   1.1654966700202909E-08   4.0708863994725873E-10   1.0796962324410122E-13   3.1371389062485375E-14   2.6112567647610171E-10   1.3357377153315801E-13   4.8650169324035600E-07   3.0959935890443254E-11   7.6271712668175680E-13   1.2556272002381471E-10   3.3063544580107736E-10   1.2804066812806607E-10   2.1924435359297684E-12   1.2735131240798930E-10   4.7829747085733157E-07   1.8951406886537407E-11   1.4278079970382346E-08   5.1239802391596142E-13   6.8737487640169032E-09   1.7612797025269933E-07   9.0619455661236862E-13   2.9871525885464509E-07   1.5069248088060333E-10   1.8326232286693044E-09   4.6360810820023419E-09   3.7814671238053675E-14   5.1919426714738273E-15   1.3415281830099651E-11   1.6444858008222883E-11   9.4911399749045324E-13   2.6535178266444082E-13   2.9679748658801987E-13   6.7010241525796395E-12   8.0956075547363824E-10   1.6264984753828968E-13   1.5714992762017687E-12   8.5455753416572430E-08   1.0065731403785610E-11   2.8358583879964940E-13   7.4072792914778036E-12   1.1310554107909740E-14   7.6998490741557980E-13   2.2727990217970052E-13   1.7684200780947846E-05   6.9680169378124060E-12   5.6547006544286234E-15   3.0603674973584180E-09   3.2453140968051311E-11   3.2697988382521107E-13   6.5101966006880760E-09   6.4096985592010282E-13   1.7648660135600541E-08   7.4678091864741680E-11   7.2411920833985241E-15   2.2665164284133339E-11   4.8592486981553565E-12   1.9712856486658773E-12   9.9439112225680032E-10   2.2030393340754229E-12   1.7700872983260954E-09   3.9836705496054821E-12   7.3259960249483969E-09   2.7520212951714668E-13   6.9358139355999470E-08   2.6497605634637249E-12   1.9378125904371290E-12   1.7621423855758524E-11   1.8581224462121296E-14   2.4032901535219697E-11   1.1708081391969398E-11   1.8524290016164254E-09   7.2545064296796751E-11   5.6442840208093796E-13   7.9697002785557245E-14   6.4726420690733769E-13   2.4563101824390342E-11   5.2396460039563775E-13   7.6826245329041518E-12   1.5838308519571950E-12   4.1038037301517237E-12   3.0955744471898019E-05   8.4890704212463165E-07   1.5347391226072113E-13   8.4169616597005028E-13   6.4512334534971702E-11   3.2607538601474059E-12   7.1904299119385029E-13   6.4369449226069508E-10   1.4978110424769404E-13   2.3767720763845440E-11   9.5930673806750125E-13   5.3815791829401404E-05   6.8557567889395942E-06
  1.7861348863279521E-14   1.5409915995175129E-13   3.4115313154702473E-16   9.2873876292116811E-15   4.7377668791398058E-16   6.5021179830142587E-12   3.3826577505288101E-14   1.1936591319670003E-15   6.0142892574776901E-15   3.0548387843552463E-13   1.1691301917775478E-14   1.7652475478455243E-15   3.9158820605514913E-16   7.5754019037587964E-15   1.5932895308598637E-15   1.4933746561360960E-13   3.0192489447471564E-15   3.6319303546190052E-15   1.9480113715713119E-15   3.5379128653995823E-15   1.6519739836350889E-14   1.2383930842800580E-11   5.3504089032148098E-16   5.8676382532520976E-15   5.7486679518253263E-15   3.1198074971576378E-12   1.1363140981501809E-14   1.8977465269019561E-08   1.3815991633635524E-14   1.6574048878858802E-13   2.1912651925331195E-14   5.5577667836473860E-14   1.3123969859018264E-14   1.8348633139148120E-14   8.4722732823099505E-14   4.9246855108260060E-15   8.1805250195819871E-15   1.6285242387365526E-14   1.1692009834222396E-13   3.5673583695524839E-14   3.4455781511460306E-13   1.1894202300956329E-15   1.2249758293021698E-14   6.8012689617509213E-15   1.7071509149755574E-11   2.4358131992192096E-14   1.5227596542443117E-13   5.2605483910647784E-14   3.5838109287399423E-13   2.9321574009244351E-13   3.0715082023821387E-15   4.5817993234705085E-13   2.1695128739236846E-13   1.8418861573146684E-14   1.6098738771887620E-13   1.9737327642488595E-13   1.3657983915455657E-14   1.1020422969808069E-09   6.1057877462432572E-15   1.0481460657420835E-13   4.3649472710487854E-14   2.3844740619458104E-14   5.9219636093555880E-15   4.7302801528292842E-13   5.6627733675815163E-13   4.6489748132270928E-14   6.9790310491700285E-13   2.4824326268421645E-15   1.0050145005334838E-13   2.7169861111295178E-15   1.1242540208163007E-13   3.9989242866012902E-14   1.6528857052012147E-14   1.7464746613148767E-13   6.9544958750631391E-13   2.8237988516480748E-13   1.3252084791988262E-11   1.4771859995098132E-13   4.0005683014124621E-08   2.2152835193152113E-13   5.4633109766312144E-09   7.7696948165179078E-10   6.9638898618901850E-12   1.8936453156660750E-13   3.1656520137591096E-14   1.2454724996657159E-14   1.4428423223684660E-10   2.4953726620537762E-14   2.3468011872694398E-14   2.9266875215773296E-15   6.0751530467321530E-11   2.2768169735076292E-14   8.5070128910917004E-11   4.2067992674063637E-07   9.7306135249853516E-15   9.3628888186696587E-13   4.9725185578434500E-15   1.1700687545104357E-11   1.1203560513897571E-13   4.7036802302691359E-14   1.2635127019102119E-13   3.4570298729950085E-12   8.1422908976800783E-14   6.8914443191731713E-11   1.7041967599509548E-13   4.6605063966938105E-09   1.6566404425501125E-11   9.3418555170508671E-14   2.1105758850190741E-11   5.6358045148377163E-12   3.8652164707469873E-13   2.9573150911413281E-15   2.0219101503789028E-13   5.4959055908045185E-14   1.3914714654424736E-14   1.2806815036510228E-09   8.2468049979887453E-14   5.5156930569890724E-14   2.3071593992908400E-13   1.1505976987186336E-13   6.2291978635853112E-12   8.2862446058337328E-11   2.5065664290256845E-11   2.6471534738594576E-07   1.8376680981540575E-11   1.0571774341933776E-11   2.1451192630671745E-11   3.8536635275151420E-11   3.5986373448075207E-13   1.2254234660910347E-11   1.0997089897574611E-11   1.6946079959650740E-12   2.2088647914212711E-11   1.7200742512070131E-11   1.1100622044711398E-11   2.1932680716543438E-08   1.4110425287611025E-09   1.3432785785637013E-07   1.7199884283968483E-09   6.6004241541543751E-12   1.4361434347823174E-12   3.6003335594021798E-12   6.5887803503537493E-12   1.2955606462851191E-12   2.4047945335802550E-07   2.2467903945423241E-13   1.9755230000176214E-13   6.5456609406893095E-12   1.6966866823083967E-10   7.8214828444084956E-06   1.0920863698055641E-11   3.8662651064846085E-10   1.0137307931577265E-08   1.3541719690478311E-11   6.7903354028808649E-11   4.4855671471540681E-07   4.8824184561801673E-12   3.6997548637618050E-11   4.8775097479381139E-12   8.2725280026027328E-09   2.0551230954629414E-12   1.3209261553780001E-09   4.2283363389109117E-10   4.5641343320331366E-12   9.4847337138717139E-10   3.7647556340180867E-12   2.0837236610702976E-10   1.1314286776447175E-11   2.5971301085884709E-08   1.2770957682848911E-12   9.7065406210700765E-12   4.3254876933316866E-12   5.0384025608772595E-10   4.8190256517135327E-10   1.2087803745899519E-11   5.4420055147182116E-12   1.1990582624243773E-11   2.7517695916932035E-11   1.8893165473283079E-12   8.3027761240598846E-10   2.6431158217754368E-11   6.2368717541762876E-12   7.7000037650506589E-13   8.3256468161153471E-12   9.0433664832309606E-06   9.8373952538896348E-12   7.8346843902521462E-13   2.3682574987148142E-12   4.1703389386188579E-12   1.8669885150038590E-12   5.4141077996926365E-13   1.4155048724590620E-11   5.8975613783568904E-11   1.8076121654139135E-09   1.0576624336087700E-11   4.2615030213495382E-12   6.9809554826817787E-12   5.1651234816642865E-12   3.3465832932986990E-11   5.9473855001378516E-12   2.0863430896970450E-12   7.9511167633642651E-12   5.8149458801517308E-13   5.6537337025078048E-10   6.5055061818563050E-08   1.2236711995445306E-11   2.7318942239397752E-07   1.8398538846190769E-10   3.1976744343072333E-12   3.6236169583557525E-11   2.9527376205875226E-12   1.1364119829926726E-10   4.1567187862326182E-07   8.4756830776516154E-11   2.4999246776223148E-12   1.9713298346567260E-07   1.5416060738476611E-11   5.2363192807062063E-11   4.7150485667712361E-12   1.7444764922063037E-12   4.6433557186579995E-12   1.4363871604979291E-11   2.6880357794068792E-09   1.2070855275222908E-11   9.1548925245577337E-13   5.4564983540733502E-11   1.6043848642665075E-10   2.6139867337294466E-12   3.9478519330696032E-12   1.0121446185296486E-10   2.0173626030494888E-11   2.6174520763905464E-11   3.6381839216128695E-08   6.3434252677019550E-08   1.1994078566223923E-10   4.1140048146624376E-11   1.0705742173535875E-10   3.6993990220283831E-12   7.3716047362718651E-12   2.8763060262002018E-08   4.1103022631303977E-11   4.2487212533901419E-07   7.7544623228633694E-10   2.4083060439650349E-09   3.5791783861878553E-11   7.5197106530668590E-12   1.7952257160499249E-10   6.0480043724671221E-11   9.8594882277076511E-12   2.8494022803908113E-09   2.8646411571939370E-10   3.0158655712983425E-11   2.7847008752830712E-12   1.0055549226638039E-08   1.6761921531515694E-12   2.3912375050490664E-11   4.2323375210652224E-07   9.8288362263317027E-11   7.3040052561174112E-12   1.8920704237910284E-10   2.9448291907164592E-10   2.3706109083209166E-12   3.0764323441153503E-08   1.5734818195319148E-12   1.8616731168469999E-10   1.4131016660418299E-12   1.0292612935171358E-09   1.4540197139110442E-14   5.4227852940379724E-12   1.1709114003044590E-09   1.1620502796623903E-08   2.0811813108916122E-11   2.9676802513591352E-08   6.1149861269259358E-10   6.5014853742176420E-12   2.9156380844323850E-11   3.1270837908344474E-08   1.0164905562755443E-11   6.0512688275399623E-12   1.6109144575304303E-11   2.5479194371565787E-12   2.4695756935059197E-12   2.2132195617989999E-11   1.0231973548106344E-09   1.4574208236731411E-09   1.3792826479454583E-11   9.3011087905073596E-09   7.3188573915675119E-10   6.4417457150174110E-09   1.9644505491682659E-13   1.1404679944292462E-09   3.6065888310486616E-10   6.1883304504421460E-10   1.6046516744998021E-12   2.9949430279515811E-11   3.8626976370746788E-10   4.2812481514551968E-11   4.5068433997401761E-11   9.7502517510200999E-10   1.1449687138670529E-05   1.2158523581416216E-12   3.6254726645212366E-11   3.7401926210424513E-11   1.0052128807192519E-11   3.7147618627660135E-11   4.7082475592090759E-11   1.5975888729952676E-08   1.2231940152775797E-11   1.2231380051776687E-11   2.0910089317023599E-11   3.7972993324958264E-10   2.0042820535342695E-13   1.2203407056396549E-09   7.9932770157416311E-12   1.9826062231070659E-08   1.4725693832059244E-13   2.5308605087944815E-12   2.0511970298671382E-04   2.0270138421621593E-09   3.8394194072049650E-09   4.2772315584133012E-11   1.9619282676305568E-12   1.0567432775299639E-11   4.7868673425779117E-10   2.7638449319000313E-07   2.2355112100492928E-12   3.2847903652845797E-13   6.8472723741573906E-11   2.2808735043309215E-11   4.1566870861038310E-13   2.7373156017534845E-10   6.9215894062012303E-08   2.7985522662989663E-11   3.4837282999656287E-05   1.9960012640345682E-11   8.2905048271511987E-10   1.6832915901487922E-12   2.0039305008403943E-12   2.4527320993017111E-12   8.7362385928643475E-09   2.1755650015354466E-11   9.5043625494423970E-12   1.4337729384362616E-11   1.5588843689592111E-12   2.3814255457765907E-11   9.3489279236122695E-11   3.9154711103770647E-12   7.1192999181673816E-12   1.4803708328807213E-11   6.3637010309864469E-09   1.6356006219055106E-12   5.5670718015389601E-12   1.5856459430676455E-10   4.6424513742700403E-10   1.0864209085498797E-10   4.5729441885119720E-07   1.3834986257670373E-09   4.8134250925560106E-12   7.4288267813168246E-07   1.7701038192427642E-10   8.6950808447248255E-12   2.6287407322116270E-11   2.3956601391113922E-11   2.1806979997140716E-11   2.3243483768536553E-07   2.6922916411725978E-05   2.8285116675470891E-07   4.8942845472313187E-10   4.9146776075992296E-12   1.3118240530008587E-11   1.7904728008612118E-08   2.2592640497944119E-11   1.2195367406627762E-06   1.6138326665642518E-10   4.0796136394131699E-11   9.9249640354474699E-10   3.1283700354339447E-10   5.6841003972312732E-11   2.2062784623881713E-11   5.4574257309245731E-10   1.4401646172259811E-07   2.0307079719646641E-11   3.6568798022861839E-08   3.3797560414085221E-11   1.8413900709893611E-08   1.7555395414739763E-07   7.8323206472552635E-12   7.9259388260318485E-07   3.5416400661818931E-11   4.7231521533636215E-08   9.0308775337201787E-08   6.2015594205403280E-13   1.5960598092443844E-12   1.2322716772093400E-11   2.4714134107447392E-10   4.1345422655894921E-12   4.2496338864800630E-13   2.4427698496130116E-12   2.9868488873916485E-10   1.4745947030612261E-10   7.8216594417362483E-11   1.5583547446668958E-10   6.8510914865335299E-07   1.8083654043755709E-11   5.7325366605700885E-12   1.5800812327142872E-11   6.3726327282966700E-14   2.8794702836444119E-11   1.1538185882876747E-11   1.6993653944019837E-05   9.9096704172388640E-12   3.7685615053411273E-12   2.2047797707039058E-09   1.5790529547470239E-10   5.7370181747602090E-13   2.5027747575751185E-09   5.1475726500306065E-12   1.3598913868434092E-08   3.4299379536232421E-10   8.3070517840243925E-11   7.0785525908530063E-12   1.0138877763746183E-09   1.2176096719872076E-11   2.0948823970479074E-09   1.2866197560232717E-11   7.4034148487893824E-10   1.4793542423016072E-11   2.2790247211283891E-09   5.0300753639952829E-12   4.3886548516074583E-07   1.3155918082597395E-11   2.4349665804546889E-11   1.1615403227695899E-11   7.8533306603462887E-12   4.0704217456149537E-10   1.4730072371432356E-10   3.2324312818905824E-10   1.7979955781469008E-11   1.2914276708608469E-10   3.8902822500665177E-13   2.4954953715570374E-12   2.0949748040083511E-11   1.1126419287406825E-12   4.4307359636020100E-10   3.3098733525100760E-11   3.7445819735372096E-11   1.7579428273073183E-05   1.8757787064206266E-06   3.9172830093737034E-12   9.4406719479445793E-12   2.4486615101274299E-11   1.4802209336644362E-11   7.0697859532126124E-12   1.1217544929723281E-10   1.8746055204970655E-11   9.8461031527149519E-10   1.8473070076061781E-11   1.9265163267581085E-05   5.4511470675574383E-06
  1.5802766222780899E-14   5.3566501481384846E-14   1.5634939741627243E-15   1.1802168567739759E-14   7.6104137490032938E-16   4.8151157672874057E-13   6.4882378457695467E-15   9.7442180052852931E-15   5.7525403689823711E-15   2.5040846247840544E-14   1.0028993683923889E-14   8.6925602577880105E-15   4.1072369012778923E-16   3.1884566840310023E-15   2.6065471993190310E-15   2.0058655456947071E-14   7.1624349075793987E-16   2.3534650450057445E-15   4.8368984487796579E-15   3.3142483643145734E-15   7.8484342832859895E-15   7.6997794781650596E-13   6.1253028684668193E-16   1.5151719939324902E-14   1.9659251969639158E-15   3.1362529722817493E-13   7.9333708133239755E-15   6.6285497390104752E-10   1.7730129694600376E-14   1.1813472919072763E-13   9.5040422454155886E-15   2.4795969518661182E-14   1.9425247557166598E-15   4.5817344106133528E-14   1.0174005256681517E-13   1.0398504891535754E-14   4.1369890215533207E-14   1.2239331537919090E-14   3.5515862722523361E-14   1.1271937890301817E-14   1.5065471145557873E-14   3.3587723895463027E-15   2.1582864282760234E-14   8.5723822810854981E-15   2.1573313725353415E-12   4.8357296660688277E-14   3.1848432825710563E-14   1.2104604681746629E-14   1.0029715628154008E-13   1.8074574408550262E-13   1.2761924829172895E-14   1.9997962016514927E-13   1.9228833281136110E-14   1.5101060886659051E-14   5.5537147501464096E-14   3.0773695044820736E-13   1.9887812988484019E-14   7.3373564699658588E-11   1.7988980492508926E-15   4.9088631453460727E-14   4.8162604958085376E-14   4.1257865454742342E-15   3.1077088190580476E-14   2.3479503712969166E-13   9.4737318637299053E-14   3.0837184359541552E-14   6.9649102993072769E-14   1.9200327166058355E-14   3.0755186792282025E-13   1.2195948709284813E-15   4.4919667084418419E-14   4.8766199364795074E-13   1.0868336059970421E-13   7.2441416346273703E-14   1.6520549918621835E-13   1.0642813726641322E-13   1.0684321804321401E-12   1.8526979135070988E-13   2.1844577477560061E-09   6.2274233291528657E-14   6.6747815985432065E-11   1.4724803226822726E-11   3.6433664661594310E-13   2.9411958465775680E-13   3.7417594600078164E-14   9.5536300496644775E-15   2.6547070738367432E-11   1.0419242580862336E-14   4.0861752739315949E-14   6.4061998328824692E-15   1.7708779623159948E-12   2.4728871980319937E-14   8.0773441967274114E-12   1.6730981349578667E-08   6.2382433150540806E-14   8.5503082126478147E-14   8.5202323354625750E-15   8.1419721242409882E-13   7.9647091789535053E-14   4.3414536853399817E-14   2.4504829989755241E-14   1.7366403175016836E-12   1.2536830189406834E-13   8.4877561997787793E-11   3.2507955853919148E-14   1.1254430547526933E-10   1.4008101681060044E-12   1.9139290758358566E-14   9.0200415799454478E-13   1.6407993887112962E-12   5.1237611263921884E-13   2.5887345044317824E-15   4.3950519544755972E-13   7.7516450320610164E-15   8.1262499702110288E-15   6.7517127232532033E-10   3.6419558035915621E-14   1.4521423268415919E-14   5.1687316808074341E-14   8.8789237544523973E-14   5.5081990663848773E-12   5.2168659051025850E-12   9.3352904916433051E-12   1.3532477816324949E-08   7.5260425053231321E-12   8.8769546038787394E-12   4.9521753034665905E-12   1.3300351251551865E-11   3.1730927490420785E-12   4.0054569093089529E-12   6.3899080240561460E-12   9.5022489682892049E-13   8.9990222629437471E-12   2.2876570488462211E-11   3.5451318914250215E-11   6.5347356617047719E-10   6.9799318155913577E-10   2.9418805376141223E-10   1.6073904071148547E-10   1.9953261879863668E-12   1.5855518281811277E-12   3.2700063385306477E-12   1.9176609928764808E-11   3.4548018762446274E-12   1.0597256317667408E-08   8.0789172657621203E-13   2.2946718842103510E-12   3.2498437571294903E-12   6.4633752376391938E-11   7.4204748905309769E-07   7.7188419801909830E-12   1.2540731979426980E-10   8.2205537757429199E-09   1.2571036723106722E-11   5.1514116857752993E-12   5.6192380213741399E-08   5.3116456098208640E-12   2.1400282020834069E-11   1.1495368918591039E-11   4.3237362053487207E-10   2.1548163349862579E-11   5.6559543009189115E-11   1.2569061515053113E-11   4.3409653225934129E-12   1.4638100370750826E-10   4.7818707289495921E-12   5.2047435995990439E-12   1.5344251584402211E-11   4.3760053686796902E-09   3.7215725749512756E-12   1.3421093393724102E-11   4.8762496663749661E-12   5.0935743404558643E-11   1.0711314227114846E-10   4.4851368085544484E-12   2.7109743955899882E-12   8.8517839131870760E-12   9.1539441938074505E-12   3.9943571936286514E-12   1.1383679678447893E-10   3.5019949733593762E-11   2.4585435640556799E-11   3.4783691089465118E-12   4.7354340762000037E-12   1.4434007375800627E-07   2.3447338907989714E-11   7.2391481587391446E-13   3.3263285850387261E-12   2.0424970937580674E-12   9.4253350356154393E-12   5.6287623129802592E-13   6.8666040960897133E-11   2.3592575168962729E-11   3.2823576074316215E-10   2.7581291323124260E-12   1.9453829664417418E-12   2.2558829537300657E-11   5.2866471595447986E-12   1.7768531342772032E-11   1.0281826044649598E-11   5.6056976769823869E-12   2.2124852696094022E-12   1.5265157809461493E-12   1.1556861265880781E-10   2.2701512626404568E-09   1.9754693045627477E-11   8.3333188997792122E-09   7.1064207194791422E-11   2.2022682483025927E-11   2.5396280003632999E-11   2.3858014383054427E-12   1.5807360410719549E-10   5.8932794209992990E-08   3.7553079881484479E-11   4.4961457711327379E-12   6.7863129432253982E-09   5.6934265315398748E-12   1.0546070884731296E-11   9.1940044225955660E-13   1.7872698882905020E-12   1.5858667426749344E-11   5.6856470992958318E-11   2.5332845408624262E-10   1.2137707427509316E-12   1.1112731283969719E-11   3.6452168627236478E-11   5.7177926477114050E-11   6.3906537217288450E-12   1.1756724100563674E-11   1.6603292367308039E-10   2.9277331771414052E-11   3.1712131572517204E-11   1.0006244891023142E-09   8.1020521589321312E-10   2.0333279534709116E-10   2.3115048137266811E-11   3.9131366865916187E-11   2.3052331396547030E-12   1.3975921458459338E-11   4.9713855623845531E-09   5.1361832184398820E-11   3.2723314896802905E-08   2.8230092533275318E-11   9.9115470437923128E-11   1.0137166748012628E-10   1.5223763837208227E-11   9.5757549158993951E-11   3.2930636748619439E-11   7.3667205792878689E-13   2.1030250304637562E-09   3.4798217921819746E-11   2.7045925549099732E-11   5.2828966334720930E-12   7.3494440379867363E-10   1.2416934814851014E-12   2.1346325876723973E-12   3.6187121179566102E-08   1.3141796536340653E-11   4.0535753979938252E-12   2.7879578338654519E-11   1.5272674279857401E-11   1.3613373184968002E-13   1.8573765206558852E-09   3.0476491910639539E-12   1.0620181326305790E-10   3.3209768902620741E-12   5.2651174877873840E-11   1.9346023657575787E-13   5.3914533410714819E-13   3.0185862575345847E-11   3.7127278438665369E-10   5.5072409438347943E-12   5.5554281128137198E-10   3.8754309468034190E-12   2.0175136271555820E-11   1.6090073915620476E-10   8.1294550918106099E-09   6.5770449094860402E-12   2.6759072895018257E-11   3.2326771054618267E-11   1.7449056842114741E-11   7.1682895629474390E-12   2.6409209951551201E-12   3.2144534207410994E-11   1.3597553473194795E-10   8.4062276898024626E-12   1.1195949013193287E-10   5.6917347018862654E-11   3.8355940490271719E-11   6.1267575988504504E-13   5.7106945102479986E-11   3.6593881547293160E-10   1.6055775309074202E-11   5.8181832869201321E-13   7.1148827606745199E-12   1.8910779791353029E-11   7.0241296873651002E-12   8.4025327487405575E-12   4.5857382650805110E-10   4.1156129829951123E-07   2.8870798067224009E-12   2.5777169990653908E-11   5.1565655272282624E-11   2.2298235811322809E-11   2.7367322416431912E-10   2.5832353655624579E-11   1.0528277301726006E-08   1.4724438678589146E-12   3.7832685960667468E-12   6.1297609945404452E-11   2.5420558775587154E-11   6.7606241881590585E-12   1.2212300982633173E-09   3.6976911125788462E-11   1.1704323249866888E-09   1.0036508115255317E-12   9.6812936417743350E-13   2.6468929440483688E-06   4.1746861667041773E-09   1.4572852913001151E-10   6.5973703991769989E-12   4.1995459138051196E-12   1.1565987604446798E-12   2.5717778474689013E-11   8.2342509982924286E-08   2.3796254217684374E-12   2.1372340706409950E-12   4.5007315698877128E-11   7.8316923234802178E-12   1.6997910528323286E-12   2.1476420890868041E-11   2.2391828662232375E-09   1.0347277529966035E-10   9.1814895443583590E-07   2.9305590281865827E-11   1.6163481406404031E-10   1.7271897667120504E-12   2.1867151356218074E-13   3.7565580368833207E-12   3.5069319852799663E-10   3.8147340780635400E-11   1.2297808880971864E-11   6.4188920042815457E-12   1.5869339455813527E-12   2.8160170503167883E-11   2.4096304308614139E-10   4.0978535453370245E-12   2.1793028770445262E-12   1.1238122165057080E-11   5.4946644239890332E-10   6.9146315309794696E-13   5.3929232731474766E-11   3.3035823686353380E-11   6.8898389762026798E-11   2.2822022489553145E-11   2.2435179856994226E-08   3.2716212273926659E-11   2.0468004939768727E-12   1.5113873612013513E-08   8.4698161433557923E-11   1.1223196168521465E-11   9.1566630971650356E-12   6.1146407766365354E-11   2.2510707598480230E-11   2.1722786281659191E-08   1.2759828035419644E-06   2.6369030704017372E-07   1.4408240180669734E-10   3.1007966651285740E-12   5.9690188060952028E-12   3.8509636258412737E-09   1.6569618410161077E-11   4.0905429973205416E-08   1.4898511270712485E-10   2.6681445246882978E-11   6.1261456958978858E-11   6.2177253301010582E-11   5.4586743362291902E-11   6.3803516480231986E-11   1.3059973829942882E-10   6.2643052088887898E-09   4.9660536636783829E-11   1.5695417916624370E-09   2.4976488743457345E-11   2.1144254937978696E-09   5.8007699236462792E-09   1.9936302660976747E-12   7.3268188595635221E-08   1.9737808053454359E-11   3.2398282384104534E-08   8.9347499938684052E-08   4.1200023084866816E-13   5.5862560719876950E-13   1.0303163725232019E-11   4.9882569508041979E-11   2.8059510925242563E-12   6.0952966650919502E-13   9.0402231653987569E-12   4.3412491891617322E-11   1.5056460948648259E-10   1.2322947799204761E-10   3.1059712804783802E-11   1.7125743531490339E-08   6.2786316094256132E-12   3.9152625148744860E-12   8.2036384066367316E-13   2.9017125823007973E-13   3.7057060012850556E-11   1.0773178878441794E-11   7.5477617133968162E-07   7.0089907730099612E-11   1.7011388347809403E-11   1.5788415492767609E-10   6.7583632520569643E-11   6.1679595171804458E-13   1.3195447195810965E-10   9.4484561922446027E-12   5.7099060654092190E-10   3.2202720808546256E-10   6.0254224861934381E-11   4.9565602471107645E-12   1.5310452792966933E-10   3.5267878960185670E-12   3.1793595610152666E-10   2.1411298510400401E-11   6.3906569420216093E-11   1.0128763416746018E-11   1.3498072504704378E-10   4.2577769006903552E-12   2.4189109721731341E-08   2.1614711941692410E-11   4.6189629123014439E-12   1.6475513411714188E-11   6.6773099950004811E-12   2.7305195499214222E-10   4.8711629497290033E-10   1.0919484390786169E-10   8.1971344750325856E-12   7.8574877840773850E-11   7.5130519916699814E-13   5.2027096834617676E-12   7.4087811495431145E-12   2.1296574730281042E-12   5.5914648461553668E-11   2.5566898237742579E-11   2.8302334467464927E-11   1.1327430498255617E-06   1.3331519568267173E-07   4.3025788620879904E-11   2.8804708206403645E-11   1.5709329174580621E-11   2.5788651348882842E-11   1.2394793637603350E-12   2.4446234398128734E-11   2.7823174426145804E-13   4.4597870448468386E-10   1.2660478268004836E-11   5.3778023520944938E-07   4.8588249618299767E-07
  2.1404186680470064E-15   2.5289798274661176E-14   1.7635059671643315E-20   2.5692486551464798E-16   3.0762971668867965E-18   5.4415246521817763E-14   4.3578406506107338E-16   4.5259755960473606E-16   2.8249889273515489E-18   8.6254414346686939E-16   4.4435131631255940E-16   1.1142786381187076E-16   7.4979081712632139E-20   1.3462360037985257E-16   2.6245561029850347E-16   1.4426508388811802E-15   6.0473059555600180E-17   1.0543642510079211E-16   2.4235702559907780E-17   4.0635975875685042E-16   1.7817462832213045E-15   1.1666037940434689E-14   2.5997764153205605E-16   8.6590305055320042E-16   1.1367072152647856E-16   1.6083962924655512E-15   4.4959882923235370E-16   1.2669803913339378E-10   7.7093053826326038E-16   3.9413160660489710E-16   1.9686711189857954E-15   2.3963847312292307E-18   9.0169801350542608E-17   1.2262831789458630E-15   3.3749326498849421E-16   1.6165665645028001E-17   6.2552427211893993E-16   4.7618604462206167E-15   9.8174931485014945E-18   2.3926451547964167E-15   6.5353401735651698E-17   1.0560507440184876E-17   4.9402890229955232E-15   7.4679068746957248E-17   8.1338011537693470E-14   1.0682639730426835E-15   6.9875944688529517E-15   5.0220052429373068E-15   9.2426760794843505E-16   7.1094265795084654E-15   7.6405914586707447E-20   3.1443002403661647E-20   7.6733712540454107E-16   1.3724370113113221E-15   2.6163776802240867E-15   3.1184357183576433E-16   2.0640627520877489E-17   4.4940465222415233E-12   1.6001065783477327E-15   3.7883113835918547E-16   4.4886968849080298E-16   1.5276837174709874E-16   1.2933485880349845E-17   1.1449950739182201E-14   1.6684919938091981E-14   4.1672187596690504E-16   2.3691236021929106E-16   1.2269641649577394E-16   4.9714185964214703E-17   1.4887430331119480E-16   8.6579451272886461E-16   1.7471663249338703E-16   1.5379876073432306E-17   1.7051585648057178E-14   2.5682124021571881E-14   3.0526155026321534E-15   4.7589174845647839E-14   2.4646021988396851E-14   8.5267528344697174E-11   7.7237656370244492E-17   7.9351185499294525E-13   1.8717083412103665E-12   1.3680677720547426E-14   1.7043556016898006E-14   7.4079803873242415E-15   7.3462259386453128E-16   2.3529237764681622E-11   5.3131240810761766E-16   2.9753100301883581E-15   1.3034067230736866E-16   4.9927885477561375E-16   1.1642461355573553E-15   1.2525886545993245E-14   6.8706688464601143E-10   5.7124986289807419E-18   2.5195670552407775E-14   2.9688858814050401E-16   3.8728346051446767E-14   7.2186441224001654E-15   1.5107009403383319E-15   1.0974232693041028E-14   3.2750308712479885E-16   3.5774646459172833E-14   2.2640738130519452E-10   2.4604824123269255E-17   1.8157276297025626E-12   6.1520041628625143E-12   1.2655385290824486E-15   2.7074675011940640E-12   1.6079385038201968E-13   4.9849979453122014E-14   5.6065821845238723E-17   5.4590538528224475E-17   5.9916399929246979E-16   1.9934327093646507E-16   5.8131161893423487E-11   1.1100253735873817E-14   1.1451544491467194E-15   4.0357971057254070E-14   6.6864734498099004E-16   1.6165441053141821E-13   7.4604835247018512E-12   3.6784957023200078E-12   2.9152473779771043E-09   3.6636500365831915E-12   2.8071057590988792E-13   3.0566465539924293E-14   1.4551265266417666E-13   7.7564086052404228E-14   2.2796604702131759E-12   1.2013063371911207E-12   5.4878794862948258E-14   2.1038159110371558E-13   1.0043807964086537E-12   5.4022283825891218E-13   1.8672159788698167E-10   1.3623444260653692E-11   8.3149820201955857E-12   2.1835230404174155E-14   1.7943603014507214E-13   4.0662174788541139E-14   2.2391505962800046E-13   2.0129907197437627E-12   1.6554924624539822E-14   3.9367458381184635E-10   3.1909882760564135E-13   2.3762949335847849E-13   1.8895101090501105E-12   5.1945649669530308E-12   2.4465321823489194E-08   2.7165980825156081E-13   1.0188439347804439E-11   4.4389142532667983E-10   3.8976958506770096E-12   1.6858878757131672E-12   1.5416357916995197E-08   6.4822867983730441E-14   2.2688824569782244E-11   1.3316080705638264E-14   9.8306544441864968E-12   4.3340917126233024E-12   6.6509229770117395E-15   5.1190401734673094E-11   1.3820270610021373E-12   4.4565199473039656E-12   7.7744676166727945E-14   7.5262030150156389E-13   2.6799797235017272E-14   1.3333253919694603E-09   6.2695133784753211E-14   4.1435157937263898E-14   8.8833070342981551E-14   3.1837361448035699E-15   1.7048205278545657E-12   1.3608590198333496E-13   5.9504406175893006E-13   1.7768963888114185E-13   7.2499416786784086E-13   3.5195135636295772E-13   5.0428012481934492E-11   3.8400942980310711E-12   6.2993876107505309E-13   2.3717515310408664E-14   9.5781866823657478E-13   9.4460913640437244E-10   5.8080878622855855E-12   4.5090923648660100E-15   1.2031862189798905E-12   1.3142622381568252E-12   1.4996135114603924E-14   1.0751196288829924E-14   1.8190397866898395E-13   7.0168185363246769E-13   1.7383318714735969E-11   3.4863439761760001E-14   2.2845175499534826E-13   1.6138577878479715E-11   9.3764257040107361E-13   5.3611070471677977E-13   8.4349226238968091E-13   3.2519868541485152E-13   8.7563279499094982E-14   3.3864026692351783E-14   1.9748651386862320E-11   2.1098468260444081E-10   1.5479534850392658E-12   1.8534283896228126E-09   2.8960155279784737E-12   6.1530767849398405E-14   2.9960767016572016E-13   3.5794118216632139E-16   8.6989778472707654E-12   7.9376078771474337E-09   1.2890269559413032E-11   1.0888250178783835E-14   1.4562585039231608E-11   4.8329285731719919E-13   1.9652158610983336E-12   6.3189211216643460E-14   2.0207754785454476E-12   1.6586004065169647E-12   4.8734648640913918E-14   1.7778508764192206E-10   2.9238949683825293E-12   2.8109232380034673E-13   5.5230959010646495E-13   3.6037648083700358E-12   2.0091865956214154E-13   2.4416905904907719E-12   2.3054443036688198E-13   2.3361265488023137E-12   1.1783938450994051E-13   4.1003680864273762E-11   1.4505051132150396E-10   8.1463847720508366E-13   1.0360418054557963E-11   5.1142312115363402E-12   3.5631029678836721E-16   5.5892554724817768E-13   1.4606791891058462E-08   2.9380201183385599E-12   2.9335374427164152E-09   2.3192685347571043E-12   2.4335343602962806E-11   1.7125914377805490E-13   6.2261415785835391E-12   9.7769907995804724E-14   5.1508989945223833E-16   2.3695677584863075E-13   2.8833487313358350E-09   7.1397436263431213E-12   3.0591684212246032E-12   4.2482960080065623E-14   1.5375746822085729E-11   3.9144121888861792E-14   1.3162751400858772E-12   4.0472402804736872E-09   5.7331640310920225E-13   5.1334111446000592E-13   1.4664926014227539E-13   1.4757379741425976E-11   1.4296194346894144E-12   8.6059434465247252E-10   3.2913258821756445E-14   3.7763326848352450E-11   5.0187608226771250E-13   3.6962818068507925E-11   1.3821352075751349E-15   1.4785390280035609E-14   3.0038270807222635E-11   1.1206690910751858E-13   2.2759188537979061E-13   8.8778352689894837E-11   7.9863263435627621E-14   1.0761147945636130E-12   6.1797345551767549E-12   4.4408155477746126E-09   1.4688509169118041E-13   1.1721995630466704E-12   4.6808997405837590E-13   3.1868070473843720E-13   9.9872678902195168E-14   6.5364055264854149E-14   1.0582556501990313E-11   3.1802229800690376E-12   1.4381980830182720E-12   1.2733244819704365E-11   9.8928315236873173E-12   5.3669659945148689E-11   2.2969777630202282E-13   4.8385466536610941E-14   1.6552401392981354E-11   4.1487162209787348E-13   3.5164015193187991E-13   6.7058110349643589E-12   1.0695272832445215E-11   3.9426327404678839E-13   1.4536740502680438E-11   1.9896161986953460E-11   3.0545338433946623E-09   9.0922656891812801E-14   3.8656214245946071E-13   1.9862822192161330E-12   1.8300230698145275E-13   4.0390018951124163E-12   9.9976658767857442E-13   1.3324475688238048E-09   1.4088431449453428E-14   3.0107205467627678E-14   1.6074955873973093E-12   9.2751664325970662E-13   2.0116669335424159E-13   6.4754922654243235E-11   3.5004967190268523E-13   1.5370586001541583E-13   4.3373741713802990E-14   3.9779272576036712E-13   2.6586391611712702E-07   5.0659941803972287E-10   1.6520545124405114E-12   3.2030038006004705E-14   1.4687322768170927E-13   6.3092719248482616E-13   2.4340001574656531E-15   2.6598401070177478E-10   9.7860322228297355E-13   4.9858078631681841E-14   3.7500370828627988E-12   1.4066993122895169E-12   3.6899674347170863E-13   2.9792401176654091E-12   4.9819549144842269E-10   1.8779914725652210E-11   1.2944012044193379E-07   9.8915068333457095E-13   1.0825736972007907E-12   5.3383743141537494E-13   6.3849919476372518E-13   1.9432836998989796E-12   1.8926692541626029E-12   1.3990243583689435E-11   4.7158791839276927E-12   1.3109755512555137E-13   8.9587323299826513E-15   4.9829386395228877E-12   2.5516270703823163E-11   5.8556513152323397E-13   1.1203996704974770E-14   6.7193594297922766E-13   1.4214329886211112E-10   5.9375982848860130E-13   1.2566160651064412E-12   8.1442500562913899E-13   6.8392050496427588E-12   1.5872080775240586E-12   7.7632153716646634E-10   1.8596708258127336E-14   1.9226363307749882E-14   6.3415902016405267E-13   2.4692010768791908E-13   4.2019284123211645E-12   2.1400543241132083E-12   1.1356090161983824E-12   1.6527948769508935E-11   2.6308754941840353E-09   2.2577085785118153E-07   7.4833745852207046E-09   1.6814441311467340E-10   1.4111144223884343E-12   1.6642416559466953E-14   4.2284368835826652E-10   6.7228460250605683E-13   1.6564205056121749E-09   5.8301361221752249E-13   1.0868969472771115E-12   6.5448103556785437E-12   9.0066841451822970E-15   8.0572716079883332E-13   9.6925951102375763E-13   4.5017587145183872E-14   3.5302654022038667E-10   1.5720755885304576E-14   2.4385486442246803E-12   1.3086217437122348E-12   1.1582958017631910E-09   1.8377212896069301E-10   3.5914683083378828E-13   3.7553909747547067E-09   6.8836837669853137E-13   1.7667434420039071E-09   5.1210786005074648E-09   1.3081800361903690E-13   3.8659465257836823E-12   1.0127511898957485E-12   1.1711477646395148E-11   2.4132359912762124E-14   1.0978051301035290E-15   1.1894733506598626E-12   2.1791554106391982E-12   7.1057662355702765E-11   6.4191241528726688E-13   6.9773819137068775E-14   1.6712938574383857E-10   3.5017186116083596E-13   4.0664538601554981E-14   8.6594790611701301E-13   3.0655968516810300E-14   3.6777209815263292E-13   4.4476011204211916E-13   6.1429890495256643E-08   1.1494874216109115E-12   8.7639156992496004E-13   5.3227922909560185E-11   5.2631788017752066E-13   2.1916219099149976E-14   1.2491825447985185E-12   6.6626100383703631E-13   2.4370677635479359E-11   1.2384386878554358E-12   3.7841848720882282E-12   7.7376181701452496E-13   4.6737276270759178E-11   2.2105340309248083E-13   1.2039619123961540E-11   6.2042388845616872E-12   4.2481479455551511E-11   1.9804662232174841E-12   3.0720305050051523E-11   1.7667027118307581E-12   7.9061411479826228E-10   4.6275413919575082E-12   1.0933987712050467E-12   8.2132744117561057E-12   1.5396919908141038E-12   3.3499392504949935E-11   3.2031060560310266E-12   2.9585809985429262E-11   1.2149495529787154E-14   9.4693208076486049E-14   1.7705243868877941E-13   7.1869424675609852E-16   3.6227077787794873E-13   2.7385214191678905E-13   2.4085523944137348E-11   1.9141093075295050E-12   4.4160224100407551E-12   1.2775005610768476E-07   7.4753754916823250E-10   4.5469019852492394E-12   4.9432590750424060E-14   6.0595953374509372E-14   2.2200631211063317E-13   5.3231186723905732E-13   7.3778262351653196E-13   3.4745737420509914E-12   3.3773896509924715E-10   5.8433042614943156E-12   2.0335682102203056E-09   4.4084943368800030E-08
  2.1183093994354879E-14   1.4260837471954521E-13   1.5944921191545375E-15   7.4076621809532261E-15   2.0020513786260366E-15   2.1120212896907699E-11   5.5175532058164849E-14   4.0781397164791691E-14   3.6033339921887495E-14   4.0772067235039869E-14   1.4567359240067531E-15   1.3066816316850823E-14   7.1716653647186923E-15   1.2346931790930385E-14   9.3186707334601122E-15   1.5592904787724135E-14   1.1743197631186848E-14   7.7219129338100628E-15   3.4747506924276403E-15   5.1440314227925864E-15   1.4665769636399744E-15   1.3931396583372625E-12   2.1826060693219643E-15   3.7291034220171471E-14   1.0367934886654885E-13   1.6953335119139078E-12   9.9440042347056877E-15   5.3824408556033257E-11   4.1558878350556844E-14   3.6246371888302673E-14   1.3582391817984707E-14   4.1748109103261948E-14   1.5359476709159603E-14   1.3391264649271679E-14   1.9422311875381797E-13   1.2246200712750607E-14   1.4040685563394740E-13   6.6610160115497595E-14   6.7748999973254623E-15   4.6120688989654397E-14   5.8659948363768203E-13   4.3166035374938408E-14   2.2970680802635392E-13   5.7458374325239202E-14   2.3459494124425564E-12   9.0617644106652143E-14   9.7645899271776673E-14   9.6888129052673115E-13   6.5895267430447925E-14   9.5176877521469299E-14   2.5179573994799022E-14   1.8983298151613692E-13   5.6357053609304080E-13   5.8237036715640341E-14   1.0457780176379910E-13   2.9889087165223719E-13   6.3280697316979171E-14   8.7138395212346782E-11   5.4628529172469940E-15   4.9626574972518380E-14   1.3016764186046103E-13   4.1325666777568849E-15   1.5269425984367182E-13   6.2895143531868727E-14   8.3824201103175120E-13   8.2427138087311724E-14   2.2438691327571995E-13   1.8086755743984912E-13   1.4886975706613334E-13   3.1648990698585951E-15   5.5945899627221309E-14   4.1180842912590423E-13   3.9577855912137046E-14   3.5640079269469473E-13   1.2429146474810222E-13   4.3941846168533922E-12   5.6079757901718458E-13   3.2429640099485746E-11   6.5946789842349307E-10   2.7972531944981897E-13   1.7826029645989431E-12   5.2926762663663934E-11   6.1994704506955546E-12   1.7359468578402550E-12   2.4943508887009643E-14   2.0630186268712420E-14   3.4276106430131060E-12   5.9337711174502643E-15   6.0453269278133242E-14   1.8601500230303882E-14   4.5371065407201635E-13   7.3117492347932358E-14   3.3852989035536385E-12   1.5270132383743687E-09   2.2314552863269905E-13   3.9142812882495662E-13   4.9417230895872329E-14   6.6235543488418604E-12   1.7656920102638381E-13   3.8034737120523616E-14   1.3347466692670441E-13   3.2539609117983702E-13   3.8383796600803466E-11   4.9662364387323349E-13   2.0308764977907147E-13   1.3970859162621592E-11   2.8963082929971069E-13   1.4270949082327018E-14   6.1396965181440771E-13   1.1706440154358307E-08   6.8059481967280556E-14   5.7523226071651672E-14   1.2544901541130672E-13   2.0295970247425821E-14   9.7997435333378317E-15   2.0873974564780133E-07   9.5252029884703466E-13   3.0226528370116751E-14   3.0257896059512432E-10   3.2433052176237065E-13   2.8163554619305767E-10   5.7244119440347006E-08   1.0662738721422620E-11   1.4572725660006921E-09   1.1264078020756966E-10   8.2236604675481501E-11   1.1934254849810409E-11   1.5805738472074750E-10   2.2848245897857559E-12   1.1570589048582127E-09   7.9711585053855380E-12   2.8355262248725163E-11   2.4215711284332604E-12   3.0122182181938610E-11   2.2528852076436683E-11   1.1511066444367715E-09   3.2144127868342745E-07   1.6591379325626519E-09   1.4452359099032630E-10   6.5624247492521901E-12   2.3792482614688012E-12   7.4480013315371677E-12   1.9164935600815213E-11   8.7702507636008398E-12   1.2681561000632411E-08   3.1673391358065816E-12   3.3757948781043968E-12   1.6524556181935721E-12   5.3167598010607285E-11   3.1269567686760138E-08   4.2002971265908389E-12   1.5654449779917079E-10   2.5212695716968758E-06   4.5027029552024874E-10   5.9915457470193757E-12   7.2549331871759854E-09   2.0102045431187425E-11   8.2193875652188910E-12   2.1459554378027512E-11   4.2124449165267169E-10   5.4348400766899837E-11   9.5970590921224163E-12   1.1922367804726949E-10   3.2414942237429765E-11   4.7079656961327196E-11   2.2761932199724621E-11   3.0700695477079264E-11   2.0660725846219746E-11   6.5646245188701444E-10   1.3153932669079580E-11   9.5931376801207779E-11   1.2496235466847563E-11   1.0821150857474905E-10   1.3186015391579821E-10   4.5523039126976875E-11   4.9019103712748138E-12   9.7632010432575614E-11   2.7551703491632330E-09   5.0657036197928308E-12   1.8945261646345060E-10   4.1935363579854286E-10   5.3252123623925865E-11   1.0654616547021454E-11   4.0390756354967363E-12   2.8579590052212600E-08   2.4170462594659068E-10   1.1500028806325753E-11   4.7325337504571950E-12   5.9406694982886203E-12   6.0527420673659783E-12   5.6826506274382788E-13   2.7258431455844287E-10   1.3438802915364754E-10   1.6767808319998039E-10   4.7954582708916840E-12   9.5526123984190359E-12   6.2630157094262276E-12   3.9205960416437554E-12   3.5455412813163229E-10   8.6063465671374153E-11   2.9030671989351375E-12   6.6438872860102188E-13   4.1867203660595376E-13   4.5929969754268550E-11   9.0852009647845501E-09   9.4050431072136154E-12   1.6375689331634428E-09   3.0839034820575322E-11   6.4474497407384916E-11   4.4672346556943882E-11   1.2601414975816831E-12   9.1975862403447357E-11   4.9479802729197299E-09   1.5240284018647181E-10   1.4426234524229500E-11   6.5514691604255380E-10   3.0150715013099148E-11   3.3273541636941499E-12   5.7559580851523634E-12   7.5567218198267345E-12   5.7021825139607357E-11   3.6450176902263492E-11   5.8173486096713208E-10   1.1126333746382286E-12   2.8807219409971683E-12   5.8947777041691351E-10   2.6909788150195705E-11   6.6956975528501530E-12   2.6693430405408698E-11   3.6446745580600522E-09   1.6305574189457758E-11   3.8641111551137172E-09   9.4739342613487182E-11   2.3881527053016321E-09   2.3154651372799313E-08   2.0251113310161736E-10   1.4809098175505283E-11   1.0933420287150395E-11   5.2732720933230532E-12   1.0746357275669195E-09   8.0570964531664807E-11   3.6591367766969102E-09   3.3420157854589558E-11   2.7932020519496945E-11   3.9065952976434442E-11   8.7648615243191840E-10   3.9367950942280528E-11   2.1332780369208746E-11   1.6944129209398236E-11   2.1346558289623867E-10   4.2457553636913417E-11   1.9949447190106542E-10   9.6600434204205121E-12   6.0982730833223320E-09   2.1151752587383469E-12   2.2909845084213225E-11   6.2708301194909271E-09   1.2106476550259954E-10   1.0003586550165226E-11   1.3113378691938360E-11   2.6232714400209408E-11   1.2715059923360244E-09   1.7912451921875018E-05   4.6871914244987733E-12   1.5081576658810962E-10   2.7720716988238224E-11   3.2753961476924872E-11   6.8255836662819816E-13   1.1350755876470111E-11   8.9303553935138068E-11   5.7395909806731655E-11   4.3299706224318501E-12   3.7567615709533641E-08   1.8618183310518843E-09   1.1153349483565301E-11   2.4388816303091875E-10   4.8397337287006894E-10   4.0048393826871253E-12   3.0080790864035890E-10   8.4172697181298970E-11   1.3614101848843117E-11   1.5908616082882643E-11   2.3479552830970946E-10   1.7738401255056431E-10   2.3627256789315038E-10   4.6930425828772877E-11   2.1186917860692209E-09   1.4063131981675424E-11   2.4067736213246667E-10   5.0054498052217530E-12   3.4230018291806842E-11   1.5027869415985404E-07   1.3652527941860231E-10   5.9519655559603194E-12   2.1970647744176197E-10   5.2448412507218846E-11   1.9234703832308136E-11   8.9696378579753379E-12   1.3207672307122073E-07   6.4395640144036716E-08   8.4876339984980296E-12   4.3559476137089707E-11   6.4634677965538495E-10   7.8976760069865848E-12   1.6856354777928442E-10   2.0674009296812609E-10   5.6184752003237592E-06   1.2991950616792287E-10   7.8806815419362218E-11   4.5032458777855523E-09   1.0999997145422571E-11   6.5184516431050894E-12   3.6241277225605104E-07   3.7536115100056807E-11   8.2712530061676124E-10   1.1875268017058713E-12   2.7870104193988714E-12   3.1590066369374501E-07   4.3865613801229500E-10   5.0169839915481694E-11   7.2772634870108313E-12   4.2745611807250136E-11   1.4102467215114071E-11   8.4600768938920891E-10   9.0861789017551815E-09   1.5706748231500805E-11   2.7427406740220072E-12   1.2848611334107001E-08   3.2796535300486317E-11   3.9155013586947244E-12   2.0954574130575038E-11   2.8641248510717551E-11   7.8137510494629598E-10   8.1984507185748662E-08   6.3017396802598356E-09   1.7708012397120160E-10   4.2746548250795884E-12   2.4501558324257899E-12   5.9582682728425652E-12   1.1590924050049211E-10   9.1346721132475173E-11   1.9184748900803473E-11   9.8845777927778711E-11   1.2428447663432638E-11   2.1079223329481096E-10   2.6098432969454507E-10   4.5511873817228428E-12   1.0045684637390370E-11   1.1942255426698513E-10   2.9931818274101227E-11   1.2854602151587610E-11   1.1400697919391787E-10   6.9428940178985969E-11   8.5690134772504792E-11   4.1765079540250802E-12   1.2548325442528932E-08   1.3886273557083366E-11   5.7683102886817089E-12   1.3096615678655066E-08   2.7735436581921255E-11   3.2014637355585063E-11   7.3588194232764081E-11   1.1288520872044566E-09   6.3593931925155966E-11   6.1876966010032135E-09   2.5862030728993298E-08   2.4258179274964369E-04   8.8844737859547493E-11   4.7233582996779163E-10   1.0440984523462159E-10   2.4216240675397510E-10   3.0148167358526855E-10   1.3744737844676724E-08   1.6675870792721229E-08   1.6342469980563843E-11   4.7563610067551138E-10   2.6043892256556131E-11   4.2229970432440810E-11   3.4223591505885243E-11   6.2480621830142456E-09   8.9760514821769655E-10   7.3409393185322089E-09   6.1151251936792125E-10   9.4349295305244809E-11   6.4577984962873960E-10   8.1834645408693715E-09   2.6899406879232735E-11   1.5907767222610771E-08   2.5111207003631932E-12   1.2309091355696329E-05   4.6310097096900163E-05   8.6890714143768733E-13   1.3926534401302486E-11   1.3424426495846826E-11   9.5231047005721879E-10   2.3151190096532104E-12   4.9206235839742017E-12   1.2730133572832089E-11   7.5778994711239252E-11   7.2746230048824054E-11   1.4302397580283050E-10   1.3082500812241279E-10   1.5647570515109720E-08   2.9005778752317597E-12   9.9894338013781390E-10   1.1991100504428708E-10   1.9124647611969700E-12   2.2665037187699768E-11   4.7042243856052916E-10   1.0600435704756790E-07   2.6657972027408471E-10   1.9529684304874370E-11   6.7184655272430513E-11   5.7543255275603742E-07   9.7102242982768938E-12   7.6139271872194044E-11   4.7791816623430775E-11   1.3624194310229389E-10   5.9727297012215547E-08   1.0348113423816344E-11   3.5726704469057373E-12   3.6935413516225409E-11   8.7226461920858219E-13   2.8226839863294131E-09   1.0728616832659071E-11   9.1718193102564921E-11   3.1996911440615596E-11   1.9570162276632928E-09   8.3088658386143906E-11   1.0160508326269802E-07   1.8385966205107328E-10   1.0172281651201439E-11   1.2469028266935853E-09   4.7616998424048860E-11   6.5104497097843146E-08   3.0176411428538016E-08   3.9668002100455961E-11   1.9917115074625630E-11   1.1590696780740969E-08   3.8950879011229628E-13   3.6613242251567972E-11   1.8786063326226266E-12   1.2914545048890924E-11   1.0072460440748503E-09   7.9011065950458128E-10   6.2390346484766509E-10   5.5480332676772460E-08   4.5805024874296101E-09   3.3341218977879590E-10   3.0491993021366713E-10   1.1883475586751268E-11   2.0406924047640702E-10   1.4420810277597593E-11   2.0979167242740466E-11   3.5416127165739678E-11   6.7285330084171635E-09   4.8035055025117577E-11   5.2334569506139108E-08   2.3400339346795607E-08
  1.4482498671535449E-16   5.2167552091115281E-15   1.6740722617189137E-17   1.8495500713436453E-15   1.2553843151714302E-15   9.0839709864110057E-13   6.5337247261565613E-16   1.6876583985498773E-14   9.2225905375149052E-14   3.4627966634330207E-16   5.5498940701721829E-16   1.6285250803945032E-16   1.5695418651110485E-16   9.4352333539652617E-15   7.5002860095221136E-16   3.6087021651218724E-16   1.1270498893638731E-17   7.2364719353461647E-19   1.0921492200086502E-17   9.6720535295232440E-16   3.3428812667113881E-16   1.6129684765324564E-13   1.3408778435351851E-16   8.7976946719506585E-15   2.1167725688760501E-15   4.9485336740031342E-14   1.6991909354263390E-14   8.1481222346636376E-12   6.1585801413366874E-14   9.6461625952072599E-15   1.1137878867728215E-16   3.1180853006552790E-17   3.9504018645774689E-16   1.7947967754989163E-15   2.8457215275336354E-12   2.6033059251041368E-15   5.2908902645304661E-14   3.1395829086031256E-15   1.8534415252701766E-16   7.5483354788316220E-16   1.3427195180515255E-14   2.6652648057921240E-16   1.4566689317647006E-14   1.8762476989772569E-15   1.3672779541946904E-14   1.0986903927641640E-13   3.0719934900830709E-16   8.6676314703076043E-12   2.8588977647431007E-16   9.0366842688000581E-15   3.2717437282734122E-15   5.9118677031076469E-16   1.4168305256809402E-14   1.2777597686655752E-15   2.1503229483473218E-14   6.9883899113421916E-14   2.6261614040016253E-15   7.3127006728503233E-12   1.1860205207918446E-15   4.7054601875303468E-15   7.2890808814014946E-15   4.6329344049846232E-16   9.4234311679936632E-15   1.1088515138205823E-13   3.3104247424564211E-15   3.2284973880721979E-15   1.7294967519355187E-15   2.4215689922739695E-14   1.0282998527396121E-13   1.1542134365264396E-17   9.9791155244410774E-15   1.5981797318690601E-12   6.6973044209976284E-15   4.5223230463513147E-15   2.2218442828523852E-15   4.6296424584748691E-12   5.4503731859859725E-15   5.3672303112670677E-11   4.8477492917969407E-11   2.0311451276070300E-14   7.5298922316869431E-14   5.2654370270901983E-12   1.6443418903998809E-13   1.2870855092100683E-11   1.9231092263527631E-15   5.9582011428163702E-15   3.8580851943865386E-13   5.0223753660534506E-15   6.8986044941121330E-17   1.6635965371706293E-16   1.0496998412194286E-15   1.1665689377860746E-15   2.7705000517426203E-13   1.1821228666477490E-10   7.5229909896083077E-14   4.1439327143920408E-14   1.3821530617375705E-15   3.4444713449028140E-13   9.1190187510791572E-16   5.9784118198708662E-14   2.9040415684832314E-15   4.1741076672475711E-15   1.1060115446507781E-09   5.5083032961694076E-14   3.7609065860109458E-13   3.9467111745672236E-13   5.0236367214598917E-16   1.0394536776680998E-15   4.7389341936226836E-14   1.2943876650345160E-07   7.1299298368149966E-17   6.3367894851134542E-15   9.1341489372506578E-14   3.3343683304733686E-17   8.8320912426587572E-15   5.6195829402914904E-07   6.9026106230311516E-12   5.1289785587603561E-17   2.3242960922417882E-11   9.2956716622296392E-16   7.1484704725865942E-09   1.6838938353242646E-07   9.1568447794417344E-13   3.1056835953122054E-10   8.3591835014356248E-13   3.6704223928144548E-11   1.1205133154636642E-15   3.7476847556824312E-11   1.6698248867979146E-14   1.2916924920261934E-10   7.4936287571284783E-13   2.0068678189929422E-10   8.9709392932493162E-13   2.3644055042823638E-13   3.4224692157186463E-11   2.4782648889138596E-10   1.3496279323678624E-05   1.3675523183935381E-11   5.7880954710147974E-12   1.7210288680956882E-12   3.1458755616726642E-13   1.1963463483461830E-13   4.0494534967077059E-12   2.8799789671165554E-12   9.8586620087948227E-10   7.6464143491928418E-12   3.9006934073494574E-15   9.3154413472109693E-14   5.3850513024919962E-12   2.2158325391389181E-09   1.4653341225329202E-12   6.5300028346274815E-14   9.9473108309663851E-06   1.9096236655128995E-09   2.6684215988484581E-12   3.3417938580536262E-10   3.9888467877405440E-12   1.8483431562076359E-12   9.9307142327514217E-12   2.3447068999822193E-11   3.6614795654549078E-11   9.0804482904481589E-12   4.7206029387643804E-14   6.6158566737445805E-11   2.0061126760374049E-11   1.7904587608920929E-11   2.3519750610635260E-12   6.0116711093617668E-13   3.9968037751682296E-11   1.1392585739076245E-13   3.7516648145902205E-10   9.2097196837165170E-13   1.4371639645897049E-11   3.2170300369595616E-12   6.6900532217519944E-11   2.3761010443395167E-13   3.1908416126145325E-10   1.1442780262094068E-08   1.3769426592919483E-12   5.3604850002773109E-12   6.2254688350435867E-10   2.9101375585336227E-12   1.1132995381779661E-13   1.9504919094258402E-12   3.6476179312963382E-11   5.1526969411329113E-10   3.8777091606323877E-12   2.8012685300294334E-13   8.6180406955816096E-13   1.9006127185215690E-12   7.0026787710280705E-12   6.6567739086918668E-10   3.7389418643900860E-11   3.0128681916751295E-11   2.4601033812827752E-13   2.1423379605435740E-12   3.0809641722326865E-12   1.2468348765362437E-11   1.6919668518508500E-09   1.4828734098784754E-13   3.6314418884072164E-12   4.7231439281141370E-15   9.4728419858915633E-14   9.5721286988130293E-13   6.4395915400584200E-10   4.0537192693126085E-11   2.2791019342998150E-10   1.9140222636228476E-11   9.6162651918049679E-10   1.0490114685456382E-12   4.3630136468044882E-14   5.0370819051042029E-12   3.5201388173357759E-12   5.8074536686226709E-12   1.8766633211097757E-12   8.9110124466825515E-11   3.2459301697989522E-12   4.6727410984894878E-13   1.6215864275098919E-13   5.5595604959619624E-13   5.4088400410904713E-10   4.8573324538915374E-11   1.6139096774251200E-10   7.3869760952524549E-14   3.0760251844122626E-12   1.8249202272245780E-09   1.2322748982422391E-15   1.8662442829783549E-12   6.3914028389505690E-11   5.4966486235546810E-09   4.6520016011039235E-12   1.1678656958189117E-08   2.5619834192918858E-13   2.4196540266787071E-10   4.8110618793369472E-07   5.9809033016463747E-13   6.2423516914338861E-12   4.2060542528483482E-14   2.3192507662918163E-16   5.7931183944920200E-11   1.2089144075656893E-11   1.6351699726218184E-10   4.2459152721189175E-13   1.9881812814912259E-14   1.3561713375925772E-10   1.9514985070961873E-09   6.8860670616426579E-12   1.8409652645014771E-13   4.3481000916008519E-14   1.6723301903517322E-11   7.6553151282413114E-13   4.3553096079543256E-11   1.1832565493639209E-12   7.3848868732820596E-10   2.7330166142965207E-13   4.7694714693461848E-14   5.2998105634998400E-10   6.8010518824468062E-13   5.6553500759095600E-12   3.4928531154249809E-13   3.0913393470455036E-12   2.5134609957516197E-08   5.8082334849190941E-05   2.2562071495965799E-12   6.8324732966485751E-13   6.5680752872407723E-12   1.0631948134757011E-11   1.0269329397323471E-13   1.4146962163261214E-12   3.9551460415754800E-12   2.4500000049347114E-12   3.1352020960522235E-14   2.7978601537183118E-09   1.6175068783450478E-10   7.7279458907293554E-13   8.2743872732286988E-12   5.9112509526687064E-11   2.0500483468252881E-12   2.0891444843217430E-09   1.3675811499474226E-10   8.7506140491072755E-13   1.2759608926339807E-11   2.1013223901604558E-10   5.1807719587922364E-11   2.5363407636461381E-11   3.0829226254466214E-10   1.7869815544540588E-10   1.1107271504938119E-12   2.1747954779982650E-11   1.7713299396196656E-14   9.6679522922572497E-12   7.7119632742029969E-07   5.8781073173111488E-11   1.3328704411811163E-12   2.3332813575767759E-09   1.1950971292588954E-11   1.8525302438453221E-11   3.9468566365546643E-13   4.6847244965438690E-07   3.8278538956379617E-09   5.6004595023130234E-15   2.4975194089930528E-10   2.7899859139555624E-09   4.6162600211624288E-13   9.1403783562362089E-12   1.9390391163509987E-11   2.8807210014949296E-05   6.8519464343495794E-10   1.1970184082748679E-09   7.0685055279943173E-08   4.4839859583970641E-13   1.6685670460015824E-14   2.5741427537695430E-06   4.0672352084119322E-14   1.7558063809351593E-12   4.2899578892730406E-15   5.4193401696632722E-14   9.1816726995995460E-09   1.4256484843995500E-12   3.4175192711301047E-12   9.7484316554448986E-13   4.5189795348586971E-12   7.7452271555298198E-11   6.9475302262743444E-11   1.5080567266370399E-11   9.2281884400314863E-14   8.1522356363716177E-13   8.1084815185925775E-08   1.5014230193362881E-11   2.8711022568920942E-13   6.3957559624766183E-12   3.2972523665699440E-11   1.8567576865654919E-09   6.5977941542386855E-09   2.1700834192956091E-08   5.7452705414098817E-12   4.4581001086076562E-13   2.1049718999330735E-13   1.4120317715811503E-12   3.3791090650510937E-12   8.7249727057015918E-11   1.4178771512179763E-11   5.0528510678753823E-11   1.1495989678676217E-12   7.6407788592869607E-11   1.6997106298610314E-10   1.2713790340542477E-11   5.7896234142977962E-13   1.2931405390385546E-09   6.5124910251063037E-12   2.7053697001376925E-13   9.2245431720169682E-12   5.8231272194829279E-12   1.9829171224622728E-11   3.1731099938806190E-13   3.4728749344208199E-10   2.4286544715211299E-12   2.0147758018380701E-17   8.3353995737108728E-10   1.3501626501641960E-11   3.3265506421068357E-11   6.0295062609453331E-11   2.6274372261691458E-08   9.6108258968296430E-11   5.3014463199380693E-10   9.1247002528882527E-10   3.2742941067022028E-04   2.1090791337461264E-12   1.1570477165452827E-09   1.4408162184030058E-11   3.5110940330802888E-12   3.0804690996738915E-10   1.0130024152737209E-09   2.1555157455508373E-08   3.7867189041175489E-13   1.1532640914612606E-10   5.3470108570949534E-15   3.5491284206063613E-12   5.2389879471354656E-12   3.0027969785618797E-12   2.9692491033544112E-11   1.6635008824654898E-08   3.1015740804264094E-11   6.8330172636342580E-12   1.9123121333818662E-11   1.1547904181078906E-09   8.1601452395235869E-12   1.3703978488379246E-09   8.6614755030237298E-13   4.4330272581224286E-05   1.3381720856901001E-04   3.6193673977651874E-13   3.9300225461668706E-12   4.8236465647950585E-14   2.0108116888059099E-11   9.1752982709730708E-13   1.7227999584095530E-11   7.2100562438676561E-13   6.0247487630688604E-11   8.2589182963143578E-12   5.5548206275656482E-11   3.6098604637475708E-11   1.9024235295366700E-09   7.7559795421525583E-14   4.9772068909526238E-09   9.9892849319050025E-11   8.9002770605100900E-14   1.3196986718043301E-11   3.5193006210694448E-09   8.1818220322694502E-09   2.4248977260918192E-10   1.4550680112843418E-14   1.8292613984450189E-11   4.8494374957107962E-09   1.6879655772661355E-13   5.7904405492791380E-12   8.4139342158920965E-11   1.7203942411979049E-11   1.5866038997950152E-07   1.9559473674125886E-11   7.2656133802956447E-13   8.1514960074554585E-16   8.8274909575412709E-13   1.3154217381745462E-10   1.3119971990837617E-10   1.6292433309989288E-12   3.9486962055303029E-11   2.0952638985909060E-11   3.7960758678005296E-10   7.6654804047850020E-09   9.1430837798655857E-10   3.3994612976637315E-14   2.0489872448765853E-08   1.1296087892203460E-11   2.3398748134701083E-07   4.0607924502423140E-07   3.1730619999811955E-12   1.5146169239124832E-13   6.4419836745931681E-08   8.6586149946446201E-14   5.1502294555232332E-12   2.3477843923929497E-15   1.8269061141219691E-13   8.4122658968318627E-11   5.3674197273159299E-09   3.3370358367369470E-09   3.9035699761832450E-09   4.2425760415787996E-10   1.1836392224269040E-09   2.6642294168119699E-10   5.3003371420900769E-13   1.2644317489908454E-10   1.3834903309096570E-12   9.4654907000812567E-13   1.8377557487125481E-11   2.3703781151073497E-10   8.6670627692362304E-10   3.2362497270532755E-09   2.2453242679522412E-09
  2.2890512650420464E-14   6.0518268550693334E-14   6.6641558526274564E-15   3.1346953727857214E-15   1.2923893875898234E-15   3.3493775282153670E-13   2.8618204215843044E-14   1.5648166646112104E-14   8.4322763086897120E-15   6.7104621089011012E-15   1.7080551259273402E-15   5.3552019543786943E-15   1.8027817332339141E-15   1.6764515937489324E-14   1.1840743227004538E-14   2.8765279813998713E-14   2.7347492937779731E-15   1.0244319458124995E-14   1.5165192598571994E-15   1.8102566086711372E-15   8.3632676690594525E-15   2.6895677595102986E-13   2.0483654782842824E-14   6.1364824085353419E-15   9.3860262332155523E-15   1.2077260560927285E-13   1.8908382327355332E-14   6.4684584872133756E-11   3.5324632090429425E-15   7.9214426755691291E-15   1.0363271176083011E-14   5.2392104331062393E-15   2.9059216437333272E-14   4.5317756252914969E-14   1.4611739746341693E-14   1.3468917450217584E-14   2.2460577985812018E-14   6.5811888269944070E-15   7.2945834837890958E-15   1.1474123282800839E-14   7.2247510533828386E-14   1.3211797373792518E-14   9.0643329465568736E-14   1.8178895536508421E-14   5.9596464984873498E-13   1.9058669950528695E-14   1.1336784051008177E-14   1.9284524971484336E-13   2.9347505275572121E-14   2.7245845636483679E-14   3.9915826712247538E-14   3.3300305083886044E-13   1.0614206188417853E-13   3.5423597355751155E-14   6.2393394636085313E-14   2.3163797850215695E-13   2.4452598932352891E-14   2.7740378729889827E-11   2.2076439680932121E-14   6.0445516964025817E-15   3.9112361688966408E-14   6.9929502167289860E-15   4.3437348601871771E-14   2.0681555692459616E-13   1.7780984900143494E-13   2.4112774129546154E-14   4.9850727570937934E-14   3.4299676795813526E-14   1.6664906207803284E-13   5.6660047913349507E-15   1.5151958809146711E-14   7.9325493460436614E-14   3.1749447275078801E-15   7.7176887489921211E-14   4.9609335249923324E-14   9.7386657183905835E-14   4.9932743427247710E-14   1.7165188015134840E-12   1.8334665518162884E-10   6.3757274601136896E-14   1.5789501044485235E-12   1.5010693425651887E-11   2.3676854210362414E-13   1.4883636841749520E-13   5.6694899770557374E-14   2.0288399288088048E-14   7.0386516098531582E-13   6.0042667036306833E-14   2.9847932228452225E-14   3.4922055253297260E-14   3.5018980497048148E-13   5.0707095603082860E-14   4.3480245964366960E-13   9.1866956827848943E-10   4.5270036672984823E-14   7.4482213565808125E-14   3.4084155873019510E-14   2.3221864707228386E-13   2.0111541634720314E-14   5.0558236707911404E-14   5.6081118176613909E-14   6.1895800305205622E-13   5.3440954472219260E-12   7.0582051893609020E-12   1.0122462773391056E-13   5.3132496894374780E-12   1.4083816096007357E-13   6.5426807890956438E-14   1.8336931885475845E-13   3.3157761540294706E-10   5.6132783862480592E-14   3.3544624032875622E-14   3.1356923306535848E-13   1.4511004433011085E-14   1.0766033164769413E-14   1.4771866072084231E-08   1.3041708794224411E-13   1.1215340595470343E-14   9.7844163712626800E-12   8.3160745675518879E-14   1.5679953100530462E-11   4.4293839419256078E-10   1.4997829185320504E-11   9.2958527666536442E-10   3.2237866406177623E-11   3.4899794803763105E-11   9.5734918150602093E-12   1.0721942531678805E-11   2.9924548294324382E-12   4.7257621459201326E-11   1.2903853393681756E-11   4.1862300999752352E-12   1.0554241568320979E-11   1.7069272631563709E-11   6.3387328358974694E-11   5.3704822126111145E-10   8.5860768093485384E-09   1.8194652754854552E-10   2.5415757083305493E-11   7.0729122590729792E-14   5.0407394372094410E-12   9.9540666931545945E-12   1.2692759110483083E-11   1.0933629721331036E-11   3.1154988328740364E-09   5.6477751700279163E-12   4.9085384988207663E-12   3.4552353860899263E-12   7.6394592859603516E-11   1.6666096566030858E-08   5.7131867175181497E-12   4.3917606818237307E-11   1.3771962848697927E-07   1.7001356818154953E-10   1.0785781806653521E-11   6.2693159265898155E-09   2.3609499828191839E-11   2.9769619351622831E-11   3.6675795526956877E-12   1.5649971976493623E-10   5.2651080430220910E-12   3.1960350810902616E-11   3.9043022637274750E-11   7.4898424361551123E-12   4.2198112379259793E-11   1.1891297084856232E-11   7.3074054308305094E-12   4.6220768163595795E-11   1.3206183092886144E-09   8.8184784213007042E-12   5.8624075994133828E-12   2.2590233079562142E-12   1.1932093098435328E-12   3.6389020693418773E-11   1.4704814212973548E-11   1.7189296911074991E-12   3.4593455306781157E-11   2.4142186162561173E-10   1.1694539357408136E-11   4.6857529917861142E-11   5.1620702509618515E-11   3.0582779167847885E-12   8.7448286128350910E-12   1.7155442847125205E-11   1.3704494073695364E-08   5.8581633239274334E-11   7.4897635455090093E-12   1.0524742627574670E-11   1.7055701953319588E-11   1.2178835898623779E-11   1.4304944772125192E-12   7.2698186662347005E-11   8.2034970418785976E-12   5.9965956606986716E-11   7.3418982714088069E-12   8.2953374389614248E-12   1.1878756061192230E-11   1.1341871656101311E-12   6.6058933925969747E-11   7.9983719762627140E-11   3.4003172194388827E-12   2.2029618471626013E-12   2.5711467820255751E-12   9.1406377103110112E-11   1.6130694425621927E-09   5.2184486207224033E-11   1.8258714902281520E-09   1.2454611897002373E-11   2.3877661710954382E-11   6.1697617214081810E-12   3.3530421662119525E-12   3.8359205329021645E-11   8.3959476987718182E-09   2.1615827138237413E-11   1.5758809254857054E-11   2.7794502153735079E-10   5.4422069589511722E-12   1.6310513161206417E-11   2.9236058063782220E-12   4.4437473795386451E-11   1.5685403712813860E-11   6.8045691889816733E-11   1.0019502158417074E-10   3.5361954419730793E-12   3.3584397556809295E-11   3.6669788950846972E-11   8.9530841520090864E-12   3.5526018258573811E-11   2.0980006728741889E-11   1.5091571852603901E-11   2.0562108631636954E-11   1.6289768888420224E-10   1.4941334982149392E-10   5.0538505431367775E-10   3.5623374315848188E-09   1.1271155484231828E-11   7.7507315918925408E-12   2.3542891624745278E-11   2.5835830568000109E-11   1.5947495729045054E-09   1.8681028984697769E-11   2.5107494318341576E-09   5.1632907716098547E-12   8.1586135189650964E-12   2.6519093398685509E-11   3.9084790305726938E-11   1.3197944343103520E-11   2.1528473869944751E-11   2.7406568942918188E-12   4.7264635482275092E-10   2.7383865587113846E-11   1.0497732956309176E-10   1.4535060571070537E-12   5.9638419543472264E-10   3.1345610895563376E-12   1.3430094198020499E-11   3.7820612786681197E-09   1.7439415317871177E-11   7.0646435092630420E-12   2.9684079053709086E-12   7.1752871669958044E-12   1.2518645565242697E-11   3.4926387775840363E-07   1.9410204074416847E-12   7.3850857860727936E-11   9.3842374095567691E-12   4.2702539215175001E-11   1.8048109813275173E-13   3.5258663784183002E-12   1.5130900617753845E-11   3.7737153398595126E-11   5.7411756028645485E-12   2.2425565929966835E-09   2.1799863471264817E-10   3.9891684574100801E-11   1.6052750856966853E-10   9.7909995711028805E-10   1.3317538958457918E-12   6.1987150723785537E-11   7.7400715675681454E-11   5.4458146493274848E-12   5.3527313900023263E-12   1.3674505917859346E-11   5.0195499878472555E-11   6.6774959133524754E-11   6.6403500415261519E-12   3.2294407339158398E-10   6.1003161293444933E-12   1.4054308784854011E-10   6.4443614519719239E-13   3.3974641741259944E-11   8.5400977238053022E-09   8.2863111040318684E-12   4.3513004704865505E-12   2.9531240065095287E-11   1.7611797725760038E-11   2.5677705676902050E-11   5.3899080123584456E-12   3.3252704458808467E-09   2.8830761057899270E-08   7.7097483024153417E-12   1.7052058010705350E-11   5.9252333167500027E-11   2.0307775952018356E-12   1.4503312297579892E-11   3.7093511343566342E-11   5.2453662032685930E-07   8.1540099660075236E-12   1.0556565293304595E-11   8.6995760329352112E-11   8.2770486920004496E-12   7.2995555166564839E-12   2.5738256033629101E-08   1.5587112855201092E-11   4.6944489054674688E-11   3.2311340909963040E-12   3.6410794212906691E-13   3.1324346472126664E-07   3.1037013864490382E-10   2.5457715467813043E-11   1.3315550676175950E-12   2.6422164049750774E-11   7.6310413002339941E-12   3.7143672535736462E-11   1.2742388803079480E-08   3.0898113256996422E-11   5.6995343052181002E-13   6.8923700512223257E-10   1.3352444365799040E-11   3.8586000812852339E-12   1.6218968698867027E-11   2.4882482464628616E-10   4.7072482582729371E-11   8.0359584984771211E-08   3.3323894486874281E-10   2.9580974822681574E-10   4.4645725648116662E-12   5.1032811885068096E-12   5.8495132202408798E-12   1.0126193763908739E-10   4.1565294292543050E-11   6.9095398873709227E-12   8.1901244766574721E-11   7.1435061410661581E-12   8.5865544896574458E-11   1.5755610367589298E-10   1.0892941350453011E-11   9.5655577678189521E-12   6.5631457388681912E-11   4.4985546161449802E-11   2.3333361065520191E-11   3.3444359764854549E-11   1.5983976855308269E-10   4.1870138328624662E-11   1.2500715382741340E-11   1.5271353275024891E-09   6.3919828941154994E-12   4.7891599940422181E-12   4.2691814122981896E-09   1.6581389196750627E-10   2.5797446870272951E-11   2.8821809948982916E-12   6.0858340501631916E-11   9.6213644274431624E-11   3.3414788156709445E-09   1.0259876300494741E-07   4.8590322755042576E-07   1.6858291855066861E-11   1.4394329114848664E-11   6.0554659042915676E-11   1.9956992315267105E-10   2.6253736403005569E-11   4.5541902685528241E-09   2.0973507629662511E-09   7.5680114001788845E-12   5.7902535178994554E-11   1.2887480168793629E-11   4.0611371932076503E-11   6.3652461362205472E-11   1.4600163714178227E-10   3.7273298775953328E-10   3.2199627125596091E-10   1.8203332952640124E-10   1.8155207073787319E-11   3.7961318506630072E-10   1.9037479258470780E-09   1.4035967230941003E-12   6.6885456511809851E-09   8.9613122308580515E-13   4.5534810768634871E-07   5.7950579737004549E-07   8.9696631086030493E-13   2.0121340018548148E-11   7.8564394198543353E-12   3.1109453597830568E-11   2.3250301127774447E-12   3.1644012894945518E-12   1.9821157826597096E-11   2.2250700818890658E-11   9.4153636110504853E-11   1.1345121323395638E-10   1.2932202233170796E-11   4.8928527558717322E-09   3.8627727294043043E-12   1.0298931976778944E-10   5.4766788031345328E-12   1.1974009410975311E-12   5.2228160189827334E-11   7.9048722025804584E-11   6.2951011342511145E-08   8.1048848299498268E-11   4.8457855259775505E-11   2.0735190923160592E-11   7.2036051941479348E-09   4.3068834332918878E-12   4.6647090650087514E-11   1.5708550635018223E-11   1.2668198732940675E-10   4.2953119314922060E-09   4.5057336511198702E-11   2.4511365076127443E-12   8.0944280998175294E-11   2.3390838141187350E-12   9.9407773781813100E-11   3.6637582898491093E-12   3.2022693259903192E-11   1.9120350210547693E-12   5.8859818977608760E-11   2.6134421592250857E-11   1.2967965883402397E-08   1.9735314555042298E-11   1.1528193826573078E-11   7.9357570563460677E-11   1.5957745716869214E-11   3.5984574035881722E-09   1.5927996931146369E-09   3.0633580423288844E-11   7.2722895372150662E-12   1.1140677977219007E-09   1.0140675817140776E-12   1.5509868384429706E-11   2.8345604571477455E-12   3.7119158084192012E-12   5.4922327960597131E-11   2.7353052975672689E-11   1.1067132000643681E-11   8.5033765454214245E-08   1.2876221317653856E-08   3.5751433041252899E-11   7.8137128643849870E-11   5.2616698445019648E-12   4.6527251416844618E-11   6.4112790973002881E-12   1.0690719397475046E-11   1.2884182187175451E-10   4.3182166031083950E-10   3.7722564071709212E-11   3.3508985477870602E-08   4.2551301977894669E-08
  2.7820972712604412E-15   1.9312646026081706E-14   7.9798716745764290E-16   2.0445668884662921E-15   1.0186535959665581E-14   1.9749987912118690E-14   5.9540244524687785E-15   1.0548982803162057E-14   2.8967342415360044E-14   7.8683676287852261E-15   1.9182599093746180E-15   6.1440765671912275E-16   4.3770271175274672E-16   2.6452000387600700E-14   1.0046037306618851E-14   6.7427131260120301E-15   4.5829482334609091E-15   5.4825971129037829E-15   2.1857107044966133E-14   1.1553740353827373E-15   2.6374054648137468E-15   4.3025040526006858E-14   6.1107843997778665E-15   5.1825569368683036E-15   1.5223984882697353E-15   1.0505265433728543E-14   4.3539512500552158E-15   1.9522383237824620E-11   5.9524284891684781E-15   8.8111963536344885E-14   1.0631101838545197E-14   6.4356853095434217E-14   2.3054727206470295E-15   8.9941695913439587E-15   2.3745364137559954E-14   1.8824527721647111E-14   2.2110370816714523E-14   8.0421509005039281E-15   3.2920059917662721E-14   7.6102906224141163E-14   3.5477517807184740E-14   5.4334828243464578E-14   1.8492506452955247E-14   2.5797573031565839E-14   3.5672175737054485E-14   2.4578175473584543E-14   3.2635987491654627E-15   6.4734922116700728E-14   6.6960565134774953E-15   3.9540345580589966E-14   5.6230976500638215E-14   1.7368389879545249E-13   2.4706976333894885E-15   6.9490424471196642E-14   1.6988880278293011E-13   1.0586273773582354E-13   5.1200872233399133E-14   1.7621618973829507E-12   1.0580870279670454E-14   1.3191023893971934E-15   2.6797030512168490E-14   2.4706682689220087E-14   8.2996485776503274E-15   1.7069931349001922E-14   3.0633392143879703E-14   1.7192604380165003E-14   2.6265004937871528E-14   3.1906570002053669E-14   8.3554124076577212E-14   6.5534005360389009E-15   5.5267260804719706E-14   7.6031979372316658E-14   1.7856882628658773E-14   3.7323570531130960E-14   1.2727125915015489E-14   1.9877545430768585E-13   1.4939392305561481E-13   1.0545501952481733E-13   1.2006123127347496E-11   1.6029825338331593E-14   1.8961426139949125E-13   1.0384683567522275E-12   1.8900819476078291E-13   9.8481664275286345E-14   3.6806685023342407E-14   3.5507610043024379E-14   7.9628411679457287E-13   6.6730839979470567E-14   1.0216320622164247E-13   2.1988651122244277E-14   5.4232906253575425E-14   1.2684528775865389E-14   8.1529055196421109E-14   5.0632670123079106E-11   2.5386213176739246E-14   8.9496104153171725E-14   9.1225941129813987E-15   1.6416030924148051E-13   1.6583827175699670E-13   1.2423222617953816E-13   5.3486518728549211E-13   5.7905736123840699E-14   8.1617284866474063E-13   4.1450067574333556E-12   9.5968267909972546E-14   6.5495085163575848E-13   2.5240314786046384E-13   3.3876694361652372E-14   9.6278940035906887E-14   6.8508472424609387E-11   2.4132181139482961E-13   4.4066026783570354E-14   3.5484759726516326E-13   6.7407697036184297E-14   7.4567485011592254E-15   4.6505147406039486E-10   3.4193907640490404E-12   1.3016337333945240E-15   2.3968554656012229E-13   1.0980817067690521E-13   5.4515633994138430E-12   2.4195850855372825E-10   1.0478944947577001E-11   8.2958125942944100E-11   1.3088170541061968E-11   7.7134780919606992E-12   8.1737579451875930E-12   2.5131690844341501E-12   1.3814297304263781E-12   4.7145675273288859E-11   5.8073981449134526E-12   5.3771234689714556E-12   1.1091814341562982E-12   1.4282979469535559E-12   4.8141562571775898E-11   5.5962085684425079E-11   3.7027222418377747E-09   7.7582550085116230E-11   4.3010172946741361E-11   1.0879871058760698E-12   6.3533851772336166E-12   5.3015752451215846E-12   5.9067824314964069E-12   3.1430007107306870E-11   1.7525123471436296E-10   1.2867227454393577E-11   2.9615661756491578E-13   1.1917708681652434E-11   9.7271578599506394E-12   1.5579514619539324E-09   3.8447275826973091E-12   1.9536345474613421E-11   4.9139025593498348E-09   2.9438633120216768E-10   7.1965159037368637E-12   1.1042580910881127E-09   2.0500996289580029E-11   2.3796228211097699E-11   3.0922734062401052E-12   1.0230710713355327E-11   4.7542757769319209E-12   9.4870541359656353E-12   2.0086782351876237E-11   2.8504747704368513E-12   2.0214542489829639E-11   7.8060331255100718E-12   7.2390211190767576E-13   9.2804250026172663E-12   5.8381401244400591E-11   1.1447580159185137E-11   1.9075707951050490E-11   9.2494431309919780E-13   5.8699022234305725E-12   7.9508400150943297E-12   2.3474889649685272E-11   1.1149232048172229E-12   6.1374529551019684E-12   7.3302015504824714E-12   8.5815504631350233E-12   1.4740125391067503E-11   7.0865048056018475E-11   2.0733154340175459E-12   4.1362982421411883E-12   3.7768089313234889E-12   2.0681599533493322E-10   1.2735696348923760E-10   2.8824105542786115E-12   2.3435372763647337E-12   1.1515938629569840E-11   1.0082480314955849E-12   1.3184881142475916E-12   8.7117022012540739E-12   1.2861566620998265E-11   4.2508434111707140E-11   3.2832321576579900E-11   1.0028828468855033E-11   5.5508845977100205E-12   1.0153012099838620E-11   1.4996004091631685E-11   2.5813843870270474E-11   1.2736843483011477E-12   8.8115010643708438E-13   5.1690261745500090E-12   1.8300008778431162E-11   9.1536539686802415E-11   3.5695531688935586E-11   2.2974417656475449E-11   6.0085509522369864E-11   1.0082099336766299E-11   1.6696195713781389E-12   1.0894948173339437E-12   3.6084073482989110E-11   7.0262628244000533E-10   9.1945449146473388E-12   1.1763812009531954E-11   1.8666797278628142E-11   7.6976821256501498E-12   8.4783360448383947E-12   1.0247558341493749E-12   1.9159793848627449E-11   5.9250840400580015E-12   2.9769209759479220E-11   6.7480582807573326E-11   5.2246235920912333E-12   5.1193653319501148E-12   1.1540516643781077E-11   1.5377976900605439E-11   1.6719298173973997E-11   3.3950222469763594E-11   5.2900021778335725E-11   4.1825740190787963E-12   6.0437028638023254E-12   2.2532029389802195E-11   3.8103466424643275E-11   1.3757155606881181E-09   7.9059417866642474E-12   4.9628472402047336E-12   5.3795075419099516E-12   4.2774958410297201E-11   1.9297440159884261E-10   2.7208513405797170E-11   4.9787477572889441E-11   2.2706479943902415E-12   1.6713296016814900E-12   3.6838233553123669E-11   2.2744365560404948E-11   2.0833322751938929E-11   1.0736334998613024E-11   1.8915247062252380E-12   2.8538912234230473E-11   3.5066548982624218E-11   6.4807792297428104E-11   7.2088194114081675E-13   6.8925111263818519E-11   8.4339159709532884E-12   1.4943394235829818E-12   4.1086210781644492E-10   9.5103091536965074E-12   8.4806915017914207E-12   7.4736590925111883E-12   7.7305396478571629E-12   3.4331545109400199E-11   1.4383345847330225E-07   2.0133126980767429E-12   2.3311030884873465E-10   1.7712507335606196E-11   9.5512483607323247E-12   6.9106100114183464E-13   3.0949561882912655E-12   5.5030728223905767E-12   4.4842871505438729E-12   1.4483413498915164E-12   1.2037818827599488E-10   1.1034695158446326E-11   4.2780797638698645E-11   3.7265812457846663E-11   4.9595031538181487E-10   4.7821802666379725E-12   2.2395975385482746E-11   5.8958675791335891E-11   7.6386148409710190E-12   2.7313415836093726E-12   6.3378648490117153E-11   1.0760105794182639E-11   4.5356153964453175E-12   1.1175828892069958E-11   2.1510894902092481E-11   2.4088070916515230E-12   1.1462098255540817E-11   7.2636160156969656E-12   4.8802179766298770E-12   8.1052218201038297E-10   1.2109908155010058E-11   1.0068049295673261E-12   3.4747255085581907E-12   9.6890846540235753E-12   3.8539566795639007E-12   5.8357774118728583E-12   2.1589501494058705E-10   1.0446769868414817E-09   1.2598675487592163E-12   1.1652585735404530E-11   8.6114246234970433E-11   1.0104502643739347E-11   3.0980563916117897E-11   3.2463828209550185E-11   1.6671835862401228E-08   2.0735772090334041E-12   2.5018347472570468E-12   2.0484020622994501E-11   2.1693874294985596E-12   3.7597073133446035E-12   2.6640442868360603E-09   2.4459722555227909E-11   2.5646196334033611E-11   9.3391506140269231E-13   2.3946128645449816E-12   5.1550717119088028E-09   1.1168830951603527E-10   8.9899135113696391E-12   2.5546091271595897E-12   2.8327418366264772E-12   2.9179707240803088E-12   8.5861418021219205E-12   1.3098987231513804E-09   1.0843480296224088E-11   1.0182401008757213E-12   3.4159841994497266E-11   2.7405922486292800E-12   3.2043069449611840E-12   7.3284878213434279E-12   1.4599159766885585E-11   6.7779190940079777E-12   4.1657861981927357E-09   3.1624061492418533E-11   2.6113007313268153E-11   7.2171231700817413E-12   2.9602608619904061E-12   1.4610430952140400E-12   8.4981388405758703E-11   4.0709159000223067E-11   9.4589343184368292E-12   6.9151951560366420E-11   7.1275171832953181E-12   9.8645665280956472E-11   3.9388970092629823E-11   3.3794783407180434E-11   9.5428447879707188E-12   5.5905366767508227E-11   1.4137622449356930E-11   1.3188002336954582E-12   9.9553332898248706E-11   9.5539854267902430E-11   6.3345676476278943E-11   5.2301643533486401E-12   7.9697724907072312E-11   4.2099074148722929E-12   1.4804734932387952E-12   3.8419564845868121E-10   2.1889821492816416E-11   7.3239421336530373E-11   3.9263341937950281E-12   3.8332811683664685E-11   3.7799895481060644E-10   1.3968270159789678E-10   6.7272874978919024E-09   1.6110263258331890E-07   3.0301279283712284E-11   3.3379917057440129E-11   4.8869678882976171E-11   1.2079600768566602E-10   6.9397381285952806E-12   1.6932161437941943E-10   9.4099506211283244E-11   1.2942475642680675E-11   1.1795292362630045E-11   4.4692048847123856E-12   5.9964432417813900E-12   8.7295727780169994E-11   5.3052550310564230E-11   5.9883905606500809E-11   4.3360671553049551E-11   5.5958572438454159E-12   8.9291968754039785E-12   1.3609904437902658E-10   1.1188687035495626E-10   1.1385295859073552E-11   1.4870128774626841E-09   4.4282856946363366E-12   1.2682711258360470E-08   1.0778395139734254E-07   2.6912781677338367E-12   1.9866281917532465E-11   6.1552781752605257E-12   1.9425961244175510E-10   2.9061869050622478E-11   1.9411275186969169E-12   9.9366543376553126E-12   2.4831077410362681E-11   7.4133689969795934E-12   1.7682077551790027E-10   9.6241185325019943E-11   3.1462323162647434E-10   5.2961525118956868E-12   1.0138163021489680E-11   1.0300086748567245E-11   5.1368591201702433E-13   6.0845563151205853E-12   1.4089624349013033E-11   3.2937380385329189E-09   3.2329660786641264E-11   1.2585914922074575E-10   1.4411294490157862E-11   1.3862873723571368E-09   2.9138772436428986E-12   8.1050727575155085E-12   4.3108423854727389E-11   1.7499290768093644E-12   1.6199951394489648E-10   1.3075508635635852E-11   8.4303329721046297E-12   5.3273869336301359E-11   2.3885323055756180E-12   3.3908328995526638E-12   4.8423256638209460E-12   4.3702558884717679E-11   1.4266845013329028E-11   1.9022335565329927E-11   2.9987639871511761E-12   6.9170139802603100E-10   1.5963232023581834E-11   3.7671608649139747E-12   7.9811441696143176E-11   1.0655762740951431E-10   2.0739264120625186E-10   6.1197500132320231E-10   5.7062370785417445E-11   7.2269453631252825E-12   4.6675020147320623E-11   1.4856977455357649E-12   2.7689055797018312E-11   6.2185353786477227E-12   4.1398819596426805E-12   1.9343169682897753E-10   2.0445254200885954E-11   2.3889784799107782E-11   4.3508422288589681E-09   4.7405903635535617E-10   1.3529395365510807E-11   8.8300069227629014E-12   1.6765540649739693E-11   5.2161005638928880E-11   4.5841784633947686E-12   4.8973892111891218E-12   6.1404112809581690E-12   1.3119250652983009E-10   6.0820624707584980E-11   1.0544571063844095E-09   2.4167144607761304E-09
  6.1217096887335721E-16   1.1817423863994338E-16   3.1321872488867704E-17   2.4587364136812149E-16   3.0465832745683725E-17   3.7689065633466171E-16   9.0246932611982510E-16   5.9558212925304510E-17   9.1348526536255953E-16   2.1417713799577770E-18   1.1705892102383284E-17   3.4375240251998200E-17   1.2385114000605278E-17   3.2941886072625918E-17   4.9129735055141427E-16   1.0387019205991331E-16   1.3980309740006617E-15   2.8991070819627593E-16   2.0357393735557811E-16   7.4189723619944500E-17   4.7140047893090570E-17   9.9215592199048783E-16   1.0682264145385436E-15   1.2135788062950165E-15   1.0012975360408525E-18   7.7981682174295762E-15   6.2318926583393978E-16   2.1579055421398945E-11   5.6778146773764386E-15   6.8770048860392280E-16   1.1853629162282188E-15   1.1151085657690922E-17   1.6683901255162997E-15   1.4313226879106147E-16   1.4587777968895181E-15   1.0562614170517220E-15   2.1644959854117809E-18   5.4562508858203214E-16   2.9585228150585477E-17   9.5732155252499567E-19   3.9986018431779581E-15   1.4901636821068464E-15   2.7710447010396371E-15   8.7015537402430654E-18   5.7175544735604095E-16   6.2446637586555113E-16   2.3056518558955362E-15   6.5503931208256973E-15   1.6520651000150395E-16   3.9647946238768764E-16   1.7437027937179381E-17   1.6516683921918015E-15   4.5395999901185536E-16   1.0350522018132997E-15   7.6918337578331800E-15   5.3104317385062937E-15   8.9994659685488346E-15   1.7029293182981314E-13   7.6166697478518081E-16   1.9938618735361564E-17   8.7111845858386661E-16   1.8531086351815776E-16   2.4119408682509689E-16   1.2391786389031990E-15   5.0461789333321499E-16   2.8164081295474118E-18   3.8477458106418356E-15   2.0441165372284611E-15   2.5191653503015779E-15   5.9810379412167921E-16   2.7752758502022357E-16   3.2267095412079243E-14   1.8094320146383072E-15   1.3798864128121474E-14   2.7542500150955780E-16   3.1054687541147839E-14   3.4489382372729867E-16   6.1409263755373455E-16   2.5995116678062104E-12   6.6409410735847070E-15   2.9266395747078922E-14   3.0679949722978528E-14   4.9617917305803820E-14   1.8637349750305680E-14   5.4857131259276420E-15   1.0581651984935926E-14   1.1128462488761965E-12   2.0854293994177535E-14   2.9669208026685769E-20   2.9019442158765567E-16   1.0342505417605134E-15   3.1572966295612255E-17   3.1888640462656100E-14   1.1792866158289318E-11   2.7260828376169360E-16   1.9091991897492985E-15   5.6012223066328363E-16   3.3470528459704894E-14   7.7558294722868428E-15   2.5648065814044612E-14   1.0308858324836994E-15   2.4516464565456571E-15   7.1859682211939501E-14   9.5413159842155123E-12   4.3607042659124299E-17   1.2375608047156963E-13   3.6797849139637212E-13   1.0308842486827467E-17   6.9344733136122289E-14   5.1834879241165814E-12   4.0389884072416931E-16   4.7702024063375851E-15   1.1722090478245835E-14   4.9011010791408714E-17   5.8845649756843515E-17   8.4410957310726693E-12   7.4306971655633100E-14   1.2896573856741901E-16   2.2340004323927744E-15   4.9631516817897803E-16   9.5301881452212637E-14   9.8863696382960880E-12   6.3238231926319476E-14   2.5307012952066972E-12   3.3532541590344691E-12   4.3261635526729435E-12   2.3065345971478466E-12   8.8344830719316610E-15   2.0456090699035614E-13   2.7147047635683019E-15   2.9191764281789553E-12   4.2414236736708064E-13   2.2610617087463700E-14   1.4812473722566625E-13   2.4338420345540835E-12   3.8420569836525933E-12   2.1828729937471589E-11   5.1410626437281104E-12   2.7012462975025220E-14   1.2604831897036410E-14   1.1349620925099186E-12   2.2191969600673514E-13   1.0038934984720529E-12   5.8709266084551736E-15   3.2990418951157807E-12   6.6197659515227988E-14   1.2571019563410972E-12   4.3146552758186324E-15   1.0471990057613040E-13   4.2330611754642642E-10   5.4268312737748374E-13   7.4333927297352197E-12   1.0562284555510522E-10   2.5328254515551622E-12   2.3999054111380106E-14   8.5323976477599787E-10   1.1012649778110344E-15   8.9801080588996205E-13   6.3241597430998349E-12   6.2931048114025812E-12   1.9393450939227915E-12   1.3773765253742921E-12   7.4649388872532955E-13   2.4213077243672369E-12   7.7260426490621670E-13   1.0116079522714537E-12   1.7246263704462272E-13   7.0475477108466357E-12   5.5404714694693063E-11   5.5383722493146833E-14   8.9677422321196928E-13   7.1056432310539829E-14   1.3395314198798936E-12   1.0876897432530214E-13   1.5859381727731617E-12   1.7277314994194070E-14   4.7345637513871442E-13   4.8914360483219288E-13   4.0623037814170462E-12   1.7209049291838308E-11   1.6508798585287046E-11   1.8013667408136262E-13   7.1845971347254204E-13   1.7442441238342966E-13   5.9889942227709011E-11   2.8926837771873763E-11   2.3466957509236161E-13   3.5239020796827390E-15   1.7855127373733450E-13   4.3700612843506253E-13   9.8099534164802450E-13   2.4667607164406261E-12   4.0722504694496607E-13   2.2992379204157132E-12   3.7376195649150673E-13   3.4203602840991867E-14   1.9718134088446568E-13   2.2322449595261858E-12   3.9645989898404350E-12   6.8490040283857354E-12   3.3492586152761733E-13   2.2816934839203226E-14   7.0115498547475394E-15   6.1983529508744121E-13   7.1657206741822725E-12   5.5100264388885830E-14   5.1796029911490192E-12   1.3683667559022619E-12   3.9984907010630703E-12   2.4660767830712226E-12   2.8741579720769478E-13   7.9267857277772203E-13   6.0466243906065915E-10   8.1889859263106304E-12   3.6896580525488338E-12   3.4851305009089334E-12   3.5583469732295083E-12   3.8757657460073193E-14   4.0108046380212477E-15   1.1655223801025590E-11   1.1873202321053918E-12   2.1832601603028996E-11   4.2460795957361539E-12   3.7384245701522469E-17   7.8554364956625554E-13   7.4929540195087596E-14   5.8973669679944038E-13   2.4254838558199877E-13   4.6986590170853498E-15   1.9646200132515160E-12   3.8358226831206024E-13   9.8039605378794393E-15   7.3985820400613495E-12   1.1524541092038107E-11   4.6294472302656635E-11   2.5646526357994430E-12   1.2317670322354835E-14   3.7656708096152497E-12   2.8253280955611050E-12   5.5199621326844209E-10   3.9311863431831531E-12   2.8260394767067319E-11   1.3244353738079595E-12   7.0060359945076908E-14   7.1269529988320292E-12   3.8780201117703136E-13   1.6458473794578489E-13   2.4431058257814700E-13   6.1341361036763710E-13   9.4468703475788646E-11   1.2145468564169773E-12   3.1734361774496614E-11   7.6424741717710677E-14   5.5672858472930455E-11   3.4509894021058775E-12   1.4328151856218123E-12   8.6164115911465942E-11   5.2119719456964991E-12   8.6870012348653786E-14   2.4906453880647402E-14   1.9524933726221169E-12   4.9463799603952744E-13   4.7231262773693336E-09   1.0873060522405880E-12   1.3864343393259079E-13   1.2413553031280196E-15   1.1712214659659505E-12   3.2591585177206087E-15   2.5487494966531034E-12   1.8502488919803659E-14   8.7333861642295696E-14   5.1469783782470353E-15   2.2999789442253261E-11   2.1479553097048684E-13   9.4904491904044377E-13   3.2424265791237414E-11   1.1559912656402100E-11   6.5970507542520962E-14   4.2842573349828083E-13   2.1293862326685133E-11   2.0129718710903158E-12   1.0282875623431748E-12   2.1857453096294249E-13   2.1006463892195436E-11   4.8445964645026727E-12   1.0899865946566992E-13   2.0219551743960007E-12   2.3317251609590960E-12   6.7138676959377736E-12   6.1515521940103531E-13   6.7675458447433472E-13   5.7443719651439867E-11   1.8509965429722071E-15   3.8206568225097402E-12   9.1850330898844691E-13   1.1345031689959520E-12   1.6748844351839718E-12   7.8456441316269038E-13   1.6045914822359144E-11   2.2829944242045407E-10   4.5608218625994646E-13   1.1447104879885390E-12   2.3886758642313126E-11   3.7637865326390025E-12   7.1022630664927894E-14   8.2361982884593310E-12   1.1128232401536797E-10   2.1343991016354748E-13   2.2439887702027952E-12   1.3249500986197195E-12   3.3857724432999299E-13   5.1409968526148944E-13   1.3245587344225898E-10   2.8944119698898327E-13   7.1069118188655360E-13   1.0423871904834151E-13   3.3473164904401052E-14   2.5158272473293457E-10   3.6667194624542931E-11   8.2499211892288268E-13   2.0791717623358852E-13   1.6406292689865450E-12   1.3600117179238646E-12   1.2282383592494812E-11   3.2140860002320114E-12   4.7508747152042003E-13   9.2432329644632299E-14   1.4164675173474001E-11   2.2332383395779029E-12   8.1337282434657226E-13   3.8503879523133538E-13   5.5042020437519772E-12   2.5006253361724035E-12   1.9683647910067936E-10   3.3254055334465647E-13   2.2483016512888397E-12   1.1965439052228387E-12   2.2118022260638577E-12   4.6286560734252342E-14   2.1629105236393138E-12   7.3522375117601881E-13   1.0844124267768011E-12   7.1189097798732622E-12   3.1822374691313682E-13   3.5492197154694892E-11   1.4127686138617831E-11   2.2482135702200554E-11   1.3170861599552172E-12   3.2146043519760035E-13   1.5441140668711084E-12   6.4327756199126077E-13   7.4651437259949173E-12   7.6379959707223046E-12   2.1690326796979271E-12   1.0928223733580832E-14   1.1532180665985393E-11   1.1620445582557632E-13   4.7760156529991984E-13   2.1497116853342844E-10   8.2715882067867127E-13   7.3657657172796019E-11   1.7787573673680741E-11   5.8031557071823473E-13   8.6439955159704388E-11   1.6990018404065902E-11   3.9595013298658352E-09   1.5895910784710847E-08   3.1841560683117567E-13   1.5141641994258236E-12   1.4153897744675785E-11   7.4053198036355289E-11   3.1003547632837212E-13   8.3388975370798760E-13   2.1560104982992592E-11   7.8144331270200705E-14   1.2776318619616912E-11   1.7341125438168744E-12   1.8641240731539670E-12   1.6298532921547426E-11   3.9464691616589850E-11   5.3302494272732943E-11   3.0918068663818562E-12   7.3360979930745033E-12   2.7369751682351061E-13   5.8813538201715439E-11   9.6795871346690314E-14   1.6473611485044143E-12   1.1220054415500356E-09   1.8036841321210422E-13   3.0365820483636137E-10   6.7723807684426030E-09   2.6245594847000691E-15   9.8555885530914276E-12   3.1007386768823604E-15   4.9024366170811786E-12   1.0293223504538812E-14   1.9908280224790562E-13   2.7404088131795030E-14   4.7763386507082135E-12   5.3509795360154332E-13   5.0166426760522164E-11   9.1073773986184715E-13   9.6362276664033360E-12   1.9715880575110776E-13   3.8219641063732883E-13   4.2251253194916248E-13   6.4684318696668070E-14   9.1235805194254971E-13   6.1790113849267022E-13   6.1424601665747500E-10   8.0247655407711506E-12   1.6270215720902149E-12   6.5425675180912844E-13   1.2499176400441601E-11   6.2630440131136469E-13   6.4000578180488492E-13   2.9346350355356460E-12   1.3880074653532236E-14   3.2519354936760760E-12   8.4284459718235182E-13   8.5356950489740482E-17   1.5159790634320384E-11   1.6226306543836981E-14   6.6186885832185028E-13   3.3333215831437744E-12   6.6210390120028078E-13   1.2007697706572780E-12   1.1900476201529975E-11   1.3505821504908135E-12   5.9481093674537357E-11   7.2177378970970766E-12   2.4689767401327723E-14   1.5528850603145537E-12   4.7549968109471986E-12   5.2932960738345322E-12   6.3408562136627174E-12   1.7381661186348736E-11   1.7938659227052169E-14   8.3603102424477898E-12   5.9689297140529843E-13   2.8823081045310104E-12   1.5512958370924075E-13   4.7848915170655189E-13   6.1234470082431545E-13   1.7320865099376251E-11   1.6813679470963717E-11   1.6704435651601524E-09   9.9234978891911238E-11   1.3841759111300743E-13   5.4970209750750558E-12   4.7949903475643505E-13   2.4338864789722803E-12   2.7274658963794324E-12   4.9092771339808661E-13   2.3916212033141033E-12   6.4297341572899370E-11   1.1303827647013807E-11   1.5601376993283653E-10   8.3637878501258320E-10
  1.3210829353061091E-16   4.8501157455480199E-16   5.3122668338836670E-16   4.9672515647475295E-16   8.0693350070879570E-19   1.5524052272737756E-15   2.0795498801617890E-16   8.4059152400967286E-20   1.7200871392397881E-17   2.9100668744302980E-17   4.3594868280899401E-16   2.8239358883602551E-16   1.5226240936843167E-17   1.3100545616303682E-17   1.9735223241061815E-16   9.5610143445600865E-16   9.4164462450201164E-16   1.4551663181118102E-14   3.0435346301317914E-16   3.0059559822159108E-18   7.0425423540999417E-16   7.1193266267224475E-16   3.1391730596032021E-15   1.2982622001393680E-15   5.2246867696259426E-16   5.4877699726561243E-16   4.0329982471868077E-17   2.4151862719571460E-12   9.3788922103107784E-17   2.8464785189826700E-16   2.8853531358030486E-15   2.0278414193228603E-16   1.8500795351413875E-15   3.0970547041969128E-18   4.8334147505914237E-15   4.4536723464577605E-15   4.0593697008021404E-16   5.4266879062190726E-18   6.9649424749202100E-16   6.6162957040779477E-15   2.0692496888956379E-18   4.2457703030889627E-15   1.1495484023420897E-14   6.0928973507901767E-16   5.1615772553646733E-15   5.3449305657875267E-15   2.0878018640906920E-15   8.5519342201267062E-15   1.0682803184235215E-15   2.0633573169769900E-16   5.1706207454151438E-15   1.9152624956411522E-16   1.2397010346195044E-15   2.5822504533381666E-16   2.8398080322986110E-17   2.6150121963060560E-14   2.9770089342250992E-15   6.0539840408425669E-14   6.5072453373511576E-19   4.2298905203774848E-16   7.7763929162043819E-15   3.1191136345520024E-16   6.5524024206859825E-15   3.6696128657965276E-16   4.2215996732490387E-15   1.2443428236580550E-15   9.4047569697626535E-17   5.4808794807289021E-15   1.3805536511981743E-15   2.3215398617495573E-15   2.0213076501263461E-15   2.1228092415765061E-14   4.6446286541796100E-15   1.2837489842389658E-15   6.0209330583968738E-15   2.1476561231784908E-14   2.4702458366741127E-16   2.0780489364370085E-15   1.3533024511802124E-12   1.0395589303720485E-14   1.6823340465182601E-14   3.6381519333805523E-14   1.8286339672609712E-15   1.0356625900304294E-13   4.2834659378382248E-16   1.1228475949613745E-15   7.9122337281298128E-14   3.1820642045684975E-14   1.3842284128477042E-15   3.0415056589182729E-16   4.6963160082729039E-15   4.6494358156151670E-16   2.0399066073196215E-17   5.7295123504074733E-12   1.1645597505972468E-15   4.5113003534674244E-15   5.4681342526952947E-15   8.6199928362252155E-15   1.7203279765764927E-14   4.7976776630322561E-13   2.8945005950035364E-15   1.7178768118210363E-15   5.1454871213085762E-14   1.2324702063036440E-13   1.7219609323162451E-14   1.4767538283127368E-14   8.9656619788264782E-15   2.9026314826080811E-16   1.8958018633733329E-16   6.5403962162791117E-12   1.2486193688271749E-14   2.3621412976053247E-15   3.1200667378196856E-16   4.5582057559330792E-15   8.7636745196542532E-15   2.6775518221600671E-12   2.6300561854355527E-12   1.4629665980646983E-16   9.8906516940634195E-13   1.0439700834977257E-16   5.3411527501759792E-17   2.6428691736220179E-10   5.3530971918794246E-13   2.4500954058149305E-11   8.5844524617556914E-12   6.6803344657682494E-14   2.4559639118145910E-12   5.4774742869046700E-13   4.3737530112914133E-13   7.1992942761574585E-13   8.4983275170562633E-13   7.5737301744834756E-13   4.1292349898814572E-15   4.9145714710111604E-13   8.6104750327666488E-11   2.5403578665011258E-12   4.8229513195613323E-09   1.8469418106330170E-11   2.1245940243923416E-12   1.7651571314256925E-13   1.9384234865434122E-14   3.0637479713746791E-13   4.3916711286107846E-12   1.3714296139942399E-12   2.6037314493182286E-12   1.5559386481659875E-12   4.0188325944020964E-12   1.8635901166557352E-13   1.9229880778131713E-11   3.7148188735790953E-10   1.1801782588449207E-13   5.2197964966076205E-12   2.1590644319341525E-09   1.1650306890638307E-09   2.1455359916204248E-12   9.0422645331322520E-11   1.3328075267791753E-13   5.2741345814832927E-13   4.9318156849775549E-12   2.7312033431506721E-12   6.6785413290435102E-13   1.5997577504659577E-12   3.2007943248002633E-14   1.5837814455142900E-12   8.3851734827898433E-13   1.8217639796519583E-13   7.0043742146604415E-14   3.7830121753227136E-12   1.0405838399472013E-11   3.3256792075782792E-14   6.0683498813610048E-13   1.6288667421123517E-13   1.6020793265014281E-13   1.1185206150510172E-13   1.2294137529332897E-13   1.9555778903558736E-13   1.7035225551571262E-14   3.2829510484200705E-11   9.7206859457878339E-13   1.4732417748833264E-11   7.6293717582138967E-15   6.1123380876889065E-12   2.0254315872451677E-12   3.2986277974034465E-13   1.9620752019656302E-15   3.5653816330115702E-10   5.4589016123772320E-13   3.7938737371390369E-13   4.1435710347802094E-13   6.1091934046674083E-13   9.8572506132378316E-13   5.8665891569874931E-11   1.6282633487019629E-12   1.8080960074910713E-11   5.8083171674366644E-12   3.7814058217518445E-12   3.0202645716752505E-13   1.5417541514547538E-11   1.1723620757473062E-12   1.2497569293102100E-11   2.5921315717734371E-14   1.7335939802937176E-14   7.4953854273789662E-17   8.3027523192756029E-12   2.0691807488469651E-12   5.5255373416090385E-13   6.7332412050322696E-12   2.0394034478653739E-12   8.4801818881646806E-13   9.9479654607686975E-13   1.7709522393566376E-13   5.0745312458208541E-14   1.4570099392659554E-11   8.3014642443784142E-13   1.8109639512900537E-13   8.7256544821007248E-15   1.1575535715180932E-11   2.7095105517056407E-14   9.9850284459280345E-14   3.7507305812055147E-12   1.4871148406040263E-14   7.6616150567300830E-12   5.1661885883077506E-12   5.3537029438830520E-14   1.4680545134464740E-13   1.0759542211978991E-11   2.1537021186697366E-12   6.3927576850511007E-13   2.0786107183194587E-11   9.8522695333851760E-13   2.1937124656361989E-12   2.9688311536279407E-13   2.0028919303907489E-11   7.2106962666295988E-11   1.2628565484107818E-09   1.0805953861355765E-11   5.6681569321286316E-13   4.3239446116827591E-13   1.1135797000771099E-11   3.6184186157024070E-14   1.9658240699929521E-13   2.3284624397440771E-11   3.8970304562330028E-13   1.3588461061702679E-12   5.3404084977375837E-12   1.2913531926627536E-11   1.1123944356741107E-12   2.3722376713268626E-15   7.1599203832825336E-15   1.1318097464392854E-11   8.2826770966581648E-12   7.8640265949740918E-13   6.2497257595033074E-13   4.9286978002392309E-11   1.5058966883068733E-12   6.8909222029137949E-13   7.4497456346258948E-11   2.5147355461900975E-12   8.6620314543938279E-13   1.1991114009010265E-13   8.1955026317232379E-13   3.1859945374640007E-11   4.2901321830466738E-08   3.3619652287358713E-12   5.0823429912228928E-12   4.5848650888196863E-12   6.1275067240013536E-13   4.7322447578407675E-15   1.3431144556698361E-13   1.0624546172568526E-12   1.0922321371153476E-13   3.0478990951274784E-13   1.3584309087543922E-14   1.8425358271509486E-12   9.6945238209491438E-12   4.8293098142005734E-11   3.5021864929757997E-11   2.5101788305380224E-13   7.3780882493235920E-12   6.6914860094990299E-11   4.3639264058277792E-13   3.7415889103874362E-12   1.5533693243605448E-12   1.1106678696339850E-11   5.3537937529378488E-12   4.4855481827549743E-12   1.3437898657023776E-12   1.8680579735018713E-13   9.1058768521312302E-13   6.6734123374174151E-13   3.0013438816163136E-12   1.8510299308602902E-09   1.0555808193990634E-12   7.5461071092429339E-13   6.8705712455632914E-12   2.3885246073285054E-13   1.4473751601317435E-13   2.1606427598494665E-12   1.8803505806548704E-10   2.1739533611420794E-10   4.2629859477733112E-13   1.9276381862493484E-12   4.7910148926136558E-12   9.6878489030684296E-13   6.2104369839758911E-15   2.6584009783193330E-12   1.8028286506321276E-08   3.1532951540171553E-12   9.5350069041213258E-16   1.2781915128665699E-11   5.5719149092014063E-13   1.7509933620202933E-11   2.7138341975022306E-09   2.1114432404409758E-13   1.3222735034300743E-11   1.3088376192463507E-13   1.6255840063009021E-14   8.9103166733937177E-10   9.5572886401109629E-12   1.0182628658463208E-13   9.0164873779412872E-13   9.4968480028374034E-14   2.1053527541898290E-12   6.8562032748518297E-12   7.6134729953137908E-12   2.6263598988061795E-11   1.7378799621453614E-14   1.3867903898563971E-10   3.5726622854264541E-14   1.1733022267610599E-13   2.2447141797435270E-14   1.4340251113231022E-12   5.9408286296317522E-11   3.3176125007955651E-10   1.9321944913464839E-11   3.4238021301662248E-12   2.0550428240590167E-12   2.5252585782500177E-12   2.5553346124574765E-12   7.1209130714496198E-14   3.1568745615043414E-12   1.0337312244986330E-13   9.5697954965810148E-16   3.7841751081375259E-12   6.3556077427424010E-12   2.3022116446942239E-10   7.5227843845639694E-17   7.6874673492401757E-13   1.0083967746796341E-11   3.8707207913639609E-13   1.6785895293295202E-12   2.8478439530903961E-11   1.1389230205411786E-11   3.8473473674480691E-12   6.0370312409050128E-15   6.4028293788548104E-12   9.8424411976605306E-13   1.0394099324562542E-14   7.0243964236066383E-15   4.6416785971762018E-12   1.1480796395415917E-10   1.3723398557088403E-11   7.6542507401325952E-12   4.1410561083812495E-10   9.8944306981444123E-11   1.8741382549500991E-10   4.2364986162045845E-08   1.3761366248250946E-11   4.3255601551669495E-12   4.8894514725243100E-11   4.0807662602828409E-11   2.0749929357770534E-12   1.6749743376093441E-11   1.5090267901599288E-10   1.6731747953244370E-15   6.1084052795131224E-12   3.7336771370039863E-12   2.4716836164152381E-13   9.3719090243877975E-12   1.3804089932361005E-12   2.7433879936909367E-13   1.8799730992984738E-11   6.5618103015535761E-12   6.8035333316440273E-13   8.0738600599129479E-13   7.7515586280466200E-13   1.2617043365953557E-12   5.5749191774848889E-11   1.0528171696891692E-12   8.5583138027855807E-09   5.0537817872372563E-08   4.3146078735556743E-15   9.6160439779188980E-13   6.4223589682751815E-13   1.4634893468043368E-12   3.2850597626401845E-12   6.9950414873678602E-13   3.6455402981504363E-11   5.8665838859155324E-12   3.6646361202087754E-12   5.2226651003869073E-13   9.7652110193221252E-12   8.9634729923767379E-11   4.4861028406973068E-13   4.3359261491118555E-12   2.9096633669066448E-14   1.5576745569772646E-14   2.4488771693313720E-12   1.0602522673194994E-11   6.7545095632352640E-10   7.6431370017316455E-16   2.4945880931080784E-12   1.6558057794483085E-12   3.2034517526024011E-09   9.3805668515493110E-13   1.7646104819500476E-12   2.8749210925212359E-11   4.1595668085425846E-12   3.6809370581535240E-11   1.7280755782396296E-12   6.8814926528226682E-15   1.7802335701646441E-12   2.0440021980767341E-17   6.3946030036134896E-12   3.4707982189855899E-12   5.4726909120266325E-12   6.7629249301240709E-13   1.3308560177592725E-12   9.7430249246996367E-13   8.4270483849089058E-11   4.5996054112993047E-12   2.8629059753744850E-14   2.2347243717419665E-11   1.7205413225883054E-13   2.6818282836878602E-10   5.6130655005364642E-10   1.7427556642357405E-11   3.8514708079130335E-12   6.0262562779724886E-11   9.0884670594049955E-14   2.0042526683268849E-14   4.2609957536952570E-13   3.5475832187254253E-13   6.0586499984333293E-11   1.4447711378168028E-15   2.9556443871456668E-12   3.8094079217257321E-10   9.4568288904596236E-11   1.7341921494986425E-11   2.7943210678388354E-11   2.7996028213634377E-12   6.3696657648930299E-11   1.4097623114708973E-14   3.5008162833725611E-16   5.7284110562012345E-12   2.8791635365082724E-10   1.3380499646751608E-10   3.3501604700688291E-11   1.6172998993525187E-10
  2.2466933290075605E-15   1.0174978211975957E-14   4.7438002275705122E-15   1.3643662701924095E-15   9.9000361005397865E-15   7.0927154240446735E-15   1.8806553521481563E-15   1.7016698936030614E-14   3.0897012532615111E-14   5.4999176545851160E-15   2.0890772348191486E-15   5.5165479735411355E-15   1.9151880988744913E-15   8.0379330962313916E-15   1.6361848180837837E-14   9.1239995054262831E-15   4.9280187115302867E-14   1.3091415517190357E-14   5.5121772088022473E-15   1.0729187332703609E-15   7.8215958704959952E-16   7.4846528442197086E-15   2.3789214738756996E-14   5.8389505411175381E-15   1.8010087793587707E-14   2.2580866851708217E-15   2.9918406976817670E-15   1.1726224172883295E-11   3.8573608448908001E-14   1.4001571090637232E-14   6.6592801598558534E-15   1.1072540731223197E-14   9.1806932655328037E-15   5.0422600140042982E-15   1.1327331639346918E-13   3.8105193230609616E-14   2.6816924496016724E-14   3.9186225868061890E-14   3.9458424640485373E-15   4.5413154789440963E-14   4.5494648837772925E-14   1.0720054908474859E-14   1.8590810409341936E-14   4.9928236115020019E-14   4.6278412538760161E-14   2.5587412551066122E-14   2.6438137868209811E-14   6.3938476679170440E-14   2.1676502432529870E-14   2.2712129573820416E-15   5.1550915842965389E-14   1.0341732782213974E-13   7.9169701476897929E-15   1.0322973016379243E-13   6.7582977211571789E-14   3.1114645526678105E-13   7.1824670651222874E-14   6.6834866272734318E-14   4.2992081901366735E-15   2.6768939620285064E-14   6.1899811780190411E-14   1.9190391793389854E-14   3.1916875807770367E-14   2.6267991333601751E-14   5.8449321529472969E-15   2.3724717323624764E-14   4.5954768772382891E-14   5.8453412933551750E-14   3.4747664858690317E-13   5.2296798119974071E-15   3.1554296119978794E-14   3.9665174513900370E-14   8.5906534560114075E-15   2.8413615892658420E-14   2.8702224895837598E-14   6.3342858205778584E-14   2.9889579883843828E-14   6.7830902783354042E-13   1.6995972887872835E-12   7.3580643207329185E-14   3.3099103505535556E-14   1.1598415708127936E-13   3.0223326389894516E-13   3.7022227952059765E-13   3.4719374166253939E-14   9.7813796984389496E-15   4.8265375361570381E-13   1.6012583171136954E-13   1.7907902636481247E-14   2.7742504003560505E-14   4.9869266661254058E-14   2.0763630175544044E-14   2.9825817090846673E-14   1.5433318726143628E-12   1.7727881985441751E-13   1.6359393630315310E-14   3.6337870959954219E-14   6.0891995131751743E-14   5.2651997949828120E-14   1.8121579978497619E-12   1.7535307653436973E-14   8.2188756874739899E-14   1.2922725777945699E-12   2.6539428780206652E-13   1.4703017297168877E-13   1.8471159434439814E-14   1.0934507707239184E-13   1.3100435128971800E-14   4.9264569689495639E-14   1.7486683674481813E-10   5.9199697696433557E-14   7.6781006051677013E-14   2.1035075539162549E-13   5.7386491985718888E-14   5.4943531304052229E-15   1.3572336281575260E-09   6.1288654687257391E-11   8.5225601827813304E-15   5.0334746621460229E-13   2.2282047089775572E-14   4.4518127937477353E-12   1.1261867697449712E-10   8.3999654794380770E-13   2.4090394450482086E-11   9.5708869814509567E-12   1.2637404178080021E-12   1.2946640310742441E-12   1.1363096525216245E-11   3.8041110320601374E-12   1.6305780147959993E-12   7.8129515862820426E-12   3.3933347435369571E-12   3.4328625816498607E-12   8.7312514223257085E-12   1.1175400783090505E-10   8.2679361191158307E-12   1.0829623004538898E-08   1.2686381014611950E-11   1.0199845204741786E-11   1.2044307463792681E-12   3.6687612787537021E-12   4.3380736772234130E-12   1.9035621248893475E-11   6.0598704780189094E-11   2.1517113244077215E-11   2.7401632499783796E-12   1.8155852310347384E-12   1.0431546329732895E-11   5.0058140319201223E-12   1.3876559724746055E-10   2.2654161216126874E-12   3.6084902411438569E-11   7.1473514543488590E-10   5.6169409678929144E-10   3.5675431316385119E-12   4.0870054525586546E-10   3.6514505982935686E-11   4.7390436262376868E-12   3.5430362044848530E-12   1.4919664679815774E-12   1.1750920925896078E-12   6.3576376535268899E-12   4.4092833884748415E-12   5.6396358797402232E-12   8.3732682378129353E-12   4.0032119847680161E-12   1.0151992054751885E-12   1.5471191654029672E-11   4.2389241888231275E-11   5.1032657724379555E-11   1.9429870832343548E-11   2.9532922381828827E-12   4.4657494346927866E-12   7.5222378391169943E-12   2.6445323393138132E-12   2.0456696441933128E-12   7.7409048694505231E-12   1.2146807075434721E-11   6.0851255878958659E-12   7.2177574878249732E-12   1.2513116029190396E-10   5.9387811062663989E-13   9.6266987657441622E-12   1.7471168122961576E-12   1.1896248253588919E-10   9.1180657705174657E-10   5.9949444851871708E-12   4.8737771503747389E-12   5.7003005970127699E-12   6.5415150089616769E-12   3.9712275079971050E-12   5.9316640006418903E-11   3.0824336347181269E-12   1.8195635229914754E-11   9.3756771553796288E-12   1.6000282933433424E-11   3.2590607619412961E-12   1.2365044908141662E-11   4.4512594434293125E-12   3.1022995850164127E-11   1.5712067092230230E-13   1.0910746125956330E-12   7.1597928079099608E-12   5.6652548630174171E-12   5.4005912901600122E-12   6.0923166530895206E-11   8.5107274911149362E-12   1.0498031812844031E-11   6.7942466930434278E-12   1.5536485670659224E-12   1.0915278952833708E-12   2.0499401760439112E-11   4.4084191297339028E-10   4.3752817584586485E-12   8.6611808621151511E-12   1.8229464727484649E-11   2.5823062073673628E-12   3.5234999528854976E-12   1.0409597025907334E-12   3.1492692770271203E-11   1.6487023757774288E-11   2.5981058836589156E-11   3.1613601081633917E-11   1.7519396408857043E-12   3.6641189144175058E-12   2.7626131932633887E-11   5.4654875689338114E-12   2.2428953685294784E-11   2.5226094468549343E-11   2.8303245543201014E-11   1.8088040906152087E-12   9.1297288545570950E-12   8.7946449004582263E-12   1.3235762469214300E-11   1.4389615396910656E-09   1.0670083042689387E-11   6.0039940086951429E-12   4.2713228537203616E-12   5.8600215409284354E-12   5.8024694231546703E-11   1.6952894131661324E-11   1.2907765363442240E-11   5.2746120572719571E-12   8.2863004746230197E-13   1.3000088628919921E-11   1.2288177076869096E-12   3.4216454035775984E-12   6.5688324454828339E-12   1.2606671730746411E-12   1.0476317605728146E-11   4.7667859878491476E-12   7.9102355790520743E-11   6.1838485113971656E-13   9.3324690583873856E-12   3.3024160397008785E-12   1.5954123620385287E-12   8.6076729411241288E-11   2.7540804769983837E-12   3.2394281498829158E-12   2.7361118086629721E-13   1.8954252782675264E-12   5.3718191736314854E-11   4.2321411714904868E-07   7.9473309990540592E-13   6.2434789656957200E-12   4.5816974029144322E-12   4.6306064879608319E-12   7.8046009643723177E-13   1.5152031258830157E-12   2.1326799087914320E-12   3.9869837892017179E-12   1.0187699810941325E-12   3.8636073515576748E-12   3.2994310556234081E-12   1.7728161145104839E-11   1.0903708209350176E-10   1.5646593580668656E-10   1.7261784008389644E-12   3.3939433250315875E-11   1.1544118532521287E-10   1.3559290412222150E-11   4.5236160411604962E-12   3.5877880219531868E-11   7.7323600708450847E-12   2.7173115794079416E-12   2.6782830947845959E-12   4.1982696969869925E-12   3.4399388039252468E-12   8.8799620704064213E-12   1.4261744204620760E-12   2.6961841354732802E-12   4.6062516629896334E-10   8.4318396494165153E-12   8.6618280022107090E-12   4.1640493239088153E-12   4.3451305186238487E-12   1.4859703276041053E-12   2.0676563664232680E-12   1.7683058026077435E-10   3.0867369056590785E-11   7.0594761457628739E-12   8.7784673352393755E-12   9.9220424817126704E-11   5.8895323560111465E-12   1.8031389764845938E-11   9.9375685852469095E-12   1.3328426684868420E-08   1.0117774505356989E-11   2.8969059645779501E-12   1.4301958810840132E-11   1.0927499780516784E-12   2.5881982394013619E-12   7.8819430164593946E-10   2.9964796367057987E-12   2.7643472099731685E-11   2.9992718387404727E-12   8.3413041609335572E-13   7.1247896793738851E-11   1.3104871215141048E-11   7.9577846554740607E-13   2.8164468031510181E-12   1.6651084080575493E-11   1.8009870200799282E-12   3.5880317243840629E-12   1.0197052048823944E-09   1.9672985006342617E-11   1.2292150175495516E-12   1.5838158855316689E-10   7.9458013131030877E-13   3.7086323366950946E-12   3.2644643567857233E-12   2.8871159925831998E-12   6.5486289763718691E-11   6.4931175042636277E-11   4.7117322014986306E-12   1.6993450746228529E-11   2.5664197321767944E-12   9.9300607689387220E-13   3.7355081917953416E-12   4.2713271603187206E-11   1.1309367963786588E-11   4.9851486575130905E-12   2.2975321056442981E-11   1.6120626392255618E-12   6.6347919785502461E-11   5.5332120159950933E-11   3.0054887717614227E-10   1.9388196741247393E-11   3.7607163429770325E-11   1.7650403013371327E-12   4.1753411697060305E-12   9.6066190953794236E-11   1.0902284691073421E-10   2.9956493013700790E-11   1.0034551513344274E-12   4.9818772290464074E-12   5.8055535094990621E-13   5.7475402900153998E-12   1.0420138905146124E-10   2.6035839328306925E-11   2.6024689080747263E-09   2.1490096731354268E-12   1.1754244249787964E-10   2.6139597903274986E-09   9.1589370696460057E-12   3.8999124171054168E-10   5.9328311161078181E-08   8.6455889010445210E-12   2.6270868924032335E-12   3.2589484712963300E-11   2.4726975294011801E-11   1.5124826588258759E-12   1.1556571452730113E-11   2.3480873487191088E-11   8.2900770959347648E-12   9.7527306050281794E-13   6.1928351187899610E-12   2.8009931302234927E-11   2.1439284971772604E-11   1.3981713728116054E-11   1.2013291038474669E-11   8.0900229282228338E-12   1.5251823634320035E-12   3.1147113284756826E-12   5.8331276205464653E-12   1.2470188471684825E-11   1.4155062850478187E-11   3.3461134713764397E-10   9.0483256079696543E-13   4.6239802495551326E-10   1.0410439283358135E-07   2.7282000347991471E-12   1.0012693917681823E-11   4.0020897062599237E-12   6.1814310008398561E-12   1.9884484892097518E-10   3.6264385699624459E-12   1.5078291614458743E-11   3.1410929381722951E-11   1.3973221209130193E-11   6.9947237891512390E-11   1.0781993471069367E-11   1.1638328338038955E-11   2.4550502658356865E-12   1.1158169537840269E-11   9.2807719809877114E-12   1.0781395781734979E-12   7.6791159368499590E-12   1.6356831788329825E-11   7.8362627082987476E-11   3.2752247325424254E-11   6.7144577961615874E-10   4.1237772387163716E-12   1.7025082010641062E-09   4.4109893503275078E-12   2.0531590768545280E-12   1.9831314718739997E-11   1.0446610446706239E-12   3.1682240224296713E-11   3.4579325364565945E-11   1.1314305562137528E-12   2.8301054899299131E-12   2.0628353158936573E-12   1.5182852360466274E-11   1.2039834446044987E-13   3.6289928588770389E-12   5.5035651514331730E-12   4.4727815063676928E-12   4.9317303403819734E-12   1.8136503328097964E-11   9.7696712697716925E-12   2.9222280255860949E-12   2.5740146146955880E-11   7.0368929891071083E-10   6.0704573711254214E-11   6.8222149000904022E-10   2.5675569702028325E-11   4.7250461040930667E-12   1.0919694737212298E-11   1.8962222831285886E-12   8.5248128939129148E-12   5.6653385677037175E-12   4.0272913350274524E-12   4.6190575700570026E-12   1.1975545809788596E-11   4.3063121521920435E-11   1.3719004481903559E-10   2.3346430855198777E-10   3.9030806283091126E-11   7.4016064896968157E-11   3.1143480128116932E-12   1.1767799292907774E-10   2.8701761949447439E-12   1.7139719180106073E-12   2.1367635763171287E-11   3.4568756962618018E-11   6.7212053166532973E-11   3.2058305790502087E-11   1.3839764616088782E-10
  2.9976658498109619E-16   6.0262093964990210E-16   1.1202240651634732E-15   3.2744955548474404E-16   3.6610447893433174E-15   7.0843162609991762E-20   2.8507670994190052E-15   9.6509027182461305E-15   1.4641771675984979E-16   4.8817273913888320E-17   5.4821614557068144E-19   4.2897233420549811E-19   1.2901563260610387E-18   2.0740148324622742E-15   1.0543935652214126E-17   9.2108001461334034E-17   1.2639100445054400E-14   6.9907942051707862E-15   8.6257968164999869E-16   4.8103070350391693E-19   8.3116635791287044E-17   1.2999574479774762E-15   3.9317026318311748E-15   4.6794219035525823E-18   3.2192746063199393E-15   2.3367787442899868E-15   3.4973937706785589E-16   9.3985880526851783E-14   1.7564722248988378E-15   2.6818752782552767E-18   6.5539413146567845E-16   3.7142009970120864E-16   4.4914737311353262E-16   9.0252395076321454E-17   4.2145478269114935E-18   8.1884001444989122E-14   9.7846011624114360E-15   3.2569011508602543E-15   8.0139703995162499E-17   1.1251805921150963E-14   1.8453590976468736E-16   5.4107672179928813E-15   2.5939066594339475E-15   1.6862999089503811E-15   2.3717748594171263E-15   8.0401027906831284E-15   1.2416901771548040E-15   1.6010705407273125E-16   3.5554038060083933E-15   8.8463747839036923E-16   6.8961425923300247E-16   6.4343636635442992E-16   9.5843923846182437E-16   3.1553946617368531E-17   2.5430462604150802E-16   6.9761846442723728E-14   1.0811550185740934E-13   7.9045869588016847E-15   1.2109729975502334E-14   2.2779344355434099E-15   9.4514890638867603E-18   1.8628682936777184E-17   7.1713350440705369E-15   2.0218497100525192E-14   2.1752240691293271E-15   6.9665668471026364E-17   5.6684502885964470E-16   8.2041600563029164E-17   2.2439808993154300E-16   6.6648059409642754E-15   2.4522039763950571E-16   2.9878623766610300E-16   3.0078510015040347E-15   6.1981998039709304E-16   7.4095819247146884E-15   1.1863475333355056E-15   5.8307500461756892E-16   1.0922591064917733E-15   7.1132754324571074E-17   8.1015941929083629E-15   1.2756214019069437E-14   7.3833024935304581E-15   7.7859080366195266E-15   8.5854829661242247E-14   7.8309850594682012E-15   1.7723681481400918E-17   5.8781019551758444E-15   6.8427320565852346E-13   4.8535042146252521E-15   3.6348639185994597E-17   2.9738962821647084E-16   4.9494145823824310E-16   3.1423334513481743E-16   4.8821308465802755E-15   1.1220735465953410E-14   1.8416623666332407E-15   3.8359591343434739E-15   9.9169856054487177E-15   1.2284174998540051E-15   7.6895937277722208E-11   1.3883633547496570E-17   1.5491558328690268E-15   8.8920404947081315E-14   5.3665956956849633E-15   2.4606931468856913E-13   2.4064627557803542E-16   8.2085392175039068E-15   3.1197803157256912E-16   7.5907762659912058E-17   2.7928325603472130E-12   1.0076628280376027E-16   4.8628822884354573E-13   3.3147787559188392E-15   2.5774758596519153E-14   4.9428167948394003E-16   4.3330517534125522E-11   1.7125830844972662E-09   2.0221175349382411E-15   1.6074099299564511E-13   3.5522406217591573E-15   6.0459841493851532E-12   1.8408611357365687E-10   1.0241868139963999E-12   5.3566904138167480E-12   1.0803126758217145E-13   1.6799180489939126E-12   4.7473876264270989E-12   1.4761462721068532E-12   7.7584845661111928E-16   4.0084492349434209E-12   7.0438119122971833E-14   2.1961271399899883E-10   2.4752673062375685E-12   4.3072259879026476E-13   1.0994011154075172E-08   6.8218409300031899E-14   1.6778329506542708E-08   6.5881396500933935E-12   6.9202750418138653E-12   3.4222565395277264E-13   7.5389801081743861E-13   2.4322792538437736E-12   4.0569897443148603E-12   1.3803773463838492E-09   1.1274820533501281E-12   3.0468110166557956E-12   4.2663191049984657E-12   2.9217439474611011E-12   2.2954067534142833E-13   1.8182298463739027E-12   4.4012938309870749E-14   1.6655574041657911E-14   5.5789947222195036E-10   3.3969296435002280E-08   3.2926318286531286E-12   1.0363672500545702E-11   8.6745438974771914E-12   1.2599196531785402E-13   1.0480528815737431E-12   1.4876780732765842E-12   8.7524793736609667E-11   2.3849203928918420E-12   1.2151252434882850E-12   2.2175202864921077E-12   3.0339595443599420E-12   8.4876384899018707E-13   6.9744903234134917E-13   3.1413649155170745E-12   8.5623402417663357E-13   1.9359487884170124E-09   2.3156553714789434E-12   4.9179590090273853E-13   1.0102152189488283E-12   7.3879477394797774E-12   1.3193549503184211E-11   8.0873084754722300E-14   1.6811630492834288E-12   3.2968148519361244E-12   4.7128056758627726E-10   5.3578457501090903E-13   3.6222489576216841E-10   3.7929916227756099E-11   1.0494486301417097E-11   4.3536952311788019E-13   1.8857581582823855E-14   6.6057781464016981E-10   1.4470565941127909E-12   1.1377109742474423E-12   3.1523514549015237E-14   1.3431036850822976E-12   7.6727366891107012E-11   6.9764330989300896E-11   2.6305905877337459E-12   1.6800550318888631E-13   7.7149589088363438E-12   1.0556590228765409E-09   1.3870590959368709E-12   4.5782994772696690E-12   6.0832959436026670E-11   5.4741155218621585E-11   1.1190567233416858E-13   6.7555283439876176E-13   1.8182300905089727E-10   9.7151758726501336E-13   1.2807837486833905E-12   2.8293551658330159E-10   7.9919975300726577E-12   5.5837988254837720E-12   1.2239573726009122E-13   3.4990626578837048E-13   2.7487687043490203E-13   1.7942403717234385E-13   1.6939415001415279E-12   6.2240312867010631E-12   3.1220716140581980E-13   8.9517173591398539E-13   2.4727305347523400E-15   7.2641326789844657E-15   2.3848153047638583E-13   3.9965118343577967E-12   1.1762697649571210E-11   6.9259171046994990E-12   5.1005773289726099E-15   2.8949626253244709E-19   1.0642694192080303E-15   2.2532427566334337E-12   2.3477522337082978E-12   3.0674743756658335E-11   1.5285952574643899E-11   1.7925131047624223E-12   3.0113698034720601E-12   1.8147923806637486E-12   5.5748362382749410E-12   7.2000114398954987E-12   4.5542474020427714E-09   1.7797360929957282E-12   8.1891528132720839E-12   8.1519850951430652E-14   1.1053713358425290E-11   1.7319597175378357E-11   2.0358594297414823E-12   1.5357704106276856E-12   4.3174482225140292E-13   2.2518345903369996E-13   1.4087781043336524E-12   1.7589206196685330E-11   4.5290964547167788E-13   2.5065585136674667E-13   1.0407276230210958E-13   5.5227943976587790E-12   1.8357167160386510E-13   2.5445128475137864E-11   9.2964977243344380E-13   1.1092430446682642E-11   1.0697891572974598E-13   3.0688570672814858E-13   5.2257242616060602E-12   9.0535785520066118E-13   1.3747643128404453E-14   6.2824432646692922E-13   8.6003837628946079E-13   3.7020914128887118E-11   1.4450832067761758E-07   9.3799863372995523E-12   1.4956939618395953E-13   1.7167991146092238E-18   3.0899953540506047E-13   3.2395841514480016E-11   2.6020078503625023E-12   6.5795994041420245E-13   1.9842472788263094E-13   2.0409038496061549E-13   3.3512123035055082E-12   4.5691535938196104E-12   1.7299099381051687E-12   8.8285895527328082E-10   5.0696024409629879E-12   6.6306034386063531E-13   1.2350803765948234E-12   6.6622457427179539E-10   2.7174760771397876E-10   1.3238765166242464E-11   1.0468769827743597E-12   2.2859261759927900E-11   5.4487525670287990E-12   9.0633751111961841E-12   4.3099520877409382E-13   1.2786684144101654E-12   5.5495440946582927E-12   1.0916378194278757E-13   2.1400056770402363E-12   6.0543077104456912E-10   1.0150784532145134E-13   1.3951794666633985E-11   3.0524619017971810E-11   9.8935523439800809E-13   4.1913548360927964E-12   4.7601573837254383E-15   3.2376714959558590E-10   1.0578491632258545E-12   5.0178260654937451E-12   2.8830072684531501E-12   2.4199442991605473E-11   6.4883622203191045E-14   2.4138724429021686E-12   9.9540871281238201E-13   1.3328026410630679E-08   1.9514578604803160E-12   5.5663555721361993E-12   2.6655266364898487E-11   3.6232912609410028E-13   3.7334099079793522E-11   3.5207497210748913E-09   1.1305376421707751E-12   9.8756449342751609E-14   4.8978404433763403E-12   1.0125841487291354E-13   4.4926197388250044E-11   6.8842726311263515E-13   1.3789796788685075E-15   3.6201183756587048E-16   4.9610285754066125E-12   3.3344458239788573E-13   3.0311331886253825E-12   1.9784392732080072E-11   3.7436005447995097E-11   2.5008333708235432E-12   9.6718824106504980E-11   9.2261627956259341E-14   5.1103295417394437E-13   1.6194050902609506E-12   1.9226205866182001E-12   4.7104198305804146E-11   3.3669774234935318E-11   9.3436316373728981E-13   6.0851630368981108E-13   6.3075651537227395E-13   1.2295095553882804E-12   6.0621061831595746E-11   1.6161784394884549E-12   6.4010272748615921E-12   3.5972689858071814E-16   3.7041525795201743E-11   9.0128220968605511E-12   2.9711019960422614E-11   6.5585090118519445E-10   3.0650135902411696E-08   4.3233952711813276E-12   1.7736015995802765E-12   1.1694416573029010E-12   6.4626754261564258E-13   7.9289932920734652E-14   4.8922027965960599E-11   6.1558855732041905E-13   3.9409722360278641E-12   4.6146867213768602E-12   4.2379753703871177E-13   1.2532836359255964E-12   3.5582759467340314E-12   1.6084886499861768E-11   2.4716731930536948E-07   9.3818125924622010E-13   1.4752570738076518E-11   2.2576300887758506E-08   4.0100857448781512E-13   5.1912419200175704E-11   2.2378764516588717E-09   2.4815606865713780E-13   4.5294797789770130E-12   2.5446817263303099E-10   1.6647072603520407E-12   1.0791131221435428E-12   3.0252564542309621E-13   2.5592160402070857E-12   8.9914074008916636E-13   5.0270832215142535E-12   1.0879404384278720E-13   1.6790668876319184E-12   6.3994805140842440E-15   2.0456697846491266E-11   7.4479186677138140E-12   3.0463883707940314E-11   8.8572763158686956E-13   4.7838387120741349E-13   5.7628951915418167E-15   6.4704133592908749E-12   2.4982783802153075E-12   6.0734694380863509E-13   3.6111062719467770E-13   5.2660400700658112E-10   3.1491672713249238E-08   2.4438417750502122E-13   2.5850909019693336E-11   8.3014260107556288E-16   2.2314363870376850E-11   1.1605272595946780E-08   1.0217725648713431E-11   1.5827576507306094E-11   1.1385001284050061E-13   6.1096517072594700E-12   3.3174722743904934E-11   1.1639215594697513E-15   2.2311489540114282E-12   3.3482156048047211E-14   9.5757017563597550E-13   2.5535332975725947E-12   5.8831480295957841E-13   2.5077889962191620E-13   8.8696170946841659E-11   2.3777751095868751E-12   2.6035602587332578E-12   5.4664596976299033E-08   8.7993968139624558E-13   5.0089823232162207E-09   1.8530394106305217E-12   2.8443781293112175E-12   2.8645722105741601E-14   7.4375491553495994E-12   4.3714278386154717E-12   1.6970032610555313E-11   2.7593968165069779E-12   6.3135485090499248E-12   3.3377463008658642E-13   2.5089759523268972E-12   1.2247762868868890E-12   5.4108289002747581E-13   2.1238657260934620E-12   8.0828015043007301E-14   3.8485434438617108E-12   8.4378628951408984E-13   1.1694358393453400E-13   2.8222948043418934E-13   6.2007328650446905E-11   2.2033562885219826E-08   9.9244015959672130E-11   1.0163053610047291E-09   3.9269108288141249E-12   5.7161117027273180E-12   1.9472237950853569E-11   6.4133334261522964E-13   1.5233001883988504E-11   7.7222201786457562E-13   4.5264188769449031E-10   1.4691073161006346E-11   3.6288635206663998E-11   1.1283926039091048E-12   1.7539760716653685E-12   2.9027758840426879E-12   3.1971859363014559E-10   2.1579614038515208E-10   1.6766762723757145E-12   1.4068600169025828E-09   2.5573502683816697E-12   1.8433622480178148E-12   3.8500103003546250E-13   3.5279874114561160E-13   8.0190796707754437E-09   1.4841549898629000E-11   2.0174198818682847E-11
  2.4959753359146438E-17   3.4994339486996818E-17   1.5131326237330274E-15   1.1173824230596750E-17   1.5822203090362475E-15   4.8377520880976285E-17   4.5319952212807056E-16   2.4246383515882575E-16   9.0168736703716598E-16   8.7533363034504330E-17   6.0053099840026401E-18   1.2908829547859657E-16   2.6129650233723323E-15   3.4658409009606354E-16   5.6830764732204626E-17   1.9603162193703992E-16   6.3641246422595080E-15   8.8800347585063887E-16   1.3191802289969469E-16   9.0241848489587035E-18   1.5711234985739983E-16   6.0163656469461427E-16   2.4739379733390258E-17   3.2889315519978231E-16   5.1683078872304736E-15   2.7676830991640024E-16   7.2444935849471041E-18   1.0460388290851613E-14   3.9737890670843176E-15   6.2660439001445939E-16   1.2925555076555597E-15   6.1412451759907288E-17   1.6706612640587828E-16   2.9039851868042865E-16   8.2463430547248998E-15   1.5558749447230920E-14   5.1359531213835804E-15   4.4292054367186942E-14   1.3707820004546899E-16   3.6834068247400640E-16   1.8535518179399394E-15   1.7552090214170405E-15   4.3932569507988775E-15   5.4578672978266565E-14   2.2083422127371019E-16   1.7025980367844876E-15   4.9765993820928564E-16   2.7493148632216754E-14   5.7173177446089956E-17   9.0376304787183232E-19   2.5760257623415535E-15   2.0236123644148582E-15   3.3150176353034714E-16   2.4771318445266091E-15   5.4758791273735960E-15   1.9520672772974595E-14   1.7993633759368557E-13   1.9688450064449535E-15   3.5470192062909950E-14   4.1076384339602321E-16   2.6070300433593005E-17   6.9468843322350944E-17   2.0475763630866513E-17   9.3700213088121282E-15   9.8489297554159531E-17   1.2069206266907971E-17   1.4336967739281025E-15   7.9602125521062486E-17   1.7652518039086178E-16   1.0386732868174402E-16   8.0810502184066783E-16   1.0709095711041442E-16   1.0496397091882577E-15   2.0876944107228183E-16   5.1375784538671005E-16   2.7914398132210184E-15   4.6255322785065311E-16   3.5516209664722223E-14   1.2624219887207928E-15   2.6733540096633036E-16   3.0438771931980308E-16   3.2539623146047883E-15   1.5882780901799045E-15   2.0360308895456972E-13   8.6864671774961228E-16   3.5302632098868029E-15   7.2035840549201652E-15   1.3613521661753529E-14   1.6250369865714646E-15   6.0428003964947993E-16   1.1738180111478880E-15   4.4055065463129935E-17   6.9466944777760829E-17   9.2457270927342197E-15   1.2177474583447866E-15   1.0365839785039504E-15   1.5243446820730070E-14   2.1053561578712099E-16   1.2821200094749608E-15   1.8538420224658472E-15   7.4274022370862053E-15   4.0053912606816372E-16   4.6760805605913473E-14   6.1214788853081984E-17   2.0158173738687052E-14   9.2614624366276513E-17   3.5176776232745289E-15   8.1436706632763544E-17   2.6847262518560560E-15   1.9668074117777501E-12   8.8627628242796532E-15   3.2153031729096372E-14   5.5483669781382943E-17   2.2608914169224095E-15   3.6303630813158437E-18   4.3493784790693750E-11   8.4244153943627336E-11   5.2610935451404670E-16   6.9611335586088298E-14   5.5431645164694845E-15   1.9630959107342889E-13   1.1293707238607933E-11   1.9917232240643696E-14   4.7935692435298263E-13   3.7943570600639498E-12   1.1620437238983129E-12   6.8935047433108256E-13   7.0804106256527102E-13   1.0144288715770488E-12   3.0925393216459737E-12   4.9436547042228622E-13   2.3931897868541994E-12   9.2858089989024172E-12   2.3381830972655293E-12   1.1852099828618840E-10   5.0558481030938497E-14   2.1010311600270087E-10   3.0552548459955069E-13   2.5113697067676172E-12   1.2457096059069288E-13   2.0033707152179085E-12   8.8401096950732368E-13   7.0133980276494446E-12   9.7039290471266753E-11   9.1892371015667512E-12   3.0013806471944248E-13   8.6982557851351954E-13   1.2633075490694408E-12   1.2963897438796441E-12   2.4471561905812596E-12   5.8201024482072633E-13   1.4459758621773377E-14   2.2781965014186643E-11   1.0022132760749713E-09   3.0197427892653334E-13   4.4685590765389502E-13   6.8211739418933371E-13   1.2702477343412219E-13   9.5178468380951985E-13   4.4444066145543413E-16   1.2594944974193785E-12   1.3650345797987278E-13   1.6781038358982270E-13   1.5450880810387882E-12   2.7582547817886069E-12   3.9524805226923919E-13   1.5519852925211478E-14   3.9960203786613758E-13   6.1747085024560860E-13   2.3390235584940653E-10   3.8657462117628721E-14   1.4556197278161570E-18   3.1170105007470416E-12   1.6412491373775326E-11   1.1095569404221521E-12   5.5596194531978387E-14   1.5374573681186153E-13   3.0636439542188440E-12   1.6226235633038689E-12   7.7570724366981675E-12   3.6293440384520873E-11   3.5630415558787288E-12   2.8258914709686244E-12   5.9873739316706722E-13   1.4980180532306066E-11   1.6283494346615216E-08   3.6911902048399705E-12   2.6108977436892659E-12   6.0065461613400750E-13   4.8941843140829494E-15   6.6854082911574242E-13   1.6962361685493180E-10   8.8339061236760916E-14   4.2609668708217784E-13   4.2145934066556550E-14   4.1608863487225965E-11   1.1839650061993198E-12   7.0764036440434204E-12   3.6474570784737723E-12   2.8203115097271711E-13   2.5354249697148900E-13   3.2588277190872668E-15   5.1950058061380201E-11   1.9136696205856155E-13   2.8845052362351099E-12   5.5680922437517701E-13   5.5740984446141820E-13   8.5542538488845892E-13   9.2680123215469517E-14   1.9383434246052531E-14   5.0164202636547905E-14   7.9458761073306085E-12   2.4611715972083105E-12   1.7855371173090412E-13   6.5351784266435588E-14   5.5687243480210966E-12   5.4222829710243714E-13   6.1314482898331758E-14   1.0645194194664758E-16   6.1080368135200967E-13   3.7554769368374610E-12   2.8805673177966718E-11   1.0154832641632394E-11   6.3219225511810370E-14   3.0825651279352239E-13   2.7163085765701820E-12   3.0782053533248010E-12   2.7815299872292128E-12   1.6323181204367208E-12   1.1824300187805132E-12   9.2038715512643849E-14   1.2898364991751512E-13   9.0169362145177407E-12   2.4071279706762465E-14   9.6809643795807701E-11   3.6420606675144709E-11   1.4883276900230926E-13   1.1499373265558487E-12   4.3668650107855974E-12   7.8168641974531298E-12   9.9871597303172907E-14   1.8414691368377471E-12   4.3449293863896584E-13   1.5754704772597037E-13   1.3725529544405362E-13   5.2870888447111921E-12   3.9342079122528273E-12   5.4220198200647685E-13   1.7565289805434002E-14   2.4661453481917008E-13   2.3900562159222262E-12   1.4825709608660386E-13   3.0407776437585933E-12   1.9766997124512417E-12   4.8365257658197692E-12   7.4704591054050485E-13   1.6325760637950365E-12   2.2402478709076551E-14   5.3743642468781369E-12   1.1559080536135051E-13   2.6583843683886409E-13   3.7266594230115877E-13   1.2209247702965126E-08   8.3501989902957098E-13   2.0430006251368221E-11   1.4339799164859361E-11   3.9994486047384895E-13   2.2814740702498365E-12   5.4309587241726954E-16   5.4628611182852833E-13   1.3382335624626788E-12   1.2290187429550428E-14   2.8962697464467132E-13   1.4308896898866487E-12   7.5756065759344773E-12   5.5819517311503623E-12   9.6935068674498219E-12   1.1964086152301203E-13   1.6293146002957555E-11   1.2513014204392960E-10   7.6877658551851632E-12   6.4553394516479815E-15   9.1185223955271194E-12   4.9471592150041231E-14   2.8486019610128497E-12   1.2787167534242774E-14   3.8846785614497917E-14   5.7197227570155135E-16   5.5564625351145351E-13   2.2372930656465390E-13   7.5024589328739120E-14   2.8882745378842496E-12   2.3622020788135633E-12   2.5643270343039031E-12   6.0398459666444724E-13   1.5263168010548118E-13   2.8941001887907859E-11   1.3167315823232386E-13   9.3659380641830129E-13   1.1913118873506535E-12   1.4951899688777241E-12   2.3665653537384012E-13   5.6336947767588521E-12   6.5418996647650423E-13   7.5169943806956262E-13   1.2668859498975667E-14   2.9436476793074608E-10   2.6005226315909082E-13   4.9963634737697790E-14   1.5187219205968885E-13   4.8206955320486597E-13   4.8989905339774164E-12   5.7497629316632621E-12   2.6568387899078435E-12   2.0397525110844006E-13   1.3283675021346511E-12   2.8079355294968953E-19   2.0164559231075751E-14   8.1843986211230959E-13   1.8156001256789221E-13   4.7900076283587381E-13   4.4216629173164708E-12   3.9008912276415812E-15   1.2248487108793945E-12   8.8332594703805996E-11   1.7229692227088186E-12   4.6409482526012214E-12   7.8645826068993809E-12   1.3029752059136989E-14   8.4268306905945817E-14   5.7669653988034447E-13   1.0640866308628040E-12   1.7580013531640676E-13   2.2069069762398611E-12   5.1467643087743565E-12   1.0001048307577440E-11   6.6464979340878739E-15   3.6072752322460808E-12   6.9614712105067403E-15   7.0392533493820672E-12   4.0302221411003804E-13   2.7739380060496959E-13   1.7100427270404617E-12   4.3906381474766869E-12   3.1340551789799409E-11   1.5362778066785482E-10   7.5374165248322084E-10   1.2050158390744865E-12   7.6801115842753412E-12   1.3425528452106697E-12   1.5833954486554057E-13   2.2141865114142835E-11   4.5602008802444156E-11   8.5908623195749449E-15   7.0812287479863371E-14   8.4709306684796920E-13   2.4650355646792716E-15   1.4492380707942981E-14   1.0371556344712912E-13   8.5095524256078648E-14   2.0950183097551303E-08   9.3617226691726497E-14   4.0062069293119088E-12   2.6546369451974676E-09   7.3320975656714465E-14   2.4980479679383428E-11   1.3383206932834556E-09   1.6044016911505435E-13   5.2862741277334723E-12   8.6467663889551305E-12   1.5864593291861006E-13   9.2756219886030546E-13   1.2301445783424770E-12   4.5527978673070886E-11   1.5892941080008949E-12   1.4513960717209382E-14   2.2494945508292556E-13   5.4224003471711334E-13   1.6280591141550119E-11   4.6137702666103984E-12   2.2814593817119029E-12   2.1257907950039011E-13   9.6557478974055189E-15   3.1850858795713847E-13   3.4720436273366062E-13   6.3706764988052348E-13   2.1489739767011588E-11   3.1604073927025298E-12   1.3310953779629881E-14   4.2021508108296262E-11   9.2265892657089515E-10   7.6552370086802828E-13   6.1776217331203146E-14   7.9492514609568232E-14   3.8712809436770540E-13   1.0736051103968322E-09   8.3532354733516399E-13   5.2444773523736384E-12   2.2760233556923322E-13   5.1049478518361345E-12   2.9586939855270886E-11   1.2173090741335445E-12   8.8387711074904799E-13   2.8545252072502033E-13   3.4590250567007309E-13   6.1825770576589196E-13   8.1181024884599125E-13   1.6515018656651629E-13   5.3626952189819531E-13   5.9449722632714390E-13   2.3438502349464499E-12   1.2498840983025907E-09   1.0367748706871389E-12   8.2821938193975769E-12   1.2701436004667758E-12   6.0445061216268625E-14   2.3071643290933026E-12   5.5739852742922082E-14   4.8726938140319325E-12   5.0398537784726135E-14   6.5895135476463152E-13   9.9351364075437102E-13   3.4592851312729556E-15   1.5694071321129680E-14   7.6772670655898075E-13   1.0388071719954460E-13   1.1132901779599550E-13   1.5929354641901104E-12   9.5172585396275458E-13   4.2080532551315099E-13   7.5243267071747193E-12   4.4297438634944374E-12   7.6932960952691075E-14   5.5217525665078130E-09   2.7682112140207787E-12   4.5880245450552200E-12   8.2752272625311799E-13   3.0125702019544901E-13   2.3988010608602650E-14   2.5545547328633782E-12   3.3883795299486059E-12   5.6386798671651279E-14   7.8020990505525029E-11   1.3614089830306566E-13   5.6571854057598568E-15   7.5501726822628714E-12   2.1753455254020785E-13   3.0551773092365995E-11   1.5127295457496061E-11   6.7441773466656892E-12   1.1777135300076464E-13   2.0895039839135250E-16   9.5430365625284946E-13   4.4334833219708982E-12   3.1078959309638904E-11   4.0383994634076397E-15   3.5106596564963087E-11   4.7170028305393012E-13   2.7666548771265147E-12
  2.3051200706885831E-15   4.9883144367695736E-15   4.9274150484581311E-15   1.9871965611642217E-15   7.7882890497393476E-14   2.9890986178216634E-15   1.9700601025884841E-15   7.1177559279225165E-15   3.2565947864578872E-14   1.7012520795218621E-15   1.1216555534009541E-15   4.9399978757032683E-16   2.3757369117972460E-15   5.1937571718855637E-15   4.9596588450551225E-15   1.2826855569239507E-14   2.4428818161887783E-14   5.6717922431275538E-14   6.8813939954626910E-15   7.6032636743340450E-16   2.0662879000922185E-15   5.9573185535374903E-15   4.2836172518592620E-14   5.5666162428465553E-15   1.1825673049943030E-14   1.4253207914826286E-14   1.7547270171818352E-14   2.0957293078439898E-12   3.9887258063410371E-14   1.7203773086204987E-15   1.3132679167179764E-14   5.9073287692524840E-15   2.1546552672945311E-14   2.0944535873644234E-14   5.4550943855624147E-14   1.4838644594612328E-13   3.1944737176019095E-14   1.9031734182054859E-13   3.2646238706516021E-15   5.6870488452279755E-15   1.0810931454523166E-14   3.1058105301517541E-14   2.9626623094891243E-14   1.4148716631561093E-13   3.9698986070923174E-14   6.0167341640870413E-15   8.4955809661362948E-14   1.8148358203646111E-14   1.4826799569684480E-14   4.8107089679213703E-15   6.6807738808363009E-14   3.6109208803862781E-14   2.5079749607947575E-15   5.5141786836522644E-14   6.2294696871205645E-14   1.4824189577472422E-13   4.6471721907372688E-13   2.4675353363684879E-14   2.6322482589595088E-13   5.6120702887642688E-15   4.1353250990930962E-14   4.7841843833945138E-15   6.7667253072167949E-14   5.4489128440460905E-14   9.9347474219774633E-15   6.4350119451689749E-15   9.3469017785049910E-14   8.8347670269005936E-14   2.7562673535538925E-14   1.1880888626617282E-14   4.0967338413291398E-14   1.2344663542959496E-14   1.4067138634608555E-15   1.6870245778860842E-14   7.5270660319930620E-15   2.4610683069734044E-14   3.8020540061617120E-14   3.1646379543571767E-13   1.9664341831125941E-13   2.8674234754428257E-14   6.6375063730716318E-14   1.5619439606667626E-14   3.0727964669320268E-14   3.9972353357505297E-12   1.2122527379712301E-13   2.6702829212790014E-14   2.6541735873933839E-13   7.4906715019931794E-13   1.1976861003872342E-14   2.1365363460569624E-14   4.2944141354802092E-14   1.7419172874057025E-14   3.4254834660718251E-14   6.3942346254028910E-14   4.0328815512801059E-14   5.7499975168253669E-15   1.0768899458913187E-13   5.2437674617409363E-14   5.2354724000315034E-14   3.0951018490375977E-11   1.3238637369131038E-14   4.6172026936967863E-14   1.1727898725314168E-12   1.1282754572106658E-13   5.5894935805192935E-13   3.7834880023094484E-14   2.4373091376292205E-14   7.3538408768108178E-15   9.8869412765628703E-14   1.3837556047311358E-11   1.8313982605664345E-14   2.2464729563634397E-13   4.4377752951200815E-14   2.1157182397807094E-14   3.0737805685044924E-14   3.3561588041224684E-10   1.3419433310475835E-09   4.1880626188274024E-15   2.8633600226126728E-12   5.7155323248027230E-14   3.2296019239565177E-11   1.4583987715081047E-10   3.3550093149766033E-12   2.6861179061177227E-12   1.4759459721080954E-11   7.8973325250601132E-12   1.4429763437497741E-11   5.2593792895495085E-12   9.0489913025514884E-12   1.8775806529368949E-11   5.1111140188348422E-11   6.1801140279646922E-11   1.4424913903529302E-12   1.4880729801964340E-11   2.8684129829509983E-09   1.5070507528748613E-12   8.3698927724599219E-09   6.1434153233311363E-12   1.1052936151327121E-11   2.0929981461045636E-12   1.0803946977076738E-11   2.1594380699599705E-11   5.3289415602635922E-12   6.3355067436287836E-10   1.6477571068184628E-11   9.0924337766624210E-12   5.1361424731116248E-12   3.2273341487402578E-11   6.6068546737241964E-13   3.1592899661353425E-11   1.2644042183797767E-12   2.3647170647517257E-11   4.7610967525255274E-10   1.1997494196501295E-07   3.0297760430278018E-12   4.8186275881902435E-11   1.8759994890608138E-11   2.6016883588566590E-12   1.8225398914306390E-12   6.0170733698057778E-12   2.2295703012532918E-11   2.7940700865081847E-12   2.1595436572529943E-12   5.0493537438400020E-12   8.6045995056021849E-13   8.0704320143191199E-12   3.1116444011515417E-13   4.9211243518714069E-12   1.8740414127963435E-12   1.2408242991922718E-09   5.8360025456344378E-11   8.0813208058799813E-13   1.3533453338938462E-11   4.7847058268219906E-12   1.0900487516624842E-11   6.9259152191810836E-13   7.3267375855046899E-12   4.0446944393262192E-12   1.0927304629325635E-10   3.9647178246636152E-11   2.7873020372816501E-09   2.2883155177314454E-11   4.8368597205499778E-12   1.5998022422840378E-12   3.3949969372510686E-11   9.9100723316419503E-08   1.0162930041475351E-11   6.9741953125175033E-12   1.6832897792597623E-11   5.3769702928303717E-12   7.9387580251813523E-11   3.2326826520911476E-10   1.1648457332961342E-11   2.0504744661349420E-11   2.6796886928370726E-12   5.1448063806138325E-10   5.0072880420537588E-12   2.8474850426699773E-11   2.3051423006761915E-11   4.3627537376931557E-11   7.5674676773485969E-13   9.3717969501824830E-13   2.3473816054999749E-10   3.6765849928111721E-12   3.5650847423628618E-12   1.6481811810149448E-10   1.4733034948062995E-11   3.1234276812387856E-12   7.5196229592714385E-12   1.6099258840475657E-12   2.4347998826176444E-12   8.6046501724903516E-12   4.9743137673140476E-11   1.6018124542194176E-11   7.5370522863892699E-12   9.9374245344612745E-12   1.0357574540353920E-11   9.2465618912865869E-13   2.3168987061441635E-12   3.7071199770103821E-11   8.4030232488703768E-12   5.4393786650182050E-11   7.6087421710104160E-12   6.6174854215961224E-13   1.6460247916545300E-12   4.9839762497115855E-11   1.4562386570885896E-11   1.4415130366414336E-10   3.3549023047801043E-11   2.4199788943988814E-11   6.3767165097574026E-12   3.0606830492223870E-11   8.7229443126043650E-12   2.9443728824280431E-11   1.4624351685805849E-09   8.0515321435839439E-11   4.2040143516966683E-12   3.2373492030774091E-11   6.8755713455607308E-12   1.4480777307105726E-11   1.2776120186670981E-11   1.9256882767167447E-11   2.6588890289580815E-12   9.8449652648971443E-13   7.7185222216309461E-12   5.0853340747583227E-12   3.8559526296947434E-12   2.8035223445229129E-13   1.8780575671755160E-12   1.3622230827458890E-11   7.8650246536438500E-12   8.2392092286549095E-11   3.5184333984003102E-12   1.2727412486886892E-11   8.2150755966265031E-12   1.7290063509134383E-12   1.2920564906924251E-12   2.0459218452927844E-11   3.7455466675286676E-12   3.8637348847953170E-12   4.3806626882005375E-12   4.9315441269025782E-11   2.6686453206372745E-07   2.5511222035301033E-11   5.7649848831064289E-12   3.2250352997275217E-11   5.2897373992190391E-13   1.8620093460557846E-11   1.1364044794794430E-11   7.2156774730839181E-12   6.9855554728279713E-12   4.4330398273129202E-13   1.6955174773217939E-11   1.0052207476873397E-11   5.2536721220504522E-11   7.0242077904903626E-11   2.2630343716470738E-11   2.3709111583775090E-12   5.3094756891190052E-11   1.9326394623998694E-10   1.0579099456339594E-10   7.0228495379558309E-12   4.0366609269663173E-11   6.6809216103188240E-12   1.7778749207391848E-12   9.3183170959624956E-13   1.3707982071384753E-12   1.7664872596938903E-12   4.5054654319421201E-12   1.2621160068025967E-11   2.1306348419399579E-12   6.5732746448687125E-10   4.5937890733164526E-12   1.4824244635119093E-12   3.9053853549632764E-11   2.5375189946098816E-12   5.9842242799948402E-12   1.0104880761935166E-12   2.9084172623272941E-10   3.7118932366778436E-12   5.7703235852439671E-12   8.0436540259174554E-12   9.9729242224865408E-11   1.7247343467101116E-12   1.3942258389740197E-11   6.8263057970631976E-12   5.9144653859370589E-09   2.5928473841817641E-12   2.6499954936847729E-12   8.1409017371863026E-11   2.2844526422925354E-12   3.5205356336358671E-11   1.0164493190001986E-09   1.6495988264746264E-12   1.7373209398802102E-11   3.7291709098098225E-12   4.0539785261149648E-13   3.7669122088581765E-11   2.8622749114352805E-12   4.4384789220266683E-12   7.3495030714340483E-13   4.8446197685113771E-12   6.6949658704226334E-13   1.9631540319023317E-11   1.1969532937492124E-10   6.0688210478725377E-11   1.0121129234866329E-11   9.5738853425096867E-11   1.2800609657999925E-12   2.2219303003556967E-12   2.0956245729470954E-12   4.4484874466111290E-12   9.6802223381902014E-11   1.0468704081556754E-10   9.4281608154687053E-12   2.4426906426918132E-11   3.1473659060910195E-11   4.4686881417675946E-12   4.3176233482140899E-11   2.0473636173494028E-11   4.7109445983394042E-12   1.5145761034780860E-12   1.2374738077039663E-10   2.4546489940847990E-11   2.8618829127574124E-11   3.1598982586460480E-10   1.0941533722784602E-08   6.3884525222331451E-11   4.7993134110397282E-11   1.0249267298969713E-12   1.8801889115161258E-11   1.6177254448395827E-10   5.6480600824697609E-11   1.3334488769580865E-11   1.8872844692566974E-12   1.8180569643570590E-11   2.3551650014675356E-13   8.2971606573970793E-12   7.3194256759008118E-12   1.5705055020496203E-11   1.7849805310103829E-07   2.1509419370833381E-12   6.0278364076009042E-11   7.1655334399006896E-08   1.7924092163377882E-12   8.7781903198963484E-11   8.2011317208462972E-09   6.7918729256402429E-12   3.2754569639495901E-11   1.5003471494613106E-10   2.8175498510916353E-11   2.2863311113564816E-11   1.2027961744037822E-11   8.0775420545985524E-11   2.4594726836607330E-12   9.1876112443006272E-12   8.4421578546594022E-12   5.6623108744791145E-12   1.6399977811640654E-11   1.1936605595680745E-11   2.5954245245778193E-12   1.7406083984836092E-11   1.9238721981069293E-12   4.6461187754535608E-12   1.3510279756948248E-11   3.4370276541413349E-12   3.4775928377953462E-10   3.1936455689563928E-11   1.1470407401911604E-12   8.3272861810361207E-10   4.6011049923031066E-08   1.4973588607166513E-12   4.0165626804429556E-11   3.8520794195844016E-12   1.8811811170487436E-11   7.0073921352699817E-09   3.4355496789037707E-12   1.0969125930151996E-10   1.8729221323396754E-12   1.8101139516095054E-11   3.4075969775786614E-11   1.6415740456860928E-11   2.5681924194601779E-11   2.5605113474078033E-12   1.2565327108019339E-11   6.9275459995395116E-12   8.5626033991964518E-13   3.8194186947099441E-11   4.8659091437431295E-11   5.8761541194400747E-11   4.3548698631868082E-11   2.2375033748694200E-08   6.6632362833899476E-12   1.3492603577719860E-09   1.6198282900098858E-11   2.0537364590438820E-12   1.2701236459561179E-10   2.6268852794913864E-12   2.4964902983655809E-10   1.0393130877420614E-11   6.1048554848402118E-12   2.8748925812301586E-11   1.0454070625302527E-12   3.1900660396799280E-12   3.1510295323149309E-12   5.3572165149348959E-12   1.8249429776077254E-11   1.9324227643697692E-11   9.9798995838177555E-13   1.0651867783791922E-11   4.5275169054780172E-12   1.6326909046432155E-11   3.5348978017912452E-11   2.6830866509946181E-08   7.0672244885068886E-11   5.4999407742039813E-10   2.8667463818880613E-11   4.3671404261712431E-12   1.7729903544540903E-11   3.6926960253155657E-12   2.3719682360391071E-11   8.3650725835150048E-13   1.9011940016890951E-10   1.5330871568246523E-11   6.1455328622853034E-11   2.7352913428686164E-11   1.2061315298716006E-11   6.6324419017291443E-11   1.2214573112285013E-10   6.1583061041650093E-11   3.7057858425593890E-12   1.9448644727739865E-10   6.4909668535735026E-12   8.1751564498131826E-13   5.0773970190273584E-11   4.0240444653699920E-12   1.3061439107352952E-09   2.8610488697934310E-11   6.2863247495871898E-11
  9.9225680196441157E-17   2.1498323074569055E-18   3.2087309357020907E-15   1.8239128510140130E-16   1.8886096709876112E-13   1.5212334710110756E-16   7.7258850565923717E-17   3.2067642851710685E-15   1.1352396527387457E-15   5.0086643544353462E-16   6.0027107823323790E-17   1.6525122530061312E-16   2.3695206731034011E-15   7.4953889081764259E-17   5.7350827426937561E-16   7.9226218512069323E-16   1.2696237606262915E-15   6.8030979103357852E-16   1.6391806843011577E-17   2.7214580586871727E-17   3.4621524887106910E-18   5.6357845531849294E-18   8.7071039522301509E-14   4.1024937337264926E-17   1.2560819885427593E-14   3.2985286176506166E-18   2.6434292458918046E-16   7.7832124955442076E-15   2.8340860308308601E-15   3.0288267726816863E-16   1.6915806788083011E-18   2.3673268612522569E-16   1.1428156364462945E-16   4.3405407553448056E-16   9.5896590440322695E-16   2.1414476702617884E-15   8.0114158857146246E-15   1.5193465769830200E-13   3.6332763799893688E-17   1.0681542596227579E-15   3.5538522674725358E-17   2.0518660862376098E-14   4.6832039039611484E-15   1.0423901066218217E-13   1.3670937113213274E-16   6.9823976536811236E-15   6.1227175349465082E-16   1.0873146834476510E-14   4.2024191746124902E-20   2.5902663901746396E-15   6.0745971527872289E-14   4.1147468382074935E-17   5.0660874144476198E-15   1.0621784560586994E-15   5.4264904435664106E-14   4.6787400280440882E-16   8.4944833653758803E-14   2.3561020945690967E-18   6.6925564901822136E-13   5.5831018558154349E-16   2.7743365885137745E-15   4.5058194424198056E-16   2.3094499270004968E-14   1.2383020333356496E-16   5.5012942330731403E-17   8.0470317038262383E-16   3.6133526802320695E-16   4.0619606456263708E-14   9.8628166322752352E-15   4.5362144444598531E-15   8.6716418293166132E-15   2.1964660096872311E-15   5.9208443700663899E-15   4.3013275962868539E-16   1.2671547699449093E-15   2.5165656676052184E-16   4.7227108305447947E-16   9.0773570869631145E-17   1.2984559543538144E-15   5.5978644586963669E-15   6.2097063541413899E-15   2.1473188369089728E-16   1.6530845569973363E-15   2.8586263526272002E-12   3.9206143700484023E-13   5.6403612736736477E-14   2.6655993103094677E-15   6.9284793017408325E-15   1.8700293438107893E-16   1.7624294119652098E-14   1.7342606705275579E-16   1.0109644177835463E-15   1.8978425639079559E-18   1.9757145797727705E-15   3.0839171197082548E-14   1.9424056901218825E-15   3.2374149065005935E-15   3.7742015546314183E-15   6.9367647903448277E-16   1.3098131369440081E-11   2.7724579491677255E-16   3.2995638434477048E-15   3.6999089055818647E-13   8.0955708511229346E-15   5.9918494073836686E-13   2.4718658078996015E-15   2.2272053251505265E-16   1.3130670241819908E-16   9.7967748355777554E-16   5.4945100749260902E-14   1.6007650700484074E-17   5.8178305712446594E-13   5.6846607212464979E-17   4.1499025207067761E-16   9.6286979425220656E-15   7.7812235706248495E-14   5.3413076082519514E-09   3.6876052663898076E-16   1.5402928713739309E-15   2.7242482537162608E-16   4.4821147560436882E-12   2.6135678546979848E-11   1.5671137485539293E-15   1.0810169587663234E-12   1.3536491140261073E-12   2.4662418259166834E-12   3.0256629370742465E-14   4.2761206087120578E-12   5.3615318197567268E-13   8.0172719634779037E-12   1.4638755686790009E-11   7.6717820722146617E-11   1.9589413098337433E-12   1.4941057348935736E-14   2.4410352860568317E-09   9.2995142975929325E-15   5.1715630926627643E-10   3.2510762405494189E-12   2.6157081749655019E-13   1.6670130961344714E-13   4.6540847655256042E-13   3.5337065187145364E-11   8.0496464807518724E-12   2.9567698205836147E-09   1.5820732400277236E-12   4.0651492907991594E-11   3.2887499063539289E-12   1.5655728627141754E-13   8.1357836976079836E-15   8.9289012622439078E-14   3.3251221446524116E-13   2.1059399453862175E-13   2.7241637870925741E-12   6.9343544477942671E-08   3.7779955514470718E-13   7.4412082911143889E-12   1.2106211660007381E-11   6.9614259653404304E-13   1.8957482408847456E-12   2.8410766764712797E-14   1.3991674333172896E-11   2.5798260529776645E-13   1.7088699152070483E-13   1.9175007183543706E-12   9.7593748051039156E-15   2.2215618155599648E-11   6.6523590689520741E-15   7.6361357310876036E-12   1.7653543128975319E-15   7.4130261212918779E-09   1.3025504130622818E-13   1.1161113208252706E-14   1.2020807498564590E-12   2.5475191135961545E-13   7.7483906431880303E-17   5.4214806374517523E-14   1.7765691706610345E-13   1.9080702748659961E-12   2.3478816936016964E-09   6.3041380131452846E-14   4.5191448462421043E-11   5.5558449685175434E-12   6.2179762730588337E-12   1.4498530588935913E-15   3.7528741699673771E-13   8.8986182460712934E-07   1.4085449794294581E-12   1.0325489530789046E-11   2.5532327519060531E-12   1.2621638147402621E-12   3.0472662845696433E-10   7.3055960025359999E-11   5.5612225522641705E-13   1.5431955195551506E-13   5.0519160317268053E-13   2.8492818966976370E-09   5.4508619076570661E-13   2.8667266927544564E-13   2.9439916847652461E-11   3.2500639018533855E-10   8.9724896051091231E-18   9.1930477504140458E-14   7.6333687286043873E-10   3.8342160053713627E-14   3.3395320445555637E-14   1.3192869088410843E-10   2.7830067429419413E-13   1.7747546877370130E-14   1.7368638848532478E-12   7.0194823746942665E-15   1.1387500086214420E-13   3.9009432032847067E-14   3.1985733510176949E-13   7.0954229818713669E-13   8.4942745926373491E-13   3.0549478948122469E-16   4.2388471537186476E-13   5.7711663105872816E-13   1.6086106451127347E-13   4.7833855762653992E-11   2.8071839758066215E-12   1.0055263162115428E-12   5.4371630787603293E-13   6.7255997166705364E-13   2.0944552807123740E-13   1.4248993915131577E-14   2.3200275010432401E-13   1.7560259785573415E-10   2.2828263770942470E-11   1.3479636756762225E-13   8.9320782389284520E-14   1.7379984366976204E-12   1.0628523061902770E-13   2.2762492588290177E-13   1.3008978944478115E-11   2.4212368771239751E-11   2.1074386464779075E-14   9.5193537051020742E-12   3.4744326794092436E-13   7.7123588821674322E-13   1.6597242189942779E-14   1.6683493263810934E-12   3.4730866017351504E-13   7.2670742319721766E-14   1.4428095673506354E-13   4.2658717201924926E-12   1.2855561966968348E-13   1.1912031780368598E-13   6.8632781396384494E-15   1.0916583997810608E-13   1.1280909766607999E-13   4.4652341567836532E-13   1.1057265799773376E-12   5.1194142038935641E-13   5.3975372556779071E-12   2.2266409742599242E-12   2.7489160609652343E-12   6.9910635962334892E-13   1.7898147452994714E-12   2.7703493352249617E-13   2.9068502829048803E-13   6.9625126607943963E-13   1.5099187149893377E-09   6.2900775071408485E-11   1.2553677474122656E-13   7.1562384564268679E-12   1.4291771798888053E-15   5.7402068781481877E-11   2.3761696198822054E-12   1.9554112205218206E-15   3.4074659706414901E-14   8.9068828538933061E-14   1.5862227059356888E-13   8.9097795375052771E-13   2.4168585090101750E-11   1.1657339691872631E-10   7.7769946796419193E-14   1.3790518831758260E-13   1.2172678676469685E-11   6.9247714986259164E-10   4.2293682457113341E-11   2.1595991817793959E-12   7.0954019164415065E-12   1.9468992232228674E-13   4.0637206706402949E-14   3.7061062498996734E-12   4.2601278297748574E-13   1.6028197960075104E-14   8.2497918638444003E-13   4.3531620383002222E-11   1.9869317811455675E-13   1.4407794815893127E-11   1.0485615360019672E-12   9.5673378497082204E-12   2.0317913180458673E-12   1.6267890642764612E-13   5.7002365737119538E-13   7.6277902127194844E-15   3.9283834975828606E-12   1.2477364097032321E-12   4.4789227279234963E-13   1.0570200253220084E-12   2.6044316899437494E-12   2.0993860278267714E-13   5.1549094269408739E-13   2.6669718719599084E-14   1.2989107631740038E-11   8.8869736979074923E-15   7.1035020723719363E-13   1.9215068209641416E-11   1.4532120066313414E-14   5.8298316105946300E-12   1.2708330227733049E-11   5.3701817929236048E-14   4.6331737712327478E-13   6.2207399052255976E-12   5.9761541999260349E-17   2.4008454154073234E-12   8.5758496392940223E-14   5.2568180292916887E-14   6.4840833513084649E-13   1.1874504125605861E-11   9.8820528594319215E-15   2.1847967846728488E-12   2.0731633994752492E-12   3.0259057259491014E-10   2.3032738679203895E-11   7.8073806463063445E-13   5.0814168013060214E-13   2.7439832530825637E-12   9.8205490126130891E-13   8.1389971024709578E-14   1.1421269195751927E-11   1.8691596029239814E-14   1.1968349456544337E-11   1.4922014425332428E-13   7.6225031745779619E-12   1.5000144231195762E-11   3.1016920090073013E-10   2.8265342570405196E-12   2.2301888829715795E-12   2.1288426609751847E-14   4.2439256399293453E-11   3.1054121319177378E-11   9.5456244411286391E-11   3.3475405096999710E-12   1.1862419039998818E-08   5.0148265336565727E-13   5.3444882609281955E-12   1.7052061943472003E-14   1.4160037068566392E-12   3.1337288540178666E-13   1.7715318385741230E-12   4.4719002461717888E-12   6.1030139221274716E-13   1.3397301215954587E-14   3.1491382459315427E-13   8.7496791017683413E-13   9.4251796780544097E-14   2.2283295504547772E-13   4.0251053924059316E-07   2.4774099744265874E-13   2.1565269238834481E-11   2.6157447465799606E-07   2.2505047266666782E-14   2.1335919310439288E-13   1.2548616927188569E-10   3.4040120617452445E-13   1.3277482243598891E-12   5.8436941053460360E-12   1.7653838107123505E-15   3.8249966819061802E-14   6.1193135766376271E-16   1.0748492155431221E-11   1.2714176216230407E-12   1.6011545416001207E-12   1.3172980327292184E-12   2.4894550088446978E-13   6.2375539832587588E-16   1.8180447935146359E-14   2.4852492878274046E-13   1.3506886333254009E-11   1.0877072582578786E-13   3.3810204712959875E-14   2.4013856819266485E-13   4.2641094979563938E-13   9.0624842394157139E-10   6.6656928671939631E-13   9.5090744605174890E-14   1.0158242597798508E-10   7.9336528630467776E-10   4.9706834621941532E-13   7.6090498939274244E-11   1.7826255384212980E-13   3.6299429905005333E-12   3.1084145783738025E-08   3.9453929345815809E-12   2.3354140052799128E-12   1.1013745580449623E-12   1.8843769005201826E-14   4.0654156062734365E-12   9.5204568282956590E-13   1.9810251222235837E-12   4.4938198249198243E-14   2.5752909315971795E-12   2.5507141002445624E-12   5.7233632489333122E-13   4.4403639712425968E-13   2.8669167537449239E-11   6.1565805934556482E-12   1.5767919117494944E-12   1.0174662013834437E-09   1.8994165475487285E-13   1.8577661702309276E-12   1.2335240701258714E-11   1.1873153356593652E-12   2.3080743528460700E-10   1.7338853200486074E-14   8.6015429402763160E-12   2.2670521780247091E-13   6.1409025634501430E-13   1.3949276187384603E-12   2.8478571426104182E-13   8.3187953582031871E-13   3.2268194994037458E-16   9.9753168060513711E-14   4.7049575371619143E-13   3.6508129253861273E-14   2.3196281824946332E-12   3.0575627162909635E-13   1.0910433092814763E-13   4.2787929790853770E-15   8.3526134303600034E-13   2.0928578812093096E-07   4.7864095793790454E-12   3.9524724205578000E-12   3.8013689040959174E-12   7.1176674934928063E-13   8.2903593476699375E-12   1.7439546814901029E-14   6.6860720241430225E-14   1.4345390622394471E-13   3.0940046025526884E-10   1.0024244171712234E-12   1.4550920423307142E-14   1.0681201772798571E-11   6.8958889669457378E-12   3.6322176894988754E-12   1.0087961718017032E-12   2.2078717385067066E-11   1.4262215840098974E-13   2.1044157366704373E-09   1.1079131264668197E-12   1.0267754215992224E-13   1.4930654308238661E-13   1.0923443011505263E-12   1.3016197057898042E-09   2.2596560169093256E-12   1.9454671655118011E-12
  2.5053484318688394E-15   2.4605456889266677E-15   5.5145854386352447E-14   1.5336304798455619E-15   1.9402531819525986E-12   1.1860789569415625E-15   2.6596606764569979E-15   5.4379585984650587E-13   2.2632080256660252E-14   2.5218465962140364E-15   9.2372914014072636E-16   4.2023528115138845E-16   2.5729342383306125E-14   1.5008026448845411E-15   1.0237333680738111E-14   1.1558288880625165E-15   2.6144377035004854E-14   1.1397190254740160E-13   3.8656082395172803E-14   1.0388711841386320E-15   5.5717893753970989E-16   1.5683543327061845E-15   2.9224038947506436E-13   2.0166205328310904E-15   6.9310068891972066E-14   2.6930136894763010E-15   1.8907342482453244E-14   4.9676292867570860E-14   4.1076312837762912E-14   2.2921164124299998E-15   3.8880089966115592E-15   9.2850176217507379E-15   3.6243451183836728E-14   2.2600189726784352E-14   2.6654568516252986E-13   4.3906757510346390E-13   7.7972782532604311E-14   1.2873803178281580E-12   1.4735511082287738E-15   1.5970258090454563E-14   9.1679330589381144E-15   2.4201917364615372E-13   3.2275569244742782E-14   1.2307048309372835E-12   7.7013907569369574E-14   6.9470692488701473E-15   5.3572155297977952E-15   3.0272871581311506E-13   1.2614299124404091E-15   5.9888171818265481E-15   1.1884373380253940E-13   1.8741394944318792E-14   6.1219271597640858E-15   2.7340295636721820E-14   1.0722324347311731E-13   6.7203738912802881E-13   2.9891000694782575E-12   5.2829459221172304E-14   1.2637310324802831E-11   2.6469440421054280E-15   3.0472757278692609E-14   4.2946262033798927E-15   6.3103716629029675E-14   4.3226295592344572E-14   1.2475638015997060E-14   1.7043624656422213E-14   4.2412258992498952E-14   8.2255159190767685E-14   2.7581770551112937E-14   6.1078808221190480E-14   1.2843702873366181E-13   2.0503336696468834E-14   1.7452698704309639E-14   5.7038872898499691E-15   3.0674111460462939E-15   1.4286531153202344E-15   1.9246508817053577E-14   4.9914559549743778E-14   3.9187283951828668E-14   8.1885851964670155E-15   1.8625355034627490E-14   3.5559194945490161E-14   4.4063017364147103E-15   2.4401701909260808E-11   3.2680991778660832E-12   3.4085531349571709E-13   2.8327374076426508E-14   5.0866652873605505E-12   7.4077665644190599E-15   4.1511292682564579E-14   1.4262724209188881E-14   5.5276836741518247E-15   5.4588099929336152E-15   2.6102139932324866E-14   9.5622549550904335E-14   6.2294921140280348E-15   1.1743907413228034E-13   3.1607925114569663E-14   1.1988741810774149E-14   1.4153785215282341E-09   1.3096242087596581E-14   3.2024688879590916E-14   7.6494769127651038E-12   7.7862280485620831E-14   6.7049481373544386E-12   5.7731794313373697E-14   1.0100542696575608E-13   5.9526855992718042E-16   4.1904132256471287E-14   2.9353862573822565E-12   1.0259358057451526E-14   6.2967893431422119E-11   2.2552155511395598E-13   1.0643221368826467E-14   2.8652757694138992E-13   1.3153181769269933E-11   6.2970204190764406E-08   6.4358969003060103E-15   4.5567565268814842E-13   1.4671951744565543E-14   3.1400762457765651E-11   8.7346864604046368E-11   2.8195439114408924E-13   7.0580100661444598E-12   4.3403106271122829E-12   8.3439762818673189E-13   2.8006775919434191E-12   2.4867711663956444E-12   1.1042082765261091E-11   1.4765036095164200E-11   9.3887909169565460E-11   7.0302348108606758E-10   1.7877512610299054E-11   2.9974845407375264E-12   6.5941407761284085E-08   1.6890940618157517E-12   5.9744493103199611E-09   5.8830931975451521E-12   1.4777253727658743E-11   1.2981533433181311E-12   1.3739370150125722E-10   2.0649108836872301E-10   2.4933935299173364E-11   3.1187967143849574E-08   5.1490757555594482E-11   7.8128414972585918E-11   2.0335937207531623E-11   6.8032975613853190E-11   2.2098926639803842E-12   6.3875900183844678E-12   4.7516093342085242E-13   4.8708448178365503E-12   1.3655498591348467E-10   6.4506079023391486E-07   7.6363203261166035E-12   5.9447265211546456E-11   1.8433067242241237E-10   3.3905438843888934E-12   2.8927731600119427E-12   2.1826798623916463E-12   1.3750177259948230E-10   7.1605413653271689E-12   4.0516648308953951E-12   3.9525115348859624E-12   9.0190363700798879E-13   2.1072628183471629E-12   1.5893082263507945E-13   3.4508088981277491E-11   2.3588446115083360E-12   7.2409702837077255E-08   2.5732990198498501E-11   5.7378454216702531E-13   7.2281723600903954E-12   2.3561883664639902E-12   8.7437926187767549E-12   1.6889312748902076E-12   1.9763801612187798E-12   6.5915120859768082E-11   7.5943935484119296E-09   1.4253568148411720E-12   1.1223329288705449E-08   1.4953162672426437E-10   5.6499001854000817E-11   7.8964200026385305E-13   1.2217602172428042E-11   2.4608056051938721E-05   3.9091664694779753E-11   1.7650393956173209E-10   1.2293354999421222E-11   6.4219436212153188E-12   2.9064611004730487E-09   1.3604740687703119E-09   9.1842887646530998E-13   4.0032637690364602E-12   3.6378431187676290E-12   3.3203497571948091E-08   5.2535528133039808E-12   3.8352105260591015E-11   1.6237213462695868E-10   1.2595109664510694E-09   1.8256420127004913E-13   7.3663780051717935E-13   6.2232892711047739E-09   5.1807568254071716E-12   2.4060007641163304E-12   9.0720653538892927E-09   2.1440941447403616E-12   1.9159137615246254E-12   1.3326667871036981E-12   7.1314654412713172E-13   7.1935477570974398E-13   1.0103694290406756E-11   8.4364639502654241E-11   2.4259148784725229E-12   3.9648125571941588E-12   1.6872310287858555E-12   1.1446893946540907E-12   6.8878921044470698E-13   5.0362988510765643E-13   9.1628845647219221E-11   4.2452118015701278E-12   5.6094274521180432E-12   4.3980772328435016E-12   1.1655337925489070E-12   7.0950602831293970E-12   9.5241844339275011E-12   4.9506165180777085E-12   4.4546718018849143E-09   1.4767916159610745E-10   1.8160555773911723E-10   6.7255724767478930E-12   9.9436669074476930E-11   6.1264593417178619E-12   2.8264440778445294E-11   3.4393637795378120E-10   4.1586005118802385E-10   3.4461472555796505E-12   1.5144413866898679E-11   6.7485066459085304E-12   2.5792351891309104E-11   4.9670530529751409E-12   3.8189815076922276E-12   2.4504348279422815E-12   7.6944794277397892E-13   1.8303356668792469E-11   1.7138116157330832E-12   2.1076525814112993E-12   9.4682928949606730E-13   1.5596085818391821E-12   1.5069468334657418E-12   8.6105578020479493E-12   9.9934913260579170E-11   2.3758898121466071E-12   1.2621688323567763E-11   2.4855451419586385E-12   1.5587752838262286E-12   4.5176925674541937E-12   2.7546200753408750E-12   5.9788455655503517E-12   3.5647463343459171E-13   2.2949495457956257E-12   1.2803065495911229E-11   4.4271443462050099E-08   1.8114580013682590E-10   8.8228718218975131E-12   1.9437631093431708E-10   8.7520995473542901E-13   5.3455365297645672E-10   8.1244183590149064E-12   3.7739145384328612E-12   2.6620091585238541E-12   1.3716447595687871E-12   1.2258414449699692E-11   2.4997412274642529E-12   3.6336131899824252E-10   4.2794367819562650E-10   3.3664307127725981E-11   1.3567102490324340E-13   3.5920535347443796E-11   2.6543070851618712E-09   4.3269134218888245E-10   3.2079843588158723E-11   3.2084629830030002E-11   6.9259127056585397E-12   3.0660228438183617E-12   3.3529154909824042E-11   4.1923538137974093E-13   8.3509813785810880E-13   3.1218079506779012E-12   3.8069964785865054E-10   5.7621965204881581E-12   1.5448564621366309E-10   1.2536563505996601E-12   3.5478042924880683E-10   6.6390823796591743E-10   2.2774129841348081E-12   5.7528514161389659E-12   3.1442482242289986E-13   9.0952047186045281E-11   2.0348240381122481E-12   3.3464673653291263E-11   2.6112754002138532E-12   9.3900536463454142E-11   3.0326345438957851E-12   7.7688809157059396E-12   7.1660786060920149E-12   7.7291632198834522E-10   3.0809740244520557E-12   3.4350848152767434E-12   3.3735621569654941E-11   5.3358805232526997E-13   1.0413948493785706E-10   1.4853603819036123E-10   5.0557659075643228E-11   4.0478368127771080E-11   6.1908019410658639E-12   1.2493068389159376E-13   4.0334739112653130E-12   1.4915899417987152E-11   1.9695681274361307E-12   1.1539848074161926E-12   3.5565791557672412E-11   1.2961996070619717E-12   1.6569546628714326E-12   1.8129758028794923E-10   1.7355185680301751E-09   3.7516645359675048E-10   8.5846348488871191E-11   2.0710954705718858E-12   5.4551450667361622E-12   5.3236166011647181E-13   1.6624567137104117E-12   1.4923925799808023E-10   1.5478024960117999E-11   5.2882929963038872E-10   1.3235894366326982E-11   4.6318777938140049E-10   1.1349826120498204E-11   3.2366029455216436E-09   1.5088868996403489E-11   5.6584710843202091E-12   1.0115678788551898E-12   3.1630024835657249E-11   4.5775001737028426E-11   1.2970458449860138E-10   5.8589890128627100E-10   1.1184163230239463E-07   3.2425823762234970E-11   1.2593048174305545E-10   1.6501784315551620E-12   1.5829876969369711E-11   1.1954849140762996E-10   1.1117401060482380E-10   1.2765413445133115E-11   9.6473714757410318E-13   6.1345640967384388E-13   1.2986869000712147E-12   9.7600468845383474E-11   2.0428406157429933E-11   2.1000107732218174E-11   6.5374103004197370E-06   1.4086239405210459E-12   2.6654576732528194E-11   4.1476013791935351E-06   7.7776274612290277E-13   2.9465421258738828E-11   1.3881679453865562E-09   1.3655109000250159E-11   7.4690537543635515E-12   8.0838382479136565E-10   3.8773722070871292E-11   5.5824605362054510E-12   7.0488285107662039E-12   2.6920062320544469E-10   2.2181083236700256E-12   1.6558826335671127E-12   4.4631862604784768E-12   7.6743040993920651E-12   1.6371016226741251E-12   4.6242782857340397E-12   1.4177464772428619E-11   1.8450986588614369E-10   1.4384368882284001E-12   1.3448445895968750E-12   9.0959718150030743E-13   1.5807757811391902E-11   1.6502001947316551E-08   5.5648083675139539E-12   9.6035377642424649E-13   1.2020409243568280E-09   7.1630961305350962E-09   4.0104718595211095E-11   3.3280732587820292E-11   3.3442644814387936E-12   7.1311901758558364E-12   3.7193615942512030E-07   8.8639933554662619E-12   6.8570602776085155E-10   4.5566630626804488E-12   1.0595784702104521E-11   2.5694727908057754E-10   5.7119558094629569E-12   2.4864357692075075E-12   5.3310796853609523E-13   1.4168098522286471E-11   4.0021444915152881E-12   1.5793200021237061E-11   2.8306413710318259E-11   1.4123464169500366E-10   2.6045842718137300E-12   1.8272102713625255E-11   1.2523088010332577E-07   3.2723607923160397E-13   4.2624034311110588E-10   5.0250528994408733E-11   3.0926452718825140E-12   3.6844256830819770E-09   1.0245602143076257E-11   1.0286372528365050E-10   1.8008855731104108E-12   8.4091045447104001E-13   2.9730052592072381E-12   1.7744406269926575E-12   1.4864830835056015E-12   1.4929878267345358E-12   4.3746358753459112E-13   3.4822661722988633E-11   1.7829119732190832E-12   2.4144445527786319E-12   8.6661071078765584E-12   5.8598612438534159E-12   9.9150545938817082E-12   1.6556454083110698E-11   2.4693382528320664E-06   1.1458316100854022E-10   8.3888712387783150E-11   1.2257597704959188E-11   1.6519387276006722E-12   1.4255632627755193E-10   2.0060246371577803E-11   2.0323675259793374E-11   1.1830414905077541E-12   5.1098756672940437E-09   2.2078062174381167E-12   4.5570017216333897E-11   1.3201926580794846E-11   2.9419518379821343E-11   2.2699042711071618E-11   4.0074541134003241E-11   1.3801697256824794E-10   1.3947225395477870E-12   1.9818736429373662E-08   2.3081275704352830E-11   7.0285129351283007E-12   6.6884912949862275E-11   7.1626190143590443E-12   1.6914956538195191E-08   6.9259094387127760E-12   1.2064347448988129E-11
  1.2880653096672887E-15   2.6848271407868087E-17   1.3429601602262469E-13   9.8906195219149956E-16   2.4673869556323792E-11   7.1792330878172191E-16   4.7074732945620711E-15   3.6512974059152462E-12   3.4969899401238216E-14   1.6781431834549381E-15   7.9193820499689626E-16   9.3841082919884573E-16   5.7897307528178736E-14   1.9208249771245505E-15   1.8575192096338858E-14   4.5663389475183045E-15   3.7721799209897093E-14   8.6680381668256206E-14   1.6960065816981560E-13   1.3073919173067437E-15   1.4504371309016429E-15   2.7171141690379728E-15   1.4729540790998464E-12   4.4305459822248592E-15   3.4401458746735947E-13   1.3201079941587099E-15   4.0958751629421324E-15   5.4984048691414596E-14   1.0810510171740706E-13   2.3075383079084891E-15   6.0752362428245636E-16   3.5493987008808491E-15   5.9619879744294195E-14   1.1058560888189761E-13   6.0255985925396342E-14   4.3757849734178606E-12   7.6074878400843479E-14   4.8504007706797375E-12   3.0003860381918158E-15   5.8381119814657297E-15   3.1089454918718164E-15   3.7628773808003411E-13   1.4116658246365437E-14   1.5587970181105259E-11   7.0863760520760221E-15   8.1703080263743917E-15   8.0148121271059630E-15   5.4649752515008131E-13   5.1646724506567937E-15   6.0589092244276158E-15   2.5370537083892270E-13   1.2665682884832435E-14   1.8252407654552720E-14   4.4205590645000527E-14   1.8282421055079716E-13   6.9207430970203973E-13   1.2519925074407464E-11   1.3134142797399795E-14   1.6162971219488518E-10   4.3803492999611056E-16   1.3510335749635608E-14   1.0989469314372429E-14   2.9673199219891117E-13   2.0052928777629678E-14   5.5419614713442998E-15   1.8212343467949948E-14   3.5747811034486906E-14   6.9334320292897757E-13   2.8592787774304400E-14   1.0809977603544917E-13   4.8487884626367151E-13   1.6095776070142586E-14   1.6149996208063345E-14   1.2000370485029376E-15   1.2105555135421875E-15   2.7666521052830130E-15   2.0797653481973652E-15   3.6123134819888564E-14   1.7136238320745324E-14   3.3482054620628128E-14   8.4681044515882007E-15   1.9910165195290124E-14   9.7218584596527987E-15   6.2669776039571960E-11   4.8791332471384175E-11   3.9807353845447390E-13   8.5938317904895293E-14   9.1138357488067939E-11   5.5660016536553911E-15   8.3956055449164033E-14   9.8754811082366993E-15   2.1533172758253092E-15   1.0511627208108562E-14   5.2749166286279973E-15   9.0191282138054749E-14   1.7030670591299442E-14   1.9691098699368073E-13   1.5162468956626151E-14   2.6741289763754870E-14   3.0344999102858890E-09   1.9601846986334542E-14   4.0587008003537873E-14   1.3776841095626648E-11   7.1021946864422431E-15   4.5818319360670925E-11   7.3029035160021229E-15   3.4882550891162344E-14   3.8401630368391715E-15   3.3296988411710505E-15   1.1261857604369032E-12   1.5124980007633395E-15   1.1356210252983260E-09   3.6103949379609023E-13   3.6737448138883273E-15   2.3640370169433040E-12   4.8609750314545133E-11   3.9941969336808490E-07   3.5651487695392186E-15   4.7058926958007928E-13   8.3996625458814519E-15   5.0426780215628275E-11   4.1681580884267146E-10   4.7213656473976244E-13   1.5832027555302052E-12   1.1386637571767552E-11   4.0838278608558456E-12   3.5171422853097556E-12   8.7039438393338630E-12   8.3358864011376254E-11   2.9744749336621519E-11   1.3698108172830039E-09   1.2721752545193005E-08   1.1687816987693854E-11   1.3098445550780194E-12   2.8880892044437128E-07   1.5090410725985087E-12   5.8253985389219039E-09   6.3205172152986854E-12   6.0834316630192818E-12   3.4039996723641203E-13   6.2307110117341974E-09   3.7865567401365391E-09   1.4079275710266029E-10   1.4355654307455611E-07   8.6749145029565624E-12   5.1187806133405480E-10   2.2223226533845990E-10   1.3476781387260882E-11   3.8991605368695660E-13   3.9004746200659558E-12   7.3277173692216457E-13   3.3315168637016250E-12   5.0216104421728774E-10   3.4339416978179783E-06   1.1611279262559370E-12   1.0922707364472716E-11   8.1900615621416277E-10   3.3619152911113667E-12   9.5484785710653754E-13   1.0977979775903600E-12   3.0504803994029829E-10   1.3699245128192053E-12   8.3248964172087730E-13   3.2086040221881164E-12   5.1425534165626987E-13   1.9628268068094086E-11   1.2875708658033183E-13   4.3924986817473013E-11   2.1005649005912723E-12   2.2521244156096795E-07   3.9459601847841516E-12   1.3145598406010332E-13   2.4402514575077625E-12   9.2958119232528888E-13   1.0612394888543329E-11   8.1012564063395773E-13   2.2158010220236407E-12   5.9450313886845297E-11   2.7962732681714334E-07   1.2089311196250283E-12   1.6384257138388475E-07   2.9195150189430065E-10   3.5147788273257951E-11   1.4843757985817625E-12   3.9567442689717464E-12   1.8254716088398964E-04   1.0967312413531495E-09   2.0553553792928105E-09   1.4606685318447922E-11   1.8155264976012950E-11   1.6744268514268626E-08   1.8721617530811717E-09   4.1037655058504504E-13   2.9811846163426783E-12   1.9820856308912966E-12   9.8781106926408223E-08   3.7166431753863188E-12   1.3651410315856504E-10   2.3923379020782857E-09   4.5039407037915100E-09   4.2821128498887357E-13   2.7454261489082748E-13   2.1606796476882336E-08   1.8238650880246514E-12   2.5723108716122637E-12   2.3143734919937817E-07   4.5840795878846957E-13   3.5773318432046801E-12   1.3147485241964370E-12   1.8535887546912204E-13   9.4387826870082014E-13   3.5450463621438479E-12   1.1240986124054198E-11   1.9813940629977602E-12   1.7343376532228229E-11   6.7052469189664264E-12   2.6616329791224779E-12   3.9293880766158862E-13   2.7023940141657212E-13   3.3024731394180310E-10   1.5812939623943562E-12   5.5226010295966002E-11   2.2374151191083790E-12   8.4805916930299503E-13   1.7289446302254647E-12   1.1321825741358126E-11   2.4498667160115643E-12   3.5959420684246720E-09   1.9000629456535338E-09   1.0549603552392338E-11   2.0899901441636985E-12   2.1954235602773015E-11   1.3153262054663690E-12   1.4312133278496137E-11   3.6625918913941307E-10   1.6248120428767239E-09   5.6693057483216111E-13   1.2460248195358228E-11   8.8671117769063146E-13   8.3278797978039027E-12   5.4487842566560370E-12   1.1884539952564834E-12   7.5684153828220076E-13   1.6451934873240859E-13   2.0023920239110380E-12   6.2945140689868202E-12   5.0075395768271925E-13   3.4929837468173121E-13   2.6680150667411328E-13   2.8290900465096323E-12   1.8188274694533606E-12   1.1517076609991641E-09   2.7465195359769965E-13   1.5718268359264958E-11   3.0127391121889125E-11   2.4326987656310749E-12   4.2666117753673223E-12   4.4436919375248780E-12   1.4934679016370104E-10   1.6727819507608894E-12   7.7399841250103501E-13   7.7348159250513846E-12   1.6309193627893112E-08   9.4337485102257651E-10   1.1491988076878298E-11   1.8119670974755205E-09   2.1078584799990568E-13   9.4361039013731766E-10   1.4943981704413564E-11   1.6217721202544479E-12   1.5151387157416378E-12   6.9890628972815222E-13   2.3487388307575164E-12   4.2162426759361917E-12   6.2501987396712656E-09   1.4971083687622379E-09   2.7142035726065338E-12   7.7714765945477369E-13   7.9488876409248525E-11   2.3657890658819673E-08   6.6539021953533466E-09   6.3289636943142344E-11   1.1997148020031914E-11   1.7596123605870131E-12   1.3492469619256986E-12   3.0532629145831615E-11   3.7801759280104609E-13   5.5877688979121254E-13   3.9364128133438743E-12   5.4963624092738765E-09   1.6000534032317215E-12   4.3932467712984083E-11   2.2526102438129319E-12   1.0982454140978267E-09   1.2342980861293356E-09   5.5308883247101315E-13   3.4609744771224111E-11   2.3987179040180128E-13   7.6327756852321771E-10   3.6611996135357553E-12   3.7257920980035612E-09   2.3007748223700904E-12   5.0093507278617566E-11   5.5307212412943926E-13   3.8803790542270508E-12   2.9583908457014998E-12   1.3801962590613338E-09   1.1367918012372537E-12   2.4826721887008736E-12   1.2611179208303440E-10   1.0652131065648005E-13   1.9230517542393184E-10   1.1574014277745218E-10   2.3096356637315830E-11   3.3274801784237336E-12   1.8945152545060679E-10   4.4225321499056672E-14   9.7723663527341064E-12   1.1383606025085286E-12   4.2350499511550835E-13   1.6762329987355835E-12   2.2634878128660155E-10   6.4419753729587815E-13   2.5215619852410283E-12   1.9350141569942910E-11   2.1834947225198069E-08   3.0277124554576658E-09   9.4120047213948367E-11   7.7982465605373884E-13   6.5751465790543340E-12   3.1918581131791148E-13   1.4480143321487037E-12   2.7493730210463565E-10   4.2142806656653767E-12   2.6345888099419948E-09   3.7344241257941169E-12   5.0174505976483684E-08   2.0729932555631685E-11   4.0178477750558992E-08   4.8088074449163068E-12   8.5263816208252174E-12   2.5243343343624318E-13   1.8396982215733461E-10   2.8577422236573642E-10   5.0216494411014201E-10   1.8081086492410213E-09   2.3308789494009658E-07   5.5665708666611153E-11   4.5558472881320791E-10   6.7674818834541785E-13   2.2657213557919742E-11   2.4300603145459292E-09   6.0131409318620127E-10   1.6861730315531528E-12   1.0634778229142427E-12   1.2456577479300293E-12   1.4632760952128321E-13   1.1922034538409637E-09   5.7769197096617424E-12   1.7440715359965479E-11   2.0452317261812152E-05   2.1569192434763577E-12   1.3061193099934207E-11   3.0485409231063858E-05   1.6130705631959316E-12   1.7719406468818623E-12   2.8719268971740560E-09   3.6498251262672876E-12   6.3579016628946673E-12   1.1457477499660138E-08   2.8001744180279502E-12   3.0458171657474811E-11   5.2597224840348693E-12   3.1843925827748328E-10   1.6027611533300343E-12   1.6158889311086756E-12   4.6939017278995706E-13   1.7015864777525481E-12   6.2680133360186443E-11   2.5949884602001890E-12   1.7751298137261260E-12   5.3109282527863387E-10   6.7519167702750695E-13   9.5934265010758621E-14   6.3969661549182347E-13   6.3935567520632605E-12   7.3598899838915818E-08   4.5491297786929485E-12   5.8779075993735044E-13   1.0813542620147379E-09   4.8009305218450323E-09   4.2258434686067974E-10   8.2851795509241483E-10   7.6550385250405628E-13   2.1617020083498885E-11   1.3227772007701683E-06   9.2520763420075546E-11   1.2068174894608933E-09   4.2521003922401272E-12   2.8551846936294318E-11   5.4837549126238775E-11   4.0295453199015803E-13   2.1036936937454754E-12   3.4339774355439611E-13   8.1403779734292661E-12   1.2063644237327404E-11   1.7002682535879722E-11   1.2857299345315230E-10   5.1491887039363235E-10   2.4382186834080734E-12   1.1455030873227630E-11   4.9375772719561401E-07   4.1501828066708319E-13   1.9900591470912762E-10   1.5041820180461918E-10   3.5711920655723352E-12   5.8955837502412901E-08   3.2394807525688379E-12   2.0828446312804560E-10   4.1531380376478479E-12   1.0555587742408884E-12   5.6781036992432928E-12   1.3202665297818322E-12   2.7688310519443089E-12   3.1065255627482663E-13   7.0782955030365038E-13   1.1311728489807328E-09   1.2111707401618010E-12   3.7108752774361024E-12   7.6212488979684741E-12   1.4446431369212070E-11   1.5177565191969872E-11   1.8802883215979129E-11   9.9834421643127026E-06   1.6157126212761030E-10   5.8535451582526246E-11   4.9720744587230990E-12   1.7875917787549903E-12   3.1224580951770245E-10   5.4698983686412926E-11   8.3462092088099706E-11   6.2446952626889091E-13   1.3283746953069005E-08   8.3880370023859271E-12   9.3192811655828421E-12   1.1778654266669855E-11   4.3269386698240911E-11   1.8533708127422777E-11   3.6620173614512497E-10   6.9272525764205541E-10   4.3140606740556784E-13   1.9119456911960466E-07   2.6578975314903368E-11   3.5464269369545791E-12   2.0493722132145807E-11   4.1518608221899080E-12   9.5206679622191122E-08   5.8826020362919285E-12   2.4544761035069651E-12
  2.2351340098865482E-17   1.2987964218769878E-17   1.6623467298015734E-14   9.9449408124423865E-18   1.4587845762487986E-12   2.4620364782100335E-16   1.7961606399726669E-18   1.4715232654899095E-13   1.6100229909146851E-15   6.5439044210886767E-16   8.9311392398287479E-17   1.8804064283116921E-17   9.8440381614977215E-16   4.0576287303312325E-19   2.5433949468480163E-15   1.1941702046587564E-17   1.6479376184808320E-14   2.6171493440261630E-14   3.5312099112330862E-14   8.0006205021210812E-19   3.4256130945774658E-16   3.3330001153556660E-19   4.6554272524963332E-14   9.6649981796184284E-17   1.7325554572694928E-13   8.8778544069215140E-16   2.7223041354639422E-16   7.7443007069557439E-15   8.2648269521229426E-15   3.6633862959777135E-18   1.7370838187400951E-19   6.0427869179689877E-17   2.7527635560662997E-16   2.4399127362158841E-15   2.7895878348900257E-14   5.8811755205465456E-13   3.5219380931886847E-16   2.7119783892196973E-15   1.9968544283322419E-16   2.1187112698263882E-17   7.3150864035378812E-16   7.3332706300893259E-15   2.5517438878023199E-15   1.5383383939817778E-12   3.8613219465457460E-15   6.2176430150419030E-16   1.1752860922089420E-15   4.8378553438298480E-15   4.0924020762712630E-16   2.4713877548678598E-16   1.1468351533887796E-13   4.4699358676217739E-15   1.4157719758858123E-15   2.7294729087387862E-14   5.8755710952657860E-14   1.0821382681057915E-13   1.2813223551673607E-13   2.9765803270071425E-15   1.7012815547230755E-10   1.5523106229756275E-17   4.7457354367793788E-15   2.4122385668779769E-16   8.4912462928990464E-15   4.8706987014689431E-17   1.3360220063184558E-15   2.6552344831069405E-16   6.6023026571699206E-16   4.2987593439539810E-14   5.4583321518529965E-15   4.9739904153680298E-15   1.5198513658223139E-15   9.2654252140517565E-16   1.1203491153676052E-15   6.8357160500467577E-16   3.4318002881337492E-17   1.3661964500603154E-15   5.2232470183438811E-17   1.4971787463305264E-15   4.4903425537561563E-15   2.1728831071067474E-19   1.4935198203665028E-16   1.7788915553743520E-16   1.7932361917644829E-15   6.2831392049412451E-12   3.2625311926353011E-11   3.6602387048601710E-14   5.2665988855555997E-15   1.7466128326130897E-11   6.0525270546400525E-16   5.4562736969437761E-15   3.3642365700355266E-15   8.6732624832042221E-17   1.0374690368550556E-17   7.0802288504341156E-20   4.0441061195206858E-15   4.9026720701087477E-16   5.3965419671113606E-17   8.9919836457468386E-16   7.3428636454547620E-16   9.2338867379414938E-10   1.9965328229507778E-16   3.1588397965541667E-16   1.1338334994655446E-12   1.9412529746609196E-15   4.8204820423361285E-12   1.9655577127441799E-16   5.7344056698862940E-16   2.8019318382335498E-16   1.1677729684859232E-15   2.8936522904225927E-14   4.1234920728764323E-18   2.0474698385336733E-09   1.8800399469188344E-15   1.9967978623342209E-15   1.8525230794747614E-14   2.2372681755832746E-12   5.5336984281380271E-08   3.4071906743456631E-17   1.2956350700779234E-14   6.4212870784929970E-16   6.9453046238668568E-13   5.4366491349264466E-12   1.2217576948059707E-13   1.1980427669845451E-12   3.1127841588610931E-12   3.6863776994014655E-12   6.9997416900816868E-13   1.1614027354652175E-12   1.0773362182751337E-13   1.0456253348457431E-14   6.0322850495739777E-10   8.5718913611111266E-09   1.2148841744522822E-12   9.0478561711187464E-13   4.5829188478033857E-08   1.5080894246534814E-12   1.6578845327167306E-10   1.3131902575172806E-12   3.5704146226726197E-12   6.9325639431258029E-14   1.9724818588531710E-11   5.9689147450426440E-10   1.3274053916247216E-11   1.1004637482701878E-08   6.1541040088945062E-14   9.5154407513965294E-12   2.8799182218658257E-10   1.0604118695805973E-10   9.6433257640133874E-13   1.8947589735963312E-12   1.4637428937710362E-13   2.2452163989117430E-14   1.5434745078672852E-11   1.1006183629693570E-06   8.5519881688934759E-14   2.3602059186070710E-12   6.1092923784185621E-10   9.6166135527091267E-15   4.4383611418784274E-13   7.6432140570843755E-13   7.1309116730453463E-11   1.1545654758381535E-12   4.1932361191750439E-13   4.6688331159461701E-13   3.9170952130260367E-13   2.6939167030102363E-11   8.7508369281966685E-15   8.1662495949955339E-12   3.5297508774763939E-13   4.1361853605344139E-08   1.4323718006388863E-12   5.6733715074792655E-14   4.5654109766193525E-13   8.9254415291069927E-16   3.5181863686431177E-12   6.4597894046096347E-15   1.8890390610522599E-12   1.6365466377086775E-11   2.7483369976252633E-07   7.5100689656542490E-13   3.4703692647755812E-08   7.0410957283918975E-11   1.2664286448474555E-11   1.3069160329254641E-14   4.0466761580753649E-12   1.8607775301415956E-05   1.3837311716064362E-09   3.6708637915511547E-10   8.3791701891636784E-13   1.3319803274684367E-11   6.6370285019246740E-09   2.2645152109835947E-11   1.2192197626065383E-14   1.2685112825647929E-14   4.1415294934374764E-13   1.9506416977920700E-08   4.2214973702107794E-14   4.6728470058005936E-11   4.4189613131605658E-11   5.2226236310788703E-09   5.8757780536531580E-14   1.0660776739773805E-14   4.7594381210796272E-09   1.8689896768789861E-13   3.1300993861361397E-13   3.5140444569321064E-08   9.8264986244429676E-13   2.1123192178235972E-15   1.7085938423350170E-12   2.6518657882334661E-14   1.1505476300741916E-13   1.6145700324452890E-13   4.0933873382397231E-12   1.1435322319783116E-13   5.2883453511442710E-12   5.2947196546614984E-15   1.4233404013519866E-12   2.1379619733137917E-13   5.0746756176499304E-15   1.7266924387169236E-10   5.6934906425718737E-14   4.4728893635478098E-11   5.1881649894153186E-15   7.9195594382170639E-13   7.0129925363144363E-15   4.6243954639375785E-14   7.9690439558140562E-14   1.1064368637851210E-10   3.9304571101591762E-11   2.7650883972973358E-12   2.4470235537178901E-14   1.9545602649524038E-12   2.4273883246439223E-13   9.2198943611967801E-12   2.4262288802077062E-12   2.3898065935360569E-10   5.9741429663069832E-13   4.5386012283681175E-13   8.2349535708054651E-13   3.3971152398261204E-12   8.5488689261369308E-13   6.2746292509823167E-14   2.5711391784004421E-15   1.0445117693685635E-17   7.1866216802224154E-13   9.6420363981191772E-15   1.4011654958577847E-13   7.6245328949690230E-14   1.4704014238749879E-13   3.3860656654067480E-13   7.0492645823515661E-13   9.3342271382023840E-12   2.8022934557224853E-13   7.8084067130653062E-14   1.3847680203756002E-13   1.7871555259882097E-12   4.2889665199872787E-13   8.8968270882400780E-13   6.0809368737552327E-14   7.8671756900482476E-13   2.9718743242272586E-14   1.8057875439080605E-12   6.8362541470202751E-10   2.3560625828572387E-10   1.8719427297463406E-13   1.4150433764901138E-10   6.6587286335897027E-17   1.9299006463177450E-10   3.9515488863147853E-12   9.9069337839502512E-13   1.5065788196395759E-13   2.5996868862437251E-14   1.8464412279394942E-14   4.4986466766956821E-13   9.8807972218373489E-09   3.8131673532164177E-11   1.3842009191717065E-13   2.9980601108985816E-15   3.0859731017669141E-12   3.1617021797620984E-08   3.8445170829655255E-10   7.4914159749481725E-12   1.9334586105308759E-14   1.1384977855812500E-14   3.5329438006116133E-13   1.1111377616875230E-14   6.7973517649662482E-13   9.9797387749251617E-14   6.4869658331626334E-13   3.3833027267191714E-09   3.7597124206575720E-13   4.0860331121870522E-12   1.9016333052093667E-13   2.4522044736666390E-10   1.2876277277104987E-09   2.2614703083595934E-14   5.3878981716503954E-12   3.8388532877369547E-14   8.3255448256070646E-12   1.0616917860176498E-12   9.2155733008696084E-10   1.6438240262587807E-16   1.7371015540336925E-11   1.6677221523248053E-14   5.3314776429379551E-13   3.6910667242777971E-12   4.4353642888098752E-11   3.4669617473912841E-13   9.3256350647821019E-14   8.3781268715164417E-12   8.6726565870747860E-15   1.3774486740567631E-10   4.5527409810752906E-12   1.9024790347659419E-12   2.2546150373337828E-13   5.5943244420489472E-11   6.6427370749728628E-14   1.5470903457875486E-12   1.1891635777486042E-12   7.8019721009973608E-13   1.3895659667897841E-13   8.5306306198960498E-13   2.4632533638397290E-14   2.2109638391342596E-12   9.8112715142371299E-13   1.3840718788343269E-08   5.8782122466624412E-10   1.5692147973238331E-12   1.7855645382085086E-12   7.7539273936387113E-13   1.5653109983742309E-14   8.4127525872603532E-13   3.7294977663485032E-11   4.4283620859110843E-13   5.6398931663051835E-10   2.5002389463627379E-12   7.8055694804657582E-09   1.3526323760903321E-10   4.6821023001209309E-08   9.6116061440022074E-13   3.1624578414504353E-16   1.9542714962592845E-13   9.0668571642747002E-12   2.4305419664686022E-10   3.7236448856437990E-10   4.3356712295680066E-10   1.8757905461199332E-07   2.9735500326202351E-11   1.3044440133164085E-11   1.3390675303707689E-15   4.5860446963736168E-12   6.2102611633094145E-11   5.7574046836691142E-10   6.8393433057706421E-13   5.9917800244998703E-13   4.7945200707184078E-13   2.8425813816154631E-13   5.1279206787692263E-10   5.7552758678906861E-12   3.1121280532860850E-14   3.1322134180128677E-06   4.4837215244810617E-13   6.6744165397881231E-12   3.9336281691691278E-06   1.9885265728472754E-13   9.8793298442091466E-18   3.7122635064113135E-10   9.6407440833139874E-13   4.3115938227138707E-12   5.5838798763858021E-09   1.6435728216581983E-12   7.9317042822285063E-12   5.2492631613542220E-12   5.2376605919275263E-12   2.3240958862043960E-13   3.3668786845448855E-12   9.8536419517949104E-14   3.8804469244947355E-17   4.3947053122689586E-11   1.2586748627093467E-12   2.1578907952277142E-12   8.5997298719707961E-11   6.7942976320075118E-15   2.8771955014374414E-15   3.4312087124116413E-14   2.2041020505034220E-12   3.2653812906815016E-09   5.0508033837999920E-13   4.1451792969576479E-13   2.8895044809444306E-10   4.1249327745243707E-10   1.5722969124359186E-11   2.6779974808369623E-10   2.3381347220948836E-13   2.3034221824390444E-12   2.1763755205116963E-07   2.1394814559004021E-11   5.1128979705139904E-10   6.2650591458130384E-13   1.5372170762931221E-12   7.4213700372598607E-11   3.0245877673462913E-14   8.2711873955915808E-13   3.1814325305979401E-14   8.0717562660586635E-13   5.0135385067058022E-13   2.2490223388304814E-12   9.2233703435384402E-12   5.2484542768225406E-12   1.5372331729078481E-12   2.4201254509420787E-12   3.3440217287593929E-07   6.2551146911028882E-14   1.7230940796217353E-11   1.7977617920820220E-11   7.2137336508552255E-13   1.3186171113232262E-08   3.3620989271562278E-12   1.0947307055808279E-11   2.2093608946787609E-13   6.9554304378714833E-13   2.9037295226232677E-12   1.2127709944164855E-13   2.5850884560268698E-13   1.3096314478844504E-13   3.7516209912073496E-14   3.8111239160000986E-11   3.0255813070961968E-13   5.1140057791275724E-13   5.9219336158650149E-15   3.4136020387995418E-12   6.2553440747532879E-12   5.4205230435170604E-13   2.1910757658521670E-06   9.5733700637393545E-13   1.2599525065947714E-11   2.0667709708073720E-13   3.6315069485639625E-13   1.9080314016895325E-12   1.0765195899022062E-10   4.5312725104678562E-11   7.0451139289937100E-14   8.9498803429998162E-10   2.2560858000855419E-14   2.7719972159804948E-12   3.0293876033001507E-13   1.1879635536617579E-12   6.5556127601883955E-13   7.6144990345093606E-11   3.5511361458521884E-11   1.2572938353632189E-13   7.1640138322611790E-08   8.1074135151659168E-12   8.5336703422371602E-14   7.9651272247120329E-12   5.5982670842127637E-14   2.4368110584398152E-08   2.1572126627651726E-12   5.3492377294438976E-12
  3.1084993070152758E-15   1.0261279793414473E-14   2.9822758710456570E-14   2.6180030201967839E-15   1.2311129900786369E-11   7.9141530193554435E-15   4.6535528149031987E-14   6.7796152903931226E-12   4.9732974718505058E-13   1.2132358746963562E-14   7.6941819111603177E-15   1.2410137904034335E-15   1.5018629009864023E-14   8.7650410397409671E-14   7.8609244885301028E-15   2.4307126798889583E-14   6.5951201251398324E-13   2.7762718518423821E-11   3.3551398838289163E-14   3.7293962667636446E-15   1.2628443789910680E-15   4.8281166320140422E-15   5.1810071180832867E-13   2.9609680749549632E-14   1.2662524564908347E-13   6.1306642351834908E-15   1.3715048336898867E-14   6.0916079737877304E-14   3.2955427518310604E-13   8.2057599024068748E-15   8.9406873000910395E-15   3.8785215084828934E-14   6.3130767034302675E-14   6.6417568449245941E-14   7.3637526942308423E-13   2.8469804109595565E-12   6.6998018353187561E-13   8.6482179663026044E-11   1.5313196731348162E-15   2.2216023016496819E-14   2.2263375859300078E-14   6.8030500040050847E-14   7.0530371033410411E-14   1.5336905380599651E-11   3.3001621447390708E-14   1.0403953045029446E-13   6.4244705161403180E-14   1.1846591749568150E-12   1.9195242552377001E-14   6.9083779397271157E-15   3.2365832869359408E-13   9.4701702883828865E-14   1.2073127930583638E-13   1.8398091599652535E-13   4.4472343983094101E-13   1.9442320086509429E-11   1.5004177360123288E-10   2.6152464149268660E-14   1.7430333923385931E-11   1.3888734128981275E-14   2.5412964075927242E-14   4.2484222662891566E-14   2.8241166664351168E-13   5.9079268605152194E-14   2.1462351062261349E-14   1.4903911485836251E-13   1.6150752577090542E-13   2.2367433817975376E-12   7.1328120035408717E-14   1.4982221258925326E-13   1.4109783388881976E-13   2.5406061251215303E-13   9.1386511025608488E-14   1.2392696175519971E-14   2.7696429582121067E-14   8.9244085324879284E-14   3.8875615937410212E-14   3.2718260634247636E-12   1.0791526098756473E-13   1.7354757176075943E-13   8.4666260277715199E-14   6.7858934119864729E-14   1.6460972851629529E-13   2.0339743011364608E-09   2.1063043154924090E-11   4.1254949712097658E-13   1.4452382518091298E-13   2.5935233473622510E-11   1.0887762870612238E-14   4.9482316632431839E-14   6.7725487321236900E-14   1.9529867993204041E-14   2.0143766290939025E-13   5.1249615862673051E-13   4.9556203037754470E-13   3.5968625909111844E-14   2.5404689394244999E-13   1.2389630541702210E-13   6.0034861419520869E-13   3.1518275611655220E-09   9.9712024521103074E-15   1.9213353554642288E-13   5.2272972057430996E-10   5.1005968653288162E-14   1.7022930529413343E-10   2.5265877120422555E-14   9.4308526358937535E-14   2.3436986478470596E-14   7.9520314327908683E-14   3.2647372267382208E-10   3.5740370890068747E-14   5.2816476877386498E-12   7.8921618078544399E-14   5.1977487242671993E-14   5.8329642985551032E-13   6.6996176683000732E-08   1.3477813019664480E-07   7.3691493885005880E-15   4.1376784279029342E-10   1.9534842347813237E-14   2.9070177462121926E-09   1.9219915812463917E-08   1.2083924265590535E-12   9.8717773446858515E-12   6.0867440490056046E-11   2.3006706928736647E-12   1.2768055255050702E-12   4.2027019924186281E-11   9.3153061622589520E-11   6.8114345022581116E-10   4.7087632819908131E-10   1.1659622328718856E-08   2.9934881500105414E-12   1.2531356475273572E-11   2.2681659802485381E-07   4.8358178420041772E-12   3.5282236389261818E-06   1.4614482983157496E-11   6.5328796111412049E-12   2.8298802768886830E-12   6.9036448223673198E-11   8.5920202902277207E-10   7.9844284971560751E-10   7.1198939695045847E-08   2.2782412596551165E-11   1.6425764685627342E-10   3.0602616179779532E-11   3.0453326964608053E-11   1.6992424816243410E-12   2.9444559310556953E-11   1.3463843679308548E-12   4.4795307231203452E-11   5.3251798610128421E-08   3.8204214418954856E-05   1.8660771952268864E-12   3.6188854457039827E-11   4.9641436060852930E-10   5.9839416587425678E-12   1.0517052551879323E-11   6.1462989477773540E-12   2.9728687894666124E-08   3.9230958437543507E-12   2.5789335912115631E-11   4.7238172181730205E-11   3.2345341290362111E-12   6.4295486737131444E-10   5.7198334092277860E-12   2.2785222857929095E-09   6.4572989316873895E-12   2.4128697175852758E-08   8.8923669148468936E-11   7.3653150403376196E-13   2.8741531755753503E-11   1.7384463449089047E-11   4.3128083170457828E-10   1.9790319515842337E-12   1.0211114702446180E-11   1.0331330165578729E-10   4.7055086318886727E-09   8.3401551582102291E-12   3.0098988079970513E-07   1.5429080465411896E-08   1.4954435533444199E-10   3.1925718623752337E-12   5.6275706437856510E-11   3.2564375546491135E-06   6.0063912930758250E-11   1.0229525033341785E-10   1.0318839583499796E-11   2.1545012562825934E-11   1.2287675605411662E-08   8.3843655877833724E-08   8.4204064275409385E-12   4.4250133867698211E-12   2.7648685012484725E-12   1.4357683895645219E-08   3.7867037888992800E-12   3.2010210595415819E-10   9.6594632233635603E-09   5.8494291970595502E-09   1.9732495359814544E-12   6.6840017135728233E-13   2.0622380962736141E-09   1.0812732611434522E-11   1.7312178438092536E-12   7.5449705131395992E-08   4.4021112098652803E-12   2.7871171673800553E-12   3.6872171528092551E-10   3.2409649392446576E-12   1.4794571904137381E-13   7.1204959000270238E-12   5.5728843353431175E-11   2.8561207857712099E-11   2.8783595617816603E-12   2.6932357371049239E-11   7.5535711895832006E-12   5.4692724984215148E-13   4.7762768280738665E-13   1.6284191685863452E-11   9.3818664358151017E-11   2.0513254779564257E-10   7.0853908267573477E-12   8.0627554151641335E-13   2.5198047919198851E-12   8.2865889425185988E-11   7.9769055619092828E-12   4.4213949057012254E-10   4.1048538353389620E-10   1.4285454530494108E-09   3.4474301689804892E-12   6.9252351233037135E-11   4.1262824499477841E-12   4.1862182577482629E-11   2.9041319854654290E-07   6.5953039283033741E-09   1.1767488183694767E-12   7.4775681866592777E-12   2.3269547523038012E-12   1.9693728167859631E-11   7.1968089780524110E-11   9.2396554632435768E-12   7.7591025294232659E-13   6.0964101270532504E-12   1.0520190680940345E-10   6.4558321787016228E-12   4.2001734238255786E-12   3.5420323515253127E-12   9.6737678781101784E-12   7.8193671876563909E-12   7.0204561090229058E-12   1.0493459785771916E-09   1.7074619006207696E-11   7.7395142779692108E-11   1.5185508417870009E-11   4.8366250606232703E-12   2.8269906516797783E-12   1.9790127529156165E-11   6.3330622288776106E-11   2.5508280250174346E-12   6.8827999176915019E-12   6.6998408916547950E-09   7.8366891503991345E-05   2.4280411163341508E-10   6.5266269771329227E-12   3.5153076623616663E-09   2.1441488521239733E-12   1.9102497306304133E-09   1.1833490554986085E-12   8.4708419607717016E-12   9.8196902879253662E-13   1.0037670849520830E-13   6.1071121156073793E-12   6.2210269114627773E-11   7.8621588480791850E-10   1.6150195578891638E-07   1.2050742302365006E-12   6.1263161195581277E-12   2.4548094157721302E-09   3.2499482636897500E-08   1.2696461112694152E-08   1.1334489651660351E-09   3.6551418642793977E-09   5.4110611047443308E-12   1.1988075018883686E-11   1.1067173590267117E-09   2.7897572756427404E-12   1.2124855091242253E-11   1.6634723955290952E-12   8.1362037494612681E-10   8.3060871219658003E-12   1.1146387705876176E-08   6.0133648298813819E-12   1.9112321574054147E-10   3.1531546455507771E-08   2.3157523935504399E-12   5.9838367216082069E-11   7.0234714744179017E-13   3.1535087691780824E-07   1.5232310838134772E-11   1.0011010226324722E-10   6.3488811382214580E-11   2.7006808598672730E-09   1.0786874380409705E-12   5.0324454450848569E-11   3.0334838554305711E-11   1.2920481765098049E-06   1.6825770966562173E-10   3.9270244772269273E-10   1.0016248333675512E-08   4.8064220103858762E-12   7.9372710072632216E-11   6.7592632685934894E-08   2.3968327550012987E-11   6.6249734633095547E-11   1.5676698434511185E-11   3.2278365444034991E-13   1.8170346403333861E-11   2.9652129895758442E-12   1.0016747964894923E-11   2.6933528532803593E-12   1.5896382584085287E-09   1.0352227304003835E-11   1.6457651679312832E-11   3.1726210066981505E-11   3.9856838828079173E-09   4.4655800250747606E-10   5.3674876690069083E-09   6.6280355024315991E-12   4.8578611170968356E-12   9.8102901826918765E-12   4.9407828637249490E-12   4.2654209931057540E-08   1.3648234120339876E-11   1.4922523992359433E-08   6.3039895133161946E-11   9.6293872108526683E-10   6.3956214192949756E-11   4.5330761206097065E-09   2.8014550232418599E-11   7.5445139462709726E-11   2.7756707563186118E-12   2.0733787598448061E-10   1.4108618355839737E-10   1.5471929437540465E-09   6.5657708063658165E-07   1.0929429130664513E-06   6.4845263302330404E-11   5.6204624002230011E-10   3.2643617255060966E-12   4.7678478266258968E-11   3.2104754936747096E-09   5.0311402491040812E-09   2.8860830692781578E-11   8.9041105084745183E-13   7.6042138704964783E-12   4.1650223824906521E-12   3.9462461488599395E-10   2.0695205797823244E-11   1.6892915981195053E-11   1.1300267200496467E-05   8.2358231706729041E-12   7.3974138644895751E-09   9.4140003882991154E-06   9.9633909457250076E-12   3.8634198235183210E-11   2.3104786463823909E-06   2.8617198895175997E-12   4.0858951085042451E-10   4.0047385583488013E-09   1.9069498087834092E-11   1.2439731553325968E-10   8.3940446705188144E-12   1.8298353754103245E-08   3.1757298700627316E-12   1.5498659075213911E-11   3.4255056525334118E-11   2.0333909061293741E-11   7.7020378879413147E-11   8.6535831559016939E-11   1.5657719735338813E-11   4.5288846928012258E-09   2.4985637153174853E-12   2.2090694373142019E-12   4.4623028361505276E-12   1.0906286844390476E-11   4.1163054797977921E-08   7.0092616697356866E-12   9.0533602040792539E-12   3.5947395029910820E-07   5.7216415357982887E-06   4.3360243614197616E-10   4.0794435519448423E-10   3.3011811165995751E-12   5.9369257116520952E-12   2.3684350395513862E-07   1.9230548242265801E-10   2.7168925143548730E-09   1.9948935486133066E-11   1.1436409776574835E-11   5.3661191387985979E-11   7.5235119828592603E-12   1.9875980888451980E-11   1.4086495274832352E-12   8.5222695710618262E-10   1.9144856784420846E-10   2.0692339711361046E-11   1.0157933755298501E-10   2.0232676085621018E-08   4.4558534575875458E-11   3.7978699570717903E-11   3.6148418269934494E-06   1.1603151102203594E-12   1.7820771477948035E-07   1.6672848665528800E-10   4.0227347917897111E-12   1.8836752471410928E-08   7.2645857941088046E-12   1.4554736372625977E-08   1.8628275541509941E-12   1.0668691807655266E-12   1.6477025298406071E-11   2.5745153326620528E-12   1.2777450685561501E-11   2.9537812790680317E-11   8.3452593491479962E-13   2.7507887643746826E-10   3.8338259943669943E-12   8.2165873715986175E-11   1.8153141244971649E-11   6.3498746704226212E-11   4.6506875857225055E-11   3.5472529427907556E-09   5.4308482538493597E-07   7.7747900335757882E-10   1.8252715788239772E-08   2.9678265386779885E-11   3.5011930147233800E-12   5.6658615356776272E-09   1.8849848115449602E-11   1.7775353377738093E-10   1.4901877810101050E-12   6.8879903961746028E-09   2.1198393902313651E-10   6.7611777830052184E-10   1.5187622885504420E-09   4.0243580953848421E-11   6.1608217007820817E-11   5.2319392155156929E-09   4.1796555383433653E-09   4.6705500654069774E-12   2.8955030836637140E-07   3.4859515171855168E-11   1.7008696620327308E-12   4.4270315731129967E-10   2.2666445918147509E-12   2.8751014652070875E-07   2.4582465758440865E-12   1.1629743036233029E-11
  5.4157419127339907E-16   1.0998646002637610E-19   4.0657950250006532E-15   5.9923256129037757E-19   8.4297754425154096E-13   6.3174053829092953E-18   4.8337644728637055E-14   2.1625222179271266E-14   2.8979652497062764E-14   4.1388166332917493E-16   1.4004261414065645E-17   8.4108805408254124E-17   1.0399157925943883E-15   5.6887478332820002E-15   2.7764781519764078E-18   4.4478183142814606E-16   4.5634848471917570E-13   1.3138993811717648E-11   9.8642823936686645E-15   1.0780177952317795E-16   8.9607846579843403E-19   1.0816260794663049E-15   1.1198745885159863E-14   7.3646239587303112E-15   1.1077456934998454E-14   1.2943967616746015E-16   5.7998816703066211E-15   3.6140095031574347E-14   3.3765604026343234E-13   3.2707353974414279E-16   3.9722092747180607E-16   7.0093676148773674E-16   7.6903205131635417E-16   1.1055223060221302E-14   2.3705619338228371E-12   1.3023863800490834E-13   1.6512424409322764E-12   2.8377372010249415E-11   4.9765062987151418E-16   2.4594326986863018E-15   3.4715857216944839E-15   1.6024216986528656E-15   8.0117214729986241E-15   7.4919933332625544E-13   1.0052523094371742E-17   1.2314692181899338E-13   1.6931753635257088E-15   9.6828353285778406E-13   2.9325300079475920E-16   7.3546558974678332E-15   3.1217077488022555E-15   2.1325604606967819E-13   1.0749980545656414E-15   1.0249009181222899E-14   2.7808194896246149E-14   1.2469729711842096E-12   2.3225593159282244E-11   5.0731277898100889E-15   2.3928322573631402E-12   9.2910830501943308E-18   1.4270179697986595E-15   7.2258770524892633E-16   7.9625415249767277E-15   1.0238314675437627E-15   4.9261171795237674E-16   1.2786249261266054E-14   2.4649246677757448E-16   4.8346202253088407E-14   5.9287492897088410E-15   2.3866948671114987E-15   2.1715467470167587E-14   1.4636492492720606E-17   1.4075117729357758E-15   5.4773787131244249E-15   2.4875653926700180E-15   4.3021984197408130E-14   8.0473299245445622E-16   6.5441752122809724E-13   9.2492135260188569E-15   3.1334229208132468E-14   1.5273350216441080E-14   3.1386334737460524E-14   3.8152946444658406E-16   2.8239327070326989E-09   2.4382048327604455E-12   2.7787257631606200E-14   2.5933472097397772E-16   4.1247160230793976E-12   1.3277530132737468E-16   1.4305442156710499E-14   1.5042923518079132E-16   7.4015797590286871E-16   3.3264310667538166E-15   6.1583002237962167E-14   9.3483517176228371E-14   1.1923924720283009E-17   1.9915776518052427E-14   1.7624794815305341E-18   1.5748839294661180E-15   2.1135511015670511E-11   1.1650049283592333E-15   4.5297149469072755E-15   9.9101217493549061E-10   1.6830610084212744E-16   1.8370987228016147E-11   4.2134938791346823E-16   3.5573270396860029E-15   5.1435172626780010E-16   7.1698689628117476E-19   7.6730658142156383E-10   1.2060839425181276E-15   1.6282298654202172E-18   1.7517525763104314E-14   7.4330891574555709E-17   3.8557487567350905E-17   1.0256321570491964E-06   1.5190474835978745E-08   2.8333831468797308E-21   5.0343744169152248E-09   1.3261218125771547E-15   7.0012218452248163E-10   4.2518736473292832E-07   1.6233472469481405E-13   1.1333936163360061E-11   4.1008739827957417E-11   2.8119191957414371E-11   1.9104562032803291E-12   9.5538228848842998E-11   6.7962623276238562E-14   1.0864426237775816E-08   5.8406482769300000E-11   6.3798901293099113E-09   2.0789447923583564E-12   1.9536724912687733E-12   1.3583363468848277E-08   3.1745266576110680E-13   4.9829021135023209E-05   7.9629486487777309E-12   1.6483700688508133E-16   1.9859087187629715E-14   7.5999871554272137E-11   8.7743283866984622E-11   5.2793598989380819E-11   4.2848030967083465E-09   7.6411772445968716E-13   1.9278776567017306E-10   1.0047143467862245E-11   3.6762413507744370E-12   1.5800520055565679E-13   5.0188330991170187E-12   2.2600371814789291E-13   4.2331562020374115E-13   6.0336119633461049E-07   2.5365910317254979E-06   7.6640234837806996E-13   1.3155532626272025E-11   3.9636765846356803E-12   4.3915381758766312E-12   2.2073996301982058E-11   5.8488579092719602E-14   2.4861916637469887E-08   8.0072253045640229E-13   1.0224030064926498E-12   6.6040496518281013E-11   2.3479294219913060E-12   6.3067418617928212E-10   2.4424535882108393E-13   2.8100559181270279E-09   5.1081994390229951E-12   1.0010341642064851E-09   4.2679294155097993E-10   5.5601598976572314E-14   7.0138837313126104E-13   4.2452211114120371E-14   7.4794548003434559E-10   9.8454763150539482E-14   1.3872674368441225E-11   8.4835287438820531E-11   3.7972435413275586E-11   2.9124966976130518E-11   2.9855546649518511E-07   1.7650889501030578E-08   1.9866249647207525E-11   1.9977088511494746E-15   3.7963086657119969E-12   4.0235763228864919E-08   1.4566406791915588E-12   2.8413240386362701E-12   1.4793167813669119E-12   2.7595810865902787E-12   7.9596209815360166E-09   7.9631360356329558E-08   1.9167042150019140E-13   7.2821529895415534E-12   8.9361064532749920E-13   8.4872768664816569E-10   1.1427422670122072E-13   4.6574842503817092E-12   3.4072987679491125E-09   4.4803869876242064E-10   9.7980911976858259E-13   8.2108358630813527E-14   2.7953432175079273E-10   8.6994703684307208E-14   1.3020783061779392E-12   8.7102941778423305E-09   2.4650990169351376E-12   2.1303106233063985E-14   5.6715730158088980E-10   1.0893080652691728E-11   8.2108067123206525E-15   8.7046124805785921E-13   5.0283254472907384E-12   5.5918899632084441E-12   3.9368543390501003E-12   1.5352112307799488E-13   1.7587487456088408E-11   6.0369830273410006E-14   4.3360037888237624E-14   3.2865712738113312E-11   1.4491698411104951E-09   3.1357309806649082E-12   1.6322933739756604E-13   1.4361011692829121E-13   1.9659976214656012E-12   6.9231772429744606E-11   2.7918799990786052E-12   5.2180820516432310E-10   2.3076085339033378E-11   3.5422690564649778E-08   9.6199519290540641E-14   4.1045307628028041E-11   2.0307554147993673E-12   5.6812379910802645E-13   2.5281017812698837E-06   8.1477008058489612E-09   5.7427063265214689E-14   1.0368785482149886E-12   8.6443064724201826E-14   1.4428548979208709E-12   1.6889605501453341E-11   1.7229200904504705E-15   1.0881815867436321E-13   4.4167087443852109E-13   6.1298110123254660E-10   1.3150628607937232E-12   2.9751215654546483E-13   4.9350776903226532E-12   3.2520935841925719E-13   9.6894700711180226E-15   2.2855802274461967E-13   5.6403399092055429E-12   4.4219013152479299E-12   2.7618317851324575E-14   1.5599126978524504E-11   2.6869862578559062E-13   1.1378753575364132E-13   2.1757443103504127E-12   3.3514279310520920E-13   3.6444988682791695E-14   1.0399278443270780E-12   8.1110071195044234E-08   2.6969687652415874E-04   3.7699465507894140E-12   9.3735476315192505E-15   1.7385417097774764E-10   1.0002705430443659E-12   2.0766769798733966E-10   2.6513805318065455E-15   1.7361349199674057E-12   3.7585335078392145E-14   1.8532408748228297E-13   8.9354915757095744E-13   4.8455124101746306E-10   7.8459195624242939E-12   1.4853547156431576E-07   7.3847800744292840E-13   5.3341463652293509E-12   8.5356226538639070E-09   1.9702683430457398E-08   1.9567247436147801E-08   1.1464325187510681E-09   6.1105676299051289E-10   4.8230097749624852E-12   4.5621987604713650E-15   1.6530614249180817E-09   7.7617338831871954E-15   4.0609124072089852E-13   3.7809156027345890E-13   1.9160381908253366E-10   1.6394681746696060E-12   4.1475559574275496E-08   1.2910430871825709E-11   1.0116394003661163E-11   4.0200090004093464E-08   5.1114287467153450E-13   1.5208107553393051E-12   8.5642586091139201E-13   1.2252387081721994E-06   8.7381500922987210E-12   9.1075929769497980E-11   1.1224068865465417E-10   1.0599450833920295E-09   3.4401325450959523E-14   3.6168648899473572E-10   3.2471601135044931E-11   2.7358630823763636E-05   2.7230813578778234E-09   3.2583384527578719E-09   1.9639052069575572E-10   1.3803853433387121E-13   8.7700648791755143E-12   1.7114504233689094E-06   2.3174566326715709E-11   4.5946187539255901E-13   8.0746900260455399E-12   5.9148036094131672E-14   6.1630001573091363E-12   1.0697715468488725E-12   1.7222768706481936E-13   1.8148032240307529E-13   5.5084478137737074E-11   1.4690312597994884E-11   1.3550978015545095E-10   9.3120033276249270E-12   4.6988854936042030E-10   1.1116139444974062E-11   8.3852187257930538E-08   2.7222236183998130E-12   1.5419911942972036E-13   1.2703156851665515E-12   1.9242555057385303E-12   7.1613081137813541E-08   2.9102774454616418E-12   8.6314805141491947E-09   1.2635587597531317E-12   1.1412589076568968E-13   3.3121091417337901E-11   8.0267063881589833E-10   1.0251824632869175E-11   2.5374336761677166E-11   1.2174265338360318E-12   2.4091624563060345E-13   3.8009032865020502E-12   5.3080369314484245E-12   2.5269886640514252E-07   1.7163283557243309E-07   6.6867239958620967E-12   2.3562096347277598E-12   1.6980950144870463E-13   1.3617482399152537E-11   1.0236770998472456E-10   1.6780222971951403E-10   2.8426354926312957E-13   1.7532715635336996E-13   5.9737744492722987E-15   1.3940293384219743E-15   1.0267969203148796E-12   2.6202768669214761E-14   2.5138137527149379E-12   1.1093363284442961E-06   9.1879721424398801E-11   7.3116846508573500E-08   8.6989175452340842E-07   2.2100358694763562E-12   3.2559121769242826E-11   1.8549147367360541E-05   2.2066398944969491E-12   4.2687733891401689E-09   1.4545777309174068E-09   1.9910799888769985E-12   8.7431877494059536E-10   1.0860487713149048E-13   2.8700599053573836E-08   1.5114330364921139E-13   7.9120981948524465E-12   1.0631821223496991E-12   9.3483721825170193E-13   1.7188422402759686E-11   7.8933662805836083E-12   4.1772137397181574E-12   7.7028650978033402E-10   1.2786572074439505E-13   6.3151979911689935E-14   7.0390986029166364E-13   3.4147945956171868E-12   1.1395081896304322E-10   4.6543923194009819E-13   3.0548551376706493E-13   1.4470234600432893E-07   5.6698124761298187E-05   2.7360007797928027E-14   5.3239083661415106E-11   3.6945500912415051E-14   1.8748326893419223E-12   2.7127953434621474E-08   6.9939931413852224E-11   8.8761239646907219E-11   8.7498713848221055E-12   1.1608507615709496E-12   1.9863887215963531E-11   2.0559245023938686E-13   1.8364879410991554E-11   5.3532987543002358E-13   1.6975247359098693E-11   1.4031667658336508E-09   4.1261723728964088E-12   1.4494983085069211E-11   1.8563848669882982E-08   1.6489511177321081E-11   2.5149053183086436E-10   5.2741637323319422E-07   3.7698781419253688E-14   2.4839866589072485E-06   1.0101517822063766E-11   1.6581396256998397E-13   4.9482071941044974E-09   3.1545186941126789E-13   1.0921693834275758E-07   2.7686658519950253E-12   4.8973847670269800E-13   1.9286694255036993E-14   8.0320755959847929E-13   2.3499044931901905E-12   2.9741568413377915E-10   9.9159936212073887E-13   3.1608039007589150E-11   2.5507376265834785E-12   4.1298826349444951E-10   3.5716228248386910E-12   1.6093082365435567E-10   5.8897986459142420E-13   3.9967643815370134E-08   7.7134825869389614E-09   3.6302870468670780E-09   4.6635548304209354E-07   9.5329125352315548E-13   1.4683260022086776E-12   8.9269414908314679E-09   1.9512317352658880E-13   1.0535383828380731E-12   2.8018943218037862E-12   2.2195531297902274E-11   2.3702917841944265E-10   2.6283608523844934E-09   2.2184592488582337E-08   1.0304635534074723E-11   3.6832821021445540E-11   4.4034533400416499E-09   2.6156751400056874E-09   3.7965803731628532E-13   2.0147164178366918E-07   8.1335106813349293E-13   7.9312318394877568E-13   4.0898124506331354E-12   1.2709675649588190E-12   4.7846542120359420E-07   9.1513367075631139E-15   1.7273613784034669E-11
  2.0301760516283423E-15   9.2572247005103939E-15   2.0982633468037170E-13   1.5143679970052353E-15   3.4395466468209054E-10   5.7525540009192415E-15   1.6824624442961411E-14   2.2226740226384708E-10   4.7110834899841766E-12   1.5861415136124614E-15   3.6875079170234403E-15   1.4668846786274523E-15   2.3697935895084370E-13   3.2016198529623190E-14   2.5569000564585439E-14   5.9596308625691630E-15   1.7935328336169367E-11   1.7624976573932690E-10   4.2201238447843418E-13   5.7964984193496742E-16   2.8540337757383412E-16   3.8746426265793489E-15   4.1623472916880292E-12   2.7181130562456105E-14   2.5807544196381793E-12   5.7976079188166608E-15   3.9350400483284326E-14   3.2582071572952072E-14   1.4166405378793833E-12   1.5731282351165205E-14   2.6683043529759884E-15   2.7543165527022825E-14   1.0300476837092005E-13   5.1258184389038491E-13   2.5838516219636598E-12   6.0750273305201521E-12   1.0467454590246642E-11   2.8755235783476619E-09   4.0533824518449208E-15   2.6412741184944981E-15   1.4868760199417808E-14   1.5981117717981175E-13   8.8508017919591367E-14   2.5393406981035205E-10   1.6093961800677057E-13   8.4554905501694720E-14   3.3500512796740520E-14   7.4952147809055262E-12   7.6479564129771052E-16   1.1619286120026404E-14   3.0114225438872190E-13   2.7316626780426533E-13   4.4473178496836085E-14   7.8820859671247025E-13   1.7315983880617189E-12   7.8195169966571315E-10   1.2934343789878914E-09   1.1486931496289618E-14   2.5281230429494269E-10   1.1806223265349888E-14   9.5515191358565069E-14   1.8620544750439675E-15   2.1767453757090680E-12   4.6195257222323479E-14   1.2455218823447829E-14   9.6720065128228038E-14   4.6921992964013603E-14   2.3213828059859926E-11   2.1697097985850903E-14   3.5135740635271792E-13   1.8564250850858850E-13   2.2847247060997750E-13   3.2242074219962847E-14   1.2293370425449123E-14   8.9819121994650478E-15   2.8463790858584747E-14   2.2475076035825085E-14   2.0296826402057628E-11   2.9469414882393843E-14   5.4465221387845675E-14   8.8292502925283897E-14   1.9685756317220199E-14   8.1560515464111102E-14   3.1678781646907624E-08   3.5033135961565387E-10   2.2708587581913095E-12   7.4522258909067989E-14   8.2186027160533064E-11   7.7892502157025698E-15   2.5187193188193284E-13   3.5650773809459229E-14   3.1732450914153109E-15   9.5929457498024491E-14   3.5245766377762343E-13   8.5071504133781219E-13   7.2324111657749124E-15   5.6170728155896355E-13   6.6104384732959707E-14   1.0340830256456215E-13   6.8404760659224442E-09   1.2409297059457653E-14   8.7619291061743390E-14   5.6267057392908923E-09   1.0043298369354212E-15   6.3117480280579925E-09   1.2830540890223447E-14   1.3465910545986515E-14   1.4364311548392139E-15   2.0961874021862299E-14   2.4860397244695370E-10   2.1724917414259367E-14   4.7108751247490852E-10   8.0678840279477399E-14   1.7940475706885787E-14   1.2511069489024513E-11   1.7801827540760488E-08   5.1160859832657372E-07   1.1703309588330526E-14   1.1993496944221369E-10   1.6253382328072436E-14   1.7695326991197087E-08   1.5515248772528657E-08   2.2718551213427425E-12   1.9033278567924624E-11   8.6366471484164419E-11   6.4655098911142028E-12   4.4020463218648887E-12   3.2406194403070645E-12   1.4332414786545193E-10   9.3908743481860541E-09   1.0340964728987762E-08   5.0568870597527924E-08   4.6830988095840561E-11   7.5363031883989171E-12   7.2488301251471612E-07   1.8100743251253113E-12   2.3838521429316960E-06   3.0107519709017993E-12   1.6051683194928495E-11   1.2575149882957120E-11   5.2205397136762318E-09   1.0209480598623366E-08   3.4530547833617723E-08   9.5447582461978809E-07   7.2347100122089608E-12   1.4417184042855778E-09   3.5130407763511678E-10   2.5150147200096540E-10   1.0332576106990564E-12   7.4446965955338815E-12   2.4841942085555400E-13   1.3289586377960809E-11   1.9223168127675214E-07   2.3394061317390515E-04   4.5802415992032263E-13   2.1330477586025908E-11   4.3175696652859514E-09   2.9330652650370856E-12   1.4231669348663809E-11   2.2964938403163018E-12   1.4251088481623711E-07   7.2384355513205250E-12   6.8374819032114701E-12   1.0685312430177498E-10   1.3762491619246139E-12   1.1260611051468744E-09   6.2161365581518543E-12   1.8469099133005613E-08   5.2901428342807439E-12   5.0012062207366905E-08   6.5060353405481451E-11   4.9381865996770868E-13   5.2374094519490234E-12   8.0083772376063590E-13   2.5080454714738217E-09   8.5197192261898924E-13   3.7598056098264139E-11   1.2342630214198744E-10   6.6391641346764632E-08   8.5356628772991954E-12   1.5510759053768916E-06   1.6225237418525775E-07   8.8202784341308514E-10   1.9379202028608005E-12   2.1181031221451849E-11   3.8093515000728894E-05   7.0472970026658709E-10   1.5357997705229240E-09   6.0784672070535156E-11   2.6605279501923248E-10   8.3907951912781230E-09   1.1474464170191007E-06   4.9115288738301925E-12   8.5856004573894835E-12   9.3670445731861273E-13   3.0916118888624139E-08   2.6467659592033930E-12   4.0452977361961007E-09   2.7494297745817824E-08   1.0363801555588470E-08   1.0209065996682832E-12   1.2888015608898469E-12   4.8045976905943152E-09   4.4724491384194330E-12   6.2050233093261884E-12   9.3357425129288465E-07   2.2447146881990848E-11   3.5305843016209773E-12   9.3674008581946879E-11   3.2034249932784719E-12   9.9121980119646554E-14   1.6566190720542561E-12   2.9131487107081703E-11   7.0610310491372071E-12   4.0364988083822135E-11   1.8248410212125241E-12   7.0420017943845345E-12   8.9022276974628624E-13   1.1832563802684233E-12   8.2856361152921452E-10   6.4879033110845540E-11   6.2441564219754221E-10   5.5886936992631935E-12   6.7743323559024800E-13   1.7781496976399773E-12   1.4461318577406174E-09   1.0651120160354853E-11   3.4846819724631208E-09   3.1551736451193823E-08   5.7952388012261546E-10   6.9271454777616094E-12   1.8958135912411439E-09   8.0100385404723098E-13   5.0084201456366787E-12   1.6156358051401293E-07   1.5998671457298164E-07   1.5845723776177283E-12   1.6320554805663433E-11   2.0681358463951911E-12   2.8700390120151836E-11   2.1158308074430316E-11   6.0488878833298078E-12   1.6694827694758484E-12   2.4010298657841504E-12   3.5829135371228706E-11   3.1038282625583398E-11   1.2878791335652097E-12   5.5293131372440294E-12   1.2328473675226852E-11   6.2748307084454000E-12   5.0412211574055647E-12   7.1720926078125019E-08   2.1383305999098871E-11   1.9332547087105844E-11   6.7603411031038430E-11   3.9508203933116447E-12   1.8976967383074349E-12   1.7754650767344305E-11   1.2374204273054442E-10   1.5786980909086934E-12   9.0344670450462773E-12   2.6721858220865549E-09   8.4386692381093788E-06   1.5217799433524096E-09   6.0400328037938837E-12   6.1716134092523849E-08   1.7849483602236796E-12   5.8839671063067511E-09   6.0066524649015889E-11   6.7186324523507175E-12   1.9504217658275443E-12   4.4172049273783328E-14   1.8645068105785832E-11   4.5224775069164400E-11   1.0290356498407185E-08   2.8479177133526132E-07   2.3692283430021314E-12   3.9129493900029785E-12   3.5636427858874041E-09   9.1980318919768933E-08   1.0189637766976243E-07   1.1789586680530598E-08   2.2342530026696840E-08   5.2447672318467655E-12   5.2229355861668646E-12   5.1988908582786592E-09   8.2688586675765908E-12   2.6739910806406838E-12   1.1283674941994015E-12   9.8083578077125997E-09   3.5044026517249565E-12   9.5473129046168109E-09   1.3792252804821180E-12   6.0733578975269601E-10   3.9044250896719530E-07   8.0763455875268142E-12   3.8778633236687858E-11   1.0216018583221802E-12   6.8785176733170187E-07   9.4022926651006391E-12   2.7532556460631682E-09   4.0800598683490299E-11   1.0182418019980765E-08   6.3098606111597100E-13   4.6668930546658213E-11   2.3231085371422063E-11   3.9422591566470853E-07   4.5846386529591172E-11   2.1552968676920907E-10   6.7638205295973921E-08   1.1545942110692498E-12   1.1909301484021038E-09   3.8439330569773914E-08   4.4626421867644770E-11   1.5230592345667470E-11   2.6060242102780297E-10   7.0904046947234006E-14   1.7645604485376007E-11   9.5069229063658666E-13   2.3282779684819798E-12   3.2617701325963592E-13   6.1832389783978168E-09   2.6161504623861078E-11   5.8548471887284349E-12   3.5166622847370981E-11   4.5388537265643103E-08   1.6311380656415790E-09   2.7845634182826619E-09   1.2675080315494877E-11   4.4570474108096030E-11   3.0355986453545199E-12   8.5234299466386637E-12   2.3128546542503694E-07   3.6845819182739432E-12   3.2285998173342905E-07   2.2898764024619597E-11   2.1151809566840750E-08   6.2765122214275562E-11   4.2224172883659899E-08   4.5789599179890498E-12   4.9828992021592377E-11   1.4689286773647081E-11   3.7565312067207006E-09   3.1186519555968573E-10   4.2047491659855124E-09   1.2028710163657044E-06   2.5709764450580408E-06   4.1269124604383401E-10   1.1375914515201817E-08   2.6291374921714739E-13   6.7613958523961154E-11   5.8865517926166141E-08   1.4028311622461087E-08   1.4804722253102723E-11   5.4229048204975903E-13   1.9791700021072316E-12   9.8103955454944144E-13   4.0356610108803781E-09   7.3739356270276999E-12   1.1582961000141718E-11   2.9857101230305174E-05   5.8073172512939031E-12   2.0564895199522702E-09   5.9248765800282968E-05   1.0008501264139433E-11   1.0359472633724434E-11   1.4531470933210326E-06   3.6110193811458228E-12   8.9943161450665079E-10   1.0782559760955753E-07   5.4889119219002341E-12   8.4144697946190871E-11   1.5440638504052050E-12   1.3915561992576810E-07   3.9138293305266548E-13   3.7653919991691426E-12   3.9065265088066243E-12   1.1499104803862904E-11   4.8470713892451431E-11   2.0755988653847260E-11   8.8370068848876392E-12   1.9832181736826207E-07   1.4563150321852815E-12   1.4951770185500925E-12   2.8257761798023743E-12   7.2100365586489079E-12   2.5445311138004522E-07   4.7149945032293398E-12   4.9319482829722266E-12   5.6008925373335024E-07   1.7247401108878549E-06   2.0774746202895978E-09   1.2577662427437569E-08   5.1239244363660808E-12   3.0130664766128459E-11   5.0410615431116121E-07   1.4338296965922441E-09   1.3002722042105481E-08   2.1584287367649446E-11   1.4472419841350813E-11   9.2912493735309243E-10   1.1423048623774956E-11   2.2583098836478267E-11   7.8585891746138037E-13   2.6597389441272053E-09   4.8763594250335603E-11   4.2709047400028886E-11   1.8771458709350113E-09   1.6710766544162836E-07   1.8907892214112691E-11   2.5388851541819728E-10   9.8735339828221795E-06   1.0150615351011675E-12   7.4739451013873473E-08   2.9573323546771336E-10   1.2811205819100846E-11   4.1461509850108732E-07   5.8357387581317864E-12   2.5688889901613696E-08   3.6584242304592411E-12   1.1815748093297234E-12   1.4723722861683413E-11   1.2155056632080661E-12   5.5246041199724892E-12   3.9475663141056938E-11   3.9622065795852301E-12   1.2720846466018430E-09   1.2790673112193461E-11   4.6711697655278287E-11   9.8846768046329377E-12   2.8292551918838773E-10   5.9452599911769091E-11   3.5464545607039873E-09   1.6153976205108927E-06   2.8991735498607133E-08   1.6960866173042352E-08   2.0701223851466259E-11   1.2016863669278694E-12   1.2147404611764425E-07   5.3637787668255995E-11   1.5193939272273816E-09   1.0918556883477457E-12   1.8520770703720492E-08   8.1233478920034950E-11   5.6134987047652391E-09   6.1695307269757644E-10   3.3923940246729770E-11   1.2211044637968300E-11   6.0839207637568611E-09   2.0195815383036883E-08   6.2944355531078773E-12   5.4488328148508082E-07   5.9924278880579884E-10   3.3846039711648888E-12   9.2784594185347876E-10   2.1849210753446921E-12   4.3025838173242012E-06   7.2389425340765051E-12   1.0504405684646535E-11
  3.3696334730867864E-15   3.0203780305873286E-15   9.7840690839320326E-13   4.2011044173712263E-15   7.4378665404981108E-10   1.9530148534533708E-15   5.1189573641991598E-15   1.6987960481995906E-10   2.3296884180878880E-12   6.3222767426622466E-15   8.7985677191687969E-16   1.1820825443259992E-15   6.9823230336542765E-14   7.0474116143840317E-15   9.7429318400540834E-14   8.8410685581879346E-15   4.5354030809435885E-13   5.9351078894074564E-12   1.5180667749082916E-12   1.4631196038801367E-15   1.2434633966847011E-15   4.2723987607973080E-15   5.8522002773626743E-11   6.7563237273935304E-15   2.6241758171015091E-12   3.6857076734608071E-15   5.6721495513326043E-15   1.0436562985907531E-14   2.3412438236967789E-13   4.5542642023972418E-15   3.1053101373786128E-15   8.2173252033757273E-15   8.4535745958524301E-14   2.2990445410762388E-13   1.7242875105009050E-13   8.4230454969682190E-11   5.8326749542657531E-13   1.0837952864558613E-10   2.9490921724821338E-15   5.8004502388607805E-15   1.0286046057160793E-14   3.6584547479857199E-13   3.1754305500593818E-14   3.9278419371161164E-10   2.0530361734284021E-14   4.9754257345310722E-14   1.5846728158922137E-14   3.1642701664250702E-13   7.4138862249200885E-15   4.8772877179382028E-15   2.2536615927548820E-13   1.6140392962811039E-14   8.0417172448690481E-14   8.8622588059262304E-13   6.1263294376104957E-13   1.5740099167957073E-11   2.0114693480625211E-10   7.9554278085709023E-15   5.7249336778116786E-09   1.4019345111147238E-14   1.2521344273878450E-14   5.7487960651928237E-14   8.0498987632439009E-13   2.2075198181910936E-14   9.4282709506667069E-15   1.6317614019837205E-14   2.3338161101803836E-14   6.9685635964184420E-12   2.6914500479717556E-14   2.0032584102841515E-12   5.4792456706844730E-13   8.7860071617010306E-14   4.5956466675059427E-14   6.5730596708753718E-15   1.5037144497639934E-15   1.3084869292980798E-14   1.6717228610217864E-14   1.0482691917688831E-12   9.8341169436294782E-14   2.3618295548714741E-14   4.8226432113862093E-14   1.3608405167421673E-14   6.3997849119194934E-14   9.9844587467910513E-10   1.6794219790459844E-09   6.8312885859922332E-12   6.0098475250370549E-14   1.7575008083192336E-09   9.9815125252892819E-15   1.4345643840371846E-13   1.0703503364922919E-14   1.7401114176090777E-15   2.0318315416373284E-14   3.7762530617880001E-13   7.1279011040659729E-14   2.5264111839870487E-14   2.7529146176968153E-13   5.5603908576756606E-14   1.8543701954004428E-13   6.8609582350668275E-08   4.9000402595824218E-15   1.3888842554498717E-14   1.8309543111860100E-10   2.0734525055346654E-14   7.7153937034203473E-10   2.1959447963541680E-14   1.3575478187357839E-14   9.3861640864139025E-15   7.1619142812348303E-14   6.7131577458659572E-12   1.0961014699093362E-14   1.5468015983455260E-09   1.9238085308090247E-13   2.8926583513443210E-15   7.4288931720753806E-12   8.3885883580801630E-10   4.7921327166589333E-07   3.1237685554378215E-15   4.6193860662567433E-12   1.5879238480429689E-14   7.8990867170448070E-10   1.0004582489386172E-09   8.2221639122991322E-13   5.2474640413885791E-12   1.5772223026505815E-11   1.2212052295648388E-11   1.1381560929919895E-11   6.4891723533801973E-12   2.9491838217197401E-10   3.4764058593814087E-10   9.1614312947240256E-09   7.7751828417781827E-08   6.5904429232139428E-11   7.0930186210283392E-12   2.7905455251092042E-06   2.3795529183250862E-12   1.0179197834456701E-07   1.8348306165574341E-12   1.6238624042821635E-11   3.8273149426892766E-12   2.7455246185196461E-08   1.0926744466992841E-07   3.8665301095938789E-09   2.0562124825575620E-06   5.8701227509175424E-12   1.4610919411670903E-08   1.9669260900403384E-09   4.8031092951212213E-10   2.9918276868185698E-13   9.0405952346841079E-13   1.5046204252838931E-12   1.0149188515511698E-11   4.7174125336338471E-09   7.8950406825960474E-05   2.6554093376186851E-13   2.7581985542203142E-11   1.0370340482762807E-08   2.0353757208072930E-12   2.1616316096100144E-12   1.5764094280039357E-12   2.9026576047143216E-09   3.5537970307536264E-12   1.6383038711405926E-12   3.1792510506287732E-12   1.5649392486166161E-12   7.7233157564303578E-11   2.6782380042097247E-12   4.6174555997472555E-10   2.3753949781472527E-12   1.5639279714701254E-07   3.8035019494207412E-11   4.7090599055303364E-13   4.7773516781404209E-13   6.7849364374439801E-13   7.8838020255890239E-11   1.4997920788959589E-12   1.6877028347421445E-11   2.5987901482324669E-10   2.0405957798079140E-07   4.2736303541816513E-12   7.3636807040629096E-07   4.6579765573226447E-09   9.7733190416505925E-11   3.4696980889933068E-13   2.2758709701708218E-11   3.0994583572624504E-04   1.8664808880302625E-08   2.7132829458115037E-08   4.7111287875975124E-11   3.1581030163747776E-10   1.2960625639856089E-08   2.5786888189178723E-08   2.0437444073105839E-12   5.8801276657758014E-12   1.4908133677265620E-12   9.7622004904587327E-08   2.6501968116390564E-12   8.7848541580293558E-09   1.0658267793750331E-07   3.9938630211034142E-08   9.1503749211578825E-13   4.7215679627589833E-13   1.5077260912804679E-08   9.8651065542765845E-13   1.4367873714746015E-12   3.1127687659995473E-06   7.1277243240747479E-12   1.2078840003191125E-11   2.8059387943873501E-11   3.4659368847696785E-13   7.0679858597484189E-13   7.1409176695994595E-12   3.5661635911370468E-12   2.8382245810835945E-12   9.5591140854395645E-11   2.3986375163624845E-12   5.6421736959725397E-12   2.0631843140672859E-13   2.6624695916061054E-13   3.6463578867264845E-09   2.9638056571072754E-11   3.2811632759091098E-11   1.2169424958182707E-12   2.5450824460303733E-12   9.0541660603715909E-12   6.7943884459585678E-11   2.5757796279827817E-12   1.4199881187422231E-08   2.3842134025442113E-08   4.0319045109227798E-11   2.9144247950997655E-12   1.1066926352833774E-10   1.5534826692000292E-12   1.0295530980871446E-11   3.8164838984680173E-09   5.8599035924118374E-08   1.3554930615554860E-12   1.0572186191276140E-11   1.4794726473918931E-12   1.4050072223177933E-11   2.6448240388454037E-11   5.5786585748247245E-12   1.7992164694326939E-12   6.1732763070549019E-13   2.6354640184835125E-11   5.8033607076765980E-12   2.3166540402192247E-12   6.4233762109167649E-12   1.3040486116332495E-12   1.7079964947185837E-12   1.1793397798619982E-11   7.3359239231149013E-08   1.8704869772104220E-12   1.1095088974793570E-11   2.3291426552078161E-11   1.2897279523276120E-12   1.5214235838459257E-12   1.4854082036074306E-11   8.8306801129018939E-11   4.5159862428849157E-13   3.0731667829333758E-12   8.2888431080109873E-11   1.1005479366372111E-08   2.4187766128011092E-09   3.3223276146788611E-12   1.0222363783260666E-08   1.1596524345985396E-12   3.6200157501189932E-09   6.7837219950175015E-11   8.3702367813454429E-13   1.8434772250060824E-12   2.6984009344959333E-13   1.6269256701346585E-12   8.3873187834241127E-12   2.0159137420325747E-07   6.3183874992799287E-09   1.3698788657161493E-11   4.7002808266899206E-12   8.1968031583366588E-10   2.8425351931938778E-07   2.8921221400159165E-08   6.4413048160211132E-10   1.7981457778296860E-09   6.1964404571321448E-12   2.4458656591698951E-12   1.1929176506767191E-09   8.8341365672235240E-13   6.9704703915447655E-12   1.7117709126909903E-12   1.7294899459463502E-07   1.1089119168477018E-12   1.4603589698629524E-10   6.6922831378962737E-12   1.5086040498134540E-09   1.3124942434854400E-08   3.7533321847099793E-12   1.2738559745537458E-10   1.8557927514501681E-12   9.0846735379355320E-09   9.4066223357705805E-12   2.5574586777934897E-08   8.3235326730273824E-12   5.3538975059678617E-10   1.0298484218540480E-12   4.1331601122907382E-11   1.8085744163345234E-11   1.8793995755180831E-08   4.3006029133157165E-12   1.1438728194218339E-11   1.9073231501690978E-09   1.0248103983197651E-12   1.3729706203089426E-09   1.6643432793046817E-09   1.2809935313900244E-10   1.8678291656676240E-12   2.3931845187120509E-09   5.9302095432398919E-13   2.6135650285178451E-11   5.6589144895571646E-12   1.1579481819242704E-12   4.8520609669748451E-12   3.4780757663299734E-09   8.4504362444843186E-13   1.0912698356608683E-11   4.3061574723340658E-11   5.2614481046436120E-07   2.9867525768696935E-09   1.3074494398966023E-10   8.9632286130423813E-13   2.5380482932011775E-11   1.7535551206220429E-13   2.8679035504306622E-12   1.0501816057769490E-08   3.7019369129492428E-12   4.9091722449946268E-08   5.6489090283585459E-11   9.5691260816439490E-08   2.1011321196502324E-10   7.1850832172962888E-07   1.9781281567715200E-11   3.0451766980308391E-11   2.9206562967446473E-12   5.5077598956130906E-09   4.2865439691167213E-09   4.8810334493335082E-09   3.5408977276371927E-08   5.7222188169884905E-07   5.8673648600364237E-10   2.5157142501092370E-08   7.8971365408078262E-13   1.0141576461807739E-10   3.2174409154037893E-08   7.0828874480383967E-09   1.2375921153996280E-11   1.8695005301879358E-12   2.5052454129002623E-12   5.1397895986392354E-12   1.9577238592838390E-08   7.4606792951063467E-12   1.0027811063555575E-10   3.1452253215923920E-05   4.6208777256177806E-12   9.5468939461918459E-11   8.0342393637415047E-05   3.8269810394443502E-13   1.0348015476141237E-11   1.9888335503195718E-08   4.0570946196658538E-12   7.8835178656688547E-11   3.2547391632146105E-07   3.7071842417226799E-12   1.1127495258427951E-10   3.6568667344518585E-12   4.5906669739499849E-09   1.3310653441695545E-12   8.5468575440889504E-12   9.2907447401025250E-12   1.0542059676246447E-11   3.1556649952460121E-10   1.7406992692239818E-11   2.1715925161359070E-12   9.1500459869669561E-09   3.2467106215148284E-13   1.5531234135435024E-12   2.6805573667209053E-12   4.2430328534157737E-12   2.9556838822583722E-07   3.9943175219582057E-12   6.2882207843228288E-13   1.9022676685716284E-08   5.8775023897377561E-08   1.9082727111692499E-08   2.6967016104278565E-08   2.7969030038497386E-12   2.7293872616918945E-11   1.1744250318287184E-06   1.8823837519157791E-09   7.6735064138610271E-09   1.5885494902168073E-11   2.3514797448012392E-11   1.6811999922047800E-10   5.8519194428514785E-12   1.5879765150033219E-11   9.8629105915831598E-13   7.1340883537498196E-10   9.7531068270507435E-12   8.9234588020567792E-10   1.4693979652748097E-09   7.7032156891799702E-09   2.5825148069938615E-11   4.9521969741073159E-11   2.8862931725641646E-06   1.2251104729713259E-12   2.0570824823001912E-09   8.1029224261809132E-09   5.6944412752646510E-12   1.8962753878918200E-06   4.2122649774526322E-12   1.1668389483046315E-09   7.8370878754086794E-12   2.1096250558272880E-12   4.3740860552766119E-12   3.0697712252353434E-12   1.4482571698457608E-12   3.7966660430700953E-12   4.9159215031521127E-12   6.7446108526145508E-10   3.0368616746405753E-12   5.5837375964772511E-12   1.3462709698267879E-11   3.5853323301968490E-11   5.3647693272045502E-11   2.1936405646347759E-10   6.9699404979802863E-06   2.2004783267023775E-09   7.9450298729343472E-10   1.6007952305436007E-11   7.9837608655710835E-13   5.6276560477527434E-09   4.5432772493773085E-10   8.7418209846901847E-10   3.4969990332361008E-12   7.2287397387710698E-08   2.1813829685759250E-11   3.2967339091306033E-10   3.8461347226997700E-11   4.7741797561728807E-11   2.8745503158912026E-11   1.2830728429673233E-09   5.1130076760653329E-09   6.0188212407875200E-13   2.3165022837716968E-07   4.5888428715972570E-10   3.7902042213871455E-12   1.0307146607473591E-09   7.1112761332653165E-12   8.1384851935870350E-07   3.9187097488571791E-12   4.9329642275985011E-12
  5.3015336363705507E-16   7.9370216008959958E-16   2.4860607741386566E-12   5.0500708156648207E-15   4.7865182007065946E-09   6.1722724292497187E-16   3.7976991794491364E-15   4.9918675262064447E-10   2.3041871232978928E-11   2.6938785524166282E-15   9.6253719956670688E-17   3.9270123408989978E-16   8.7326969819266358E-14   3.4287224117440619E-14   1.5444231503152073E-13   4.4205170482929871E-15   1.8425357678475602E-12   7.3281182419046417E-12   7.0624493811679027E-14   2.3281075111445239E-16   3.1335274970820514E-16   9.3694832734734780E-16   7.7661817786870775E-10   2.2187499882276261E-14   1.4379399980725837E-10   5.8843814225714620E-16   1.9702907209985339E-14   7.7623391720259036E-15   7.6627002796306682E-13   4.2180817641250426E-15   6.0618265328519471E-16   9.6903311584920139E-16   1.9381266550758489E-13   8.2849106011226263E-13   2.4374227526504684E-13   1.0912836103768665E-10   1.0686757158945550E-12   2.6190172782541739E-10   3.3832752289066054E-15   1.3811196181907263E-15   2.9507149792363732E-15   3.9609316332318784E-12   3.8118293054445934E-14   1.9149456183680643E-09   7.4377818808928355E-15   1.2148546967374653E-13   3.7737022208298842E-15   4.1271924390836499E-12   6.2960804044429848E-15   9.3111599456118883E-15   4.0495156490306394E-12   1.0258658861214189E-13   2.0258491893044336E-14   3.2139744873293824E-13   7.7326319588879847E-13   1.1263027475716508E-10   3.0689178816952065E-12   6.4260311011904974E-15   5.7725515652088273E-08   1.9349210119528474E-15   1.3170488117741685E-14   9.2816529969084666E-15   6.4823273433051507E-12   1.6942123289837564E-14   1.2405374554124117E-15   4.4367589601160663E-14   1.3516882377599632E-15   7.3838427891892739E-11   2.8456984682541684E-14   6.1514239122081162E-12   8.0644424339960608E-13   1.1164749259577067E-13   2.9337126738608785E-14   7.5013096635843525E-15   2.5848049373874658E-16   4.0676732311184680E-14   4.0852320404757951E-15   2.6709202299808869E-12   2.1131758481336333E-14   2.9645633277070009E-14   4.7912520124394683E-15   1.2840397503566052E-14   5.1837045711371558E-14   7.6147441988310294E-10   1.5877814656196386E-08   2.7733330111123577E-12   1.4686234746595863E-14   1.4259828468365035E-09   2.1110677190376589E-15   2.0148063725691392E-13   1.4096725703846772E-15   4.0894853792995975E-16   1.9058596958168205E-14   1.4752885772113140E-14   4.9867535035147481E-13   1.0309449778112955E-14   3.1245543181256345E-13   9.5812918122298459E-15   4.0624293096561614E-13   1.3427498125385968E-07   7.1749989757102535E-15   1.7320787137336644E-14   2.2213053993762057E-10   2.0886597432773013E-15   7.9418208322760217E-09   1.6649818094868807E-15   3.2449079633715939E-14   2.7895336009009588E-15   2.4792334154717986E-14   8.8155672504518763E-13   3.5666787090087230E-15   9.2380783774653671E-10   1.3915024244970334E-13   7.0471378686405567E-15   5.2559260477295133E-11   2.1836514330957897E-11   7.3412930697783209E-08   6.3552423720830709E-16   1.5980145586670969E-12   3.8148920911658279E-15   5.1125267776846607E-10   1.8376285216833985E-11   1.9756011925838376E-13   4.0679202674833158E-13   3.0174282178699416E-12   5.2469171562409309E-13   1.7567022493518835E-13   9.7616314972215209E-13   7.1229336375659483E-09   7.0456183586968949E-09   3.9543122429630931E-08   8.0547171167362419E-08   1.8582230136916938E-10   1.1511858660649677E-13   9.8929625306500709E-06   3.4192656193365479E-13   7.1268383854455789E-09   3.5840576181575432E-12   1.2826502202160283E-12   8.8905867056402676E-13   6.0182526017599412E-07   6.7822717540070495E-07   1.1688983273283176E-09   2.4125334158937404E-06   1.3502524344694441E-12   5.4062612066512628E-08   2.6569064228186214E-08   9.8053194369055101E-09   2.7353442918527531E-14   8.7029487878381837E-13   1.1982126519990912E-13   1.9629519067362719E-12   8.7594708281406842E-10   1.9892595743213290E-06   1.6744467517275480E-13   1.6334526879901259E-12   6.0098456901904769E-09   3.7061152157349705E-13   2.2426349516811034E-12   1.0944868366255775E-12   6.9157976835981480E-10   4.3513541361792609E-13   5.6670165209589883E-12   1.5281972101283523E-12   4.3456651133453992E-13   7.9062540649501961E-11   3.8044835413112124E-12   6.4303219363917403E-11   1.2347994609138772E-12   7.1746009438248493E-09   8.5903286288159888E-12   4.3064853413241732E-13   2.9824112768864394E-13   7.3883700757007686E-13   3.2338496939896889E-11   6.4237902569310690E-14   7.6823342659291702E-12   8.3430388244042467E-10   2.5704539252432462E-07   1.0219301206998888E-11   1.7645487524406550E-07   3.5578179184179906E-10   8.5713023148671938E-11   1.8975406250309289E-13   1.3209093049676397E-12   6.8025123188937465E-06   1.1878670450975641E-07   2.6551136665221005E-07   1.4701642307820820E-10   6.6486759906822277E-10   7.8208451626244310E-09   1.6451749052679702E-07   4.0975304291291406E-13   1.5031966004705349E-12   5.4911398936936179E-13   7.4757255868980750E-09   2.9451325850422568E-13   1.4982173361343150E-08   2.4422971852063086E-07   2.5830153552931003E-07   3.7086189366918225E-13   5.0355815678672721E-14   2.4171523620426355E-10   6.8232475727250922E-13   8.5845474612391360E-13   3.5211285021154581E-06   1.8142663421399701E-12   6.7122273766088694E-13   9.7870075838007119E-12   8.4461155813197843E-13   1.2209964410221716E-13   9.2953727059099883E-13   1.3772789528535041E-12   5.8883966049897099E-13   4.3189371028217109E-11   3.5916228619362136E-13   3.3812557327087288E-12   2.0939993960957417E-13   5.4991553570142876E-14   4.8938215664093395E-08   4.5993587605558089E-12   1.9923593491832885E-10   7.8445857667980446E-13   3.3447868382088613E-13   2.9142612721810701E-13   1.3173779438076050E-09   6.5719659992507414E-13   3.1642303968084431E-08   1.5328279011042199E-08   8.7076118696547784E-11   6.6381799599558276E-13   1.5442579102906843E-10   8.1903716387566668E-13   9.6161439986791858E-13   4.3561319134799886E-10   1.9534272089676396E-08   8.6191229998138000E-14   3.5024215462581887E-12   1.6723619671234732E-12   5.1834249162271120E-13   6.2788525611610356E-12   1.4236036674941898E-12   2.3530433900337572E-13   6.8777893115401162E-13   1.7192366259746764E-12   2.6851861730163050E-12   2.5573548566999825E-13   1.0429396313041613E-13   3.4044010827698304E-13   5.3349748644826990E-13   5.8070125170728660E-13   5.6317327309908294E-07   1.0665462063455325E-12   1.2755421377150965E-12   8.2171934408662559E-12   1.1583522753868749E-12   1.0720131378017445E-13   1.9418863899117762E-12   1.4088162623502994E-11   6.9948371088366587E-14   3.3457341499138638E-13   7.2082956686106641E-12   3.5580871102264140E-09   3.7161212433701032E-10   3.3073078862187440E-13   5.8130386447309383E-07   7.3566281812132923E-13   1.9280830026488505E-08   2.2920991760037800E-11   1.3024920878722663E-13   1.9007161848073321E-13   2.8200432848815832E-13   8.7744993696708882E-13   1.0834750419620514E-12   1.4018228451241935E-06   7.7253130609155462E-08   1.5445859425377661E-12   9.8628687938734743E-13   2.1045108225530487E-10   1.2029495187205871E-07   2.6855849329201324E-09   4.1081002356198343E-10   1.4091034575311487E-08   4.9738979853202679E-13   3.6027486881370212E-13   8.0864955073973848E-10   4.3406041210909598E-13   4.3116910230790232E-13   2.0555423629562898E-13   1.4377613472411603E-06   3.0507275763272515E-13   1.4059433673970445E-10   1.0144010864974127E-12   2.3444897492023683E-09   1.9773322191034498E-08   1.6675604701816581E-12   1.0923057973637156E-10   1.6188313174956219E-13   7.4999991102236106E-09   1.0869565570512313E-12   1.0926267818944207E-07   3.7924164662461678E-12   4.0900417855765193E-10   1.1089678844349182E-13   1.3053893154840686E-11   9.0038059370375542E-12   4.9256542098697883E-10   8.7681043744171964E-13   3.6346185382077848E-12   3.1218166344948556E-09   3.0947751281165058E-13   2.5789424541448510E-08   1.2811247593710899E-11   6.1739910103592052E-11   7.3246526908875207E-13   1.5805897904524646E-08   1.5683091723992966E-14   1.5023493762735031E-12   5.7874050262257169E-13   1.3627105743293430E-13   1.0849512067636592E-13   9.9167708719057896E-11   2.6858181882733296E-12   3.6231164687450335E-12   1.9619783618459723E-12   4.2406900502813124E-06   1.5004988599902658E-10   1.7122942347502159E-11   2.5950500038869216E-12   1.2028594144126144E-11   2.0772561526743771E-13   2.0104760266766933E-13   2.8672241984723845E-08   1.1015264844708897E-12   8.3838782930483722E-08   1.7920280638664477E-12   9.6456581828780648E-07   3.3250912804253434E-09   4.8582798316521543E-06   1.1709765198047059E-12   1.9199689325544692E-11   2.9330416499595298E-13   9.8181830668964894E-09   2.6261714459941685E-08   3.4407702634484049E-08   6.7136508685012832E-08   7.6149817259231669E-08   1.0354448209363342E-09   3.4188989959460056E-07   2.2124659349137466E-13   1.4120325743433401E-10   7.7933471331820341E-08   1.6843628071201338E-10   8.8903517217863865E-13   2.5745364816566223E-13   1.0228689826060444E-12   6.3044782482164853E-13   5.1408163893352721E-08   1.2071957220242382E-12   3.3019601535155421E-12   4.3334571004906725E-06   9.4766965752966047E-13   1.5740253080549413E-11   3.7778176128198347E-06   6.2995590120330801E-13   1.1672380408836920E-11   8.8675196264348406E-10   4.3553272896225579E-13   1.2020712038983163E-11   1.0563214637067878E-06   3.0614264242933941E-12   3.0526055061819835E-10   2.8386512450280795E-13   6.7456344263131411E-09   1.1970063206217923E-13   5.8715438694095231E-13   1.8168215568771564E-12   9.7919950504202229E-13   7.0895355896011147E-11   1.2677703962844442E-11   2.7360341833606857E-13   7.9659854087393445E-08   1.4330961674622661E-13   3.7433810061091379E-13   9.8078931368626476E-13   9.3158708126378338E-13   6.6867358745821170E-09   1.7818464959893723E-12   1.5252962513003994E-13   1.8085775833926167E-09   1.2759317070765730E-09   2.9458828358038942E-07   4.9048033075535491E-08   1.4157732405127118E-13   1.2012399797673676E-12   3.4693982521413955E-08   8.6413069653717063E-09   9.6717557185151397E-09   2.2024721983074863E-12   1.5702879730356074E-12   7.2678471285680490E-11   1.0369075102313856E-13   6.3191300513363547E-12   3.6191443916784048E-13   8.2504362556120486E-09   3.0738774108371686E-12   1.9750115595336295E-09   6.6177250820718329E-11   3.2108599418373149E-09   4.3224581995863361E-12   1.6383519591216875E-11   4.0558337457106480E-06   2.7788117330292578E-13   4.8132770036382850E-11   3.7473310949496783E-08   9.6631957417577836E-13   1.5238850706211967E-05   1.1395472351340927E-12   1.0668969723762387E-09   4.9192058444230074E-13   2.8957166446066453E-13   6.2853336741135012E-13   3.4504296872224584E-13   6.2931187331977105E-13   4.5472099834469357E-12   3.0521394114166605E-13   1.3191002679116439E-08   6.0043759840216347E-13   2.9799340270879110E-12   2.9598276901108847E-12   2.2338738192723892E-11   2.0097564616748933E-10   4.7192748588830087E-11   2.3339949784975050E-06   2.7965750197515203E-08   6.1532280842183592E-11   5.2549441230364380E-13   3.1076729318609658E-13   1.8451517225888798E-08   3.6666986383046738E-09   1.9747110679863282E-09   1.2833601472960999E-13   8.2547711551324669E-08   4.5901215330701674E-12   1.7789584065838586E-10   3.2048554590171330E-12   5.8218472278606086E-12   1.5055496812494672E-11   3.5222269154730271E-09   1.4221838386648970E-08   1.7767007739381291E-13   1.8357400649348287E-08   1.2505216897897344E-09   2.7053477256694904E-13   2.6912274783300584E-10   1.4337182883072064E-12   2.0007783614656313E-07   3.8166392170597970E-13   5.0690744827586535E-13
  1.2755106499848769E-15   3.7746488602830884E-15   3.0816013603319258E-12   1.7864771492292079E-15   4.6318545338331895E-08   2.8599446940490590E-15   6.5727880891733034E-15   2.0061507024615151E-08   8.0259512136901118E-10   2.1465718779774523E-15   5.3514104958304704E-16   4.6789554353555288E-16   2.3097311847865690E-13   4.3817347396975312E-14   3.8543027434324031E-13   3.4508114394070830E-15   1.7410707278304145E-10   5.5757282087894549E-11   1.6562188685558459E-12   1.9413132891072015E-16   1.1552534568650448E-15   1.3426389275626555E-15   3.7345645900352796E-09   2.7612474988252360E-14   4.4937888400512962E-09   6.5785461884674983E-16   2.1269972752236869E-14   1.1572983301178371E-14   4.2393289367766375E-11   5.8820194364791578E-15   5.2611713182901156E-16   4.3806011278521053E-15   8.1292707904257307E-14   1.4173885704890097E-11   3.5356682487494538E-12   4.5784304926684080E-11   1.4223493749998477E-11   2.2126346607324873E-08   4.7099379917458878E-15   1.3120857342199364E-14   4.7434527266346260E-15   6.3098341366243108E-11   6.9024996304669582E-14   2.0253777610717788E-08   2.4056874822987380E-14   7.6015366494844749E-14   1.2303558761354808E-15   7.6438985825783245E-11   5.9731543624905779E-15   2.5122959309369350E-14   1.1464717112049625E-11   1.0112223206667315E-13   1.2823820732900387E-14   1.7663134091197751E-11   2.9677864196669939E-12   1.1300803724385437E-08   1.6321986797654878E-09   1.1583035200803506E-14   6.7309562780433484E-08   3.3817280023483472E-15   2.5183924687374953E-14   8.1244291722909691E-15   1.2807854370607626E-10   1.6571713676864480E-14   3.1549540402955812E-15   8.7263875512737716E-14   2.4661967211469698E-15   2.9996656074825130E-09   6.2285931743510591E-14   3.4351754973046624E-12   1.4092962838230741E-11   9.5829667702186218E-14   4.9768446668115710E-14   9.8321835490866116E-15   1.0279681237656568E-14   3.8564523944145772E-14   5.3742736912689662E-15   8.1117521160275741E-11   1.6299217819600899E-14   2.3870510410443073E-15   1.7359128264437169E-14   2.0985859452152325E-14   5.8302737443857165E-14   6.1247803402434479E-08   1.5055958516277477E-07   3.6586147332888063E-11   2.8142814872377614E-14   3.5314967901571027E-10   2.7334981705822893E-15   5.0555837537451399E-13   3.9322283206832481E-15   1.9434028496475909E-15   2.3956003245863164E-14   6.6637044992251407E-14   8.6396130487696534E-13   3.2245264367732309E-14   2.8080014255691198E-12   1.0616967498690139E-14   5.1412017839066405E-13   1.7813264875403817E-07   6.6185056116529732E-15   1.7894324432129327E-14   8.3724225912209050E-09   1.0886446258610419E-14   3.4524546857857906E-07   1.0360536392613483E-14   2.3085571378959128E-14   1.1375170908660317E-15   1.1058248152614099E-14   2.7416332611317886E-11   7.6180894607395413E-15   1.3223821195452079E-09   2.0130213093190420E-12   2.2512414091080471E-14   4.4064744586809153E-09   5.6583021540906183E-10   1.2263548529974278E-07   1.4311962765691238E-15   1.0016223489531001E-11   8.0877700519045998E-15   3.0870200894367030E-08   1.1132924303824361E-08   1.5423095722812699E-12   2.6191205059188094E-12   2.4726068687423679E-11   6.3745723885143453E-12   6.2395565202224739E-13   4.0594112916254016E-12   5.0062458160280401E-08   1.6453669725984845E-07   2.9112274171261211E-06   1.5904061494505070E-07   1.0177739549400996E-08   7.5270105288524840E-13   4.6080248448577113E-05   1.4918500726678404E-12   6.4918764105067748E-07   1.6451361500105610E-11   9.6568999791315718E-12   1.8249269807149899E-12   1.6106068514660733E-05   3.5342940898905220E-06   3.0425641773960050E-07   5.2485318265016077E-06   6.2408558309061404E-12   3.7551763927334852E-07   2.2950884597108605E-08   4.5130481190791826E-07   1.4908970503046525E-13   3.0636603078063503E-12   4.1854942379325293E-14   2.7091892559131697E-12   2.3056889769976563E-07   1.6788962320755430E-05   1.1580113369876478E-12   7.1554771198409748E-12   5.3231489306898449E-08   4.5678961572789718E-12   6.5130977442594628E-12   1.4345603646021879E-12   2.4377641964224506E-07   4.0389524186335827E-12   1.3368781086163285E-11   1.1755639314833673E-11   1.7443773833244452E-12   3.5233802633162110E-08   8.6773367108021888E-12   2.5401724857257739E-08   1.5604163965619016E-12   6.6768047392955473E-09   6.1153568098778595E-11   8.4841546882842185E-13   1.8113999570282599E-12   4.5490996349348264E-12   2.5437501401052242E-09   4.3195200352746824E-13   1.5555873793746017E-10   1.8487257652762458E-08   3.5317998735445962E-07   3.3666986676370533E-11   7.7020158177329471E-06   3.3557158495591915E-07   2.7474961379631129E-09   1.7521292042359268E-12   2.5359058162709454E-12   1.0118650826964305E-06   1.6252598986902409E-07   2.3990480737794465E-06   8.4281991045502131E-09   5.3823634945928771E-08   8.9787164160367578E-08   3.4836872658978906E-06   2.3349116270465986E-12   9.6266624158969952E-12   4.0653416670536526E-12   2.0416345315833681E-08   8.8457468592234253E-13   1.5685473603707662E-06   1.6875036862539907E-04   2.3134426445599634E-07   2.5504494182850358E-12   5.0739215081252032E-13   5.4809773629806387E-10   2.8483353417643387E-12   5.1109838292739436E-12   5.0247067895558369E-06   8.0941364273722914E-12   5.4975304417067485E-13   1.2593682604232122E-10   2.6684002644566549E-12   1.9397606401095598E-13   2.5065675985156976E-12   1.0624783196496320E-11   2.9185388117970878E-12   5.3329360310515396E-09   1.7231409453299651E-12   6.7543130133465481E-12   1.1377617441239943E-12   3.9143109618671869E-13   1.9700698681398790E-07   4.1577273911793301E-11   4.8018212013654889E-09   6.0425148576239042E-12   5.2796696867435759E-13   2.2326619014201352E-12   2.2000937730849249E-08   5.7772366674864629E-13   1.4487312053526298E-08   3.2172315752592241E-05   1.0803163545217058E-09   3.2884107289709089E-12   7.9267640149160695E-09   1.3533927569834551E-12   1.6543577582826550E-11   1.9582223278810392E-08   1.9600645169506034E-05   4.4278525090367453E-13   1.7982380846509759E-09   1.1812672739589569E-11   3.7773309134358391E-12   1.3183682363830220E-11   1.8593674886614821E-12   9.8764156771985026E-13   2.3627630085598399E-12   1.0645422411167836E-11   1.5710030128279906E-10   2.1413680729374634E-12   5.9159141299612683E-13   2.4307456696977075E-12   9.9411757397300178E-13   9.4734107170295026E-13   2.2362883590779044E-04   4.4697933009600049E-12   1.1688351330587584E-11   5.7033999650086663E-11   6.7223546418792248E-12   2.9015461323848291E-12   4.8336398704814729E-12   3.5614647341167327E-09   3.2093916509153123E-13   7.9285480388739541E-13   2.1604961227525348E-10   2.2368747877313700E-07   1.6252105611683697E-09   1.4897690435053035E-12   1.1869703538084199E-04   2.8161296220814647E-12   1.7990146552214820E-08   1.7203782411826125E-09   1.5707597275072643E-12   6.6487295502667294E-13   1.1150740014910626E-12   5.6591321427361994E-12   1.2542585385914535E-11   2.6462887149794779E-06   2.3848664126312928E-06   2.5242542210933022E-12   1.4150961197860745E-12   2.2588921637098706E-08   6.5067311090464394E-07   1.1803227782637311E-07   8.1353593328078487E-08   1.0239806626607668E-06   1.6211558326990279E-12   1.7527816682646809E-12   1.5069321187388987E-08   1.3990712230420028E-12   1.8842349463250540E-13   5.1353143055722609E-13   7.4504091930674370E-06   1.4845884786446575E-12   4.6225243382215734E-09   3.3455554313472031E-12   2.7132872827235763E-09   3.9351395239818254E-07   3.9485248535482952E-12   1.6718893646877173E-09   1.0166093482638978E-12   8.7864626180804162E-07   2.7232776183666205E-12   1.4782190930639537E-06   8.0073531526816780E-12   1.5842788595457859E-08   5.0312658383099127E-13   2.6892646160092726E-11   1.4272596543713696E-10   9.2885320707528269E-09   1.3120804409983121E-11   8.8040032660680819E-11   1.6909912235868062E-07   1.1624652567547487E-12   4.1201420521516896E-08   6.1004594589495225E-10   1.2576073898061849E-09   6.1452770785529921E-12   2.0645143365676250E-08   2.9051110446138987E-13   5.3640324248903819E-12   4.0103894994371742E-12   2.0962605657797426E-12   1.2758421887930127E-12   3.4586662907742785E-09   8.9427775265008855E-12   1.3103446445111803E-12   9.8988517683714219E-12   7.3371464247056888E-06   1.9719343045220297E-09   9.2138240903372737E-10   9.7599796430365141E-12   2.6981847908914511E-10   6.4485379220912508E-13   1.3313813715188057E-12   1.1989748715116386E-05   6.2071887047298951E-12   1.5908906578667034E-05   1.5026960582546213E-11   6.6976404638930005E-06   3.6351743392522030E-08   5.3996352111693234E-06   6.0920526924712945E-12   5.9617461002096293E-11   2.1720756971246896E-12   5.9331410942072639E-07   3.8248853355609945E-08   2.5664145112575344E-06   1.3441169537680723E-06   2.1929455001570101E-07   4.1865552824877347E-08   3.4383856880974060E-06   1.7441079074700501E-12   1.7917969265232120E-08   3.5905622156342703E-05   2.7116712609013425E-08   2.4028728265092377E-12   5.2134215872542705E-13   8.2728297652990809E-13   4.9994869688256565E-13   1.9722012634228316E-06   3.6759468284179443E-12   1.5171978597699426E-11   4.9101956058956103E-06   8.1443089783632524E-12   2.0471511129210208E-11   5.7118008878861443E-06   3.8379012024629875E-12   2.2247400212951121E-11   6.7969451150763010E-08   3.8362739025736543E-13   1.4251443589118988E-09   9.8978219280579981E-05   2.3765362369669941E-12   4.8999730737416855E-09   3.2590022332982123E-12   3.8648672162630673E-07   3.6027074063066128E-13   5.5277668986065757E-12   2.2064925047986582E-12   7.7283496559078137E-12   1.4526229929755527E-09   4.6067861709486003E-11   3.5709765701843583E-12   6.5079892788601514E-06   1.0063199039830692E-12   9.8541184514295195E-13   7.1074209141722724E-13   1.5909164226941252E-12   8.8266705947634634E-08   1.0053465346561357E-11   7.7740574976970460E-13   3.7794095019843728E-07   1.5589941455057513E-07   2.4940752581778077E-06   5.7144443376228802E-06   1.6509821236822515E-12   5.6710443704477611E-12   6.2680774028141192E-08   1.7638326940322481E-07   2.0694636111384559E-07   4.9856395886594535E-12   7.7645546880696063E-12   2.0787727656948946E-09   1.7842551583776371E-12   2.3486598612574792E-11   5.6435563268091990E-13   2.1074642816929104E-07   9.6810692422568329E-11   4.6243414662822408E-09   2.1885548373212768E-09   7.6644578477171948E-07   2.3468856970762355E-11   3.2098444513654577E-10   4.3119671573753260E-06   1.5799761869313680E-12   1.7287632123811262E-09   2.2976550809323944E-07   5.4957044885309702E-12   1.9156660810738533E-04   9.2689484120815297E-12   9.2440416198361841E-08   9.4767814588943480E-13   5.8198254029612064E-13   6.1335238179620946E-12   1.0930323697731451E-12   2.0382088382436226E-12   5.5271490498846638E-12   5.6795762836155112E-12   1.6171537525221157E-06   1.6664039270837323E-12   4.1444873979465096E-11   1.2914678991011596E-11   4.1469557337136726E-10   5.7775548705071773E-09   3.0782319289448204E-09   7.3265941458014919E-06   9.5808220878357877E-07   6.0489303914405024E-09   5.2401819264027177E-12   2.2091163700115909E-12   1.2975854054421476E-06   5.2431594916536911E-09   1.2229223190058643E-07   5.4902379119390860E-13   6.6781284475022806E-08   2.3519028146288136E-11   1.5624771882709709E-08   6.6739414009908103E-11   1.3986828006893726E-11   3.8962159188446015E-12   1.0370524520039477E-06   3.2973732050504864E-07   9.2428326544046435E-13   8.3695073139033215E-08   1.2453699067674885E-07   9.1277535649117446E-13   8.3416695759448288E-08   1.0415381015503556E-11   1.2243731930482670E-04   6.4878106799545570E-12   6.5494798916094115E-12
  3.2736570891679228E-17   1.5085536851665149E-16   2.1727818161414003E-12   2.6846940106766872E-16   3.3891391139397409E-06   1.5651217817301003E-16   7.5986189623891960E-16   3.9492859084594130E-10   2.7676575177235843E-11   2.0411545579583805E-17   1.9855183831442592E-16   4.3660947525380539E-17   8.8142788230877614E-13   2.9259867079958112E-15   8.5398288592185638E-15   1.7403642984085255E-15   3.3205997160671258E-10   7.6411248674168799E-10   8.0623262896379823E-15   1.5415091233690270E-16   7.8819329073098918E-18   3.0131487503445638E-18   1.4266714120716387E-08   5.2470282800695489E-17   5.4228027667423164E-08   3.0175082749983599E-16   3.1473723360696836E-15   1.4921849722524407E-16   9.5140677848680882E-12   1.3659377896432478E-16   5.4761347724716675E-18   1.1760323470878593E-15   1.6023092676531525E-13   2.3475084571031023E-13   9.1721442332580642E-15   3.0598249824208950E-10   3.9198988749129674E-10   1.1705991585728031E-07   4.9324277212966372E-16   6.2622796798438928E-16   9.7733843952664195E-17   4.1143229533783993E-10   2.4941646669184508E-15   7.9167694224319139E-07   6.7401867843476711E-17   4.7245208201627100E-15   2.2554961395513589E-16   1.5949563170774278E-11   3.5283133148129020E-15   2.2826768600075364E-15   8.6265592138265364E-11   1.0498258520393074E-17   1.5345833053645452E-15   1.1867981229662160E-15   1.7204020577259141E-13   3.9715973464113675E-08   6.3881771726817176E-12   5.8097307558671457E-17   3.3753960100622140E-08   5.5237140884081300E-17   6.6903699213803040E-17   1.4994157708998351E-17   3.4014600644644030E-11   1.3975339364378298E-17   1.6120851255266604E-16   1.8759174079431258E-13   5.7256346498939223E-16   4.2806843660334054E-12   1.2378441877062943E-14   5.3869223637937488E-12   1.3216619977002399E-11   4.3375131240722321E-16   2.2251789146905975E-15   1.9198624717083063E-16   1.2398379859857630E-16   3.2789248776502915E-16   5.1106835121471321E-16   2.2155881385582059E-12   3.8824132617552786E-16   4.9997169814317655E-16   7.0541339224864194E-16   1.1301435876783729E-16   1.5246230008742399E-17   3.6049236147350397E-08   9.6375677977481019E-08   6.4354087086275277E-11   3.1221193623331930E-15   2.5454798294832918E-09   3.9110012526082095E-16   1.6598015441977315E-14   4.1673219185466905E-16   2.1748204808830541E-16   3.3723239281346549E-17   5.5329521816725436E-16   1.6705659012270841E-12   5.8877122078354712E-16   6.3671856985516500E-12   6.1578310654426826E-15   8.5194753886869373E-15   2.8117180073078312E-07   4.9570798961940093E-16   6.7795838019734749E-15   1.2795758570996195E-10   3.0725740177009144E-15   7.8834805899922389E-07   1.0770843853674963E-15   3.1032168543197342E-15   5.6007846284210452E-16   4.4176295703481574E-16   6.6193134438344025E-12   5.8318513897428302E-16   1.7646104482476962E-09   6.4504484112837731E-16   2.1349435879533729E-16   5.2309007841609827E-10   6.9570809356369354E-12   3.7093868423789389E-08   6.6942240599312066E-16   5.6846693761454092E-12   9.7918002506225243E-16   2.1506401757210802E-09   5.7627967533113684E-09   4.7411580164980116E-18   1.9597449392279216E-12   8.7905161545875939E-11   4.0077881413889169E-12   2.1069450774716080E-13   1.3932412300112382E-12   1.9941191102367895E-07   7.4148760221249554E-09   6.2770705081525724E-07   2.7987035691420043E-07   1.2161522445639542E-09   1.8729684350318297E-12   4.1756939924932880E-05   1.6378798295663334E-13   5.8930837939098518E-08   1.3031561862677669E-12   7.6139992054113675E-13   1.9992478772694022E-13   6.8991291449149502E-06   1.8446423980485711E-06   1.1628352000197472E-06   7.2253688017343345E-06   2.7059403752238314E-12   1.1393422427425328E-05   1.6133877819701353E-08   2.0277371464155526E-08   2.1612640557531375E-13   1.5712466286014885E-12   1.6796314987392170E-13   1.2905447641313496E-13   9.0715979102078911E-09   2.6908602589433897E-06   1.2290629911318858E-14   7.4495901967545176E-13   3.4842096860813094E-08   6.5466946205007198E-13   4.0169958098654606E-13   4.0271483771263820E-13   3.8521224305036632E-08   5.6661236230285818E-13   4.6996802980748036E-14   4.4046980883326402E-12   6.5712121780317443E-16   5.0032316772428174E-08   2.2653343382582420E-12   1.1174236331538018E-08   7.9231307114049367E-16   5.4654677015624067E-09   6.8147520794961396E-12   9.8098315581566132E-14   1.8161856553799931E-12   2.0838705236633235E-14   1.5210687946368761E-10   6.0590610979914435E-14   1.1893329121060095E-10   6.2791761620015687E-09   3.2637320918814060E-07   4.4816557934592850E-13   4.5457925592445369E-05   1.3018062835271004E-07   5.6394228230914848E-08   5.8046481649803884E-13   1.7837647219567363E-12   4.5863394988666695E-07   1.9983987616342651E-07   3.5149489987856885E-07   5.8732020795147396E-09   3.3405411609287550E-08   7.6143976620130719E-07   1.3608242244869632E-05   1.7178716746972077E-12   3.6981966820184929E-15   4.8437706100015638E-14   2.0175470352458578E-10   6.0782229831126478E-13   1.4020862187424956E-07   2.7454377866527048E-04   1.4657906871846741E-07   2.5203588727220812E-13   4.8684395931196579E-13   6.0086513925719966E-09   1.2444260994675264E-13   1.3783207709046867E-13   7.8960829847732909E-06   3.7424492324257067E-13   2.8800605635760244E-13   1.2768741538028962E-13   3.8478082232058426E-14   1.3956928614863623E-14   3.7824711287580701E-12   7.8387498652335768E-14   2.1023478642217980E-14   2.3326075002277566E-09   1.6881194992702431E-12   4.0541785373949904E-14   7.8130436410480062E-14   1.7129781404461048E-16   1.0176522833941804E-07   9.7716669818972218E-12   1.2327368657760607E-09   4.1670618839556870E-15   3.5458100596570860E-15   4.9373821252734821E-13   2.4189673995569845E-08   9.3251377519404594E-13   1.3450846110065926E-07   8.6620476962648250E-11   1.7961702848508217E-10   1.9636480061452068E-12   9.2505452331320361E-12   5.5305974242843611E-13   1.5684536179827574E-13   1.6889602662871768E-08   1.0335469721161772E-05   5.3024204271837206E-15   1.5725742744266147E-09   3.2528541332156094E-13   9.8408316730385645E-13   3.9133706925457213E-12   1.1880009072767688E-13   5.5582492888868651E-16   6.0959802163306897E-13   8.7079760929082243E-14   1.8452038631720606E-10   1.5766432947335874E-15   1.2713118168467107E-12   2.4840396453583638E-14   5.9519163148900854E-15   7.1624646670858730E-13   7.2275375670161844E-05   5.5143204113842175E-13   2.1699827205229184E-12   7.1787335000289469E-12   1.4250992778361689E-12   3.9760470317408506E-14   6.2237308028540205E-13   2.2035441200454982E-11   4.4820130352484393E-13   3.7243127931708475E-14   1.5007687493515959E-10   1.8992276765796539E-08   6.3251435026579511E-10   1.0275231516326644E-13   3.5736328760138433E-03   6.7704235690910337E-14   1.6542865487289509E-07   4.8132316854774134E-10   1.2603141024913399E-13   5.8411122875808019E-14   3.8422577390781822E-13   7.0727722019325377E-13   4.7510098672948058E-13   5.5448519344540575E-06   4.6303407306077138E-05   8.9958217688576756E-13   3.0745236066633745E-13   2.3785467012439608E-07   6.0225355380669682E-07   5.2333113955778085E-07   5.3655709830428333E-08   5.3149718248197362E-08   4.3825310553627904E-13   1.2157992012638318E-13   4.7539792173385527E-08   3.4280935106376892E-13   1.4072052190709341E-13   4.3733689968684076E-13   1.4396686129816935E-04   7.2500525040774851E-14   1.4376649892637359E-09   3.4376273577136707E-12   1.9915344482445135E-11   9.1081301586499091E-07   5.2611554919537737E-13   3.8522354343437009E-12   1.1183879025020509E-13   3.3659181400175684E-07   1.2940294051406436E-13   6.0280631125240482E-06   4.0283868290717949E-13   7.7657029534011269E-10   8.0188403680428680E-14   1.8337423142226387E-12   4.2206402883723874E-11   5.3145735814761451E-11   2.3041766780303549E-12   1.0485229892655986E-12   5.5985180172010509E-09   1.1170655542691280E-13   1.5924803509501806E-07   1.7152049094390785E-11   2.3261189870224119E-11   1.1821350484782583E-12   4.8150455073916488E-09   1.5521351726526150E-13   1.2352163225694525E-12   2.5800072867312838E-16   3.9309226475332719E-14   1.1600992190948010E-13   3.5556899211633502E-10   4.1188281896131162E-11   1.9890452434936666E-13   1.1004236704786261E-11   1.2362346726670039E-05   2.2220492237591838E-11   1.0491279039368058E-10   1.3349226553004446E-13   1.5940445006879434E-12   2.8683658984152816E-13   9.7581047177592150E-15   2.4846504450274476E-05   1.0141151694776352E-12   3.0337779469913356E-05   1.7643469175398711E-11   4.5940124580165210E-06   7.3416769898941604E-07   6.9153179924789596E-06   3.3646058050352735E-13   2.1194021781594205E-12   2.1364221988378217E-13   4.1831945603609360E-07   4.8648419477207611E-07   1.8687819862864357E-06   8.0002083099525492E-06   1.5909670064098788E-07   2.0852737520421758E-08   1.2593826093620241E-06   1.0156116876810606E-12   1.1416483983129751E-08   1.1019693567059818E-05   9.1812480004724766E-09   6.3707165698204072E-12   1.9853536826638937E-13   4.7497604235959941E-15   1.7743810167355027E-13   1.1842357966215548E-07   1.2342617500417145E-12   3.9633427456727839E-12   4.4677968434232169E-06   3.4950403647869382E-14   5.0553815038217581E-12   3.5443446765629989E-08   1.8688753317503289E-13   1.3134894388726264E-12   6.4890707068942489E-09   1.2921660915554747E-13   6.0499448925590104E-10   1.1469497143811907E-03   2.0286032245196043E-12   2.7359550076931098E-10   3.4503848587705351E-12   4.8840109349943077E-08   2.2854105942401909E-13   2.6444215300798137E-13   2.2915416702771732E-14   3.0622028154788099E-12   4.0704217047855885E-11   6.9168352574228061E-12   5.5420845211873742E-12   4.2135918601725202E-07   1.5188626228548672E-13   2.0981217290839078E-13   3.1584120292468768E-13   5.2620238021958527E-13   1.1162803017394887E-07   2.0334736942430571E-13   7.0612645990580703E-13   6.7651006378096248E-08   4.2127640803311856E-09   6.6844941743183448E-05   1.2710810015578689E-04   3.5448531131906902E-13   1.5743930880529035E-12   1.3694855147918677E-08   1.4884785731063993E-06   6.2142971407172219E-07   9.1232138500410008E-12   2.6158975695791257E-14   6.4637208070606552E-10   8.7315409214814466E-13   1.2967141758584785E-13   3.9108503528650953E-14   2.9286204705883173E-09   3.6491921243384402E-12   1.6512852350419790E-08   6.1671134122171983E-12   2.1215266489474509E-06   6.4777176019018666E-15   1.4128210241764640E-11   4.0699387386601456E-06   1.6670661199071402E-13   2.6464221155393371E-09   3.1176310881245356E-06   3.0778605195130274E-14   1.4910368720835046E-03   3.6543312021534553E-13   5.6499640819990189E-12   4.2251962251907504E-12   9.1334310390522219E-15   1.5614849969586700E-13   7.2022465733934963E-15   5.3799603135632054E-13   4.6274275540617700E-13   4.5994589707797816E-13   2.0912148289722816E-07   5.6498689746797909E-14   4.4367626123680425E-12   4.3487890507276072E-14   4.2425662972787638E-11   2.5266368533879425E-09   1.6080905875261353E-10   1.3346554497454486E-05   6.4030306862897117E-08   7.3748671385077869E-10   3.6203790658918272E-13   2.0549735837674885E-13   7.3946919631953388E-10   2.1149435093788106E-08   9.4272346691230709E-08   7.3054675418387347E-13   6.4093825527132855E-08   3.2482805843599960E-12   4.4342962606330425E-10   1.9346906342181627E-10   8.7685636267849181E-12   3.0094798216982014E-13   1.1874640084343227E-09   2.6214398668474251E-06   4.4797291041482128E-14   1.9154573665948746E-08   6.8993578747719770E-08   1.0199734182213316E-13   2.8395849306584743E-08   3.7910908515478280E-12   6.0789330980711678E-04   1.0170703622763310E-13   5.3472826112293101E-12
  2.6834035662685722E-16   4.1367177761644233E-16   1.0271089321944256E-12   1.2672824068326567E-16   1.7884813479222086E-09   3.3705247967287244E-18   6.7738211963344699E-17   1.1080220496039327E-06   2.0573165190013849E-09   6.6744650856853938E-17   9.9387610740708007E-17   6.4603319497017680E-21   3.4805472292927701E-14   1.2378905634972359E-15   1.2534771391375646E-12   4.6983360579481559E-15   2.5366198785744818E-12   1.3185466159934941E-13   3.7478494521262291E-12   5.1751744977518022E-17   2.6272203399792053E-16   6.9059297606276485E-16   9.7690054001357164E-11   2.6257245594482060E-15   5.6810866851056248E-11   5.3026432399610683E-16   4.3256672186453309E-16   9.4070485377300756E-15   5.0049793696591665E-11   6.6821148404744503E-16   4.4649840622252126E-16   2.8507680133213420E-16   2.9259186966355664E-14   1.3352563675036198E-11   4.7198165041631685E-12   1.1260041979821958E-11   1.8885646542499466E-12   8.7206376643574112E-10   3.2424522333412816E-15   6.8822833593580255E-18   1.6529110008244238E-15   1.4197550274348636E-12   5.0482197215302157E-15   1.4918229638961225E-09   1.5327654968828775E-15   6.1148629642442093E-15   9.3368097609323583E-16   3.5098846450725769E-10   4.2597281923663191E-17   1.1189509463122512E-15   3.4222855785547963E-14   6.8872762205409240E-14   1.7992911039767841E-18   1.3796334668033727E-10   1.8895225035545577E-11   9.6827168867200952E-11   1.6059909248185244E-10   4.4033062818302449E-15   4.0384924613714199E-09   1.6472005523198566E-15   3.9197133313843035E-16   5.9284547432344467E-16   6.1766937249097898E-12   4.6326044409144542E-15   5.1391315222239693E-17   2.6092802024275459E-15   5.1058163100355868E-16   6.6415872917353480E-08   1.0937871312336880E-15   2.5926887473641966E-13   1.7229975743837545E-11   9.5128334178823753E-15   2.8541034395352349E-15   3.0450214624340067E-15   6.7628646686282271E-17   1.8083206103061897E-15   1.2589694452954704E-16   4.7751596217291533E-11   4.4015169360022844E-15   3.7399808161937639E-16   4.2452135693741551E-16   5.3691422766706937E-15   1.0424494182279791E-15   2.5788172570580389E-09   8.2863874461655521E-08   3.7354711728821431E-10   4.7470551530967316E-16   3.6573213730871152E-13   1.3496778560237250E-15   1.5301253483024105E-14   3.6947296830220848E-17   4.7557151891218416E-16   3.2609142529328727E-16   1.1695849505138844E-15   8.2464076074382308E-14   4.0655464227275455E-17   9.2681707260940301E-15   3.5732207376201699E-16   1.2723116694418059E-14   8.3530598216310870E-09   3.1724732452256325E-17   2.9090588440951654E-16   1.8236440204256976E-09   7.4744639882914137E-15   4.4921393776498865E-08   5.7051357896160604E-16   1.9869247955490471E-15   2.1831797710904377E-16   1.9157113945944414E-14   1.1155830126274938E-12   3.6530228506146003E-16   5.4142878789774769E-11   7.7533488668891007E-12   1.2311151274009118E-15   3.5863709791397162E-08   2.2802455282613388E-12   1.1049493774635073E-08   2.9713653938214655E-16   1.6259096112161061E-12   2.2567293141049604E-15   1.4475508626463874E-08   3.4839481264909101E-08   1.0955800876149331E-13   1.8670751876489711E-12   1.3521831823375355E-11   1.4213625364984777E-12   2.6041439879940943E-12   4.9217662360842252E-12   6.7333261480734799E-08   3.1809120265489822E-07   1.1819440904224790E-04   3.6174353660837371E-08   2.6375820572619825E-08   2.2120963464642415E-15   7.0869208445027548E-08   2.3688571879560452E-12   1.5214384690504079E-07   5.0019715616141322E-13   9.5930710252812857E-12   7.3538650280323690E-14   3.8183407689040916E-06   1.3855267010114302E-06   1.8443335550799234E-08   1.5538548978233873E-07   1.3398207943512051E-11   3.2153144672977209E-08   5.7396146605187103E-11   1.3388778920027752E-08   1.5599611732973725E-12   8.1326362127007690E-13   1.0832144775718677E-13   2.9878146834428070E-12   2.9408314208503584E-08   4.0563198113077986E-08   5.3659867197447982E-16   2.0559757691715104E-12   2.7809024501734119E-06   4.0489392508045740E-13   1.3639849104102920E-12   3.6667060065053070E-14   1.9742414537148281E-08   1.7904159574244075E-12   3.6857906792280288E-15   7.2482639136029830E-12   7.9407407219264866E-14   1.2879846700261042E-09   1.0006815499340406E-12   1.5147537243839727E-09   8.8878673218075623E-13   8.9614994723072218E-10   6.0274951061179245E-11   2.4526283990694824E-13   2.2293191471914188E-12   2.0368408118257345E-13   1.3175962858773344E-09   4.3138459721194741E-13   1.4333200773462763E-11   6.5231753247212073E-08   1.1785565414353485E-08   4.6484520640574779E-13   4.1713004143683032E-07   3.0979375742907176E-10   2.8654214728323001E-10   2.8402524508812960E-15   2.5043016503398701E-12   8.4971303828934263E-08   1.4039304272451999E-08   1.8707076953315442E-06   4.2650363661820837E-08   2.0044038157842606E-07   7.0827382000035483E-09   1.1554178391920275E-06   9.1432049307830778E-14   6.8831619690783904E-12   7.5749203033593927E-13   3.0111186109760831E-10   1.9583459525522707E-12   2.1798396246601728E-06   1.2939774790082821E-05   1.3303170672444486E-08   1.4715825397720810E-14   2.0823837327301728E-13   1.5277013549722828E-10   7.2376134131956787E-13   1.5374519328921451E-13   2.6785214358933932E-07   2.4965898081663037E-12   1.3542714073698118E-12   2.0962211227897259E-11   2.3453065518520770E-14   3.7713983549764419E-13   1.2624782517090918E-13   4.9901956037654297E-12   3.3883991399053630E-14   2.0560589560683926E-08   9.9711901097003609E-13   6.2412127473729079E-13   4.4827188535307655E-13   2.2590377008151002E-13   2.5665951303730362E-08   7.1280555250347303E-12   3.5667319287153291E-08   2.0536988460118890E-12   7.6381024737702098E-13   7.7172993677018451E-14   1.3518050796522219E-07   1.2972592815904479E-15   1.1425993375066891E-08   1.2636784896596243E-03   5.9672567041110299E-10   6.4329898943896176E-13   4.5218264788104044E-08   3.8178505614262354E-13   3.6800092426320205E-12   5.0480778121394271E-09   2.1874709923736448E-08   7.2230025983065990E-14   2.1205181782294139E-09   1.0428965639504231E-13   9.7880515657158183E-12   1.1222526887902777E-11   1.4930003666488302E-13   2.9303593564925326E-12   4.2495566668982233E-13   1.8726591306232766E-14   5.3367802035620767E-12   2.5059587448698590E-14   7.2217922061155211E-13   2.0977456634474145E-13   4.0222203973828797E-12   9.8292709037552633E-14   2.4765824161139842E-03   1.0882230346731324E-12   5.9196018649655667E-12   1.6900449449192147E-09   4.5408288088208569E-13   1.1896773927523563E-12   4.5762887092320581E-13   8.8565941390205058E-09   1.0385355027565949E-12   3.5240897952400609E-13   1.0051370398419311E-10   7.5573858777896887E-08   5.7869805291237918E-14   3.3729669382400510E-12   1.3834381211466801E-06   3.1862878393269357E-13   2.8216199306492595E-13   1.9505071512353985E-08   1.2483079276327151E-12   1.0751437533792225E-13   1.9822914666339236E-13   2.8962180625377717E-12   1.6853820421063374E-12   7.7143033979918075E-07   1.2426485683293234E-06   4.6192575290443554E-12   1.4985781095488885E-13   1.1708099135458091E-08   4.8616504291502192E-08   1.3315660043545367E-08   1.5201479801724661E-08   5.7468505959243921E-06   5.7505284856706619E-13   1.8524314108087242E-12   6.4716259286761398E-09   2.4503068235042396E-13   5.1417202503105075E-14   3.0598288948399230E-12   4.3092424664511389E-07   2.6268911908473215E-12   4.5877912276512582E-10   4.4898241300379338E-13   1.3533554777276251E-12   1.4648764828885123E-07   9.5466934794248500E-13   5.9629365635299044E-09   1.2691220391187889E-14   2.5264954200405677E-07   1.3459611113208876E-14   3.8566665470971998E-07   1.1180405040868912E-12   1.0857399733490873E-08   6.3497297243416447E-13   6.2390592869627812E-12   6.1839755641162996E-10   4.7777304615331706E-10   1.0690502077293801E-12   9.6928998367755739E-12   7.0727678759914715E-08   8.7479727437969533E-13   2.1554608954790839E-08   1.5655675867959262E-13   7.5555596371522198E-10   1.4624177394613146E-12   9.5636114964805672E-10   4.1614850518393756E-13   1.0266128018791652E-13   9.5286759662579981E-13   7.8023580362473817E-13   8.7149677902851055E-14   2.2060759231215911E-08   6.3109055030603853E-12   6.0706775833406866E-12   2.4584845895318587E-11   6.4583580449060624E-07   1.5200318374889330E-12   5.0701936140029871E-09   2.4158836513731654E-14   9.2872712082945944E-10   8.9488952996780893E-13   2.6016355355834538E-16   2.0155429525667226E-06   7.1684909516543921E-13   1.5213333214031547E-06   1.4329059127662608E-11   1.1657027569904071E-07   2.8008428019283041E-09   4.7488926914668449E-07   1.6828351659835808E-12   1.0106350360042476E-11   3.2058330853535618E-14   3.7648802902705826E-06   2.4327656205072449E-09   7.3542943823289133E-06   2.2763266229164544E-07   5.3730394441763827E-09   6.4847824915634857E-09   7.7211383451131189E-06   5.1351595778820063E-14   5.0925445010997347E-08   2.5405540459928798E-04   4.4944800723598097E-08   2.2282352625025572E-13   1.3072281925380948E-12   3.6520706754201898E-13   1.3440164411307095E-12   3.5441836160619145E-06   3.6017820324081892E-12   1.8173559935623990E-13   8.5391880483095554E-07   2.1911022125252085E-14   5.9222584541675885E-11   6.0094758820231184E-09   6.1568821320655931E-13   2.0966008755118284E-12   1.2455771009000786E-08   1.6440030935699909E-12   9.7166375070462025E-10   1.1402755806813824E-05   5.9983970243169442E-12   1.6835971277215631E-14   8.3962619548961319E-13   2.4534432679697565E-07   3.2426623760954833E-14   3.9376358131479088E-13   1.3220213451740141E-12   4.5969977226034851E-12   6.3841290829186021E-09   5.2598736968994633E-12   5.4415038741449816E-13   1.9634017241650245E-05   1.6717012290822829E-14   7.3341490922604175E-15   2.5395634875240274E-13   7.0552851470611217E-12   2.5302013164418506E-08   1.3979799300802876E-13   4.2896620406316275E-15   6.4487053240518242E-08   2.9076920417458035E-08   1.1371398825380453E-07   9.0344195274823209E-07   1.7657728285181707E-13   7.8324843264359054E-12   1.1618912996466814E-09   3.9357052058921878E-08   2.4427969490116322E-09   4.5329225651311447E-12   1.6613476899087853E-14   1.2365159457859864E-08   2.8217099632678637E-13   3.1273503851340742E-13   1.1061114263263688E-12   8.6009043892717748E-07   1.9144818402679203E-10   4.9581256205892525E-09   1.0284494148348907E-07   1.1108762251764265E-07   1.6387571558345459E-12   2.0103166266365165E-11   3.1950352828566821E-09   1.7304459978259861E-12   3.8038997856564425E-09   5.8485239916425166E-08   2.7293957076585104E-14   9.8078458047765124E-06   5.5172750779925501E-12   3.2463693069790866E-08   6.2374727556886457E-13   2.6352229367408063E-15   2.9957881447267840E-12   9.4454137874500031E-15   3.6063629390001110E-13   3.6242223227702753E-14   2.0754923496947775E-13   7.0145176053974682E-06   8.8300655814720813E-13   7.8871078282218582E-13   3.2382998816467105E-14   4.2186154623771116E-10   7.8961693618989388E-09   5.6833221093054754E-10   1.6967422222714157E-07   2.8936249310504569E-06   1.0310862162150522E-09   1.7719878801890684E-12   2.2397584903385172E-12   1.4626654780032618E-06   2.0163875867530036E-10   6.2076695043225491E-07   7.4896472436344753E-13   2.3499950995262949E-10   3.5375591215195100E-12   2.3756678317278411E-08   1.3506754515928033E-11   1.2549291577404380E-12   4.6220550003794527E-12   1.4043806399075191E-07   2.7383958758929464E-07   3.5644375364111705E-12   2.7563761512436531E-08   7.6163138165658728E-07   2.0925687289219314E-12   3.3391080689530865E-07   1.9256654276012060E-12   2.1917062935114825E-06   1.7143733101528540E-12   2.1990305636623100E-11
  3.5339404595588133E-15   6.7389770010283313E-16   1.4054218560180616E-13   1.0861789926922024E-15   1.5820078073989367E-09   2.6243745551001925E-15   1.6471138904383553E-14   7.0773930054532674E-10   5.1393726335021159E-11   1.6048368755463264E-15   1.1024799348543971E-15   2.1515655100881577E-16   1.4240554272707333E-13   1.0321772973197135E-13   2.2053432232809822E-14   1.0022755306192465E-14   2.0474629271402153E-10   7.5435030021286110E-11   2.1414190832361323E-13   8.1823711256326555E-16   4.0126013986702326E-16   9.0048219927416690E-16   6.6916685020489631E-11   7.4460889036452518E-15   6.6545647616781737E-11   1.1127481684880048E-14   2.6881115287521111E-15   4.1033376778358853E-15   1.7930966631609914E-11   4.2111983402149833E-15   5.3015006026588696E-15   7.0243189270781317E-15   1.6845597295456581E-13   1.7884136458519485E-12   5.5234057807911785E-12   1.1689958491149291E-12   4.5582816330753825E-11   1.6368209082952913E-08   5.2423903871084535E-15   1.4728731856622399E-14   9.4293847728598757E-15   9.2614149669727823E-13   2.0363196609545999E-13   1.0858306762635804E-09   3.4830050923307131E-14   1.3574506844697074E-13   5.2473725504814618E-15   4.3313130772334306E-11   6.6346758833115354E-15   1.9621495481876679E-14   6.5190751287263676E-13   3.6520281155051713E-13   6.2404930536549841E-14   6.6955594741756344E-13   2.4403313628627514E-13   9.5518794445132884E-09   7.6723545139969633E-10   7.0167180711666540E-15   1.5033473547067065E-09   3.9884452746693462E-15   2.6532153021960394E-14   1.9155648382675453E-15   1.2718106222213859E-11   4.4766204798988721E-14   3.6664286856081456E-15   4.9043859492948998E-14   1.0083072364656668E-15   1.6470185918791877E-10   4.7038435756103739E-14   3.5893668719142636E-14   1.1300411177711286E-11   1.1452205032584201E-13   9.6023137066334544E-14   1.0430751523316859E-14   7.8655337746519332E-15   1.3455255075407922E-14   3.2473879962950461E-14   1.1786969261503893E-10   1.4093694099157335E-14   8.4057703968732817E-14   3.4476095039728433E-15   1.5839182409621750E-14   2.6794621576768510E-14   1.9417176659105686E-07   3.9057474504814101E-09   1.9200203455565073E-12   3.8857241695158703E-14   1.5373631480617039E-11   2.1979018281798527E-15   4.1392189122444545E-14   7.2254337196556919E-15   2.5004470856196983E-15   1.5642373378994317E-15   2.4890914754763845E-14   8.3071181834869365E-13   2.1634000741075742E-14   6.5774396126639093E-13   6.3360376948031413E-15   5.2238581280420008E-13   1.3565475583755032E-09   9.9284550428992489E-15   8.3392590515920490E-15   3.2724420622468039E-08   7.5801418835357907E-14   7.1302205585260685E-08   4.0250315042096138E-15   2.1550921221787769E-14   2.5683577611437834E-15   4.5471334804591524E-14   3.2243769911853397E-10   3.8601116094972842E-15   8.8888786514116842E-11   1.3456778130384384E-13   1.9982061957232198E-14   5.6891660970079927E-11   1.0685031196938185E-08   5.5479758987498744E-08   2.4151663300123930E-15   5.7339051534903427E-11   4.0637765081454795E-14   8.3497558327529624E-08   9.1918866696187058E-09   1.5820525324049383E-13   2.4851527541311772E-12   4.4032634832920219E-12   5.0606244250195535E-12   6.0071817701794340E-13   1.9602868893451448E-11   1.0952002971075190E-09   6.0211621565866592E-08   4.7323195138246410E-08   1.6998102890642074E-07   1.3542066615014891E-10   4.9932215295626883E-12   3.3470909164047914E-07   6.9325559935433333E-13   2.9966837510214397E-06   2.3912528295946777E-12   2.8840860503605863E-12   4.4943011668008791E-13   5.0444041887457736E-07   2.7981993892210928E-08   1.7488313530934856E-07   1.3188567839588532E-07   1.3809084092709251E-12   8.2640017802526802E-09   3.0389075719669054E-10   6.9721927802559008E-09   4.9493599274087628E-14   9.4576450414970762E-13   1.9912569157034222E-13   3.0938040829870306E-12   9.3823383636026693E-07   1.4471449667510041E-05   2.9988710700180100E-13   6.2078617675894694E-12   3.4536203033875313E-09   1.2333401273308590E-12   5.6626703203697870E-12   1.8971649215078159E-12   8.5030983352686638E-07   7.2328280252574352E-13   1.7191858929578261E-12   6.7441154172508241E-11   2.9785598972293477E-13   5.7420856155511264E-09   1.1854208265713533E-12   1.0309072096001773E-07   2.1798816611033112E-13   1.9504788900288792E-09   4.5201135061142392E-11   9.9289434447335605E-14   8.0721845971069032E-13   5.0284301261459574E-13   7.8160977823072602E-09   3.5156977592312362E-13   1.0956835673841095E-10   2.5446517236813554E-09   7.5518065039120249E-09   1.6946700749851428E-12   1.5793054695957592E-06   8.0060761440514284E-07   6.0425358157166599E-10   2.9247862177339946E-13   1.2100390042359749E-12   1.1001140087243119E-06   5.9800069602246623E-09   8.1401481406343109E-09   1.3012163218948676E-10   2.8137680490343835E-10   1.2878601014919523E-08   4.6971937179011648E-06   3.2377271495053876E-13   2.6109438980489209E-12   1.0239108383653805E-12   3.3931983524309441E-09   2.1892256217695957E-13   1.2061937537402352E-08   3.1833498166964465E-06   5.6481729009406632E-09   1.2111302472093361E-13   1.0036820894460549E-13   1.1686572724711346E-10   5.8490494370857946E-13   1.4154123631878672E-12   2.1773681667447146E-07   5.9560772154912105E-13   3.1960962988980468E-12   1.1740656922343285E-10   1.9709698912360153E-12   3.7197254988903147E-13   3.6160421733918333E-12   5.0743705132918607E-13   7.8497674591723010E-12   5.5747164553198915E-11   2.0889790635006435E-12   1.7210015894992679E-11   9.3087080306840438E-13   7.3356214545509385E-14   2.7574437148528639E-10   6.0250292665733503E-11   5.6812830349121158E-10   3.1275274840554119E-13   2.2355525313480146E-13   4.9417786742699136E-13   6.8604216446886016E-09   2.6824469791195776E-12   9.4727184479818636E-10   3.8300372623346831E-08   3.1917891916517020E-09   1.9644037251553921E-12   1.8874476641685788E-09   1.7953825469366933E-13   4.4622918930579851E-12   1.7154682632421658E-07   2.4500505945080742E-07   2.2219644608657883E-13   4.7386101317239916E-11   1.3415346285786276E-12   3.7522354172627532E-12   7.5108761151586019E-11   4.1105106049973713E-13   2.6612704986576143E-13   1.5478682129741285E-12   1.9654726113356630E-11   2.6533276447496263E-10   3.9427858042911922E-13   2.8414061279935459E-12   1.2349256071388233E-12   1.5780819437685053E-12   1.3427772477675501E-12   2.8306601699818948E-07   4.4529446363507873E-12   3.6237214992080189E-12   1.9035620788827926E-11   1.9655939279762445E-12   3.3559163452650282E-13   3.9230159515326209E-13   1.6010386471178920E-10   8.9766924461079656E-13   1.1570219758227525E-13   1.1452443974279572E-09   1.9321179425778389E-06   1.7208978982655511E-10   1.0067438731690109E-12   1.0141236433184249E-06   3.3013190143196835E-13   7.7881652298810364E-10   7.7891927948676109E-11   4.0204568800892183E-13   2.2302654400224211E-13   7.2556314398045584E-14   6.1098974076517318E-12   3.5875816288256428E-11   1.2397714200513075E-07   9.8355844939454852E-07   2.5615043260214280E-13   7.1467112414430889E-13   2.3015918822897570E-08   6.8840756829891919E-09   7.9799870150553017E-08   5.1268482342629778E-08   1.5171384708155300E-07   9.1247182956301269E-13   9.0576206430777652E-13   4.9329228817257758E-08   6.2567796425630048E-13   4.1708171231847117E-13   1.0089604884196056E-12   1.6479493110745960E-07   2.7238853765459278E-13   2.9535692387508939E-08   2.5167541905209538E-12   3.0242550019967465E-10   2.1511245235253385E-06   2.0441635226288202E-12   7.5864279147509779E-11   1.3423779385645511E-13   1.4690107299961735E-06   9.2255484617836975E-13   1.0991097364514531E-07   2.1443171118216757E-11   3.8268953600514799E-08   2.0185394335756994E-13   7.5582270030214857E-12   1.1997689480186091E-10   2.3254414384321366E-07   4.0075821825783317E-12   3.6546171899106765E-10   3.5395564670520687E-07   2.1296131460430440E-13   4.6856707985424445E-10   1.5912919617620385E-08   6.5548109974891324E-11   7.7315147203916580E-13   2.7344224850190605E-10   3.5472906174873278E-14   3.6706881567009539E-12   5.3370796905743936E-13   5.6730368463796934E-13   2.4170501795722840E-13   6.0425939044536457E-11   6.6308836729532387E-12   9.3094848481316765E-12   2.6087791661399494E-12   3.1906542632008405E-07   1.5699227942136854E-10   1.0191520876921375E-09   4.7362433518814927E-13   1.6053991741905874E-11   2.3730889606423551E-13   2.1927114831224733E-12   1.0877636691562454E-06   1.9932665981731253E-12   2.1860169350847537E-06   7.5027107953762035E-12   1.6946206406319748E-07   2.7937271295468600E-09   5.1877968800422940E-08   6.2209723641385457E-13   6.0603753261088984E-12   1.5214715890962458E-12   4.7643801734295551E-09   2.5790818478087898E-09   5.7039082259570582E-09   3.4325190677324150E-06   2.5347392542866040E-07   1.3319359315504778E-10   1.2009254600432194E-08   5.8276307604587132E-13   1.5676540798672285E-10   1.6947561058764143E-07   1.1869961595533330E-09   1.7573036328008973E-12   3.2081340552504897E-13   3.0057885926347018E-13   2.4687798558434957E-13   5.9579358412959570E-09   5.8570541084572007E-13   5.2285927970466393E-12   1.7128695815053185E-06   4.2965778070308642E-12   1.7790958475447177E-10   4.7945065186773660E-06   2.9502131394286925E-13   2.7205732919146814E-12   7.2611686988500810E-07   4.4035700006196558E-13   4.3775432925856886E-09   2.5527420584223127E-07   4.2680520006262488E-13   9.2868222608313204E-10   1.1303410555753264E-12   7.6407892071116388E-07   4.0745874300751437E-13   2.2968472587707191E-12   5.1932109302809860E-13   8.1410540073744446E-13   4.0004674036808569E-11   3.5656489605864643E-12   1.4381733404622160E-12   1.3874780369271011E-06   1.3950889788810601E-13   2.2549511583594628E-13   4.2920605832771863E-14   1.2737353401892291E-12   4.2149528133582719E-08   7.7116798667657450E-13   4.6602017819226050E-13   1.4621949918517819E-06   1.1775873568577808E-06   1.9521134110227362E-07   1.1903454066774293E-07   5.5108818915964701E-13   1.2825543163851519E-12   1.3826751235293044E-08   2.5078775774726024E-09   2.8901321741602149E-08   4.7383142749687972E-12   1.2610479497157825E-12   5.9571272572865567E-11   8.1666423296230526E-13   2.1549754472864255E-12   2.1859041363720057E-13   1.7400714955940410E-08   4.9504786420929609E-11   1.7291508201286754E-10   6.3885148460930230E-11   6.0750011085823992E-07   3.7693045994170223E-13   3.2524242021135347E-10   1.0414443502415105E-06   2.0092955749336669E-13   3.5164628983543396E-08   1.7873560029604148E-09   2.0496638560726239E-12   7.5300845586659422E-07   7.8833344791622885E-13   9.5115899438587645E-08   4.6841491013987126E-12   4.1877455475797266E-13   2.8302171374578711E-12   6.8685315847474876E-13   1.7909243479343520E-12   1.2529822291309117E-11   6.4764192227387872E-13   5.5782552098121971E-08   1.8302932725090136E-12   6.4084689222453733E-11   4.1261908463728222E-12   1.4484615661328104E-09   1.9190852783036926E-10   9.9470578419848423E-09   5.3428668310341000E-07   2.1277635933414381E-07   8.1445403197605741E-09   6.2724350280349328E-12   2.1395948869540845E-13   6.8938378715049221E-07   6.2581150313710028E-11   1.2963562344312359E-09   9.4271666268415647E-13   1.4161419231833111E-08   4.4920646651990908E-12   2.3796094823237112E-08   1.0757187871283783E-10   2.1657917042235995E-12   1.9923593924690654E-13   1.2611655164099507E-07   3.5786192442075656E-08   4.8074772860742366E-13   1.1662261533243444E-07   9.9335744667511897E-10   6.4684758826048224E-13   2.1561023593103810E-09   1.9592156295919249E-12   1.8400775236505629E-05   1.9053860397862205E-12   4.4787525754858498E-12
[truncated: 3,453,976 more chars]
