# Supplementary material for: Intermolecular Interactions in G Protein-Coupled Receptor Allosteric Sites at the Membrane Interface from Molecular Dynamics Simulations and Quantum Chemical Calculations
Source: J Chem Inf Model. 2022 Sep 30;62(19):4736–47. doi: 10.1021/acs.jcim.2c00788 (PMC9554917; doi:10.1021/acs.jcim.2c00788)
Supplement: Supplementary file 3 — ci2c00788_si_003.zip [file ci2c00788_si_003.zip › quantum_chemical_coordiates_inputs/GCGR_5ee7/5ee7_fsapt.inp]

memory 18 GB

molecule mol {
-1 1
  C   -26.77462833832022     -3.14547088556111    -31.34497360169858
  H   -27.74480410547120     -3.60939522241851    -31.10883560137711
  H   -26.00189152401388     -3.60860778374876    -30.72033593115415
  H   -26.82284241028205     -2.06794446471750    -31.11481780291658
  O   -26.40525778169147     -3.37895360389215    -32.68112869324775
  H   -25.83326118110505     -3.75770507092791    -35.10130390073781
  C   -26.75905099071148     -3.19537105470635    -34.97970938145473
  C   -27.20229407540737     -2.91651440510907    -33.65768161258323
  C   -28.38006425912987     -2.21899404296889    -33.45853262291813
  H   -28.74167489574185     -2.00710049355504    -32.45214878041356
  C   -29.12016932698419     -1.73729917576681    -34.57167580306226
  C   -28.65187039572422     -1.97934076901971    -35.89882168512890
  C   -27.46487695502087     -2.74803357444157    -36.06322157210700
  H   -27.10259518272245     -2.96788269421886    -37.07021666085423
  H   -30.69222411332785     -0.78725582407709    -33.41187706659737
  C   -30.30863831771893     -0.97514556028687    -34.41923981099392
  C   -30.97119502489658     -0.45707555574701    -35.50721318313897
  H   -31.87735318971779      0.13684492796872    -35.36817565941561
  C   -30.50697930482528     -0.68582605876588    -36.83046448434585
  C   -29.36559645523174     -1.45081652756010    -37.00072461825245
  H   -28.99811830804484     -1.67240788213284    -38.00358600778354
  C   -29.45574550466187      1.15549447777486    -39.12736470382794
  H   -28.74024108842911      0.40173898761538    -38.77495568904352
  N   -30.79219251539231      0.58834123711273    -38.99635341147300
  C   -31.28810518611160     -0.15293567977754    -37.95888608455274
  C   -32.64719190289447     -0.28346642174904    -38.20728797716065
  H   -33.35294691184678     -0.85585729331775    -37.60975394421266
  C   -32.87031538098520      0.40529433734244    -39.42272948023456
  N   -31.73306154212667      0.93741936804847    -39.86451629807335
  C   -34.09895423338218      0.54048356033630    -40.21504797108583
  C   -34.04226068578885      1.16086912783487    -41.47089274466833
  H   -33.09205095218672      1.54951510716256    -41.83547785526871
  Cl  -35.11235176243174      2.02747216223420    -43.79219202142031
  Cl  -37.96702197167036     -0.46086762007928    -39.96461967580682
  C   -35.19392769254265      1.26501767440005    -42.24010101720285
  H   -37.31599440362459      0.85453194577548    -42.40845221977902
  C   -36.41865851424073      0.76888965444224    -41.79617791790243
  C   -36.45894923821452      0.15994691557608    -40.54564139934033
  H   -35.39818058636514     -0.44530745243783    -38.77933397094456
  C   -35.32089474270271      0.04032581063191    -39.75192047366635
  C   -29.12198706505377      1.45701728151397    -40.58048401833400
  H   -29.74351725091363      2.27199537142890    -40.97331930952908
  H   -29.28231515897054      0.56597148960309    -41.20363718322380
  H   -28.06129297039268      1.72765381716180    -40.63255187944835
  C   -29.27904765182928      2.37142909784537    -38.24487597949687
  C   -30.30319377781481      3.28909255252915    -37.98495461346888
  H   -31.28930500020259      3.13420983302980    -38.43019994490925
  C   -28.01396642614663      2.59658407010062    -37.70115356686112
  H   -27.21363553949625      1.88963464230661    -37.91117123329866
  H   -26.77644364339677      3.82197689235139    -36.46592262195976
  C   -27.77454980359477      3.68945530238838    -36.88311381935616
  C   -28.80372115008828      4.58984031908351    -36.58696595338522
  C   -30.06883471109710      4.38493526571297    -37.15606393382921
  H   -30.86308393026561      5.10030346720757    -36.93241238679564
  H   -26.60727550618703      5.48741531189396    -35.60747800297135
  C   -28.62989988672514      5.67904918936967    -35.58337383073748
  O   -29.64508034855848      6.21999700663781    -35.07739408213873
  N   -27.39773756569512      5.97749036192281    -35.18462899994947
  C   -27.07859554046946      6.96994379732763    -34.16860393848619
  H   -27.76533932265671      7.81840847105876    -34.27665990716355
  H   -26.05461256782957      7.31852173772820    -34.35825264416219
  C   -27.14735618167773      6.45981402618302    -32.73216938281757
  H   -26.78381225648363      5.41536642004404    -32.68889688239717
  H   -28.17171823476740      6.52320898283142    -32.32927390005586 
  C   -26.25822816044268      7.23598521718264    -31.74255547677147
  O   -25.19292400654595      7.69035436269669    -32.17872901440312
  O   -26.67921181338263      7.30178672100020    -30.54915807930562
--
2 1
C        -25.01470       -0.25530      -28.42490
C        -25.41470        0.71280      -29.53380
O        -25.61440        0.31830      -30.68100
N        -25.58170        1.99150      -29.17130
C        -25.94120        2.99050      -30.15690
C        -24.84300        3.15270      -31.21890
O        -25.14130        3.29740      -32.40010
C        -26.28750        4.29680      -29.48800
C        -27.64560        4.25080      -28.81020
C        -27.93390        5.57050      -28.12210
N        -27.03160        5.79940      -27.01850
C        -26.06300        6.73050      -26.93540
N        -25.67370        7.46860      -27.95190
N        -25.46540        6.91300      -25.73510
N        -23.57230        3.09360      -30.78180
C        -22.47580        3.15030      -31.71910
C        -22.94190       -0.44530      -32.82950
C        -24.00510       -0.28090      -33.91080
O        -23.80820       -0.70720      -35.04520
N        -25.14230        0.34400      -33.57410
C        -26.16790        0.55900      -34.57110
C        -25.54270        1.02970      -35.89060
O        -25.83170        0.50950      -36.95970
C        -27.17600        1.63500      -34.15380
C        -28.03210        1.38230      -32.91770
C        -28.72160        2.66220      -32.44150
C        -29.60270        3.31510      -33.48880
N        -30.02850        4.68400      -33.08360
N        -24.76800        2.12860      -35.78530
C        -24.20800        2.79490      -36.93950
C        -23.08050        1.99310      -37.59420
O        -23.04100        1.82120      -38.80600
C        -23.76920        4.20030      -36.56770
O        -24.90140        4.95490      -36.25310
N        -22.13890        1.52320      -36.76200
C        -20.96720        0.85380      -37.28100
C        -22.60130       -2.55110      -37.76060
C        -23.59590       -2.56440      -38.91880
O        -23.85670       -3.61500      -39.47400
N        -24.09980       -1.36220      -39.30610
C        -24.78390       -1.22040      -40.56100
C        -24.04130       -0.38920      -41.60040
O        -24.59300       -0.13350      -42.65950
C        -26.24550       -0.78010      -40.43480
O        -26.38400        0.36540      -39.63610
C        -27.11260       -1.93170      -39.96050
N        -22.75150       -0.08890      -41.33380
C        -22.03020        0.76590      -42.23230
C        -28.65790       11.01770      -35.04080
C        -27.96770       10.49230      -33.77390
O        -28.45420        9.55460      -33.15160
N        -26.82870       11.11260      -33.39880
C        -26.19570       10.75580      -32.15530
C        -26.80980       11.55330      -30.99250
O        -26.95760       12.76140      -31.00910
C        -24.67940       10.96900      -32.17780
C        -24.13300       10.73300      -30.78030
O        -23.97810       11.67740      -30.00850
N        -23.94280        9.45580      -30.41440
N        -27.11990       10.77700      -29.92900
C        -27.80910       11.23860      -28.74560
C        -27.07700       12.21830      -27.83760
O        -27.73690       12.83240      -27.01230
C        -28.18630        9.95310      -27.98660
C        -28.49000       10.03060      -26.50010
C        -28.82690        8.63090      -25.97030
C        -28.35880        8.46810      -24.54180
N        -28.75310        7.13650      -23.96720
N        -25.74570       12.29600      -27.96960
C        -24.94110       13.20460      -27.19180
C        -24.51720       14.46370      -27.96780
O        -23.75130       15.25870      -27.44480
C        -23.69970       12.48130      -26.66430
C        -24.00650       11.38840      -25.65040
C        -24.52380       10.04870      -26.15410
O        -24.09790        9.55880      -27.22440
O        -25.32560        9.43840      -25.37520
N        -25.03650       14.61310      -29.20230
C        -24.62440       15.68000      -30.07210
H        -24.65370       -1.15880      -28.93870
H        -25.38710        2.27650      -28.21180
H        -26.80210        2.61410      -30.72360
H        -26.28740        5.11090      -30.22620
H        -25.49510        4.54570      -28.76300
H        -27.71540        3.42640      -28.07910
H        -28.43020        4.05440      -29.56090
H        -28.96350        5.58200      -27.72460
H        -27.84060        6.39110      -28.84980
H        -27.19500        5.23720      -26.18340
H        -25.00670        8.25420      -27.71800
H        -26.02930        7.37870      -28.92870
H        -25.28110        7.98200      -25.53190
H        -25.87450        6.36640      -24.98580
H        -23.37270        3.05640      -29.77970
H        -22.63890        3.99840      -32.40180
H        -22.01140       -0.61610      -33.39490
H        -25.30470        0.60890      -32.60200
H        -26.67750       -0.38430      -34.81210
H        -27.82780        1.78770      -35.02800
H        -26.62050        2.57210      -33.99860
H        -27.41830        1.00030      -32.08660
H        -28.78180        0.60920      -33.13260
H        -27.93620        3.39350      -32.18170
H        -29.30050        2.46410      -31.52180
H        -30.50030        2.72840      -33.73130
H        -29.04920        3.43270      -34.42710
H        -30.08520        5.36060      -33.95460
H        -30.88790        4.70500      -32.53270
H        -29.28790        5.12720      -32.52160
H        -24.54540        2.48420      -34.85770
H        -24.97870        2.85790      -37.72380
H        -23.21330        4.63090      -37.42050
H        -23.05960        4.14950      -35.71850
H        -24.68590        5.91890      -36.30920
H        -22.28150        1.61720      -35.75650
H        -20.49820        1.48540      -38.04530
H        -21.70100       -2.99700      -38.21520
H        -23.88600       -0.53250      -38.76140
H        -24.78900       -2.23520      -40.99300
H        -26.55110       -0.48230      -41.44920
H        -26.09360        0.18400      -38.72590
H        -28.17210       -1.63400      -39.95130
H        -27.00460       -2.80340      -40.62140
H        -26.81970       -2.24290      -38.94500
H        -22.39440       -0.24760      -40.39730
H        -22.56020        0.69950      -43.19230
H        -29.45990       11.67470      -34.66690
H        -26.54040       11.98960      -33.83360
H        -26.39930        9.69230      -31.99750
H        -24.45470       12.00660      -32.45870
H        -23.74500        9.31430      -29.42630
H        -24.26720        8.68720      -31.02310
H        -27.03430        9.77170      -30.05740
H        -28.71760       11.79310      -29.03430
H        -27.32980        9.26870      -28.08840
H        -29.02430        9.47390      -28.52330
H        -29.29660       10.74660      -26.28410
H        -27.59880       10.40680      -25.97530
H        -28.32250        7.87230      -26.58710
H        -29.91130        8.42850      -26.05470
H        -28.79980        9.22980      -23.88240
H        -27.26330        8.56440      -24.48560
H        -28.46730        7.06050      -22.98600
H        -29.77240        7.02830      -23.98930
H        -28.37210        6.26080      -24.42410
H        -25.25320       11.78500      -28.70800
H        -25.56900       13.55490      -26.35700
H        -23.05690       13.24780      -26.20880
H        -23.15370       12.05400      -27.52060
H        -24.70470       11.74310      -24.87720
H        -23.07450       11.12720      -25.11680
H        -25.59890       13.86880      -29.60550
H        -25.49060       16.23770      -30.46290
H        -23.98530       16.35970      -29.49320
H        -24.05330       15.28960      -30.93070
H        -21.25960       -0.09750      -37.72550
H        -20.25990        0.67910      -36.47030
H        -22.38890       -1.51900      -37.48160
H        -22.96460       -3.20510      -36.96790
H        -21.01450        0.38920      -42.35300
H        -22.07110        1.79190      -41.86670
H        -27.94810       11.60820      -35.62020
H        -29.09940       10.18230      -35.58420
H        -24.21440       10.28050      -32.88340
H        -25.85120       -1.24180      -26.70610
C        -26.21150       -0.59240      -27.51740
H        -26.54730        0.33790      -27.02900
C        -27.38520       -1.24530      -28.19140
C        -27.72060       -2.57040      -27.88730
H        -27.10370       -3.12340      -27.17410
C        -28.86360       -3.16390      -28.42270
H        -29.12410       -4.18840      -28.14550
C        -29.67320       -2.44990      -29.30620
H        -30.56660       -2.91400      -29.73080
H        -29.98600       -0.55660      -30.29710
C        -29.34770       -1.13050      -29.62000
H        -28.03030        0.52920      -29.24330
C        -28.22700       -0.52720      -29.05220
N        -23.97170        0.27020      -27.58770
H        -24.23020        0.66850      -26.69000
C        -22.72860        0.46060      -28.05310
O        -22.38100        0.14520      -29.18370
C        -21.73810        1.07750      -27.07320
H        -21.01090        1.57960      -27.73250
C        -21.13200        3.29630      -31.00830
H        -20.98100        2.41200      -30.36530
H        -21.19400        4.16950      -30.33560
C        -19.93710        3.45460      -31.95510
H        -19.90990        2.59010      -32.64210
C        -20.02700        4.72330      -32.80040
H        -20.06300        5.61880      -32.15830
H        -20.91760        4.72750      -33.44570
H        -19.15070        4.81410      -33.46120
H        -18.61750        4.29540      -30.46390
C        -18.63760        3.44310      -31.16070
H        -17.76560        3.52820      -31.82660
H        -18.52540        2.52760      -30.55920
C        -22.49040        1.92060      -32.62590
H        -22.90700        0.69940      -31.03130
O        -22.21040        2.00540      -33.82830
N        -22.80480        0.75810      -32.04600
H        -22.42850       -1.79010      -31.21460
C        -23.23240       -1.65000      -31.95100
H        -24.18120       -1.51100      -31.41440
H        -23.30730       -2.54670      -32.57830
H        -21.23520        0.28300      -26.52190
H        -22.24990        1.82480      -26.46690
symmetry c1
no_reorient
no_com
}

set {
basis         jun-cc-pvdz
scf_type df
guess sad
freeze_core true
}

energy('fisapt0')
