# Supplementary material for: Intermolecular Interactions in G Protein-Coupled Receptor Allosteric Sites at the Membrane Interface from Molecular Dynamics Simulations and Quantum Chemical Calculations
Source: J Chem Inf Model. 2022 Sep 30;62(19):4736–47. doi: 10.1021/acs.jcim.2c00788 (PMC9554917; doi:10.1021/acs.jcim.2c00788)
Supplement: Supplementary file 3 — ci2c00788_si_003.zip [file ci2c00788_si_003.zip › quantum_chemical_coordiates_inputs/GCGR_5ee7/5ee7_min1.xyz]

544
Coordinates from ORCA-job 5ee7_min1
  C   -24.09641061496578     -5.95466598422033    -18.69821059926486
  C   -24.25038294843681     -4.60850785633445    -19.39513298841170
  O   -23.53381155830217     -3.65100346697409    -19.10091063681529
  N   -25.19316133758393     -4.55981089659500    -20.33331981178404
  C   -25.52921217554627     -3.33953107650968    -21.05228921448609
  C   -26.94216431611397     -3.44055447320908    -21.61958324406172
  O   -27.54787404166471     -4.51015773380129    -21.59479221085537
  C   -24.52981268671222     -3.07909820715289    -22.17806600787107
  C   -24.88000719528770     -3.77376237655137    -23.47919301608285
  S   -23.91732344174455     -3.16528323101912    -24.87694912118466
  C   -24.85051342252491     -3.86855923540249    -26.22919478011857
  N   -27.46732924462379     -2.32616783201851    -22.11959946014354
  C   -28.75419527619574     -2.33426430652164    -22.80986047693843
  C   -28.75329408222861     -1.31617242223577    -23.94977806036395
  O   -27.74680890006740     -0.65481552351227    -24.19352100747286
  C   -29.90121460980840     -2.06358768203616    -21.83407063686269
  N   -29.87407700618844     -1.20337689836423    -24.65699570923291
  C   -29.90632572232730     -0.44725416897306    -25.90894117182865
  C   -29.69436142525081      1.06359414603242    -25.75577621123720
  O   -29.32272424189285      1.73542733852652    -26.71764676630720
  C   -31.22134918798314     -0.71032794187499    -26.65122849314275
  N   -29.93424575946896      1.60465596727891    -24.56578099864379
  C   -29.69735252740022      3.02848233975659    -24.34461802069253
  C   -28.20618743268315      3.33148621676686    -24.17229185058211
  O   -27.79141311779958      4.48721842298993    -24.23611455278156
  C   -30.46025308938018      3.55888503737238    -23.10972947601123
  N   -27.40791860341161      2.28694283696405    -23.95821474624222
  C   -25.96386622512972      2.42897505495440    -23.75291111735518
  C   -25.25126499326959      2.96260563894764    -24.98672386014271
  O   -25.67919760704489      2.71897868421974    -26.11383015003531
  C   -25.33782777696823      1.09153009715649    -23.35389252089331
  C   -25.58235140615501      0.74157381722002    -21.90497023179930
  O   -26.55712816720470      1.25916899669016    -21.32412559697171
  O   -24.79598530594129     -0.04998942122383    -21.34787509608759
  N   -24.16282719115912      3.69387118060558    -24.76844456093441
  C   -23.41722161125572      4.27246991961442    -25.87724698289896
  C   -22.81272158318076      3.22614717897482    -26.81220924513760
  O   -22.74433740339374      3.43720027046928    -28.02417838753216
  C   -22.29872944210864      5.17869134042800    -25.35794744913503
  C   -21.46512428433648      5.75323300007109    -26.47773239274959
  C   -21.98731389935007      6.72664492392694    -27.31475941382655
  C   -20.16837021736926      5.30639797671176    -26.71550613523415
  C   -21.24575839435026      7.25224024528222    -28.34856693220449
  C   -19.41681654018482      5.82798703404612    -27.75331195706895
  C   -19.96201120888015      6.80141208557044    -28.56534363077117
  O   -19.22745312172126      7.33001225976346    -29.60215232958188
  N   -22.38057567104831      2.09981735936005    -26.25721280842630
  C   -21.73808392204334      1.07745996228033    -27.07316544617722
  C   -22.73227414465708      0.48619452267989    -28.05941439320298
  O   -22.40619948915802      0.24107413397739    -29.22636825411449
  C   -21.14597902672143     -0.01200136372266    -26.19513365885797
  N   -23.95949257995916      0.29896491017075    -27.59067780420458
  C   -25.01468916606067     -0.25527263758437    -28.42493610369005
  C   -25.36682714488149      0.70805057337489    -29.54992954065139
  O   -25.45784921919588      0.31620489140557    -30.71697964477433
  C   -26.25706058727261     -0.56052240147479    -27.58421211188507
  C   -27.34536764460965     -1.25974416043134    -28.34448882328024
  C   -27.38626601152438     -2.64171274004394    -28.40360875742370
  C   -28.32875905449067     -0.53604338705423    -28.99762933756483
  C   -28.38355047028238     -3.28699962962258    -29.09986269312206
  C   -29.32804067627169     -1.17732887944387    -29.69488335290057
  C   -29.35593650884475     -2.55330658796048    -29.74700017042580
  N   -25.55306536855234      1.97514438568516    -29.18986483446867
  C   -25.94120105333067      2.99047853458865    -30.15686134679326
  C   -24.84584583300755      3.20884155345942    -31.20062211389583
  O   -25.13644346018543      3.46112755549346    -32.36866055336154
  C   -26.28148314745563      4.30064493470252    -29.43982431491534
  C   -27.50273968699091      4.19037587904208    -28.53208029996464
  C   -27.94196383055441      5.54062007971326    -27.97106002124087
  N   -27.12490221957199      5.97999070149443    -26.84385915851997
  C   -26.21924986887824      6.95039950672797    -26.90759748676933
  N   -26.00859550327493      7.59335324697081    -28.04850292756918
  N   -25.52424965812344      7.28185440758737    -25.82843005256815
  N   -23.59100599819494      3.09398104060566    -30.78137749833565
  C   -22.47577893112774      3.15032235136587    -31.71914732210923
  C   -22.49539309948191      1.93540946586305    -32.63924946895728
  O   -22.21308475594376      2.03432079886350    -33.84118438862664
  C   -21.14688194435850      3.22538590326831    -30.96387236402207
  C   -19.87365498376009      3.31161520606135    -31.80360780776491
  C   -19.90166207352830      4.54570594561939    -32.69351378392412
  C   -18.64482881249792      3.32373293237390    -30.90335817656036
  N   -22.85426315980525      0.79059924475379    -32.06641455765699
  C   -22.94192291152598     -0.44528152650595    -32.82953216482371
  C   -24.04265817588059     -0.36547144436529    -33.87974844324139
  O   -23.94486008993911     -0.99445101912241    -34.92977950367383
  C   -23.17689143053502     -1.63120194213881    -31.90367550183127
  N   -25.08520175144455      0.41219321085943    -33.60489652529303
  C   -26.16790988413757      0.55898463260994    -34.57110373660556
  C   -25.65324801748147      1.16475087938719    -35.86995069089001
  O   -26.02731753237273      0.72708476943450    -36.95206176161441
  C   -27.29445444648475      1.42668051887844    -33.99826152809646
  C   -28.09111418584001      0.76711507261894    -32.88547597576049
  C   -28.93659992273258      1.77961120592183    -32.13156520399944
  C   -29.89592479968531      2.52231775297794    -33.05169930799735
  N   -30.71441961733408      3.51979642946880    -32.30178429887840
  N   -24.76262317729691      2.14715543311241    -35.75869111546221
  C   -24.20795753982258      2.79488578534911    -36.93952659245137
  C   -23.10337783806181      1.96120947223110    -37.57537050527208
  O   -23.12330926437919      1.69532007214762    -38.78039605322934
  C   -23.65811809635109      4.17749531985503    -36.58630362889498
  O   -24.64470189952591      4.99509650027369    -35.98243715623157
  N   -22.14482238671845      1.53751166894591    -36.75621079830098
  C   -20.96716635075630      0.85377827002202    -37.28102780709926
  C   -21.30494002052210     -0.50795014820919    -37.89120619419630
  O   -20.76597143913689     -0.87822026891067    -38.94112709941348
  C   -19.89949955309541      0.68598574307231    -36.17882533967074
  O   -19.38672109214471      1.97661948495421    -35.82361724255269
  C   -18.75097756712006     -0.18773208453297    -36.65966357439684
  N   -22.24153711937548     -1.22438336534186    -37.27345356196276
  C   -22.60131260655293     -2.55110723843243    -37.76063357852664
  C   -23.53204330832809     -2.51139675807256    -38.96381869963255
  O   -23.77559881229455     -3.54318683979210    -39.57795137208220
  C   -23.24308755151174     -3.38777419119968    -36.65483100721898
  C   -22.32164097960100     -3.88647136068999    -35.54168485907255
  C   -23.04149783237575     -4.93006515104095    -34.70491481146212
  C   -21.02889620672889     -4.45027665290569    -36.11446888995092
  N   -24.09521428149525     -1.34999987430358    -39.28083878589679
  C   -24.78387018160764     -1.22044259105042    -40.56096767246483
  C   -23.80634996723381     -0.75800019734847    -41.62573255562765
  O   -23.82544451689897     -1.24789641007873    -42.75377603583752
  C   -25.97222748627039     -0.22966345774127    -40.51312802095919
  O   -25.50744922085173      1.06899973589491    -40.13092902425516
  C   -27.01873337741863     -0.69705336837300    -39.53537749745307
  N   -22.94779869874540      0.19040499187727    -41.26148220293970
  C   -22.03022305043540      0.76587928595084    -42.23225007460044
  C   -21.00778024105379     -0.23875266880354    -42.74812442082505
  O   -20.68853910169550     -0.23786671092217    -43.93705978860634
  C   -21.30555239564788      1.96835353345893    -41.63100626458940
  C   -22.12273935469347      3.24987972118322    -41.47806803049718
  C   -21.23408347993272      4.39025637640270    -41.00579606170499
  C   -22.81424136418168      3.60444118616672    -42.78617931740307
  N   -20.48852058571300     -1.09416573250980    -41.87308847913648
  C   -19.49106260338255     -2.05978542581949    -42.33696473026807
  C   -24.20902529994098     12.02462992097440    -46.09578099183523
  C   -24.67991209565018     10.98685859020083    -45.09196014448596
  O   -24.99992330181432     11.32097691254310    -43.94899786609125
  N   -24.67366523656452      9.71788731963917    -45.50106146659183
  C   -25.14254294389644      8.66012356722694    -44.60724182823594
  C   -24.25988199017441      8.52444211246708    -43.37207415439752
  O   -24.76021861536622      8.35568145823665    -42.25818901823021
  C   -25.20427741883058      7.32122297131960    -45.33636257013568
  C   -25.63522698013132      6.15343445168190    -44.44554415617061
  C   -27.07519968723333      6.33534610527681    -43.98982082268984
  C   -25.45295725129391      4.82637167842591    -45.15661457063654
  N   -22.94878223990156      8.61559427236428    -43.56680148240533
  C   -22.02007304065426      8.51689204971158    -42.44962150746343
  C   -22.18447889656058      9.70792441059944    -41.50855847840037
  O   -22.21483429383607      9.54584486648428    -40.27957769084874
  C   -20.55702297737556      8.44196796553700    -42.93933152523480
  C   -19.60117245370589      8.57224410923608    -41.77512754816998
  C   -20.31572930148484      7.13986931072279    -43.68738797383382
  N   -22.32257703009596     10.89806283679060    -42.09149022960975
  C   -22.48994401443135     12.10510848978512    -41.29042650873428
  C   -23.77614703376010     12.04788966129582    -40.47469138121399
  O   -23.81806578283765     12.51982547559437    -39.33966168956920
  C   -22.48295451432377     13.33517588733346    -42.17632568563842
  N   -24.81443280494058     11.43961955048743    -41.04395066441771
  C   -26.08664594902874     11.33140089106843    -40.34421682600497
  C   -26.01955619094376     10.29226611668794    -39.22828722139098
  O   -26.45361925416028     10.54246093730151    -38.10235480339302
  C   -27.23568805750911     10.97023617844387    -41.31347854886496
  C   -28.47113623931034     10.52698748613641    -40.54276434797825
  C   -27.55872934906587     12.14752258896561    -42.21944876679061
  N   -25.46325826416080      9.12892508563760    -39.54526869695040
  C   -25.39017311796410      8.03579873388895    -38.58234225014340
  C   -24.46823055079724      8.31409504748610    -37.39113317315232
  O   -24.78670817515303      7.93521350645075    -36.26422821822700
  C   -24.94287504096391      6.75356089501962    -39.28735540434374
  C   -26.03247579970948      5.73530652616221    -39.63465819621369
  C   -27.20089756035992      6.39513391463520    -40.34584129439911
  C   -25.46004580856134      4.60999770895666    -40.48063335155197
  N   -23.34274081244327      8.98537274110015    -37.62485117453098
  C   -22.37681400128515      9.20564905792257    -36.54463789036586
  C   -22.53208857392213     10.53269211988795    -35.80956203073141
  O   -21.99019616704241     10.70424686636490    -34.71843848759291
  C   -20.94676699081905      9.11075074583834    -37.08435619917621
  C   -20.47366285633775      7.69345385976425    -37.27037504892521
  C   -20.81149655595467      6.70860217092290    -36.35652301129453
  C   -19.70667686722800      7.33503738714157    -38.36724884625681
  C   -20.38731827173070      5.41033584090191    -36.52154214254991
  C   -19.27849544221272      6.03876914855513    -38.54126700525426
  C   -19.62031252181623      5.08191936341191    -37.61841351207482
  O   -19.19712643863408      3.78965522732640    -37.80243235595583
  N   -23.25734956721564     11.47421767957523    -36.39763270292235
  C   -23.33559324370049     12.80422157866780    -35.80554102574320
  C   -24.76734017501526     13.26714418477042    -35.55079332261049
  O   -25.16643278072520     13.47831443597283    -34.40585698670230
  C   -22.61874385784964     13.81982171283830    -36.69631390835807
  N   -25.53101529539401     13.43073422561605    -36.62493465990050
  C   -26.85363466303127     14.03659833360837    -36.53515332380568
  C   -27.85734085234447     13.21419359167793    -35.72342287600124
  O   -28.68611478108693     13.77568217271891    -35.01354517798794
  C   -27.39518738004433     14.28306919380765    -37.94424302093406
  N   -27.77019560986397     11.89014286803593    -35.80951225716468
  C   -28.65792605855856     11.01766520521552    -35.04076237826024
  C   -28.10941437185324     10.70119177206204    -33.65667693981622
  O   -28.80896597323240     10.11858535431992    -32.82786555031896
  C   -28.91563306650624      9.71289572440153    -35.79491999177092
  C   -29.78632992956133      9.78857073754841    -37.04809007979220
  C   -30.09614928474082      8.38881565763667    -37.55626591096173
  C   -31.06787536286593     10.56439260215336    -36.77028667630212
  N   -26.85721570260593     11.07734723158897    -33.41239317696927
  C   -26.19568163278701     10.75580962946744    -32.15528528545510
  C   -26.86346261326750     11.45115406466815    -30.97436417525288
  O   -27.17666510870121     12.64136605951517    -31.04133135573868
  C   -24.71541670063522     11.13484059913425    -32.22895515801248
  C   -23.98385243319370     10.86925421295355    -30.93882857915791
  O   -23.56437932692824     11.79892231401709    -30.24966856165547
  N   -23.83476233645624      9.59412771900856    -30.59290146158558
  N   -27.07816979432189     10.71020766831443    -29.89146747429966
  C   -27.80905368963387     11.23859646916247    -28.74557262528878
  C   -27.05846978698645     12.34804341763552    -28.01833107610846
  O   -27.66191566042754     13.32240608440759    -27.58537440864041
  C   -28.13899442080205     10.11273391273019    -27.76173035079190
  C   -28.89494693612643     10.56613151919952    -26.52084663324276
  C   -29.16090390659414      9.40422980469157    -25.57399432531602
  C   -29.82285482585323      9.87356192159486    -24.28909030280895
  N   -30.07178939247316      8.74165004629468    -23.35523213034018
  N   -25.74459616809291     12.19816672209978    -27.88007734864033
  C   -24.94107223562811     13.20458193175883    -27.19183341516794
  C   -24.88205110971565     14.51460663573375    -27.97371561873682
  O   -24.91045126239313     15.60457829896325    -27.38963326252212
  C   -23.52546918269939     12.67862899833767    -26.94058949409338
  C   -23.42839478155648     11.60447755752092    -25.86265663980573
  C   -23.93519394761409     10.24984843071788    -26.32386867386258
  O   -24.21404938643439     10.09812996565235    -27.53293738776913
  O   -24.05196690529305      9.33685651078427    -25.47596606889919
  N   -24.82785964444395     14.39867809030878    -29.29771405558734
  C   -24.79691347782216     15.56972789310930    -30.16161317555350
  N   -32.08312167334923      1.69929678031802    -39.70520849101018
  N   -27.29831278167815      5.97874134199172    -34.70589450992845
  C   -37.05177514496877      1.81967704336616    -41.03220407719846
  C   -36.92340038773212      1.26348876536861    -39.75222301624220
  C   -35.64666651417487      1.02460409090229    -39.21298398787204
  C   -33.17361915217774      1.06198397183784    -39.32248061132940
  C   -32.89443548388030      0.14471497495840    -38.27349821704981
  C   -30.45900340190165     -1.13517976950111    -34.68710879709325
  C   -29.55747426139744     -1.15355712816228    -37.36192794685473
  C   -29.27938538336481     -1.81493072034880    -35.01092506346628
  C   -27.36042257907900     -3.17425194550658    -34.30764663111027
  C   -29.73320603344339      1.75170111604376    -39.11472879747491
  C   -28.90689378990970      4.70290459769760    -35.99032308162253
  C   -27.86626038915644      3.96426686561411    -36.58217223963362
  C   -29.46973408009065      2.80343940547162    -38.02259048326118
  C   -30.23694961318076      4.49081435446617    -36.40660932627084
  C   -28.58645782521332      5.69260729262952    -34.92217825294694
  C   -34.47831621392177      1.33189363210004    -39.94272278936900
  C   -34.61568190350931      1.89908856162714    -41.23170478123060
  C   -35.89641790357890      2.13597555230189    -41.76694477935958
  Cl  -36.06865209642290      2.81621629754905    -43.33792470120856
  Cl  -38.32884359378492      0.87234032492385    -38.83653895534770
  C   -31.55640916668805      0.25581476423378    -38.04021851765290
  C   -31.17136607365735     -0.47662889018992    -35.69419973825954
  C   -30.75008705611114     -0.46679737433361    -37.04111374165904
  C   -28.82612142340309     -1.82612076356199    -36.35183429524204
  C   -28.55602813606562     -2.48048916685542    -33.99983246492981
  C   -26.91615613428028     -3.18043638627647    -35.64455727908587
  C   -27.63851470110327     -2.51687859786576    -36.65564983779927
  C   -30.51536914902534      3.54507897399911    -37.41274209482092
  N   -31.08059737076130      1.21357389978350    -38.93404488541732
  O   -26.60105462120929     -3.84782772212511    -33.37554740189143
  C   -26.67002919922162     -3.39589112340713    -32.02952481020772
  O   -29.50525515339258      6.19616107517912    -34.28532343826182
  C   -26.85589920979229      6.91936764087434    -33.68672897039085
  C   -27.07054099771176      6.38239365370719    -32.26281575346016
  C   -26.55110574610469      7.36296734360479    -31.22063138738068
  O   -27.34801672775086      7.76642171099667    -30.34776000014094
  O   -25.34686390753264      7.70518062131986    -31.30036007746050
  C   -29.59252161935246      2.35772268808066    -40.52465140096248
  C   -28.14567723556791      3.02353190119370    -37.58530480742603
  H   -24.74761106589123     -6.74655762698185    -19.09388868030161
  H   -23.06079626345727     -6.31011365939696    -18.78078597398189
  H   -24.31869578443690     -5.85140681101039    -17.62777179111096
  H   -25.73562410884222     -5.37779681831656    -20.52482067635945
  H   -25.45467342185392     -2.47105467591548    -20.33487277356742
  H   -23.50431449451424     -3.36011315574985    -21.85883653904307
  H   -24.47735634891102     -1.96860306386891    -22.33150096613713
  H   -25.95100792525070     -3.65762488684877    -23.73825417894973
  H   -24.72513415698747     -4.86612209499902    -23.37528439374055
  H   -24.31321093593819     -3.65528064108944    -27.16292511508094
  H   -24.95955966807375     -4.95792100600338    -26.15692002817458
  H   -25.86537211032367     -3.45197805415835    -26.32966854271021
  H   -26.99094453511792     -1.44628456574113    -22.00449691620164
  H   -28.90153151576368     -3.35356643958016    -23.26065863607451
  H   -30.88402542056801     -2.18972673047251    -22.30803671513230
  H   -29.86835544129019     -2.76470751126339    -20.98753253061068
  H   -29.85858010325794     -1.04810563370356    -21.41634910651838
  H   -30.58273770461916     -1.89971287536147    -24.54884575195155
  H   -29.05806520454463     -0.80906842906732    -26.56283252380244
  H   -31.20254374959454     -0.22036538350922    -27.63517326601125
  H   -31.38007563750379     -1.78293040583973    -26.83199278873509
  H   -32.09558995062127     -0.33054207654989    -26.10618206009582
  H   -30.18212463991297      1.05830560636886    -23.76755250867149
  H   -30.06079617740309      3.58969359872013    -25.24542637181982
  H   -30.27287832777882      4.63268233417519    -22.98764521626109
  H   -31.54347773371901      3.41843310812182    -23.21460748793992
  H   -30.14310595868563      3.06205126646527    -22.18232399147586
  H   -27.74815613366856      1.35868833398305    -23.77020094860094
  H   -25.83570548082666      3.14704668333785    -22.89380142595796
  H   -24.24062498530341      1.15098282423793    -23.52450318293438
  H   -25.66759068219368      0.26236936332056    -24.01332043239526
  H   -23.85061034696738      3.88155675536059    -23.83784382078662
  H   -24.12671298934370      4.89369637037565    -26.49228414091559
  H   -21.64101039635612      4.63071662283362    -24.65033016610364
  H   -22.73298052261114      6.02111104840439    -24.77878273764364
  H   -22.99916762588148      7.11743212086259    -27.14025304886363
  H   -19.72702609486219      4.53984508122204    -26.06778486040855
  H   -21.67657014938636      8.03927441684692    -28.98526636112837
  H   -18.39689419535347      5.45596900665232    -27.91762270133837
  H   -18.38295670863344      6.89640364513091    -29.60851211294329
  H   -22.19411370792492      2.06538164399470    -25.27538572856193
  H   -20.90805210208894      1.55088261651481    -27.66983491345023
  H   -20.67333193853052     -0.78854140895524    -26.81250063572993
  H   -20.36642122324467      0.38278665499803    -25.52775637786275
  H   -21.89641587379093     -0.51276038308826    -25.56337983469786
  H   -24.14217207847995      0.33336818466003    -26.60610303559537
  H   -24.64972296053783     -1.21449965886245    -28.88905951081234
  H   -26.67272332154286      0.36946929205837    -27.13180677514546
  H   -25.97136398228405     -1.19653015370014    -26.71442508376466
  H   -26.61749333367323     -3.23081011487230    -27.87688530039018
  H   -28.31898575592343      0.56254316533312    -28.94713498856403
  H   -28.40377230127281     -4.38272815609040    -29.14090806464505
  H   -30.10163645560361     -0.59133207415420    -30.20499339727338
  H   -30.14525204552610     -3.06712193670995    -30.30827118196287
  H   -25.50491849647597      2.25523937434932    -28.22499677638919
  H   -26.86014999596119      2.62410494103521    -30.69850772728216
  H   -26.45565490177972      5.07114497029234    -30.23313915929986
  H   -25.40635116095791      4.66409787641367    -28.85922040590574
  H   -27.34385106924963      3.45884881516476    -27.71096314139972
  H   -28.34805718401648      3.77543718940633    -29.12183685610956
  H   -28.97449189528624      5.44775498220821    -27.57353459215919
  H   -27.99068322556601      6.30773880562111    -28.78565130167683
  H   -27.03437320035462      5.28602658376892    -26.11856030963747
  H   -25.36833046543951      8.37940306881459    -28.06660150471923
  H   -26.64352780123557      7.50817919835360    -28.84237880451017
  H   -24.76443833949779      7.97954094694949    -25.88287008159983
  H   -25.53041212780240      6.67000388167303    -25.04481055875868
  H   -23.35859579053628      3.20883275411299    -29.79755626342171
  H   -22.54477716144554      4.07323935668033    -32.36944515884006
  H   -21.05021700299823      2.35331706904193    -30.27745935273209
  H   -21.17201662570080      4.11664513020853    -30.29638748907227
  H   -19.82059956870125      2.40907900210131    -32.46317437927791
  H   -19.12674141444598      4.50108659096626    -33.46959739509510
  H   -20.87809147575329      4.63744739100327    -33.19975435985067
  H   -19.74533238522248      5.46758311136421    -32.11683861141231
  H   -17.72588987522245      3.39628903881977    -31.49887386241718
  H   -18.65686208008986      4.17742717939471    -30.20880823107423
  H   -18.57968292508332      2.40957892175681    -30.29918166350160
  H   -22.81390603884702      0.68199105450072    -31.05379138970783
  H   -21.96942794759745     -0.60698692771312    -33.37471366009741
  H   -23.15266875365434     -2.56824166259341    -32.48228086157832
  H   -22.39761622868035     -1.70577722183604    -31.13148356968106
  H   -24.14943482650547     -1.59592097639823    -31.38990498810300
  H   -25.30258321153098      0.62029263202979    -32.63299194133901
  H   -26.59294952632887     -0.46048824798070    -34.80891641028945
  H   -27.97709651408002      1.69436711962439    -34.83564475858353
  H   -26.87827843732310      2.39508976802129    -33.63828948457820
  H   -27.42589846505785      0.25835896276523    -32.15531501913008
  H   -28.73249726528770     -0.03810018228621    -33.30580626114785
  H   -28.26351530870829      2.50360226174681    -31.61103271244255
  H   -29.49464173021090      1.24833582829773    -31.32875161838252
  H   -30.55024683271683      1.78932765781747    -33.58424232319737
  H   -29.32407569335075      3.03825953310410    -33.87200099229469
  H   -31.33954708536757      3.98506453420393    -32.93214315426740
  H   -31.24320326621283      3.06481336410432    -31.58417784046545
  H   -30.10812302760150      4.20242738377106    -31.87976605002850
  H   -24.56030224885541      2.56690768906691    -34.87045158512448
  H   -25.03301119495552      2.93006116511304    -37.69923929063735
  H   -23.28409018649648      4.65980500358444    -37.51592631808292
  H   -22.80101777329261      4.11514217723176    -35.87899655401207
  H   -24.39679541191398      5.90895789440082    -36.12350480053051
  H   -22.15693555493976      1.76736332253525    -35.76642390071598
  H   -20.53228487645060      1.49359118622522    -38.10208898029328
  H   -20.35635176544774      0.21232618639102    -35.26974691103288
  H   -19.91101196736513      2.28863991243089    -35.09694588137078
  H   -17.92400752796216     -0.18450005694792    -35.93685396909558
  H   -19.07180600536494     -1.23026418092753    -36.78984468535847
  H   -18.34449881076695      0.15939025469458    -37.61933868870053
  H   -22.63024156166030     -0.97056469784567    -36.36902577711951
  H   -21.65205496311723     -3.07549085100420    -38.08365646354093
  H   -23.67037636260334     -4.29213684995281    -37.14818074183128
  H   -24.13515356187708     -2.88538631790095    -36.21270702797533
  H   -22.06719697837315     -3.02126235865065    -34.87721471593232
  H   -22.41626015540121     -5.26109175595322    -33.86550630505655
  H   -23.97496824074180     -4.52830592489312    -34.28554917606752
  H   -23.29963686846578     -5.82133684431867    -35.29312511045671
  H   -20.30271908367698     -4.66748741272648    -35.32125736481586
  H   -21.20666161098669     -5.38537632749345    -36.66334593700564
  H   -20.55696998857181     -3.74759977226508    -36.82043336915166
  H   -23.88640915186127     -0.50985777541984    -38.78307948807718
  H   -25.20576981644457     -2.21842121014820    -40.86095254106991
  H   -26.37637553393346     -0.06202300498594    -41.53566908181377
  H   -25.37675072293906      1.08130026417033    -39.18900828606581
  H   -27.56126862573992      0.15250974009936    -39.08992321148294
  H   -27.75832691249799     -1.34809221698838    -40.02346917853510
  H   -26.60013691266841     -1.27162556486258    -38.68970337483360
  H   -23.08313404534291      0.73505233398590    -40.41621188640995
  H   -22.63256988903927      1.11492891272356    -43.12297951092190
  H   -20.43294027203632      2.19700157350759    -42.27987063324532
  H   -20.87111219208301      1.70352418859429    -40.64026982057397
  H   -22.92163530281814      3.08988690528695    -40.70792816270781
  H   -21.83817568299990      5.20348394858320    -40.57580201070063
  H   -20.52132202416952      4.06939752882971    -40.23355189673896
  H   -20.65311478444268      4.84452429149340    -41.83223330659128
  H   -23.62470740602786      4.33678588707070    -42.60515493925618
  H   -22.12282826982108      4.04360818205585    -43.51817734214715
  H   -23.27622333715529      2.72424697666127    -43.26186731576885
  H   -20.63701735794360     -1.00449096471360    -40.87787568377699
  H   -19.25233039455091     -2.76492434785616    -41.53040113169865
  H   -19.86972413987599     -2.63341215002222    -43.19550257722610
  H   -18.56029275697544     -1.56278203972778    -42.64802855283260
  H   -23.44293329619451     11.64448654303740    -46.78521431759680
  H   -25.05381772414826     12.38401139833453    -46.69959537363835
  H   -23.78434203643357     12.89896057812178    -45.58172058440184
  H   -24.68464272040758      9.51980164364065    -46.47921869204151
  H   -26.18814783340710      8.89251023557469    -44.23889460468204
  H   -24.21901654834275      7.07717326801593    -45.79020790546888
  H   -25.91077269086551      7.39307510767346    -46.19086605850125
  H   -24.98553174890210      6.12720725615676    -43.53149980446626
  H   -27.33057925822031      5.63003539685089    -43.18653410436612
  H   -27.23421485924010      7.35673580694280    -43.60496380938947
  H   -27.78595463346622      6.17652997320421    -44.81155454566948
  H   -25.77209640016196      3.99431501842945    -44.51378858823237
  H   -26.03942978209896      4.77215517927828    -46.08342417729516
  H   -24.40022255732473      4.64924525360460    -45.41739583321755
  H   -22.57492077278210      8.34142324832432    -44.45513765285528
  H   -22.23857473966147      7.57929284073631    -41.85939883826980
  H   -20.35963847916925      9.28925793483963    -43.64572085127102
  H   -18.57598989558234      8.31921011716917    -42.07997862712439
  H   -19.57326366500999      9.59905868099844    -41.38298967293091
  H   -19.85419512705750      7.91761115765413    -40.91952901437907
  H   -19.28560643044845      7.08547167451812    -44.06366633287933
  H   -20.47153902645795      6.25582054311330    -43.03448948872844
  H   -20.98346240437384      7.03105327896807    -44.55414163185765
  H   -22.17428062929186     11.01429566633386    -43.07155626666783
  H   -21.62981844826906     12.17243228122797    -40.56890822952210
  H   -22.64540553478764     14.24122669618072    -41.57577200795709
  H   -21.52009209924394     13.46160560603201    -42.69141760564402
  H   -23.26877833275990     13.31114777691976    -42.94782151507594
  H   -24.84870861087169     11.32903776202606    -42.05325915892730
  H   -26.35210153259099     12.32282969863468    -39.85199091028670
  H   -26.91455144716259     10.11227926511721    -41.96357406140980
  H   -29.34199595016608     10.45958493702357    -41.20859940744923
  H   -28.34049896750106      9.53577025065740    -40.08183330927031
  H   -28.72888148685047     11.23073257603324    -39.73566154154098
  H   -28.27315437819920     11.85332072950331    -43.00004306216141
  H   -28.01976622611974     12.96951366953264    -41.65234134724731
  H   -26.67732589492821     12.56140489374928    -42.72454394170235
  H   -25.20823506673312      8.90620112809406    -40.50346553110816
  H   -26.42659896911709      7.88495612753084    -38.16168647445690
  H   -24.20514950008608      6.21835504332515    -38.64429661597296
  H   -24.36722198568658      6.99073886747111    -40.21262291133464
  H   -26.41580814666251      5.29042162241892    -38.67846044942622
  H   -27.93691081489221      5.64735700834954    -40.67466671056612
  H   -27.73015314027898      7.10571796036984    -39.69194698869166
  H   -26.87357141453957      6.94624495702015    -41.24054859539488
  H   -26.24122740422633      3.88494564343550    -40.75242678665705
  H   -24.99549956066188      4.95777461696398    -41.42261837698461
  H   -24.67890840914135      4.05462419946147    -39.93512850125941
  H   -23.02173669789155      9.15938421061736    -38.57077437113267
  H   -22.50315660976901      8.39588894850724    -35.76226309120253
  H   -20.25006570993714      9.59074716676950    -36.36395498093241
  H   -20.83017572721423      9.67976526765668    -38.03155316547732
  H   -21.43404494946478      6.98077409973618    -35.48673857167054
  H   -19.47306296061990      8.07738737330723    -39.15013297370233
  H   -20.63776406276920      4.64806949017406    -35.76787063194163
  H   -18.67595096034960      5.78788899898913    -39.42548432854881
  H   -18.64525393828493      3.76753359956416    -38.57473761677894
  H   -23.55349866088284     11.38901228691152    -37.34674450152595
  H   -22.81668261097152     12.78835014735215    -34.80427555212653
  H   -22.61711859532357     14.80907518502146    -36.21714538792254
  H   -21.56670400026353     13.54033158510908    -36.84821349676822
  H   -23.06580571166136     13.94677894447208    -37.69088339749671
  H   -25.23313022496806     13.11701279540742    -37.52621834940068
  H   -26.73999245658312     15.02324985447647    -36.01023848286205
  H   -28.46133325723669     14.54176105457028    -37.91235595078523
  H   -26.87333990417322     15.11750292375249    -38.43210825079274
  H   -27.28571022488340     13.40377470609462    -38.61224077530660
  H   -27.25732141387094     11.45704158658271    -36.56794320686183
  H   -29.65243132424857     11.53900996429834    -34.90705571569051
  H   -29.39723957577133      9.00554601036467    -35.08193775084625
  H   -27.95017274369324      9.22968259518449    -36.06656775827117
  H   -29.21899885653949     10.33219628813958    -37.84951425621632
  H   -30.76084112385215      8.42538146896812    -38.42929087978713
  H   -29.17694546056404      7.86799668100647    -37.86399128409280
  H   -30.58665922310902      7.76954452147099    -36.79211733137110
  H   -31.59590046940971     10.81304907551932    -37.69911795983607
  H   -31.75872641914288      9.98530570024006    -36.14270468108083
  H   -30.85841711101867     11.50488832245681    -36.23471034771801
  H   -26.50532801807108     11.91346477056349    -33.84616517054714
  H   -26.28175329413264      9.63827145913441    -32.06461480404644
  H   -24.60488109708147     12.21612718526802    -32.47360228651446
  H   -24.22276034209340     10.59276838758545    -33.06454935146795
  H   -23.39262521522021      9.34732263587759    -29.73779716679012
  H   -24.06147299719130      8.86831093853587    -31.23536880315307
  H   -27.11550385565149      9.69578231378466    -30.01501316437933
  H   -28.77814439180655     11.67901385858962    -29.11155555520841
  H   -27.19253081537570      9.64163702922266    -27.42327052441186
  H   -28.71976516368120      9.31876064900443    -28.27760283258349
  H   -29.85135189495769     11.04418279137778    -26.81635611198624
  H   -28.31781240904571     11.35881413437224    -25.99813637089586
  H   -28.19764770746407      8.89578797374912    -25.34976537620096
  H   -29.79580949470830      8.65054972383006    -26.08604452929826
  H   -30.77662660823363     10.40147320536439    -24.52649146389765
  H   -29.17843547415485     10.64661784439112    -23.80314259418782
  H   -30.50022947969369      9.07633303965386    -22.51524001744410
  H   -30.67662502997057      8.06822129495814    -23.78588481597800
  H   -29.20410648305939      8.29218110812697    -23.12558210115592
  H   -25.24402840116611     11.36921508089234    -28.20156375664404
  H   -25.42531442540461     13.42143950869442    -26.20159496393887
  H   -22.90308143320523     13.54047567968467    -26.62080467408988
  H   -23.05929638438953     12.31485907876656    -27.88219899112386
  H   -23.97082579116060     11.92206277712076    -24.94999793702931
  H   -22.36959401386947     11.49289246659616    -25.55675982907077
  H   -24.55782435227353     13.52263724350517    -29.72211876014626
  H   -25.02492182559246     15.26884278627420    -31.19321866963146
  H   -25.54538023661012     16.31031893049125    -29.84602248359160
  H   -23.81253557757729     16.06141150871833    -30.15341343580273
  H   -26.59367065385439      5.54519968989255    -35.27036808036809
  H   -38.04382231179666      2.00613913589913    -41.45792460497879
  H   -35.56565499435664      0.58817069738843    -38.21054777594473
  H   -33.60415350885960     -0.51976510041756    -37.78392666197549
  H   -30.84209454277439     -1.14238272663111    -33.66090281756928
  H   -29.20590009068337     -1.20345614839123    -38.40101769593282
  H   -29.00539068590779      0.90916221498343    -38.97931303693029
  H   -26.81401433471391      4.11584706927035    -36.29691884445306
  H   -31.04599271270114      5.09555164919877    -35.97999268323995
  H   -33.72706431169983      2.15635069870312    -41.81964925475279
  H   -32.10585668053549      0.03617548620971    -35.43836674819023
  H   -28.93645691719126     -2.46351345926333    -32.97033203541531
  H   -25.95331741646877     -3.65651533064975    -35.90052416946975
  H   -27.24501273757465     -2.51361257694883    -37.68424250095622
  H   -31.55506435634005      3.43429492375711    -37.73859285761584
  H   -25.81915304656522     -3.91003805234731    -31.57436695326382
  H   -26.54654976218313     -2.30837181640782    -31.94158565683342
  H   -27.60437563704651     -3.70176002191547    -31.53991613090130
  H   -27.40406186839378      7.88178463598382    -33.80651505975693
  H   -25.78110627484691      7.14221481480361    -33.85638817605037
  H   -26.55096859637465      5.41397199160121    -32.09752371135333
  H   -28.14768491104748      6.17472776736093    -32.09358860087552
  H   -29.80958545180085      1.62235259874248    -41.30968924225512
  H   -30.23873840028317      3.23184239468233    -40.67918975021986
  H   -28.55449799211578      2.69625896482517    -40.66744847442454
  H   -27.32380880657324      2.46608119755902    -38.05980492362044
