# Supplementary material for: Intermolecular Interactions in G Protein-Coupled Receptor Allosteric Sites at the Membrane Interface from Molecular Dynamics Simulations and Quantum Chemical Calculations
Source: J Chem Inf Model. 2022 Sep 30;62(19):4736–47. doi: 10.1021/acs.jcim.2c00788 (PMC9554917; doi:10.1021/acs.jcim.2c00788)
Supplement: Supplementary file 3 — ci2c00788_si_003.zip [file ci2c00788_si_003.zip › quantum_chemical_coordiates_inputs/GCGR_5ee7/5ee7_min2.inp]

! PBE0 RIJCOSX D3BJ def2-SVP def2/J TIGHTSCF Opt xyzfile
%pal nprocs 10 end
%maxcore 6000
%base "5ee7_min2"
%geom
Constraints
{C 219 C}
{C 210 C}
{C 202 C}
{C 194 C}
{C 184 C}
{C 172 C}
{C 189 C}
{C 164 C}
{C 157 C}
{C 152 C}
{C 145 C}
{C 137 C}
{C 124 C}
{C 117 C}
{C 109 C}
{C 102 C}
{C 4 C}
{C 12 C}
{C 27 C}
{C 17 C}
{C 22 C}
{C 35 C}
{C 47 C}
{C 52 C}
{C 63 C}
{C 74 C}
{C 82 C}
{C 87 C}
{C 96 C}
end
end

*xyzfile 0 1 5ee7_min1.xyz
