# Supplementary material for: Intermolecular Interactions in G Protein-Coupled Receptor Allosteric Sites at the Membrane Interface from Molecular Dynamics Simulations and Quantum Chemical Calculations
Source: J Chem Inf Model. 2022 Sep 30;62(19):4736–47. doi: 10.1021/acs.jcim.2c00788 (PMC9554917; doi:10.1021/acs.jcim.2c00788)
Supplement: Supplementary file 3 — ci2c00788_si_003.zip [file ci2c00788_si_003.zip › quantum_chemical_coordiates_inputs/GCGR_5ee7/5ee7_min2.xyz]

544
Coordinates from ORCA-job 5ee7_min5
  C   -24.04078987613601     -6.43943322192639    -19.47051518160874
  C   -24.27186987790066     -4.96398648333544    -19.70735963947977
  O   -23.69761461300350     -4.10190009202675    -19.06584857487237
  N   -25.15328591441727     -4.68013132015354    -20.69374899529543
  C   -25.52921211007607     -3.33953108749455    -21.05228919990954
  C   -26.82152717606311     -3.48056374265110    -21.87329675934548
  O   -27.12089727123930     -4.56109730520343    -22.36910892116960
  C   -24.45274922515627     -2.61611883428577    -21.88129969386763
  C   -24.25586729394862     -3.21356128396534    -23.26664374493689
  S   -23.39010119470536     -2.03839119976604    -24.34962375430417
  C   -23.30111646579307     -3.03129091238013    -25.85258090347313
  N   -27.53594423549164     -2.35479413173794    -22.04558565755379
  C   -28.75419535532689     -2.33426425264926    -22.80986057059499
  C   -28.60332772542208     -1.55529958016432    -24.11841466704330
  O   -27.54462376934326     -1.42148167699944    -24.70006605100594
  C   -29.92893454058518     -1.92774529362414    -21.92685316141313
  N   -29.78412057001015     -1.09086622311941    -24.62574691452787
  C   -29.90632573364233     -0.44725416575231    -25.90894103528449
  C   -29.74096674130221      1.08266798831271    -25.83798518595798
  O   -29.54459868259511      1.75377358753549    -26.83531322911304
  C   -31.25094492131642     -0.75615381578187    -26.55455315979319
  N   -29.90777572405510      1.62827828440717    -24.60242167195780
  C   -29.69735250008946      3.02848231179443    -24.34461806163218
  C   -28.19097253539529      3.42043719730036    -24.35958257126244
  O   -27.84004253508740      4.61801341667618    -24.53299277239014
  C   -30.22926882474181      3.35799091141888    -22.95175015973301
  N   -27.38113337280943      2.42437682874279    -24.08008434429591
  C   -25.96386627443086      2.42897504087063    -23.75291110309304
  C   -25.17015032269637      2.84887738149686    -24.98259710562968
  O   -25.43316575975017      2.42819812163353    -26.10264961429641
  C   -25.61866113933467      1.02921772638725    -23.24989263368678
  C   -26.61551931517432      0.49323318712067    -22.20278243315510
  O   -27.85243354619215      0.58132339711736    -22.49922780481678
  O   -26.16072262825276     -0.06520514153409    -21.20410734856462
  N   -24.14568864925887      3.70048790041346    -24.76507313290546
  C   -23.41722152852966      4.27246989162071    -25.87724702412345
  C   -22.89621021606123      3.18070487101981    -26.80379129408824
  O   -22.95499212207089      3.30645079164660    -28.01616283583821
  C   -22.30563129007657      5.20605578752153    -25.38621052780948
  C   -21.47866457519391      5.71453537697461    -26.53237792135634
  C   -21.91812175028057      6.78463536484004    -27.32457152936047
  C   -20.30802324731783      5.04973170973060    -26.90105029347500
  C   -21.22972244459576      7.15676960983830    -28.47212885966935
  C   -19.59976537649480      5.42246126101157    -28.03888327452369
  C   -20.07031427613548      6.46571334063857    -28.84166788202803
  O   -19.44762288963011      6.83687806458776    -29.97935766488910
  N   -22.34641960779224      2.08586308601880    -26.23426027428208
  C   -21.73808410441416      1.07745996356345    -27.07316545145463
  C   -22.72881584119220      0.46527251569349    -28.05565840590607
  O   -22.37956675229737      0.14692507762548    -29.18484414187891
  C   -21.01466444706928      0.04150463863325    -26.23219505020048
  N   -23.97105351447995      0.27091994760921    -27.58885123324766
  C   -25.01468898213489     -0.25527262176537    -28.42493615983340
  C   -25.41882595362174      0.71237273846343    -29.53314004262040
  O   -25.62259783969600      0.31716119061263    -30.67963277342088
  C   -26.20940094146601     -0.59809755478043    -27.51535009984134
  C   -27.38451818234673     -1.24374322431093    -28.19355627581546
  C   -27.71436617438218     -2.57489593031506    -27.91051732958513
  C   -28.22839890785746     -0.51594098857441    -29.04379798493254
  C   -28.85393685161266     -3.16507007538326    -28.45709641644939
  C   -29.34603662445916     -1.11460800621074    -29.62230768959476
  C   -29.66829825613238     -2.43915124698206    -29.32679780332295
  N   -25.58315215538600      1.99150906441313    -29.17115479737935
  C   -25.94120115059047      2.99047855839431    -30.15686130688427
  C   -24.84265472096040      3.14779884842492    -31.21945101972220
  O   -25.14051678629608      3.29864379348450    -32.40015565826572
  C   -26.28215336135280      4.29741005015753    -29.48662433314221
  C   -27.63824471190197      4.25351184997065    -28.80496517978493
  C   -27.92099400808232      5.57301793395231    -28.11432541912070
  N   -27.01416997270956      5.79878159903568    -27.01380196906461
  C   -26.04312202991868      6.72734835017716    -26.93337457095408
  N   -25.65493343823628      7.46403142638348    -27.95150848305510
  N   -25.44479939835547      6.91151760645808    -25.73413324183047
  N   -23.57209004985466      3.09128577155027    -30.78176178156179
  C   -22.47577888389832      3.15032231707200    -31.71914729360043
  C   -22.48559623852875      1.92021558000379    -32.62531844770305
  O   -22.21695954728194      2.00785932760755    -33.83035368303837
  C   -21.13172488723509      3.29992367893948    -31.01035438740212
  C   -19.93747211982496      3.45806884054818    -31.95836724426475
  C   -20.02573286780759      4.72621948172518    -32.80576455804784
  C   -18.63867996167929      3.44488688599987    -31.16305204401286
  N   -22.80197097559056      0.75777462031704    -32.04587972800891
  C   -22.94192283191347     -0.44528150663047    -32.82953216923911
  C   -24.00573927480414     -0.27894050555340    -33.91001217092696
  O   -23.81019482438436     -0.70599014885376    -35.04453110007996
  C   -23.23331488856243     -1.65025594868024    -31.95153454589865
  N   -25.14292021571210      0.34628264956914    -33.57279694698501
  C   -26.16791001569118      0.55898454747812    -34.57110365411736
  C   -25.53816169066858      1.02583657153798    -35.88978722858720
  O   -25.81686805796518      0.49730809580020    -36.95784382509343
  C   -27.17649226168158      1.63645565513247    -34.15894452920563
  C   -28.03584501334311      1.38471634649635    -32.92532675096363
  C   -28.72195701341795      2.66562662609812    -32.44607725578059
  C   -29.60169925933005      3.32538661969341    -33.49014832775313
  N   -30.02388486047492      4.69249899164767    -33.07571493563595
  N   -24.76799667016661      2.12806215956438    -35.78527533838830
  C   -24.20795739049296      2.79488582836748    -36.93952658185762
  C   -23.07799137592844      1.99722977882560    -37.59428060565529
  O   -23.03884834350340      1.82550438181226    -38.80586012405443
  C   -23.77232588972456      4.20160571405073    -36.56806079275808
  O   -24.90528190452029      4.95535353034327    -36.25323789340629
  N   -22.13851236214929      1.52356090936329    -36.76179959827493
  C   -20.96716638626204      0.85377841640554    -37.28102784658821
  C   -21.32373298188644     -0.47204343836407    -37.94718748894607
  O   -20.76874763258901     -0.83375466559345    -38.98296423676258
  C   -19.97423969426403      0.62001286037369    -36.11154527018734
  O   -19.78142084048712      1.78271982400805    -35.34976078953728
  C   -18.62513588847305      0.16468640198858    -36.62681971256882
  N   -22.23849149807609     -1.22474717956148    -37.30935186495433
  C   -22.60131261921848     -2.55110738962306    -37.76063346891352
  C   -23.59916682797187     -2.56468101863067    -38.91591358374444
  O   -23.86851826996654     -3.61655081202303    -39.46453953340450
  C   -23.06703207580615     -3.41770288080094    -36.59836817465347
  C   -22.06007488920178     -3.54046655843483    -35.45063609090320
  C   -22.59784088558557     -4.49588579251865    -34.39265855979006
  C   -20.66497766347017     -3.94633905358519    -35.91502107521995
  N   -24.09579339408677     -1.36088484170892    -39.30804713183205
  C   -24.78387011782466     -1.22044244697646    -40.56096784706084
  C   -24.03266935040853     -0.41020256010250    -41.61038937063314
  O   -24.59247755277377     -0.13503099830333    -42.66029512619576
  C   -26.23748205207714     -0.75569363091592    -40.43454298768922
  O   -26.35658566263476      0.40449991822206    -39.65285828031318
  C   -27.11850770184021     -1.88832631925083    -39.94256328770599
  N   -22.74680244938419     -0.09784473302813    -41.33785119700685
  C   -22.03022315421857      0.76587923539460    -42.23225001953293
  C   -20.58928243710200      0.40167879044017    -42.57662148863950
  O   -20.09921437300031      0.89533919746721    -43.58192479310473
  C   -22.05104206367601      2.23854887831892    -41.79052545718647
  C   -23.41061747750760      2.93932413624915    -41.78329185337437
  C   -23.24379017648255      4.33537096690580    -41.19602583218263
  C   -24.05238257227879      3.02181896790562    -43.16113149493033
  N   -19.90476070743513     -0.38949056169907    -41.72689707685195
  C   -18.51422210611626     -0.67837927240232    -41.94987454972646
  C   -23.85514172505832     11.76646560374767    -46.36087518741272
  C   -24.30455621789462     10.84923257355566    -45.26071380806934
  O   -24.43273181594829     11.24462472123158    -44.10450996748839
  N   -24.54942266326058      9.55617117056728    -45.58180574192146
  C   -25.14254292450835      8.66012356126012    -44.60724180256341
  C   -24.28191328068434      8.55600124069104    -43.35647530318701
  O   -24.78994430882553      8.39692982480878    -42.25487362009770
  C   -25.44523424164149      7.29520148076090    -45.22113147625151
  C   -26.17801178259771      6.31339214610629    -44.30018519626335
  C   -27.44797499600494      6.91518435002585    -43.70183495140643
  C   -26.47664723128426      5.03210702054372    -45.07144238307130
  N   -22.95465979638961      8.62219934447474    -43.54267185218655
  C   -22.02007305500084      8.51689211112276    -42.44962151137503
  C   -22.08276644828628      9.73687743764295    -41.52592728350592
  O   -21.91108822989392      9.62615701402296    -40.32080822740912
  C   -20.62832346632100      8.19059309594871    -43.01903926739349
  C   -19.53282828701851      8.18557031309877    -41.96486037673452
  C   -20.68482134679476      6.84363204724427    -43.74083911035694
  N   -22.32225896456290     10.92949398136427    -42.10674337750127
  C   -22.48994403009284     12.10510841813900    -41.29042650622992
  C   -23.80193851337758     12.10860552524939    -40.49139761492995
  O   -23.88903271112223     12.67785093303684    -39.41301932363451
  C   -22.42018373311531     13.36791891634682    -42.13806727661666
  N   -24.84751778295848     11.48513001445016    -41.06573980494863
  C   -26.08664595803003     11.33140097063941    -40.34421685913831
  C   -25.89499367365437     10.34478686450073    -39.17695107535820
  O   -26.20776074428838     10.62350138514598    -38.02635523971182
  C   -27.20432596428875     10.83939303622411    -41.27801772897195
  C   -28.46916152030898     10.50446012538141    -40.49655912688948
  C   -27.49673157706415     11.84762194880080    -42.38316237504537
  N   -25.40198577057216      9.13549963182952    -39.51864038409654
  C   -25.39017306949606      8.03579861393594    -38.58234225115266
  C   -24.35318622299036      8.15652140402978    -37.47221380859609
  O   -24.51359270734042      7.48767349008896    -36.44877113770742
  C   -25.37033024802055      6.68037907561289    -39.29927997231200
  C   -26.69789637346430      5.91842692434759    -39.21521706569155
  C   -27.91430672365618      6.75442141291988    -39.58541937245623
  C   -26.65321510860658      4.65442361015154    -40.05962863812328
  N   -23.34389318549820      9.02371166196475    -37.60429866570181
  C   -22.37681400894139      9.20564909370382    -36.54463793634648
  C   -22.28711853592595     10.64500626739306    -36.04194924257409
  O   -21.34442172293948     10.99753750917239    -35.35663333161092
  C   -20.96900375067586      8.72793082954919    -36.92771721322024
  C   -20.83392514593920      7.29588990435164    -37.36934206003912
  C   -20.49230147895767      6.26310450262826    -36.48437590481705
  C   -20.94793889413750      6.97451556855181    -38.72597336254446
  C   -20.23452913074876      4.96795829469186    -36.93173594583116
  C   -20.67213904881023      5.69254082003186    -39.19160654720105
  C   -20.29680699611032      4.68662079038566    -38.30069671291307
  O   -19.96420780362431      3.44579994328605    -38.72528067451903
  N   -23.30029385510637     11.47263010593759    -36.37851182983970
  C   -23.33559319367778     12.80422153967643    -35.80554100666266
  C   -24.78316008304888     13.22201561994341    -35.56215260695267
  O   -25.21748583694865     13.39788982798274    -34.43282353186988
  C   -22.53995591813588     13.83544580195890    -36.59400414102385
  N   -25.55781729908582     13.40235254926139    -36.65712418868286
  C   -26.85363471733245     14.03659832276685    -36.53515334097148
  C   -27.92830787800681     13.22176506843399    -35.80218543318347
  O   -28.86516074533175     13.80205036512150    -35.28509845045668
  C   -27.38179041738421     14.42099226442406    -37.91155718293778
  N   -27.78775016148481     11.87575600027190    -35.81339786028497
  C   -28.65792598678023     11.01766521190261    -35.04076233408214
  C   -27.96841408492626     10.49066318931685    -33.77392799412192
  O   -28.45833188959717      9.55647124196475    -33.14910487546148
  C   -29.26374417012399      9.88782659574995    -35.86100121371599
  C   -30.25712772841005     10.34900098463880    -36.92833175237054
  C   -30.75274389416505      9.15216091348047    -37.73219694534721
  C   -31.43185000148862     11.12273281035236    -36.33342429620365
  N   -26.83004550561488     11.11166443240426    -33.39820716517063
  C   -26.19568175772253     10.75580962688598    -32.15528528384738
  C   -26.80304288137875     11.55679109283913    -30.99078119422852
  O   -26.94289377449926     12.76597863029193    -31.00532957585303
  C   -24.67702500813555     10.95866040878269    -32.19061962422954
  C   -24.11535899301443     10.72744327035524    -30.79897190685049
  O   -23.93609161789077     11.67683477057450    -30.03861074687071
  N   -23.92040980889732      9.45252661909136    -30.42892531756488
  N   -27.11997985361020     10.77913737574646    -29.93009141633384
  C   -27.80905358419782     11.23859652307265    -28.74557266539223
  C   -27.07710042530925     12.21518422893032    -27.83358086069258
  O   -27.73784426352838     12.82870563642057    -27.00814206344889
  C   -28.18504122160167      9.95119032890800    -27.98968894111857
  C   -28.48612869683163     10.02690517219257    -26.50258496863536
  C   -28.82247913726100      8.62725335149401    -25.97283336067178
  C   -28.35096100814552      8.46453204774152    -24.54540710627517
  N   -28.74462160296072      7.13300565013609    -23.96951924962000
  N   -25.74651613895099     12.29582084690318    -27.96828567264686
  C   -24.94107229288876     13.20458189446625    -27.19183341548773
  C   -24.52408311437312     14.46579098508651    -27.96786774347241
  O   -23.75899203656948     15.26309689606718    -27.44707572771736
  C   -23.69563016766995     12.48250045200397    -26.67175090532886
  C   -23.99403299075933     11.38839529672116    -25.65595141914919
  C   -24.50501032885754     10.04510980770106    -26.15592222719939
  O   -24.07716826451823      9.55332747444350    -27.22426435643220
  O   -25.30603820797172      9.43504657096502    -25.37587706381914
  N   -25.05121107544551     14.61643297207773    -29.19898369855773
  C   -24.64920036206729     15.68836796370920    -30.06739534761951
  N   -31.78534423813224      0.98959606774648    -39.86038696491212
  N   -27.40191295295634      5.98199891451380    -35.18006424407259
  C   -36.49288467891588      0.86650720134761    -41.74106616442131
  C   -36.52653185369388      0.26190160080975    -40.48810593889193
  C   -35.38059301961051      0.12871931681991    -39.70787042809196
  C   -32.92166800518910      0.46500354794893    -39.40750846565813
  C   -32.69148062664822     -0.22300625789288    -38.19278798328958
  C   -30.34768918551892     -0.92558367012470    -34.41733345339237
  C   -29.40074588256993     -1.38909561119474    -36.99949750542824
  C   -29.15785866528919     -1.68542187499112    -34.57130031518142
  C   -27.24344349502248     -2.87339170991350    -33.66013985409779
  C   -29.50085065222526      1.19942696888154    -39.14320417938603
  C   -28.82228957476549      4.61014595417429    -36.58153274667224
  C   -27.79823624279820      3.70804080958199    -36.88906252296295
  C   -29.31391184664121      2.40798824786827    -38.25453593432991
  C   -30.09092666204427      4.41474338284213    -37.14561304023825
  C   -28.63775205281525      5.69323536846872    -35.57431175013584
  C   -34.15760169025588      0.61109828033889    -40.18690164305533
  C   -34.10783715140705      1.22790846895675    -41.44489752728131
  C   -35.26713982547994      1.34564535541891    -42.20072179271629
  Cl  -35.19350389681090      2.10136792343001    -43.75663983354900
  Cl  -38.03580289361629     -0.33714840146332    -39.88749788039494
  C   -31.32975579749572     -0.09702970201824    -37.95503420012653
  C   -31.00978537785032     -0.40421757144745    -35.50414370087130
  C   -30.54287527254881     -0.62549231203111    -36.82790581927649
  C   -28.68781842298293     -1.92166045495856    -35.89875096795320
  C   -28.42195303441489     -2.17677391970159    -33.45934958097463
  C   -26.79405673556415     -3.13906535984154    -34.98251657843560
  C   -27.49797442336952     -2.68593514899162    -36.06426641263913
  C   -30.33358286768357      3.32656112713269    -37.98166232576570
  N   -30.83836418091525      0.63658350602361    -39.00048808665776
  O   -26.44919131635208     -3.34467110994371    -32.68567687058641
  C   -26.82313443686619     -3.12789051372908    -31.34810099797162
  O   -29.64762279421813      6.23659662982591    -35.06057647940196
  C   -27.07284086996244      6.96987463997140    -34.16306936043337
  C   -27.13983584982158      6.45750757565559    -32.72766005696239
  C   -26.24688955959987      7.23095660000051    -31.74006821038889
  O   -26.66431231723201      7.29607850107825    -30.54537475265277
  O   -25.18440494289114      7.68713889583014    -32.18145506945351
  C   -29.17768239731067      1.51140809613041    -40.59680849434997
  C   -28.04547719402923      2.62341625137167    -37.71555248246973
  H   -24.66417637975770     -7.08663276071366    -20.10148690667711
  H   -22.98155065491479     -6.66816891299810    -19.65881053393152
  H   -24.24290964494071     -6.66461978634941    -18.41353221447620
  H   -25.65466792865328     -5.40326437771013    -21.20226320620541
  H   -25.70362437147677     -2.74021240119780    -20.14375332957041
  H   -23.51849020261395     -2.64671765365848    -21.30164383235377
  H   -24.75472189566810     -1.56147406441268    -21.94750822049906
  H   -25.22356075183236     -3.43851202556085    -23.74171034620082
  H   -23.67772036066593     -4.15000692763881    -23.22013545922873
  H   -22.85852111973524     -2.40782241919410    -26.64174274151338
  H   -22.67271237644891     -3.92227317076295    -25.70630387561408
  H   -24.30556803138246     -3.34421755701855    -26.17503628866660
  H   -27.22776587832827     -1.50505274990725    -21.55716272741355
  H   -28.89856458553405     -3.38221327145213    -23.13411152174068
  H   -30.90386743619862     -2.10081097411281    -22.41079428006530
  H   -29.91848446618886     -2.54610688758375    -21.02004199677623
  H   -29.84019304549641     -0.87350785131640    -21.62714720356379
  H   -30.63387589135822     -1.31202311350845    -24.12525370556082
  H   -29.09082465796788     -0.80401605535680    -26.54952874344672
  H   -31.33036525246487     -0.22201183525060    -27.50917458048896
  H   -31.34799947322981     -1.83316577388613    -26.74929731317432
  H   -32.07992405559308     -0.42976975852464    -25.90478249917881
  H   -29.84936086126738      0.98545418010163    -23.81564097034792
  H   -30.18941314451596      3.61849656338000    -25.13254531410865
  H   -30.07557473184670      4.41884445385397    -22.70603289478160
  H   -31.30253520401383      3.13078316460198    -22.87664175818741
  H   -29.68925891734537      2.75581733411529    -22.20384462079290
  H   -27.81299061514992      1.54061365115542    -23.64116893824303
  H   -25.77777755619542      3.16543092463896    -22.94793756119934
  H   -24.60942685350760      1.01413648389265    -22.82039080141868
  H   -25.65340880265003      0.31020432068111    -24.08800854931822
  H   -24.02589189074761      4.10688780238550    -23.84521189785482
  H   -24.09830201823340      4.86256515873182    -26.50699260192561
  H   -21.66970772089057      4.66841261853883    -24.66315528760646
  H   -22.79254854127450      6.04167648176032    -24.85661662608725
  H   -22.81222222927791      7.34880091154703    -27.04652853631000
  H   -19.94337540089811      4.21413777672521    -26.29544970625641
  H   -21.57771619802082      7.98222138694342    -29.09739239214806
  H   -18.68133027542547      4.89697855850152    -28.31221858684568
  H   -18.63535085457665      6.33132879448467    -30.09069573355595
  H   -22.31171124400034      2.00087699474540    -25.22531171907099
  H   -21.00929308328368      1.57984376100832    -27.73066097838367
  H   -20.55610239019396     -0.71493211678122    -26.88295516709728
  H   -20.21288997020894      0.52605032469654    -25.65434048108164
  H   -21.68850912652489     -0.46753378573461    -25.52616906253764
  H   -24.22824944575783      0.66372207128092    -26.68825707252595
  H   -24.65174687168214     -1.15690475701034    -28.94036854027420
  H   -26.54327647521898      0.32734929846981    -27.01625331328951
  H   -25.84750302755750     -1.25646706377764    -26.71190244325529
  H   -27.09000688672235     -3.13938340650775    -27.21290999920803
  H   -28.03070185287147      0.54179262228232    -29.22511125473263
  H   -29.11355198487984     -4.19282337758836    -28.19169497863445
  H   -29.98996496501990     -0.53021430568312    -30.28489022307413
  H   -30.55645891376016     -2.90177839819685    -29.76368203282130
  H   -25.38634572412314      2.27694469558374    -28.21221593610580
  H   -26.80396066562334      2.61648709127698    -30.72233494572500
  H   -26.28217125883229      5.11213962980796    -30.22408834754825
  H   -25.48721327490255      4.54384292479130    -28.76352059596643
  H   -27.70746396225196      3.42853295077556    -28.07443814564147
  H   -28.42570603618175      4.05934913318258    -29.55336454323092
  H   -28.94912716379335      5.58656098162614    -27.71319412991211
  H   -27.82850583077077      6.39424355861283    -28.84151481632009
  H   -27.17608931019046      5.23688490602299    -26.17837107012430
  H   -24.98801869908661      8.24957119360097    -27.72088418365765
  H   -26.01231938261749      7.37334305024885    -28.92666699197819
  H   -25.25942719224605      7.98131511509500    -25.53392636924976
  H   -25.85565578971808      6.36842110208590    -24.98350030453776
  H   -23.37274164794519      3.05941894221812    -29.78007567297777
  H   -22.64138008509810      3.99756074688909    -32.40226727456090
  H   -20.97904352914921      2.41660011179139    -30.36631289637683
  H   -21.19451567103031      4.17409151758527    -30.33896110001912
  H   -19.91111704978305      2.59299629596958    -32.64458107052197
  H   -19.15019447585076      4.81381054387702    -33.46790241219984
  H   -20.91715210255331      4.73200900226538    -33.45070696117251
  H   -20.05811479429894      5.62287038940697    -32.16494895126209
  H   -17.76597792779756      3.53265651131816    -31.82768167635737
  H   -18.62031331399944      4.29408632035150    -30.46294856365730
  H   -18.52678484740065      2.52740418107431    -30.56435982035871
  H   -22.91045248918214      0.70013275697978    -31.03169210058989
  H   -22.01213037432667     -0.61727566133647    -33.39592588572723
  H   -23.31126002544302     -2.54626971705601    -32.57963527243444
  H   -22.42823486804014     -1.79280618254962    -31.21694848966095
  H   -24.18065840143841     -1.50980669483091    -31.41300425500886
  H   -25.30593863758341      0.61106448635044    -32.60006229269743
  H   -26.67696702492836     -0.38478771556216    -34.81078739310761
  H   -27.82540036660594      1.78933299340793    -35.03553238311134
  H   -26.62054996057941      2.57308600849002    -34.00219037966833
  H   -27.42432243004711      0.99885009871253    -32.09477015866614
  H   -28.78753540530259      0.61450739258016    -33.14252408469293
  H   -27.93441205940998      3.39362653838610    -32.18378792071553
  H   -29.30117856866002      2.46662469243263    -31.52686377304662
  H   -30.50071710265637      2.74204615113406    -33.73578313820321
  H   -29.04807811740041      3.44785397405061    -34.42784275431305
  H   -30.08418057431323      5.37314810219203    -33.94161544074451
  H   -30.88018866930879      4.71185879841545    -32.52000788888634
  H   -29.27937025282353      5.13146711095410    -32.51578090263139
  H   -24.54953679424457      2.48661831922073    -34.85769821423064
  H   -24.97829506194115      2.85634417790064    -37.72438836937120
  H   -23.21741966566692      4.63281993560374    -37.42115656598357
  H   -23.06188364120541      4.15278124170655    -35.71900021323475
  H   -24.68920901381765      5.91918869915437    -36.30914854608664
  H   -22.28403982835271      1.61175248608341    -35.75613937399517
  H   -20.49601307649398      1.48517822947868    -38.04350769252829
  H   -20.41293796794328     -0.17599488574225    -35.47373622745059
  H   -20.56675417971842      1.94967936711580    -34.80374346531621
  H   -17.97033281213987     -0.10735973204807    -35.78765029962889
  H   -18.72093001462185     -0.69659629641670    -37.30218230058792
  H   -18.15498161750712      0.98783784876163    -37.18521992736760
  H   -22.70051481330061     -0.87060636474768    -36.46527064647857
  H   -21.70209343091246     -2.99687861068989    -38.21712180748835
  H   -23.30479770313365     -4.40884480900557    -37.01659941878919
  H   -24.00312903806637     -2.99629026931287    -36.19725010226202
  H   -21.98462855149857     -2.54352699988335    -34.98271261019638
  H   -21.93495804199358     -4.54120219022204    -33.51458238493791
  H   -23.59628549226422     -4.18600053050376    -34.04326248473124
  H   -22.68780527997452     -5.51823018311410    -34.79485670939461
  H   -19.99809533059438     -4.10712009546123    -35.05392479972906
  H   -20.68798696511593     -4.88454824925510    -36.49482338091463
  H   -20.20097358495091     -3.17356651499840    -36.54668309015896
  H   -23.87035962073630     -0.52959503538386    -38.77051097563018
  H   -24.80584821350227     -2.23869513746058    -40.98392868729206
  H   -26.54252400633528     -0.46834675431809    -41.45215685983984
  H   -26.05881723553530      0.23750147583391    -38.74170003732065
  H   -28.17333662765569     -1.57525634463375    -39.92930168555792
  H   -27.02791247330844     -2.76842404320402    -40.59482485982566
  H   -26.82220454183668     -2.19267222001825    -38.92766515608201
  H   -22.39906053212933     -0.23926468476468    -40.39505054041768
  H   -22.55123709773304      0.69051397436983    -43.19645082437523
  H   -21.37205296689324      2.78003817113168    -42.47056431855872
  H   -21.63229351644899      2.28758171088605    -40.77057249477421
  H   -24.08361843173652      2.37321035522425    -41.11699522300198
  H   -24.17584530791413      4.91191463082361    -41.26003053440347
  H   -22.94174834532257      4.29848786813569    -40.13975411035881
  H   -22.47456048942532      4.89928760290597    -41.75096474316864
  H   -25.01341308441749      3.55471177041619    -43.09557380251018
  H   -23.40854074467063      3.57758609102653    -43.86571019356058
  H   -24.25835721140086      2.02348916935608    -43.57056333668902
  H   -20.32491602386292     -0.68896847454089    -40.84983243517915
  H   -18.34441652835229     -1.74124021429009    -42.19262181519335
  H   -18.17747954876427     -0.07163920427016    -42.80016039607778
  H   -17.91430989093887     -0.42259572876746    -41.06223474276101
  H   -23.51224207188911     11.24048702569097    -47.26126941158658
  H   -24.69274990341484     12.42726934816785    -46.63218516150682
  H   -23.05035156458362     12.40773621115217    -45.97760174124191
  H   -24.51724311821807      9.26674683551781    -46.55200540212471
  H   -26.08352173376564      9.10682208203753    -44.24744819703734
  H   -24.50620643405363      6.83450856002189    -45.57586948138019
  H   -26.07154896428906      7.46832276134753    -46.11584664765466
  H   -25.49869445178578      6.05723003972207    -43.46809486574953
  H   -28.02053512145222      6.14539847431056    -43.16324633553511
  H   -27.22379479021296      7.71674632228089    -42.98351400421216
  H   -28.10264809816358      7.32636855712961    -44.48961507156833
  H   -26.94232500088724      4.27951360302180    -44.41956851436606
  H   -27.17118202219483      5.22564472892297    -45.90536672794163
  H   -25.56170185187895      4.58373331478769    -45.48757532360175
  H   -22.60745779563361      8.74577963091382    -44.48636536904281
  H   -22.33848056185482      7.68265711025871    -41.80197266108888
  H   -20.38936588153349      8.98414942617724    -43.75372002430403
  H   -18.57008332875455      7.94550733534044    -42.44043114044997
  H   -19.43173424408074      9.15270138004735    -41.45256622319185
  H   -19.72088268907365      7.42664621252808    -41.19333107789993
  H   -19.69905224451281      6.57213306291271    -44.14509362825637
  H   -20.98960398725096      6.04904268902791    -43.04084033804882
  H   -21.39770882219776      6.82689098716716    -44.57855455973847
  H   -22.68983889146797     10.95429596081879    -43.05282113530627
  H   -21.70363461648159     12.10904538430439    -40.52159163243327
  H   -22.58316994744867     14.24736419227185    -41.50042484893216
  H   -21.43742956258924     13.45984448681173    -42.62322815019965
  H   -23.19910088120804     13.34968378575394    -42.91600952325656
  H   -24.75137880710833     11.07970256441359    -41.99221220047126
  H   -26.36417562263103     12.28964136697127    -39.87985487218925
  H   -26.82959477309348      9.90969974076262    -41.74469845667846
  H   -29.23994822988809     10.09901718831590    -41.16777912084165
  H   -28.29318430331421      9.75604618679685    -39.71244549079360
  H   -28.88365455917145     11.40253571347816    -40.01056001888313
  H   -28.21921286142728     11.42480204132770    -43.09822097885077
  H   -27.94144732619023     12.76439452708812    -41.96464147931705
  H   -26.59437939102812     12.12898270706410    -42.94438084548165
  H   -25.14955844137308      8.94561131519227    -40.48853481034561
  H   -26.31729460680871      8.10923126122218    -37.98820967206903
  H   -24.57878538596186      6.04450959425758    -38.87681937865543
  H   -25.09182802407772      6.84508080259056    -40.35281628964375
  H   -26.81091447567290      5.61628018054476    -38.16178578208160
  H   -28.83391157636048      6.16371846974501    -39.45466413466919
  H   -28.01692703458102      7.64615384207467    -38.95154255672283
  H   -27.87188692177767      7.08914065830997    -40.63366748414584
  H   -27.59582292311212      4.09732121431762    -39.97549750274582
  H   -26.50986516402550      4.90721961091185    -41.12362144392107
  H   -25.83929027791611      3.97686790529960    -39.76231699555071
  H   -23.16715631033209      9.44653546993614    -38.51504520972219
  H   -22.74434355131280      8.60375444582402    -35.69832859657200
  H   -20.33392172588050      8.92676629211964    -36.05457152933347
  H   -20.59748210675696      9.38200394882554    -37.73323652527704
  H   -20.39293486695153      6.48147811351124    -35.41723584010491
  H   -21.21899612599789      7.76334823788755    -39.43114783856959
  H   -19.95306744697712      4.16247485286822    -36.24901508033857
  H   -20.72042919718318      5.46831352792167    -40.26062000954084
  H   -20.13751385330011      3.36391700135032    -39.67096143861109
  H   -24.06942819316049     11.13477039544335    -36.94847036227422
  H   -22.89603246705479     12.72302704294722    -34.80235548259327
  H   -22.61445494675849     14.81966527559969    -36.10691203385434
  H   -21.48307927276874     13.53287635137981    -36.59268500722495
  H   -22.88670151933653     13.90770181263985    -37.63425707046355
  H   -25.15696238542389     13.25943677528841    -37.58232339509146
  H   -26.75106981078710     14.93636485644414    -35.90713026352464
  H   -28.33015646911797     14.96300734962307    -37.80420710829629
  H   -26.66575033367700     15.06099540733958    -38.44933922400532
  H   -27.56791686771789     13.51741506021557    -38.51128345001087
  H   -27.03948161055023     11.46282046538040    -36.36680380249142
  H   -29.45874528139360     11.67580907862703    -34.66637321378701
  H   -29.75470687048486      9.19085026040495    -35.16316641920482
  H   -28.44594260217730      9.32012968353018    -36.34130733035890
  H   -29.71674692161009     11.02521913978327    -37.61626010619734
  H   -31.41982534570900      9.46743615979006    -38.55008309009001
  H   -29.92099701014076      8.58088426576783    -38.17238502127895
  H   -31.31495558522815      8.45713416174091    -37.08659680638384
  H   -32.16822712791645     11.37469755101002    -37.11200835056240
  H   -31.95022018620380     10.51829250347545    -35.56999338947463
  H   -31.11342647370609     12.06544816635063    -35.86411514948117
  H   -26.54253927925768     11.98898097380878    -33.83304214397540
  H   -26.40416565239547      9.69379241050936    -31.99567882198092
  H   -24.44624587145186     11.99239170165683    -32.47978893598021
  H   -24.25165798282619     10.25902824578395    -32.92433244816806
  H   -23.70940040004406      9.31819740450317    -29.44268990832513
  H   -24.25353108765866      8.68007786312971    -31.02853661864208
  H   -27.03923117493746      9.77397012300831    -30.06186691801675
  H   -28.71798993182845     11.79340936878002    -29.03257815953401
  H   -27.32849179887864      9.26632798937733    -28.09473479028345
  H   -29.02451521852532      9.47390614453304    -28.52584602869835
  H   -29.29194685252065     10.74317485262864    -26.28428794899449
  H   -27.59399392389477     10.40238834238492    -25.97915759399095
  H   -28.31977175868409      7.86855986800292    -26.59084292471628
  H   -29.90722336216178      8.42532686696196    -26.05460974366948
  H   -28.79066848462183      9.22648889080464    -23.88541769065772
  H   -27.25508574458422      8.56199093975292    -24.49158634689706
  H   -28.45661161660832      7.05718541658896    -22.98900116790765
  H   -29.76413749696535      7.02573131253067    -23.98889138754071
  H   -28.36584016286509      6.25608255538117    -24.42685145374776
  H   -25.25409522921008     11.78926037171951    -28.71092732417370
  H   -25.56605067273372     13.55185368328468    -26.35344255548920
  H   -23.05133786833457     13.24981878178765    -26.21967140558892
  H   -23.15460534471054     12.05626392107399    -27.53216097168394
  H   -24.69282754673803     11.73963072709799    -24.88149055486845
  H   -23.05949351908450     11.13301639093545    -25.12411124367390
  H   -25.61421238050698     13.87132447709986    -29.60048663330405
  H   -25.52016399959004     16.24325969094454    -30.45172681586994
  H   -24.01030506089811     16.36923812595030    -29.48964022482228
  H   -24.08059783496253     15.30417834354339    -30.93029189287024
  H   -26.61619897054004      5.48629898508429    -35.60656648216025
  H   -37.39647888903921      0.96355548580261    -42.34239849664698
  H   -35.45314127896678     -0.35139906876078    -38.73221773186560
  H   -33.39533372820537     -0.78935614015890    -37.58729519534798
  H   -30.73489348306397     -0.74533545097000    -33.40992464342380
  H   -29.03731898624902     -1.61438287360608    -38.00266704562886
  H   -28.78390023963054      0.44214672069468    -38.80209413384961
  H   -26.79810961493465      3.83338695383110    -36.47503134189832
  H   -30.88165640502176      5.12992681988551    -36.91072834460521
  H   -33.15706892979780      1.60347033369349    -41.82154831913672
  H   -31.91537010167732      0.19013089232289    -35.36365784682869
  H   -28.78986217095019     -1.97719083056830    -32.45239464927420
  H   -25.86608930824933     -3.69867462608426    -35.10573133466986
  H   -27.13223658752093     -2.89831307647652    -37.07007028387062
  H   -31.32293709399071      3.17799226103047    -38.42193310200786
  H   -26.05153629554087     -3.59691717426256    -30.72654147810056
  H   -26.87383413017661     -2.05336641026231    -31.10520041620551
  H   -27.79345845560089     -3.59629113868191    -31.12073648080558
  H   -27.75443275994153      7.82295425648158    -34.26684933082433
  H   -26.04731106001422      7.31234387615296    -34.35568399859751
  H   -26.77862389064886      5.41223263591647    -32.68688393951099
  H   -28.16291415922935      6.52274640582757    -32.32199949975737
  H   -29.35063748616088      0.62729144496437    -41.22620302754461
  H   -29.79672565068775      2.33417926205835    -40.97658219780640
  H   -28.11427890216580      1.77484155747290    -40.65645309183127
  H   -27.24866089285631      1.91531817912622    -37.93597998116422
