# Supplementary material for: Intermolecular Interactions in G Protein-Coupled Receptor Allosteric Sites at the Membrane Interface from Molecular Dynamics Simulations and Quantum Chemical Calculations
Source: J Chem Inf Model. 2022 Sep 30;62(19):4736–47. doi: 10.1021/acs.jcim.2c00788 (PMC9554917; doi:10.1021/acs.jcim.2c00788)
Supplement: Supplementary file 3 — ci2c00788_si_003.zip [file ci2c00788_si_003.zip › quantum_chemical_coordiates_inputs/GCGR_5ee7/5ee7_prep1.xyz]

544
5ee7_prep1
C        -24.08600       -5.95300      -18.69800
C        -24.24100       -4.60700      -19.39500
O        -23.52500       -3.64900      -19.10100
N        -25.18400       -4.55900      -20.33300
C        -25.52100       -3.33900      -21.05200
C        -26.93400       -3.44100      -21.61900
O        -27.53900       -4.51100      -21.59400
C        -24.52200       -3.07800      -22.17800
C        -24.87200       -3.77300      -23.47900
S        -23.91000       -3.16400      -24.87700
C        -24.84300       -3.86800      -26.22900
N        -27.46000       -2.32700      -22.11900
C        -28.74700       -2.33600      -22.80900
C        -28.74700       -1.31800      -23.94900
O        -27.74100       -0.65600      -24.19300
C        -29.89400       -2.06600      -21.83300
N        -29.86800       -1.20600      -24.65600
C        -29.90100       -0.45000      -25.90800
C        -29.69000        1.06100      -25.75500
O        -29.31900        1.73300      -26.71700
C        -31.21600       -0.71400      -26.65000
N        -29.93000        1.60200      -24.56500
C        -29.69400        3.02600      -24.34400
C        -28.20300        3.33000      -24.17200
O        -27.78900        4.48600      -24.23600
C        -30.45700        3.55600      -23.10900
N        -27.40400        2.28600      -23.95800
C        -25.96000        2.42900      -23.75300
C        -25.24800        2.96300      -24.98700
O        -25.67600        2.71900      -26.11400
C        -25.33300        1.09200      -23.35400
C        -25.57700        0.74200      -21.90500
O        -26.55200        1.25900      -21.32400
O        -24.79000       -0.04900      -21.34800
N        -24.16000        3.69500      -24.76900
C        -23.41500        4.27400      -25.87800
C        -22.81000        3.22800      -26.81300
O        -22.74200        3.43900      -28.02500
C        -22.29700        5.18100      -25.35900
C        -21.46400        5.75600      -26.47900
C        -21.98700        6.72900      -27.31600
C        -20.16700        5.31000      -26.71700
C        -21.24600        7.25500      -28.35000
C        -19.41600        5.83200      -27.75500
C        -19.96200        6.80500      -28.56700
O        -19.22800        7.33400      -29.60400
N        -22.37700        2.10200      -26.25800
C        -21.73400        1.08000      -27.07400
C        -22.72800        0.48800      -28.06000
O        -22.40200        0.24300      -29.22700
C        -21.14100       -0.00900      -26.19600
N        -23.95500        0.30000      -27.59100
C        -25.01000       -0.25500      -28.42500
C        -25.36300        0.70800      -29.55000
O        -25.45400        0.31600      -30.71700
C        -26.25200       -0.56100      -27.58400
C        -27.34000       -1.26100      -28.34400
C        -27.38000       -2.64300      -28.40300
C        -28.32400       -0.53800      -28.99700
C        -28.37700       -3.28900      -29.09900
C        -29.32300       -1.18000      -29.69400
C        -29.35000       -2.55600      -29.74600
N        -25.55000        1.97500      -29.19000
C        -25.93900        2.99000      -30.15700
C        -24.84400        3.20900      -31.20100
O        -25.13500        3.46100      -32.36900
C        -26.28000        4.30000      -29.44000
C        -27.50100        4.18900      -28.53200
C        -27.94100        5.53900      -27.97100
N        -27.12400        5.97900      -26.84400
C        -26.21900        6.95000      -26.90800
N        -26.00900        7.59300      -28.04900
N        -25.52400        7.28200      -25.82900
N        -23.58900        3.09500      -30.78200
C        -22.47400        3.15200      -31.72000
C        -22.49300        1.93700      -32.64000
O        -22.21100        2.03600      -33.84200
C        -21.14500        3.22800      -30.96500
C        -19.87200        3.31500      -31.80500
C        -19.90100        4.54900      -32.69500
C        -18.64300        3.32800      -30.90500
N        -22.85100        0.79200      -32.06700
C        -22.93800       -0.44400      -32.83000
C        -24.03900       -0.36500      -33.88000
O        -23.94100       -0.99400      -34.93000
C        -23.17200       -1.63000      -31.90400
N        -25.08200        0.41200      -33.60500
C        -26.16500        0.55800      -34.57100
C        -25.65100        1.16400      -35.87000
O        -26.02500        0.72600      -36.95200
C        -27.29200        1.42500      -33.99800
C        -28.08800        0.76500      -32.88500
C        -28.93400        1.77700      -32.13100
C        -29.89400        2.51900      -33.05100
N        -30.71300        3.51600      -32.30100
N        -24.76100        2.14700      -35.75900
C        -24.20700        2.79500      -36.94000
C        -23.10200        1.96200      -37.57600
O        -23.12200        1.69600      -38.78100
C        -23.65800        4.17800      -36.58700
O        -24.64500        4.99500      -35.98300
N        -22.14300        1.53900      -36.75700
C        -20.96500        0.85600      -37.28200
C        -21.30200       -0.50600      -37.89200
O        -20.76300       -0.87600      -38.94200
C        -19.89700        0.68900      -36.18000
O        -19.38500        1.98000      -35.82500
C        -18.74800       -0.18400      -36.66100
N        -22.23800       -1.22300      -37.27400
C        -22.59700       -2.55000      -37.76100
C        -23.52800       -2.51100      -38.96400
O        -23.77100       -3.54300      -39.57800
C        -23.23800       -3.38700      -36.65500
C        -22.31600       -3.88500      -35.54200
C        -23.03500       -4.92900      -34.70500
C        -21.02300       -4.44800      -36.11500
N        -24.09200       -1.35000      -39.28100
C        -24.78100       -1.22100      -40.56100
C        -23.80400       -0.75800      -41.62600
O        -23.82300       -1.24800      -42.75400
C        -25.97000       -0.23100      -40.51300
O        -25.50600        1.06800      -40.13100
C        -27.01600       -0.69900      -39.53500
N        -22.94600        0.19100      -41.26200
C        -22.02900        0.76700      -42.23300
C        -21.00600       -0.23700      -42.74900
O        -20.68700       -0.23600      -43.93800
C        -21.30500        1.97000      -41.63200
C        -22.12300        3.25100      -41.47900
C        -21.23500        4.39200      -41.00700
C        -22.81500        3.60500      -42.78700
N        -20.48600       -1.09200      -41.87400
C        -19.48800       -2.05700      -42.33800
C        -24.21600       12.02400      -46.09700
C        -24.68600       10.98600      -45.09300
O        -25.00600       11.32000      -43.95000
N        -24.67900        9.71700      -45.50200
C        -25.14700        8.65900      -44.60800
C        -24.26400        8.52400      -43.37300
O        -24.76400        8.35500      -42.25900
C        -25.20800        7.32000      -45.33700
C        -25.63800        6.15200      -44.44600
C        -27.07800        6.33300      -43.99000
C        -25.45500        4.82500      -45.15700
N        -22.95300        8.61600      -43.56800
C        -22.02400        8.51800      -42.45100
C        -22.18900        9.70900      -41.51000
O        -22.21900        9.54700      -40.28100
C        -20.56100        8.44400      -42.94100
C        -19.60500        8.57500      -41.77700
C        -20.31900        7.14200      -43.68900
N        -22.32800       10.89900      -42.09300
C        -22.49600       12.10600      -41.29200
C        -23.78200       12.04800      -40.47600
O        -23.82400       12.52000      -39.34100
C        -22.49000       13.33600      -42.17800
N        -24.82000       11.43900      -41.04500
C        -26.09200       11.33000      -40.34500
C        -26.02400       10.29100      -39.22900
O        -26.45800       10.54100      -38.10300
C        -27.24100       10.96800      -41.31400
C        -28.47600       10.52400      -40.54300
C        -27.56500       12.14500      -42.22000
N        -25.46700        9.12800      -39.54600
C        -25.39300        8.03500      -38.58300
C        -24.47100        8.31400      -37.39200
O        -24.78900        7.93500      -36.26500
C        -24.94500        6.75300      -39.28800
C        -26.03400        5.73400      -39.63500
C        -27.20300        6.39300      -40.34600
C        -25.46100        4.60900      -40.48100
N        -23.34600        8.98600      -37.62600
C        -22.38000        9.20700      -36.54600
C        -22.53600       10.53400      -35.81100
O        -21.99400       10.70600      -34.72000
C        -20.95000        9.11300      -37.08600
C        -20.47600        7.69600      -37.27200
C        -20.81300        6.71100      -36.35800
C        -19.70900        7.33800      -38.36900
C        -20.38800        5.41300      -36.52300
C        -19.28000        6.04200      -38.54300
C        -19.62100        5.08500      -37.62000
O        -19.19700        3.79300      -37.80400
N        -23.26200       11.47500      -36.39900
C        -23.34100       12.80500      -35.80700
C        -24.77300       13.26700      -35.55200
O        -25.17200       13.47800      -34.40700
C        -22.62500       13.82100      -36.69800
N        -25.53700       13.43000      -36.62600
C        -26.86000       14.03500      -36.53600
C        -27.86300       13.21200      -35.72400
O        -28.69200       13.77300      -35.01400
C        -27.40200       14.28100      -37.94500
N        -27.77500       11.88800      -35.81000
C        -28.66200       11.01500      -35.04100
C        -28.11300       10.69900      -33.65700
O        -28.81200       10.11600      -32.82800
C        -28.91900        9.71000      -35.79500
C        -29.79000        9.78500      -37.04800
C        -30.09900        8.38500      -37.55600
C        -31.07200       10.56000      -36.77000
N        -26.86100       11.07600      -33.41300
C        -26.19900       10.75500      -32.15600
C        -26.86700       11.45000      -30.97500
O        -27.18100       12.64000      -31.04200
C        -24.71900       11.13500      -32.23000
C        -23.98700       10.87000      -30.94000
O        -23.56800       11.80000      -30.25100
N        -23.83700        9.59500      -30.59400
N        -27.08100       10.70900      -29.89200
C        -27.81200       11.23700      -28.74600
C        -27.06200       12.34700      -28.01900
O        -27.66600       13.32100      -27.58600
C        -28.14100       10.11100      -27.76200
C        -28.89700       10.56400      -26.52100
C        -29.16200        9.40200      -25.57400
C        -29.82400        9.87100      -24.28900
N        -30.07200        8.73900      -23.35500
N        -25.74800       12.19800      -27.88100
C        -24.94500       13.20500      -27.19300
C        -24.88700       14.51500      -27.97500
O        -24.91600       15.60500      -27.39100
C        -23.52900       12.68000      -26.94200
C        -23.43100       11.60600      -25.86400
C        -23.93700       10.25100      -26.32500
O        -24.21600       10.09900      -27.53400
O        -24.05300        9.33800      -25.47700
N        -24.83300       14.39900      -29.29900
C        -24.80300       15.57000      -30.16300
N        -32.08200        1.69400      -39.70400
N        -27.29900        5.97700      -34.70600
C        -37.05100        1.81100      -41.03000
C        -36.92200        1.25500      -39.75000
C        -35.64500        1.01700      -39.21100
C        -33.17200        1.05600      -39.32100
C        -32.89200        0.13900      -38.27200
C        -30.45500       -1.13900      -34.68600
C        -29.55400       -1.15700      -37.36100
C        -29.27500       -1.81800      -35.01000
C        -27.35500       -3.17600      -34.30700
C        -29.73200        1.74800      -39.11400
C        -28.90700        4.70000      -35.99000
C        -27.86600        3.96200      -36.58200
C        -29.46900        2.80000      -38.02200
C        -30.23700        4.48700      -36.40600
C        -28.58700        5.69000      -34.92200
C        -34.47700        1.32500      -39.94100
C        -34.61500        1.89200      -41.23000
C        -35.89600        2.12800      -41.76500
Cl       -36.06900        2.80800      -43.33600
Cl       -38.32700        0.86300      -38.83400
C        -31.55400        0.25100      -38.03900
C        -31.16800       -0.48100      -35.69300
C        -30.74700       -0.47100      -37.04000
C        -28.82200       -1.82900      -36.35100
C        -28.55100       -2.48300      -33.99900
C        -26.91100       -3.18200      -35.64400
C        -27.63400       -2.51900      -36.65500
C        -30.51500        3.54100      -37.41200
N        -31.07900        1.20900      -38.93300
O        -26.59500       -3.84900      -33.37500
C        -26.66400       -3.39700      -32.02900
O        -29.50600        6.19300      -34.28500
C        -26.85700        6.91800      -33.68700
C        -27.07100        6.38100      -32.26300
C        -26.55200        7.36200      -31.22100
O        -27.34900        7.76500      -30.34800
O        -25.34800        7.70500      -31.30100
C        -29.59200        2.35400      -40.52400
C        -28.14500        3.02100      -37.58500
H        -24.81110       -6.65850      -19.10370
H        -23.07810       -6.33390      -18.86240
H        -24.25780       -5.83090      -17.62860
H        -25.70090       -5.39300      -20.57260
H        -25.48540       -2.50250      -20.35410
H        -23.52740       -3.38890      -21.85820
H        -24.44450       -2.00460      -22.35100
H        -25.93410       -3.64150      -23.68550
H        -24.71370       -4.84600      -23.37040
H        -24.38080       -3.58690      -27.17530
H        -24.85200       -4.95420      -26.13810
H        -25.86600       -3.49290      -26.19930
H        -26.96790       -1.45000      -22.02550
H        -28.89410       -3.32670      -23.23920
H        -30.84110       -2.07810      -22.37230
H        -29.90530       -2.83700      -21.06260
H        -29.75380       -1.09030      -21.36780
H        -30.71640       -1.64720      -24.33080
H        -29.09380       -0.82770      -26.53560
H        -31.22920       -0.14610      -27.58030
H        -31.30080       -1.77760      -26.87300
H        -32.05450       -0.40640      -26.02510
H        -30.27680        1.02780      -23.80990
H        -30.05070        3.56780      -25.22000
H        -30.25190        4.61910      -22.98320
H        -31.52740        3.40740      -23.25120
H        -30.13060        3.01590      -22.22030
H        -27.78870        1.35250      -23.93240
H        -25.80130        3.13490      -22.93770
H        -24.26000        1.12440      -23.54310
H        -25.73120        0.30110      -23.98970
H        -23.84030        3.85570      -23.82450
H        -24.10230        4.88770      -26.46030
H        -21.65530        4.61510      -24.68360
H        -22.73060        5.99340      -24.77580
H        -22.99390        7.08850      -27.16310
H        -19.73440        4.54660      -26.08730
H        -21.67170        8.01670      -28.98650
H        -18.41000        5.47770      -27.92510
H        -18.36100        6.92250      -29.62550
H        -22.49270        1.95090      -25.26610
H        -20.92600        1.54670      -27.63740
H        -20.66520       -0.76310      -26.82300
H        -20.39930        0.42690      -25.52670
H        -21.93240       -0.47320      -25.60750
H        -24.17330        0.54380      -26.63550
H        -24.65110       -1.18550      -28.86480
H        -26.64260        0.36650      -27.16530
H        -25.96590       -1.16530      -26.72320
H        -26.62380       -3.22710      -27.89970
H        -28.31330        0.54140      -28.96300
H        -28.39640       -4.36810      -29.13780
H        -30.08450       -0.60460      -30.19930
H        -30.13240       -3.06110      -30.29290
H        -25.42200        2.25040      -28.22670
H        -26.83440        2.64220      -30.67230
H        -26.44830        5.08370      -30.17870
H        -25.42110        4.62560      -28.85330
H        -27.27980        3.50940      -27.70900
H        -28.32550        3.74110      -29.08680
H        -28.98420        5.47950      -27.66060
H        -27.90260        6.28920      -28.76080
H        -27.28210        5.49260      -25.97310
H        -25.32030        8.33040      -28.09370
H        -26.53780        7.34520      -28.87310
H        -24.83640        8.02010      -25.87860
H        -25.68210        6.79680      -24.95740
H        -23.39440        2.96650      -29.79930
H        -22.57870        4.04990      -32.32910
H        -21.06920        2.37830      -30.28650
H        -21.17460        4.06810      -30.27120
H        -19.82080        2.43280      -32.44310
H        -18.98590        4.59330      -33.28550
H        -20.76120        4.49610      -33.36240
H        -19.97680        5.44270      -32.07560
H        -17.74380        3.39030      -31.51790
H        -18.68870        4.18980      -30.23920
H        -18.61590        2.41320      -30.31290
H        -23.06970        0.76730      -31.08130
H        -21.98830       -0.59490      -33.34320
H        -23.23420       -2.54490      -32.49320
H        -22.34550       -1.70880      -31.19770
H        -24.10400       -1.48650      -31.35730
H        -25.12680        0.90420      -32.72420
H        -26.56810       -0.43110      -34.78840
H        -27.96810        1.71590      -34.80190
H        -26.87580        2.36500      -33.63580
H        -27.40450        0.27510      -32.19150
H        -28.73390       -0.00440      -33.30800
H        -28.28240        2.49450      -31.63230
H        -29.50010        1.26720      -31.35140
H        -30.55360        1.80270      -33.54080
H        -29.32810        3.02790      -33.83130
H        -31.33680        3.98850      -32.93950
H        -31.25370        3.04260      -31.59130
H        -30.10360        4.19250      -31.86400
H        -24.45960        2.45460      -34.84540
H        -25.00660        2.91930      -37.67020
H        -23.28890        4.66310      -37.49060
H        -22.81180        4.06990      -35.90850
H        -24.26760        5.85290      -35.77510
H        -22.22610        1.68950      -35.76170
H        -20.53960        1.47910      -38.06870
H        -20.35410        0.23030      -35.30320
H        -18.71980        1.88350      -35.13960
H        -18.01000       -0.28510      -35.86520
H        -19.12790       -1.16940      -36.93080
H        -18.28150        0.27600      -37.53210
H        -22.70590       -0.84890      -36.46090
H        -21.67890       -3.05120      -38.06740
H        -23.75270       -4.23770      -37.10170
H        -24.06260       -2.82710      -36.21380
H        -22.06750       -3.04090      -34.89870
H        -22.37280       -5.28000      -33.91360
H        -23.92800       -4.48820      -34.26200
H        -23.32090       -5.76900      -35.33800
H        -20.38550       -4.79510      -35.30190
H        -21.25180       -5.28230      -36.77810
H        -20.50460       -3.67030      -36.67590
H        -24.04040       -0.57160      -38.63950
H        -25.16160       -2.20160      -40.84680
H        -26.41730       -0.16830      -41.50500
H        -26.24710        1.67750      -40.10290
H        -27.84210        0.01190      -39.51780
H        -27.38620       -1.67810      -39.83900
H        -26.57760       -0.76990      -38.53960
H        -22.92840        0.51620      -40.30590
H        -22.61510        1.11710      -43.08280
H        -20.41210        2.18230      -42.22010
H        -20.88920        1.69170      -40.66360
H        -22.88900        3.07900      -40.72290
H        -21.83170        5.29820      -40.90250
H        -20.79370        4.13520      -40.04400
H        -20.44230        4.56160      -41.73570
H        -23.39240        4.52030      -42.65710
H        -22.06690        3.75540      -43.56530
H        -23.48220        2.79330      -43.07700
H        -20.78090       -1.06820      -40.90830
H        -19.16660       -2.67840      -41.50220
H        -19.92440       -2.68790      -43.11240
H        -18.62870       -1.52430      -42.74550
H        -23.98140       11.53540      -47.04270
H        -25.00390       12.76050      -46.25480
H        -23.32490       12.52220      -45.71510
H        -24.35050        9.48700      -46.42900
H        -26.15470        8.91310      -44.27910
H        -24.23370        7.10160      -45.77420
H        -25.89060        7.39970      -46.18310
H        -25.00170        6.15090      -43.56100
H        -27.36760        5.49380      -43.35750
H        -27.16680        7.26080      -43.42490
H        -27.73280        6.37420      -44.86040
H        -25.76860        4.01380      -44.49990
H        -26.05970        4.81170      -46.06380
H        -24.40510        4.69440      -45.41910
H        -22.58960        8.75560      -44.50000
H        -22.24770        7.60700      -41.89590
H        -20.38490        9.27300      -43.62650
H        -18.57900        8.52070      -42.14090
H        -19.76400        9.53280      -41.28160
H        -19.78180        7.76610      -41.06810
H        -19.28380        7.10420      -44.02820
H        -20.51440        6.29950      -43.02560
H        -20.98510        7.08780      -44.55010
H        -22.31770       10.97210      -43.10030
H        -21.65570       12.17790      -40.60140
H        -22.61640       14.22750      -41.56370
H        -21.54170       13.39500      -42.71220
H        -23.30750       13.27120      -42.89600
H        -24.72980       11.04690      -41.97140
H        -26.31740       12.29740      -39.89610
H        -26.91180       10.13740      -41.93840
H        -29.27230       10.27400      -41.24410
H        -28.23390        9.64780      -39.94150
H        -28.80750       11.33170      -39.89050
H        -28.37590       11.87200      -42.89520
H        -27.86950       12.99800      -41.61350
H        -26.68220       12.41020      -42.80180
H        -25.08380        8.98670      -40.46970
H        -26.39710        7.86660      -38.19360
H        -24.17520        6.26530      -38.68990
H        -24.39720        7.01450      -40.19330
H        -26.40330        5.30320      -38.70430
H        -27.95800        5.64190      -40.57800
H        -27.63730        7.15690      -39.70110
H        -26.85390        6.85390      -41.27000
H        -26.24910        3.89430      -40.71800
H        -25.05380        5.01970      -41.40490
H        -24.66860        4.10500      -39.92770
H        -23.15560        9.34570      -38.55040
H        -22.51110        8.40770      -35.81660
H        -20.27290        9.63530      -36.41010
H        -20.88630        9.64350      -38.03600
H        -21.41910        6.95650      -35.49840
H        -19.43860        8.08120      -39.10450
H        -20.65580        4.66060      -35.79600
H        -18.67870        5.78290      -39.40190
H        -18.67800        3.73770      -38.60970
H        -23.75810       11.26930      -37.25440
H        -22.82270       12.77620      -34.84850
H        -22.69020       14.81080      -36.24620
H        -21.57750       13.53840      -36.80300
H        -23.09620       13.83890      -37.68070
H        -25.20480       13.13190      -37.53200
H        -26.75080       15.00330      -36.04750
H        -28.39150       14.73350      -37.88030
H        -26.73060       14.95180      -38.48110
H        -27.47060       13.33330      -38.47900
H        -27.08540       11.46600      -36.41540
H        -29.61610       11.52720      -34.91720
H        -29.34210        8.97700      -35.10820
H        -27.96440        9.24960      -36.04960
H        -29.23200       10.31350      -37.82090
H        -30.72030        8.45090      -38.44920
H        -29.16820        7.87220      -37.79850
H        -30.63030        7.82710      -36.78490
H        -31.67640       10.60060      -37.67620
H        -31.63460       10.06150      -35.98060
H        -30.82340       11.57320      -36.45400
H        -26.34620       11.59780      -34.10780
H        -26.26690        9.67830      -32.00050
H        -24.62840       12.19020      -32.48780
H        -24.24230       10.57960      -33.03770
H        -23.35440        9.35710      -29.73930
H        -24.20570        8.86440      -31.18590
H        -26.73480        9.76100      -29.85220
H        -28.75280       11.65020      -29.10970
H        -27.21910        9.61310      -27.46160
H        -28.71680        9.34030      -28.27440
H        -29.84460       11.01370      -26.81750
H        -28.31880       11.32930      -26.00320
H        -28.22110        8.90540      -25.33700
H        -29.80350        8.67140      -26.06680
H        -30.76910       10.35990      -24.52540
H        -29.18790       10.61020      -23.80220
H        -30.51140        9.08570      -22.51430
H        -30.67870        8.06360      -23.79750
H        -29.19440        8.29850      -23.11860
H        -25.29060       11.37880      -28.25480
H        -25.40830       13.40660      -26.22720
H        -22.87610       13.51310      -26.68180
H        -23.11660       12.29420      -27.87430
H        -23.99320       11.92260      -24.98540
H        -22.39500       11.51380      -25.53800
H        -24.81190       13.48360      -29.72530
H        -24.75960       15.25250      -31.20480
H        -25.70260       16.16410      -30.00200
H        -23.92440       16.17160      -29.93010
H        -26.58250        5.53320      -35.26260
H        -38.03200        1.99240      -41.44360
H        -35.54650        0.59190      -38.22310
H        -33.68740       -0.45610      -37.84840
H        -30.80780       -1.12620      -33.66530
H        -29.19640       -1.17070      -38.38000
H        -29.01050        0.93830      -39.00480
H        -26.84540        4.11810      -36.26510
H        -31.04080        5.04870      -35.95350
H        -33.73680        2.14470      -41.80560
H        -32.07930        0.04650      -35.45290
H        -28.90750       -2.46660      -32.97970
H        -26.00170       -3.70110      -35.90870
H        -27.26870       -2.54360      -37.67110
H        -31.53860        3.38260      -37.71800
H        -26.01840       -4.01430      -31.40430
H        -26.33510       -2.35920      -31.97640
H        -27.69150       -3.47040      -31.67270
H        -27.39530        7.85850      -33.80430
H        -25.80060        7.14240      -33.83470
H        -26.55390        5.42770      -32.15320
H        -28.13380        6.20460      -32.09760
H        -29.78410        1.58430      -41.27150
H        -30.31080        3.16450      -40.64470
H        -28.58190        2.74240      -40.65450
H        -27.34170        2.45490      -38.03290
