# Supplementary material for: Intermolecular Interactions in G Protein-Coupled Receptor Allosteric Sites at the Membrane Interface from Molecular Dynamics Simulations and Quantum Chemical Calculations
Source: J Chem Inf Model. 2022 Sep 30;62(19):4736–47. doi: 10.1021/acs.jcim.2c00788 (PMC9554917; doi:10.1021/acs.jcim.2c00788)
Supplement: Supplementary file 3 — ci2c00788_si_003.zip [file ci2c00788_si_003.zip › quantum_chemical_coordiates_inputs/GCGR_5ee7/fsapt/Disp.pdb]

HETATM    1 C    001 A   1     -26.775  -3.145 -31.345  1.00-78.90           C  
HETATM    2 H    001 A   1     -27.745  -3.609 -31.109  1.00-78.90           H  
HETATM    3 H    001 A   1     -26.002  -3.609 -30.720  1.00-78.90           H  
HETATM    4 H    001 A   1     -26.823  -2.068 -31.115  1.00-78.90           H  
HETATM    5 O    001 A   1     -26.405  -3.379 -32.681  1.00-78.90           O  
HETATM    6 H    001 A   1     -25.833  -3.758 -35.101  1.00-78.90           H  
HETATM    7 C    001 A   1     -26.759  -3.195 -34.980  1.00-78.90           C  
HETATM    8 C    001 A   1     -27.202  -2.917 -33.658  1.00-78.90           C  
HETATM    9 C    001 A   1     -28.380  -2.219 -33.459  1.00-78.90           C  
HETATM   10 H    001 A   1     -28.742  -2.007 -32.452  1.00-78.90           H  
HETATM   11 C    001 A   1     -29.120  -1.737 -34.572  1.00-78.90           C  
HETATM   12 C    001 A   1     -28.652  -1.979 -35.899  1.00-78.90           C  
HETATM   13 C    001 A   1     -27.465  -2.748 -36.063  1.00-78.90           C  
HETATM   14 H    001 A   1     -27.103  -2.968 -37.070  1.00-78.90           H  
HETATM   15 H    001 A   1     -30.692  -0.787 -33.412  1.00-78.90           H  
HETATM   16 C    001 A   1     -30.309  -0.975 -34.419  1.00-78.90           C  
HETATM   17 C    001 A   1     -30.971  -0.457 -35.507  1.00-78.90           C  
HETATM   18 H    001 A   1     -31.877   0.137 -35.368  1.00-78.90           H  
HETATM   19 C    001 A   1     -30.507  -0.686 -36.830  1.00-78.90           C  
HETATM   20 C    001 A   1     -29.366  -1.451 -37.001  1.00-78.90           C  
HETATM   21 H    001 A   1     -28.998  -1.672 -38.004  1.00-78.90           H  
HETATM   22 C    001 A   1     -29.456   1.155 -39.127  1.00-78.90           C  
HETATM   23 H    001 A   1     -28.740   0.402 -38.775  1.00-78.90           H  
HETATM   24 N    001 A   1     -30.792   0.588 -38.996  1.00-78.90           N  
HETATM   25 C    001 A   1     -31.288  -0.153 -37.959  1.00-78.90           C  
HETATM   26 C    001 A   1     -32.647  -0.283 -38.207  1.00-78.90           C  
HETATM   27 H    001 A   1     -33.353  -0.856 -37.610  1.00-78.90           H  
HETATM   28 C    001 A   1     -32.870   0.405 -39.423  1.00-78.90           C  
HETATM   29 N    001 A   1     -31.733   0.937 -39.865  1.00-78.90           N  
HETATM   30 C    001 A   1     -34.099   0.540 -40.215  1.00-78.90           C  
HETATM   31 C    001 A   1     -34.042   1.161 -41.471  1.00-78.90           C  
HETATM   32 H    001 A   1     -33.092   1.550 -41.835  1.00-78.90           H  
HETATM   33 Cl   001 A   1     -35.112   2.027 -43.792  1.00-78.90          Cl  
HETATM   34 Cl   001 A   1     -37.967  -0.461 -39.965  1.00-78.90          Cl  
HETATM   35 C    001 A   1     -35.194   1.265 -42.240  1.00-78.90           C  
HETATM   36 H    001 A   1     -37.316   0.855 -42.408  1.00-78.90           H  
HETATM   37 C    001 A   1     -36.419   0.769 -41.796  1.00-78.90           C  
HETATM   38 C    001 A   1     -36.459   0.160 -40.546  1.00-78.90           C  
HETATM   39 H    001 A   1     -35.398  -0.445 -38.779  1.00-78.90           H  
HETATM   40 C    001 A   1     -35.321   0.040 -39.752  1.00-78.90           C  
HETATM   41 C    001 A   1     -29.122   1.457 -40.580  1.00-78.90           C  
HETATM   42 H    001 A   1     -29.744   2.272 -40.973  1.00-78.90           H  
HETATM   43 H    001 A   1     -29.282   0.566 -41.204  1.00-78.90           H  
HETATM   44 H    001 A   1     -28.061   1.728 -40.633  1.00-78.90           H  
HETATM   45 C    001 A   1     -29.279   2.371 -38.245  1.00-78.90           C  
HETATM   46 C    001 A   1     -30.303   3.289 -37.985  1.00-78.90           C  
HETATM   47 H    001 A   1     -31.289   3.134 -38.430  1.00-78.90           H  
HETATM   48 C    001 A   1     -28.014   2.597 -37.701  1.00-78.90           C  
HETATM   49 H    001 A   1     -27.214   1.890 -37.911  1.00-78.90           H  
HETATM   50 H    001 A   1     -26.776   3.822 -36.466  1.00-78.90           H  
HETATM   51 C    001 A   1     -27.775   3.689 -36.883  1.00-78.90           C  
HETATM   52 C    001 A   1     -28.804   4.590 -36.587  1.00-78.90           C  
HETATM   53 C    001 A   1     -30.069   4.385 -37.156  1.00-78.90           C  
HETATM   54 H    001 A   1     -30.863   5.100 -36.932  1.00-78.90           H  
HETATM   55 H    001 A   1     -26.607   5.487 -35.607  1.00-78.90           H  
HETATM   56 C    001 A   1     -28.630   5.679 -35.583  1.00-78.90           C  
HETATM   57 O    001 A   1     -29.645   6.220 -35.077  1.00-78.90           O  
HETATM   58 N    001 A   1     -27.398   5.977 -35.185  1.00-78.90           N  
HETATM   59 C    001 A   1     -27.079   6.970 -34.169  1.00-78.90           C  
HETATM   60 H    001 A   1     -27.765   7.818 -34.277  1.00-78.90           H  
HETATM   61 H    001 A   1     -26.055   7.319 -34.358  1.00-78.90           H  
HETATM   62 C    001 A   1     -27.147   6.460 -32.732  1.00-78.90           C  
HETATM   63 H    001 A   1     -26.784   5.415 -32.689  1.00-78.90           H  
HETATM   64 H    001 A   1     -28.172   6.523 -32.329  1.00-78.90           H  
HETATM   65 C    001 A   1     -26.258   7.236 -31.743  1.00-78.90           C  
HETATM   66 O    001 A   1     -25.193   7.690 -32.179  1.00-78.90           O  
HETATM   67 O    001 A   1     -26.679   7.302 -30.549  1.00-78.90           O  
HETATM   68 C    001 A   1     -25.015  -0.255 -28.425  1.00-78.81           C  
HETATM   69 C    001 A   1     -25.415   0.713 -29.534  1.00-78.81           C  
HETATM   70 O    001 A   1     -25.614   0.318 -30.681  1.00-78.81           O  
HETATM   71 N    001 A   1     -25.582   1.992 -29.171  1.00-78.81           N  
HETATM   72 C    001 A   1     -25.941   2.990 -30.157  1.00-78.81           C  
HETATM   73 C    001 A   1     -24.843   3.153 -31.219  1.00-78.81           C  
HETATM   74 O    001 A   1     -25.141   3.297 -32.400  1.00-78.81           O  
HETATM   75 C    001 A   1     -26.288   4.297 -29.488  1.00-78.81           C  
HETATM   76 C    001 A   1     -27.646   4.251 -28.810  1.00-78.81           C  
HETATM   77 C    001 A   1     -27.934   5.571 -28.122  1.00-78.81           C  
HETATM   78 N    001 A   1     -27.032   5.799 -27.018  1.00-78.81           N  
HETATM   79 C    001 A   1     -26.063   6.731 -26.935  1.00-78.81           C  
HETATM   80 N    001 A   1     -25.674   7.469 -27.952  1.00-78.81           N  
HETATM   81 N    001 A   1     -25.465   6.913 -25.735  1.00-78.81           N  
HETATM   82 N    001 A   1     -23.572   3.094 -30.782  1.00-78.81           N  
HETATM   83 C    001 A   1     -22.476   3.150 -31.719  1.00-78.81           C  
HETATM   84 C    001 A   1     -22.942  -0.445 -32.830  1.00-78.81           C  
HETATM   85 C    001 A   1     -24.005  -0.281 -33.911  1.00-78.81           C  
HETATM   86 O    001 A   1     -23.808  -0.707 -35.045  1.00-78.81           O  
HETATM   87 N    001 A   1     -25.142   0.344 -33.574  1.00-78.81           N  
HETATM   88 C    001 A   1     -26.168   0.559 -34.571  1.00-78.81           C  
HETATM   89 C    001 A   1     -25.543   1.030 -35.891  1.00-78.81           C  
HETATM   90 O    001 A   1     -25.832   0.509 -36.960  1.00-78.81           O  
HETATM   91 C    001 A   1     -27.176   1.635 -34.154  1.00-78.81           C  
HETATM   92 C    001 A   1     -28.032   1.382 -32.918  1.00-78.81           C  
HETATM   93 C    001 A   1     -28.722   2.662 -32.441  1.00-78.81           C  
HETATM   94 C    001 A   1     -29.603   3.315 -33.489  1.00-78.81           C  
HETATM   95 N    001 A   1     -30.029   4.684 -33.084  1.00-78.81           N  
HETATM   96 N    001 A   1     -24.768   2.129 -35.785  1.00-78.81           N  
HETATM   97 C    001 A   1     -24.208   2.795 -36.940  1.00-78.81           C  
HETATM   98 C    001 A   1     -23.081   1.993 -37.594  1.00-78.81           C  
HETATM   99 O    001 A   1     -23.041   1.821 -38.806  1.00-78.81           O  
HETATM  100 C    001 A   1     -23.769   4.200 -36.568  1.00-78.81           C  
HETATM  101 O    001 A   1     -24.901   4.955 -36.253  1.00-78.81           O  
HETATM  102 N    001 A   1     -22.139   1.523 -36.762  1.00-78.81           N  
HETATM  103 C    001 A   1     -20.967   0.854 -37.281  1.00-78.81           C  
HETATM  104 C    001 A   1     -22.601  -2.551 -37.761  1.00-78.81           C  
HETATM  105 C    001 A   1     -23.596  -2.564 -38.919  1.00-78.81           C  
HETATM  106 O    001 A   1     -23.857  -3.615 -39.474  1.00-78.81           O  
HETATM  107 N    001 A   1     -24.100  -1.362 -39.306  1.00-78.81           N  
HETATM  108 C    001 A   1     -24.784  -1.220 -40.561  1.00-78.81           C  
HETATM  109 C    001 A   1     -24.041  -0.389 -41.600  1.00-78.81           C  
HETATM  110 O    001 A   1     -24.593  -0.134 -42.660  1.00-78.81           O  
HETATM  111 C    001 A   1     -26.245  -0.780 -40.435  1.00-78.81           C  
HETATM  112 O    001 A   1     -26.384   0.365 -39.636  1.00-78.81           O  
HETATM  113 C    001 A   1     -27.113  -1.932 -39.961  1.00-78.81           C  
HETATM  114 N    001 A   1     -22.752  -0.089 -41.334  1.00-78.81           N  
HETATM  115 C    001 A   1     -22.030   0.766 -42.232  1.00-78.81           C  
HETATM  116 C    001 A   1     -28.658  11.018 -35.041  1.00-78.81           C  
HETATM  117 C    001 A   1     -27.968  10.492 -33.774  1.00-78.81           C  
HETATM  118 O    001 A   1     -28.454   9.555 -33.152  1.00-78.81           O  
HETATM  119 N    001 A   1     -26.829  11.113 -33.399  1.00-78.81           N  
HETATM  120 C    001 A   1     -26.196  10.756 -32.155  1.00-78.81           C  
HETATM  121 C    001 A   1     -26.810  11.553 -30.992  1.00-78.81           C  
HETATM  122 O    001 A   1     -26.958  12.761 -31.009  1.00-78.81           O  
HETATM  123 C    001 A   1     -24.679  10.969 -32.178  1.00-78.81           C  
HETATM  124 C    001 A   1     -24.133  10.733 -30.780  1.00-78.81           C  
HETATM  125 O    001 A   1     -23.978  11.677 -30.009  1.00-78.81           O  
HETATM  126 N    001 A   1     -23.943   9.456 -30.414  1.00-78.81           N  
HETATM  127 N    001 A   1     -27.120  10.777 -29.929  1.00-78.81           N  
HETATM  128 C    001 A   1     -27.809  11.239 -28.746  1.00-78.81           C  
HETATM  129 C    001 A   1     -27.077  12.218 -27.838  1.00 -0.09           C  
HETATM  130 O    001 A   1     -27.737  12.832 -27.012  1.00 -0.09           O  
HETATM  131 C    001 A   1     -28.186   9.953 -27.987  1.00-78.81           C  
HETATM  132 C    001 A   1     -28.490  10.031 -26.500  1.00-78.81           C  
HETATM  133 C    001 A   1     -28.827   8.631 -25.970  1.00-78.81           C  
HETATM  134 C    001 A   1     -28.359   8.468 -24.542  1.00-78.81           C  
HETATM  135 N    001 A   1     -28.753   7.136 -23.967  1.00-78.81           N  
HETATM  136 N    001 A   1     -25.746  12.296 -27.970  1.00 -0.09           N  
HETATM  137 C    001 A   1     -24.941  13.205 -27.192  1.00-78.81           C  
HETATM  138 C    001 A   1     -24.517  14.464 -27.968  1.00-78.81           C  
HETATM  139 O    001 A   1     -23.751  15.259 -27.445  1.00-78.81           O  
HETATM  140 C    001 A   1     -23.700  12.481 -26.664  1.00-78.81           C  
HETATM  141 C    001 A   1     -24.006  11.388 -25.650  1.00-78.81           C  
HETATM  142 C    001 A   1     -24.524  10.049 -26.154  1.00-78.81           C  
HETATM  143 O    001 A   1     -24.098   9.559 -27.224  1.00-78.81           O  
HETATM  144 O    001 A   1     -25.326   9.438 -25.375  1.00-78.81           O  
HETATM  145 N    001 A   1     -25.037  14.613 -29.202  1.00-78.81           N  
HETATM  146 C    001 A   1     -24.624  15.680 -30.072  1.00-78.81           C  
HETATM  147 H    001 A   1     -24.654  -1.159 -28.939  1.00-78.81           H  
HETATM  148 H    001 A   1     -25.387   2.276 -28.212  1.00-78.81           H  
HETATM  149 H    001 A   1     -26.802   2.614 -30.724  1.00-78.81           H  
HETATM  150 H    001 A   1     -26.287   5.111 -30.226  1.00-78.81           H  
HETATM  151 H    001 A   1     -25.495   4.546 -28.763  1.00-78.81           H  
HETATM  152 H    001 A   1     -27.715   3.426 -28.079  1.00-78.81           H  
HETATM  153 H    001 A   1     -28.430   4.054 -29.561  1.00-78.81           H  
HETATM  154 H    001 A   1     -28.963   5.582 -27.725  1.00-78.81           H  
HETATM  155 H    001 A   1     -27.841   6.391 -28.850  1.00-78.81           H  
HETATM  156 H    001 A   1     -27.195   5.237 -26.183  1.00-78.81           H  
HETATM  157 H    001 A   1     -25.007   8.254 -27.718  1.00-78.81           H  
HETATM  158 H    001 A   1     -26.029   7.379 -28.929  1.00-78.81           H  
HETATM  159 H    001 A   1     -25.281   7.982 -25.532  1.00-78.81           H  
HETATM  160 H    001 A   1     -25.875   6.366 -24.986  1.00-78.81           H  
HETATM  161 H    001 A   1     -23.373   3.056 -29.780  1.00-78.81           H  
HETATM  162 H    001 A   1     -22.639   3.998 -32.402  1.00-78.81           H  
HETATM  163 H    001 A   1     -22.011  -0.616 -33.395  1.00-78.81           H  
HETATM  164 H    001 A   1     -25.305   0.609 -32.602  1.00-78.81           H  
HETATM  165 H    001 A   1     -26.677  -0.384 -34.812  1.00-78.81           H  
HETATM  166 H    001 A   1     -27.828   1.788 -35.028  1.00-78.81           H  
HETATM  167 H    001 A   1     -26.620   2.572 -33.999  1.00-78.81           H  
HETATM  168 H    001 A   1     -27.418   1.000 -32.087  1.00-78.81           H  
HETATM  169 H    001 A   1     -28.782   0.609 -33.133  1.00-78.81           H  
HETATM  170 H    001 A   1     -27.936   3.393 -32.182  1.00-78.81           H  
HETATM  171 H    001 A   1     -29.300   2.464 -31.522  1.00-78.81           H  
HETATM  172 H    001 A   1     -30.500   2.728 -33.731  1.00-78.81           H  
HETATM  173 H    001 A   1     -29.049   3.433 -34.427  1.00-78.81           H  
HETATM  174 H    001 A   1     -30.085   5.361 -33.955  1.00-78.81           H  
HETATM  175 H    001 A   1     -30.888   4.705 -32.533  1.00-78.81           H  
HETATM  176 H    001 A   1     -29.288   5.127 -32.522  1.00-78.81           H  
HETATM  177 H    001 A   1     -24.545   2.484 -34.858  1.00-78.81           H  
HETATM  178 H    001 A   1     -24.979   2.858 -37.724  1.00-78.81           H  
HETATM  179 H    001 A   1     -23.213   4.631 -37.420  1.00-78.81           H  
HETATM  180 H    001 A   1     -23.060   4.149 -35.718  1.00-78.81           H  
HETATM  181 H    001 A   1     -24.686   5.919 -36.309  1.00-78.81           H  
HETATM  182 H    001 A   1     -22.282   1.617 -35.757  1.00-78.81           H  
HETATM  183 H    001 A   1     -20.498   1.485 -38.045  1.00-78.81           H  
HETATM  184 H    001 A   1     -21.701  -2.997 -38.215  1.00-78.81           H  
HETATM  185 H    001 A   1     -23.886  -0.532 -38.761  1.00-78.81           H  
HETATM  186 H    001 A   1     -24.789  -2.235 -40.993  1.00-78.81           H  
HETATM  187 H    001 A   1     -26.551  -0.482 -41.449  1.00-78.81           H  
HETATM  188 H    001 A   1     -26.094   0.184 -38.726  1.00-78.81           H  
HETATM  189 H    001 A   1     -28.172  -1.634 -39.951  1.00-78.81           H  
HETATM  190 H    001 A   1     -27.005  -2.803 -40.621  1.00-78.81           H  
HETATM  191 H    001 A   1     -26.820  -2.243 -38.945  1.00-78.81           H  
HETATM  192 H    001 A   1     -22.394  -0.248 -40.397  1.00-78.81           H  
HETATM  193 H    001 A   1     -22.560   0.700 -43.192  1.00-78.81           H  
HETATM  194 H    001 A   1     -29.460  11.675 -34.667  1.00-78.81           H  
HETATM  195 H    001 A   1     -26.540  11.990 -33.834  1.00-78.81           H  
HETATM  196 H    001 A   1     -26.399   9.692 -31.997  1.00-78.81           H  
HETATM  197 H    001 A   1     -24.455  12.007 -32.459  1.00-78.81           H  
HETATM  198 H    001 A   1     -23.745   9.314 -29.426  1.00-78.81           H  
HETATM  199 H    001 A   1     -24.267   8.687 -31.023  1.00-78.81           H  
HETATM  200 H    001 A   1     -27.034   9.772 -30.057  1.00-78.81           H  
HETATM  201 H    001 A   1     -28.718  11.793 -29.034  1.00-78.81           H  
HETATM  202 H    001 A   1     -27.330   9.269 -28.088  1.00-78.81           H  
HETATM  203 H    001 A   1     -29.024   9.474 -28.523  1.00-78.81           H  
HETATM  204 H    001 A   1     -29.297  10.747 -26.284  1.00-78.81           H  
HETATM  205 H    001 A   1     -27.599  10.407 -25.975  1.00-78.81           H  
HETATM  206 H    001 A   1     -28.323   7.872 -26.587  1.00-78.81           H  
HETATM  207 H    001 A   1     -29.911   8.428 -26.055  1.00-78.81           H  
HETATM  208 H    001 A   1     -28.800   9.230 -23.882  1.00-78.81           H  
HETATM  209 H    001 A   1     -27.263   8.564 -24.486  1.00-78.81           H  
HETATM  210 H    001 A   1     -28.467   7.061 -22.986  1.00-78.81           H  
HETATM  211 H    001 A   1     -29.772   7.028 -23.989  1.00-78.81           H  
HETATM  212 H    001 A   1     -28.372   6.261 -24.424  1.00-78.81           H  
HETATM  213 H    001 A   1     -25.253  11.785 -28.708  1.00 -0.09           H  
HETATM  214 H    001 A   1     -25.569  13.555 -26.357  1.00-78.81           H  
HETATM  215 H    001 A   1     -23.057  13.248 -26.209  1.00-78.81           H  
HETATM  216 H    001 A   1     -23.154  12.054 -27.521  1.00-78.81           H  
HETATM  217 H    001 A   1     -24.705  11.743 -24.877  1.00-78.81           H  
HETATM  218 H    001 A   1     -23.075  11.127 -25.117  1.00-78.81           H  
HETATM  219 H    001 A   1     -25.599  13.869 -29.605  1.00-78.81           H  
HETATM  220 H    001 A   1     -25.491  16.238 -30.463  1.00-78.81           H  
HETATM  221 H    001 A   1     -23.985  16.360 -29.493  1.00-78.81           H  
HETATM  222 H    001 A   1     -24.053  15.290 -30.931  1.00-78.81           H  
HETATM  223 H    001 A   1     -21.260  -0.098 -37.725  1.00-78.81           H  
HETATM  224 H    001 A   1     -20.260   0.679 -36.470  1.00-78.81           H  
HETATM  225 H    001 A   1     -22.389  -1.519 -37.482  1.00-78.81           H  
HETATM  226 H    001 A   1     -22.965  -3.205 -36.968  1.00-78.81           H  
HETATM  227 H    001 A   1     -21.015   0.389 -42.353  1.00-78.81           H  
HETATM  228 H    001 A   1     -22.071   1.792 -41.867  1.00-78.81           H  
HETATM  229 H    001 A   1     -27.948  11.608 -35.620  1.00-78.81           H  
HETATM  230 H    001 A   1     -29.099  10.182 -35.584  1.00-78.81           H  
HETATM  231 H    001 A   1     -24.214  10.280 -32.883  1.00-78.81           H  
HETATM  232 H    001 A   1     -25.851  -1.242 -26.706  1.00-78.81           H  
HETATM  233 C    001 A   1     -26.212  -0.592 -27.517  1.00-78.81           C  
HETATM  234 H    001 A   1     -26.547   0.338 -27.029  1.00-78.81           H  
HETATM  235 C    001 A   1     -27.385  -1.245 -28.191  1.00-78.81           C  
HETATM  236 C    001 A   1     -27.721  -2.570 -27.887  1.00-78.81           C  
HETATM  237 H    001 A   1     -27.104  -3.123 -27.174  1.00-78.81           H  
HETATM  238 C    001 A   1     -28.864  -3.164 -28.423  1.00-78.81           C  
HETATM  239 H    001 A   1     -29.124  -4.188 -28.145  1.00-78.81           H  
HETATM  240 C    001 A   1     -29.673  -2.450 -29.306  1.00-78.81           C  
HETATM  241 H    001 A   1     -30.567  -2.914 -29.731  1.00-78.81           H  
HETATM  242 H    001 A   1     -29.986  -0.557 -30.297  1.00-78.81           H  
HETATM  243 C    001 A   1     -29.348  -1.131 -29.620  1.00-78.81           C  
HETATM  244 H    001 A   1     -28.030   0.529 -29.243  1.00-78.81           H  
HETATM  245 C    001 A   1     -28.227  -0.527 -29.052  1.00-78.81           C  
HETATM  246 N    001 A   1     -23.972   0.270 -27.588  1.00-78.81           N  
HETATM  247 H    001 A   1     -24.230   0.668 -26.690  1.00-78.81           H  
HETATM  248 C    001 A   1     -22.729   0.461 -28.053  1.00-78.81           C  
HETATM  249 O    001 A   1     -22.381   0.145 -29.184  1.00-78.81           O  
HETATM  250 C    001 A   1     -21.738   1.077 -27.073  1.00-78.81           C  
HETATM  251 H    001 A   1     -21.011   1.580 -27.733  1.00-78.81           H  
HETATM  252 C    001 A   1     -21.132   3.296 -31.008  1.00-78.81           C  
HETATM  253 H    001 A   1     -20.981   2.412 -30.365  1.00-78.81           H  
HETATM  254 H    001 A   1     -21.194   4.170 -30.336  1.00-78.81           H  
HETATM  255 C    001 A   1     -19.937   3.455 -31.955  1.00-78.81           C  
HETATM  256 H    001 A   1     -19.910   2.590 -32.642  1.00-78.81           H  
HETATM  257 C    001 A   1     -20.027   4.723 -32.800  1.00-78.81           C  
HETATM  258 H    001 A   1     -20.063   5.619 -32.158  1.00-78.81           H  
HETATM  259 H    001 A   1     -20.918   4.728 -33.446  1.00-78.81           H  
HETATM  260 H    001 A   1     -19.151   4.814 -33.461  1.00-78.81           H  
HETATM  261 H    001 A   1     -18.617   4.295 -30.464  1.00-78.81           H  
HETATM  262 C    001 A   1     -18.638   3.443 -31.161  1.00-78.81           C  
HETATM  263 H    001 A   1     -17.766   3.528 -31.827  1.00-78.81           H  
HETATM  264 H    001 A   1     -18.525   2.528 -30.559  1.00-78.81           H  
HETATM  265 C    001 A   1     -22.490   1.921 -32.626  1.00-78.81           C  
HETATM  266 H    001 A   1     -22.907   0.699 -31.031  1.00-78.81           H  
HETATM  267 O    001 A   1     -22.210   2.005 -33.828  1.00-78.81           O  
HETATM  268 N    001 A   1     -22.805   0.758 -32.046  1.00-78.81           N  
HETATM  269 H    001 A   1     -22.428  -1.790 -31.215  1.00-78.81           H  
HETATM  270 C    001 A   1     -23.232  -1.650 -31.951  1.00-78.81           C  
HETATM  271 H    001 A   1     -24.181  -1.511 -31.414  1.00-78.81           H  
HETATM  272 H    001 A   1     -23.307  -2.547 -32.578  1.00-78.81           H  
HETATM  273 H    001 A   1     -21.235   0.283 -26.522  1.00-78.81           H  
HETATM  274 H    001 A   1     -22.250   1.825 -26.467  1.00-78.81           H  
