# Supplementary material for: Intermolecular Interactions in G Protein-Coupled Receptor Allosteric Sites at the Membrane Interface from Molecular Dynamics Simulations and Quantum Chemical Calculations
Source: J Chem Inf Model. 2022 Sep 30;62(19):4736–47. doi: 10.1021/acs.jcim.2c00788 (PMC9554917; doi:10.1021/acs.jcim.2c00788)
Supplement: Supplementary file 3 — ci2c00788_si_003.zip [file ci2c00788_si_003.zip › quantum_chemical_coordiates_inputs/GCGR_5ee7/fsapt/Elst.dat]

  0.0000000000000000E+00   0.0000000000000000E+00   0.0000000000000000E+00   0.0000000000000000E+00   0.0000000000000000E+00   0.0000000000000000E+00   0.0000000000000000E+00   0.0000000000000000E+00   0.0000000000000000E+00   0.0000000000000000E+00   0.0000000000000000E+00   0.0000000000000000E+00   0.0000000000000000E+00   0.0000000000000000E+00   0.0000000000000000E+00   0.0000000000000000E+00   0.0000000000000000E+00   0.0000000000000000E+00   0.0000000000000000E+00   0.0000000000000000E+00   0.0000000000000000E+00   0.0000000000000000E+00   0.0000000000000000E+00   0.0000000000000000E+00   0.0000000000000000E+00   0.0000000000000000E+00   0.0000000000000000E+00   0.0000000000000000E+00   0.0000000000000000E+00   0.0000000000000000E+00   0.0000000000000000E+00   0.0000000000000000E+00   0.0000000000000000E+00   0.0000000000000000E+00   0.0000000000000000E+00   0.0000000000000000E+00   0.0000000000000000E+00   0.0000000000000000E+00   0.0000000000000000E+00   0.0000000000000000E+00   0.0000000000000000E+00   0.0000000000000000E+00   0.0000000000000000E+00   0.0000000000000000E+00   0.0000000000000000E+00   0.0000000000000000E+00   0.0000000000000000E+00   0.0000000000000000E+00   0.0000000000000000E+00   0.0000000000000000E+00   0.0000000000000000E+00   0.0000000000000000E+00   0.0000000000000000E+00   0.0000000000000000E+00   0.0000000000000000E+00   0.0000000000000000E+00   0.0000000000000000E+00   0.0000000000000000E+00   0.0000000000000000E+00   0.0000000000000000E+00   0.0000000000000000E+00   0.0000000000000000E+00   0.0000000000000000E+00   0.0000000000000000E+00   0.0000000000000000E+00   0.0000000000000000E+00   0.0000000000000000E+00   4.2622175649012135E+00   4.2580905078093751E+00   6.8413800797635833E+00   3.8964189034092329E+00   3.0213488347495554E+00   2.8912692481885371E+00   3.7742733831478787E+00   2.4786144069631031E+00   2.4215792339829836E+00   2.0342596200852978E+00   2.2360559652371710E+00   1.7575650052955052E+00   1.9848616554876586E+00   1.9174290765983244E+00   3.1590482598996079E+00   2.4959217569059531E+00   3.8737772692392993E+00   4.0197904223479446E+00   4.7632569922701311E+00   4.9935476777483183E+00   3.8488273694921635E+00   3.0268294654445915E+00   3.7543720565271328E+00   3.4268867413507396E+00   3.8444128171677860E+00   3.0614285421546237E+00   2.5844727787727741E+00   2.5678951500237717E+00   3.0952710646481667E+00   2.2270209725894921E+00   2.1419213394779959E+00   2.6160422617394206E+00   2.0050829510849848E+00   2.6308747485770123E+00   2.6078973164227155E+00   2.0668290556739612E+00   2.4816163717829709E+00   2.3135207687779520E+00   2.9366055189116480E+00   2.5886573255896268E+00   1.9796511523344664E+00   1.7373037139324110E+00   2.1326900024566489E+00   2.0250336445659562E+00   2.8184260773966381E+00   2.1878963918347805E+00   1.9854844952532973E+00   1.5235804354433709E+00   1.2908430628237118E+00   1.3701696420201734E+00   1.9633373157266265E+00   1.5428617901083088E+00   1.3669024423113825E+00   1.2956763749072058E+00   1.5963646629800066E+00   1.3328076065478109E+00   1.3473717847990128E+00   1.6773256743024751E+00   1.7163796464284862E+00   1.5876961237418254E+00   1.3000466001357278E+00   1.2086321351324496E+00   1.5317349270059579E+00   1.4012024774675218E+00   1.3469839568567390E+00   1.4534998796377316E+00   1.4056821240933057E+00   1.7351726420311875E+00   1.4031625984385254E+00   1.1226801157249953E+00   1.0541588509234692E+00   1.3330607888075137E+00   1.1476135237305496E+00   1.2016737115418601E+00   1.3269887074745590E+00   1.8647502239899034E+00   1.8138976549931289E+00   1.2366969614040613E+00   1.0031490267238956E+00   8.4152746596220873E-01   4.9501846682694434E-01   5.4808073219570941E-01   3.8042663557076084E-01   3.8657699568922199E-01   4.2913914104129264E-01   4.1776433290212794E-01   3.2736610266680127E-01   3.2022639995095026E-01   3.2223315208402797E-01   2.6256067592045074E-01   2.9334413433661738E-01   2.5113398655212232E-01   2.7664209630960335E-01   4.3825712840174053E-01   3.8152553624394397E-01   5.5030928300058490E-01   7.5180008021680433E-01   7.1617932668480333E-01   5.0835166068420301E-01   5.0355912042877260E-01   7.4523503216872133E-01   6.8760564802304325E-01   4.7432610405110620E-01   5.1588812839611242E-01   4.3176149690436783E-01   4.1710220182608032E-01   3.3445207654843773E-01   3.5507255193487880E-01   3.6387436267301138E-01   4.5357167257515857E-01   3.5508219759583531E-01   3.0263821704289817E-01   3.4208608376999938E-01   3.0113431126966056E-01   4.0215554419485006E-01   3.0877869557157805E-01   3.7170532552936258E-01   3.7901870482420064E-01   3.2096617052445242E-01   3.0378466059360781E-01   3.9074261337959837E-01   3.5880126116407007E-01   3.4193485422279907E-01   4.1484759076737621E-01   3.0338106930066489E-01   2.4146235010482148E-01   2.0585924030487107E-01   2.0697807911047070E-01   2.4689791581996970E-01   2.0658812411197042E-01   2.4488431763632529E-01   2.6240828553443013E-01   2.4454072137358501E-01   2.0832956818875248E-01   2.4715952202883681E-01   2.4190553705346357E-01   2.1168856515812898E-01   2.1746156840770522E-01   2.6238889118169989E-01   2.4224951497674468E-01   2.1758308513055097E-01   2.3380786179731533E-01   2.3872020580049869E-01   2.4598988687960907E-01   2.6937479767161310E-01   2.0836900596281582E-01   1.8173335443638716E-01   1.8064025153855823E-01   1.9737997119655548E-01   1.9402525062797005E-01   1.9836776540759371E-01   1.8520699205115165E-01   1.6327867352403375E-01   1.6043427583955142E-01   1.7034103994171054E-01   3.5406177332748673E-01   3.4780101914263672E-01   4.1148548259621914E-01   4.6744109837502584E-01   2.4580446623682584E-01   2.5323031899090459E-01   2.0610108181904818E-01   2.2394886506652681E-01   2.3084305688633058E-01   6.2273106407756418E-01   4.1098866903032194E+00   5.7198432792730580E-01   5.1044842802428843E+00   5.2472071218301162E+00   7.5887771288641304E-01   5.3032780442234451E+00   7.7361567436498380E-01   5.2750830195837821E+00   7.6920257196457509E-01   7.4602743344011790E-01   5.1550927456210980E+00   7.1906649171546122E-01   5.0516164746030450E+00   3.8319546913632232E+00   4.8595161023607020E-01   3.0042340583285405E+00   4.3055670615214714E+00   2.4302403405362272E+00   3.8335433308988981E-01   2.2228524876337370E+00   3.9257781435007427E-01   3.4303256162446505E-01   2.0004879692420210E+00   3.5126205745573386E-01   1.8199737196283798E+00   2.8684617838225612E-01   3.1639849353898919E-01   2.8290487118354651E-01   2.8665708480026814E-01   1.8192420955833648E+00   2.8293298167237402E-01   3.1616399051119642E-01   2.8192493992329735E+00   5.8123689746129970E-01   3.4716942641610533E+00   3.9607012661658176E+00   6.9713690667420669E-01   4.8942009639213309E+00   1.0354710758341010E+00   8.5155745186049314E-01   3.9170942432462502E-01   3.8230927644677548E-01  -1.7103118602085150E+00  -9.4357184666116167E-01  -1.0763868339887741E+00  -6.5771424049539184E-01  -3.9909443860411004E-01  -4.9083078905269700E-01  -4.1933442628003309E-01  -4.5347440776447751E-01  -4.6618605385334089E-01  -8.6793138844701079E-01  -3.8293584655707419E-01  -1.1908307933566520E+00  -9.3860043596415632E-01  -6.5401655464014330E-01  -3.3326705219714226E-01  -7.0461169110099708E-01  -7.3415561566402632E-01  -5.3317703675240491E-01  -4.9576419995082571E-01  -7.3368263855287763E-01  -6.3887194023334559E-01  -5.6710528756420830E-01  -1.1132631962365109E+00  -5.4783911129749419E-01  -1.0948423323332674E+00  -9.0258561376268953E-01  -4.9039428126197016E-01  -4.5362775836820107E-01  -4.4081742999518864E-01  -1.1316254941115613E+00  -1.4267287468704914E+00  -4.0090347104495500E-01  -8.8436473239053692E-01  -3.5334218828603714E-01  -7.4511326715271831E-01  -7.3961576809081886E-01  -5.6728198391476126E-01  -5.8585659161134129E-01  -1.4193507672884844E+00  -9.6375433781462572E-01  -1.0014236170276674E+00  -6.7808380136653479E-01  -4.6856270707787467E-01  -4.4912489257684757E-01  -8.6147933660662013E-01  -4.5672415625557777E-01  -4.3189197839201343E-01  -4.4233219848225874E-01  -1.0071191681508909E+00  -9.3975506284796828E-01  -4.0287696195898060E-01  -8.0719245140740814E-01  -8.2620504974548825E-01  -1.4207135215603297E+00  -1.0089351533872593E+00  -1.3399319171903310E+00  -4.5563347040599439E-01  -4.8450074687036143E-01  -1.0204692002419264E+00  -8.3198096301016300E-01  -4.3335047737652760E-01  -3.5138584131472211E-01  -1.3699611332613930E+00  -7.1397347478524531E-01  -4.6706785425493808E-01  -8.1008268661086980E-01  -4.4426995720883383E-01  -4.4899586441383016E-01  -1.2814633336535055E+00  -1.2829454396140516E+00  -1.7014913610843789E+00  -6.6836140179194425E-01  -1.6838710563424166E+00  -1.2912564290631279E+00  -7.7117089647223902E-01  -1.7183654997155564E+00  -1.7490715938934802E+00  -1.7583636662310163E+00  -1.7677626756609202E+00  -7.4095340942849608E-01  -4.3028128795825549E-01  -1.1422972287427762E+00  -5.7909901021984944E-01  -3.7422809829932702E-01  -7.4234686123534122E-01  -6.6683033418235549E-01  -4.0055855219945957E-01  -1.6313957849623737E+00  -6.0665794675496987E-01  -6.8894640000866003E-01  -6.0641406273357212E-01  -3.3438413191239597E-01  -3.8253819354685437E-01  -6.7501446706541091E-01  -6.5988675363718408E-01  -5.0786308579658568E-01  -8.2720420954507323E-01  -7.2929939336930327E-01  -5.1192591587493741E-01  -3.6322899729188640E-01  -3.6724647292003260E-01  -4.8099126213954496E-01  -5.1067957254289353E-01  -1.0575026313590452E+00  -1.1515508146806617E+00  -6.9178172698885920E-01  -6.4003710459239527E-01  -5.7923503488292372E-01  -9.3180037105983171E-01  -9.3836626609567975E-01  -4.4392405387826722E-01  -5.7351690140783673E-01  -4.9117358401875660E-01  -5.7920367106538373E-01  -4.3191180759513181E-01  -6.3550366707834982E-01  -1.5873898756088241E+00  -1.3728735644730798E+00  -7.8661181233775146E-01  -4.2096778166955090E-01  -7.8043715863107399E-01  -6.8008611143869890E-01  -4.5414987975841070E-01  -6.9834146273361219E-01  -1.3447645088172628E+00  -9.4337677003619302E-01  -7.9112439563068493E-01  -4.8545544523059697E-01  -7.2230197410022046E-01  -4.4789999302316907E-01  -1.5129755624889756E+00  -7.0414817962138021E-01  -6.4788386706990597E-01  -3.5270695566880456E-01  -4.5625236324175267E-01  -5.5171741810272512E-01  -7.3296291623198451E-01  -4.7592708411676332E-01  -4.1269092155466630E-01  -1.5645136231276862E+00  -4.4022874040985566E-01  -8.9941621344601363E-01  -1.2314344295330364E+00  -4.4765680361872073E-01  -1.1335577893648119E+00  -1.7921308476035627E+00  -4.5020358150220929E-01  -4.8585598629886750E-01  -1.6226928598972603E+00  -4.5802165816591689E-01  -9.7051812973468965E-01  -1.7560311905426129E+00  -4.8587343143342338E-01  -3.8935684961370703E-01  -6.2690343591906117E-01  -6.5243746726029705E-01  -4.4931489299446020E-01  -1.1356416600496122E+00  -1.0383509119706482E+00  -4.8489430054176946E-01  -1.1352587877006914E+00  -1.2122849504810906E+00  -7.5490326986980216E-01  -4.4367133610905496E-01  -3.9232831991092004E-01  -6.2479267665732985E-01  -7.4426599013867589E-01  -1.0566414265048980E+00  -4.7447257873127963E-01  -1.2197234539339652E+00  -4.2490168905845965E-01  -4.4683994069829613E-01  -5.2293309678206090E-01  -1.5805937183411523E+00  -3.7845554920903929E-01  -5.5366196285649261E-01  -6.7856698916300529E-01  -1.0208499863180212E+00  -7.2392876413945373E-01  -7.5137493293808677E-01  -3.9080218806260919E-01  -6.8715021111062879E-01  -8.8223076514819287E-01  -5.8405641313774670E-01  -6.9454590177642528E-01  -8.8773500955458662E-01  -7.8194770593563989E-01  -5.2766251001357489E-01  -7.2175134406316388E-01  -1.4765313695831765E+00  -4.1011541704824461E-01  -8.6223859102468781E-01  -7.7858074125043863E-01  -1.7184057840711098E+00  -4.2266759688194189E-01  -4.4668214982766014E-01  -8.9895258390699173E-01  -4.4210341195074893E-01  -7.3764888773358572E-01  -7.3153690652143666E-01  -9.1092007239233763E-01  -1.2883238703668041E+00  -1.0400158823628112E+00  -5.9031161491841488E-01  -5.4570159882871827E-01  -5.7945377589734115E-01  -4.7878425543756675E-01  -1.0508907919468469E+00  -9.3413905086418370E-01  -1.0484133593387257E+00  -7.0677638478380844E-01  -4.9957680066437171E-01  -1.4696310672048694E+00  -4.8622483889676943E-01  -4.6886295839581732E-01  -1.2588402405161694E+00  -1.7949416574386119E+00  -1.0272005508125293E+00  -1.7694191473814562E+00  -7.8111833116592611E-01  -6.4243737060559281E-01  -9.5440659590754429E-01  -5.1979977303803071E-01  -1.5949247805587612E+00  -4.9382455249187779E-01  -3.9886313396450584E-01  -5.7711361298509589E-01  -3.9189392560125552E-01  -6.1559310991727811E-01  -1.0659869561660642E+00  -8.4139138179260398E-01  -1.2219522938777028E+00  -6.9826587014480812E-01  -1.3871539844206029E+00  -4.3234263914329668E-01  -5.8448448013504795E-01  -7.2059256189261989E-01  -4.0196486395261305E-01  -4.6497102183819833E-01  -6.6956070249304167E-01  -4.7733516465796666E-01  -8.2623298624491048E-01  -9.6909501055036829E-01  -1.0825389193857882E+00  -8.4465350099790071E-01  -7.8915520973227549E-01  -7.3140952512278734E-01  -9.8941066273765621E-01  -8.7438725253520699E-01  -6.5574701887563547E-01  -9.3350251667928419E-01  -9.5263357127157222E-01  -9.5349103207129404E-01  -8.1978900936441490E-01  -9.1594544100881492E-01  -1.0690879188697353E+00  -1.0829043735417587E+00  -5.5226806945831830E-01  -7.0247919332774678E-01  -4.7172369075280968E-01  -8.4235268742900715E-01  -1.2189246180560849E+00  -7.8182316068457336E-01  -1.4152750893923001E+00  -4.4495610943346781E-01  -1.6131738119988941E+00  -5.6582677097135292E-01  -1.4011392119276851E+00  -4.5625741791657515E-01  -9.2835304358832738E-01  -3.3724436406700697E-01  -4.1196419149577990E-01  -4.1840330973986750E-01  -4.6748242522734990E-01  -3.6313819053804181E-01  -6.4003782778161677E-01  -8.2008347575509266E-01  -1.9190639156419291E+00  -3.2922818290451900E-01  -6.2503586963948843E-01  -8.8842624899543476E-01  -3.9152566498764868E-01  -8.2624855452383539E-01  -1.1517819166241159E+00  -8.9766909040381782E-01  -4.4729112764256967E-01  -3.3890461638925828E-01  -6.6880223190699650E-01  -6.1865861232133113E-01  -4.1859595955898515E-01  -6.2964304270640348E-01  -4.1824312005692976E-01  -3.7870661991595717E-01  -1.1083957505963871E+00  -9.0024838224673764E-01  -3.2916218598380775E-01  -4.2179847500598766E-01  -4.5136901122545753E-01  -1.4279302485476051E+00  -7.7195100577378950E-01  -6.6218513605966045E-01  -6.5785794340363601E-01  -8.0292753322251154E-01  -3.8740094486173304E-01  -4.4920285442325847E-01  -5.4096005004667036E-01  -1.7373007152118229E+00  -4.2377156907319036E-01  -4.4399286162072227E-01  -1.2022453814591663E+00  -1.3319697120396563E+00  -4.8393021622997962E-01  -7.4497581617562691E-01  -5.0706319774077602E-01  -1.7897533892492605E+00  -1.2322128932215997E+00  -5.7120555656907857E-01  -7.5056981033889159E-01  -4.0123235572661692E-01  -6.9492445854613139E-01  -4.4367873634401461E-01  -4.9703624409253061E-01  -7.9506083180324527E-01  -1.0561719189320515E+00  -1.7888141535966045E+00  -6.5686790853720267E-01  -1.7271739908969015E+00  -4.6348643954064889E-01  -1.1627731832406161E+00  -7.0611391681466307E-01  -6.6251791382961867E-01  -6.3682126251198934E-01  -7.7114144384403005E-01  -4.9129210141111951E-01  -3.6856306414598267E-01  -3.4517230898837237E-01  -4.0207464600516873E-01  -1.4134332700503551E+00  -4.6226527081166385E-01  -1.6338047982817410E+00  -6.3692163934301882E-01  -3.9229538867010177E-01  -4.7474799381765126E-01  -7.0538402456982641E-01  -4.8853497748002417E-01  -3.2547226289061060E-01  -1.6815363922690219E+00  -1.5344485250667443E+00  -6.6975751468364519E-01  -3.4089672134822574E-01  -1.0872780261746773E+00  -4.0645401876849330E-01  -4.2587711515690047E-01  -6.2499668792241181E-01  -5.4270468517220016E-01  -7.0473941036452858E-01  -7.2217351230268922E-01  -3.5273888536736236E-01  -3.8421621443185250E-01  -8.7831538942521503E-01  -1.4269401088896674E+00  -7.9639116983378133E-01  -1.1950495554113567E+00  -1.6869108309271237E+00  -3.3442561839922424E-01  -5.3625866705494818E-01  -9.3610619071193502E-01  -1.7997242816053558E+00  -1.4516865549202620E+00  -7.4633833581281905E-01  -7.0398715709527260E-01  -8.9449067086897283E-01  -7.3512195159218341E-01  -5.6759574910427124E-01  -7.4157947168173466E-01
  0.0000000000000000E+00   0.0000000000000000E+00   0.0000000000000000E+00   0.0000000000000000E+00   0.0000000000000000E+00   0.0000000000000000E+00   0.0000000000000000E+00   0.0000000000000000E+00   0.0000000000000000E+00   0.0000000000000000E+00   0.0000000000000000E+00   0.0000000000000000E+00   0.0000000000000000E+00   0.0000000000000000E+00   0.0000000000000000E+00   0.0000000000000000E+00   0.0000000000000000E+00   0.0000000000000000E+00   0.0000000000000000E+00   0.0000000000000000E+00   0.0000000000000000E+00   0.0000000000000000E+00   0.0000000000000000E+00   0.0000000000000000E+00   0.0000000000000000E+00   0.0000000000000000E+00   0.0000000000000000E+00   0.0000000000000000E+00   0.0000000000000000E+00   0.0000000000000000E+00   0.0000000000000000E+00   0.0000000000000000E+00   0.0000000000000000E+00   0.0000000000000000E+00   0.0000000000000000E+00   0.0000000000000000E+00   0.0000000000000000E+00   0.0000000000000000E+00   0.0000000000000000E+00   0.0000000000000000E+00   0.0000000000000000E+00   0.0000000000000000E+00   0.0000000000000000E+00   0.0000000000000000E+00   0.0000000000000000E+00   0.0000000000000000E+00   0.0000000000000000E+00   0.0000000000000000E+00   0.0000000000000000E+00   0.0000000000000000E+00   0.0000000000000000E+00   0.0000000000000000E+00   0.0000000000000000E+00   0.0000000000000000E+00   0.0000000000000000E+00   0.0000000000000000E+00   0.0000000000000000E+00   0.0000000000000000E+00   0.0000000000000000E+00   0.0000000000000000E+00   0.0000000000000000E+00   0.0000000000000000E+00   0.0000000000000000E+00   0.0000000000000000E+00   0.0000000000000000E+00   0.0000000000000000E+00   0.0000000000000000E+00   6.2379857451701748E-01   6.1571681684526403E-01   9.4312715179670847E-01   5.8713879033000194E-01   4.5963409874498545E-01   4.3143861903943087E-01   5.6496102961322414E-01   3.8714881562791614E-01   3.8767521914852959E-01   3.2883795646394609E-01   3.6018724009545378E-01   2.8156459274400913E-01   3.1650038994883684E-01   3.0783968913775583E-01   4.6875269046582207E-01   3.6952253634667304E-01   5.2888293689540444E-01   5.5341848453547260E-01   6.7431498864821560E-01   6.9411274582072791E-01   5.6260244965185535E-01   4.5249330547630634E-01   5.7157287728333361E-01   5.2128006910847180E-01   5.9714193247954339E-01   4.8955568679300082E-01   4.2030914120866408E-01   4.1970424571798259E-01   4.6428214972490556E-01   3.3938853779582623E-01   3.2540604279273500E-01   4.0206555769169761E-01   3.0752610967313987E-01   4.0755792416550773E-01   3.9105268332288090E-01   3.1141297646984689E-01   3.7464924933634552E-01   3.5654401379220829E-01   4.5892665477435129E-01   4.0053196599973240E-01   3.1161385474398207E-01   2.7412159381105289E-01   3.3956171319906808E-01   3.2200320881890043E-01   4.4533921374708901E-01   3.5155800089719053E-01   3.1098781587871821E-01   2.3964866479860863E-01   2.0924559953827060E-01   2.2121173903495167E-01   3.1733757819595043E-01   2.4815427950491761E-01   2.1917656921794129E-01   2.0899654064533008E-01   2.5829249254068959E-01   2.1258507875819710E-01   2.1462079529656208E-01   2.6823621599073494E-01   2.7187365980154721E-01   2.5638051196191258E-01   2.1117778328069239E-01   1.9628238390147798E-01   2.4984100064647066E-01   2.2802411622389082E-01   2.2023297816328646E-01   2.3838295548841235E-01   2.3072684397241316E-01   2.8621981474352048E-01   2.2676684312397868E-01   1.8153169020248114E-01   1.7046590328651062E-01   2.1564903548086597E-01   1.8485079698681045E-01   1.9369387356783280E-01   2.1335216325903431E-01   2.9801709427123552E-01   2.9285118176637159E-01   2.0000169550489469E-01   1.6226092498419634E-01   1.1753739980924871E-01   7.5910838959176330E-02   8.3912923199002273E-02   5.9557211994294479E-02   6.0278067848237797E-02   6.9079079966519047E-02   6.7423622632872868E-02   5.3613854764810627E-02   5.1612352799309320E-02   5.2185871502717252E-02   4.1869181121803635E-02   4.6693972201681221E-02   4.0404332321427157E-02   4.4643018803013031E-02   6.5478028166859603E-02   5.7188946480020014E-02   7.7140986330161310E-02   1.0382479858187986E-01   1.0530072546657800E-01   7.9331140580836235E-02   7.6519222846961915E-02   1.1202957239144859E-01   1.1041904864713141E-01   7.4666754394406343E-02   8.4221535869773004E-02   7.1590406283998709E-02   6.7041719731419633E-02   5.4569826885581152E-02   5.8784547723625728E-02   5.8904778015700099E-02   6.7521004651948310E-02   5.4803924648986466E-02   4.6723099031535292E-02   5.2040277844505621E-02   4.6921965495275955E-02   5.9625544907971208E-02   4.7033840544554284E-02   5.6602802690653209E-02   5.8112969761360642E-02   5.0844385831528595E-02   4.8688560168400466E-02   6.1048798270036092E-02   5.8340476579509221E-02   5.5264805295571720E-02   6.6080794473729706E-02   4.7104724267290322E-02   3.8244212611308684E-02   3.3521450808735136E-02   3.3321573960911878E-02   3.9493563880776676E-02   3.3040923510165077E-02   3.8816679454174052E-02   4.1409337940390374E-02   3.9369986984577082E-02   3.3982631176313227E-02   3.9985977833821490E-02   3.9498017351396270E-02   3.4758614547129620E-02   3.5449982416363539E-02   4.2836190889782438E-02   3.9985028525032655E-02   3.5825671474473721E-02   3.8160236236438563E-02   3.9404345277321243E-02   4.0831831135675678E-02   4.4329597295141278E-02   3.3537970256581055E-02   2.9493231998879967E-02   2.9123547984361727E-02   3.1664240032716312E-02   3.1413357273965534E-02   3.1917349603817841E-02   2.9941863552462877E-02   2.6478532861238569E-02   2.5960374928779523E-02   2.7479773123942799E-02   5.3408251143281786E-02   5.2100857843657887E-02   6.1654234551738574E-02   6.9881632588887715E-02   3.8623296824821941E-02   3.9764550405322618E-02   3.3337085301010691E-02   3.6337640927094662E-02   3.6644123951870333E-02   9.8993242092007647E-02   6.4341001707974954E-01   9.1210050288254019E-02   8.4169478411127707E-01   9.3797359102336331E-01   1.3176276465180112E-01   1.0785882933123825E+00   1.5941486937417576E-01   1.1012426611122068E+00   1.6452580458600247E-01   1.3662644499923099E-01   9.6034183543888874E-01   1.1633865038158067E-01   8.4971954360916413E-01   5.7372558707348298E-01   7.4703405705148510E-02   4.4431610509261193E-01   6.2032824544540199E-01   3.6826386878980916E-01   5.7851447396679044E-02   3.3205726173421751E-01   5.8239639748935902E-02   5.1884572608127892E-02   3.0058419550565152E-01   5.2352649352033452E-02   2.7650076772818438E-01   4.3904754671939779E-02   4.7993027688449645E-02   4.3157174633939879E-02   4.3763643435052180E-02   2.7564309808280685E-01   4.3057420171352632E-02   4.7721631408417522E-02   4.0823164170400972E-01   8.1677081469603563E-02   5.0762067590527382E-01   5.5618391122888422E-01   9.4160077475679130E-02   6.3615543418320553E-01   1.2761114263389159E-01   1.1038886688392308E-01   5.9701430733633785E-02   5.8698988710012605E-02  -2.3577848986920194E-01  -1.4124069607848683E-01  -1.5508171139851495E-01  -1.0188877201273044E-01  -6.4573633086077095E-02  -7.9333807217336474E-02  -6.7059509883730106E-02  -7.3212762568009210E-02  -7.4504073480982591E-02  -1.2690616197173285E-01  -6.2460568237533230E-02  -1.6858056555965020E-01  -1.4289408394879416E-01  -1.0051719239646209E-01  -5.3912556263899944E-02  -1.1133555664609705E-01  -1.1473215941977435E-01  -8.4891076637984467E-02  -8.1777199863794808E-02  -1.1991522176930358E-01  -1.0291044520982720E-01  -9.0429015407033089E-02  -1.6775398417784740E-01  -8.7954600251266321E-02  -1.6392131100140284E-01  -1.3392942665423416E-01  -7.7678217977243308E-02  -7.3251623159215185E-02  -7.0901196432661046E-02  -1.5890929272518003E-01  -1.9831799837439515E-01  -6.4790511446348453E-02  -1.3265225538557260E-01  -5.7143369981515299E-02  -1.1172931714206183E-01  -1.1443760456822782E-01  -8.8853767412599080E-02  -9.3855117857629969E-02  -2.0523737752715468E-01  -1.4381250138956878E-01  -1.4810700972315138E-01  -1.0961217702849457E-01  -7.6909304311656351E-02  -7.1540410211990646E-02  -1.4010123451623435E-01  -7.3737379597524397E-02  -6.9665499825570659E-02  -7.1117800686808563E-02  -1.5321173502773705E-01  -1.3607784539900725E-01  -6.5427389377821388E-02  -1.2922498017872036E-01  -1.2904963770062244E-01  -2.0792946591441089E-01  -1.5082999992483415E-01  -1.8447323294796739E-01  -7.3058756266775868E-02  -7.9461119123489743E-02  -1.6318422274398420E-01  -1.2317515995060543E-01  -7.0392830427371877E-02  -5.6821896581754280E-02  -2.1446966982006840E-01  -1.0846861437724518E-01  -7.6008093471465921E-02  -1.2275499009270922E-01  -7.0861813361770110E-02  -7.3411190987288572E-02  -1.9904634822048745E-01  -1.8753422339209069E-01  -2.8056401806559861E-01  -1.0250881538809146E-01  -2.8323947805908500E-01  -1.7629405395732270E-01  -1.1884767482875402E-01  -3.2011395032567952E-01  -3.1265825484745374E-01  -3.6708090708179941E-01  -3.5952969079220881E-01  -1.1068611620822968E-01  -6.9748573053649343E-02  -1.7376031233297920E-01  -9.1373511685955144E-02  -6.0510785600934119E-02  -1.1313039543011046E-01  -1.0019487457002275E-01  -6.4564725703096751E-02  -2.1205133848003380E-01  -9.2166931701955265E-02  -1.0380479204300722E-01  -9.1881039104081186E-02  -5.4087155015050022E-02  -6.1616991128934678E-02  -1.0733485240326711E-01  -1.0387166811179767E-01  -7.9883328578623541E-02  -1.2488292399532239E-01  -1.1718610120530970E-01  -8.3700406656120802E-02  -5.8729742605789878E-02  -5.9523114764067388E-02  -7.6998739842866343E-02  -8.0714926230031833E-02  -1.5722611600626751E-01  -1.6165534975654958E-01  -1.0335811165855506E-01  -9.7146694354445839E-02  -8.8235943147072129E-02  -1.3848564792142737E-01  -1.4043415448052102E-01  -7.1397757329102002E-02  -9.0097198253377878E-02  -7.7821358068773272E-02  -8.8010439630692369E-02  -6.8952764161950883E-02  -1.0225799070097474E-01  -2.2539277729996246E-01  -1.9480665002555869E-01  -1.1740993035569916E-01  -6.7769417053131234E-02  -1.1931701495277251E-01  -1.0371455130560453E-01  -7.3258672324487392E-02  -1.1265073947539704E-01  -2.1357763055259896E-01  -1.4134268897179217E-01  -1.2340923358959052E-01  -8.0107322714649987E-02  -1.1097707303798299E-01  -7.2153057532251444E-02  -2.4740585213456451E-01  -1.0607167552664228E-01  -1.0239162404211724E-01  -5.7035645498627621E-02  -7.3104778848329485E-02  -8.8857181831402884E-02  -1.1051534974910530E-01  -7.6876714008634009E-02  -6.6689406988364786E-02  -2.8812209475648221E-01  -7.1836800969219794E-02  -1.3478244446484849E-01  -1.8263423898142250E-01  -7.1341439191570280E-02  -1.7905966989527008E-01  -3.7354584278911007E-01  -7.1991439714760116E-02  -7.6982744862444011E-02  -3.3386117526445874E-01  -7.4715591899458825E-02  -1.4658671578429128E-01  -3.0049271550527867E-01  -7.8751342408229841E-02  -6.2937588549018986E-02  -9.7416030919125041E-02  -1.0523778091717217E-01  -7.3049347564538417E-02  -1.7084308917821722E-01  -1.5810898384870922E-01  -7.9874828640253859E-02  -1.6777825575091229E-01  -1.9213602669175839E-01  -1.1656491729931297E-01  -7.1766007135983842E-02  -6.3426520186940477E-02  -9.4404113478732260E-02  -1.1691669409991744E-01  -1.6358092732892981E-01  -7.6482750115835316E-02  -1.8709277713878156E-01  -6.8379841261110949E-02  -7.2256076662707738E-02  -8.3422430719113080E-02  -2.2261162932765202E-01  -6.1791214179631695E-02  -8.8733712421798894E-02  -1.0378829364950255E-01  -1.5529706382097624E-01  -1.1351120870035314E-01  -1.1561723024088635E-01  -6.2778314125234783E-02  -1.0857741037088761E-01  -1.2876998798515732E-01  -8.8946786905315711E-02  -1.0421233695209943E-01  -1.3225131870343321E-01  -1.2232244266104980E-01  -8.4805213335030841E-02  -1.0840908755490586E-01  -2.0424084103388701E-01  -6.6129215857248708E-02  -1.4205141143013225E-01  -1.1599212766576532E-01  -2.8561165352731810E-01  -6.8844622144414988E-02  -7.3479294243138565E-02  -1.3420836295449429E-01  -7.1705792897057918E-02  -1.1870877639600390E-01  -1.1120984931661181E-01  -1.4050644981747018E-01  -2.0367716925650953E-01  -1.4816271992707136E-01  -9.1988327931771419E-02  -8.7016278145001874E-02  -9.2302983099601249E-02  -7.8089427431927524E-02  -1.5976032807365761E-01  -1.4006335176453427E-01  -1.5268353149098945E-01  -1.1190760764529953E-01  -8.0784610289718201E-02  -1.9593354594356244E-01  -8.0038818459678612E-02  -7.6680504214952039E-02  -1.7593792596131824E-01  -2.4402206266979509E-01  -1.6660283812708032E-01  -3.5011958800008330E-01  -1.2743263727019916E-01  -1.0381370591899741E-01  -1.4259154992324047E-01  -8.5621093675059504E-02  -2.7934664498518252E-01  -8.1746863284038240E-02  -6.4212002336536914E-02  -9.2208560580848142E-02  -6.3447680900612757E-02  -9.8875210747893821E-02  -1.6281670337619963E-01  -1.3516938806960202E-01  -1.8207519623114510E-01  -1.1403944990183698E-01  -2.0333424531126576E-01  -7.0893454099534917E-02  -8.9243366847100380E-02  -1.1864963832873007E-01  -6.5099767016558147E-02  -7.4220360702932517E-02  -1.0381761341496042E-01  -7.8325951870219165E-02  -1.3298278647826678E-01  -1.5333962070350374E-01  -1.5522318014916203E-01  -1.2396592691079540E-01  -1.1727619742572155E-01  -1.1888786530577211E-01  -1.4884502949501593E-01  -1.2952346290078140E-01  -1.0575429472953699E-01  -1.5071136485798850E-01  -1.4445402093178783E-01  -1.4240322463214850E-01  -1.2382013542072641E-01  -1.3576628797564069E-01  -1.6165957022499414E-01  -1.6210738668083469E-01  -8.7603237024988304E-02  -1.0590994152556099E-01  -7.4910945258018738E-02  -1.3591829952054227E-01  -1.8081600079730098E-01  -1.1813871877723274E-01  -2.1520581296474028E-01  -7.2032756518348950E-02  -3.4354974623615675E-01  -9.0751639807467852E-02  -1.9327627925806762E-01  -7.2540512963512840E-02  -1.4194469377742416E-01  -5.4548745595363116E-02  -6.5943000890806916E-02  -6.8020705476970811E-02  -7.6552711279280247E-02  -5.8715665892218473E-02  -9.8638292899973265E-02  -1.2963303664543815E-01  -2.4041500195093257E-01  -5.3346160804125867E-02  -9.4843358369748484E-02  -1.3001717761280443E-01  -6.3745104911362108E-02  -1.2404820034750658E-01  -1.6421651803511544E-01  -1.3461312003501144E-01  -7.1844532405250711E-02  -5.4717913754557319E-02  -1.0251561208611122E-01  -9.7447927179850138E-02  -6.7970319355856651E-02  -1.0065808725252187E-01  -6.7695009058958450E-02  -6.1118790317998190E-02  -1.5628613110331621E-01  -1.3101335011217558E-01  -5.3254564375992984E-02  -6.7431741933709613E-02  -7.2861783890205936E-02  -2.0730843724705350E-01  -1.1475279542196040E-01  -1.0216238822291544E-01  -1.0186889623767521E-01  -1.2242475593939771E-01  -6.3130379726770935E-02  -7.2392035731365920E-02  -8.4877609760585893E-02  -2.9846107574580838E-01  -6.7713204582406525E-02  -7.1659686037021969E-02  -1.6663217245965228E-01  -1.8190816172631155E-01  -7.8182938195628632E-02  -1.1605573282856053E-01  -7.9659674177195147E-02  -3.2226140025138428E-01  -1.7298802800066618E-01  -9.1099208792322431E-02  -1.1660132459261385E-01  -6.4908351019184213E-02  -1.1004808860727512E-01  -7.1353124841548321E-02  -7.8115752820253861E-02  -1.2090434456546140E-01  -1.5316259446692365E-01  -3.4129182206905595E-01  -1.0088576699707619E-01  -3.0496306894058617E-01  -7.4790312343798362E-02  -1.6148799185080934E-01  -1.0790650856646061E-01  -1.0804197019629119E-01  -9.6067635317421074E-02  -1.1707781013868404E-01  -7.7627193226537008E-02  -5.9402475796315191E-02  -5.5824641185205838E-02  -6.5017075082530906E-02  -2.1338003962065938E-01  -7.3954176989311268E-02  -2.2861023550211934E-01  -9.6222223296999490E-02  -6.3206088544199346E-02  -7.5855580242900858E-02  -1.0563087787802275E-01  -7.8958714952106393E-02  -5.2658412996557678E-02  -2.3231216972947594E-01  -2.4485586065897677E-01  -1.0588260329472163E-01  -5.5136892995608228E-02  -1.5652492249029309E-01  -6.5717911367578236E-02  -6.8058228674191854E-02  -9.6286591128510610E-02  -8.6245087238300225E-02  -1.0986854811739677E-01  -1.1697941293505081E-01  -5.7053616036077538E-02  -6.2653208853253040E-02  -1.2816933802225783E-01  -1.9755435898394849E-01  -1.2721837587867818E-01  -1.6921769271379150E-01  -2.1841917379227493E-01  -5.4099734268998181E-02  -8.5340547162703256E-02  -1.4239570916000971E-01  -3.6691660061289672E-01  -1.9335768283999655E-01  -1.1543683501089221E-01  -1.1247209293093693E-01  -1.3417596293687170E-01  -1.1478649243698609E-01  -8.8993410357937286E-02  -1.1136202015602693E-01
  0.0000000000000000E+00   0.0000000000000000E+00   0.0000000000000000E+00   0.0000000000000000E+00   0.0000000000000000E+00   0.0000000000000000E+00   0.0000000000000000E+00   0.0000000000000000E+00   0.0000000000000000E+00   0.0000000000000000E+00   0.0000000000000000E+00   0.0000000000000000E+00   0.0000000000000000E+00   0.0000000000000000E+00   0.0000000000000000E+00   0.0000000000000000E+00   0.0000000000000000E+00   0.0000000000000000E+00   0.0000000000000000E+00   0.0000000000000000E+00   0.0000000000000000E+00   0.0000000000000000E+00   0.0000000000000000E+00   0.0000000000000000E+00   0.0000000000000000E+00   0.0000000000000000E+00   0.0000000000000000E+00   0.0000000000000000E+00   0.0000000000000000E+00   0.0000000000000000E+00   0.0000000000000000E+00   0.0000000000000000E+00   0.0000000000000000E+00   0.0000000000000000E+00   0.0000000000000000E+00   0.0000000000000000E+00   0.0000000000000000E+00   0.0000000000000000E+00   0.0000000000000000E+00   0.0000000000000000E+00   0.0000000000000000E+00   0.0000000000000000E+00   0.0000000000000000E+00   0.0000000000000000E+00   0.0000000000000000E+00   0.0000000000000000E+00   0.0000000000000000E+00   0.0000000000000000E+00   0.0000000000000000E+00   0.0000000000000000E+00   0.0000000000000000E+00   0.0000000000000000E+00   0.0000000000000000E+00   0.0000000000000000E+00   0.0000000000000000E+00   0.0000000000000000E+00   0.0000000000000000E+00   0.0000000000000000E+00   0.0000000000000000E+00   0.0000000000000000E+00   0.0000000000000000E+00   0.0000000000000000E+00   0.0000000000000000E+00   0.0000000000000000E+00   0.0000000000000000E+00   0.0000000000000000E+00   0.0000000000000000E+00   7.5924030057127734E-01   7.0250218519935936E-01   1.0727899951194468E+00   6.3585875339766706E-01   4.7937093542531750E-01   4.6162597322372123E-01   5.9131961642155428E-01   3.9658651990254445E-01   3.8469174928627797E-01   3.2620215385439655E-01   3.6450427299400817E-01   2.8837219139061371E-01   3.2428962744602957E-01   3.1781759277811966E-01   5.1958308236512885E-01   4.1296035894666594E-01   6.5056984218880320E-01   6.3198791068389593E-01   7.4913199742252812E-01   7.4827834596645704E-01   5.5931518688313853E-01   4.5611764236645785E-01   5.6613170359363574E-01   4.9791436626653229E-01   5.4564891261371951E-01   4.5045535515990276E-01   3.8343505756049634E-01   3.8923934320679482E-01   4.7784956604620349E-01   3.4871658430566566E-01   3.4008277819245469E-01   4.1586587562514893E-01   3.1725956465027438E-01   4.1283225845373567E-01   4.2006978021510222E-01   3.3788070171957840E-01   4.0243046970809826E-01   3.6885946035643236E-01   4.6971761144062213E-01   4.0812125682248973E-01   3.1130209308910328E-01   2.7574416653378520E-01   3.3828934903090047E-01   3.1371659754688919E-01   4.3336075819218728E-01   3.3575283714770815E-01   3.1810530908863038E-01   2.4537369547284099E-01   2.0509919950701824E-01   2.1805176599150675E-01   3.1108323547675004E-01   2.4718471962632577E-01   2.1992229212666278E-01   2.0908028916364038E-01   2.5812854594879553E-01   2.1584599335719898E-01   2.1953021993220589E-01   2.7425936823116759E-01   2.8000449544596440E-01   2.5633693419228648E-01   2.1045600787348620E-01   1.9692533637800200E-01   2.4986178953419536E-01   2.2669490800121633E-01   2.1908502052732293E-01   2.3642610939063183E-01   2.3060062623232699E-01   2.8525287786339432E-01   2.2946759149129725E-01   1.8446586817063573E-01   1.7311370209840607E-01   2.1956048537129008E-01   1.8953097322632184E-01   1.9898783493285385E-01   2.1933147751894788E-01   3.0775075864772822E-01   2.9990899482062572E-01   2.0230365874314318E-01   1.6409788188962085E-01   1.5960078232717492E-01   8.2337692249744660E-02   8.4345156169799956E-02   6.0559316669809800E-02   6.2988031821233623E-02   6.8658585001658126E-02   6.5155644610339764E-02   5.2341772607876813E-02   5.1187660989958673E-02   5.2850218734988706E-02   4.3102292258246563E-02   4.7534620318371003E-02   4.1604142400099360E-02   4.5989004174657018E-02   7.3229091108034092E-02   6.2362572949194645E-02   9.3498849847605300E-02   1.1330065154489738E-01   1.0073602886559885E-01   7.4092331576609285E-02   7.5342820708043656E-02   1.0559302237208834E-01   9.4530886278476528E-02   7.1414873061705159E-02   7.6063135501429263E-02   6.3494496628618224E-02   6.2103241175438695E-02   5.1019268973494479E-02   5.3932063600180602E-02   5.5669952685684615E-02   7.0487163134332981E-02   5.5197197259515489E-02   4.8195139534586914E-02   5.4630768570764390E-02   4.7571292811425560E-02   6.4885370913715115E-02   5.0479249416521842E-02   6.1085912220333091E-02   5.9689092767666686E-02   5.0712747611273548E-02   4.7296259959875769E-02   5.9733495150493983E-02   5.4632917633641621E-02   5.3001302830186739E-02   6.3168030470146533E-02   4.8724208453879835E-02   3.8805858427396721E-02   3.2748178240582494E-02   3.3250265650857182E-02   3.9585390391597988E-02   3.3518392225840909E-02   4.0143403400549539E-02   4.2602537408344951E-02   3.9383728969100334E-02   3.3641442607406598E-02   4.0057528509411779E-02   3.8893907991547967E-02   3.4402268247072543E-02   3.5556341871229795E-02   4.2603587176576897E-02   3.9231304063393334E-02   3.5725026026043445E-02   3.8528158411131407E-02   3.9472369627685404E-02   4.0271330248614123E-02   4.4303839960687992E-02   3.4046836150207607E-02   2.9872137089762777E-02   2.9902963854110908E-02   3.2589117134728604E-02   3.2115620369656497E-02   3.3001895844657528E-02   3.0208379110583258E-02   2.6652676375262696E-02   2.6317591187351125E-02   2.7852067907622954E-02   5.7775970738025567E-02   5.7595187645964829E-02   6.6598817949168443E-02   7.6048153292816709E-02   3.9868370140791802E-02   4.0723046762203396E-02   3.2859427094820731E-02   3.5401350179157333E-02   3.7345606405149744E-02   1.1349731184598297E-01   7.2085645304723134E-01   9.7432138198862178E-02   8.5179348402240018E-01   9.1435756277677527E-01   1.4130145552089554E-01   8.5886986374411201E-01   1.2943726023466784E-01   7.7415495288849612E-01   1.1206396591981775E-01   1.0506705854210072E-01   7.3726736577475205E-01   1.0935297336449069E-01   7.6493427820365933E-01   6.8809470981948417E-01   8.6212031041287884E-02   5.4144582066494407E-01   7.7860207803472381E-01   4.3432475954359084E-01   6.7890863981209040E-02   3.7555252698879621E-01   6.7432659419834076E-02   5.7819659651220573E-02   3.3808803652665542E-01   5.9450790156519571E-02   3.0349467955405307E-01   4.7814852645132785E-02   5.2200119690566149E-02   4.7256787614053851E-02   4.8908169532182369E-02   3.1111136816809509E-01   4.8308187757010519E-02   5.4703702512020558E-02   4.6544430737655368E-01   9.9589844969417030E-02   5.6799110679252163E-01   6.6479835680948629E-01   1.3098929550399163E-01   8.7990175938808879E-01   1.8483501035371674E-01   1.5378574225152813E-01   7.1036690741797581E-02   6.7373631055849412E-02  -2.6819397096560549E-01  -1.4783069477140931E-01  -1.9464960475384674E-01  -1.0320748836121646E-01  -6.4532652568368806E-02  -7.7770286259357627E-02  -6.8565311037206603E-02  -7.4977244843495258E-02  -7.6937448708587791E-02  -1.4199915165045876E-01  -6.2465784678446365E-02  -1.8728551590864176E-01  -1.4153400148681086E-01  -1.0396740655829381E-01  -5.4890411027793892E-02  -1.0834097406294411E-01  -1.1743003029595211E-01  -8.4573057954363498E-02  -8.1500923971983663E-02  -1.1121102616955471E-01  -1.0414390324728204E-01  -9.2654482567009852E-02  -1.8167409346806138E-01  -9.0805330154258429E-02  -1.9659794974783457E-01  -1.4845232376197162E-01  -8.0001281388818485E-02  -7.3239162922390563E-02  -7.0624169606648718E-02  -1.8994173102850501E-01  -2.1379395051476935E-01  -6.5562142802609316E-02  -1.3652866845585529E-01  -5.7801080938013422E-02  -1.2001987019065975E-01  -1.1660600278617368E-01  -9.0887322132126899E-02  -9.6124295129811591E-02  -2.3416446714694722E-01  -1.5387507792621050E-01  -1.8048419520555822E-01  -1.0873372304995704E-01  -7.6867212865249585E-02  -7.3176909217672781E-02  -1.2781021239131221E-01  -7.2684088065680566E-02  -6.9693414420187380E-02  -7.3110920002877278E-02  -1.5979099257345594E-01  -1.5514897982548753E-01  -6.5641720431473136E-02  -1.2823048558748959E-01  -1.3219554165144864E-01  -2.5307521106821285E-01  -1.5203817363799360E-01  -2.1066227445014915E-01  -7.3307311348267151E-02  -7.8808841867233637E-02  -1.5015086544416270E-01  -1.3765458116443305E-01  -7.0152256002081179E-02  -5.7704490830516868E-02  -2.4028513758503295E-01  -1.1336093086284783E-01  -7.5565025879130165E-02  -1.4477537702737736E-01  -7.1948783223205345E-02  -7.3028532489980855E-02  -1.8188206703680243E-01  -1.8643907050072242E-01  -2.8393071339155068E-01  -1.0575318187180703E-01  -2.5497798033315061E-01  -2.1685596146685743E-01  -1.2295264772186422E-01  -2.4575604782554980E-01  -3.0478602532471821E-01  -2.5805207898877380E-01  -2.8629039014408836E-01  -1.2518457719044149E-01  -6.8366445358557792E-02  -1.6597162403889515E-01  -9.1914402630819930E-02  -6.1488835447739844E-02  -1.1623984963028443E-01  -1.1269617839641245E-01  -6.6329387815097965E-02  -2.9329923702903488E-01  -1.0116489355113811E-01  -1.1262738279702560E-01  -1.0370379580204267E-01  -5.4699475731587469E-02  -6.3177045370747170E-02  -1.0457265693351636E-01  -1.0376787276570916E-01  -8.1791689845993096E-02  -1.3414327262194639E-01  -1.1191769459721500E-01  -8.3171372116917164E-02  -5.9319134671469258E-02  -6.0356614799083740E-02  -7.7211303275214013E-02  -8.3073115520619870E-02  -1.9033404245499594E-01  -1.9554445445536867E-01  -1.1702878424569553E-01  -1.0462866137685406E-01  -9.6708997862410301E-02  -1.5131970546803691E-01  -1.4339408541454254E-01  -7.1527326494654750E-02  -9.1494361150357542E-02  -8.0345350688530492E-02  -9.8941424929763946E-02  -7.0522454814016047E-02  -1.0367952620008521E-01  -2.9411961223379579E-01  -2.0235340636020382E-01  -1.2907843113378181E-01  -6.9635995557113792E-02  -1.3817702520935279E-01  -1.0826670988164601E-01  -7.5133265295837956E-02  -1.0789368423629705E-01  -1.8670620107467845E-01  -1.4792028642609192E-01  -1.2815411678298594E-01  -8.0068325534099441E-02  -1.1253619520753458E-01  -7.1551205821992425E-02  -2.2973375536200472E-01  -1.1875722542409815E-01  -1.0219483156093745E-01  -5.7795712125321086E-02  -7.5345085659788952E-02  -9.1599842033850964E-02  -1.1724962812340804E-01  -7.5557085328220822E-02  -6.6673096394183479E-02  -2.2114325332387094E-01  -7.1851081251125562E-02  -1.6142578450570130E-01  -2.0170677529026185E-01  -7.2711329515835171E-02  -1.6405360968095606E-01  -2.7483960550277653E-01  -7.2672364606891929E-02  -7.9268893141762109E-02  -2.6879653410450050E-01  -7.4295578566679288E-02  -1.4619664723549494E-01  -2.9979583100285595E-01  -7.8695501903548543E-02  -6.3803747518034734E-02  -9.8745776130584856E-02  -1.0440636583457949E-01  -7.2717721400855570E-02  -1.8532610732194291E-01  -1.7143564591208310E-01  -7.8640728346185504E-02  -1.6829825670851919E-01  -2.0834747871863246E-01  -1.1954754274528036E-01  -7.0545983225016901E-02  -6.4945907084413348E-02  -1.0769533566841914E-01  -1.1409174797237844E-01  -1.5379934428876119E-01  -7.6492087905515094E-02  -1.7487532181919346E-01  -6.8181826151171868E-02  -7.3904266799190807E-02  -8.2946378941218590E-02  -2.5398509259978402E-01  -6.1749794482846343E-02  -9.1816741844329530E-02  -1.0781104210137968E-01  -1.8192916819135901E-01  -1.1592093979015541E-01  -1.1837097479106358E-01  -6.4529769297755293E-02  -1.0589875822668013E-01  -1.4450051278081286E-01  -9.9718220412103889E-02  -1.1453183370276047E-01  -1.4736546115160090E-01  -1.2466294995179894E-01  -8.7412995227884774E-02  -1.1701999776371398E-01  -2.2167775021340586E-01  -6.7032817127002015E-02  -1.2718053359375253E-01  -1.2551965242902380E-01  -2.7209769344990314E-01  -6.8307491204035467E-02  -7.3320574425345258E-02  -1.3927591887872201E-01  -7.0008156952702821E-02  -1.1777764084834126E-01  -1.1533218271784253E-01  -1.4518944553254984E-01  -2.3200509918954870E-01  -1.7305704126606369E-01  -9.4704819738189047E-02  -8.9369997878352536E-02  -9.4216494549429888E-02  -7.7130964933801796E-02  -1.5568879140389608E-01  -1.4582394824496109E-01  -1.8943184353980419E-01  -1.0847884705160209E-01  -7.9066988653142531E-02  -2.7238458165987806E-01  -7.9861859393640502E-02  -7.7143790344602933E-02  -1.9778311912948524E-01  -2.7732951626796631E-01  -1.5133708452910050E-01  -2.5475799208044492E-01  -1.1743759966240366E-01  -1.0510635372857044E-01  -1.5066865805739732E-01  -8.5469138661719929E-02  -2.9146861858248896E-01  -8.0989560451053086E-02  -6.6249527442839767E-02  -9.4442784816520201E-02  -6.3395796460072013E-02  -1.0064333253300155E-01  -1.6578812690084682E-01  -1.3431041343190661E-01  -1.7715613273302633E-01  -1.0618708125721567E-01  -1.9705689120858205E-01  -7.0276321793333971E-02  -9.7445015480861694E-02  -1.0933645629339958E-01  -6.5624961039275106E-02  -7.6727167052384332E-02  -1.0469188371237781E-01  -7.7984681455402785E-02  -1.2962204192474058E-01  -1.4486131948389000E-01  -1.9565382117469340E-01  -1.3795530357974373E-01  -1.3197707079827631E-01  -1.1143052539295883E-01  -1.5752469366505478E-01  -1.4419681277999727E-01  -1.0616983791118233E-01  -1.3789442276269440E-01  -1.4370253542404532E-01  -1.4993023469721223E-01  -1.2736861037613179E-01  -1.5027168612301292E-01  -1.7219491489678651E-01  -1.9492516884364269E-01  -8.7613392949073179E-02  -1.1469170348916832E-01  -7.6902951130471783E-02  -1.2528512402833650E-01  -2.1833539226007515E-01  -1.3889589069340183E-01  -2.0053942958306109E-01  -7.1921404242675263E-02  -2.3529877148986100E-01  -9.3359098335154322E-02  -2.1426998270249803E-01  -7.3836186716863650E-02  -1.3992743561033047E-01  -5.5511984057569498E-02  -6.7401748568438571E-02  -6.6531844566221632E-02  -7.6035324546637154E-02  -5.9642296536741912E-02  -1.0177389124617467E-01  -1.3070841610578937E-01  -3.4391118295353085E-01  -5.3776641035451066E-02  -1.0347797707516439E-01  -1.4685582998288507E-01  -6.3835667927068726E-02  -1.3380326781412819E-01  -1.8146816525048284E-01  -1.4585044877527706E-01  -7.1788521591007015E-02  -5.5420820723695828E-02  -1.0624438515814232E-01  -9.7760954073393511E-02  -6.7989984838388959E-02  -9.7858929694990951E-02  -6.6606782473886489E-02  -6.2375835782022944E-02  -1.8517153863260269E-01  -1.4778911497055333E-01  -5.4250061701547461E-02  -6.8968299678085251E-02  -7.2895581362498824E-02  -2.4440127504187556E-01  -1.3186247976853546E-01  -1.0423816942677844E-01  -1.0329753459164590E-01  -1.2896085638128399E-01  -6.3179148101425109E-02  -7.4257063461522735E-02  -8.6871859697327872E-02  -2.6429298115636457E-01  -6.8709861282648638E-02  -7.1661835395060006E-02  -2.0187958700588696E-01  -2.1616463519615162E-01  -7.6742418372350241E-02  -1.1900114146444388E-01  -8.1583174515645202E-02  -3.0354433245374740E-01  -1.9373955847205035E-01  -9.3402706859161480E-02  -1.1986974603460107E-01  -6.4871846632908722E-02  -1.0714279813277856E-01  -7.1032265793175800E-02  -8.0438827509325794E-02  -1.4348610035791617E-01  -1.9089571772196984E-01  -3.0072268515063694E-01  -1.0445469324363700E-01  -2.5304889499873257E-01  -7.6569810037934158E-02  -1.9687239135192533E-01  -1.1114756204146420E-01  -1.0603211632735565E-01  -1.0830586521160716E-01  -1.2616027803584676E-01  -7.9014147856516281E-02  -6.0964709015623411E-02  -5.6463223634740808E-02  -6.5731085488876198E-02  -2.4984151593544657E-01  -7.6299305547213078E-02  -2.5871067975033923E-01  -1.0687754451241521E-01  -6.4869089596342161E-02  -7.8324980769107197E-02  -1.1917919101415168E-01  -7.7434950914339690E-02  -5.3339381237103023E-02  -2.6542389906339298E-01  -2.6375139715983592E-01  -1.0453161078509221E-01  -5.6078360852803301E-02  -1.9658044323043311E-01  -6.5692634365876620E-02  -6.9569935469554103E-02  -9.9319141877530284E-02  -8.6093675681516199E-02  -1.1094494702368826E-01  -1.1021293082482526E-01  -5.7726702701093084E-02  -6.2667073188893155E-02  -1.4383111520855762E-01  -2.1426910993705917E-01  -1.2155413845078632E-01  -1.8778077885134889E-01  -3.0437772555581483E-01  -5.5070766931051722E-02  -8.5055126383893856E-02  -1.4119696781463945E-01  -2.6774911853791572E-01  -2.5078976769705913E-01  -1.1766800231303386E-01  -1.0851335288547742E-01  -1.3781186809324986E-01  -1.1761046802895288E-01  -9.0883195121361171E-02  -1.1921064801793245E-01
  0.0000000000000000E+00   0.0000000000000000E+00   0.0000000000000000E+00   0.0000000000000000E+00   0.0000000000000000E+00   0.0000000000000000E+00   0.0000000000000000E+00   0.0000000000000000E+00   0.0000000000000000E+00   0.0000000000000000E+00   0.0000000000000000E+00   0.0000000000000000E+00   0.0000000000000000E+00   0.0000000000000000E+00   0.0000000000000000E+00   0.0000000000000000E+00   0.0000000000000000E+00   0.0000000000000000E+00   0.0000000000000000E+00   0.0000000000000000E+00   0.0000000000000000E+00   0.0000000000000000E+00   0.0000000000000000E+00   0.0000000000000000E+00   0.0000000000000000E+00   0.0000000000000000E+00   0.0000000000000000E+00   0.0000000000000000E+00   0.0000000000000000E+00   0.0000000000000000E+00   0.0000000000000000E+00   0.0000000000000000E+00   0.0000000000000000E+00   0.0000000000000000E+00   0.0000000000000000E+00   0.0000000000000000E+00   0.0000000000000000E+00   0.0000000000000000E+00   0.0000000000000000E+00   0.0000000000000000E+00   0.0000000000000000E+00   0.0000000000000000E+00   0.0000000000000000E+00   0.0000000000000000E+00   0.0000000000000000E+00   0.0000000000000000E+00   0.0000000000000000E+00   0.0000000000000000E+00   0.0000000000000000E+00   0.0000000000000000E+00   0.0000000000000000E+00   0.0000000000000000E+00   0.0000000000000000E+00   0.0000000000000000E+00   0.0000000000000000E+00   0.0000000000000000E+00   0.0000000000000000E+00   0.0000000000000000E+00   0.0000000000000000E+00   0.0000000000000000E+00   0.0000000000000000E+00   0.0000000000000000E+00   0.0000000000000000E+00   0.0000000000000000E+00   0.0000000000000000E+00   0.0000000000000000E+00   0.0000000000000000E+00   8.5498592320201838E-01   9.0845883790345427E-01   1.5622963459302115E+00   7.9341964550700217E-01   6.0786652803661234E-01   5.6855747311441351E-01   7.3398612255053608E-01   4.8171700815218765E-01   4.6857206111284949E-01   3.8352260807994454E-01   4.1750410045961756E-01   3.2497302469426476E-01   3.6628952391787556E-01   3.5089399652655712E-01   6.0636938900874815E-01   4.6565387565439698E-01   6.9895947696946137E-01   7.2935600675880896E-01   8.2412138819602943E-01   9.6647740896173162E-01   7.2318199246611214E-01   5.4418075889234263E-01   6.5488361649171023E-01   6.6101362755220638E-01   7.7889283119779218E-01   6.0283995681904079E-01   4.8794856634874795E-01   4.7925049782996731E-01   5.6069041775067552E-01   3.9561286637965154E-01   3.7294473605959266E-01   4.4979873659169256E-01   3.5870228570938667E-01   4.7505288197792284E-01   4.5347217603860152E-01   3.5311859296836584E-01   4.0251577966966423E-01   3.7532877885064653E-01   4.7018442862903320E-01   4.2769993764102321E-01   3.2729832430433664E-01   2.8923722296463189E-01   3.5526807663407400E-01   3.3683254628191139E-01   4.7712484482595008E-01   3.5870441311268275E-01   3.3142335547013257E-01   2.5535815781591953E-01   2.3033428975939832E-01   2.4632799194413862E-01   3.5539400695179185E-01   2.7691174552210057E-01   2.4648888656384660E-01   2.3308691122445507E-01   2.8545667377913830E-01   2.3954304262019877E-01   2.4265325878669397E-01   3.0066538685437871E-01   3.1131158338240755E-01   2.8708400874988538E-01   2.3429169270481484E-01   2.1658711971267328E-01   2.7344463474243991E-01   2.5408615946678598E-01   2.4319470704915336E-01   2.6372232387444194E-01   2.5374376915893432E-01   3.1358539819614262E-01   2.5124292707142482E-01   1.9993814241626723E-01   1.8692534982917330E-01   2.3551137057019617E-01   2.0442134691701855E-01   2.1461712406389594E-01   2.3884987962026044E-01   3.3706810281681310E-01   3.2702341330523704E-01   2.1937948034272436E-01   1.7723961460653948E-01   1.6514859605536220E-01   9.7656336853186670E-02   1.1262908615498325E-01   7.2955513080953105E-02   7.4074769197035636E-02   8.3461803958609873E-02   8.1189884439977072E-02   6.1268688339801848E-02   6.0024748899076996E-02   5.9985805107247735E-02   4.8030981831539442E-02   5.4393325736678932E-02   4.5620873826144472E-02   5.0546506174930630E-02   8.3727921321887319E-02   7.0738136917889577E-02   9.5887144498136526E-02   1.5482575599488541E-01   1.3017316964509529E-01   9.4754730901987869E-02   9.6796319846076631E-02   1.6167559805925660E-01   1.3628785953307726E-01   9.3247732142601250E-02   1.0213597565036012E-01   8.0349545267800221E-02   7.7866525280238061E-02   6.1561118018861341E-02   6.5937381797736422E-02   6.8415959748350560E-02   8.3756230804979986E-02   6.2650433079353529E-02   5.3546585882286432E-02   6.1510406765649971E-02   5.4196162763469558E-02   7.0873102712689387E-02   5.2744229463164975E-02   6.0105900234476532E-02   6.3497421461246872E-02   5.2462492615172350E-02   5.0596112546006974E-02   6.6390534637759333E-02   5.9129739133025883E-02   5.5488384812386410E-02   6.7564854853599449E-02   5.0665250104028912E-02   4.0385271803487242E-02   3.6653825881876573E-02   3.6951579952875742E-02   4.4842005527516902E-02   3.6913728007347012E-02   4.4426388404234851E-02   4.7867714482703556E-02   4.4511122497043629E-02   3.7414063474514619E-02   4.5057050850814830E-02   4.3979674990951692E-02   3.8025274238057155E-02   3.9156866993305520E-02   4.7996543731947824E-02   4.3897558623292317E-02   3.9026814557703550E-02   4.2207772477395648E-02   4.2906358080912518E-02   4.4374053833985579E-02   4.9020192717229467E-02   3.7403463104818235E-02   3.2307636425518302E-02   3.2037628049867366E-02   3.5215125192479518E-02   3.4583100473743154E-02   3.5346243474970299E-02   3.2960730309604641E-02   2.8813447512583541E-02   2.8275236789706254E-02   3.0104394350561586E-02   5.9713679318004087E-02   5.9424492477112366E-02   6.8035229057638189E-02   7.4511511501026167E-02   4.1063319091679727E-02   4.2770202029408871E-02   3.6638890538583213E-02   3.9976165926830794E-02   4.1522817426069759E-02   1.1530202459018253E-01   8.0666503088331665E-01   1.1141704163422912E-01   1.0279990820128724E+00   9.3728211962828345E-01   1.2940629724107877E-01   8.9400073721110740E-01   1.2267046373836060E-01   9.3458918566306837E-01   1.2969781857116155E-01   1.4700279841557340E-01   1.0307675481141407E+00   1.5466875323227422E-01   1.0826910964970637E+00   7.2595204529024637E-01   9.1036148891116969E-02   5.5668201160740594E-01   7.9498610054092134E-01   4.3995065367330860E-01   6.9173001703616510E-02   4.0595276468292241E-01   7.1511216055112015E-02   6.2714940621363874E-02   3.5808928999500056E-01   6.2442780903520373E-02   3.2550516580683125E-01   5.1429692497245730E-02   5.6903089534417098E-02   5.0062968045475047E-02   5.0862796892816239E-02   3.2176258296182680E-01   4.9593077668499207E-02   5.5695061155976125E-02   5.2224604465844404E-01   1.1034349306319891E-01   6.2947581171663747E-01   7.4087339750719061E-01   1.2015155071801617E-01   8.5577940574020317E-01   1.9481643412735858E-01   1.3787939981944972E-01   6.9578256990991655E-02   6.9683856132777056E-02  -3.9056401776584099E-01  -1.8349752279783363E-01  -1.9874586002694203E-01  -1.1876232704486969E-01  -7.1364796522886201E-02  -8.8847799363684782E-02  -7.5166923205607930E-02  -8.1755856599408858E-02  -8.4266734908903185E-02  -1.5737069363173301E-01  -6.8361564473277514E-02  -2.0603403613968788E-01  -1.6372265411930806E-01  -1.1245084074777947E-01  -5.8878192652722268E-02  -1.1928196582939397E-01  -1.1754692658346198E-01  -8.8817770774217042E-02  -8.9595933073139150E-02  -1.3692838839458224E-01  -1.1928663379889190E-01  -1.0465455314602687E-01  -2.2669144973833782E-01  -1.0025589542445953E-01  -2.0741465143754606E-01  -1.7324854226710124E-01  -8.8946193083485142E-02  -8.2024059392532794E-02  -7.9117602689904587E-02  -2.1167745122493031E-01  -2.7613637090481563E-01  -7.1783669643490824E-02  -1.6019754670291481E-01  -6.2679888605312942E-02  -1.2956343406959281E-01  -1.2219987553404835E-01  -9.4692525545717568E-02  -1.0832467485485203E-01  -3.0281693049509456E-01  -1.8951855010066990E-01  -1.8556328596462135E-01  -1.2784028057204366E-01  -8.4581627933674908E-02  -8.0884609490293830E-02  -1.6264718592345370E-01  -8.2109527167435595E-02  -7.7695614347535219E-02  -7.9617138443534810E-02  -2.0262284105726283E-01  -1.7408295101160248E-01  -7.2195625991905932E-02  -1.5619054544087230E-01  -1.6057239155147884E-01  -2.8498942101296787E-01  -1.8139205543651515E-01  -2.4311939634405003E-01  -8.2162825224797537E-02  -8.7907590669512523E-02  -2.0094501292829114E-01  -1.5521956448529672E-01  -7.8097544670983690E-02  -6.2308366408191332E-02  -2.6888840079322535E-01  -1.2431480431850091E-01  -8.4695458066503429E-02  -1.4665075529242907E-01  -7.9847831326921109E-02  -8.1065138307098078E-02  -2.5962923783815156E-01  -2.4106175162496141E-01  -3.4266588562681188E-01  -1.1956758796929993E-01  -3.6089689112319445E-01  -2.3298692747956939E-01  -1.2510920717842805E-01  -3.4358967580527067E-01  -3.1242820843443114E-01  -3.1153066958541442E-01  -2.9800129420819016E-01  -1.3531815217749366E-01  -7.6778152509205833E-02  -2.2033823582521625E-01  -9.6412050679001937E-02  -6.6646314668083809E-02  -1.3187223724481370E-01  -1.1936331057441329E-01  -7.1539164405772501E-02  -2.8525937990395417E-01  -1.0850173956470814E-01  -1.1770687179337709E-01  -1.0725420580874509E-01  -5.9080083614826792E-02  -6.8140517422335747E-02  -1.1227814133460449E-01  -1.0909994578586131E-01  -8.5119865254676144E-02  -1.3417173277983632E-01  -1.1956822512607319E-01  -9.3403199823229158E-02  -6.4555890856161466E-02  -6.5329157569142579E-02  -8.7155497995868442E-02  -9.2946289438532642E-02  -1.9859042265518298E-01  -2.1738167607791592E-01  -1.2329497469058177E-01  -1.0934561847377353E-01  -1.0286184680559712E-01  -1.8091578538299713E-01  -1.6959793411642393E-01  -7.9968138701576291E-02  -9.5633090202953103E-02  -8.9121549100269995E-02  -1.0182850184504370E-01  -7.7576747579855873E-02  -1.1861171556867176E-01  -3.1472243765354746E-01  -2.6285946181376019E-01  -1.4620771518016115E-01  -7.5475864831151512E-02  -1.4198527572005556E-01  -1.2212351089332851E-01  -8.1873435953392040E-02  -1.1369873975178463E-01  -2.6880230622845946E-01  -1.8358400557936869E-01  -1.5234527721890256E-01  -8.7465205641065177E-02  -1.2778079605278583E-01  -8.0457988728092997E-02  -3.2598409892019264E-01  -1.2873993365101696E-01  -1.0634137223574419E-01  -6.2561347881893242E-02  -8.2331266346758580E-02  -1.0088883133362520E-01  -1.2755290572111974E-01  -8.5895441648688536E-02  -7.3980726134946717E-02  -3.1019912634062130E-01  -7.9350618638676179E-02  -1.6465910834517508E-01  -2.5558973270935548E-01  -8.0558265818460970E-02  -2.2627633309351269E-01  -3.0947242472776870E-01  -8.1060314373767622E-02  -8.8037169724599559E-02  -2.6211936204234465E-01  -8.2881670793758105E-02  -1.7140535823223635E-01  -3.3425270936377210E-01  -8.8433998484581167E-02  -6.9555845352569354E-02  -1.1299824086160157E-01  -1.2253947818285975E-01  -8.1218498435787212E-02  -2.3218183589767313E-01  -2.0749244271642522E-01  -8.7909012922068000E-02  -2.0822810559307023E-01  -2.3690277611819688E-01  -1.2374841950880479E-01  -7.9468095527576943E-02  -6.9979361607121496E-02  -1.1022395843924573E-01  -1.2621838881741432E-01  -1.9921494019177272E-01  -8.6131196332306856E-02  -2.4146966994534572E-01  -7.6024003151013736E-02  -8.0449035541516042E-02  -8.7121951361050901E-02  -3.5091573079944105E-01  -6.7501936385499187E-02  -1.0141183528081074E-01  -1.1727110211759882E-01  -1.9223478827693538E-01  -1.1560430311360850E-01  -1.2514552407880022E-01  -6.9690237057907833E-02  -1.1656631666930942E-01  -1.6076713772077017E-01  -1.0354252614431650E-01  -1.1868456988171144E-01  -1.7001096139560293E-01  -1.5063791264718962E-01  -9.6271018997381344E-02  -1.2452415641822438E-01  -2.9646202619592721E-01  -7.3544089891792203E-02  -1.6129947149361790E-01  -1.3640323092293163E-01  -3.6077913309347809E-01  -7.6004140244274390E-02  -8.0294159323192102E-02  -1.6471425694054742E-01  -7.8913777999141413E-02  -1.4077817097712952E-01  -1.2868371773441539E-01  -1.8001108730184709E-01  -2.4324071219188970E-01  -1.9379372892245220E-01  -9.8563805125407550E-02  -1.0026398615458554E-01  -1.0726003348661736E-01  -8.6982853813149949E-02  -2.0231871587058381E-01  -1.8085829985094304E-01  -1.9416520950572391E-01  -1.1965845632053285E-01  -9.0590589502091493E-02  -2.5459219359463725E-01  -8.7859735417427892E-02  -8.4650549371343406E-02  -2.2182417304820282E-01  -4.1599179444794765E-01  -2.0306906147819462E-01  -3.3392024213638277E-01  -1.4650318723195288E-01  -1.1975613358687748E-01  -1.8669987946799618E-01  -9.4315478604677982E-02  -2.7589693283660083E-01  -8.9158485813809307E-02  -7.1140516967944614E-02  -1.0665017302631513E-01  -6.9984075554354555E-02  -1.1447018994112551E-01  -2.1762876697742611E-01  -1.6341359783522658E-01  -2.3371479199334261E-01  -1.2934302530732777E-01  -2.5547931970028287E-01  -7.7801352060543255E-02  -1.0472908101990050E-01  -1.3411804924728810E-01  -7.2006738332659193E-02  -8.4014070188077203E-02  -1.2110766472973376E-01  -8.6398272749935973E-02  -1.6038563131116457E-01  -1.9061295028591427E-01  -1.9918390341929745E-01  -1.5246583933961216E-01  -1.4573764524745569E-01  -1.3713281140868960E-01  -1.9714311529911557E-01  -1.6587238466903090E-01  -1.2298059979018749E-01  -1.7967425542618143E-01  -1.6724270570272559E-01  -1.8616115404309691E-01  -1.4717408784633035E-01  -1.7648465531832086E-01  -2.1697325230110476E-01  -2.0423319461225198E-01  -9.1982529180484315E-02  -1.1897887262719918E-01  -8.5289065357058449E-02  -1.5789872848803660E-01  -2.3617266113298330E-01  -1.4126747291897529E-01  -2.9997144953969301E-01  -8.0348351929281137E-02  -2.7622605730998329E-01  -1.0405538737480445E-01  -2.6357346449975477E-01  -8.2057160097319282E-02  -1.6086382516428033E-01  -5.9628889920312060E-02  -7.3755786121613209E-02  -7.4561564603159616E-02  -8.4628012972391142E-02  -6.4538131652766201E-02  -1.0978516719688093E-01  -1.5925095366073702E-01  -3.5151774079890696E-01  -5.8123603145709087E-02  -1.1223331682106211E-01  -1.6546681142567743E-01  -7.0011486037105761E-02  -1.3577190104625259E-01  -1.9756328863139552E-01  -1.4399307269487890E-01  -8.0449367019081647E-02  -5.9893059625589849E-02  -1.1526851592557630E-01  -1.0270465007208666E-01  -7.5236212129618243E-02  -1.0481546196673311E-01  -7.4445879527881981E-02  -6.7460542420204883E-02  -2.0773637833188899E-01  -1.6473388843571143E-01  -5.8104160046797547E-02  -7.5640275109036120E-02  -8.1569767209063448E-02  -2.9702920216331946E-01  -1.4079852565261547E-01  -1.1916761598273880E-01  -1.1884688173627815E-01  -1.3025517795148167E-01  -6.9219481485198936E-02  -8.0943133389017596E-02  -9.0471629429241737E-02  -3.6594658992777296E-01  -7.5874891584789869E-02  -8.0104114125428116E-02  -2.2210244814136862E-01  -2.4182910188682333E-01  -8.7476578965268559E-02  -1.1957193098176880E-01  -8.5432888271488122E-02  -3.2633182100168812E-01  -2.1495603031776622E-01  -1.0546507296800509E-01  -1.2080892494989917E-01  -7.1776310082664024E-02  -1.1680419774754054E-01  -7.9646556064544141E-02  -8.3122007610606424E-02  -1.4222307582343632E-01  -1.9505527419977325E-01  -3.1032319977122669E-01  -1.1301507904230143E-01  -3.6124097067269390E-01  -8.3731701873532016E-02  -2.0500730910883308E-01  -1.2596033927543376E-01  -1.2430676765165856E-01  -1.1331608673644020E-01  -1.2482514461761783E-01  -8.2228557724297019E-02  -6.5465493742437875E-02  -6.1126374609282184E-02  -7.2013526337768988E-02  -2.8216000541434388E-01  -8.3501156546646485E-02  -3.6836700559651192E-01  -1.1401545163166593E-01  -6.9985608087982737E-02  -8.5965356385383079E-02  -1.2757621520424364E-01  -8.8391674524842340E-02  -5.7411691794297573E-02  -3.8135170312940103E-01  -3.0635865158169928E-01  -1.1106288063135383E-01  -6.0320132773367230E-02  -2.0151756201476856E-01  -7.2779207389811751E-02  -7.6422935679730797E-02  -1.1097777687891132E-01  -9.0399565576313873E-02  -1.1648609401465394E-01  -1.1881672974943217E-01  -6.2566821635541753E-02  -6.8607176530105674E-02  -1.5924643665677662E-01  -2.7439924560625578E-01  -1.2999966728751297E-01  -2.0753555528957490E-01  -2.8014077603989546E-01  -5.9097188581175041E-02  -8.9316519730030061E-02  -1.6362903433587941E-01  -3.2522151396888965E-01  -2.5910836185931924E-01  -1.2307704730904313E-01  -1.1627534742797699E-01  -1.6188396817864231E-01  -1.1781203741160140E-01  -9.4655404661004111E-02  -1.2893696193975460E-01
  0.0000000000000000E+00   0.0000000000000000E+00   0.0000000000000000E+00   0.0000000000000000E+00   0.0000000000000000E+00   0.0000000000000000E+00   0.0000000000000000E+00   0.0000000000000000E+00   0.0000000000000000E+00   0.0000000000000000E+00   0.0000000000000000E+00   0.0000000000000000E+00   0.0000000000000000E+00   0.0000000000000000E+00   0.0000000000000000E+00   0.0000000000000000E+00   0.0000000000000000E+00   0.0000000000000000E+00   0.0000000000000000E+00   0.0000000000000000E+00   0.0000000000000000E+00   0.0000000000000000E+00   0.0000000000000000E+00   0.0000000000000000E+00   0.0000000000000000E+00   0.0000000000000000E+00   0.0000000000000000E+00   0.0000000000000000E+00   0.0000000000000000E+00   0.0000000000000000E+00   0.0000000000000000E+00   0.0000000000000000E+00   0.0000000000000000E+00   0.0000000000000000E+00   0.0000000000000000E+00   0.0000000000000000E+00   0.0000000000000000E+00   0.0000000000000000E+00   0.0000000000000000E+00   0.0000000000000000E+00   0.0000000000000000E+00   0.0000000000000000E+00   0.0000000000000000E+00   0.0000000000000000E+00   0.0000000000000000E+00   0.0000000000000000E+00   0.0000000000000000E+00   0.0000000000000000E+00   0.0000000000000000E+00   0.0000000000000000E+00   0.0000000000000000E+00   0.0000000000000000E+00   0.0000000000000000E+00   0.0000000000000000E+00   0.0000000000000000E+00   0.0000000000000000E+00   0.0000000000000000E+00   0.0000000000000000E+00   0.0000000000000000E+00   0.0000000000000000E+00   0.0000000000000000E+00   0.0000000000000000E+00   0.0000000000000000E+00   0.0000000000000000E+00   0.0000000000000000E+00   0.0000000000000000E+00   0.0000000000000000E+00   4.6525173860461706E+00   4.8323367578948329E+00   7.9178473615641467E+00   4.5814077244682165E+00   3.6988710975036576E+00   3.6955716741163576E+00   4.9799387293074808E+00   3.0550484591516205E+00   2.9381798854662202E+00   2.5001877608814027E+00   2.7431782175767832E+00   2.1834476144390345E+00   2.4994389213646264E+00   2.3798321835637086E+00   4.0504428378630166E+00   3.3069401694101965E+00   5.5932535269592245E+00   6.1840746621707092E+00   7.6749923238074560E+00   7.3506286169286836E+00   5.8065605367198039E+00   4.6007454165096942E+00   5.8292231947406377E+00   4.8086208887405144E+00   5.0427102356874185E+00   3.9231961392885824E+00   3.4038318506933356E+00   3.3489237625942461E+00   4.5376550582591042E+00   3.2501206412754455E+00   3.1737929126983415E+00   3.8880780122346756E+00   2.8487914470659566E+00   3.6848549040643963E+00   3.8617268289945685E+00   3.0657026833882455E+00   3.9690003461583574E+00   3.6868695231619051E+00   4.6655265625609257E+00   4.0601016363616464E+00   3.0494644475112249E+00   2.6187435386807194E+00   3.1805559073922094E+00   3.1055077522859671E+00   4.2876146122882801E+00   3.4069596705414416E+00   2.9776730119112225E+00   2.2491025760119481E+00   1.7207100508864503E+00   1.8141041331622942E+00   2.5846433135538622E+00   2.0415378050776973E+00   1.7955858002862792E+00   1.6896639382398559E+00   2.0859250660690121E+00   1.7565876372463034E+00   1.7615320129499390E+00   2.1873681600304162E+00   2.2341685215971716E+00   2.0523961003133810E+00   1.6707531977994625E+00   1.5539465168300131E+00   1.9661198291155357E+00   1.7829664564846679E+00   1.7033614619309021E+00   1.8183333197526874E+00   1.7510609312830465E+00   2.1385346333875912E+00   1.8090406330903028E+00   1.4489974966563679E+00   1.3692238855567302E+00   1.7332015227363389E+00   1.4786994266933549E+00   1.5365772675347906E+00   1.6879597541107267E+00   2.3800408091870029E+00   2.2894483150497851E+00   1.6126132618330831E+00   1.3147967964848020E+00   9.0251006358898189E-01   5.8152823309843116E-01   6.7014921017946039E-01   4.7897744467519759E-01   4.7635623676269295E-01   5.0887725281860285E-01   5.0930799534941384E-01   4.0107733235382137E-01   3.9967573824668312E-01   3.9124206781440196E-01   3.3269201965505962E-01   3.7136789336202686E-01   3.1428008352772274E-01   3.4061725959795525E-01   5.5101110565982403E-01   5.1079670449359638E-01   8.0803340243729505E-01   1.0231359383460998E+00   1.1486602568578195E+00   7.2362688108868689E-01   6.9412324003821169E-01   9.3369517466539675E-01   9.0759089952659544E-01   6.0813831747178992E-01   6.3917305707334937E-01   5.6994344292176702E-01   5.6351742167476571E-01   4.4246340864649980E-01   4.5792396023013748E-01   4.7128324809781780E-01   6.4881885606443357E-01   5.1967469551584677E-01   4.3026450398563837E-01   4.8214018062806097E-01   4.1800616805170404E-01   5.9034332180626659E-01   4.5301270345424299E-01   5.8204369221616159E-01   5.9037880137331833E-01   4.9545804771052449E-01   4.5839476878745972E-01   6.0274141318453722E-01   5.5104137970765177E-01   5.3026212049682997E-01   6.6359348095287773E-01   4.5801711777210946E-01   3.5538195234931735E-01   2.7333051077097986E-01   2.7467792332023300E-01   3.2343028279280889E-01   2.7294234489334473E-01   3.1660664949245210E-01   3.4234954019654007E-01   3.1534825086433071E-01   2.6836953147888643E-01   3.1387848475825936E-01   3.0765697078050719E-01   2.6838268794317660E-01   2.7531567260060957E-01   3.2719644698834138E-01   3.0268219813230407E-01   2.7206013653034383E-01   2.9175410843553107E-01   2.9407972876307492E-01   3.0300873671428019E-01   3.2959924613141839E-01   2.6933403610484102E-01   2.3394785496404014E-01   2.3320050714631355E-01   2.5510861557130582E-01   2.4754301500241069E-01   2.5356557795706441E-01   2.4138022583479427E-01   2.1421089102317295E-01   2.1019587826740060E-01   2.2402152496788880E-01   5.3467156537339766E-01   5.1116066237522584E-01   6.4834709373969845E-01   7.6977899021120999E-01   3.6194382629635302E-01   3.7144194022639282E-01   2.7578637707573317E-01   2.9965226837610431E-01   3.0598196227504532E-01   6.6459926551232140E-01   4.3265693617805780E+00   6.2566951344569433E-01   5.0133244695894588E+00   5.0434497332156365E+00   7.6181408632447278E-01   5.1608383121089965E+00   7.9133817317130561E-01   5.3041339758788144E+00   8.2647705647774194E-01   8.2282229022667197E-01   5.2867242844347873E+00   7.7637416589474528E-01   5.1191176498944797E+00   4.4086806226866342E+00   5.6069849172109221E-01   3.6037740004678178E+00   5.2991310037823647E+00   2.9710489700757421E+00   4.7880249971928762E-01   2.9297843442804026E+00   5.1217068361227536E-01   4.4714190157527367E-01   2.6915164094928503E+00   4.7989174897593090E-01   2.4631343288660807E+00   3.8413118885703101E-01   4.3114374414376244E-01   3.8587280482923447E-01   3.7946743861610327E-01   2.4308248602160996E+00   3.8158619412415490E-01   4.2023900909423817E-01   3.8550083061230094E+00   7.5317808834667910E-01   4.8932203728321531E+00   5.3674519170997739E+00   9.3523905604768365E-01   6.8903662875695391E+00   1.3360357943377916E+00   1.3190481674694952E+00   4.7910834277868580E-01   4.6478244053297496E-01  -1.9794161233168543E+00  -1.2449851881866167E+00  -1.3247718861476818E+00  -9.2120750518175532E-01  -5.2148543823248383E-01  -6.4615656983947856E-01  -5.4684605445645229E-01  -5.7236236709995714E-01  -5.9500801880102872E-01  -1.2233131517289302E+00  -4.9153273208252191E-01  -1.9187695758399612E+00  -1.4573151671537798E+00  -9.7202833489594387E-01  -4.3330274729158769E-01  -1.0719137699165351E+00  -1.1663891670667315E+00  -7.9514659494364204E-01  -6.1101045653657704E-01  -9.5683292467655656E-01  -7.8376385665570114E-01  -7.1412743183115679E-01  -1.3089744300308870E+00  -6.7995444615815759E-01  -1.2596216576094978E+00  -1.1572695141659606E+00  -6.3833394106759878E-01  -5.8639930306498445E-01  -5.8329610981692881E-01  -1.5335534023414312E+00  -2.1001829678848911E+00  -5.1686858748487352E-01  -1.2964756013383700E+00  -4.6074689911203914E-01  -1.1033502663188055E+00  -1.1600279413133345E+00  -8.5076477704211106E-01  -7.2781776393141018E-01  -1.6107699961567883E+00  -1.2318560113402839E+00  -1.2012705152461098E+00  -8.3339251887339472E-01  -5.8368899912322625E-01  -5.8717841093194945E-01  -1.1345941781116722E+00  -6.0470240125997643E-01  -5.6322091301037647E-01  -5.6265638480377322E-01  -1.2329585407164079E+00  -1.2850112858729197E+00  -5.1798164908561428E-01  -9.7939262212906897E-01  -1.0183498251745011E+00  -1.5508179434381988E+00  -1.5335682375781807E+00  -2.0613620728896835E+00  -5.9852786800464908E-01  -6.0611188159992369E-01  -1.3077235017071676E+00  -1.1023208497452084E+00  -5.5691989449834589E-01  -4.5640747030917694E-01  -1.4421896332069712E+00  -1.0579308044672289E+00  -5.9432261396206121E-01  -9.9035234179576292E-01  -5.8553009568142944E-01  -5.6778856653619258E-01  -1.6808917125084821E+00  -1.9355206174648665E+00  -1.6711063546743721E+00  -9.4959707301930951E-01  -1.7063721571696393E+00  -1.8644058427145085E+00  -1.2289514109929802E+00  -1.7622421576105913E+00  -1.6811518652662092E+00  -1.7680460781355531E+00  -1.7202815142218368E+00  -9.7659781437352489E-01  -5.7357029718312558E-01  -1.6028756818711942E+00  -8.7291066123419447E-01  -4.8300095731185588E-01  -1.0833832491416167E+00  -8.9717329507999155E-01  -5.1219319340377978E-01  -2.2967834375616816E+00  -8.2104475972689706E-01  -1.0219059726887452E+00  -8.1027490766182042E-01  -4.3826696978437851E-01  -4.9290022350780094E-01  -1.0351744622285100E+00  -1.0164935662313033E+00  -7.4970575043760024E-01  -1.3229978510639913E+00  -1.1356543077840640E+00  -6.3892721772296024E-01  -4.7348464505842597E-01  -4.7318782428781203E-01  -6.3061015216107419E-01  -6.6554658695089075E-01  -1.2389622625548757E+00  -1.5211206392702488E+00  -9.4017650819269527E-01  -9.4232611754211770E-01  -7.8804262587880258E-01  -1.1926023422145504E+00  -1.3964885036691903E+00  -5.8088769246843552E-01  -8.6236586395774495E-01  -6.3682256435032181E-01  -7.7885101442641613E-01  -5.6380686180643003E-01  -7.8034956600343985E-01  -1.7114249689076908E+00  -2.0480101190348563E+00  -1.0492964653891130E+00  -5.3697185423203331E-01  -9.4997349813735932E-01  -9.6100004400247929E-01  -5.7345523500895490E-01  -1.0845794428287583E+00  -1.7704902089291144E+00  -1.2414753448510623E+00  -9.7462564744707247E-01  -5.9812357394038707E-01  -1.0561465119788731E+00  -5.9277084413740688E-01  -1.6018637670425306E+00  -9.2096326169525411E-01  -9.9932653757021872E-01  -4.5910889257960796E-01  -5.8141277049487250E-01  -6.8134884447174449E-01  -1.0864610774874970E+00  -6.2814511211297153E-01  -5.3881136439110500E-01  -1.6859947083702864E+00  -5.5705313419327718E-01  -1.0889627648825129E+00  -1.4279327412258787E+00  -5.8761590322020729E-01  -1.4666209996082591E+00  -1.7593796511283275E+00  -5.9232486953650321E-01  -6.3295382943165612E-01  -1.6309744110330902E+00  -5.8093510501694268E-01  -1.4957239396840869E+00  -1.6923108064222101E+00  -6.1741223523433231E-01  -5.0220759730361653E-01  -8.7372594178897600E-01  -8.1026453727892123E-01  -5.7465127228268598E-01  -1.3303515209271013E+00  -1.2198700177017958E+00  -6.0598151913194487E-01  -1.7230279524258305E+00  -1.3101424350169846E+00  -1.1932308487158065E+00  -5.8951104941464172E-01  -5.0089611781268173E-01  -8.3187192996326997E-01  -1.1406803940100518E+00  -1.4968185167371471E+00  -6.1244693736238709E-01  -1.6578591052204672E+00  -5.6319878586940486E-01  -5.6371410034034586E-01  -7.7796780207697414E-01  -1.8064580267095052E+00  -4.8562263532849403E-01  -6.8740008205338310E-01  -1.0075222924380314E+00  -1.1759181317148721E+00  -1.1479755033580452E+00  -1.1743092900642940E+00  -5.0455980001920564E-01  -1.0402082004713422E+00  -1.2356498419222817E+00  -7.7539910762822140E-01  -1.0239687150632704E+00  -1.1246898632772346E+00  -9.7774398712687838E-01  -6.5726926988331147E-01  -1.0701737797902315E+00  -2.0787419966627825E+00  -5.2946563550204639E-01  -1.1367336403465509E+00  -1.1476489699036134E+00  -1.7030064265581970E+00  -5.4403438000056703E-01  -5.5769403122955719E-01  -1.2995339930351715E+00  -5.9079485299955281E-01  -9.0100583108876009E-01  -1.0766722382255880E+00  -1.1188377003519203E+00  -1.3680877202491639E+00  -1.4163485349144356E+00  -8.8883982906621561E-01  -6.8934906079505853E-01  -7.3173217226759257E-01  -6.0897851539968373E-01  -1.4568905778147276E+00  -1.2422025360217555E+00  -1.2736858609496364E+00  -1.0743179745225016E+00  -6.5656209915771446E-01  -2.0025558470968394E+00  -6.0165588403522818E-01  -5.8453498986707897E-01  -1.9983953494278315E+00  -2.0974040664790388E+00  -1.2862833590447325E+00  -1.7850716450030188E+00  -1.0219298275562025E+00  -7.8319927278686108E-01  -1.2420521913844313E+00  -6.3806786546137728E-01  -1.5768713715081855E+00  -6.0839397548416307E-01  -5.0985255593478862E-01  -7.2215844372697025E-01  -5.1235005116332344E-01  -7.5959695621047407E-01  -1.3032010705553789E+00  -1.0051505496730608E+00  -1.7725074933621443E+00  -9.1776607301974844E-01  -2.1780860583419126E+00  -5.4758789657419660E-01  -7.8522089337354772E-01  -9.3376060667604877E-01  -5.1759459011231401E-01  -5.9473098537636349E-01  -9.3819919680974329E-01  -5.9559727398992890E-01  -1.0057293010439110E+00  -1.2421693835859824E+00  -1.3453486379256203E+00  -1.1959295284789566E+00  -1.0426866874478580E+00  -9.4994570071117757E-01  -1.2367598798122494E+00  -1.1370983596105326E+00  -8.0494332740947305E-01  -1.2142047899929045E+00  -1.4721870189767874E+00  -1.2495770166777742E+00  -1.2001308163902638E+00  -1.1730617631584059E+00  -1.2789380508356964E+00  -1.2506324767098318E+00  -8.2730793641370093E-01  -1.0548768154034363E+00  -6.1529480965078898E-01  -1.1279546215633458E+00  -1.3738526465457619E+00  -9.6913298882077015E-01  -1.8014517584799061E+00  -5.7370225930261709E-01  -1.6950141035989086E+00  -7.0236788908285186E-01  -2.1104011494703929E+00  -6.0356188138137801E-01  -1.4481924125543535E+00  -4.3838456450322616E-01  -5.3712121252773992E-01  -5.5625989171621415E-01  -5.8784902759918967E-01  -4.7023569243860613E-01  -9.5112236342006118E-01  -1.0020195339434925E+00  -2.5556905821000870E+00  -4.3178075934074528E-01  -8.4973499759653248E-01  -1.1935450447214846E+00  -5.0286064544483910E-01  -1.3089086954504148E+00  -1.8641942671643152E+00  -1.4638313118317225E+00  -5.9000606887106044E-01  -4.4520880899875903E-01  -9.9449563813754027E-01  -9.4230663653072777E-01  -5.3808484336993534E-01  -9.5533076296929542E-01  -5.5897225384999205E-01  -4.8834699347722027E-01  -1.5025646875673990E+00  -1.2538501120725780E+00  -4.2805355329600336E-01  -5.4996225397770682E-01  -5.8396982724202573E-01  -1.5855087634833676E+00  -1.0103526835392793E+00  -9.3266288085935978E-01  -9.2062373799697761E-01  -1.2843296752787310E+00  -4.9738687777911189E-01  -5.6878768369317489E-01  -8.0563488925280158E-01  -1.7372843405714853E+00  -5.5941426034911657E-01  -5.7620671921138411E-01  -1.6692723105371949E+00  -1.9848545014068926E+00  -6.3801569212354148E-01  -1.1861712823504404E+00  -7.4533405473873926E-01  -1.7165423849407691E+00  -1.9765797938904084E+00  -7.1789893623330903E-01  -1.1949396167747739E+00  -5.2416473634366267E-01  -1.0614967850359918E+00  -5.8746904037626491E-01  -7.3251625108978202E-01  -9.7170239858571095E-01  -1.2929303420888467E+00  -1.7153276219454276E+00  -9.7578663933395360E-01  -1.7498164072294624E+00  -5.8432588972626032E-01  -1.6976152935292435E+00  -1.0163971438413824E+00  -8.1238787785215560E-01  -8.5358959601713225E-01  -1.2163448267226245E+00  -7.2385139738660131E-01  -4.7545765070740387E-01  -4.5110764779767459E-01  -5.1802782943825976E-01  -1.5085953815353852E+00  -5.8972243276687941E-01  -1.8790724368652687E+00  -8.5953284677833819E-01  -5.0350475312783893E-01  -6.0489132494637632E-01  -9.3956645325098187E-01  -6.4330957595134775E-01  -4.2647750444669452E-01  -1.9420239983252101E+00  -1.5596482981166648E+00  -1.0305215552984517E+00  -4.4303578621440143E-01  -1.3322220527521775E+00  -5.3087404448829500E-01  -5.5563523713964857E-01  -8.8843455939477201E-01  -8.1113154395340514E-01  -1.0968985166422456E+00  -1.1143039700119937E+00  -4.5971619908512146E-01  -4.9323910219039024E-01  -1.2388187747630710E+00  -2.1176314537379315E+00  -1.2628529359185112E+00  -1.9170355577415348E+00  -2.5326622391244844E+00  -4.3476855612074244E-01  -8.0043692056624194E-01  -1.4502505141731796E+00  -1.7827334596848754E+00  -2.0762421466995931E+00  -1.1739547405736348E+00  -1.0887369336200881E+00  -1.3154073489952480E+00  -1.1673534262716072E+00  -8.5182997824819107E-01  -1.0991421480279475E+00
  0.0000000000000000E+00   0.0000000000000000E+00   0.0000000000000000E+00   0.0000000000000000E+00   0.0000000000000000E+00   0.0000000000000000E+00   0.0000000000000000E+00   0.0000000000000000E+00   0.0000000000000000E+00   0.0000000000000000E+00   0.0000000000000000E+00   0.0000000000000000E+00   0.0000000000000000E+00   0.0000000000000000E+00   0.0000000000000000E+00   0.0000000000000000E+00   0.0000000000000000E+00   0.0000000000000000E+00   0.0000000000000000E+00   0.0000000000000000E+00   0.0000000000000000E+00   0.0000000000000000E+00   0.0000000000000000E+00   0.0000000000000000E+00   0.0000000000000000E+00   0.0000000000000000E+00   0.0000000000000000E+00   0.0000000000000000E+00   0.0000000000000000E+00   0.0000000000000000E+00   0.0000000000000000E+00   0.0000000000000000E+00   0.0000000000000000E+00   0.0000000000000000E+00   0.0000000000000000E+00   0.0000000000000000E+00   0.0000000000000000E+00   0.0000000000000000E+00   0.0000000000000000E+00   0.0000000000000000E+00   0.0000000000000000E+00   0.0000000000000000E+00   0.0000000000000000E+00   0.0000000000000000E+00   0.0000000000000000E+00   0.0000000000000000E+00   0.0000000000000000E+00   0.0000000000000000E+00   0.0000000000000000E+00   0.0000000000000000E+00   0.0000000000000000E+00   0.0000000000000000E+00   0.0000000000000000E+00   0.0000000000000000E+00   0.0000000000000000E+00   0.0000000000000000E+00   0.0000000000000000E+00   0.0000000000000000E+00   0.0000000000000000E+00   0.0000000000000000E+00   0.0000000000000000E+00   0.0000000000000000E+00   0.0000000000000000E+00   0.0000000000000000E+00   0.0000000000000000E+00   0.0000000000000000E+00   0.0000000000000000E+00   4.1867397843230475E-01   4.4391195448882059E-01   7.0361001253557587E-01   4.4827793804543314E-01   3.7950063515504123E-01   3.9748152031832340E-01   5.5804488737990954E-01   3.2306136873837543E-01   3.0694679614143300E-01   2.6821025911678259E-01   2.9459475331447244E-01   2.3882972754308704E-01   2.7829465345573662E-01   2.6080701182737959E-01   4.4051165270681020E-01   3.7832600315399684E-01   6.4155012775306186E-01   7.7353997916701456E-01   1.1560674723004851E+00   8.3598289995413588E-01   7.2789166257580451E-01   6.5320756239358668E-01   9.0956774587122191E-01   5.6319905040521767E-01   5.2901066996986135E-01   4.2191067798088361E-01   3.8837885304666525E-01   3.8424916038108237E-01   6.1523050745888463E-01   4.5377928359047426E-01   4.6380217390927592E-01   5.8345821675740861E-01   3.8019799408913135E-01   4.7901942891089044E-01   5.5657778352811427E-01   4.5039482286914051E-01   7.2892133947282078E-01   6.9280548722943969E-01   8.8181601705104229E-01   7.2061422477980019E-01   5.1954413225417084E-01   4.2130124051913048E-01   4.9960939425678524E-01   5.1860838789246899E-01   6.8794979515493770E-01   5.9388188866366087E-01   4.7119432404644340E-01   3.4281987183999857E-01   2.1106443394197008E-01   2.1942408352415238E-01   3.0884561924412113E-01   2.4694091926325110E-01   2.1432976244325930E-01   1.9990598639837473E-01   2.4821378698832164E-01   2.1085057833973286E-01   2.0865895479838523E-01   2.5878031287205605E-01   2.6183928039011761E-01   2.3927433800069187E-01   1.9351938413367908E-01   1.8046512199651057E-01   2.2815529288735983E-01   2.0320348542833111E-01   1.9281575282964075E-01   2.0251094942931999E-01   1.9418283812595274E-01   2.3372698903285760E-01   2.1086671267267396E-01   1.6945399586748100E-01   1.6189223109834097E-01   2.0545239683581248E-01   1.7233385992829917E-01   1.7692256226373804E-01   1.9238074962416715E-01   2.7191739739102727E-01   2.5811986715426805E-01   1.9181898760076366E-01   1.5785230252074761E-01   7.7918515338740085E-02   5.7711880960271966E-02   6.7919835882738186E-02   5.2236548265026841E-02   5.0631437276085961E-02   5.1774438336336708E-02   5.3327476534999106E-02   4.3000622594496177E-02   4.3778685387718320E-02   4.1538712538178944E-02   3.7467007824066909E-02   4.1555701693987111E-02   3.4915762845321378E-02   3.6975339535487151E-02   5.8868058340119482E-02   6.0053011604881065E-02   1.0111603348879948E-01   1.0460185205470751E-01   1.5165074059958428E-01   8.9787732966936415E-02   8.1749116327171398E-02   9.0435316001682239E-02   9.4077567378695715E-02   6.6102664451017451E-02   6.6383309137997670E-02   6.5271988809801590E-02   6.6936886409050211E-02   5.2258865863132206E-02   5.1948951040604284E-02   5.3583358203796935E-02   8.2968713010191306E-02   7.3829423950008202E-02   5.8221141411389468E-02   6.2980321621934260E-02   5.3893362346816950E-02   8.1718151955916266E-02   6.5828988206074204E-02   1.0118535861779730E-01   1.0074527206802092E-01   8.5707997551947454E-02   7.3710887397903491E-02   9.8704913378760209E-02   9.1424141069594747E-02   9.2462935233358606E-02   1.2458405336282903E-01   7.3247043447352569E-02   5.3996599467042758E-02   3.3368127989989844E-02   3.3462435000499745E-02   3.8304297474916489E-02   3.2983695115960263E-02   3.6740992298732650E-02   4.0121437705368294E-02   3.6522935578550290E-02   3.1238765819968876E-02   3.5587642589938989E-02   3.5005089978925062E-02   3.0546325154646548E-02   3.1234477874227770E-02   3.6178459157145938E-02   3.3672441213486365E-02   3.0383422210367453E-02   3.2411079641339602E-02   3.2159926491900269E-02   3.3116853085463360E-02   3.5610910756632981E-02   3.1468193110496048E-02   2.7280837357609347E-02   2.7291246734557476E-02   2.9831997871857648E-02   2.8445417443105733E-02   2.9180627656437367E-02   2.8658550079178079E-02   2.5776794657991084E-02   2.5239703960474709E-02   2.7026921809516071E-02   8.2440876574989594E-02   7.2948860494346818E-02   1.1145826808226494E-01   1.5264096907834529E-01   5.4871829209203263E-02   5.5557601743919480E-02   3.4097713033781701E-02   3.6939110338869673E-02   3.6994454880024834E-02   6.0380058044266341E-02   3.8594836486381950E-01   5.8279597220845157E-02   4.2252580368785597E-01   4.2049726553428096E-01   6.5708715044812793E-02   4.3151513562493887E-01   6.8661617382789891E-02   4.4884802197424095E-01   7.3412872411459051E-02   7.4412023044275868E-02   4.5220664912006570E-01   6.9773238974094515E-02   4.3712839428819694E-01   4.2450446440728773E-01   5.4899357549821247E-02   3.6157340324109305E-01   5.3691413612419869E-01   3.1044632965763536E-01   5.1388233101118716E-02   3.3728915417117322E-01   5.7724420018614671E-02   5.1139510603174405E-02   3.2291080677894402E-01   5.8642551801165635E-02   3.0145292978059329E-01   4.6434056413303094E-02   5.3210262686006787E-02   4.8142361671694361E-02   4.4977313633869052E-02   2.9086516059104423E-01   4.6610382540957299E-02   4.9662152033122055E-02   4.5107660432483448E-01   7.8890584379979048E-02   6.1130207439037865E-01   5.9392308825801754E-01   9.5708614507784298E-02   6.9069948025467243E-01   1.1447122473565834E-01   1.4036697765235198E-01   5.0210174377299285E-02   4.8599983307408813E-02  -1.7589908219328182E-01  -1.3951060473380927E-01  -1.3422713676775358E-01  -1.1975413662835749E-01  -6.2053907627714990E-02  -7.7210995569485227E-02  -6.4695553406202144E-02  -6.4530041055642598E-02  -6.7979068878608634E-02  -1.5282556955397938E-01  -5.7039146026606001E-02  -2.8901477411656751E-01  -2.2739145497800745E-01  -1.4586559334776361E-01  -5.1363366152310186E-02  -1.7199002659728660E-01  -2.2045569241967317E-01  -1.2490384648039717E-01  -6.6779177780883756E-02  -1.0978518299504798E-01  -8.4169806608569805E-02  -7.9512910732875114E-02  -1.2807947685080090E-01  -7.4516493356996880E-02  -1.2128693647685387E-01  -1.2586043692044391E-01  -7.4811224830685280E-02  -6.8364150046782923E-02  -7.0554479925330191E-02  -1.6969202462795932E-01  -2.3885288713685937E-01  -6.0247614167254347E-02  -1.7578056345760706E-01  -5.4805452744679149E-02  -1.5902225080868460E-01  -2.0588952238275154E-01  -1.3462710201774569E-01  -7.9610095591347144E-02  -1.4797035195331973E-01  -1.3249391757404116E-01  -1.2052535671420739E-01  -8.9403070891826031E-02  -6.4727764956079611E-02  -6.9553071335479805E-02  -1.2945780609451785E-01  -7.3141432821868732E-02  -6.6635245177094168E-02  -6.4127228638005213E-02  -1.2650012341490233E-01  -1.5035991900262524E-01  -6.0154983109901000E-02  -1.0231554460086595E-01  -1.0768715926638700E-01  -1.3955679813542532E-01  -2.1773412354921570E-01  -2.5784745324309294E-01  -7.1443201230859066E-02  -6.7503703084615785E-02  -1.4063618207267023E-01  -1.2610908829730866E-01  -6.4506717819365123E-02  -5.3964035470525328E-02  -1.2864949557468067E-01  -1.5460081816312610E-01  -6.7734545933563692E-02  -1.0348231422864554E-01  -7.0283606264240947E-02  -6.4272054057985098E-02  -1.7633577115546872E-01  -2.4262934407335865E-01  -1.4084186566127926E-01  -1.2673246228137416E-01  -1.4570946942226043E-01  -2.1384761945961794E-01  -2.3093384543180900E-01  -1.5073557932914250E-01  -1.4016587420657067E-01  -1.4961605693099966E-01  -1.4383848080276440E-01  -1.1242996800788277E-01  -7.0354827906549955E-02  -1.8773313853846954E-01  -1.4043292522619591E-01  -5.6484868895544299E-02  -1.5126090382003821E-01  -1.0763702047992653E-01  -5.8974263999752620E-02  -2.3023303760476535E-01  -1.0048429372960430E-01  -1.5013224535973146E-01  -9.6955031720936780E-02  -5.2617575673361512E-02  -5.7444660558857739E-02  -1.7287027397039584E-01  -1.7318259206305756E-01  -1.1427422428404703E-01  -2.4297332250518108E-01  -1.9796088785070087E-01  -7.0795954708249759E-02  -5.6257303952706207E-02  -5.5233595092270035E-02  -7.4868149749136012E-02  -7.7984995238673929E-02  -1.2131249853524750E-01  -1.6293062271684222E-01  -1.1413437665081227E-01  -1.3741999798622132E-01  -9.7695642715223505E-02  -1.2896313377424090E-01  -1.9277996406395098E-01  -6.9004690681561190E-02  -1.3759396430603604E-01  -7.4195626035572379E-02  -9.4504450040425514E-02  -6.6729988638778215E-02  -8.3898152618656352E-02  -1.4988541029373675E-01  -2.4270245265846438E-01  -1.2218904768106870E-01  -6.1528423556091984E-02  -9.9243289478577454E-02  -1.2637065516164434E-01  -6.4682449667777336E-02  -1.8923586969597342E-01  -1.8412346850961187E-01  -1.3875504125195467E-01  -1.0337065729497524E-01  -6.5388780543311098E-02  -1.4912158032970269E-01  -7.1688927531333921E-02  -1.4160528089945090E-01  -1.0551633866735162E-01  -1.7194617241898624E-01  -5.4461502993232165E-02  -6.6344827557314537E-02  -7.4223358944165735E-02  -1.5779784697394295E-01  -7.5463953835381292E-02  -6.3964215023707915E-02  -1.4963484132638138E-01  -6.3136076637085897E-02  -1.1154862289502349E-01  -1.3624507045971715E-01  -7.0057087655760589E-02  -1.5603100303206377E-01  -1.4725046194416108E-01  -7.0889760331886847E-02  -7.4304866053858595E-02  -1.3963361472885247E-01  -6.5973729245472179E-02  -2.2459034508011183E-01  -1.4113629133044370E-01  -7.0115113096463857E-02  -5.8620283234988198E-02  -1.1307127263521310E-01  -8.8151669040487268E-02  -6.6036492832217894E-02  -1.2946885904401528E-01  -1.2035647062985103E-01  -6.7420007864053763E-02  -2.3176396014581474E-01  -1.2036757440626752E-01  -2.1766093481900994E-01  -7.1819725307247659E-02  -5.7592863432354993E-02  -9.8689292363368555E-02  -1.8514683785220654E-01  -1.8224555404582704E-01  -7.1120837566796768E-02  -1.8320968200876295E-01  -6.8409419249334927E-02  -6.3550451941974631E-02  -1.2153425378968283E-01  -1.6277404406936513E-01  -5.6346259645106853E-02  -7.5314081788370249E-02  -1.4966861371257226E-01  -1.1432865638082479E-01  -2.1605950064655779E-01  -2.0396337850644938E-01  -5.8931524547764819E-02  -1.6501910481599397E-01  -1.5223082563514090E-01  -9.2170067142493692E-02  -1.4750867592369019E-01  -1.2097469975741230E-01  -1.0555966662183532E-01  -7.2459630449558207E-02  -1.5572864894731286E-01  -2.2158105153684385E-01  -6.1788736680269712E-02  -1.2994565217547482E-01  -1.6176631138141842E-01  -1.4380377268519978E-01  -6.3217491513098231E-02  -6.2116842062963910E-02  -1.7021355682473299E-01  -7.2704187590585431E-02  -9.5445276040110952E-02  -1.5389891663981728E-01  -1.1661130737824683E-01  -1.2347955649787543E-01  -1.6105139617186773E-01  -1.4158073698687657E-01  -7.7198650456461682E-02  -8.1673051846737454E-02  -6.9317906589173708E-02  -1.7126450834905754E-01  -1.4086147683024045E-01  -1.2823615243527708E-01  -1.7183190676826790E-01  -7.8186598623378928E-02  -2.0353933416387021E-01  -6.6109763130886234E-02  -6.4867693181048292E-02  -2.7803754228494121E-01  -1.8465932916076072E-01  -1.3507597121926926E-01  -1.5106860363674210E-01  -1.1693740472464334E-01  -8.3524470521478211E-02  -1.3658811451491620E-01  -6.9289910410543998E-02  -1.3438254980617495E-01  -6.6487587185396657E-02  -5.8672067133466829E-02  -7.9726319171168097E-02  -6.1051854405459877E-02  -8.2251199591130308E-02  -1.3255784819110780E-01  -1.0313602168308372E-01  -2.1312314209367089E-01  -1.0696692278301879E-01  -2.8140450969252895E-01  -6.2197754063898811E-02  -9.5260256922418865E-02  -1.0643694081341977E-01  -6.0231194304371301E-02  -6.8147268500447930E-02  -1.2183845095185533E-01  -6.6147840277958739E-02  -1.0522834003051346E-01  -1.3458223186658641E-01  -1.3727944511367593E-01  -1.5155131908749522E-01  -1.1958665070306830E-01  -1.0838378728993088E-01  -1.2963341150633387E-01  -1.2626092155548393E-01  -8.6384571228123402E-02  -1.3475493283146484E-01  -2.2536081293911547E-01  -1.3849584951111801E-01  -1.6515608096534543E-01  -1.2709248225297712E-01  -1.2760052307256370E-01  -1.2093188942254612E-01  -1.3126282042947149E-01  -1.6014823919512458E-01  -7.2467786953559543E-02  -1.3211070451485532E-01  -1.2872976224833704E-01  -1.0303016711582730E-01  -1.7922448435297608E-01  -6.6689707034376683E-02  -1.4798596769454622E-01  -7.6876414734982731E-02  -2.4947987839793420E-01  -7.2783545603547620E-02  -2.3090029697288386E-01  -5.1937095305846781E-02  -6.3563878718596922E-02  -6.8009914521316064E-02  -6.5977454595838828E-02  -5.5302164760779100E-02  -1.4325198279830223E-01  -1.0518176837518360E-01  -2.2998871249613342E-01  -5.1916976061160899E-02  -1.0455369548435331E-01  -1.3765452250355636E-01  -5.8364762979608187E-02  -2.3006988031811260E-01  -2.9246652145598590E-01  -2.8287885821769537E-01  -7.0955642120809043E-02  -5.3625012011753972E-02  -1.4883274047974432E-01  -1.5571188635374691E-01  -6.2406431922851315E-02  -1.5562578278777700E-01  -6.8932916778075490E-02  -5.7006910191260814E-02  -1.6714045392075200E-01  -1.5231996324492092E-01  -5.0768741412443717E-02  -6.5033366748559487E-02  -6.8175666798067955E-02  -1.4381521310071577E-01  -1.1461749606456416E-01  -1.2247323607669819E-01  -1.1948969234052528E-01  -2.4056395912540104E-01  -5.7719856080084259E-02  -6.4409665043223610E-02  -1.2536409141259069E-01  -1.4670994749817812E-01  -6.7446481228576022E-02  -6.7616027931706860E-02  -1.8679787979599755E-01  -2.3554245443396973E-01  -7.6459723589629283E-02  -2.2548917281279340E-01  -1.1217109764681168E-01  -1.4255094910320587E-01  -2.8628700620711489E-01  -7.9712092369564627E-02  -2.2618429222536959E-01  -6.2342326964021887E-02  -1.7344173209910208E-01  -7.1118220914901595E-02  -1.1125931393849682E-01  -1.0163879875984559E-01  -1.3082442630170579E-01  -1.4250491244531302E-01  -1.4609579594359470E-01  -1.4884812236861625E-01  -6.5732715021558918E-02  -2.0628261781299548E-01  -1.3853349554323804E-01  -8.7097025332326827E-02  -1.0222200644637840E-01  -2.1554930157301277E-01  -1.1011936635479048E-01  -5.5557315660108110E-02  -5.3876418645670936E-02  -6.0323444462185405E-02  -1.3465173924085502E-01  -6.7355834742084661E-02  -1.6858951925380361E-01  -1.0416283252029533E-01  -5.8314279485181336E-02  -6.8899274352095433E-02  -1.1039352741136729E-01  -7.6921611442904159E-02  -5.1207110171584899E-02  -1.7328522929202719E-01  -1.3503383805274438E-01  -1.7441121099965318E-01  -5.2460442608347306E-02  -1.3423600363856564E-01  -6.3090100924911616E-02  -6.5745712373522502E-02  -1.1970277233692113E-01  -1.2803920825369683E-01  -1.9141859959302998E-01  -1.8791527331751609E-01  -5.4639957567916619E-02  -5.7241157779113469E-02  -1.5451706901879542E-01  -2.4108061969502564E-01  -2.3136816362699178E-01  -2.8552978374664639E-01  -2.6315557663946471E-01  -5.1527181058543897E-02  -1.2600426519204960E-01  -2.2451964646890454E-01  -1.4929583234708796E-01  -2.2355115473589110E-01  -2.1040910443615118E-01  -1.8616330508488479E-01  -1.7913008926385185E-01  -2.1989442076004168E-01  -1.3514229644903300E-01  -1.5901476848625692E-01
  0.0000000000000000E+00   0.0000000000000000E+00   0.0000000000000000E+00   0.0000000000000000E+00   0.0000000000000000E+00   0.0000000000000000E+00   0.0000000000000000E+00   0.0000000000000000E+00   0.0000000000000000E+00   0.0000000000000000E+00   0.0000000000000000E+00   0.0000000000000000E+00   0.0000000000000000E+00   0.0000000000000000E+00   0.0000000000000000E+00   0.0000000000000000E+00   0.0000000000000000E+00   0.0000000000000000E+00   0.0000000000000000E+00   0.0000000000000000E+00   0.0000000000000000E+00   0.0000000000000000E+00   0.0000000000000000E+00   0.0000000000000000E+00   0.0000000000000000E+00   0.0000000000000000E+00   0.0000000000000000E+00   0.0000000000000000E+00   0.0000000000000000E+00   0.0000000000000000E+00   0.0000000000000000E+00   0.0000000000000000E+00   0.0000000000000000E+00   0.0000000000000000E+00   0.0000000000000000E+00   0.0000000000000000E+00   0.0000000000000000E+00   0.0000000000000000E+00   0.0000000000000000E+00   0.0000000000000000E+00   0.0000000000000000E+00   0.0000000000000000E+00   0.0000000000000000E+00   0.0000000000000000E+00   0.0000000000000000E+00   0.0000000000000000E+00   0.0000000000000000E+00   0.0000000000000000E+00   0.0000000000000000E+00   0.0000000000000000E+00   0.0000000000000000E+00   0.0000000000000000E+00   0.0000000000000000E+00   0.0000000000000000E+00   0.0000000000000000E+00   0.0000000000000000E+00   0.0000000000000000E+00   0.0000000000000000E+00   0.0000000000000000E+00   0.0000000000000000E+00   0.0000000000000000E+00   0.0000000000000000E+00   0.0000000000000000E+00   0.0000000000000000E+00   0.0000000000000000E+00   0.0000000000000000E+00   0.0000000000000000E+00   2.5769108553010542E+00   2.7865310130226928E+00   4.4807749676926329E+00   2.8220104180693992E+00   2.4156365050870563E+00   2.4990053862182049E+00   3.5419655351434760E+00   2.0481454281068214E+00   1.9618281530843378E+00   1.7022328831297842E+00   1.8498027294615946E+00   1.4888638947268080E+00   1.7339916931654658E+00   1.6153154082173962E+00   2.7086282220127242E+00   2.2893295522851838E+00   3.6828621966503587E+00   4.5906588458911219E+00   6.5797341904340678E+00   5.3720436003489054E+00   4.9837117587746835E+00   4.2428086801586655E+00   5.9044745375076086E+00   3.8734642153236019E+00   3.6780078471791939E+00   2.8524016116807145E+00   2.6243233671271136E+00   2.5432662392617313E+00   3.8714216310622289E+00   2.8017691591117182E+00   2.7703224181754078E+00   3.4684616725944535E+00   2.3421577750695213E+00   3.0039413384328344E+00   3.2492758347638300E+00   2.5632298934316067E+00   3.7773300675099195E+00   3.7418419095174227E+00   4.7332381584810603E+00   4.1165436503718009E+00   3.0523600358118390E+00   2.4781683034469491E+00   2.9719678395598779E+00   3.1814643343475009E+00   4.3243610880518908E+00   3.6985704055833502E+00   2.7340009681409811E+00   2.0008323330842832E+00   1.3285263289302873E+00   1.3810892021302770E+00   1.9551738659385407E+00   1.5439467718892066E+00   1.3373056871073228E+00   1.2468986306329746E+00   1.5446140907696841E+00   1.3059082538113882E+00   1.2886868648309113E+00   1.5948815026691172E+00   1.6174101373016243E+00   1.4954950414169306E+00   1.2089541043423802E+00   1.1212080409786598E+00   1.4170003119263768E+00   1.2733604740978428E+00   1.2052706514726583E+00   1.2691621627482694E+00   1.2108098204307114E+00   1.4591744706071912E+00   1.3047830889946648E+00   1.0440868039834483E+00   9.9573092261276341E-01   1.2600254748815578E+00   1.0579240300927237E+00   1.0867336388147106E+00   1.1853516061195712E+00   1.6752406528133581E+00   1.5940407835364185E+00   1.1821253384682799E+00   9.7099687555454284E-01   4.7292222496745628E-01   3.6036497161704201E-01   4.4086929950289361E-01   3.3136116376805247E-01   3.1723801096693111E-01   3.3034015677776246E-01   3.4496192538806353E-01   2.7373427050872001E-01   2.7778218092837637E-01   2.6039689285437073E-01   2.3224831520367584E-01   2.6014778470068034E-01   2.1584637696249370E-01   2.2908788837849106E-01   3.6044881058904382E-01   3.6571982840482670E-01   5.6388724648119082E-01   6.7324647180167252E-01   1.1270103783819692E+00   6.2297407994619280E-01   5.4256361136319819E-01   6.1784818649073980E-01   6.7726313063438581E-01   4.3766815515947560E-01   4.4703368649325631E-01   4.4614653031382173E-01   4.5136826208554925E-01   3.4374003979879736E-01   3.4347372824018829E-01   3.5126471747733462E-01   5.2076350090755896E-01   4.6145581364841548E-01   3.5547124529119650E-01   3.8452754194052630E-01   3.3630024497347832E-01   4.7968080616369890E-01   3.7812919609893531E-01   5.2850503880151911E-01   5.8313049724719346E-01   4.9608732456324139E-01   4.5238963137162602E-01   6.2391918954667347E-01   5.8806240688037847E-01   5.6090388785560730E-01   7.7848221287812203E-01   4.2021644478886261E-01   3.1711490752343108E-01   2.1003825512403962E-01   2.0847795435764133E-01   2.3993336008669985E-01   2.0377877520433849E-01   2.2654951979721280E-01   2.4864471430690716E-01   2.2887250590793284E-01   1.9547159252748689E-01   2.2275306950499704E-01   2.2050804910669064E-01   1.9096718577057256E-01   1.9438221243517917E-01   2.2715350123069855E-01   2.1180891353755510E-01   1.8917298113267603E-01   2.0134378507306208E-01   2.0003000280883140E-01   2.0738637989047684E-01   2.2260355107887853E-01   1.9467070032688452E-01   1.6819797163268493E-01   1.6710566558718781E-01   1.8295285222490124E-01   1.7493024186355643E-01   1.7861438918836076E-01   1.7710057905835386E-01   1.5882171243760260E-01   1.5489103422136696E-01   1.6609720912863479E-01   4.6126897850284931E-01   4.1171324013605820E-01   5.9823962674067344E-01   7.4118092261948854E-01   3.1716645804288790E-01   3.2699542931485120E-01   2.1359247088507227E-01   2.3355859145174618E-01   2.2886118562425450E-01   3.7137593671943875E-01   2.4046814792744255E+00   3.6482300325253908E-01   2.6867257893022445E+00   2.6515841779826030E+00   4.0635369359521384E-01   2.7663192798359240E+00   4.3495657443488361E-01   2.9666183630717842E+00   4.8918008977147781E-01   5.0645252563280352E-01   3.0238209854150808E+00   4.5640732079729734E-01   2.8586848868751016E+00   2.5763316280147572E+00   3.3459951771863067E-01   2.1627421279984103E+00   3.1770378556853296E+00   1.8505086943371658E+00   3.0500756164647358E-01   2.0128154178196906E+00   3.4213476210845034E-01   3.0726261517604120E-01   1.9059016012863672E+00   3.4268091448082394E-01   1.7938938128212913E+00   2.7795126707139139E-01   3.1870753562735132E-01   2.8473384269892971E-01   2.6570819518287458E-01   1.7065677397549255E+00   2.7222873747784443E-01   2.8973811743794220E-01   2.6958844991036290E+00   4.7019930837884150E-01   3.6262767305187058E+00   3.5197570073351501E+00   5.3741728094025665E-01   3.8887624009487376E+00   6.7396296899903041E-01   7.4625557866465997E-01   2.9718098495395745E-01   2.9228518914374463E-01  -1.1201700425987398E+00  -8.8548664461423510E-01  -7.9425234106321474E-01  -7.5097963803915679E-01  -3.8615648195535546E-01  -4.8879056832623591E-01  -3.9872339176128807E-01  -3.9851059891655410E-01  -4.1880847318707071E-01  -9.0657015044326772E-01  -3.5425210160578968E-01  -1.6449296767411059E+00  -1.4761164006809704E+00  -8.6712189147260710E-01  -3.1500809554027143E-01  -1.0811053716006067E+00  -1.1833187100605103E+00  -7.4300014463706476E-01  -4.1690723921567741E-01  -7.2664530724065157E-01  -5.2851421361015649E-01  -4.9542729414072034E-01  -8.0628896206137735E-01  -4.6152025251370693E-01  -7.3609458450966214E-01  -7.7389382886386870E-01  -4.6211730102003618E-01  -4.2728466830167228E-01  -4.4112724883639559E-01  -1.0056433419514328E+00  -1.5348731700984446E+00  -3.7279508192089028E-01  -1.1061232182597349E+00  -3.3775025348181414E-01  -9.2836491213010530E-01  -1.1761533553024222E+00  -7.8114436659725461E-01  -4.9628924285336723E-01  -9.2884278188673208E-01  -8.3300174271549110E-01  -7.2091974360742395E-01  -5.6740835431485293E-01  -4.0360427122669812E-01  -4.2956280419038217E-01  -8.7476053016311139E-01  -4.6036345376356053E-01  -4.1563235712098662E-01  -3.9511919983843657E-01  -8.0521103425380758E-01  -8.9863395899270071E-01  -3.7373560794603783E-01  -6.5394236255814409E-01  -6.8271538332825976E-01  -8.5896259787474727E-01  -1.4142559385860103E+00  -1.5302300826531932E+00  -4.4576825930557906E-01  -4.2305437980161920E-01  -9.5079533059124122E-01  -7.6311308321266313E-01  -4.0298631585752459E-01  -3.3191004946993624E-01  -8.0156080624433768E-01  -9.2344041990323811E-01  -4.2445381748562977E-01  -6.1683756935333744E-01  -4.3530329548147761E-01  -4.0175777834495868E-01  -1.2259938943632618E+00  -1.6612233064080781E+00  -8.9557468403998219E-01  -7.8071903483839211E-01  -9.5289495171620808E-01  -1.2276109728640594E+00  -1.2472769247592184E+00  -1.0079403878017954E+00  -8.8386232938828369E-01  -9.8887306352081650E-01  -9.2210721306528531E-01  -6.7094022448828394E-01  -4.4284220798168661E-01  -1.2911562604964970E+00  -8.2605108201101529E-01  -3.4803026593070330E-01  -9.3393041727997739E-01  -6.3530113871078164E-01  -3.6224502138715037E-01  -1.2962540932551301E+00  -5.9796457028276828E-01  -8.5441442219193486E-01  -5.6885581579175282E-01  -3.2366653349239449E-01  -3.5264162028500345E-01  -1.0604941124327103E+00  -1.0174589066490682E+00  -6.6694932793888440E-01  -1.2591082962917897E+00  -1.2328585837152943E+00  -4.4424829274555450E-01  -3.4724665318237075E-01  -3.4046596264885021E-01  -4.6834830023128299E-01  -4.8267266162069522E-01  -7.3163743253012936E-01  -9.6876753644388403E-01  -6.6923976483906833E-01  -7.8705632461391151E-01  -5.7894460351729293E-01  -8.0053521219435442E-01  -1.2275941121090665E+00  -4.3052193302590314E-01  -8.0296143253501151E-01  -4.5787802303661135E-01  -5.5276901867792327E-01  -4.1160398766563183E-01  -5.2640123999874477E-01  -9.1444771257471280E-01  -1.6049694127412444E+00  -7.4265652415330341E-01  -3.7853980313149344E-01  -5.9522768498855616E-01  -7.7391807800366652E-01  -3.9922685902185484E-01  -1.1575594643859064E+00  -1.3109340482862923E+00  -8.8039252383644906E-01  -6.5016645112885652E-01  -4.0737115324835488E-01  -9.2847033351726660E-01  -4.4951857493991615E-01  -9.2636477476607149E-01  -6.3272509131681387E-01  -1.0004788585919693E+00  -3.3534041584905822E-01  -4.0878231495736700E-01  -4.5986010610844974E-01  -9.3058994928409344E-01  -4.7651101291772935E-01  -3.9843932099876656E-01  -1.0130933117550054E+00  -3.9352324087298529E-01  -6.6610269721597704E-01  -8.5695974477578629E-01  -4.3330437545939576E-01  -1.0685323975371843E+00  -9.5852446056484752E-01  -4.4069149420437226E-01  -4.5881210932632915E-01  -8.8812578179661072E-01  -4.1292826622730755E-01  -1.4604656732132999E+00  -8.9383916784230499E-01  -4.3905912487774218E-01  -3.6206239025876447E-01  -7.0702591779259316E-01  -5.5934174939730164E-01  -4.1315845526680228E-01  -8.1496651892003114E-01  -7.5396292184929281E-01  -4.2359477392156081E-01  -1.5438280283446995E+00  -7.5243222476916205E-01  -1.2142799757124823E+00  -4.5206222544657404E-01  -3.5405446281278968E-01  -5.7681558465500615E-01  -1.1670439451823318E+00  -1.2616421902857333E+00  -4.4521120866214448E-01  -1.2702297295175748E+00  -4.2683664363135382E-01  -3.9244080178054125E-01  -7.2453075164410330E-01  -1.0296021539255897E+00  -3.4992290093543565E-01  -4.6624952976615108E-01  -8.9141571613122605E-01  -6.9577277504789481E-01  -1.1598960831593739E+00  -1.1738941977531301E+00  -3.6154182955609487E-01  -1.0345663071111919E+00  -9.0548035610491562E-01  -5.4336057455108033E-01  -8.3464733435381211E-01  -7.4208766041505214E-01  -6.6957478469008058E-01  -4.4851351243553755E-01  -8.9848523788112444E-01  -1.4264511631607730E+00  -3.8230943276752444E-01  -8.8471035924601815E-01  -9.4720302895023478E-01  -9.2725862113194324E-01  -3.9537181069639793E-01  -3.8696376923141090E-01  -1.0697748394611268E+00  -4.5898645315848480E-01  -6.0778699881772624E-01  -9.3471933978791111E-01  -7.4074894013477344E-01  -7.6269161787963258E-01  -9.5835073724118292E-01  -8.1609672719290882E-01  -4.7976771578097122E-01  -5.1032309112226715E-01  -4.3593976011323921E-01  -1.1504597942387051E+00  -8.9600436654229221E-01  -7.6275967897586672E-01  -1.0855015480574874E+00  -4.9570354571383146E-01  -1.1438138289524320E+00  -4.1256732690393577E-01  -4.0351910889298770E-01  -1.6126968503105188E+00  -1.1805055274539231E+00  -9.1082519820176466E-01  -1.0057755087711517E+00  -7.8000439802033894E-01  -5.2395627597780414E-01  -8.6340670978103951E-01  -4.3290225286546602E-01  -8.3621078880482580E-01  -4.1581898408052553E-01  -3.5958385431843098E-01  -4.9699586360176262E-01  -3.7971598082692587E-01  -5.1480673497721119E-01  -8.5465084534364100E-01  -6.5838391360057313E-01  -1.4668387921638995E+00  -7.0578603679627938E-01  -2.0309323332432307E+00  -3.8886037249246558E-01  -5.6918929928683260E-01  -7.0417533054043258E-01  -3.7338304846343123E-01  -4.1957833962674057E-01  -7.6760663818704855E-01  -4.1350412515192347E-01  -6.7805515744361466E-01  -8.9700919519909594E-01  -8.0942267571352777E-01  -8.9814300488752907E-01  -7.1846378181440773E-01  -7.1356861335810051E-01  -8.2021962845815888E-01  -7.7118430504799451E-01  -5.4481372173795461E-01  -9.1146325182906374E-01  -1.4585138896117029E+00  -8.7732651476589285E-01  -1.0302693047608795E+00  -7.8314056976742563E-01  -8.0724377872236497E-01  -7.3266888117435947E-01  -7.7745151072674579E-01  -9.0101040606377558E-01  -4.4764079035088838E-01  -8.9138137057622235E-01  -7.8569904491583475E-01  -6.1245838452551682E-01  -1.2319875053639846E+00  -4.1674300397003550E-01  -9.8385571174542430E-01  -4.7756071371806980E-01  -1.5514606508452791E+00  -4.5046923087441326E-01  -1.5006618342779852E+00  -3.1871344654557759E-01  -3.9157883403680838E-01  -4.2809668551340635E-01  -4.1299536961262673E-01  -3.4046912550662134E-01  -8.5117777894625624E-01  -6.6977040770852991E-01  -1.3344348428736357E+00  -3.1972445770759700E-01  -6.2493693659284633E-01  -8.2853083175266184E-01  -3.6254846991289336E-01  -1.2205029890449157E+00  -1.6443391755944128E+00  -1.4055503951284716E+00  -4.4325814073664627E-01  -3.2966442889973829E-01  -8.8558057925343592E-01  -9.1515859380270381E-01  -3.8875217509869187E-01  -9.5510316045600840E-01  -4.3248730155080922E-01  -3.5064170939327916E-01  -9.9359957088927375E-01  -9.0654727788981204E-01  -3.1116277440429513E-01  -4.0083357967575289E-01  -4.2590350239094604E-01  -8.9385767726939491E-01  -6.8094341719606644E-01  -7.6288869452448982E-01  -7.4883682778348071E-01  -1.2703209425451785E+00  -3.5851397202987484E-01  -3.9741308472092218E-01  -7.2929132297058863E-01  -9.5855286028513609E-01  -4.1706511994199774E-01  -4.2225593975794007E-01  -1.0941630929247683E+00  -1.3726143175570658E+00  -4.8344853585670894E-01  -1.2102596362424372E+00  -6.5838990561189437E-01  -9.0628471507358566E-01  -1.6373383229086462E+00  -4.9661780859131449E-01  -1.2157714327410234E+00  -3.8800722836972917E-01  -1.0800668359327315E+00  -4.4487468591621443E-01  -6.4497877309025886E-01  -6.0314335666299468E-01  -7.7613704863921373E-01  -9.0603243711476267E-01  -8.6828175697094934E-01  -9.8497068065741167E-01  -4.0630778278944046E-01  -1.1615206064867478E+00  -8.5437967421117778E-01  -5.5390230288201270E-01  -6.0142587322235730E-01  -1.1227161911858845E+00  -6.4529875624687383E-01  -3.4047957823029323E-01  -3.3176339409737293E-01  -3.7345727147459190E-01  -8.3452375288501002E-01  -4.1501884896720398E-01  -1.0698121535364908E+00  -6.1746759380581062E-01  -3.5812004277027759E-01  -4.2480493757864646E-01  -6.5524516921867026E-01  -4.8676670216712625E-01  -3.1450206649626955E-01  -1.1024499364189357E+00  -8.4953482252474521E-01  -1.0460351868290809E+00  -3.2212238988461200E-01  -7.9555792318428509E-01  -3.9281215954498072E-01  -4.0544653951249399E-01  -7.3301592869285137E-01  -7.5987938854644888E-01  -1.1079631680586379E+00  -1.1971270522017043E+00  -3.3667143780551123E-01  -3.5552565332588654E-01  -9.1522602307961509E-01  -1.5394845173837766E+00  -1.4448405421426296E+00  -1.6404710549223658E+00  -1.4274987464231479E+00  -3.1607565213283134E-01  -7.4917504525558121E-01  -1.4594766499798837E+00  -9.8188357402208626E-01  -1.2714015069666116E+00  -1.1979523321570471E+00  -1.1505381585320935E+00  -1.1294516372283767E+00  -1.1809727701780515E+00  -7.8446820719977783E-01  -9.3046944628516304E-01
  0.0000000000000000E+00   0.0000000000000000E+00   0.0000000000000000E+00   0.0000000000000000E+00   0.0000000000000000E+00   0.0000000000000000E+00   0.0000000000000000E+00   0.0000000000000000E+00   0.0000000000000000E+00   0.0000000000000000E+00   0.0000000000000000E+00   0.0000000000000000E+00   0.0000000000000000E+00   0.0000000000000000E+00   0.0000000000000000E+00   0.0000000000000000E+00   0.0000000000000000E+00   0.0000000000000000E+00   0.0000000000000000E+00   0.0000000000000000E+00   0.0000000000000000E+00   0.0000000000000000E+00   0.0000000000000000E+00   0.0000000000000000E+00   0.0000000000000000E+00   0.0000000000000000E+00   0.0000000000000000E+00   0.0000000000000000E+00   0.0000000000000000E+00   0.0000000000000000E+00   0.0000000000000000E+00   0.0000000000000000E+00   0.0000000000000000E+00   0.0000000000000000E+00   0.0000000000000000E+00   0.0000000000000000E+00   0.0000000000000000E+00   0.0000000000000000E+00   0.0000000000000000E+00   0.0000000000000000E+00   0.0000000000000000E+00   0.0000000000000000E+00   0.0000000000000000E+00   0.0000000000000000E+00   0.0000000000000000E+00   0.0000000000000000E+00   0.0000000000000000E+00   0.0000000000000000E+00   0.0000000000000000E+00   0.0000000000000000E+00   0.0000000000000000E+00   0.0000000000000000E+00   0.0000000000000000E+00   0.0000000000000000E+00   0.0000000000000000E+00   0.0000000000000000E+00   0.0000000000000000E+00   0.0000000000000000E+00   0.0000000000000000E+00   0.0000000000000000E+00   0.0000000000000000E+00   0.0000000000000000E+00   0.0000000000000000E+00   0.0000000000000000E+00   0.0000000000000000E+00   0.0000000000000000E+00   0.0000000000000000E+00   3.0407858205330411E+00   3.2976207350460256E+00   5.4344519961708597E+00   3.2473579012459592E+00   2.7287697287767676E+00   2.7397352218616469E+00   3.8101832563099300E+00   2.2728198919349349E+00   2.1987958402836485E+00   1.8752033647043544E+00   2.0282620558284172E+00   1.6126335170393937E+00   1.8602563376421959E+00   1.7440253470970866E+00   2.9292468917361529E+00   2.4019514194203389E+00   3.8143700267941929E+00   4.5891098606159018E+00   5.9334423609073719E+00   5.7613842397997121E+00   5.0944302229750136E+00   3.9455409291143035E+00   5.1296437014578284E+00   4.1607899851729968E+00   4.2903696716156512E+00   3.2242757443748755E+00   2.8518184740357286E+00   2.7340064724998965E+00   3.7091001578232157E+00   2.6328057251647969E+00   2.5324158667133019E+00   3.1202695635960516E+00   2.2624038748249413E+00   2.9529588673909068E+00   2.9972646050635854E+00   2.3410392819062529E+00   3.0848394845537044E+00   2.9821080283352703E+00   3.7651895630096486E+00   3.3526697956384486E+00   2.5370926481156681E+00   2.1370418143064427E+00   2.5980320323158699E+00   2.6569526995876629E+00   3.6978896708764712E+00   2.9859887093707869E+00   2.3865544467517492E+00   1.7855256088157667E+00   1.3531882963706257E+00   1.4183734557312142E+00   2.0249118594263131E+00   1.5834062417255930E+00   1.3813236602023582E+00   1.2943196767268861E+00   1.5973206961807809E+00   1.3424999481974518E+00   1.3337634954377031E+00   1.6510053407871987E+00   1.6838551622210596E+00   1.5660180522900171E+00   1.2704092445394275E+00   1.1748047091475677E+00   1.4852441243080561E+00   1.3512728858635228E+00   1.2828700383455576E+00   1.3639533943990869E+00   1.3021164427551393E+00   1.5819981352349184E+00   1.3629944443749438E+00   1.0875975071203401E+00   1.0306445098575432E+00   1.3015675571311753E+00   1.1030625183765823E+00   1.1405976793341477E+00   1.2518662636690052E+00   1.7669181123239932E+00   1.6942506029245707E+00   1.2200948684680895E+00   9.9668887126118222E-01   5.6256483612449115E-01   4.1017259944074375E-01   5.0610790739077538E-01   3.6171114693977785E-01   3.4944213054442419E-01   3.7518554583834035E-01   3.8822898091351776E-01   3.0200638683941816E-01   3.0251755339262038E-01   2.8704762010639590E-01   2.4726428939496337E-01   2.7876043480373075E-01   2.3125985168835309E-01   2.4858565148432316E-01   3.9267127480768699E-01   3.7890351463153560E-01   5.5860972295518252E-01   7.6682789741385216E-01   1.1211398057384552E+00   6.4279037648909587E-01   5.7416471386067824E-01   7.5137291990401178E-01   8.1435408465846459E-01   4.8684108720323266E-01   5.1563710650769590E-01   4.8562152671730668E-01   4.7695138770313988E-01   3.6204385051729959E-01   3.7177412489772538E-01   3.7856958746800884E-01   5.1733606207728200E-01   4.2882166988377740E-01   3.4033535142063626E-01   3.7591841781169583E-01   3.3205830670623393E-01   4.5277810012470976E-01   3.4731183879952660E-01   4.4441618575805503E-01   4.8572407964128350E-01   4.0957453603987709E-01   3.8773020585297391E-01   5.2532990682806380E-01   4.8878952701812095E-01   4.5569997528631895E-01   5.9416173982042542E-01   3.6501875604724260E-01   2.8338214670277784E-01   2.1454166259773980E-01   2.1277961326843969E-01   2.4916201311959277E-01   2.0859424608617497E-01   2.3701743639340844E-01   2.5906846170076553E-01   2.4071404380371150E-01   2.0493042656035176E-01   2.3697629644873244E-01   2.3457675135922765E-01   2.0266688496641797E-01   2.0637888528225462E-01   2.4521957487098348E-01   2.2804243948396319E-01   2.0258246817120043E-01   2.1606460298255906E-01   2.1652450367932960E-01   2.2508423168439917E-01   2.4290931024184326E-01   2.0308254854931229E-01   1.7550759092149254E-01   1.7374338753945473E-01   1.9036903650937392E-01   1.8385272563045482E-01   1.8734911863685405E-01   1.8308735629778974E-01   1.6287292505274162E-01   1.5889933842247653E-01   1.7000225653177675E-01   4.1055082451723351E-01   3.8213274722397572E-01   5.0363478366404291E-01   5.8960584745035038E-01   2.8418517138020577E-01   2.9494180341376436E-01   2.1634890636608789E-01   2.3738870525039926E-01   2.3426733628907515E-01   4.3631535218771617E-01   2.8691424326016151E+00   4.2828257275142451E-01   3.3310842942868026E+00   3.2823174854764399E+00   4.8940258440741879E-01   3.4650705138179716E+00   5.3143189088198362E-01   3.7905294799709046E+00   6.1401662245995503E-01   6.4000205712945257E-01   3.8809297436095425E+00   5.6088027575224764E-01   3.6021582216396282E+00   2.9326227487620704E+00   3.7885923866940824E-01   2.4033636998486099E+00   3.5010882937573404E+00   2.0174673232406577E+00   3.2808332475112439E-01   2.0978004692597043E+00   3.5964960427841713E-01   3.2180304639129181E-01   1.9415632525260342E+00   3.4533347443635504E-01   1.8115590564981057E+00   2.8277941149842561E-01   3.2077356946645130E-01   2.8440847233658778E-01   2.7234891839885511E-01   1.7388103753640707E+00   2.7434675767943661E-01   2.9668635105342767E-01   2.7887638820174030E+00   5.1222513024970584E-01   3.6222417711995374E+00   3.7334832825023532E+00   5.7942808557581105E-01   4.2306107617290669E+00   7.9044324101752073E-01   7.8229145873670614E-01   3.2277424970502555E-01   3.1956842838451105E-01  -1.3585803440194089E+00  -9.5254300918939394E-01  -8.7526551427852584E-01  -7.3823365684489817E-01  -3.9933338393284568E-01  -5.0622450564883725E-01  -4.1275447691855000E-01  -4.2356291734161539E-01  -4.4172786329150798E-01  -9.0556447949402785E-01  -3.7131315404492982E-01  -1.4833722063460932E+00  -1.2824169800521976E+00  -7.8007414024745525E-01  -3.2539373994891424E-01  -9.2448185277912842E-01  -9.4130395390932997E-01  -6.4951424602317631E-01  -4.5199982255976823E-01  -7.8114231390094235E-01  -5.7950239800065129E-01  -5.3150329579255351E-01  -9.2781681130712601E-01  -4.9829495386587630E-01  -8.3789187568926693E-01  -8.3692800176784243E-01  -4.8110165097466534E-01  -4.4743410957463237E-01  -4.5240145020654304E-01  -1.0667073987381799E+00  -1.6461124801484590E+00  -3.8942689628302807E-01  -1.0597453599419795E+00  -3.4859870071712207E-01  -8.5636146905840760E-01  -9.5790433422999444E-01  -6.8187378364195239E-01  -5.3754600604371994E-01  -1.0992048124004496E+00  -9.1324403470902371E-01  -8.0112879362932432E-01  -6.2506468650161096E-01  -4.3404016115011562E-01  -4.4458850470319911E-01  -9.5059004503396405E-01  -4.7279173278193204E-01  -4.3143948568956947E-01  -4.1729104110302273E-01  -9.0958924694987409E-01  -9.2959367202930199E-01  -3.9160112027479199E-01  -7.3293148152387178E-01  -7.5760690034302591E-01  -1.0135838257705012E+00  -1.3151667468566244E+00  -1.5297136484960492E+00  -4.6044078712444164E-01  -4.5465159890158990E-01  -1.0747514477191269E+00  -8.0065544429216262E-01  -4.2347142590623377E-01  -3.4354784495668794E-01  -9.5638105574231569E-01  -8.4413791691424822E-01  -4.5042465051501318E-01  -6.7249083362247497E-01  -4.4750064477142049E-01  -4.2762439643580108E-01  -1.4301117937289767E+00  -1.6981344772217088E+00  -1.1103603066230670E+00  -7.5413516654949342E-01  -1.2007192003776481E+00  -1.2714502641950236E+00  -9.9403327428210131E-01  -1.2936432908378219E+00  -1.0941073114710342E+00  -1.2635104000185091E+00  -1.1550248748815295E+00  -6.9926901868160307E-01  -4.5106293196263336E-01  -1.3869325026422172E+00  -7.1234361571068405E-01  -3.6253392893403719E-01  -8.7760961031718077E-01  -6.4718854950709803E-01  -3.8019976795505700E-01  -1.4102028880990420E+00  -6.0385303921007660E-01  -7.8035077861445001E-01  -5.7960341282689543E-01  -3.3223064442835903E-01  -3.6768782838252806E-01  -8.8565594948559900E-01  -8.4570150842603786E-01  -5.9517928882145754E-01  -1.0282783972190912E+00  -9.9533072106380083E-01  -4.7894395785628746E-01  -3.5874667289899181E-01  -3.5505229963489693E-01  -4.8553431877432768E-01  -5.0279646215938001E-01  -8.2449552969304896E-01  -1.0439735053158741E+00  -6.7701904400692703E-01  -7.2158464108036835E-01  -5.8036816571986627E-01  -8.7114895174855189E-01  -1.1632064929076993E+00  -4.4589904031119509E-01  -6.9680865330830799E-01  -4.7810230549198046E-01  -5.5904813853492852E-01  -4.2607072824633063E-01  -5.7667537820627623E-01  -1.0850713248825892E+00  -1.6909269162627067E+00  -7.7290857622419340E-01  -3.9849022540023216E-01  -6.5041905750060813E-01  -7.5381004616933978E-01  -4.2415024884814073E-01  -9.3810963299651595E-01  -1.5616214056157625E+00  -9.4851880785744869E-01  -7.1806888395468826E-01  -4.4128082226318860E-01  -8.6624081237753003E-01  -4.6132543239690038E-01  -1.1478789797607367E+00  -6.6177791508036166E-01  -8.2796980375467821E-01  -3.4656417989456911E-01  -4.3144439910850846E-01  -4.9809524511661996E-01  -8.5426502462728371E-01  -4.9166476284259286E-01  -4.1267594543893787E-01  -1.2881405825057719E+00  -4.1821989719337244E-01  -7.3307705954853364E-01  -9.9759826302718646E-01  -4.4699995750555915E-01  -1.2246123762574141E+00  -1.2152335590768886E+00  -4.5415338293449953E-01  -4.7718915170838871E-01  -1.0946432722528647E+00  -4.3889997401032510E-01  -1.3047755392730811E+00  -1.1097912106969550E+00  -4.6674095424065210E-01  -3.7775930204701746E-01  -6.9669903176497849E-01  -6.1142020135211461E-01  -4.3624371378232490E-01  -9.4033140139046589E-01  -8.6197178072675262E-01  -4.5586155217233432E-01  -1.4943237348157588E+00  -8.8796589558272698E-01  -9.7753841266344788E-01  -4.6230669055468271E-01  -3.7196103278999354E-01  -5.8974279859636503E-01  -9.8936787630447143E-01  -1.3192341897996935E+00  -4.6742125868190459E-01  -1.4266544600098123E+00  -4.3651104397164364E-01  -4.1712199803099587E-01  -6.3542205823285269E-01  -1.2351674671537298E+00  -3.6679441569395299E-01  -5.0339215944206206E-01  -8.0684083108777815E-01  -7.8969112689070631E-01  -9.2507125684486891E-01  -9.6790242627928635E-01  -3.7647170776252642E-01  -8.9204392376740838E-01  -9.1142446801258992E-01  -5.5593259588081045E-01  -7.7069398361799879E-01  -8.0625787851345476E-01  -7.3489074777049512E-01  -4.8267085147249078E-01  -8.2460176111434913E-01  -1.5880030855436209E+00  -3.9910256396059141E-01  -9.6280995974634198E-01  -8.8491644791025548E-01  -1.1611871980053519E+00  -4.1484706898035023E-01  -4.1505355931171595E-01  -1.0472239233608618E+00  -4.6685805540256370E-01  -6.7504722105466475E-01  -8.6572964636365801E-01  -8.2905789639422367E-01  -9.0080443997788073E-01  -1.0044547825891459E+00  -7.1015486129694205E-01  -5.1271515956029579E-01  -5.4725317919101379E-01  -4.6342365639614486E-01  -1.2234459778350524E+00  -9.5806328390353968E-01  -8.4450129177569133E-01  -9.2973223320113152E-01  -5.1459704201918377E-01  -1.2368462586621964E+00  -4.4597049213974571E-01  -4.3345289144094878E-01  -1.5198213675847270E+00  -1.4417848093128633E+00  -1.0439600081185825E+00  -1.2931874668067806E+00  -8.4220872955328951E-01  -5.7639326440581096E-01  -9.3719908184805834E-01  -4.7104762415059048E-01  -1.0163424842435786E+00  -4.5111827156649220E-01  -3.7729940542047447E-01  -5.3568076308218260E-01  -3.9231863714439502E-01  -5.6136107115805722E-01  -9.7593856261585665E-01  -7.4459168624113548E-01  -1.5472059692051816E+00  -7.5041276559339420E-01  -2.0475761665422270E+00  -4.1314746739903674E-01  -5.7781645467060638E-01  -7.6004800669096362E-01  -3.9058010330130005E-01  -4.4177562911250839E-01  -7.5545367939047725E-01  -4.4469103734618121E-01  -7.6208469233538079E-01  -1.0027888974144392E+00  -8.8814797458801531E-01  -8.9026752443038903E-01  -7.5147983471976709E-01  -7.6845599698199285E-01  -9.1383532333776507E-01  -8.2361646169924696E-01  -5.9859835605710088E-01  -1.0093400763985863E+00  -1.2861093159508974E+00  -9.4880154572646447E-01  -9.7741736524634093E-01  -8.4913757583383342E-01  -9.2222748407227584E-01  -8.3180083596353516E-01  -6.7570451425683664E-01  -8.0859702110423237E-01  -4.6477401356240394E-01  -9.5113468600572637E-01  -9.0738781300898852E-01  -6.6195002345292009E-01  -1.4783157527978319E+00  -4.3708374940062017E-01  -1.2436470650389764E+00  -5.1646650644548631E-01  -1.6135790853449330E+00  -4.6182604607721101E-01  -1.2827038000844468E+00  -3.2936286672618870E-01  -4.0525336492838199E-01  -4.3688771595241044E-01  -4.4181856271840725E-01  -3.5351137792154458E-01  -7.6402407474231471E-01  -7.4755646882883298E-01  -1.5276730493171473E+00  -3.2798905185500477E-01  -6.2978033727929306E-01  -8.6467578828778890E-01  -3.7998535112918558E-01  -1.0169482713911555E+00  -1.4501224881078418E+00  -1.1274308947135141E+00  -4.5601182154009978E-01  -3.3773873174679214E-01  -7.9790355425835147E-01  -7.7587844856424726E-01  -4.0791400579336401E-01  -8.1131991491087130E-01  -4.3885969852813761E-01  -3.6545699530642495E-01  -1.0524916886897724E+00  -9.1927595099194725E-01  -3.2128228413604060E-01  -4.1504838093995633E-01  -4.4558657591786477E-01  -1.0573661374954184E+00  -7.1397858862924291E-01  -7.4486710520818100E-01  -7.3676541236061976E-01  -1.0204675747988847E+00  -3.7578238370363942E-01  -4.2130968880273367E-01  -6.4294159118845795E-01  -1.2140447511900305E+00  -4.2755049800634076E-01  -4.4046169581654621E-01  -1.1512607215859905E+00  -1.4038683908121339E+00  -4.9970349215174986E-01  -9.5917636268594619E-01  -5.9177769981503636E-01  -1.1304284459822316E+00  -1.5097073236550447E+00  -5.3354048471083049E-01  -9.6584285271896175E-01  -4.0136948801103689E-01  -9.1333963452138422E-01  -4.5607315235519635E-01  -5.7712350151303216E-01  -6.5623263671372234E-01  -8.5661130077655034E-01  -1.1304291752899884E+00  -7.8229914027655667E-01  -1.2560311886712769E+00  -4.3247218138706356E-01  -1.1679418113025912E+00  -8.1484024737586347E-01  -6.1088037130912332E-01  -6.1286407571533652E-01  -9.3443015607706448E-01  -5.7632960951715750E-01  -3.5436733770579021E-01  -3.4160084470374802E-01  -3.9037645540717758E-01  -9.9223848335016873E-01  -4.3781048182599869E-01  -1.2897328349037882E+00  -6.2629802593141193E-01  -3.7468411942514568E-01  -4.4886923013908003E-01  -6.7525312145349081E-01  -5.0388129282873695E-01  -3.2270452036738967E-01  -1.3323640522720486E+00  -1.0332855946280133E+00  -8.6961223777910091E-01  -3.3302535578128517E-01  -8.7928336426851506E-01  -4.0655845540359764E-01  -4.1974081861599954E-01  -7.0374236954454628E-01  -6.6244657985514532E-01  -9.0958518274542166E-01  -9.8523437661949043E-01  -3.4762129233312489E-01  -3.7264068725529570E-01  -9.1479480049671191E-01  -1.6488392075867546E+00  -1.1232975644146026E+00  -1.4868927519584232E+00  -1.5168850861410459E+00  -3.2654412004394878E-01  -6.5402192954245930E-01  -1.2744152865266491E+00  -1.2563099241820035E+00  -1.3489372649832450E+00  -9.7005323322858539E-01  -9.4344210157744202E-01  -1.0793428529855504E+00  -9.4137840012394913E-01  -6.8367249579413936E-01  -8.5635166505365035E-01
  0.0000000000000000E+00   0.0000000000000000E+00   0.0000000000000000E+00   0.0000000000000000E+00   0.0000000000000000E+00   0.0000000000000000E+00   0.0000000000000000E+00   0.0000000000000000E+00   0.0000000000000000E+00   0.0000000000000000E+00   0.0000000000000000E+00   0.0000000000000000E+00   0.0000000000000000E+00   0.0000000000000000E+00   0.0000000000000000E+00   0.0000000000000000E+00   0.0000000000000000E+00   0.0000000000000000E+00   0.0000000000000000E+00   0.0000000000000000E+00   0.0000000000000000E+00   0.0000000000000000E+00   0.0000000000000000E+00   0.0000000000000000E+00   0.0000000000000000E+00   0.0000000000000000E+00   0.0000000000000000E+00   0.0000000000000000E+00   0.0000000000000000E+00   0.0000000000000000E+00   0.0000000000000000E+00   0.0000000000000000E+00   0.0000000000000000E+00   0.0000000000000000E+00   0.0000000000000000E+00   0.0000000000000000E+00   0.0000000000000000E+00   0.0000000000000000E+00   0.0000000000000000E+00   0.0000000000000000E+00   0.0000000000000000E+00   0.0000000000000000E+00   0.0000000000000000E+00   0.0000000000000000E+00   0.0000000000000000E+00   0.0000000000000000E+00   0.0000000000000000E+00   0.0000000000000000E+00   0.0000000000000000E+00   0.0000000000000000E+00   0.0000000000000000E+00   0.0000000000000000E+00   0.0000000000000000E+00   0.0000000000000000E+00   0.0000000000000000E+00   0.0000000000000000E+00   0.0000000000000000E+00   0.0000000000000000E+00   0.0000000000000000E+00   0.0000000000000000E+00   0.0000000000000000E+00   0.0000000000000000E+00   0.0000000000000000E+00   0.0000000000000000E+00   0.0000000000000000E+00   0.0000000000000000E+00   0.0000000000000000E+00   2.9927679957160738E+00   3.3267296668978168E+00   5.4400101145231128E+00   3.3529187927337052E+00   2.8723554280104575E+00   2.7972384168316449E+00   3.9174959286235449E+00   2.4077872445978792E+00   2.3812105934606826E+00   2.0153457650059541E+00   2.1427449777395720E+00   1.6837428529797682E+00   1.9381736483586054E+00   1.8054555045143830E+00   2.9057670666819293E+00   2.3323352407242268E+00   3.3104670246784194E+00   3.9635799034873265E+00   5.0099542153121446E+00   5.3801209412596025E+00   5.1191598886375660E+00   3.8472192512194430E+00   4.9626823874325803E+00   4.6496939081906223E+00   5.2074912902153132E+00   3.8118253893537153E+00   3.3612643931826054E+00   3.1272672680947746E+00   3.6360753468448541E+00   2.5766731687796409E+00   2.4014402888813402E+00   2.9643044807625678E+00   2.2430173937809141E+00   3.0065462355819301E+00   2.7810270583847170E+00   2.1432825720223461E+00   2.6415026140097444E+00   2.6211748736361877E+00   3.3182585400666809E+00   3.0457587523552170E+00   2.3743583181471881E+00   2.0254556503945622E+00   2.4985575267623590E+00   2.5618893013891406E+00   3.6351146601473774E+00   2.8731093335028004E+00   2.2423889717730177E+00   1.6957344643797088E+00   1.4287260143428142E+00   1.4974487974227608E+00   2.1566376421607303E+00   1.6559350406997129E+00   1.4408345326147480E+00   1.3530893284153067E+00   1.6660625377200891E+00   1.3847649918866829E+00   1.3714019825105455E+00   1.6956680295928448E+00   1.7289031165314015E+00   1.6432147862435222E+00   1.3349568085035799E+00   1.2252927598255483E+00   1.5501027608067790E+00   1.4273272661474381E+00   1.3521983982723542E+00   1.4442325635151192E+00   1.3687166263420587E+00   1.6670393029110537E+00   1.4120194917217022E+00   1.1206383548908625E+00   1.0593649857044036E+00   1.3330702373650520E+00   1.1301017232435659E+00   1.1696902896663561E+00   1.2881237003991672E+00   1.8147025629250972E+00   1.7504488643828133E+00   1.2570309871758176E+00   1.0242333069632485E+00   5.3335154784101957E-01   4.2167520941938302E-01   5.4997592683801066E-01   3.8347247350744701E-01   3.6388854995223602E-01   4.0569288809286536E-01   4.2988955247071020E-01   3.2735413787902978E-01   3.2462016018277384E-01   3.0283123394716965E-01   2.5583636760356859E-01   2.9208881286234817E-01   2.3899330352923961E-01   2.5772327063242589E-01   3.8953495312329928E-01   3.7229287363096564E-01   4.8344439467756944E-01   7.4448158995444558E-01   1.1158120989901954E+00   7.3184913839628651E-01   6.1862200183470673E-01   8.7486750721258222E-01   1.1043243913597167E+00   5.4998598709952184E-01   6.1643573869683677E-01   5.8912222625479538E-01   5.4998512443969327E-01   4.0785181145550808E-01   4.2778296634531676E-01   4.2554680033807146E-01   5.0984164021321032E-01   4.2605198338611000E-01   3.3596448832893522E-01   3.6916218591593003E-01   3.3846581676467580E-01   4.1984998219375497E-01   3.2257051072011472E-01   3.8548369715592123E-01   4.4389646886015671E-01   3.8040616285514700E-01   3.7891933635773251E-01   5.1007116570106248E-01   4.8679488618966693E-01   4.3392311829441566E-01   5.5662932530132991E-01   3.3873038402040268E-01   2.7113074930260084E-01   2.2698665515724936E-01   2.2153505309776228E-01   2.6104418582112721E-01   2.1466086062187262E-01   2.4297401421773804E-01   2.6664069819270592E-01   2.5327221694085250E-01   2.1602241856519519E-01   2.4952701239502598E-01   2.4984599754074133E-01   2.1385909339167339E-01   2.1602578087962840E-01   2.6006409542728492E-01   2.4313713059804976E-01   2.1264019097386477E-01   2.2561783944712943E-01   2.2691150152439374E-01   2.3857325381101108E-01   2.5624692776922892E-01   2.1006342565801747E-01   1.8116630196983619E-01   1.7745915461882036E-01   1.9456875057201911E-01   1.8904289211234679E-01   1.9116677646846483E-01   1.8927445049143132E-01   1.6781378290957683E-01   1.6283324518906206E-01   1.7434308521779607E-01   3.7057698408287670E-01   3.4765762515123522E-01   4.3791221841620148E-01   4.8637306834398336E-01   2.6818310241445670E-01   2.8219988664077145E-01   2.2676090995362774E-01   2.5193519961856481E-01   2.4075566316720104E-01   4.3635326460519630E-01   2.9172042999260581E+00   4.4357430204103759E-01   3.4967764861972923E+00   3.3890706673819797E+00   4.9026650114572140E-01   3.7016323282143637E+00   5.5557309217495954E-01   4.3742129025660876E+00   7.2536243004636891E-01   8.1073473336959012E-01   4.6401624833174280E+00   6.2945899268094907E-01   4.0340189200567149E+00   2.8669892003265636E+00   3.7582733228315840E-01   2.3044780869447479E+00   3.2832326654161892E+00   1.9468066635700094E+00   3.1511835082683087E-01   2.0198293705275812E+00   3.4285392165965251E-01   3.1406253637823545E-01   1.8526657532573405E+00   3.2483674546951630E-01   1.7507479378929418E+00   2.7604531153265682E-01   3.1142694566159512E-01   2.7362534786091197E-01   2.6213098402460766E-01   1.6565237233669794E+00   2.6067149283555119E-01   2.8058304090057462E-01   2.6287600481536684E+00   4.7669692302513422E-01   3.3928622149815832E+00   3.4318344285096400E+00   4.9805112570761306E-01   3.5317953168225631E+00   6.7220339548938135E-01   6.1544326419571327E-01   3.0922789168622383E-01   3.1313096843083410E-01  -1.3599719253048350E+00  -9.7937045700000369E-01  -8.2080410701794093E-01  -7.5162917451102873E-01  -4.1651908028350337E-01  -5.3915519096626963E-01  -4.2392029516489760E-01  -4.3761236296876110E-01  -4.5367405839294822E-01  -8.4821965504920893E-01  -3.8752789251616737E-01  -1.2524996175470320E+00  -1.2406773192531857E+00  -7.4108228694167666E-01  -3.3326957135692031E-01  -9.0878565572794467E-01  -8.2956997658010945E-01  -6.2464452895224754E-01  -4.7629734469023938E-01  -8.9350172969547659E-01  -6.1221160562144172E-01  -5.5376571153297771E-01  -9.5797669568060173E-01  -5.1584702799328463E-01  -8.1913973090640591E-01  -8.3021991244318560E-01  -4.9397267431331077E-01  -4.6949039029472467E-01  -4.7312401943223070E-01  -9.8052262921147759E-01  -1.5371782823682971E+00  -4.0343409438448569E-01  -1.0388808423543119E+00  -3.5915185781082903E-01  -7.9457946602469331E-01  -8.7021546297372188E-01  -6.4068374993278099E-01  -5.6124936559823857E-01  -1.1089100658366453E+00  -9.3241064669850782E-01  -7.6816666047718041E-01  -6.7177781445136731E-01  -4.5624039843324743E-01  -4.5713465485264948E-01  -1.1203993503501950E+00  -4.9915011536857157E-01  -4.5102938825033112E-01  -4.2937700941001600E-01  -9.5745003437366816E-01  -8.7625761524069090E-01  -4.0843037369311452E-01  -7.9373635982121726E-01  -8.0259603371028343E-01  -9.9757852713165529E-01  -1.2823932166243641E+00  -1.3212049257536616E+00  -4.8027776595842975E-01  -4.8141134222972665E-01  -1.2705993517890564E+00  -7.7745053172013223E-01  -4.4498733629829285E-01  -3.5312132280751896E-01  -9.7240176474771067E-01  -8.0047872785670804E-01  -4.7577613586907425E-01  -6.4893730601680510E-01  -4.6158908345317523E-01  -4.5073397446405844E-01  -1.7358162823227818E+00  -1.7063733836856612E+00  -1.1655906538554437E+00  -7.4767421342568241E-01  -1.3446725867836200E+00  -1.1034875869421148E+00  -8.7372397773739507E-01  -1.5467201322721740E+00  -1.1296921559492792E+00  -1.4580714452845907E+00  -1.2338792750506777E+00  -6.7327877558046156E-01  -4.7624217757976639E-01  -1.5499024236135606E+00  -6.7514849673198774E-01  -3.7354768985828724E-01  -8.5889823620978767E-01  -6.1755608927641592E-01  -3.8989731978235448E-01  -1.1772652130607868E+00  -5.8358273684602524E-01  -7.1443175982355978E-01  -5.5217456558860900E-01  -3.4141220294753033E-01  -3.7670094620732425E-01  -8.5396818288922327E-01  -7.9145528575845614E-01  -5.6524838374338671E-01  -8.8049998508302174E-01  -9.5770417704720090E-01  -5.0769595566156633E-01  -3.7033233531554982E-01  -3.6627425485562243E-01  -5.0793456191343633E-01  -5.1702998717248050E-01  -7.9884828456541757E-01  -9.6630251905155085E-01  -6.3986919250594265E-01  -6.6713381949324435E-01  -5.5914466649381733E-01  -8.7434600888424452E-01  -1.1375955476784898E+00  -4.6571858249801135E-01  -6.5700505786714913E-01  -4.9047249610488691E-01  -5.3161856503002802E-01  -4.3778030057701672E-01  -6.0835676073613576E-01  -1.0427413890513082E+00  -1.6258633134218041E+00  -7.5655643194471955E-01  -4.0937332630282558E-01  -6.3425545782699866E-01  -7.4259237911532594E-01  -4.3778815147688221E-01  -8.9617430716682589E-01  -2.0419607446950763E+00  -9.7647264767216824E-01  -7.5191575167152835E-01  -4.6356312542324857E-01  -8.5633616768687726E-01  -4.8442672870609205E-01  -1.2879289132890175E+00  -6.4318799058884835E-01  -7.7110588664372071E-01  -3.5668881763427518E-01  -4.4351060606569032E-01  -5.1620639998779472E-01  -7.9995829040464750E-01  -5.2157834676228110E-01  -4.3085963982302039E-01  -1.6046306631857179E+00  -4.3882949433447599E-01  -7.0550506984592321E-01  -1.0212630357007044E+00  -4.6035066077968423E-01  -1.4681991413447588E+00  -1.3458294969515578E+00  -4.7106819491971780E-01  -4.8977053916834629E-01  -1.1525952576731537E+00  -4.6316585004830363E-01  -1.2663517236022874E+00  -1.1550299071112200E+00  -4.9200044330011117E-01  -3.9043435958396561E-01  -7.0966006697406891E-01  -6.5633949880374942E-01  -4.5956650003548766E-01  -9.7014822415126167E-01  -8.8768846517437405E-01  -4.8497774971820234E-01  -1.4737521040271104E+00  -9.1447108155470169E-01  -8.7476228273914147E-01  -4.8808841457337004E-01  -3.8214921164556476E-01  -5.5901114853144140E-01  -9.6629585559408071E-01  -1.4951349389463449E+00  -4.9127204888459425E-01  -1.6655274051860645E+00  -4.5532441491574788E-01  -4.3109817787354388E-01  -6.1296903206133058E-01  -1.2419630441089131E+00  -3.8286690897891845E-01  -5.2056019384221652E-01  -7.6586531257719070E-01  -7.7907473700316054E-01  -8.1643725333235528E-01  -8.8200944296732409E-01  -3.8509938097353152E-01  -8.7854375864108425E-01  -8.5574925615699304E-01  -5.3336723676247200E-01  -7.0245456632032566E-01  -8.0000570289557826E-01  -7.7907304117375575E-01  -4.9947664224065952E-01  -7.6006689003023109E-01  -1.5177789623816011E+00  -4.1314679731113135E-01  -1.1569773348829684E+00  -8.2061500841662494E-01  -1.2562452428012447E+00  -4.3685534110581437E-01  -4.3591265625174097E-01  -1.0298298629477380E+00  -4.9458331594524496E-01  -7.2818655066087468E-01  -8.3299496105547943E-01  -8.7585871523621495E-01  -9.0565105254051159E-01  -9.3429386089427491E-01  -6.6240802613886873E-01  -5.3232879043102010E-01  -5.7213041514786322E-01  -4.9230084605082408E-01  -1.3346065645676739E+00  -9.8659402030611520E-01  -7.9998530131822754E-01  -9.1854248945053918E-01  -5.4938853281324052E-01  -1.0528956928304152E+00  -4.6954578507874933E-01  -4.5370561714738739E-01  -1.2914079293871237E+00  -1.4360685757202925E+00  -1.2442468335253645E+00  -1.5254832362248836E+00  -9.7435674991978172E-01  -6.0845646592432379E-01  -9.6076142524571495E-01  -4.9669112727569620E-01  -1.0276661237085429E+00  -4.7696198077602964E-01  -3.8567480783761848E-01  -5.5885241179235923E-01  -4.0897121312118612E-01  -5.8984880645553117E-01  -1.0488090707155759E+00  -8.0547538275171771E-01  -1.6525477850319976E+00  -8.5167479553767089E-01  -2.0489312546923446E+00  -4.3586473403718551E-01  -5.6228787825970894E-01  -8.7267572824020345E-01  -4.0585932625060150E-01  -4.5317823175590072E-01  -7.7289838269009825E-01  -4.6915626928713350E-01  -8.3778361520658173E-01  -1.1495366834547402E+00  -8.2797337041463481E-01  -8.3436016895947707E-01  -7.2627224227383214E-01  -8.7059856584711648E-01  -9.4709188100338859E-01  -8.0934466931705462E-01  -6.3680308910917804E-01  -1.1937544875566584E+00  -1.2464695374041537E+00  -9.7298493854385970E-01  -9.5704792798720861E-01  -8.4400661960998058E-01  -9.6034011874512704E-01  -8.1152726809112463E-01  -6.4603097082317096E-01  -7.3314611369878580E-01  -4.7756833995390807E-01  -1.1049122689946298E+00  -8.8945954650912562E-01  -6.3684454286992853E-01  -1.7476604683224046E+00  -4.5893620353756548E-01  -1.4599315116735228E+00  -5.3675226184473002E-01  -1.4467221812656261E+00  -4.7524210311374804E-01  -1.2389490403705048E+00  -3.3757625066034130E-01  -4.1611885350749195E-01  -4.6190976568558778E-01  -4.6683267001894191E-01  -3.6383736272807965E-01  -7.2662243787286340E-01  -8.0110104202429111E-01  -1.2892621332671907E+00  -3.3766964649405057E-01  -6.1052196330773001E-01  -8.2811851638053557E-01  -3.9648865820006601E-01  -8.7934894856905399E-01  -1.2226442929314916E+00  -9.4189192403103827E-01  -4.7638992235131494E-01  -3.4659883456717089E-01  -7.5713053775661254E-01  -7.3088193589660277E-01  -4.2694585025623583E-01  -7.8940187828914654E-01  -4.6107112054588145E-01  -3.7554725468408423E-01  -9.7261946241318309E-01  -8.6302742860727244E-01  -3.2880155618332330E-01  -4.2626653145681842E-01  -4.6718797745382640E-01  -1.0532800823929194E+00  -6.8288129392740682E-01  -7.5054131027326410E-01  -7.4972346492958053E-01  -8.8404743145308351E-01  -3.9214838159250470E-01  -4.3457500714437358E-01  -6.0697728508417759E-01  -1.3588626309672540E+00  -4.4035728585539125E-01  -4.6145401919805873E-01  -1.0342193508930269E+00  -1.2138772683315973E+00  -5.3114890348055166E-01  -8.4370364875127435E-01  -5.6481044193602670E-01  -1.1872945224600209E+00  -1.2728681050653732E+00  -5.5583634326257181E-01  -8.4976386919925784E-01  -4.1870207492390310E-01  -8.9040004317497801E-01  -4.7719221898336944E-01  -5.4564572205248107E-01  -6.3030955646493569E-01  -8.0774350497183633E-01  -1.1861269025818177E+00  -7.4315130711419353E-01  -1.4536191221279131E+00  -4.4730468328378614E-01  -1.0115670533872405E+00  -8.0281693465539561E-01  -6.6033845413187175E-01  -5.8422953672398736E-01  -8.0692071706231916E-01  -5.4998629014945088E-01  -3.6232605443087129E-01  -3.5155513305823027E-01  -4.0476284103788146E-01  -9.9323971544974343E-01  -4.4986217974121323E-01  -1.2970086940200556E+00  -6.0155984669408558E-01  -3.8409952780679979E-01  -4.6144621272528374E-01  -6.4714661846672417E-01  -5.3635015333552205E-01  -3.3101170596430796E-01  -1.3352098541045625E+00  -1.0655482912001004E+00  -8.2468134893640033E-01  -3.4159195488562721E-01  -8.2569057150043479E-01  -4.2427786641923854E-01  -4.3132391966614336E-01  -6.9569770230067307E-01  -6.3520726190532883E-01  -8.3736768671264616E-01  -9.7056642735856213E-01  -3.5808705514625155E-01  -3.8892044319072061E-01  -8.5463850603330471E-01  -1.5205876519196706E+00  -1.0620061083547379E+00  -1.2626181852681542E+00  -1.2159984303686897E+00  -3.3453169555681661E-01  -6.2839573123716963E-01  -1.2343065385317404E+00  -1.4323411269607513E+00  -1.1474751853990637E+00  -8.7815108389445273E-01  -9.0836049724189893E-01  -1.0584076549189989E+00  -8.3010719310615477E-01  -6.4260905830054438E-01  -7.9605202676294584E-01
  0.0000000000000000E+00   0.0000000000000000E+00   0.0000000000000000E+00   0.0000000000000000E+00   0.0000000000000000E+00   0.0000000000000000E+00   0.0000000000000000E+00   0.0000000000000000E+00   0.0000000000000000E+00   0.0000000000000000E+00   0.0000000000000000E+00   0.0000000000000000E+00   0.0000000000000000E+00   0.0000000000000000E+00   0.0000000000000000E+00   0.0000000000000000E+00   0.0000000000000000E+00   0.0000000000000000E+00   0.0000000000000000E+00   0.0000000000000000E+00   0.0000000000000000E+00   0.0000000000000000E+00   0.0000000000000000E+00   0.0000000000000000E+00   0.0000000000000000E+00   0.0000000000000000E+00   0.0000000000000000E+00   0.0000000000000000E+00   0.0000000000000000E+00   0.0000000000000000E+00   0.0000000000000000E+00   0.0000000000000000E+00   0.0000000000000000E+00   0.0000000000000000E+00   0.0000000000000000E+00   0.0000000000000000E+00   0.0000000000000000E+00   0.0000000000000000E+00   0.0000000000000000E+00   0.0000000000000000E+00   0.0000000000000000E+00   0.0000000000000000E+00   0.0000000000000000E+00   0.0000000000000000E+00   0.0000000000000000E+00   0.0000000000000000E+00   0.0000000000000000E+00   0.0000000000000000E+00   0.0000000000000000E+00   0.0000000000000000E+00   0.0000000000000000E+00   0.0000000000000000E+00   0.0000000000000000E+00   0.0000000000000000E+00   0.0000000000000000E+00   0.0000000000000000E+00   0.0000000000000000E+00   0.0000000000000000E+00   0.0000000000000000E+00   0.0000000000000000E+00   0.0000000000000000E+00   0.0000000000000000E+00   0.0000000000000000E+00   0.0000000000000000E+00   0.0000000000000000E+00   0.0000000000000000E+00   0.0000000000000000E+00   5.5122393858379048E-01   6.1122935893421027E-01   9.8895693185557987E-01   6.1113920000228195E-01   5.1447577233802744E-01   4.8226677183445277E-01   6.6031878370650721E-01   4.2989433074978761E-01   4.3357346814473102E-01   3.6225133684209621E-01   3.8330826390822398E-01   2.9743000490035870E-01   3.3892182419573552E-01   3.1831441181575104E-01   4.9709193258042406E-01   3.8965215275745013E-01   5.2757491069728757E-01   6.0499268897079583E-01   7.3971887608654530E-01   8.3368919744541625E-01   7.5470332137325813E-01   5.6771336178407472E-01   7.1436226211878329E-01   7.3596574765899836E-01   9.0871002065842810E-01   6.7997886787019246E-01   5.7831917071378613E-01   5.4132498879216406E-01   5.5840983188702953E-01   3.9766116621046732E-01   3.6787469052257221E-01   4.5250673704173727E-01   3.5455082106228325E-01   4.8037472130947223E-01   4.2877497512870610E-01   3.3112219143198079E-01   3.9029202632950805E-01   3.8332545698225479E-01   4.8639184536475072E-01   4.4613362960070801E-01   3.5054939674948887E-01   3.0495410499148540E-01   3.7878189343424506E-01   3.7559819030946628E-01   5.3422381703483646E-01   4.1323579795383475E-01   3.4036119714194613E-01   2.6064998089285463E-01   2.3908936911990150E-01   2.5213126503577726E-01   3.6537800181687424E-01   2.7867808638173863E-01   2.4390267144139838E-01   2.3049670520033771E-01   2.8325324051786843E-01   2.3346272498778178E-01   2.3259124717445132E-01   2.8809519586937898E-01   2.9415441134507897E-01   2.8209357070298274E-01   2.3030888781272302E-01   2.1100272490786098E-01   2.6731092112008137E-01   2.4846467873804151E-01   2.3639505085753670E-01   2.5487213772522843E-01   2.4178020305149356E-01   2.9695763325004715E-01   2.4233622108220168E-01   1.9198381201412232E-01   1.8055210492033447E-01   2.2690721708190559E-01   1.9364661958647525E-01   2.0156588629600869E-01   2.2295659421255062E-01   3.1323087984450376E-01   3.0492384532732109E-01   2.1367899408983299E-01   1.7335581525270491E-01   9.6977678818506607E-02   7.6714134301611836E-02   9.9817530647152153E-02   6.7399219363209681E-02   6.4606263867332772E-02   7.5062693945078030E-02   7.8711996168066289E-02   5.9166262457662343E-02   5.7628773520202674E-02   5.4531375458065495E-02   4.4461375523379899E-02   5.0951974713135957E-02   4.1881285469336289E-02   4.5699871153040070E-02   6.7419637857296474E-02   6.1803392884797942E-02   7.6284646715171170E-02   1.2244123130902730E-01   1.4989190385888732E-01   1.1315400081253897E-01   1.0025609831107635E-01   1.6006739529397138E-01   1.9572791840177961E-01   9.6794274338210820E-02   1.1501279525880739E-01   1.0155108914175391E-01   9.1310177860563738E-02   6.9278377916438538E-02   7.5088881317874556E-02   7.3953731521993568E-02   8.0171758354498426E-02   6.5326280162763026E-02   5.3101105544437671E-02   5.8848799473328182E-02   5.4537649752949127E-02   6.5242004124266104E-02   5.0128972950758556E-02   5.7819328306271088E-02   6.5356087394394427E-02   5.6212232042938785E-02   5.6387876531549475E-02   7.3974143463910874E-02   7.0275865083635591E-02   6.3074126006747985E-02   7.8102164093096504E-02   5.1275232190981110E-02   4.1719628397383891E-02   3.8129292463642328E-02   3.7171950726635851E-02   4.4318798248237153E-02   3.6109578142517397E-02   4.1538076493764627E-02   4.5304811992778672E-02   4.3588004600306332E-02   3.7221005782693529E-02   4.3471763605280642E-02   4.3597025725861285E-02   3.7324387161194780E-02   3.7667850656331041E-02   4.6028104532899711E-02   4.3035748112247543E-02   3.7445458717794845E-02   3.9729618305244414E-02   4.0360574736176519E-02   4.2597988168863579E-02   4.5895089452752558E-02   3.5971812957911464E-02   3.1106951275569620E-02   3.0349992264976634E-02   3.3251992496102924E-02   3.2646293349027730E-02   3.2917455375003360E-02   3.2203228897897618E-02   2.8391388722933078E-02   2.7558403653540502E-02   2.9422739892614590E-02   5.6592042228303649E-02   5.4206425347989570E-02   6.5190882814664772E-02   7.1223693025923435E-02   4.1387673989220310E-02   4.3562496881392312E-02   3.7794253885112046E-02   4.2030078547131096E-02   4.0388462170648336E-02   8.1695056916505096E-02   5.5477156246057513E-01   8.3959528934336239E-02   6.9998604424508437E-01   6.7390388088849473E-01   9.3859264253848301E-02   7.5705169032212960E-01   1.0927364937515599E-01   9.5902775074567159E-01   1.5565006744124091E-01   1.8371847816074274E-01   1.0492559250050051E+00   1.2746416911936528E-01   8.4812779239225844E-01   5.1566482122085822E-01   6.7913256451937271E-02   4.0454627967076673E-01   5.6686258551680679E-01   3.3943259133231046E-01   5.4319778700478369E-02   3.3823636151183595E-01   5.7699698292702703E-02   5.3024522255181464E-02   3.0609113388636633E-01   5.3138550363177259E-02   2.8820759644492810E-01   4.5789168750410704E-02   5.1024587162416375E-02   4.4798294882771268E-02   4.3769009263914291E-02   2.7483302870210574E-01   4.2991988310686576E-02   4.6678554897919160E-02   4.2994499617488580E-01   8.0337698019857642E-02   5.4358858949891820E-01   5.6451226891816264E-01   8.2208844429565775E-02   5.7275064397047160E-01   1.1251205427824597E-01   9.6873562851066630E-02   5.3796516420152068E-02   5.4976726439704353E-02  -2.4723419210565575E-01  -1.6507952740690468E-01  -1.4171524284685633E-01  -1.2009251577456728E-01  -7.0813910031898950E-02  -9.1343722250036091E-02  -7.2024349890909847E-02  -7.6230953948860522E-02  -7.8307476100236098E-02  -1.3589804104028000E-01  -6.6828103291198260E-02  -1.8493177275451086E-01  -1.7859183980014914E-01  -1.1312764414815689E-01  -5.6727154159216427E-02  -1.3355675055163024E-01  -1.2159868091002916E-01  -9.4696183305113951E-02  -8.4845127045396485E-02  -1.5466375399104609E-01  -1.0951640406194213E-01  -9.6835178506206557E-02  -1.7461114945909373E-01  -9.0947494021370326E-02  -1.4733278407062075E-01  -1.4202643700921191E-01  -8.4044187184554461E-02  -8.0598238139532957E-02  -7.9622277688713369E-02  -1.6128895190594034E-01  -2.3819689356981785E-01  -6.9238913721707249E-02  -1.5954595352313392E-01  -6.1051166288493018E-02  -1.2250716468266372E-01  -1.2746658457229806E-01  -9.7246227157030407E-02  -9.9143661341344821E-02  -2.0374303449545383E-01  -1.6075504619108513E-01  -1.3485015164082942E-01  -1.2074966065734925E-01  -8.0593722228614745E-02  -7.7530546142901266E-02  -1.9276941256839841E-01  -8.4043868140257702E-02  -7.6832193188160189E-02  -7.4319310668303482E-02  -1.7149173239704638E-01  -1.4331560308739597E-01  -7.0334143703339361E-02  -1.4452438744475934E-01  -1.4329815790809927E-01  -1.8373906979016685E-01  -1.8923604606397360E-01  -2.0166574646090946E-01  -8.1300803900118332E-02  -8.4957487014206301E-02  -2.2665786790743975E-01  -1.2988511425057023E-01  -7.6769917290008940E-02  -6.0183968793221791E-02  -1.8492387911364105E-01  -1.2262468384385254E-01  -8.2821625887777292E-02  -1.1314453145287587E-01  -7.7821048572912180E-02  -7.8798571475852480E-02  -3.0290127924341026E-01  -2.5156675839305037E-01  -2.3332824607087696E-01  -1.1818393658305379E-01  -2.8270908691335256E-01  -1.7585841998744675E-01  -1.2777499370387346E-01  -3.4975164845276202E-01  -2.2463511386358348E-01  -3.1967611231908449E-01  -2.5235109058762234E-01  -1.1274587164447447E-01  -7.9696494868064099E-02  -2.4532265032118672E-01  -1.0165091653799858E-01  -6.3994876941793274E-02  -1.3255482305804267E-01  -1.0203053171436606E-01  -6.7188730124275162E-02  -1.9091685460918040E-01  -9.6069219732086236E-02  -1.1037470200653854E-01  -9.1611014447060976E-02  -5.7785469506693443E-02  -6.4548941908983276E-02  -1.2520009337571067E-01  -1.1685014344143066E-01  -8.6883825393816894E-02  -1.3009721222636406E-01  -1.3774539624093371E-01  -8.9783551434543585E-02  -6.2985784311601900E-02  -6.2841482020219844E-02  -8.6156848716099327E-02  -8.7907243112455555E-02  -1.4212918788084256E-01  -1.6118875052168077E-01  -1.0502689676683348E-01  -1.0347688971689069E-01  -9.1707986142209902E-02  -1.5009054667470778E-01  -1.7194328884540114E-01  -7.9102883018237563E-02  -9.9344504282347021E-02  -8.3684414887996439E-02  -8.7844439165307125E-02  -7.4327678354849061E-02  -1.0870415187972109E-01  -1.9054005465766818E-01  -2.4644471006357321E-01  -1.2588364635131086E-01  -7.0693293725135498E-02  -1.1113904168527521E-01  -1.1805841262602364E-01  -7.6219965779325660E-02  -1.2980561198423249E-01  -3.6039486740021998E-01  -1.6500612119973801E-01  -1.3376888079893570E-01  -8.2510009248976293E-02  -1.3158174587941748E-01  -8.1547546723739733E-02  -2.6403707406400162E-01  -1.0832081683008681E-01  -1.1391338620532365E-01  -6.0705084744263386E-02  -7.6652435086832102E-02  -9.1342740914874390E-02  -1.2291963081831603E-01  -8.8117714732795380E-02  -7.3311627030930970E-02  -3.6509702644000114E-01  -7.6594117535962944E-02  -1.2346709795344508E-01  -1.8686898724206652E-01  -7.7846943853095957E-02  -2.5989310252633152E-01  -2.8479469488786746E-01  -7.9583657444978112E-02  -8.3275105626031479E-02  -2.2972991286147193E-01  -8.0809799565248891E-02  -1.8387057476996921E-01  -2.3100436948436032E-01  -8.5695599075933451E-02  -6.6956752015091936E-02  -1.1391945334991090E-01  -1.1698316172795481E-01  -7.9631823414825650E-02  -1.7723587044646091E-01  -1.6163751454170694E-01  -8.5773270987067593E-02  -2.1699907236420987E-01  -1.7338819006355571E-01  -1.2793467214578660E-01  -8.1918641132371781E-02  -6.5950318017359594E-02  -9.2916998611761753E-02  -1.4099837829533421E-01  -2.3296185988114138E-01  -8.4463976457836057E-02  -2.7539453377647860E-01  -7.6493836717506161E-02  -7.5127660920997000E-02  -9.3085519533862876E-02  -2.2732776019311343E-01  -6.6042952303659475E-02  -9.1732412618325987E-02  -1.1705300513876482E-01  -1.4056947663915972E-01  -1.1984768407131784E-01  -1.2953371047543022E-01  -6.5874487918503047E-02  -1.2982864690249005E-01  -1.3767060927270264E-01  -8.8881003528650249E-02  -1.0919676539531420E-01  -1.3784787371542809E-01  -1.3763868052409117E-01  -8.7838389434941475E-02  -1.1725307875899149E-01  -2.4334137332356554E-01  -7.0823251980017349E-02  -1.9945766682040575E-01  -1.2705527291146357E-01  -2.5774891350687817E-01  -7.5305122655507983E-02  -7.6858020555482562E-02  -1.6032000010565081E-01  -8.2597728218156655E-02  -1.3170163097825049E-01  -1.2798475134129339E-01  -1.5666018195368153E-01  -1.7045178846510420E-01  -1.5323425075121208E-01  -1.0037228921069667E-01  -9.2794646745697026E-02  -9.9930361107437429E-02  -8.5843792841449676E-02  -2.1474797236001808E-01  -1.6525626863641210E-01  -1.3922021065411935E-01  -1.3488588015096592E-01  -9.3250010581923712E-02  -1.7278524206863394E-01  -8.3382614273260436E-02  -8.0001084942385128E-02  -1.9293860827084508E-01  -2.5950307911170062E-01  -2.2894614925567364E-01  -3.4339162547856678E-01  -1.6840668971990391E-01  -1.0928612993485073E-01  -1.6361510221063105E-01  -8.8746304766196576E-02  -1.9914340906463085E-01  -8.5081256204354111E-02  -6.6433842432965670E-02  -9.8199030214791441E-02  -6.9494710104922100E-02  -1.0489873021114089E-01  -1.8953981128748282E-01  -1.4826590759557870E-01  -2.5247321599361017E-01  -1.4592068979445053E-01  -2.8452754968675459E-01  -7.6124331332493883E-02  -9.3054987088312807E-02  -1.5228519237686503E-01  -6.9760471063090634E-02  -7.8084096106197987E-02  -1.2339025693114500E-01  -8.2865583369605839E-02  -1.5312109422806816E-01  -2.0317010771670246E-01  -1.4218937582862379E-01  -1.3321341383167290E-01  -1.2148889517145668E-01  -1.5108552712494855E-01  -1.6643849898012986E-01  -1.3703349327654676E-01  -1.1414904445693121E-01  -2.0890841431956203E-01  -1.8062466276564929E-01  -1.6478729316574384E-01  -1.4721418653014229E-01  -1.4454038048253512E-01  -1.7384765265295948E-01  -1.4560193082578754E-01  -9.7645046843854943E-02  -1.1236735775208155E-01  -8.1133906234427539E-02  -1.8570750600207087E-01  -1.6150145122207443E-01  -1.1022110986186394E-01  -3.1512054423819008E-01  -7.8959391507391508E-02  -3.1648738946154531E-01  -9.4736264241309931E-02  -2.2213592177443175E-01  -7.9864333014251693E-02  -1.7729805872369606E-01  -5.7475508601863110E-02  -7.0707648617479746E-02  -7.7494845205738239E-02  -8.2015416529877011E-02  -6.2165794488642366E-02  -1.1090198638855171E-01  -1.4453734020287215E-01  -2.1339225330786252E-01  -5.7137401100762625E-02  -1.0019161815664372E-01  -1.3703701037373719E-01  -6.8338637353804646E-02  -1.3054976056260550E-01  -1.7979813331945443E-01  -1.3830972100163996E-01  -8.0376824798452762E-02  -5.8548929526566769E-02  -1.1554926511948758E-01  -1.0902355542473403E-01  -7.3585430283268666E-02  -1.1687363714869965E-01  -7.6945951058572909E-02  -6.4348824357894033E-02  -1.5997660306409625E-01  -1.3942227820426148E-01  -5.5951486254507722E-02  -7.2430958017243086E-02  -8.0137316027735578E-02  -1.9400444519216220E-01  -1.1474877362631075E-01  -1.1940295325515221E-01  -1.1988944159955180E-01  -1.2976120454743087E-01  -6.7610007293607832E-02  -7.5503225534515453E-02  -9.2645240213642815E-02  -2.8897600860986877E-01  -7.4132650890343238E-02  -7.8945566889144017E-02  -1.6798123847910118E-01  -1.8972145332581039E-01  -8.9845103438859500E-02  -1.2345722921934968E-01  -8.7065139233687139E-02  -2.4022498376777485E-01  -1.8915091437525364E-01  -9.7328890500184215E-02  -1.2436286478310296E-01  -7.1199090027211170E-02  -1.3060848446242102E-01  -8.0265917733647871E-02  -8.4098139807342695E-02  -1.0977055385319247E-01  -1.3996304973101628E-01  -2.3959766250188755E-01  -1.1350910845279766E-01  -3.1767471815803999E-01  -7.8003551269634944E-02  -1.6014018690674980E-01  -1.2544182415324998E-01  -1.1915281228387573E-01  -9.6745240744848915E-02  -1.2040218222891728E-01  -8.4594409386488989E-02  -6.2010692094076454E-02  -5.9646703345893178E-02  -6.9513096791902720E-02  -1.8618530816362433E-01  -7.7682556091303895E-02  -2.3728992794460924E-01  -9.9206229894854531E-02  -6.6008730511777650E-02  -7.9763185566551514E-02  -1.0762564400581945E-01  -9.0836873973868568E-02  -5.6022898212199565E-02  -2.4251623313290602E-01  -2.0751720619803499E-01  -1.2124799803985542E-01  -5.8175228943627900E-02  -1.4286334416300120E-01  -7.2164028280448406E-02  -7.3263521018476677E-02  -1.0995324741003160E-01  -9.6162089187616762E-02  -1.2301456561543447E-01  -1.3988187884642070E-01  -6.0893584235541823E-02  -6.7062547491398408E-02  -1.3691737308020566E-01  -2.3484696892858059E-01  -1.5017761981332894E-01  -1.8651259663653955E-01  -1.9326396480050512E-01  -5.6947823882347072E-02  -9.5198068159998567E-02  -1.7795970897419089E-01  -3.1379718566592535E-01  -1.8427707170504048E-01  -1.2838217873384988E-01  -1.3181030929639190E-01  -1.6207292523475272E-01  -1.2173136941910491E-01  -9.7458313219633441E-02  -1.2257446368294865E-01
  0.0000000000000000E+00   0.0000000000000000E+00   0.0000000000000000E+00   0.0000000000000000E+00   0.0000000000000000E+00   0.0000000000000000E+00   0.0000000000000000E+00   0.0000000000000000E+00   0.0000000000000000E+00   0.0000000000000000E+00   0.0000000000000000E+00   0.0000000000000000E+00   0.0000000000000000E+00   0.0000000000000000E+00   0.0000000000000000E+00   0.0000000000000000E+00   0.0000000000000000E+00   0.0000000000000000E+00   0.0000000000000000E+00   0.0000000000000000E+00   0.0000000000000000E+00   0.0000000000000000E+00   0.0000000000000000E+00   0.0000000000000000E+00   0.0000000000000000E+00   0.0000000000000000E+00   0.0000000000000000E+00   0.0000000000000000E+00   0.0000000000000000E+00   0.0000000000000000E+00   0.0000000000000000E+00   0.0000000000000000E+00   0.0000000000000000E+00   0.0000000000000000E+00   0.0000000000000000E+00   0.0000000000000000E+00   0.0000000000000000E+00   0.0000000000000000E+00   0.0000000000000000E+00   0.0000000000000000E+00   0.0000000000000000E+00   0.0000000000000000E+00   0.0000000000000000E+00   0.0000000000000000E+00   0.0000000000000000E+00   0.0000000000000000E+00   0.0000000000000000E+00   0.0000000000000000E+00   0.0000000000000000E+00   0.0000000000000000E+00   0.0000000000000000E+00   0.0000000000000000E+00   0.0000000000000000E+00   0.0000000000000000E+00   0.0000000000000000E+00   0.0000000000000000E+00   0.0000000000000000E+00   0.0000000000000000E+00   0.0000000000000000E+00   0.0000000000000000E+00   0.0000000000000000E+00   0.0000000000000000E+00   0.0000000000000000E+00   0.0000000000000000E+00   0.0000000000000000E+00   0.0000000000000000E+00   0.0000000000000000E+00   2.5269655463538467E+00   2.8362825885818368E+00   4.5147438495021346E+00   2.9809651683438387E+00   2.6431297328998014E+00   2.6057961825366176E+00   3.7493681172591118E+00   2.2724458385640092E+00   2.2572698048613864E+00   1.9402007356799991E+00   2.0441614480028476E+00   1.6137285761581723E+00   1.8753934415505058E+00   1.7236272903380285E+00   2.6857761767410091E+00   2.1827389451243175E+00   2.9093722123031145E+00   3.5546585109449760E+00   4.6764261706022650E+00   4.8327134745606672E+00   5.0934505323988928E+00   4.0437523335883254E+00   5.4697778330568942E+00   4.8660622182722948E+00   5.1560196392213786E+00   3.8844285549768478E+00   3.6708595824879278E+00   3.3402833975713633E+00   3.7376423882447276E+00   2.6867032291517612E+00   2.4691009324872071E+00   3.0905360672036162E+00   2.3123740575032667E+00   3.1406378926417808E+00   2.7745736652954913E+00   2.1229408090326731E+00   2.6087314796623655E+00   2.6914636253670237E+00   3.4168546748917632E+00   3.2160306085053167E+00   2.5700983230387116E+00   2.1707773024855914E+00   2.7003433789890470E+00   2.8865477415054852E+00   4.1447718535573346E+00   3.3108544982363015E+00   2.3558460071050691E+00   1.7747692486034834E+00   1.4915746807229235E+00   1.5475959271462130E+00   2.2280535609674517E+00   1.6959249502972977E+00   1.4590864650871525E+00   1.3649670378079453E+00   1.6837376994815814E+00   1.3934702158986174E+00   1.3650847162996518E+00   1.6850833283573621E+00   1.7077630376184918E+00   1.6467212882634410E+00   1.3336756140201231E+00   1.2188737670156888E+00   1.5420216707494017E+00   1.4163918790788090E+00   1.3336923513838692E+00   1.4137822067275325E+00   1.3294722160058687E+00   1.6067725161777353E+00   1.4003271211924910E+00   1.1088035913157386E+00   1.0530523307569903E+00   1.3232282339416894E+00   1.1108959103973972E+00   1.1425190824306368E+00   1.2537161459988766E+00   1.7662786521327571E+00   1.6976347251385746E+00   1.2565732885686165E+00   1.0273958116536392E+00   4.4024099186497095E-01   3.7815952266186786E-01   5.0766384252221575E-01   3.6957943922966152E-01   3.4166563104020120E-01   3.7736729562928795E-01   4.1291137705722569E-01   3.1674841047978169E-01   3.1679744015146333E-01   2.8662029790542098E-01   2.4814001064718524E-01   2.8455815651800037E-01   2.2978717572130439E-01   2.4489343882675144E-01   3.5727682848065273E-01   3.5584358330693688E-01   4.3540413422183444E-01   6.4889054880471797E-01   1.1328647718788507E+00   8.3950362984767357E-01   6.3314529947967113E-01   7.8007826553669113E-01   1.1448460898272073E+00   5.4906859029270993E-01   6.1119950180062843E-01   6.6856830152326097E-01   6.1383448448897038E-01   4.4161082389659617E-01   4.5457646422088227E-01   4.4307011866010254E-01   5.0951969199781200E-01   4.5731247525987784E-01   3.4733689600670736E-01   3.7237871303625403E-01   3.5213521550989985E-01   4.1188114611921828E-01   3.2272801504577131E-01   3.7974719278372188E-01   4.6610600241629846E-01   4.0908041258357453E-01   4.2628676760686252E-01   5.7863348244672186E-01   5.8114059599739476E-01   4.8869474907637445E-01   6.3919703480907497E-01   3.5193191914261301E-01   2.8595315115807901E-01   2.3665116316436371E-01   2.2700591788591989E-01   2.6397954428510423E-01   2.1647407691877099E-01   2.3831252343780041E-01   2.6384403580895971E-01   2.5324718383722822E-01   2.1709546553042791E-01   2.4615829568122394E-01   2.4923890366741328E-01   2.1187684433580703E-01   2.1228912772889055E-01   2.5361246982338692E-01   2.3898458778541229E-01   2.0727688757582469E-01   2.1842416668134609E-01   2.1803575733755312E-01   2.3080060893145568E-01   2.4532496513284643E-01   2.0836838411400796E-01   1.7919543473614008E-01   1.7445030629080716E-01   1.9128401888906488E-01   1.8479657505564517E-01   1.8598490827126929E-01   1.8953910324009721E-01   1.6895413998793110E-01   1.6295040012828030E-01   1.7508810916851181E-01   3.6804048272035128E-01   3.3856267306970905E-01   4.3277199865140614E-01   4.6922329524991530E-01   2.7764735377424565E-01   2.9561127100221535E-01   2.3627782958070132E-01   2.6541703989020782E-01   2.4255905694060986E-01   3.7212580560115283E-01   2.4690009293756265E+00   3.8554908906102259E-01   2.8732558021365939E+00   2.7689700839071496E+00   4.0748977564903438E-01   3.0154890637181566E+00   4.6164174553281695E-01   3.5660315716007065E+00   6.1205232758295802E-01   7.0270027286287173E-01   3.8147274784778507E+00   5.3887111083201478E-01   3.3300633488299884E+00   2.4956233229731284E+00   3.3134665930047602E-01   2.0287639339170900E+00   2.8762163235882969E+00   1.7489547824189469E+00   2.8566361092887754E-01   1.8876977658225074E+00   3.1568633994751200E-01   2.9523176930744727E-01   1.7527565739476398E+00   3.0654597416220775E-01   1.6867166919480454E+00   2.6647457826502785E-01   3.0225870797568499E-01   2.6500825211851181E-01   2.4825392095257398E-01   1.5640539619819454E+00   2.4778943079929877E-01   2.6228687903278386E-01   2.4367533159904764E+00   4.2027012792368557E-01   3.2179538814056614E+00   3.0676963113267703E+00   4.2409190883942477E-01   2.9557188346262304E+00   5.4124137765167746E-01   5.1225274164710055E-01   2.7735021130400661E-01   2.8333362843223375E-01  -1.1286643368613622E+00  -9.3733557508300613E-01  -7.1905064261267637E-01  -7.8515073063622376E-01  -4.2093783684492941E-01  -5.5700903387526435E-01  -4.2127414912026595E-01  -4.2440890080761401E-01  -4.4156809638994998E-01  -8.0449049269525275E-01  -3.8550760217913399E-01  -1.1691119328020687E+00  -1.3674462786914583E+00  -7.7263948443767561E-01  -3.3080909988366491E-01  -1.0362002492945313E+00  -8.5421909086268055E-01  -6.7509096435575922E-01  -4.5907816149687186E-01  -9.5436268085671527E-01  -5.8404496356988689E-01  -5.3582831593478275E-01  -8.5170408860974600E-01  -4.9246750201220041E-01  -7.1303546307865995E-01  -7.6736537320290144E-01  -4.8793275592100849E-01  -4.7049231412640397E-01  -4.8454967973580682E-01  -8.7648388264668209E-01  -1.3807758793579843E+00  -4.0009345788495243E-01  -1.0678999636716742E+00  -3.5902105640308696E-01  -7.9273594207976295E-01  -9.1886415741447069E-01  -6.7310032604876679E-01  -5.3791121711626100E-01  -9.4542959934983328E-01  -8.6859695824673899E-01  -6.7626019839322682E-01  -6.4672927283320170E-01  -4.4315863816162238E-01  -4.5502870836892156E-01  -1.2235931899525863E+00  -5.1586548139349886E-01  -4.5498848977723594E-01  -4.1790764700855909E-01  -8.8104016602904844E-01  -8.1225451207129817E-01  -4.0629066432545502E-01  -7.5242287840026267E-01  -7.5748221437724272E-01  -8.4231479721059510E-01  -1.3479042219259063E+00  -1.1848980934228306E+00  -4.8636192972148085E-01  -4.7126105424421411E-01  -1.2948021442373081E+00  -7.2758391947588774E-01  -4.4456027273494764E-01  -3.5101716721312037E-01  -8.2300075553698882E-01  -8.2303168561389717E-01  -4.7213099908718587E-01  -5.8298634694678664E-01  -4.6449078423761120E-01  -4.4456521828207457E-01  -1.7186616937310817E+00  -1.6977939116017149E+00  -9.5775099860050117E-01  -7.7079384748005642E-01  -1.1100209935102514E+00  -9.6978980290380679E-01  -8.9715509505875324E-01  -1.2715751309649947E+00  -9.2299141791283557E-01  -1.1886772701113408E+00  -1.0051642184929432E+00  -6.2923462007552844E-01  -4.9719164695226531E-01  -1.6220259401627624E+00  -7.2358839483113135E-01  -3.6960280883972302E-01  -8.9557412287289251E-01  -5.8425290694662169E-01  -3.8084019267593461E-01  -9.8524022352970519E-01  -5.6223900057980880E-01  -7.0765123566419474E-01  -5.2135129805435676E-01  -3.4246632880354461E-01  -3.7029900462179244E-01  -9.6218873136545435E-01  -8.5670090695571133E-01  -5.9159352272628918E-01  -8.6957661303792255E-01  -1.1036195555090362E+00  -4.9565152812203489E-01  -3.7056061691232339E-01  -3.6233295126611564E-01  -5.1383241277836800E-01  -5.1122089128436621E-01  -6.9849326980709159E-01  -8.5661191072222209E-01  -6.0423281566823173E-01  -6.6536190106105431E-01  -5.4056227125616441E-01  -8.1023923322597535E-01  -1.1786786086707308E+00  -4.7067917917911922E-01  -6.9624495153727284E-01  -4.8246256208664867E-01  -5.0423183024289453E-01  -4.3530131478690148E-01  -5.8031019284427399E-01  -8.6737307139204611E-01  -1.5156655118847087E+00  -7.1791692357682879E-01  -3.9923915893681239E-01  -5.7242896495671713E-01  -7.5422589307670784E-01  -4.2441345528917973E-01  -1.0169024823746635E+00  -2.0823045423957312E+00  -9.3358057363805724E-01  -7.0696645967422322E-01  -4.4601446869629713E-01  -9.1006298895296023E-01  -4.9800423672049449E-01  -1.0896108706093401E+00  -6.0346506299020208E-01  -8.3121613674921035E-01  -3.5565609973850409E-01  -4.3165707954830834E-01  -4.9140806992830693E-01  -8.0869026508624320E-01  -5.3892630077252657E-01  -4.3513117588775130E-01  -1.3642943965646230E+00  -4.3173547693732484E-01  -6.2761840646908940E-01  -8.9245356355275784E-01  -4.6067721774780479E-01  -1.4815255196658705E+00  -1.0934367471105959E+00  -4.7547818535479019E-01  -4.8411342293992737E-01  -9.5104228727259221E-01  -4.5820983390248482E-01  -1.3696941938065017E+00  -9.4398304317307979E-01  -4.8629022621671036E-01  -3.8681361751875748E-01  -7.3952613044913185E-01  -6.3763623775141176E-01  -4.5762414205309832E-01  -8.5940027640862748E-01  -7.9332870296316138E-01  -4.7599693975409407E-01  -1.5131443135570013E+00  -7.8810381118697004E-01  -9.1266778022314343E-01  -5.0705162006950222E-01  -3.7347141665312250E-01  -5.2418271474377032E-01  -1.0994009618069682E+00  -1.6672313689511449E+00  -4.9167614985448849E-01  -1.6978795407017564E+00  -4.6648380704134274E-01  -4.1817075837526113E-01  -6.6341372086068162E-01  -1.0434267439500806E+00  -3.8088192171825330E-01  -4.9656072694671599E-01  -7.9413378684296521E-01  -6.8329455500169545E-01  -8.4073687182145085E-01  -9.2838667278873288E-01  -3.7857877650630239E-01  -9.9693809929821353E-01  -8.0829720654646919E-01  -5.0463019739712933E-01  -6.8769527003479192E-01  -7.3597971886840163E-01  -7.4580569446619926E-01  -4.7841900437624640E-01  -7.5574156873071907E-01  -1.3383642293095002E+00  -4.0977628977592773E-01  -1.2952908910665306E+00  -8.1099793404552423E-01  -1.0317919640350857E+00  -4.3814766769704855E-01  -4.2436101356562156E-01  -1.0411192928761539E+00  -5.1941102346065982E-01  -6.9601590050877371E-01  -8.6191465843206105E-01  -8.1679004090730190E-01  -7.7021302234763189E-01  -8.4932288812141632E-01  -6.9150420721512518E-01  -5.1572790449199968E-01  -5.5567398951021463E-01  -4.9025294835508404E-01  -1.3760896779754763E+00  -9.5205810521023915E-01  -7.0188138697349067E-01  -1.0548417671857842E+00  -5.6743744794998885E-01  -8.9144129292798480E-01  -4.5388361739328154E-01  -4.3965344769107884E-01  -1.1839714773971468E+00  -1.1816896843644553E+00  -1.2447912085559156E+00  -1.2428830264751143E+00  -1.0488947586765998E+00  -5.7768296046520284E-01  -9.0798692249318336E-01  -4.7694989636265650E-01  -8.4919360542122735E-01  -4.6066807705590285E-01  -3.7570235029330729E-01  -5.3838836534104151E-01  -4.1347890013344313E-01  -5.6389458981813867E-01  -9.6677976645169006E-01  -7.5374351440405774E-01  -1.6861793053560208E+00  -9.1696029383816380E-01  -2.0618825837689720E+00  -4.3116773179608936E-01  -5.4239444873832143E-01  -9.2968349920840332E-01  -4.0305280825584416E-01  -4.4145859730459736E-01  -8.1117676432312602E-01  -4.5728507344623981E-01  -8.0122489007873399E-01  -1.1555642169660088E+00  -7.2556235731130825E-01  -7.9641763544170585E-01  -6.7883986485230441E-01  -9.1626008304784234E-01  -8.7598557377245090E-01  -7.5179279240232577E-01  -6.0963107402937755E-01  -1.2642492410573376E+00  -1.3604842474331220E+00  -9.2398742969192504E-01  -9.9064263684035636E-01  -7.7951837175925021E-01  -8.6571460587416960E-01  -7.0734543854855347E-01  -6.9605440916280970E-01  -7.2751462891259433E-01  -4.7344200199616543E-01  -1.2238950554807622E+00  -7.6489310772539110E-01  -5.7547169287084010E-01  -1.6118003686291433E+00  -4.5929005164433040E-01  -1.2161244047981641E+00  -5.1322878055244514E-01  -1.2957342094902469E+00  -4.7859423256614897E-01  -1.3804219185919873E+00  -3.3517258153612101E-01  -4.1351773240234707E-01  -4.8176362115353261E-01  -4.5865452353737091E-01  -3.6088945563374686E-01  -7.5974166878616045E-01  -7.5729916320871471E-01  -1.0509614092149500E+00  -3.3956448053299176E-01  -5.9103745482735925E-01  -7.7081191401857863E-01  -3.9440045081769576E-01  -8.6864512600781107E-01  -1.1519930126932882E+00  -9.1614172202897981E-01  -4.8552469487973809E-01  -3.4794459112107440E-01  -7.8729236514183620E-01  -7.8689231235827262E-01  -4.2554298990530121E-01  -8.8885044445738282E-01  -4.8072645560286092E-01  -3.7039387949206648E-01  -8.7317052399736816E-01  -8.1039653985436866E-01  -3.2626719792687897E-01  -4.2348574592912702E-01  -4.6832759411845909E-01  -8.9258249247984955E-01  -6.3171764030227961E-01  -7.7996522644485244E-01  -7.8189794545592184E-01  -8.9036629550003321E-01  -3.9007619321790998E-01  -4.2208669804991067E-01  -6.3661828393088227E-01  -1.1116920074063905E+00  -4.4377004134939813E-01  -4.6384194390076805E-01  -9.1735517853708237E-01  -1.0738559761587290E+00  -5.4883690272203944E-01  -8.6835297965659908E-01  -5.9146145490259394E-01  -9.6778975993663452E-01  -1.1737364198565456E+00  -5.3690300645477973E-01  -8.7434274010873536E-01  -4.2305520567727545E-01  -1.0110563289787882E+00  -4.8921224778493577E-01  -5.6678194710881824E-01  -5.6546071792850305E-01  -7.0886221773704006E-01  -9.6544997326046500E-01  -7.7396991545232263E-01  -1.1936367232049352E+00  -4.3354537968011253E-01  -9.0353180938821287E-01  -8.3188993835580871E-01  -6.3780985833902626E-01  -5.5199016653663313E-01  -7.9568275343964912E-01  -5.7852725199443411E-01  -3.5615685845200418E-01  -3.5196385407675190E-01  -4.0144120241650649E-01  -8.3821827273479421E-01  -4.3794998780773381E-01  -1.0830370760349430E+00  -5.7435693639842023E-01  -3.7636139483020919E-01  -4.4862024377995263E-01  -6.0844429379330922E-01  -5.5411096939088866E-01  -3.3151672475322852E-01  -1.1139803897608638E+00  -8.8846307356236354E-01  -9.0963519697690509E-01  -3.3926964498236117E-01  -7.2212651519926041E-01  -4.2862266593354637E-01  -4.2884792036372255E-01  -7.1869744928521395E-01  -6.8534506013971064E-01  -8.9465432726945149E-01  -1.1465007084122456E+00  -3.5773725061558476E-01  -3.8691495302642603E-01  -8.0851409866816493E-01  -1.3599789324932319E+00  -1.2221021836754100E+00  -1.1803335340143646E+00  -1.0132165924146939E+00  -3.3209351140069865E-01  -6.7904673707250462E-01  -1.3562374074713184E+00  -1.1593131186489769E+00  -9.8351678657443797E-01  -9.2619204503487362E-01  -1.0356644405951505E+00  -1.0911939676834408E+00  -8.5487051944180636E-01  -6.7622940258322750E-01  -7.9699058136234269E-01
  0.0000000000000000E+00   0.0000000000000000E+00   0.0000000000000000E+00   0.0000000000000000E+00   0.0000000000000000E+00   0.0000000000000000E+00   0.0000000000000000E+00   0.0000000000000000E+00   0.0000000000000000E+00   0.0000000000000000E+00   0.0000000000000000E+00   0.0000000000000000E+00   0.0000000000000000E+00   0.0000000000000000E+00   0.0000000000000000E+00   0.0000000000000000E+00   0.0000000000000000E+00   0.0000000000000000E+00   0.0000000000000000E+00   0.0000000000000000E+00   0.0000000000000000E+00   0.0000000000000000E+00   0.0000000000000000E+00   0.0000000000000000E+00   0.0000000000000000E+00   0.0000000000000000E+00   0.0000000000000000E+00   0.0000000000000000E+00   0.0000000000000000E+00   0.0000000000000000E+00   0.0000000000000000E+00   0.0000000000000000E+00   0.0000000000000000E+00   0.0000000000000000E+00   0.0000000000000000E+00   0.0000000000000000E+00   0.0000000000000000E+00   0.0000000000000000E+00   0.0000000000000000E+00   0.0000000000000000E+00   0.0000000000000000E+00   0.0000000000000000E+00   0.0000000000000000E+00   0.0000000000000000E+00   0.0000000000000000E+00   0.0000000000000000E+00   0.0000000000000000E+00   0.0000000000000000E+00   0.0000000000000000E+00   0.0000000000000000E+00   0.0000000000000000E+00   0.0000000000000000E+00   0.0000000000000000E+00   0.0000000000000000E+00   0.0000000000000000E+00   0.0000000000000000E+00   0.0000000000000000E+00   0.0000000000000000E+00   0.0000000000000000E+00   0.0000000000000000E+00   0.0000000000000000E+00   0.0000000000000000E+00   0.0000000000000000E+00   0.0000000000000000E+00   0.0000000000000000E+00   0.0000000000000000E+00   0.0000000000000000E+00   2.2441609561896150E+00   2.4962695382215898E+00   3.9319931477332384E+00   2.6478931730058588E+00   2.3626050021977236E+00   2.4049560238623138E+00   3.5086399790202001E+00   2.0533144736829527E+00   2.0072413268423768E+00   1.7537817791043464E+00   1.8651558408858897E+00   1.4925690130072260E+00   1.7500530554832960E+00   1.6017799232712300E+00   2.5210539699710028E+00   2.1046978338928644E+00   2.8597024926573038E+00   3.5728907585067824E+00   4.9999296157650575E+00   4.6223499668324575E+00   5.0243822562153300E+00   4.4028636079543926E+00   6.4994712925725349E+00   4.4548730295151842E+00   4.2001728645503693E+00   3.2913140850275142E+00   3.2319718696670536E+00   3.0183381537512681E+00   3.9306287962555801E+00   2.8842908193759320E+00   2.7023918890740357E+00   3.4445469029992903E+00   2.4101696968662099E+00   3.2187309637857711E+00   2.9851867973033741E+00   2.2935414168158688E+00   2.9970870488746923E+00   3.2189340720047657E+00   4.0962729555507629E+00   3.8859616755604374E+00   3.1203687420108208E+00   2.5390599545014978E+00   3.1363829854239813E+00   3.6128572688320078E+00   5.1203731478979835E+00   4.3856187467057728E+00   2.6966761982449463E+00   1.9916041503559940E+00   1.4625636992068110E+00   1.5035989620494574E+00   2.1420113733018060E+00   1.6521275148849497E+00   1.4112145803158209E+00   1.3127346336002552E+00   1.6258696762033351E+00   1.3562990027675574E+00   1.3201984529578579E+00   1.6292870517282598E+00   1.6428771871643955E+00   1.5687942506029864E+00   1.2655537060821955E+00   1.1614433160703292E+00   1.4684701724160001E+00   1.3298774482533495E+00   1.2491022369245786E+00   1.3109126601463186E+00   1.2342905227363936E+00   1.4801431950125614E+00   1.3399919157633753E+00   1.0647255223954935E+00   1.0177475292559277E+00   1.2818796234281769E+00   1.0667661215939235E+00   1.0902745841663892E+00   1.1890836688656115E+00   1.6780989674282878E+00   1.5995246282458269E+00   1.2175384349735681E+00   1.0012331960688903E+00   3.9350965523457965E-01   3.3873010457589109E-01   4.4327744601278607E-01   3.3838430978118039E-01   3.1215004502026439E-01   3.3238617319630032E-01   3.6271773627395720E-01   2.8502695806437284E-01   2.8934703738936907E-01   2.6046962185001671E-01   2.3347412480861668E-01   2.6548112774502303E-01   2.1501112206468434E-01   2.2652502034747235E-01   3.3343857749954758E-01   3.4618399780791503E-01   4.3935720024097391E-01   5.9193031007416042E-01   1.1499582870814102E+00   8.0315695351226335E-01   5.9523567512319142E-01   6.3586542151681380E-01   8.3759283525107331E-01   4.8308952707455549E-01   5.0632331853902945E-01   5.7702043054713414E-01   5.6469314494371670E-01   4.1089598190720034E-01   4.0648849463586484E-01   4.0221917263351153E-01   5.1594500662653697E-01   5.0063657835099395E-01   3.6519393363911506E-01   3.8259691323640560E-01   3.5886264523351874E-01   4.3393576762744979E-01   3.4831099824866651E-01   4.2923571959728030E-01   5.5269732520178738E-01   4.9623762062727289E-01   5.1875502065687318E-01   7.2428209961402579E-01   7.7528198503418433E-01   6.2636195889470847E-01   8.9075088189263540E-01   4.0196738978520158E-01   3.2158502814502327E-01   2.3119458417949770E-01   2.2237807227994985E-01   2.5378460179955631E-01   2.1164397627762555E-01   2.2824041962633834E-01   2.5358095096209154E-01   2.4013183781352682E-01   2.0632694016763622E-01   2.3078770285202216E-01   2.3298628453200088E-01   1.9890502419719835E-01   1.9961383742027075E-01   2.3415056355296970E-01   2.2078027485553853E-01   1.9320633349905975E-01   2.0352960174634874E-01   2.0141631544699884E-01   2.1203406305160666E-01   2.2470902848578755E-01   1.9972666643467055E-01   1.7172213447218637E-01   1.6802662945321656E-01   1.8412456967003302E-01   1.7602290440498453E-01   1.7773028926106452E-01   1.8328484428236266E-01   1.6475151490297502E-01   1.5892623180100529E-01   1.7117664361841547E-01   4.0479115964809687E-01   3.5992282388549196E-01   4.9026211916573953E-01   5.3675681264320430E-01   3.0897902597918703E-01   3.2898347534193589E-01   2.3331287638316919E-01   2.6080822525996172E-01   2.3725731775552555E-01   3.2942677506129697E-01   2.1552734910891171E+00   3.3755775583053244E-01   2.4282757678506282E+00   2.3556519465750982E+00   3.5536848961511441E-01   2.5157834383932940E+00   3.9316257624585854E-01   2.8485101661832690E+00   4.8655034592828966E-01   5.3528319641598487E-01   2.9887476533403565E+00   4.4470637919397560E-01   2.7168996450641956E+00   2.2679121045792110E+00   3.0086990605607344E-01   1.8808020637333105E+00   2.6935024421625595E+00   1.6393764754090190E+00   2.7053499476202381E-01   1.8305994935717451E+00   3.0447087844866627E-01   2.8469605915481394E-01   1.7316532312361574E+00   3.0565071614519662E-01   1.6778517770988635E+00   2.6322850383636159E-01   3.0161041375624809E-01   2.6610353949954113E-01   2.4380371054695388E-01   1.5444874835399158E+00   2.4685921660901525E-01   2.5806744804481119E-01   2.3834347123946107E+00   3.9728052616233339E-01   3.2348079293727023E+00   2.9561475515596207E+00   4.0750141410043639E-01   2.8378323613307388E+00   5.0004856493212479E-01   5.0257349994415412E-01   2.6094289123546865E-01   2.6420554773206240E-01  -9.8298039847880414E-01  -8.7715228300543724E-01  -6.7337142940095673E-01  -8.0467422356838836E-01  -4.0647055005063021E-01  -5.3549927569146671E-01  -4.0732495107296196E-01  -3.9988152821983070E-01  -4.1952312459732766E-01  -8.0870182603598484E-01  -3.6711962968457756E-01  -1.2499803730787400E+00  -1.6248558537354034E+00  -8.6114155641140744E-01  -3.2047180812376058E-01  -1.2801069021117468E+00  -1.0240751964951731E+00  -7.8410241245806367E-01  -4.2289825443601176E-01  -8.6237894676624127E-01  -5.3290072766978858E-01  -5.0001635541254130E-01  -7.5654081464714218E-01  -4.5765343195721003E-01  -6.4797510859194574E-01  -7.2030159101085200E-01  -4.6939385033987946E-01  -4.4822742076378158E-01  -4.7203603697739460E-01  -8.4461305263792652E-01  -1.3206727932465399E+00  -3.8285481792320863E-01  -1.1230392223878911E+00  -3.4786823599876238E-01  -8.5291142073294079E-01  -1.1102721153633779E+00  -7.7048073455241772E-01  -4.9752443717744410E-01  -8.3209157592621319E-01  -8.0165128688179166E-01  -6.2693855411159005E-01  -5.8459044266531968E-01  -4.1143106204253382E-01  -4.4006647580120622E-01  -1.0773032847680823E+00  -5.0119961939634572E-01  -4.3757756278606624E-01  -3.9636320713809586E-01  -7.8753216006734394E-01  -7.9448184632244834E-01  -3.8714724516561028E-01  -6.6908014239200231E-01  -6.8443839904062342E-01  -7.4804827126862683E-01  -1.4676080787930692E+00  -1.1909756609114073E+00  -4.7040476290738314E-01  -4.3697108161558473E-01  -1.0970998179297453E+00  -7.0156891573925961E-01  -4.2185291090882032E-01  -3.3924896557667411E-01  -7.1842492494825971E-01  -9.0079523970643693E-01  -4.4329282384805302E-01  -5.4645999470924411E-01  -4.5210024844893382E-01  -4.1636834035183307E-01  -1.4000491590587907E+00  -1.6747665329643318E+00  -8.0942470327456617E-01  -8.0339181844837659E-01  -9.0563322116277156E-01  -9.5323145424214695E-01  -1.0729800662558799E+00  -9.9624891163415608E-01  -7.8521827821792101E-01  -9.4950342785616382E-01  -8.3859524228667637E-01  -6.1020153564366186E-01  -4.8752123589517726E-01  -1.4849608711980213E+00  -8.4634761594221752E-01  -3.5491000504858433E-01  -9.6143603823392088E-01  -5.7721831767981668E-01  -3.6342530014582852E-01  -9.4594487197226806E-01  -5.5928398317793393E-01  -7.6451832395880559E-01  -5.1482909911578134E-01  -3.3374533633450237E-01  -3.5558902422176653E-01  -1.2042939862620181E+00  -1.0401241433263009E+00  -6.6387283756975657E-01  -9.9902863193647395E-01  -1.4618754265201623E+00  -4.5819539577543189E-01  -3.5862825201603754E-01  -3.4746580160721013E-01  -4.9494315325119903E-01  -4.9146591956801111E-01  -6.4024748617497518E-01  -8.1616703082333064E-01  -6.0052900427048717E-01  -7.1837639620400484E-01  -5.4112389773234182E-01  -7.5509235966351862E-01  -1.2552496440760410E+00  -4.5382294730417383E-01  -8.0471361327482194E-01  -4.6288155985249257E-01  -5.0090743659429759E-01  -4.2091506750925917E-01  -5.3011855519028561E-01  -7.7335375420206021E-01  -1.4643834500768662E+00  -6.9614031587779990E-01  -3.7985592077693081E-01  -5.3454158865898194E-01  -7.7833539501090387E-01  -4.0012390491495820E-01  -1.3178662936586687E+00  -1.5800716570126845E+00  -8.7187043446626156E-01  -6.4346826384518696E-01  -4.1150407451722398E-01  -9.8941389894641862E-01  -4.8454962929189105E-01  -8.9553846602539844E-01  -5.8286867396798669E-01  -1.0087023220503011E+00  -3.4420208493589988E-01  -4.0975735440412475E-01  -4.5529722875094314E-01  -8.7698913435540216E-01  -5.2057251699523621E-01  -4.1947436658806064E-01  -1.0475874578899937E+00  -4.0535993593137243E-01  -5.8499645307882897E-01  -7.8929671729841411E-01  -4.4689627777740060E-01  -1.2316395817649666E+00  -8.9320912929923169E-01  -4.6131322547408460E-01  -4.6615996454576730E-01  -8.0419843759640419E-01  -4.2962684249155680E-01  -1.5675781624333629E+00  -7.9967278041691137E-01  -4.5610804558484563E-01  -3.7070207622404472E-01  -7.5556423640188741E-01  -5.8044604371514086E-01  -4.3200639089801390E-01  -7.6219869820990771E-01  -7.0821619282957804E-01  -4.4019678720153455E-01  -1.5783615916886382E+00  -6.8925457456049632E-01  -1.0997716864537845E+00  -4.9495608143445924E-01  -3.5593824711736005E-01  -5.1632607638861305E-01  -1.3691795556579718E+00  -1.5699841595581350E+00  -4.6709647713176783E-01  -1.4586683084238417E+00  -4.5592444337671306E-01  -3.9394966391849351E-01  -7.6885655367163108E-01  -9.1257795016800169E-01  -3.6267378383795662E-01  -4.6158980290477303E-01  -8.7885032018912179E-01  -6.2048710733850632E-01  -1.0062997543167678E+00  -1.1102418901606002E+00  -3.6410148365402073E-01  -1.2157670061513335E+00  -8.0767927375379278E-01  -4.9641864747277259E-01  -7.3480273833781506E-01  -6.8829349503605186E-01  -6.7981534756937623E-01  -4.4585521972393283E-01  -8.1498077775209221E-01  -1.2435836613847677E+00  -3.9244839135882947E-01  -1.1250204236496075E+00  -8.6238527636675033E-01  -8.5712835153817413E-01  -4.1617544551736102E-01  -3.9495255574001764E-01  -1.0703995133510071E+00  -5.1001552767679126E-01  -6.2422507101897640E-01  -9.3508340331164130E-01  -7.3406949270589927E-01  -6.7864964723337784E-01  -8.2402200050415031E-01  -7.9076821566327060E-01  -4.8327571522759377E-01  -5.1833123588446528E-01  -4.5889539831894327E-01  -1.2818535134640254E+00  -8.9523588415645794E-01  -6.5398697147158169E-01  -1.3085787029722666E+00  -5.4388907002302567E-01  -8.5638435648859612E-01  -4.1929887617054934E-01  -4.0905332556619894E-01  -1.2325415390684225E+00  -1.0272349529804123E+00  -1.0382339423899520E+00  -9.7978665161677891E-01  -9.3846888676198681E-01  -5.2577867229994113E-01  -8.4390040012830769E-01  -4.3795730187574178E-01  -7.3465822647569790E-01  -4.2368724719926260E-01  -3.5880908438111053E-01  -5.0018952036260822E-01  -3.9965777261253282E-01  -5.1771101789124918E-01  -8.5096437944893433E-01  -6.6593785502272129E-01  -1.5928673072610990E+00  -8.4162366866289873E-01  -2.0634483601732936E+00  -4.0438434156563363E-01  -5.3689741116606837E-01  -8.3480213374456957E-01  -3.8495722285479733E-01  -4.2017798072270557E-01  -8.3062231694630817E-01  -4.2414753216102341E-01  -7.0665135435916482E-01  -1.0046320588097919E+00  -6.8207832393955559E-01  -8.0560028889871693E-01  -6.5635645858508840E-01  -8.2974327847725970E-01  -7.9512703199696988E-01  -7.1368805320730644E-01  -5.5409714480881844E-01  -1.0906156970671519E+00  -1.5816869361434858E+00  -8.6156264423617668E-01  -1.0526986070337792E+00  -7.3003396060724968E-01  -7.7057449876884143E-01  -6.4417545814121036E-01  -8.1121666343900611E-01  -7.9562282780812621E-01  -4.5655113378207368E-01  -1.1088982789890787E+00  -6.8861736610654156E-01  -5.4300984030961053E-01  -1.3125808938042207E+00  -4.3677855887424311E-01  -9.6714526080945706E-01  -4.7584509939569980E-01  -1.2693621290184385E+00  -4.6730246937391584E-01  -1.6794857466564594E+00  -3.2453798278804813E-01  -3.9992167010657159E-01  -4.7120857457969512E-01  -4.2729901116686875E-01  -3.4767836143144748E-01  -8.4931551833026164E-01  -6.7833104965463098E-01  -9.8340280678598491E-01  -3.3104049182578327E-01  -5.8908150613926880E-01  -7.4762952126466264E-01  -3.7565145063674760E-01  -9.8873624927087711E-01  -1.2486981149417973E+00  -1.0501140336110060E+00  -4.7148102145266640E-01  -3.3980993753851585E-01  -8.7551761280277574E-01  -9.3637850242436416E-01  -4.0468422426494333E-01  -1.0924307771725987E+00  -4.7362263998449572E-01  -3.5564021685354297E-01  -8.4166185325414722E-01  -8.0502842396867269E-01  -3.1622958190906553E-01  -4.0937417618668603E-01  -4.4662698631717856E-01  -7.8880672733023749E-01  -6.1024100580994556E-01  -8.0476209460408177E-01  -8.0059945271898314E-01  -1.0452723093382974E+00  -3.7149329983259788E-01  -3.9875597162264059E-01  -7.2231512436433820E-01  -9.0483673394392927E-01  -4.3319876822283221E-01  -4.4373138304762233E-01  -8.9060081358291732E-01  -1.0641235553095818E+00  -5.2895781947886789E-01  -1.0425947784842298E+00  -6.6003434029663099E-01  -8.1439122255331198E-01  -1.2362862684568443E+00  -5.0040964031532775E-01  -1.0487019740253172E+00  -4.0838643286690773E-01  -1.2589296199186084E+00  -4.7674992794757121E-01  -6.3241337552066912E-01  -5.3116273455307250E-01  -6.6239359475132398E-01  -8.1294138531412752E-01  -8.6114226579433739E-01  -9.5347725057355326E-01  -4.0788797390912640E-01  -9.0373119031205451E-01  -8.7897087506147531E-01  -5.7471851689590647E-01  -5.4512485238633479E-01  -9.0464612589039695E-01  -6.5018094677496996E-01  -3.4266967049732699E-01  -3.4188620499402361E-01  -3.8384511092462281E-01  -7.3711765396446749E-01  -4.1596684231588793E-01  -9.4457902248321179E-01  -5.6934294895687687E-01  -3.6022499069496050E-01  -4.2545762856922364E-01  -5.9550008835190538E-01  -5.3306080368744668E-01  -3.2324145233488605E-01  -9.7169814799090415E-01  -7.6354983319300762E-01  -1.1220580380956442E+00  -3.2834590206101777E-01  -6.7491514532747443E-01  -4.1351350783151852E-01  -4.1460016363282198E-01  -7.5363542071598832E-01  -7.9708916449269895E-01  -1.0851567900350088E+00  -1.5292018656484436E+00  -3.4649333415210448E-01  -3.6846388787773066E-01  -8.1220479957648684E-01  -1.3061250000497073E+00  -1.6780201148628153E+00  -1.2596197866871850E+00  -9.8674361582417980E-01  -3.2166387172392735E-01  -7.8971116564398902E-01  -1.6030510088640020E+00  -9.3121040918784348E-01  -9.5527088109050551E-01  -1.1225666889055910E+00  -1.3354006567453522E+00  -1.1501195348258006E+00  -1.0241793338887419E+00  -7.7576466492406326E-01  -8.5974207416781179E-01
  0.0000000000000000E+00   0.0000000000000000E+00   0.0000000000000000E+00   0.0000000000000000E+00   0.0000000000000000E+00   0.0000000000000000E+00   0.0000000000000000E+00   0.0000000000000000E+00   0.0000000000000000E+00   0.0000000000000000E+00   0.0000000000000000E+00   0.0000000000000000E+00   0.0000000000000000E+00   0.0000000000000000E+00   0.0000000000000000E+00   0.0000000000000000E+00   0.0000000000000000E+00   0.0000000000000000E+00   0.0000000000000000E+00   0.0000000000000000E+00   0.0000000000000000E+00   0.0000000000000000E+00   0.0000000000000000E+00   0.0000000000000000E+00   0.0000000000000000E+00   0.0000000000000000E+00   0.0000000000000000E+00   0.0000000000000000E+00   0.0000000000000000E+00   0.0000000000000000E+00   0.0000000000000000E+00   0.0000000000000000E+00   0.0000000000000000E+00   0.0000000000000000E+00   0.0000000000000000E+00   0.0000000000000000E+00   0.0000000000000000E+00   0.0000000000000000E+00   0.0000000000000000E+00   0.0000000000000000E+00   0.0000000000000000E+00   0.0000000000000000E+00   0.0000000000000000E+00   0.0000000000000000E+00   0.0000000000000000E+00   0.0000000000000000E+00   0.0000000000000000E+00   0.0000000000000000E+00   0.0000000000000000E+00   0.0000000000000000E+00   0.0000000000000000E+00   0.0000000000000000E+00   0.0000000000000000E+00   0.0000000000000000E+00   0.0000000000000000E+00   0.0000000000000000E+00   0.0000000000000000E+00   0.0000000000000000E+00   0.0000000000000000E+00   0.0000000000000000E+00   0.0000000000000000E+00   0.0000000000000000E+00   0.0000000000000000E+00   0.0000000000000000E+00   0.0000000000000000E+00   0.0000000000000000E+00   0.0000000000000000E+00   2.2678855501968060E+00   2.4840680791565863E+00   3.9289846503149950E+00   2.5922851649681964E+00   2.2747310755156853E+00   2.3599996546054181E+00   3.4137031353258953E+00   1.9622948096342516E+00   1.8897674609364437E+00   1.6551199177937388E+00   1.7848834520373420E+00   1.4395593637185238E+00   1.6879092868514685E+00   1.5560786217694393E+00   2.5300287946105344E+00   2.1494299498346892E+00   3.1655432418847416E+00   3.9993465113241187E+00   5.8939352882629681E+00   4.8326730988409787E+00   4.9443914191050320E+00   4.4907373107716388E+00   6.7686650244207760E+00   3.9774420451115429E+00   3.6476709467386446E+00   2.8730353595555056E+00   2.7508455568668349E+00   2.6435374563749754E+00   3.9833395255581494E+00   2.9360712348638307E+00   2.8704851710160528E+00   3.6673393627328301E+00   2.4156657367017877E+00   3.1279453772061703E+00   3.2385477586257041E+00   2.5304866827508850E+00   3.6954988108859945E+00   3.9587874468067072E+00   5.0395467547905515E+00   4.5595531985432052E+00   3.4926138210366080E+00   2.7512529613253451E+00   3.3182911724792836E+00   3.8510896242381811E+00   5.2255983021932675E+00   4.7656818680935773E+00   2.9421312784619578E+00   2.1306834025098293E+00   1.3749713790676441E+00   1.4167855255416226E+00   2.0030157678002576E+00   1.5730672188732795E+00   1.3496449306695428E+00   1.2543206161863591E+00   1.5563988725534035E+00   1.3114437039709708E+00   1.2821957391336445E+00   1.5847163070626531E+00   1.5987964788322921E+00   1.4961482413725700E+00   1.2065615131307232E+00   1.1152164694068492E+00   1.4095237953487767E+00   1.2642202388027373E+00   1.1911195710441411E+00   1.2474904138361085E+00   1.1829478790638230E+00   1.4179729393352831E+00   1.2944866217199902E+00   1.0338239602355650E+00   9.8975575462625276E-01   1.2509221396510173E+00   1.0416906285603607E+00   1.0645727685906068E+00   1.1580895251189041E+00   1.6364639241054100E+00   1.5535565665207947E+00   1.1806384230372569E+00   9.7272532612430040E-01   4.0590288664628904E-01   3.3245748731172625E-01   4.1797665546533469E-01   3.2201368563194227E-01   3.0222007517376537E-01   3.1448204543986957E-01   3.3564248639517774E-01   2.6722946631428490E-01   2.7256183846562965E-01   2.4988287934274298E-01   2.2636648097274134E-01   2.5460622426417340E-01   2.0898923174649728E-01   2.1998638067127380E-01   3.3482989194025303E-01   3.5017805802733776E-01   4.9342756805970628E-01   6.0093885101405142E-01   1.1388641028119910E+00   6.8039416113981155E-01   5.5038206629661968E-01   5.8098655737193550E-01   6.8326217554396529E-01   4.3610054722523900E-01   4.4390045956326069E-01   4.7519932415610916E-01   4.8202033606886657E-01   3.6168571301305280E-01   3.5558480396286424E-01   3.5976858656478200E-01   5.1950561158687025E-01   4.9974612161880838E-01   3.6818230959584086E-01   3.8760290336783199E-01   3.4872080040590842E-01   4.6805238651663494E-01   3.7845283472728874E-01   5.1563844440320117E-01   6.3504928213883216E-01   5.6369542534721628E-01   5.3685776441813027E-01   7.5753485687431921E-01   7.7329347644300139E-01   6.9298908779484181E-01   1.0597648389513910E+00   4.4570845708152279E-01   3.4086298257718939E-01   2.1707071500204361E-01   2.1260665852417809E-01   2.4179604110338213E-01   2.0505501756608902E-01   2.2263413101731444E-01   2.4614185552479290E-01   2.2854663611262019E-01   1.9599917022288815E-01   2.2014154905769465E-01   2.1980369564698179E-01   1.8937754300369938E-01   1.9152142152500370E-01   2.2266819367762453E-01   2.0887200330998748E-01   1.8529231122895246E-01   1.9613618594825458E-01   1.9386616619239536E-01   2.0215504461437911E-01   2.1531356510877034E-01   1.9315671907458562E-01   1.6651217063540807E-01   1.6452947500068998E-01   1.8013899582827175E-01   1.7150266345117163E-01   1.7435360744223286E-01   1.7713111664011882E-01   1.5960948064638830E-01   1.5485753092542606E-01   1.6657010373218367E-01   4.5688402652438975E-01   3.9743395243662527E-01   5.8668980490851719E-01   6.8828475197455130E-01   3.3281711732504571E-01   3.4770467481516998E-01   2.2093246244929518E-01   2.4344847118511490E-01   2.3008940061194744E-01   3.3025517043885116E-01   2.1399683551431483E+00   3.3105544831091893E-01   2.3770276198540334E+00   2.3283711574935628E+00   3.5657354130354524E-01   2.4490690793252896E+00   3.8640490086267876E-01   2.6775035764480144E+00   4.5015851652205224E-01   4.7646238396423496E-01   2.7589972061607519E+00   4.1845560562661621E-01   2.5765560566494017E+00   2.3028581509053931E+00   3.0273987267429858E-01   1.9353737040237529E+00   2.8128413614520866E+00   1.6821819431410214E+00   2.7870401362867547E-01   1.8845001690124961E+00   3.1572292379973249E-01   2.8986425637691265E-01   1.7999570640366527E+00   3.2191881624911989E-01   1.7262348502179672E+00   2.6830340148725224E-01   3.0897020829614297E-01   2.7522815320360511E-01   2.5161030796963368E-01   1.6084107845663387E+00   2.5802776223875329E-01   2.7023937735979631E-01   2.4937799109078869E+00   4.1698073625767024E-01   3.4188076525397886E+00   3.1385307647299756E+00   4.4995927163485105E-01   3.1737453241551630E+00   5.4512582091013484E-01   5.8486745310205379E-01   2.6927352758463768E-01   2.6815400895507457E-01  -9.8222751303604516E-01  -8.5341908165696601E-01  -7.0320473963837093E-01  -7.8197960735797389E-01  -3.8910263888902258E-01  -5.0075103162874746E-01  -3.9618211169510176E-01  -3.8838957908047228E-01  -4.0911432013569710E-01  -8.5470099756465601E-01  -3.5238295548412146E-01  -1.4734739331988147E+00  -1.6921495998043190E+00  -9.1684001088497113E-01  -3.1273228560067406E-01  -1.3064203637406708E+00  -1.2598963712391509E+00  -8.2958171651896429E-01  -4.0513531390676294E-01  -7.5529390217018688E-01  -5.0996588078540461E-01  -4.8226079135887789E-01  -7.4065300661530553E-01  -4.4459550384822222E-01  -6.5795954300621629E-01  -7.2286553603204773E-01  -4.5679920052796591E-01  -4.2747134355035199E-01  -4.4944734630892708E-01  -8.9672229566830286E-01  -1.3807663282671525E+00  -3.6985326601328716E-01  -1.1380997592631505E+00  -3.3732539603657341E-01  -9.2530021135418339E-01  -1.3027263381030973E+00  -8.4061063324050544E-01  -4.7985438271883307E-01  -8.2802331757540726E-01  -7.8666649551494439E-01  -6.4512913549903628E-01  -5.5170385669102739E-01  -3.9431678087049743E-01  -4.2739894305988635E-01  -9.1693330259685435E-01  -4.7226196462052772E-01  -4.1810624867830387E-01  -3.8603171680576331E-01  -7.5824170496941778E-01  -8.3126458891109145E-01  -3.7173838391242120E-01  -6.2992219102102487E-01  -6.5409849929881569E-01  -7.5595621452078432E-01  -1.4968993522245562E+00  -1.3331273570534710E+00  -4.4988148616594520E-01  -4.1583035574245880E-01  -9.5767400303974082E-01  -7.1647913771291694E-01  -4.0218878299959099E-01  -3.2991837665405110E-01  -7.1332315746753583E-01  -9.5682726519412986E-01  -4.2140706643761616E-01  -5.6072844712116976E-01  -4.3714840845956465E-01  -3.9704070338015823E-01  -1.2158825175759813E+00  -1.6481080551570362E+00  -7.9234208282283902E-01  -8.0522228481977687E-01  -8.5885204500821388E-01  -1.0551748718856202E+00  -1.3195963367034653E+00  -9.1966564827613495E-01  -7.7612454530324815E-01  -8.9250130425470198E-01  -8.1635700761934082E-01  -6.2816829139706476E-01  -4.5832381857447946E-01  -1.3258157096779872E+00  -9.1707770754977780E-01  -3.4460935007378257E-01  -9.7869666708272407E-01  -5.9998620180042450E-01  -3.5485802095164221E-01  -1.0579157306137361E+00  -5.7541160826109072E-01  -8.4350012868100710E-01  -5.3613683021074843E-01  -3.2424264592971047E-01  -3.4723048558145714E-01  -1.2837045580377828E+00  -1.1642087640764627E+00  -7.1023358142521031E-01  -1.2318321514446411E+00  -1.5885637319506190E+00  -4.3582149913640722E-01  -3.4708645396302656E-01  -3.3707864604329840E-01  -4.7217031962632894E-01  -4.7751693657051275E-01  -6.5399500892414952E-01  -8.6079829860878809E-01  -6.2970232437783247E-01  -7.8435352160938243E-01  -5.5874630833209604E-01  -7.5086969731182807E-01  -1.2755309064010230E+00  -4.3375643378361461E-01  -8.7593321843257832E-01  -4.5104878260096165E-01  -5.2295718066594699E-01  -4.0917442740250015E-01  -5.0781806513510042E-01  -7.9185764285859683E-01  -1.4974256568292885E+00  -7.0634320242111959E-01  -3.7039063552977941E-01  -5.4439717029038093E-01  -7.8578186551670104E-01  -3.8893958410044649E-01  -1.4503415949829648E+00  -1.3152900006860557E+00  -8.4784979755191325E-01  -6.2040570511000270E-01  -3.9526758757913288E-01  -9.9420456242323152E-01  -4.5931190252500964E-01  -8.4465162087558032E-01  -5.9545078474585289E-01  -1.1397704611950807E+00  -3.3419911538458369E-01  -3.9933884437118022E-01  -4.4214758955899630E-01  -9.4355303721943884E-01  -4.8845277790217201E-01  -4.0122129408723745E-01  -9.4343204107289713E-01  -3.8810285947330186E-01  -6.0095912020003583E-01  -7.7769195882907649E-01  -4.3307839632826944E-01  -1.0702811476976613E+00  -8.5546533942048575E-01  -4.4362682300124856E-01  -4.5377942198599130E-01  -7.8787178053313034E-01  -4.0901564912654403E-01  -1.6164835452785793E+00  -7.8684194988892042E-01  -4.3456090431243471E-01  -3.5890114501310316E-01  -7.3439667147650622E-01  -5.4716297397668656E-01  -4.1128499855405165E-01  -7.4688125600318622E-01  -6.9437370643433927E-01  -4.1723953626600058E-01  -1.5855034957487013E+00  -6.7857557042518535E-01  -1.3209874770948584E+00  -4.6583934801221138E-01  -3.4702732824893967E-01  -5.3974380167698410E-01  -1.4154073892068360E+00  -1.3511903297554952E+00  -4.4491764610612611E-01  -1.2802572012794422E+00  -4.3513594302277531E-01  -3.8254395234369637E-01  -8.0933053956085421E-01  -9.0978111763355607E-01  -3.4808838587789304E-01  -4.4880923866215344E-01  -9.3496837183391612E-01  -6.2649810661848215E-01  -1.2345096556539237E+00  -1.2877927622559504E+00  -3.5598227798798110E-01  -1.2361979075874088E+00  -8.5095382320122992E-01  -5.1375692384035287E-01  -8.1127964036587541E-01  -6.9086835114437606E-01  -6.4771707614154317E-01  -4.3310552721267914E-01  -8.9153919633678957E-01  -1.2768383498784412E+00  -3.7931858712260408E-01  -9.3700012608749317E-01  -9.3270609928645132E-01  -8.2677485111299820E-01  -3.9581193909454165E-01  -3.7866971461775700E-01  -1.0805148540468976E+00  -4.7724557337346457E-01  -5.8837011795374539E-01  -9.7370008040577116E-01  -7.0390767139552524E-01  -6.7826327264952602E-01  -8.6913359221782782E-01  -8.7110589870916788E-01  -4.6733581274274405E-01  -4.9825282508676005E-01  -4.3397606709936387E-01  -1.1716448510660380E+00  -8.6897374839146324E-01  -6.7834272713997135E-01  -1.3206210484445526E+00  -5.0758995147352359E-01  -9.4963217753306517E-01  -4.0172147219060661E-01  -3.9342604366240763E-01  -1.4217318333507012E+00  -1.0290908398571468E+00  -9.0869072724347910E-01  -9.1187177660024443E-01  -8.1318385283925632E-01  -5.0389029197214152E-01  -8.2422827792903541E-01  -4.1959307957530267E-01  -7.3369670303558665E-01  -4.0477958405720560E-01  -3.5141144650691925E-01  -4.8229415875931581E-01  -3.8275982143684334E-01  -4.9718659919458796E-01  -8.0823797235913852E-01  -6.2911228844349254E-01  -1.4826154937808453E+00  -7.3868881678579223E-01  -2.0350427332217662E+00  -3.8517171167795405E-01  -5.4883771154900673E-01  -7.3035916500564091E-01  -3.7086712220916479E-01  -4.1010579859746310E-01  -8.0235249035327638E-01  -4.0509433331506511E-01  -6.5759387304106220E-01  -8.9707890025019088E-01  -7.1528037736314021E-01  -8.5215300755344925E-01  -6.7323099984579071E-01  -7.3539449517018840E-01  -7.7286709502364304E-01  -7.2161017609445310E-01  -5.2728247318717825E-01  -9.3801878446341391E-01  -1.6371526276478059E+00  -8.4050656711334870E-01  -1.0695396472930716E+00  -7.3132633634033750E-01  -7.4909459115368759E-01  -6.5500384147147361E-01  -8.6660319547838360E-01  -8.9146756540742189E-01  -4.4384862587939938E-01  -9.4563878156211378E-01  -6.9784817304294589E-01  -5.5861345496526127E-01  -1.1791448919467553E+00  -4.1648025344217182E-01  -8.9928971844602856E-01  -4.6075684391666244E-01  -1.3718791639262935E+00  -4.5270089237380073E-01  -1.7604375859278187E+00  -3.1648179052209346E-01  -3.8908435659859003E-01  -4.4261590496632064E-01  -4.0699869172865827E-01  -3.3781519153610201E-01  -9.0371834110985894E-01  -6.4325244346370769E-01  -1.0814649945678794E+00  -3.2098559238339530E-01  -6.0429762981817570E-01  -7.7202820393264970E-01  -3.6061281497598308E-01  -1.1954791126820390E+00  -1.4885179769692296E+00  -1.3296836718328224E+00  -4.4976151816830440E-01  -3.3048669114920348E-01  -9.3327980041435521E-01  -1.0296406734426136E+00  -3.8727601077663704E-01  -1.1417549219105678E+00  -4.4743684082968294E-01  -3.4624906740977701E-01  -8.9053188150088158E-01  -8.4725484978007304E-01  -3.0882670865068157E-01  -3.9818563981783028E-01  -4.2619073395289203E-01  -7.9120192502820286E-01  -6.3126125273137623E-01  -7.9152003322345832E-01  -7.7865066723030507E-01  -1.2924167335980701E+00  -3.5660298709324834E-01  -3.8771300488462734E-01  -7.8110470602457571E-01  -8.6027906879285776E-01  -4.1940249302302030E-01  -4.2349359138173392E-01  -9.6124226507025079E-01  -1.1834889918009497E+00  -4.9547133395417592E-01  -1.2888103200389540E+00  -7.0040321501923364E-01  -7.9840846946202471E-01  -1.4445176308837935E+00  -4.8279504613927371E-01  -1.2926222003854309E+00  -3.9090184752500801E-01  -1.3090385430319844E+00  -4.5363725749545974E-01  -6.7987753089460023E-01  -5.4700256521353474E-01  -6.8919895876330639E-01  -7.9782863738086029E-01  -9.1631492977022500E-01  -8.9223800357617311E-01  -3.9583882270047333E-01  -1.0101066742277252E+00  -8.8741781541916942E-01  -5.3999072565172612E-01  -5.6723002252656440E-01  -1.0967638412748892E+00  -6.9142793301795435E-01  -3.3522251865832731E-01  -3.3178915057897146E-01  -3.7054102395080912E-01  -7.3808477723543020E-01  -4.0548778729961671E-01  -9.4238449246256195E-01  -5.8870414352523515E-01  -3.5170918045385452E-01  -4.1462940721409725E-01  -6.1600945561214937E-01  -4.9870216168631065E-01  -3.1464811307692842E-01  -9.6953934474085846E-01  -7.5324532669679112E-01  -1.2311574463871866E+00  -3.1995787535620734E-01  -7.0400923566347717E-01  -3.9566661511961904E-01  -4.0302741235782136E-01  -7.5832107442023977E-01  -8.4738778860520059E-01  -1.2479365186153106E+00  -1.5672769303259366E+00  -3.3607205782929589E-01  -3.5366070801450911E-01  -8.6011128136659665E-01  -1.3751472007796131E+00  -1.9343159883880732E+00  -1.4765302071320925E+00  -1.1332993922304269E+00  -3.1381998041389275E-01  -8.3693311118974567E-01  -1.6661270818181306E+00  -8.8114030890606332E-01  -1.0636069119887093E+00  -1.3278512665430455E+00  -1.4382677323942366E+00  -1.1648621823696250E+00  -1.2565592824061778E+00  -8.4643933502890301E-01  -9.3154055825137172E-01
  0.0000000000000000E+00   0.0000000000000000E+00   0.0000000000000000E+00   0.0000000000000000E+00   0.0000000000000000E+00   0.0000000000000000E+00   0.0000000000000000E+00   0.0000000000000000E+00   0.0000000000000000E+00   0.0000000000000000E+00   0.0000000000000000E+00   0.0000000000000000E+00   0.0000000000000000E+00   0.0000000000000000E+00   0.0000000000000000E+00   0.0000000000000000E+00   0.0000000000000000E+00   0.0000000000000000E+00   0.0000000000000000E+00   0.0000000000000000E+00   0.0000000000000000E+00   0.0000000000000000E+00   0.0000000000000000E+00   0.0000000000000000E+00   0.0000000000000000E+00   0.0000000000000000E+00   0.0000000000000000E+00   0.0000000000000000E+00   0.0000000000000000E+00   0.0000000000000000E+00   0.0000000000000000E+00   0.0000000000000000E+00   0.0000000000000000E+00   0.0000000000000000E+00   0.0000000000000000E+00   0.0000000000000000E+00   0.0000000000000000E+00   0.0000000000000000E+00   0.0000000000000000E+00   0.0000000000000000E+00   0.0000000000000000E+00   0.0000000000000000E+00   0.0000000000000000E+00   0.0000000000000000E+00   0.0000000000000000E+00   0.0000000000000000E+00   0.0000000000000000E+00   0.0000000000000000E+00   0.0000000000000000E+00   0.0000000000000000E+00   0.0000000000000000E+00   0.0000000000000000E+00   0.0000000000000000E+00   0.0000000000000000E+00   0.0000000000000000E+00   0.0000000000000000E+00   0.0000000000000000E+00   0.0000000000000000E+00   0.0000000000000000E+00   0.0000000000000000E+00   0.0000000000000000E+00   0.0000000000000000E+00   0.0000000000000000E+00   0.0000000000000000E+00   0.0000000000000000E+00   0.0000000000000000E+00   0.0000000000000000E+00   3.4146602721904601E-01   3.7112026364131107E-01   5.7697299852414219E-01   3.9198535042272964E-01   3.4510515403428582E-01   3.6229058158720795E-01   5.2545297803248103E-01   3.0145873211599217E-01   2.8908191452235027E-01   2.5613359452498341E-01   2.7771689166060559E-01   2.2572521863001641E-01   2.6587660690909765E-01   2.4489160383518790E-01   3.9320413226788697E-01   3.3947928637181518E-01   4.9192698171092619E-01   6.1335970683050445E-01   9.4510015119994106E-01   7.1243092985400169E-01   7.1794074276552122E-01   7.1344447835296732E-01   1.1429328858825665E+00   5.8263040280997758E-01   5.2175539257985493E-01   4.2525871119797759E-01   4.1493304825449101E-01   4.0658013518678149E-01   6.4408930259408248E-01   4.9224052204701518E-01   4.9548009566819290E-01   6.4979865962840089E-01   4.0082636665109528E-01   5.1231075115860347E-01   5.5279111406404313E-01   4.3906780318825339E-01   6.9431196094138747E-01   7.9683531702751076E-01   1.0349209776503252E+00   9.0932975782869241E-01   6.9928509759253332E-01   5.2522593393840444E-01   6.2710843179864473E-01   7.7368281136368244E-01   9.9203112262765902E-01   1.0340792552232159E+00   5.4976539487410159E-01   3.8988680514137852E-01   2.2332259595804882E-01   2.2867012233464662E-01   3.2093921005169168E-01   2.5451977011102583E-01   2.1738936514242058E-01   2.0166180685566210E-01   2.5113263749361875E-01   2.1212185630890829E-01   2.0663710724376180E-01   2.5569664048362517E-01   2.5645349117939059E-01   2.3914801667494998E-01   1.9265020629194762E-01   1.7865027356571722E-01   2.2589460092160271E-01   2.0055276951238421E-01   1.8886716483654381E-01   1.9663957438978788E-01   1.8666479743257131E-01   2.2276264629993392E-01   2.0783838844612310E-01   1.6646327137445943E-01   1.6007964988038945E-01   2.0272344646026982E-01   1.6768088210940901E-01   1.7066758266714793E-01   1.8478317371796774E-01   2.6110027305487343E-01   2.4696221192389159E-01   1.9121890568031463E-01   1.5818891756880563E-01   6.0945288800145915E-02   5.0705055832963641E-02   6.2569396334749505E-02   4.9831137983807304E-02   4.6764365680793930E-02   4.7889328619533232E-02   5.1046734347744586E-02   4.1333895882898104E-02   4.2407458069563406E-02   3.8816320165315048E-02   3.5857524000123576E-02   4.0060679704413509E-02   3.3050955955626300E-02   3.4543964773021837E-02   5.2051571581279606E-02   5.5703548349708434E-02   7.8920951909683582E-02   8.8207520438362108E-02   1.5304948015535785E-01   1.0125658734634217E-01   8.3297660063932868E-02   8.2965378240615298E-02   9.4859497461607503E-02   6.5606242507236290E-02   6.5574769228763749E-02   7.1263341197139812E-02   7.3565838824983729E-02   5.6421181148500574E-02   5.4641322296062535E-02   5.5474114259707726E-02   8.2483128085451898E-02   8.4869185769632191E-02   6.1939405076239740E-02   6.3784033875978904E-02   5.7264604100647411E-02   7.8029883721855986E-02   6.5941123837508858E-02   9.5836088163991362E-02   1.2096411451832285E-01   1.1471970440146814E-01   1.0447003378967741E-01   1.4300142382050873E-01   1.5795472725813076E-01   1.4879822350022059E-01   2.6069291104631531E-01   8.3012379010780971E-02   6.2554276071415824E-02   3.5220762437380392E-02   3.4555167732811906E-02   3.8748349675777331E-02   3.3301180910698003E-02   3.5632209947922378E-02   3.9393543702941972E-02   3.6388589355415439E-02   3.1341859542486625E-02   3.4858176537320804E-02   3.4776628079951966E-02   3.0092106801800238E-02   3.0439362828359538E-02   3.4977151439529168E-02   3.2874620497438577E-02   2.9327201441734632E-02   3.1000047576643694E-02   3.0511606674678119E-02   3.1728701965799959E-02   3.3690899250595555E-02   3.1021211808282090E-02   2.6791558422111714E-02   2.6549068672198049E-02   2.9022888597538696E-02   2.7479713354002573E-02   2.7976439975405488E-02   2.8637370379906060E-02   2.5972859166313211E-02   2.5207943153905198E-02   2.7134526370652050E-02   8.0878512682881612E-02   6.8043238057853492E-02   1.0693740013862316E-01   1.2763401089819407E-01   6.0604096222034637E-02   6.2811633447976870E-02   3.6066141340503226E-02   3.9539003758986925E-02   3.7289054712805178E-02   5.0011418503537859E-02   3.2123292274057091E-01   4.9988581889525992E-02   3.5088275881413045E-01   3.4465598265877528E-01   5.3466616716585112E-02   3.5969169051265215E-01   5.7320935096531009E-02   3.8744414313696190E-01   6.5201818537741124E-02   6.8314538980582304E-02   3.9712436135034335E-01   6.1370289170093330E-02   3.7546509829139380E-01   3.5285553508736739E-01   4.6551267121851217E-02   2.9975481848940067E-01   4.3622185388376072E-01   2.6359897226764772E-01   4.3948609180591840E-02   3.0050557583482018E-01   5.0143105404607820E-02   4.6197626888851047E-02   2.9135517135478201E-01   5.2336288306992371E-02   2.8124384118191570E-01   4.3584477905423538E-02   5.0315702604889510E-02   4.5240903653555785E-02   4.0778931867789740E-02   2.6127188220030856E-01   4.2249884862969267E-02   4.3770748736947786E-02   3.9405597429842099E-01   6.4399622509171722E-02   5.5031853547473419E-01   4.8809033507842992E-01   6.9772123049310547E-02   4.8463458956207317E-01   8.1033658820789015E-02   8.9756859360081265E-02   4.2332612418236278E-02   4.1973243460945171E-02  -1.4424080754639626E-01  -1.3136214394918094E-01  -1.0905455217434716E-01  -1.2807671921932390E-01  -6.2783608081335429E-02  -8.0234398017166655E-02  -6.3924639926595486E-02  -6.1740634988081321E-02  -6.5274796905204643E-02  -1.3757919966036314E-01  -5.6473967940164037E-02  -2.3627196178175650E-01  -2.8572806406640766E-01  -1.6245019573317915E-01  -5.0681135154446638E-02  -2.4801292564495647E-01  -2.5873215164360119E-01  -1.5677898488331701E-01  -6.3646493604770552E-02  -1.1616539376642844E-01  -7.9347566869531219E-02  -7.5964873967461363E-02  -1.1199583455988960E-01  -6.9969252886151911E-02  -1.0081588062371723E-01  -1.1234404265209920E-01  -7.3272452301841914E-02  -6.8328070511311234E-02  -7.2719857207389257E-02  -1.3945429446892718E-01  -2.0355208313853712E-01  -5.9382387432982471E-02  -1.8402592831824333E-01  -5.4633993952155374E-02  -1.5794049609909874E-01  -2.5980775037604303E-01  -1.5707613448734856E-01  -7.5241923801542529E-02  -1.2370685072237037E-01  -1.2076358315972535E-01  -9.9918896265664997E-02  -8.5377467470233392E-02  -6.2221706694734299E-02  -6.8879080309508844E-02  -1.3830898479427994E-01  -7.6223374632885574E-02  -6.7220490766696200E-02  -6.1594671310211187E-02  -1.1503474891804746E-01  -1.3135270418426981E-01  -5.9550024599554871E-02  -9.6360597803631945E-02  -1.0048627783431163E-01  -1.1382127130320213E-01  -2.3781338541380731E-01  -2.0445478009366191E-01  -7.2463108404838841E-02  -6.5546550390024966E-02  -1.4175235770670935E-01  -1.1316001720998001E-01  -6.4216990710801156E-02  -5.3359855532210669E-02  -1.0707769742165005E-01  -1.6515991740678709E-01  -6.6850972331396058E-02  -8.7866481089809087E-02  -7.0707354942655523E-02  -6.2955845604399416E-02  -1.7391752103333025E-01  -2.3931065570945195E-01  -1.1696086776750220E-01  -1.3360873247405108E-01  -1.2515504161422358E-01  -1.6397455818384102E-01  -2.6561236739892286E-01  -1.3237478053599222E-01  -1.1488543322327405E-01  -1.2914806030731069E-01  -1.1989730947700758E-01  -1.0016873627072791E-01  -7.4440861631218547E-02  -1.9421027796647428E-01  -1.7507383572325269E-01  -5.5487969586110561E-02  -1.6408095095355538E-01  -9.7118453755705589E-02  -5.6889258964762768E-02  -1.6154496887883837E-01  -9.3747939890057655E-02  -1.4635661611588596E-01  -8.7090606939533910E-02  -5.2729769755256423E-02  -5.5893667938757101E-02  -2.5789555803961633E-01  -2.3309581120675676E-01  -1.2996343473294453E-01  -2.3143728061246316E-01  -3.4469398510684479E-01  -6.8531758308000942E-02  -5.6156166244212692E-02  -5.4249073236465495E-02  -7.5791450374890157E-02  -7.6489648526310683E-02  -1.0065007319397633E-01  -1.3330300508607434E-01  -1.0220650200128188E-01  -1.3648589212091339E-01  -9.1575868919878636E-02  -1.1606417711235847E-01  -2.0489059664827639E-01  -6.9790794302528381E-02  -1.6526581426431733E-01  -7.2248662505197625E-02  -8.5406619632256889E-02  -6.5987105061584964E-02  -7.9059366732077627E-02  -1.1899833667616933E-01  -2.1893211559691922E-01  -1.1206417116582401E-01  -5.9242491852646267E-02  -8.5228867171547651E-02  -1.2961779151488631E-01  -6.1844933515623993E-02  -3.1290618116264579E-01  -1.8436597714618730E-01  -1.3047261566381912E-01  -9.5764455835856424E-02  -6.2159028838362780E-02  -1.6802005830473071E-01  -7.4233276253820188E-02  -1.2359991450786101E-01  -9.4901781276833033E-02  -2.3069828152336233E-01  -5.4092211347491939E-02  -6.3712053303486102E-02  -6.9482677700356335E-02  -1.6187722115909758E-01  -7.8515361609054368E-02  -6.4642352009687196E-02  -1.3538119034479285E-01  -6.1628758944710663E-02  -9.3630256402090897E-02  -1.1698531208880585E-01  -6.9913077309234059E-02  -1.5601774990793804E-01  -1.2466528746902629E-01  -7.1601393179761441E-02  -7.2842169442636329E-02  -1.1646668267223180E-01  -6.4866283744871703E-02  -2.6466970846031512E-01  -1.1623812597355179E-01  -6.8847798465562854E-02  -5.7695032371654235E-02  -1.2046534597575471E-01  -8.4983717133078340E-02  -6.5461195327667379E-02  -1.1281782574363264E-01  -1.0554112212499234E-01  -6.5696382211015758E-02  -2.4068914718616063E-01  -1.0226397515849631E-01  -2.6557865036275463E-01  -7.5425011769167410E-02  -5.5611972518696630E-02  -8.7497255363171031E-02  -2.6842571550393485E-01  -1.9990795540183962E-01  -7.0951048743732190E-02  -1.8468420833381863E-01  -7.0591071267558120E-02  -6.0822237933313705E-02  -1.5251251411006356E-01  -1.3466431837997700E-01  -5.5791575611733230E-02  -7.0625793860680450E-02  -1.6390143392976567E-01  -9.6186744949972647E-02  -2.5333595576582879E-01  -2.5007963787856513E-01  -5.7334741008758079E-02  -2.3255175050766952E-01  -1.3637341420491000E-01  -8.3320136477513851E-02  -1.3946523415491166E-01  -1.0737564650093492E-01  -9.9985940788107991E-02  -6.8300258357926649E-02  -1.5334473938740251E-01  -1.8759900963364867E-01  -6.0907278193180946E-02  -1.4078975383832520E-01  -1.5707095027882095E-01  -1.2121775849259056E-01  -6.3258891301452666E-02  -5.9867048532269783E-02  -1.7275317178638477E-01  -7.7510550087873872E-02  -9.0550548034780756E-02  -1.6560741214873453E-01  -1.0748378235085450E-01  -1.0240613799075429E-01  -1.3612172680831913E-01  -1.6253289574867580E-01  -7.3822799814945994E-02  -7.8421266220457531E-02  -6.8717001986592197E-02  -1.7537032767631985E-01  -1.3394455680918516E-01  -1.0509652154538841E-01  -2.5005056469300024E-01  -8.1171238201071250E-02  -1.4651460743526709E-01  -6.3210033067021068E-02  -6.2138096416312613E-02  -2.2282224258628602E-01  -1.5036638873182195E-01  -1.3432308578443483E-01  -1.3141892313583622E-01  -1.2416077281325753E-01  -7.8321607882711919E-02  -1.2667230338266539E-01  -6.5769403225357889E-02  -1.0954684769699242E-01  -6.3554884641752130E-02  -5.6364116801376304E-02  -7.5793429060955653E-02  -6.1812017289511162E-02  -7.7624974685289699E-02  -1.2154274057424543E-01  -9.5941315345344363E-02  -2.1564764912693526E-01  -1.1446693821443105E-01  -2.8112748920475628E-01  -6.1154305153561399E-02  -8.9228595518027240E-02  -1.1226033981994296E-01  -5.9483780706437131E-02  -6.5496870002005242E-02  -1.3107216598480467E-01  -6.3877585432616193E-02  -1.0020028524193367E-01  -1.3427829091888741E-01  -1.1107025330579372E-01  -1.3789423145201368E-01  -1.0682347302295916E-01  -1.1324303264883637E-01  -1.1787886510188289E-01  -1.1287537870952524E-01  -8.1854939203857557E-02  -1.4012116214198242E-01  -2.7282925067175884E-01  -1.2919412763927215E-01  -1.7585300013375277E-01  -1.1344471059465064E-01  -1.1339282292487442E-01  -1.0048931698721603E-01  -1.6454137663689192E-01  -1.5677398610335772E-01  -7.1345961162364996E-02  -1.4373872164347182E-01  -1.0616050258277593E-01  -8.7890047695831419E-02  -1.6845748686086429E-01  -6.6537630603265022E-02  -1.3015627574044120E-01  -7.2385072826800442E-02  -2.0543290382408516E-01  -7.3311407142234900E-02  -3.0285603920775972E-01  -5.1266860596590642E-02  -6.2807205660925375E-02  -7.1836624376431776E-02  -6.4332851499723190E-02  -5.4515237089908547E-02  -1.6094259578656564E-01  -9.8566593997701013E-02  -1.6211757244153840E-01  -5.2221001542330205E-02  -9.8411153969684584E-02  -1.2187306494256976E-01  -5.7779468110311767E-02  -2.2000751817026093E-01  -2.4246471506897432E-01  -2.4790288301644045E-01  -7.2625147902293880E-02  -5.3805655913307653E-02  -1.6466202395571541E-01  -2.0068770763095575E-01  -6.1938780250240993E-02  -2.2481324473118697E-01  -7.2921152451262780E-02  -5.5740108381871940E-02  -1.3860077936377430E-01  -1.3521892080473585E-01  -5.0069807375412272E-02  -6.4233083430122198E-02  -6.8166365924993477E-02  -1.1864547762805332E-01  -1.0036963271594797E-01  -1.3028550916588541E-01  -1.2750798408754963E-01  -2.5163879103562203E-01  -5.7142729405647019E-02  -6.1724506451101793E-02  -1.4457993428789134E-01  -1.2523532922523722E-01  -6.8016452546292447E-02  -6.7863565280446445E-02  -1.4934935637918209E-01  -1.8253479908068274E-01  -7.9515653116659202E-02  -2.6505866329952016E-01  -1.2705579191703253E-01  -1.1765338607573798E-01  -2.2869945088247079E-01  -7.5995745258290920E-02  -2.6421638677630560E-01  -6.3057501562490653E-02  -2.5478745180714141E-01  -7.3399912930920894E-02  -1.2399952323423637E-01  -8.5877600284406302E-02  -1.0686471834919119E-01  -1.1758129296372920E-01  -1.6203556791576809E-01  -1.2911895302014023E-01  -6.2856125449551048E-02  -1.5997689980829849E-01  -1.4789786892741091E-01  -8.3532927182037559E-02  -9.1973084943907643E-02  -2.0471629603404412E-01  -1.2677935899650178E-01  -5.4045656715869035E-02  -5.3832084557968674E-02  -5.9466270430649601E-02  -1.1087178925686683E-01  -6.4696434039376360E-02  -1.3899260718371259E-01  -9.5591220464080875E-02  -5.6492639508535294E-02  -6.6071439184809760E-02  -9.8938761988198329E-02  -7.9942805861670269E-02  -5.1201883635589057E-02  -1.4262947081991126E-01  -1.1212101982954065E-01  -2.4782102420600527E-01  -5.1808895387343672E-02  -1.0904469627899642E-01  -6.3790494815323284E-02  -6.5006736672647197E-02  -1.2701319272198772E-01  -1.6046070530542275E-01  -2.5004673023877910E-01  -3.2682797769723493E-01  -5.4420351601033388E-02  -5.6676370187423233E-02  -1.3831092282817500E-01  -2.0313569182950672E-01  -4.5595954378610054E-01  -2.3568984701860232E-01  -1.7354874137913090E-01  -5.0850716854362848E-02  -1.5843393087090391E-01  -2.7950069775698727E-01  -1.2769175191282822E-01  -1.6368467666549294E-01  -2.6655862106167455E-01  -3.0053140669881745E-01  -1.8810807857167439E-01  -2.5727558241723758E-01  -1.5860357398854769E-01  -1.5925973940800428E-01
  0.0000000000000000E+00   0.0000000000000000E+00   0.0000000000000000E+00   0.0000000000000000E+00   0.0000000000000000E+00   0.0000000000000000E+00   0.0000000000000000E+00   0.0000000000000000E+00   0.0000000000000000E+00   0.0000000000000000E+00   0.0000000000000000E+00   0.0000000000000000E+00   0.0000000000000000E+00   0.0000000000000000E+00   0.0000000000000000E+00   0.0000000000000000E+00   0.0000000000000000E+00   0.0000000000000000E+00   0.0000000000000000E+00   0.0000000000000000E+00   0.0000000000000000E+00   0.0000000000000000E+00   0.0000000000000000E+00   0.0000000000000000E+00   0.0000000000000000E+00   0.0000000000000000E+00   0.0000000000000000E+00   0.0000000000000000E+00   0.0000000000000000E+00   0.0000000000000000E+00   0.0000000000000000E+00   0.0000000000000000E+00   0.0000000000000000E+00   0.0000000000000000E+00   0.0000000000000000E+00   0.0000000000000000E+00   0.0000000000000000E+00   0.0000000000000000E+00   0.0000000000000000E+00   0.0000000000000000E+00   0.0000000000000000E+00   0.0000000000000000E+00   0.0000000000000000E+00   0.0000000000000000E+00   0.0000000000000000E+00   0.0000000000000000E+00   0.0000000000000000E+00   0.0000000000000000E+00   0.0000000000000000E+00   0.0000000000000000E+00   0.0000000000000000E+00   0.0000000000000000E+00   0.0000000000000000E+00   0.0000000000000000E+00   0.0000000000000000E+00   0.0000000000000000E+00   0.0000000000000000E+00   0.0000000000000000E+00   0.0000000000000000E+00   0.0000000000000000E+00   0.0000000000000000E+00   0.0000000000000000E+00   0.0000000000000000E+00   0.0000000000000000E+00   0.0000000000000000E+00   0.0000000000000000E+00   0.0000000000000000E+00   4.1912626341461362E-01   4.7256594125775830E-01   7.2111870489315244E-01   5.1456999363403932E-01   4.6098490385972801E-01   4.2990414608463695E-01   6.0775264063917922E-01   4.0770984375620278E-01   4.2489554698823945E-01   3.6417801514343556E-01   3.7483659319419116E-01   2.8997387204355107E-01   3.3378839094044344E-01   3.0704231767798817E-01   4.3452684522394380E-01   3.4261606065198569E-01   4.0812193091062782E-01   4.7214233377923864E-01   5.9831322695147138E-01   6.5372407918731046E-01   6.5322069804009419E-01   5.2944939967780447E-01   6.8771706833395174E-01   7.3263225092546880E-01   9.1551553066261548E-01   7.7640035391191031E-01   7.4790637793908166E-01   6.7092005963083690E-01   5.2793005940244819E-01   3.8696946466351034E-01   3.4817189634752560E-01   4.3562110532629511E-01   3.4900669723626465E-01   4.9021225727198453E-01   3.9106811032054795E-01   2.9969532302132595E-01   3.3945649255944899E-01   3.4675353830151873E-01   4.4264147973756518E-01   4.1799829976190467E-01   3.4196682216937907E-01   3.0076119438593191E-01   3.8148735865968125E-01   3.8197024595079754E-01   5.5287866777296990E-01   4.2051817572427846E-01   3.2960825229857438E-01   2.5482769617379364E-01   2.6263626109271487E-01   2.7348636236424134E-01   3.9996595450778855E-01   2.9607070924516132E-01   2.5499443910807362E-01   2.4124508842975714E-01   2.9691798078110265E-01   2.3940657121449790E-01   2.3492260927099826E-01   2.9073169360936740E-01   2.9334155012929103E-01   2.9411339171589168E-01   2.4021288106703484E-01   2.1740538633237497E-01   2.7604993366407687E-01   2.5832437144020037E-01   2.4376841022939927E-01   2.6137904332140099E-01   2.4367055228390536E-01   2.9681639547488325E-01   2.4680786757304668E-01   1.9411567458948312E-01   1.8320230631170639E-01   2.2916670608443973E-01   1.9305675151309862E-01   1.9954117049262463E-01   2.2007553567583371E-01   3.0809002780191452E-01   3.0089170743109289E-01   2.1870061797486010E-01   1.7772955091784690E-01   7.0331554207029190E-02   6.5853654015758253E-02   9.0847887022627610E-02   6.5972526403104817E-02   6.0280851021128810E-02   7.1318662398789909E-02   8.0336752536796285E-02   6.0740352214652238E-02   5.8989643029648153E-02   5.2713711785499710E-02   4.3721211392206728E-02   5.0796886175982110E-02   4.0793637227008912E-02   4.3887695611025825E-02   5.8601791954955497E-02   5.6162512757295807E-02   6.0947366937552122E-02   9.4090903159991038E-02   1.2390154543834081E-01   1.2668889774516970E-01   9.9634902719645854E-02   1.3367880583632083E-01   2.2208074331203562E-01   1.0262674474453562E-01   1.3196233177509251E-01   1.4968169082351940E-01   1.1402395411515071E-01   8.5329902342584474E-02   9.5079667861471581E-02   8.6132787057703969E-02   7.4409385464230718E-02   6.5877911829211322E-02   5.2561567842867869E-02   5.6426827660400490E-02   5.5953609904144122E-02   5.8431097602775227E-02   4.6313741437890160E-02   5.0733250599939883E-02   6.1101276674951549E-02   5.4459504214580276E-02   5.8494776179236804E-02   7.4591567329234679E-02   7.4962962356692156E-02   6.3411757123680884E-02   7.6595245189587310E-02   4.8726843078004949E-02   4.1322184386567519E-02   4.2046679397430085E-02   3.9370041879310425E-02   4.6367215519682425E-02   3.7095485519632945E-02   4.1048610135224456E-02   4.5251553090832161E-02   4.5355820365541456E-02   3.9297876857768241E-02   4.4601540015584640E-02   4.6063941577199126E-02   3.8823830081732548E-02   3.8372495086047960E-02   4.6923443548961712E-02   4.4776752690614950E-02   3.7921078091435252E-02   3.9564785680174644E-02   3.9975037792919506E-02   4.3104678458661672E-02   4.5403587387308160E-02   3.6536618218451278E-02   3.1527915720794483E-02   3.0193611780291972E-02   3.3045554176335055E-02   3.2464189066658572E-02   3.2276968302849027E-02   3.3123399860007854E-02   2.9326300524634516E-02   2.8111282022767282E-02   3.0118617737609280E-02   5.0906550287682518E-02   4.8239253025475583E-02   5.7048291141020710E-02   5.9838002364634123E-02   4.0003629101699238E-02   4.2857159102414985E-02   4.1065409511990059E-02   4.6848698193783581E-02   4.1229297564274757E-02   6.3886453655206898E-02   4.2867247721590457E-01   6.8783800309972665E-02   5.1237634131990839E-01   4.8685434592466653E-01   6.9941121097989625E-02   5.4544858501364812E-01   8.1886625013689110E-02   6.9854395934658697E-01   1.2442052965787928E-01   1.6525663558848511E-01   7.8633339521333245E-01   1.0339135249119277E-01   6.3309420614398459E-01   4.1361785220495195E-01   5.6073581408973054E-02   3.2801895333576109E-01   4.5173734289196676E-01   2.8532189386268209E-01   4.6131474355407508E-02   2.9756710492837268E-01   4.9600127485723879E-02   4.7473842461938261E-02   2.7247164365072324E-01   4.6726104320138219E-02   2.6414220153292428E-01   4.2423951058572995E-02   4.7150908034216080E-02   4.1248370844497798E-02   3.9407207924953266E-02   2.4475926293623060E-01   3.8570231305443438E-02   4.0929648155806131E-02   3.6608779588895046E-01   6.3943593415944799E-02   4.7356605902607579E-01   4.5436199942150851E-01   6.1464598799718759E-02   4.1502334438113414E-01   7.7264782252585734E-02   6.9288966601306110E-02   4.5037983488850970E-02   4.7081541304265874E-02  -1.8027727753525644E-01  -1.5193742658194756E-01  -1.1293415614839769E-01  -1.2255162694639278E-01  -7.4230115346158226E-02  -9.9990524485670612E-02  -7.2683485246545040E-02  -7.5222910857461481E-02  -7.7022292735464862E-02  -1.1839200594968090E-01  -6.9012854378055960E-02  -1.4957936174773925E-01  -1.7192999118453239E-01  -1.0890601694198981E-01  -5.7292055363589660E-02  -1.3822002131969022E-01  -1.1066095429843389E-01  -9.5372367365098090E-02  -8.4804755906934842E-02  -1.9169054668981383E-01  -1.0709592138588192E-01  -9.5368485488241214E-02  -1.4701988247770501E-01  -8.7726973765889157E-02  -1.1817659220607125E-01  -1.2415071957919178E-01  -8.3811991818099563E-02  -8.4032498605856598E-02  -8.4591611873384931E-02  -1.2981762266883753E-01  -1.8677821016295260E-01  -7.0516544764261904E-02  -1.5083736259573982E-01  -6.2485905049626290E-02  -1.1173381825791655E-01  -1.1942790335778254E-01  -9.4173984073884831E-02  -9.6658299861679911E-02  -1.5752252634392500E-01  -1.4330085401449913E-01  -1.0934054982496400E-01  -1.2139166151133626E-01  -8.1223799322325402E-02  -7.8307622612425881E-02  -2.4929666029113995E-01  -9.1162146177789602E-02  -8.0414971034910326E-02  -7.3358934023581901E-02  -1.5366100780327668E-01  -1.2202958762050922E-01  -7.2468336400466557E-02  -1.4163178134944429E-01  -1.3590332210564790E-01  -1.3970769004635414E-01  -1.7648182595249651E-01  -1.5738210549850426E-01  -8.4998104000094818E-02  -8.7126416341328852E-02  -2.5879901263489180E-01  -1.1420615014725520E-01  -8.0071243361049399E-02  -6.1067380165646001E-02  -1.4289089534473362E-01  -1.1605698385491321E-01  -8.6108190400191825E-02  -9.5107543830095717E-02  -7.9802335874277555E-02  -8.1256361330574525E-02  -3.0517145249353828E-01  -2.1773848445433355E-01  -1.7079189775483097E-01  -1.1633612178324362E-01  -2.1103134667759493E-01  -1.3604089089487686E-01  -1.1558459924447084E-01  -2.6211080806512826E-01  -1.6228506402261364E-01  -2.3284797755697459E-01  -1.8181645600202567E-01  -9.9189381406571617E-02  -8.7545443729611788E-02  -2.4421162187838283E-01  -1.0025327945991885E-01  -6.4705526831429536E-02  -1.2899063320421142E-01  -9.0824007231975590E-02  -6.6513812772823672E-02  -1.3834119334839734E-01  -8.8047428875462921E-02  -9.9899022587962238E-02  -8.1586425873829985E-02  -5.9243384984969540E-02  -6.4352325953917475E-02  -1.2732411908356775E-01  -1.1398902989582449E-01  -8.4943003917070561E-02  -1.1315210540809165E-01  -1.4017284899736776E-01  -9.1694997190027619E-02  -6.4646701441082116E-02  -6.3639996654498265E-02  -9.0106260245820913E-02  -8.7753396633789102E-02  -1.1444431383889528E-01  -1.2884109422515674E-01  -9.2703050744851176E-02  -9.4976626087365651E-02  -8.4301063140059973E-02  -1.3210768008932344E-01  -1.6152358470741626E-01  -8.2762174435384792E-02  -9.6947137890880400E-02  -8.3007550038930511E-02  -7.8617163939942461E-02  -7.5022856965438076E-02  -1.0614593222439844E-01  -1.4042096896851017E-01  -2.0028188479188233E-01  -1.1312281825082264E-01  -6.9907957121416869E-02  -9.4574817317242460E-02  -1.1413796698429898E-01  -7.5095565135006703E-02  -1.3101294977149930E-01  -3.9209711929338031E-01  -1.5193348124536787E-01  -1.2541627385483814E-01  -8.2043903723516456E-02  -1.3105939143915554E-01  -8.7394764057329571E-02  -2.0855918611280053E-01  -9.6435867131563574E-02  -1.1064614384024479E-01  -6.1890388356398547E-02  -7.5512964431880478E-02  -8.7886819212049466E-02  -1.1388764300590870E-01  -9.6051168621926156E-02  -7.6810474721102709E-02  -3.0691415911729791E-01  -7.8343776663518938E-02  -1.0201087229749470E-01  -1.5189287400246565E-01  -7.9213342270396558E-02  -2.8350523626684809E-01  -2.0477759065444634E-01  -8.2382398239957744E-02  -8.3108253429330856E-02  -1.6982919437806285E-01  -8.3685559669358034E-02  -1.7469151390679938E-01  -1.6708779039879249E-01  -8.8305679567863865E-02  -6.7978773653906879E-02  -1.1656727909159868E-01  -1.1901447946388033E-01  -8.2930619999993099E-02  -1.4825705365554745E-01  -1.3770189843634612E-01  -8.8813979085596503E-02  -1.9565042589855308E-01  -1.3941277590939041E-01  -1.1796769625626390E-01  -8.9427877719139223E-02  -6.5488994744647464E-02  -8.1865062747338208E-02  -1.4397377762995395E-01  -2.5168197483316584E-01  -8.7966086263189552E-02  -2.7534958375872115E-01  -8.1127671627016174E-02  -7.4209387734643167E-02  -9.4165596640673505E-02  -1.7022688009001385E-01  -6.8237549109141787E-02  -8.8273436697161409E-02  -1.1191682778499190E-01  -1.1471001674128706E-01  -1.0923123037911822E-01  -1.2117995741115582E-01  -6.5536140044556476E-02  -1.3464280286725958E-01  -1.1946409549949845E-01  -7.9744626463310181E-02  -9.7678001374946269E-02  -1.2009585935967704E-01  -1.3338855481527367E-01  -8.5140742634967431E-02  -1.0651981538023574E-01  -1.8835256403625086E-01  -7.2028997290524061E-02  -2.8103235099852936E-01  -1.1468928249793706E-01  -1.8926766081628371E-01  -7.9181890915950098E-02  -7.7704062487105527E-02  -1.4990713231215136E-01  -9.1599039731188284E-02  -1.3089146554448117E-01  -1.2258325429147510E-01  -1.4465652776920296E-01  -1.3269787585418255E-01  -1.2656173614430655E-01  -9.6135997356088201E-02  -9.1325043375464571E-02  -9.9099779209978117E-02  -9.0229132203690512E-02  -2.1381257647576304E-01  -1.5355364479262371E-01  -1.1167443085182671E-01  -1.4069541174662506E-01  -1.0232916538448106E-01  -1.2785162526474420E-01  -8.3606775562434954E-02  -7.9983639368883475E-02  -1.5346923198237025E-01  -1.8584442166296047E-01  -2.6281077733025010E-01  -2.5044689364217038E-01  -2.1222468010481135E-01  -1.0613185529101718E-01  -1.4838735642427939E-01  -8.8202015347002782E-02  -1.4685846910996520E-01  -8.5633229002220521E-02  -6.5350089156906405E-02  -9.6292134839940619E-02  -7.2863631786114783E-02  -1.0242340197970187E-01  -1.7149789781056080E-01  -1.4225656668764508E-01  -2.3292717954963235E-01  -1.8051091261208149E-01  -2.3853038662481896E-01  -7.8963234135954116E-02  -8.5910121483628060E-02  -1.9131048908043008E-01  -7.1415465043520046E-02  -7.6782878605652458E-02  -1.2678890771961307E-01  -8.4195586936027786E-02  -1.5419242386556492E-01  -2.2075264261428987E-01  -1.1310370394240736E-01  -1.1693144366629628E-01  -1.0675183360280430E-01  -1.8071701495285752E-01  -1.4847058470691510E-01  -1.2000977493217427E-01  -1.1282929020867476E-01  -2.5672417006342835E-01  -1.7322536821193915E-01  -1.5011506852167686E-01  -1.4100856905766285E-01  -1.2627650656843986E-01  -1.5012565558627347E-01  -1.1696442277811653E-01  -9.7514777199693592E-02  -1.0127133458292770E-01  -8.1400147024306327E-02  -2.3465524586239409E-01  -1.2683749304468556E-01  -9.3265658598822826E-02  -2.7989396119150511E-01  -8.2339966027270894E-02  -2.4447784391159158E-01  -9.1800782011644974E-02  -1.7316682449934268E-01  -8.1653285300857747E-02  -1.7166693106039047E-01  -5.8100146221013074E-02  -7.1370568976054746E-02  -8.5335897359569840E-02  -8.4342710352949879E-02  -6.2983910449430913E-02  -1.0720340421527295E-01  -1.3920314672561068E-01  -1.4910604068565256E-01  -5.8880288825789336E-02  -9.2319964605062574E-02  -1.1849256618937934E-01  -7.0506108510834761E-02  -1.1395791634969681E-01  -1.4678997316626982E-01  -1.1757267382481322E-01  -8.4809120145243652E-02  -5.9963519341025673E-02  -1.1076231478274186E-01  -1.0694433775523461E-01  -7.6240844667216728E-02  -1.2047371361909892E-01  -8.3899340283477647E-02  -6.4619705153136101E-02  -1.2964187627999182E-01  -1.2023473183031773E-01  -5.6450681884078563E-02  -7.3055553698898559E-02  -8.3516012497861503E-02  -1.4844830224820504E-01  -9.9361905957598376E-02  -1.2009415030409963E-01  -1.2212036988676919E-01  -1.1500119895893265E-01  -6.9781065950023452E-02  -7.4517654323561153E-02  -9.0095154095534480E-02  -2.1086665010658823E-01  -7.6117304058684263E-02  -8.2469739195501685E-02  -1.3281147732651993E-01  -1.4687545379181627E-01  -9.8134844337010280E-02  -1.1210458346873065E-01  -8.5472294515972255E-02  -1.7310359701519842E-01  -1.5129887332909592E-01  -9.5634160107486307E-02  -1.1288610401206935E-01  -7.4616372769344852E-02  -1.3415055968764938E-01  -8.5396897941997757E-02  -8.1563313662595727E-02  -9.1982926195228951E-02  -1.1210453178540238E-01  -1.7202525868103080E-01  -1.0917270113423591E-01  -2.3564469131567159E-01  -7.6956788560619702E-02  -1.2654763137268096E-01  -1.2273291258801672E-01  -1.2146953533120107E-01  -8.6103308834308140E-02  -1.0533288992008154E-01  -8.3411532799541374E-02  -6.1731844069531833E-02  -6.1096002431310491E-02  -7.0869679524583840E-02  -1.4223293047860475E-01  -7.6487771584741904E-02  -1.7525863528669361E-01  -8.9614013840361786E-02  -6.5580214285824459E-02  -7.8382752251254253E-02  -9.5217373164016725E-02  -9.9379626743883634E-02  -5.7245485886684884E-02  -1.7869568882296269E-01  -1.5610394108972120E-01  -1.2049336668605443E-01  -5.8867537550636964E-02  -1.1359848587143456E-01  -7.5627904534589452E-02  -7.3986262197615713E-02  -1.0865934375179079E-01  -9.6437550698977192E-02  -1.1734691429686923E-01  -1.4697969737529465E-01  -6.2275240407316003E-02  -6.9256834742350906E-02  -1.1882582789000171E-01  -1.8315546422363277E-01  -1.4912776911583484E-01  -1.5101550053279181E-01  -1.3868713582593287E-01  -5.7533096716212449E-02  -9.5759823374895137E-02  -1.7089795212242948E-01  -2.2334540651664217E-01  -1.3783193504868763E-01  -1.1986171377361529E-01  -1.3407825739894860E-01  -1.5346379071733812E-01  -1.1083191708713976E-01  -9.4504725122399907E-02  -1.1224327427430038E-01
  0.0000000000000000E+00   0.0000000000000000E+00   0.0000000000000000E+00   0.0000000000000000E+00   0.0000000000000000E+00   0.0000000000000000E+00   0.0000000000000000E+00   0.0000000000000000E+00   0.0000000000000000E+00   0.0000000000000000E+00   0.0000000000000000E+00   0.0000000000000000E+00   0.0000000000000000E+00   0.0000000000000000E+00   0.0000000000000000E+00   0.0000000000000000E+00   0.0000000000000000E+00   0.0000000000000000E+00   0.0000000000000000E+00   0.0000000000000000E+00   0.0000000000000000E+00   0.0000000000000000E+00   0.0000000000000000E+00   0.0000000000000000E+00   0.0000000000000000E+00   0.0000000000000000E+00   0.0000000000000000E+00   0.0000000000000000E+00   0.0000000000000000E+00   0.0000000000000000E+00   0.0000000000000000E+00   0.0000000000000000E+00   0.0000000000000000E+00   0.0000000000000000E+00   0.0000000000000000E+00   0.0000000000000000E+00   0.0000000000000000E+00   0.0000000000000000E+00   0.0000000000000000E+00   0.0000000000000000E+00   0.0000000000000000E+00   0.0000000000000000E+00   0.0000000000000000E+00   0.0000000000000000E+00   0.0000000000000000E+00   0.0000000000000000E+00   0.0000000000000000E+00   0.0000000000000000E+00   0.0000000000000000E+00   0.0000000000000000E+00   0.0000000000000000E+00   0.0000000000000000E+00   0.0000000000000000E+00   0.0000000000000000E+00   0.0000000000000000E+00   0.0000000000000000E+00   0.0000000000000000E+00   0.0000000000000000E+00   0.0000000000000000E+00   0.0000000000000000E+00   0.0000000000000000E+00   0.0000000000000000E+00   0.0000000000000000E+00   0.0000000000000000E+00   0.0000000000000000E+00   0.0000000000000000E+00   0.0000000000000000E+00   2.3724897971391377E+00   2.6763301704470410E+00   4.1377842187926701E+00   2.9012415846809065E+00   2.6175512560740071E+00   2.5198719457154173E+00   3.6274240685131867E+00   2.3054546985536484E+00   2.3473663564110652E+00   2.0291773157374933E+00   2.1057133774707171E+00   1.6493354414396679E+00   1.9156592086877280E+00   1.7510987174573831E+00   2.5635732623176408E+00   2.0582870841356398E+00   2.5215852991786361E+00   2.9943996140097893E+00   3.8862452851896006E+00   4.1168494130494766E+00   4.3115882085369499E+00   3.5437752781353806E+00   4.7412537229183886E+00   4.6621664924659205E+00   5.2846820780294737E+00   4.2964241428462628E+00   4.2844717939745429E+00   3.8179064046525593E+00   3.4214038153914763E+00   2.5061355494455539E+00   2.2586885832158901E+00   2.8419635456955477E+00   2.2120912885693653E+00   3.0855612377627368E+00   2.5089100603979761E+00   1.9165994203975349E+00   2.2288939666414769E+00   2.3130462372510809E+00   2.9498216146104177E+00   2.8095034278530542E+00   2.3050494267384036E+00   1.9949198214994250E+00   2.5239639456760554E+00   2.6233598273891996E+00   3.8113180991778792E+00   2.9453207400647305E+00   2.1617164497628290E+00   1.6543190789392397E+00   1.5715716261787385E+00   1.6252202374420401E+00   2.3591772583982080E+00   1.7611260454384219E+00   1.5076827493077487E+00   1.4162134148323287E+00   1.7463634301557016E+00   1.4224030964589374E+00   1.3876911357987531E+00   1.7139934003868516E+00   1.7283259540601350E+00   1.7124726405381179E+00   1.3908222692769516E+00   1.2621170461757869E+00   1.5996850727916909E+00   1.4816800406540025E+00   1.3925557722825901E+00   1.4792368626378709E+00   1.3800979145849053E+00   1.6683829524956406E+00   1.4390251749140233E+00   1.1342093137797096E+00   1.0758981401139471E+00   1.3477786871673951E+00   1.1286588207779702E+00   1.1605157396615187E+00   1.2748446549045662E+00   1.7902646947811014E+00   1.7320292459973052E+00   1.2874738799306342E+00   1.0509171767327372E+00   4.0307622659770870E-01   3.7078340174400071E-01   5.0948775273570679E-01   3.7736413872633107E-01   3.4308885491172075E-01   3.8995022489148667E-01   4.3849979292902169E-01   3.3538281836213374E-01   3.3215984775657348E-01   2.9464861772546774E-01   2.5243636056774155E-01   2.9198468523971605E-01   2.3375683134786027E-01   2.4903440452862163E-01   3.4260316665080159E-01   3.3917453626962885E-01   3.7943207762674025E-01   5.7163399055593334E-01   8.5816899094496923E-01   8.4380933024578131E-01   6.1838809479078716E-01   7.5473517570574766E-01   1.2456662418026287E+00   5.8240777253094900E-01   6.8893150165691752E-01   8.4179674042011499E-01   6.9260253748576017E-01   4.9948386559853608E-01   5.2801516824696948E-01   4.9061512501562482E-01   4.7135457355350147E-01   4.3198899804846297E-01   3.3324171596658331E-01   3.5388173689758068E-01   3.4910835801168266E-01   3.7175701626275964E-01   2.9550205043592936E-01   3.2996928471680370E-01   4.0887604121663029E-01   3.6597030391046931E-01   3.9755954869513122E-01   5.1740033725779877E-01   5.3212256714697415E-01   4.3726032724708308E-01   5.4242976211745197E-01   3.1926441664981392E-01   2.6852475109702972E-01   2.5038538533255056E-01   2.3494685034181367E-01   2.7332451062301100E-01   2.2087535416198781E-01   2.4078155462149298E-01   2.6701607540007055E-01   2.6345523329540926E-01   2.2762967045025662E-01   2.5594582808074895E-01   2.6313606106438842E-01   2.2197051029350340E-01   2.2004947428587748E-01   2.6498965748739378E-01   2.5215441930183491E-01   2.1531791546758164E-01   2.2510016382853970E-01   2.2525482706552152E-01   2.4130749606081489E-01   2.5419880707640163E-01   2.1357930211766135E-01   1.8374586966034034E-01   1.7685940192294727E-01   1.9375167194622761E-01   1.8833624795429246E-01   1.8796410753753662E-01   1.9478679449857911E-01   1.7343388668778928E-01   1.6624795535009929E-01   1.7865618284310417E-01   3.2820507103072472E-01   3.0563309014453555E-01   3.7315979834997159E-01   3.9260214727753445E-01   2.5822314324100093E-01   2.7742960578207859E-01   2.4691284029880062E-01   2.8140030762236440E-01   2.4629319907221511E-01   3.5624893704564553E-01   2.3707923789442509E+00   3.7817833056028727E-01   2.7668743282902595E+00   2.6441265207871978E+00   3.8680416471483031E-01   2.9106684164759420E+00   4.4421493983607618E-01   3.5546542401959758E+00   6.2500314593146178E-01   7.6399358535129569E-01   3.8902442451084052E+00   5.4257359596832144E-01   3.2993426146101275E+00   2.3641732509106101E+00   3.1847896359358585E-01   1.9045991673578910E+00   2.6552155693386306E+00   1.6604402546145585E+00   2.7058621937201760E-01   1.7835241325094768E+00   2.9618949710057546E-01   2.8261036268537104E-01   1.6502438663116878E+00   2.8512569467615828E-01   1.6054418458516695E+00   2.5621594887561566E-01   2.8785865107728936E-01   2.5185212922101891E-01   2.3658554029825835E-01   1.4770305408647944E+00   2.3385933484299007E-01   2.4642243051817794E-01   2.2338705627228905E+00   3.8204867185256475E-01   2.9366351149696079E+00   2.7579152522261032E+00   3.7153557457567588E-01   2.5317201046925946E+00   4.6381346375746824E-01   4.2860270090970709E-01   2.6252012074249764E-01   2.7223674309155876E-01  -1.0344302927434670E+00  -9.0684966745584972E-01  -6.6380188204038415E-01  -7.7138098050854564E-01  -4.3659442002036231E-01  -5.8978913184474036E-01  -4.2850171552359695E-01  -4.3300741084971922E-01  -4.4756475052786870E-01  -7.3416076773680428E-01  -3.9992347327254230E-01  -9.7156625740456226E-01  -1.1853156135825829E+00  -7.1049543048021013E-01  -3.3694685153586490E-01  -9.5283274241508664E-01  -7.3745953418176413E-01  -6.3099470645552436E-01  -4.7668115698939606E-01  -1.0908251377026732E+00  -6.0163111129193403E-01  -5.4733304259307614E-01  -8.2892567613027379E-01  -5.0031695666956277E-01  -6.7547843986634992E-01  -7.3245046347583909E-01  -4.9380805956361762E-01  -4.8927849406332585E-01  -5.0317865107867998E-01  -7.8797531799015164E-01  -1.1762424597715784E+00  -4.1115010039856464E-01  -9.7754544395657461E-01  -3.6784976611485926E-01  -7.1683204040314119E-01  -8.0271384857455963E-01  -6.1763466809853451E-01  -5.4978032479838945E-01  -8.9211311656274517E-01  -8.3995495998018954E-01  -6.3487134594092298E-01  -6.7638723759587238E-01  -4.6003395466051067E-01  -4.6256411947095888E-01  -1.4281241930895991E+00  -5.4174004789650643E-01  -4.7207063427905949E-01  -4.2495054491363177E-01  -8.7251325179952421E-01  -7.4462580968566938E-01  -4.2070498550276425E-01  -7.8245510235970983E-01  -7.6848515078648238E-01  -7.9082418230756291E-01  -1.1812490554530908E+00  -9.9814251438664081E-01  -5.0256076991550258E-01  -4.9307923574161472E-01  -1.4321354361348275E+00  -6.8609986756346197E-01  -4.6360914749970117E-01  -3.5863243710478421E-01  -7.9026458623580642E-01  -7.5289404406490568E-01  -4.9389373053491520E-01  -5.5348142727114735E-01  -4.7413514546593716E-01  -4.6418644517798802E-01  -1.7615551380825969E+00  -1.4371795414963704E+00  -9.2229051335313883E-01  -7.3736714162944605E-01  -1.0997807357657434E+00  -8.4052909122661923E-01  -7.7101642036363005E-01  -1.2967469916674506E+00  -8.8137687218475957E-01  -1.1848846838833373E+00  -9.7022398187090741E-01  -5.9451000546390620E-01  -5.2385727450557018E-01  -1.5540610042499174E+00  -6.6496989695684283E-01  -3.7807150777920839E-01  -8.3538357803737251E-01  -5.5008198732505409E-01  -3.8683907291002578E-01  -8.4390730751656651E-01  -5.3514742819039340E-01  -6.3887028651292321E-01  -4.9234351621322753E-01  -3.5030684467707429E-01  -3.7622001711264863E-01  -8.7445849380726259E-01  -7.6835015965249653E-01  -5.5144278615492914E-01  -7.4296433201888890E-01  -9.8177459248317778E-01  -5.1812058844221243E-01  -3.8032887622882405E-01  -3.7122530808480336E-01  -5.3165215892066975E-01  -5.1742631988362520E-01  -6.5880480362669069E-01  -7.7494682807363446E-01  -5.6424708984966498E-01  -6.0647020802902252E-01  -5.1395186729655074E-01  -7.7724275700600542E-01  -1.0603938358789271E+00  -4.8746832746324492E-01  -6.3904639908250083E-01  -4.8779278082367267E-01  -4.7595565610547919E-01  -4.4263802019535375E-01  -5.9704820967737393E-01  -8.0118173567058593E-01  -1.2847313529844855E+00  -6.8185299907055041E-01  -4.0579945949273588E-01  -5.4789499003868847E-01  -7.1821016705097251E-01  -4.3256781328310145E-01  -9.0807538260016374E-01  -2.2199390872402089E+00  -9.0474034681681559E-01  -7.1220835276407723E-01  -4.6179665544461290E-01  -8.5578086772101025E-01  -5.1960376742850278E-01  -1.0915488313347919E+00  -5.7528655630150682E-01  -7.4436098872039702E-01  -3.6394082564843355E-01  -4.3816306836383367E-01  -4.9960986697810689E-01  -7.3441600794805950E-01  -5.6849440906883941E-01  -4.5141217664055283E-01  -1.4510051261206551E+00  -4.4863497257130758E-01  -5.9280280119264228E-01  -8.5763735262454255E-01  -4.6924399034184150E-01  -1.5939200165380247E+00  -1.0697276533539077E+00  -4.8827460235504472E-01  -4.8993688753430847E-01  -9.1602395242236700E-01  -4.7895014588261353E-01  -1.1909494148331938E+00  -9.0442127062867461E-01  -5.0664326897279399E-01  -3.9671448948526955E-01  -7.3012078257313151E-01  -6.6791246319957698E-01  -4.7796746078596597E-01  -8.3506117226456067E-01  -7.7565559788433935E-01  -5.0087188412857464E-01  -1.3027554729143893E+00  -7.6784741326219075E-01  -7.9066373465482997E-01  -5.3334640645572429E-01  -3.8022451368040727E-01  -4.9324733303155516E-01  -9.9610536322475851E-01  -1.6514647370465296E+00  -5.1144306484361013E-01  -1.6779195964450413E+00  -4.8349289440297216E-01  -4.2694143319236044E-01  -6.2246738949960545E-01  -9.7000787952835499E-01  -3.9528294063669411E-01  -5.0378416689439298E-01  -7.2859851113509233E-01  -6.5304039196840591E-01  -7.2725788710918071E-01  -8.1261252240727522E-01  -3.8386483289232604E-01  -9.2304838415593637E-01  -7.3849036091286846E-01  -4.7952877301304631E-01  -6.2072376769529336E-01  -7.0455730654558346E-01  -7.6005091220591803E-01  -4.8649128727267371E-01  -6.8254938922136932E-01  -1.1619849050624120E+00  -4.2054000750038362E-01  -1.5889198508737108E+00  -7.3243698890503206E-01  -1.0055847238634796E+00  -4.5857686163857830E-01  -4.4075294618509731E-01  -9.5870557448268812E-01  -5.4948242664759483E-01  -7.2619699451756670E-01  -7.9487885899274924E-01  -8.1936682286154161E-01  -7.3795737957994367E-01  -7.7016070695417471E-01  -6.3022236500909734E-01  -5.2573090984762316E-01  -5.6912426489340573E-01  -5.1606947771360145E-01  -1.3366463156683208E+00  -9.2144202401136732E-01  -6.5271691740428306E-01  -9.7340652214420520E-01  -6.0221092865208636E-01  -7.7517081007313371E-01  -4.7126644096092490E-01  -4.5424850477176004E-01  -9.8758334923829783E-01  -1.0719461974716054E+00  -1.3962847709581132E+00  -1.2526464773355428E+00  -1.2091730613996530E+00  -5.9437253168956050E-01  -8.7821346110346998E-01  -4.9467428435496053E-01  -8.0748104854236080E-01  -4.8021079201847350E-01  -3.8036410500668566E-01  -5.5023191181233799E-01  -4.2878028830424464E-01  -5.7874266368994132E-01  -9.6578639313715708E-01  -7.8040353340953295E-01  -1.5124658503743573E+00  -1.0430486851371814E+00  -1.6246444296375773E+00  -4.5126320969026545E-01  -5.1985229762746332E-01  -1.0732700573442708E+00  -4.1559666088769925E-01  -4.4695576991641961E-01  -7.9934946236542403E-01  -4.7652684781973392E-01  -8.4500302669150895E-01  -1.2427760066451039E+00  -6.6718334350880959E-01  -7.2735394536619391E-01  -6.4052845874803277E-01  -1.0285606604231241E+00  -8.5673307997425574E-01  -7.1362640505049091E-01  -6.3175240786300502E-01  -1.4430158115959355E+00  -1.1864308782363504E+00  -8.9249646075649758E-01  -9.1407203826640926E-01  -7.4441339392946448E-01  -8.4858542810756754E-01  -6.6959286031855025E-01  -6.4601200209438958E-01  -6.5127444993730588E-01  -4.8016309300509469E-01  -1.3974092151910247E+00  -7.2206106558319605E-01  -5.4553726019682314E-01  -1.5901093491675813E+00  -4.7823389437483849E-01  -1.2318241048607341E+00  -5.2282783302960789E-01  -1.0950620477015482E+00  -4.8685222978305615E-01  -1.1918355527845779E+00  -3.4159762644635461E-01  -4.2068686553093626E-01  -5.0898622648701775E-01  -4.7945311016884284E-01  -3.6897269744358324E-01  -6.9994380620547392E-01  -7.7781524082495668E-01  -9.0003232246538034E-01  -3.4818684933097716E-01  -5.6275869154682046E-01  -7.1699000444067529E-01  -4.0885179122324317E-01  -7.4643209580453684E-01  -9.5718857459649709E-01  -7.7177126289720255E-01  -5.0313401612844577E-01  -3.5532122819780027E-01  -7.2223523068967366E-01  -7.1484664421229327E-01  -4.4207039615639787E-01  -8.2186040175755348E-01  -5.0368982250345162E-01  -3.7764737236639423E-01  -7.8712086840536455E-01  -7.4065042877765308E-01  -3.3209795575765372E-01  -4.3067028128907758E-01  -4.8671091814705425E-01  -8.4003095584529996E-01  -5.9401778711314845E-01  -7.5809429696533792E-01  -7.6793091984204354E-01  -7.6164426487008341E-01  -4.0450545740420352E-01  -4.3006045865936315E-01  -5.8824852006406791E-01  -1.0968291964725201E+00  -4.5288221295574926E-01  -4.8192865667725354E-01  -8.1207193711354686E-01  -9.1806766676668294E-01  -5.7995290905877639E-01  -7.4769870974459895E-01  -5.5381648460432686E-01  -9.3010113072367351E-01  -9.7715464400470586E-01  -5.4823345459636863E-01  -7.5294564044136703E-01  -4.3878307023512941E-01  -9.2416324885976220E-01  -5.0824724747486261E-01  -5.2743678601046751E-01  -5.3576557784081924E-01  -6.5714384310002505E-01  -9.2600242982334091E-01  -7.1181312618705628E-01  -1.1978818413327401E+00  -4.4254719994961733E-01  -7.8585637394807828E-01  -7.8606298182487311E-01  -6.7261925743176776E-01  -5.2046398661967308E-01  -6.8736881971507258E-01  -5.4186212405820633E-01  -3.6133998737009160E-01  -3.6036512799757958E-01  -4.1290055860387354E-01  -7.9551456252633201E-01  -4.4422975509630469E-01  -1.0007330183486689E+00  -5.4371207125684817E-01  -3.8236563665477796E-01  -4.5487710155680783E-01  -5.7374533890029122E-01  -5.8645541506717269E-01  -3.3852655232450074E-01  -1.0249381428120450E+00  -8.5375692226327538E-01  -8.1969113672059801E-01  -3.4600500471630669E-01  -6.6689224158064886E-01  -4.4462595510616815E-01  -4.3629253810407470E-01  -6.8889994125675746E-01  -6.3838327798116845E-01  -7.9020101420424815E-01  -1.0394320953855856E+00  -3.6646910230102842E-01  -4.0137101476335335E-01  -7.3660537948575688E-01  -1.1545812790669401E+00  -1.0529368198469893E+00  -9.8107053567313252E-01  -8.5399929208554792E-01  -3.3832870772244122E-01  -6.3386171817896053E-01  -1.1754617109202778E+00  -1.1461122145373617E+00  -8.4647428704838934E-01  -8.0619016647947506E-01  -9.3062160737158739E-01  -9.9719190710100158E-01  -7.3855583865759400E-01  -6.2044605108115669E-01  -7.2119306923968918E-01
  0.0000000000000000E+00   0.0000000000000000E+00   0.0000000000000000E+00   0.0000000000000000E+00   0.0000000000000000E+00   0.0000000000000000E+00   0.0000000000000000E+00   0.0000000000000000E+00   0.0000000000000000E+00   0.0000000000000000E+00   0.0000000000000000E+00   0.0000000000000000E+00   0.0000000000000000E+00   0.0000000000000000E+00   0.0000000000000000E+00   0.0000000000000000E+00   0.0000000000000000E+00   0.0000000000000000E+00   0.0000000000000000E+00   0.0000000000000000E+00   0.0000000000000000E+00   0.0000000000000000E+00   0.0000000000000000E+00   0.0000000000000000E+00   0.0000000000000000E+00   0.0000000000000000E+00   0.0000000000000000E+00   0.0000000000000000E+00   0.0000000000000000E+00   0.0000000000000000E+00   0.0000000000000000E+00   0.0000000000000000E+00   0.0000000000000000E+00   0.0000000000000000E+00   0.0000000000000000E+00   0.0000000000000000E+00   0.0000000000000000E+00   0.0000000000000000E+00   0.0000000000000000E+00   0.0000000000000000E+00   0.0000000000000000E+00   0.0000000000000000E+00   0.0000000000000000E+00   0.0000000000000000E+00   0.0000000000000000E+00   0.0000000000000000E+00   0.0000000000000000E+00   0.0000000000000000E+00   0.0000000000000000E+00   0.0000000000000000E+00   0.0000000000000000E+00   0.0000000000000000E+00   0.0000000000000000E+00   0.0000000000000000E+00   0.0000000000000000E+00   0.0000000000000000E+00   0.0000000000000000E+00   0.0000000000000000E+00   0.0000000000000000E+00   0.0000000000000000E+00   0.0000000000000000E+00   0.0000000000000000E+00   0.0000000000000000E+00   0.0000000000000000E+00   0.0000000000000000E+00   0.0000000000000000E+00   0.0000000000000000E+00   2.0580913567226871E+00   2.3114744379636027E+00   3.5026421126159084E+00   2.5631971170780354E+00   2.3482780075450842E+00   2.2938137135471930E+00   3.3428109923311826E+00   2.1197564269208637E+00   2.1560129433426969E+00   1.9041173034308680E+00   1.9743500825936162E+00   1.5594772854116803E+00   1.8271513726081829E+00   1.6560072524797906E+00   2.3469372339590033E+00   1.9094855896633984E+00   2.2507447908708329E+00   2.6648174525358796E+00   3.5365735091355397E+00   3.5887344318013992E+00   3.8115733571298542E+00   3.3768540897895738E+00   4.6799135090575668E+00   4.1960768477927637E+00   4.4021786879431666E+00   3.8734083462842905E+00   4.2411657978491686E+00   3.8576751040049642E+00   3.3042756282288339E+00   2.4935479552162452E+00   2.2354744152271526E+00   2.8584944328980781E+00   2.2043896365925648E+00   3.1104107773000402E+00   2.4321653644299608E+00   1.8596170587216072E+00   2.1363448827141034E+00   2.2692741256319784E+00   2.9074484628527872E+00   2.8120664700162585E+00   2.3737791863173210E+00   2.0644226421741037E+00   2.6490313512077459E+00   2.7871679460750891E+00   4.0795654249228921E+00   3.1363149093864910E+00   2.2044532336848204E+00   1.6926894389465357E+00   1.6261638733184547E+00   1.6586619773296201E+00   2.3988607484599815E+00   1.7825298540518433E+00   1.5071519204709403E+00   1.4123061139059301E+00   1.7483527058187316E+00   1.4151169321710528E+00   1.3666024315665699E+00   1.6881802426267773E+00   1.6868455971802332E+00   1.6939189811117024E+00   1.3730307863902236E+00   1.2436286008881454E+00   1.5775970140706304E+00   1.4496854779500086E+00   1.3563343985961844E+00   1.4273170531940649E+00   1.3249776373538091E+00   1.5885278560186298E+00   1.4148518830550725E+00   1.1145538180477721E+00   1.0630793070603899E+00   1.3311380257491885E+00   1.1026835065234746E+00   1.1265138513448676E+00   1.2311828569361558E+00   1.7276260340321374E+00   1.6660068449334371E+00   1.2787553888527436E+00   1.0483276364030190E+00   3.4736254413044432E-01   3.3124363946364993E-01   4.5039109715854525E-01   3.5315693439710272E-01   3.1671585348361125E-01   3.5309346485081178E-01   4.0268593665430519E-01   3.1582064634835716E-01   3.1590044687938129E-01   2.7467557189823610E-01   2.4200250091786346E-01   2.7944202294039944E-01   2.2278976166438627E-01   2.3455607225608155E-01   3.1302148536160823E-01   3.1923165724689373E-01   3.4486084520400462E-01   4.9176618220779866E-01   7.2986497272948292E-01   8.1574021653705286E-01   5.7604430322342459E-01   6.1738950129070114E-01   9.3347149004056895E-01   5.3594023878596986E-01   6.0870100660823312E-01   8.6341191696415931E-01   7.1012440216405681E-01   5.2168861788682663E-01   5.3287809080484572E-01   4.8457872530467044E-01   4.4739702359233541E-01   4.4109880125280648E-01   3.3517842419723454E-01   3.4671992180354616E-01   3.5321857142713164E-01   3.5525926915741751E-01   2.8996468520272434E-01   3.1795029693098698E-01   4.0720864559003050E-01   3.7555620340595208E-01   4.2872966205719787E-01   5.4007472783350652E-01   5.8989973008336627E-01   4.6120138573703523E-01   5.5916285181258663E-01   3.2152107959377896E-01   2.7725521296863881E-01   2.5909594944915143E-01   2.3841497611931065E-01   2.7202936627916086E-01   2.2062814823159499E-01   2.3364049503019191E-01   2.6040106941592761E-01   2.5939206173682267E-01   2.2618857731697387E-01   2.4877467186713348E-01   2.5822081832722710E-01   2.1735161795460600E-01   2.1393915430665347E-01   2.5423906738569080E-01   2.4392779107951659E-01   2.0769942591617199E-01   2.1573055684172354E-01   2.1427505059230897E-01   2.3026436777712603E-01   2.4020408870171353E-01   2.0990889622628101E-01   1.8055130787073373E-01   1.7297720651319987E-01   1.8926490738836435E-01   1.8297404458097494E-01   1.8194863808664538E-01   1.9361492268162972E-01   1.7368037712384624E-01   1.6556222982400967E-01   1.7839699489785552E-01   3.1851896480510028E-01   2.9359710209898909E-01   3.5794441090394452E-01   3.6961641432705311E-01   2.6212746424474043E-01   2.8431326355601066E-01   2.5525561480710923E-01   2.9390438068229691E-01   2.4508241282977447E-01   3.1090778853703382E-01   2.0481896439679961E+00   3.3087413072589700E-01   2.3273433624851010E+00   2.2282199588206066E+00   3.3191268467282847E-01   2.4201974242251993E+00   3.7541377494722367E-01   2.8684116690124952E+00   5.0476024267388919E-01   5.9868722267907781E-01   3.1006567688266085E+00   4.5423814441803712E-01   2.7158706524687348E+00   2.0978553092822501E+00   2.8461177857450942E-01   1.7083906744850403E+00   2.3775054619340721E+00   1.5120418265185986E+00   2.4808082349889637E-01   1.6635646214599240E+00   2.7379898191136326E-01   2.6482380818128232E-01   1.5571709836295993E+00   2.6848914851249406E-01   1.5354297864950790E+00   2.4560539776176746E-01   2.7614003390580538E-01   2.4231084126511296E-01   2.2415541663485822E-01   1.3960120762212054E+00   2.2239862671939276E-01   2.3138754698201508E-01   2.0556996470337943E+00   3.4157752648937334E-01   2.7448529978455638E+00   2.4826055371084288E+00   3.2891858944179142E-01   2.2151803437219142E+00   3.9698865466649402E-01   3.7501818312486118E-01   2.3927966884076443E-01   2.4869380573888170E-01  -8.7564913998544547E-01  -8.3569546567870812E-01  -5.9437452488982223E-01  -7.7759292191508145E-01  -4.3709158194076542E-01  -5.9971014161050440E-01  -4.2204835406980701E-01  -4.1650188787295389E-01  -4.3190512776423173E-01  -6.8621396044879668E-01  -3.9440138725374263E-01  -8.8414558185611469E-01  -1.1699762522160193E+00  -7.1462706394565290E-01  -3.3278667149942398E-01  -1.0198923790371348E+00  -7.2686589071657948E-01  -6.6226088432530228E-01  -4.5386531092349813E-01  -1.1021873446332568E+00  -5.6409889962984483E-01  -5.2204480767774686E-01  -7.3234159163243051E-01  -4.7314773792979853E-01  -5.9938764396877919E-01  -6.7055432798196069E-01  -4.8195658771356109E-01  -4.8397749361113485E-01  -5.0929400522051893E-01  -7.0931568678660017E-01  -1.0253525253638380E+00  -4.0424348136285726E-01  -9.4407992982179523E-01  -3.6535873649505596E-01  -6.9490512829507456E-01  -8.0344603992164287E-01  -6.2984533377401652E-01  -5.1982744647053081E-01  -7.7049451620384801E-01  -7.6460280127836866E-01  -5.6946744419774231E-01  -6.3470090715508964E-01  -4.4166020470050127E-01  -4.5553435203629100E-01  -1.4136933234032973E+00  -5.5288682416454049E-01  -4.7076806660757703E-01  -4.1039638327259631E-01  -7.8275540560198043E-01  -6.8523499195916004E-01  -4.1454214882364471E-01  -7.1867074530185748E-01  -7.0658569377600000E-01  -6.8602645538057017E-01  -1.1256111835180442E+00  -8.8828043685462676E-01  -5.0238404389290403E-01  -4.7577246039067195E-01  -1.2911339615022526E+00  -6.3649836436946572E-01  -4.5767859683222278E-01  -3.5435956104375105E-01  -6.8273032690975355E-01  -7.4515573350810838E-01  -4.8322885292540985E-01  -5.0401504447509016E-01  -4.7170635051604831E-01  -4.5211253178270150E-01  -1.4673910072725656E+00  -1.2705091625208564E+00  -7.7578052636790396E-01  -7.3480035256906906E-01  -9.0529018911953807E-01  -7.5024876940377072E-01  -7.5642660005179652E-01  -1.0335515407294387E+00  -7.4274097271706363E-01  -9.5613710559429277E-01  -8.0673325938306506E-01  -5.5452321397032478E-01  -5.4205455996578400E-01  -1.3986962799981404E+00  -6.8813727963868321E-01  -3.7151966969431616E-01  -8.3118623888427701E-01  -5.1905758140646685E-01  -3.7550504742531060E-01  -7.3839409145026669E-01  -5.1181007214310681E-01  -6.1987594501287979E-01  -4.6533735044014551E-01  -3.4944359688057058E-01  -3.6756156289960806E-01  -9.2906131319945551E-01  -7.9125883166432798E-01  -5.6423284617458980E-01  -7.1211484070314857E-01  -1.0454393175494270E+00  -4.9794870280539932E-01  -3.7790617118104991E-01  -3.6478035146771576E-01  -5.2985831566149666E-01  -5.0475841378705810E-01  -5.8722354316922387E-01  -6.9471976806864499E-01  -5.3160028057461761E-01  -5.9296631531771893E-01  -4.9348813880536185E-01  -7.0965329675422129E-01  -1.0182913609955297E+00  -4.8667769100227171E-01  -6.5569905485218161E-01  -4.7442288121957138E-01  -4.5171309180129054E-01  -4.3591204861714256E-01  -5.6002692609348459E-01  -6.9192299965510995E-01  -1.1237639675459501E+00  -6.3850522163181500E-01  -3.9298684168913733E-01  -4.9990251560141052E-01  -7.0731020330672068E-01  -4.1599956516977066E-01  -9.6085645214810522E-01  -1.7278451695387829E+00  -8.3288604245265541E-01  -6.5646701288812426E-01  -4.3945181784566700E-01  -8.6574482662179797E-01  -5.2769707251706321E-01  -9.0849219539752890E-01  -5.3822471097161739E-01  -7.6493515846240934E-01  -3.6062056835924139E-01  -4.2295349838673979E-01  -4.7128462058225762E-01  -7.1808312451924461E-01  -5.7900798592486691E-01  -4.5123058172972208E-01  -1.1420774811927379E+00  -4.3639227795093855E-01  -5.3582348858227957E-01  -7.5012969384840089E-01  -4.6437443451203581E-01  -1.3861503896968623E+00  -8.7660275707121615E-01  -4.8687498861783385E-01  -4.7860073783220175E-01  -7.6974044047603829E-01  -4.6753402886864359E-01  -1.1573250562093356E+00  -7.6060625584256136E-01  -4.9347908967439746E-01  -3.8996041037294338E-01  -7.3742180269570401E-01  -6.3241261950584327E-01  -4.6980806599233366E-01  -7.3603978031658068E-01  -6.8989781516291826E-01  -4.8405059996071814E-01  -1.1984780895127627E+00  -6.6901013450001012E-01  -7.8416193087639730E-01  -5.4811350225429623E-01  -3.6929319001610900E-01  -4.6407881374358428E-01  -1.0525985842368637E+00  -1.5572543747566552E+00  -5.0451999318787810E-01  -1.4489282874160803E+00  -4.9013656286632451E-01  -4.1082227160709195E-01  -6.5520848842905444E-01  -8.2842069995933831E-01  -3.8990417372693631E-01  -4.7609021254547979E-01  -7.2805204643917543E-01  -5.8185277019615433E-01  -7.1746486993395564E-01  -8.1092421649116775E-01  -3.7498706846477631E-01  -9.8852861362471289E-01  -6.8800822196556255E-01  -4.5396429664624449E-01  -5.9809192064973249E-01  -6.4417939191653772E-01  -7.0717395576262509E-01  -4.6167814814705699E-01  -6.6185100055385360E-01  -1.0043769425071087E+00  -4.1337599992759638E-01  -1.6081915939995628E+00  -7.0427214725865239E-01  -8.3675115310729287E-01  -4.5465361850558006E-01  -4.2442240677288295E-01  -9.1618444670124277E-01  -5.7201860349225342E-01  -6.7460130646511218E-01  -7.8811965361150571E-01  -7.4438317822998323E-01  -6.4179415980489385E-01  -7.0003200562227985E-01  -6.3799959553394836E-01  -5.0275288258552953E-01  -5.4377124797613585E-01  -5.0590623766732423E-01  -1.2306885184097067E+00  -8.5285267640055484E-01  -5.8464149317767022E-01  -1.0493261383948520E+00  -6.1160587548065382E-01  -6.8361302726264395E-01  -4.5008234925705470E-01  -4.3550493359600506E-01  -8.8940879752561885E-01  -9.0256135738918608E-01  -1.2418311650667906E+00  -1.0012420192692539E+00  -1.2135396537557441E+00  -5.5532954521607225E-01  -8.0441210943873398E-01  -4.6900478009372487E-01  -6.8879024412211354E-01  -4.5777687855408566E-01  -3.6850368730649458E-01  -5.2263293859422377E-01  -4.2963286130759643E-01  -5.4471351019364178E-01  -8.5812923008907349E-01  -7.0984668369966308E-01  -1.3427853806209638E+00  -1.0737923234527198E+00  -1.3978375988686613E+00  -4.4105413492124396E-01  -4.9791438496590701E-01  -1.0839852787321431E+00  -4.0901153961199471E-01  -4.3170580023666089E-01  -8.0757059826940492E-01  -4.5845067683840796E-01  -7.7603619049919970E-01  -1.1370916173380770E+00  -5.9775459277372356E-01  -6.8305189233831753E-01  -5.9562821277757261E-01  -1.0252676050107021E+00  -7.7378021916049089E-01  -6.5685459912071631E-01  -5.9243928725647199E-01  -1.3618216150864133E+00  -1.1648696141033301E+00  -8.1938638573950562E-01  -8.9487388713298854E-01  -6.8058089337744798E-01  -7.5404246048581824E-01  -5.9492169296064024E-01  -6.7420955730599730E-01  -6.3199697708560865E-01  -4.7058692142544178E-01  -1.4165795762349174E+00  -6.3483797679804177E-01  -4.9896337543818342E-01  -1.3081253311126018E+00  -4.7263747795814803E-01  -9.9336867284509656E-01  -4.9431150641292287E-01  -9.6323721759092429E-01  -4.8439712382420225E-01  -1.1850616256212572E+00  -3.3739808915134606E-01  -4.1450252981634855E-01  -5.2662456452787465E-01  -4.6471013681489987E-01  -3.6362354757669568E-01  -7.0660093471109608E-01  -7.1432045391800025E-01  -7.7586947101192494E-01  -3.4824539542386490E-01  -5.3924305779126824E-01  -6.6207670042783939E-01  -4.0304214969691154E-01  -7.1565010939363050E-01  -8.7638881217820297E-01  -7.3100200615173272E-01  -5.0648773560174687E-01  -3.5468327226191798E-01  -7.2367860312550936E-01  -7.3804553030386344E-01  -4.3593170231031703E-01  -8.8222932915033736E-01  -5.2086043292055706E-01  -3.7003139016059300E-01  -7.0986233529755927E-01  -6.8746158683196645E-01  -3.2796060886764039E-01  -4.2403374947702893E-01  -4.8170389794361923E-01  -7.2685238884157133E-01  -5.5061669456038587E-01  -7.6063431022532912E-01  -7.7326677157493307E-01  -7.3805793286254440E-01  -3.9882188176721006E-01  -4.1434922671652386E-01  -6.0079961374721336E-01  -8.9923077453861233E-01  -4.5177034377933534E-01  -4.7846752110359303E-01  -7.2803001479184515E-01  -8.1722403040946368E-01  -5.9017077644384908E-01  -7.3574579713939603E-01  -5.6723742192878490E-01  -7.7791303610322748E-01  -8.8408892702952369E-01  -5.2212466720666684E-01  -7.4079668330231452E-01  -4.3912411264034118E-01  -9.8620622394439705E-01  -5.1485347552134986E-01  -5.3668492572667603E-01  -4.8805393354471982E-01  -5.8883065487450770E-01  -7.7460090172266638E-01  -7.1534504489103412E-01  -9.6963988767862275E-01  -4.2521811565523626E-01  -7.0988389533170360E-01  -7.8245588303893154E-01  -6.3258460086540191E-01  -4.9143147659362030E-01  -6.6117619336503164E-01  -5.5773337231140108E-01  -3.5325733913992902E-01  -3.5860723550927365E-01  -4.0595010952569488E-01  -6.8791592925029188E-01  -4.2882153175060000E-01  -8.5047449917370599E-01  -5.1645648157983004E-01  -3.7233330600608505E-01  -4.3831193015269004E-01  -5.3816828650026594E-01  -5.9654230058390934E-01  -3.3732123347390613E-01  -8.7008311281598161E-01  -7.2797166848218509E-01  -8.5575310145443706E-01  -3.4179382868765562E-01  -5.9643775125124521E-01  -4.4477283734257461E-01  -4.2975290492721641E-01  -6.9093471296993492E-01  -6.6807796334671254E-01  -8.0092699482494378E-01  -1.1374176693034799E+00  -3.6378607316177336E-01  -3.9582318411879669E-01  -6.8740759091081272E-01  -1.0082380077188762E+00  -1.0973393055465581E+00  -8.9186028907826875E-01  -7.4702402627393094E-01  -3.3416351020775709E-01  -6.6480030059159756E-01  -1.1570036464983078E+00  -9.2802772125210597E-01  -7.4751580442341103E-01  -8.0515337082019622E-01  -9.9023704942562762E-01  -9.6297933594285245E-01  -7.2831262035888467E-01  -6.3348802168738472E-01  -7.0068035181100097E-01
  0.0000000000000000E+00   0.0000000000000000E+00   0.0000000000000000E+00   0.0000000000000000E+00   0.0000000000000000E+00   0.0000000000000000E+00   0.0000000000000000E+00   0.0000000000000000E+00   0.0000000000000000E+00   0.0000000000000000E+00   0.0000000000000000E+00   0.0000000000000000E+00   0.0000000000000000E+00   0.0000000000000000E+00   0.0000000000000000E+00   0.0000000000000000E+00   0.0000000000000000E+00   0.0000000000000000E+00   0.0000000000000000E+00   0.0000000000000000E+00   0.0000000000000000E+00   0.0000000000000000E+00   0.0000000000000000E+00   0.0000000000000000E+00   0.0000000000000000E+00   0.0000000000000000E+00   0.0000000000000000E+00   0.0000000000000000E+00   0.0000000000000000E+00   0.0000000000000000E+00   0.0000000000000000E+00   0.0000000000000000E+00   0.0000000000000000E+00   0.0000000000000000E+00   0.0000000000000000E+00   0.0000000000000000E+00   0.0000000000000000E+00   0.0000000000000000E+00   0.0000000000000000E+00   0.0000000000000000E+00   0.0000000000000000E+00   0.0000000000000000E+00   0.0000000000000000E+00   0.0000000000000000E+00   0.0000000000000000E+00   0.0000000000000000E+00   0.0000000000000000E+00   0.0000000000000000E+00   0.0000000000000000E+00   0.0000000000000000E+00   0.0000000000000000E+00   0.0000000000000000E+00   0.0000000000000000E+00   0.0000000000000000E+00   0.0000000000000000E+00   0.0000000000000000E+00   0.0000000000000000E+00   0.0000000000000000E+00   0.0000000000000000E+00   0.0000000000000000E+00   0.0000000000000000E+00   0.0000000000000000E+00   0.0000000000000000E+00   0.0000000000000000E+00   0.0000000000000000E+00   0.0000000000000000E+00   0.0000000000000000E+00   3.2497073583745822E-01   3.6387560018139947E-01   5.4102731107051161E-01   4.1037757756512777E-01   3.7804090395320000E-01   3.6469934511602242E-01   5.2846346579235848E-01   3.4823973500181327E-01   3.5987578580538421E-01   3.2141760104994499E-01   3.3096942597724915E-01   2.6064127689240463E-01   3.0527037550375796E-01   2.7623165949112422E-01   3.7275895902424117E-01   3.0165477389674406E-01   3.4113637143266612E-01   3.9604583105148300E-01   5.2138232752863323E-01   5.3122713749741057E-01   5.4929423971259450E-01   4.9466887891043759E-01   6.7597038476229232E-01   6.2482485464262194E-01   6.7172534445474930E-01   6.3626571595530024E-01   7.3212955869167773E-01   6.8416431974077552E-01   5.0092083974427370E-01   3.8403663425525059E-01   3.4280366519151095E-01   4.3960741191189645E-01   3.4706327565928580E-01   4.9663969057219454E-01   3.7285138656222794E-01   2.8604827774956870E-01   3.1911568814988311E-01   3.3753187851639266E-01   4.3373493908990818E-01   4.1876623708658151E-01   3.5694111330337053E-01   3.1668232523109757E-01   4.1060852651218949E-01   4.1608477058999910E-01   6.0823243542746119E-01   4.5794142245989844E-01   3.3968017858266547E-01   2.6415024194582543E-01   2.7969505731385530E-01   2.8391526187902727E-01   4.1250078140933255E-01   3.0261691871238622E-01   2.5472668690914446E-01   2.3990115412050259E-01   2.9743192442157756E-01   2.3710048103292336E-01   2.2836738765354889E-01   2.8266238965377921E-01   2.8054382417705331E-01   2.8799892466304217E-01   2.3428650348126726E-01   2.1133558823890897E-01   2.6874583518796069E-01   2.4757598377133463E-01   2.3156324523382718E-01   2.4367804678303656E-01   2.2507401982172329E-01   2.6963053093445105E-01   2.3901750992470203E-01   1.8783379828659605E-01   1.7912323544795411E-01   2.2390477117946553E-01   1.8485399327271232E-01   1.8874359434341118E-01   2.0614738285065112E-01   2.8830516886654955E-01   2.7956663758074357E-01   2.1589721815214086E-01   1.7687251700890233E-01   5.4235940857836971E-02   5.3478106818342856E-02   7.2369894128449727E-02   5.8285680330836566E-02   5.1940185097397694E-02   5.8698397943460622E-02   6.7779452402851950E-02   5.3850827080632969E-02   5.3482181369366277E-02   4.6007033945596042E-02   4.0393733905819962E-02   4.6752825031013662E-02   3.7250362992180264E-02   3.9156939432458938E-02   4.9983808675578043E-02   5.0672037478736297E-02   5.2448369246526259E-02   7.4045688867646994E-02   1.0069198770608917E-01   1.2064226107351833E-01   8.8889389740938879E-02   9.4439559387349645E-02   1.3753742017927528E-01   8.7840535870687672E-02   1.0212257472226949E-01   1.5747790852923960E-01   1.1908402057106370E-01   9.2827213286741636E-02   9.6796602027611339E-02   8.3973213814244455E-02   6.8586676973169100E-02   6.8008579426197591E-02   5.3057343758725395E-02   5.4587169714049061E-02   5.7051141995882661E-02   5.4458170960803333E-02   4.4969923951225288E-02   4.8010955291696807E-02   6.0771308763947290E-02   5.6568192017892420E-02   6.5270276087317558E-02   7.9124277165425874E-02   8.5991297647975209E-02   6.8324951343619891E-02   7.9743203798389367E-02   4.9267629644342052E-02   4.3447803875967979E-02   4.4810466755374756E-02   4.0428698021511042E-02   4.5941261247497138E-02   3.7008845891650516E-02   3.8835963213473067E-02   4.3221160688726133E-02   4.4023273775518297E-02   3.8804253491139654E-02   4.2224044690899305E-02   4.4380564758056899E-02   3.7256059833158328E-02   3.6343687945552768E-02   4.3267533474577458E-02   4.1919351433266756E-02   3.5351126655091263E-02   3.6452213934347631E-02   3.6268524756773134E-02   3.9289847761022983E-02   4.0638374912731326E-02   3.5363702898336777E-02   3.0499199926334694E-02   2.8973003214539030E-02   3.1641050836358320E-02   3.0746756567297778E-02   3.0381950593966062E-02   3.2743080700337650E-02   2.9394657076817755E-02   2.7890828942796177E-02   3.0030409185675136E-02   4.8642916927672163E-02   4.5297712628497848E-02   5.3663698777150250E-02   5.4824541791217513E-02   4.0966992207036305E-02   4.4543815961602916E-02   4.3631773416137068E-02   5.0761750712817480E-02   4.0852607202271650E-02   4.9726544430307509E-02   3.2701628959393603E-01   5.3457223250090440E-02   3.7010559482089572E-01   3.5372216210908941E-01   5.2770213460718363E-02   3.8441936348475964E-01   5.9743449173273636E-02   4.5686922342909764E-01   8.0881680014158491E-02   9.6980257962585581E-02   4.9557862010301401E-01   7.3055757214494532E-02   4.3344782867965842E-01   3.3392826433983880E-01   4.5701613716242824E-02   2.7095280713472919E-01   3.7355999340041629E-01   2.4174805249050146E-01   3.9611814679855001E-02   2.6417314616072235E-01   4.3361256751628906E-02   4.2405728517364780E-02   2.4700906162684652E-01   4.2277409711913301E-02   2.4491778120990801E-01   3.9449765466674072E-02   4.3963027950354457E-02   3.8647600380369185E-02   3.5908892460532367E-02   2.2233963769896919E-01   3.5421587631783484E-02   3.6770003184628162E-02   3.1940161235443887E-01   5.3025952755301885E-02   4.2480412691402869E-01   3.8260489956302202E-01   5.0398713203717790E-02   3.3541769522070625E-01   6.0080068490480476E-02   5.6272961322804245E-02   3.8236567410605299E-02   4.0028378091628875E-02  -1.3525537854324821E-01  -1.3211479293349415E-01  -9.3389796632110306E-02  -1.2415837151950027E-01  -7.4358550948016813E-02  -1.0312427004717362E-01  -7.0666137584931663E-02  -6.9891673604750751E-02  -7.2076085876987675E-02  -1.0620116700295126E-01  -6.7186807340520335E-02  -1.3034596451850514E-01  -1.6899245870511476E-01  -1.0990233889476628E-01  -5.5976566197692076E-02  -1.5205795651069187E-01  -1.0843424504616427E-01  -1.0265248782288347E-01  -7.7037328797109714E-02  -1.9547452520702402E-01  -9.4562501868689267E-02  -8.7220381662998517E-02  -1.1725065055294970E-01  -7.8923837976579647E-02  -9.5408149072279624E-02  -1.0650270585651363E-01  -8.0155514422373994E-02  -8.2285522285376930E-02  -8.6461952310525961E-02  -1.0931566887101812E-01  -1.5177912582359782E-01  -6.8290739159270974E-02  -1.4312037519184179E-01  -6.1684923698124110E-02  -1.0652907611448637E-01  -1.1964729131014160E-01  -9.7051712663929784E-02  -8.6880712143498767E-02  -1.2129238540792900E-01  -1.2156612735613341E-01  -9.0318188449458922E-02  -1.0713833063544737E-01  -7.5024840833990608E-02  -7.6122487166663297E-02  -2.4403920050390232E-01  -9.4638297282933548E-02  -7.9966949942297208E-02  -6.8716141913488488E-02  -1.2601297580183168E-01  -1.0646741637308473E-01  -7.0445064220431855E-02  -1.1995856463808899E-01  -1.1607994367523032E-01  -1.0832302023494718E-01  -1.6488881419719792E-01  -1.3201635341846382E-01  -8.4908921003258322E-02  -8.1226025056037002E-02  -2.1208859089365095E-01  -1.0055209290627622E-01  -7.8095766878056014E-02  -5.9707711567722983E-02  -1.0900549988405832E-01  -1.1426751327521489E-01  -8.2525386903938319E-02  -8.0582857070797695E-02  -7.9033616248226343E-02  -7.7187930777030206E-02  -2.2390859304236416E-01  -1.8309629248977607E-01  -1.2336843877605291E-01  -1.1568842146395625E-01  -1.4448260252990899E-01  -1.1371227577699973E-01  -1.1251090525736379E-01  -1.6519274582671756E-01  -1.1790753883581159E-01  -1.5228971400563901E-01  -1.2813990617595353E-01  -8.8057978872052745E-02  -9.3231668801917814E-02  -2.0827548649378647E-01  -1.0556028065237209E-01  -6.2611565280309533E-02  -1.2801267429825761E-01  -8.2336447696577775E-02  -6.2914600768484014E-02  -1.1180599310195007E-01  -8.1639286990084117E-02  -9.5349956827213908E-02  -7.4113213472736750E-02  -5.8957685697867274E-02  -6.1618067498060730E-02  -1.3869563307560193E-01  -1.1898019129500505E-01  -8.8050500240726942E-02  -1.0637188282367263E-01  -1.5264725882177271E-01  -8.4828858947512686E-02  -6.3863751375868735E-02  -6.1569951125420644E-02  -8.9506438204164901E-02  -8.3855726505828926E-02  -9.3302265940272106E-02  -1.0750841147098064E-01  -8.3907502130321054E-02  -9.1715448296114985E-02  -7.8709020022973933E-02  -1.1274488505729052E-01  -1.5222569738976716E-01  -8.2478448373872790E-02  -1.0081733439152119E-01  -7.8872430621561601E-02  -7.1941253949067807E-02  -7.2925351030547522E-02  -9.3822349547369607E-02  -1.0845677116541036E-01  -1.6451223645987048E-01  -1.0118668224239098E-01  -6.5829514206419443E-02  -8.0287336417293451E-02  -1.1134744991021983E-01  -6.9756377369099773E-02  -1.4167180296937140E-01  -2.5781214309856848E-01  -1.3179679337159958E-01  -1.0771379231874864E-01  -7.4472886571431071E-02  -1.3340217806767152E-01  -8.9892636089635589E-02  -1.4573925409803482E-01  -8.5954609647525451E-02  -1.1515491037505805E-01  -6.0829399983122603E-02  -7.0687343447090864E-02  -7.8658186600134766E-02  -1.1004846696616390E-01  -9.9353021244970349E-02  -7.6721367471844729E-02  -1.8408708523478418E-01  -7.4258340806179698E-02  -8.5345986439544705E-02  -1.1922298157862908E-01  -7.7694829170979765E-02  -2.2020961354977775E-01  -1.3935691331577488E-01  -8.1921287373173085E-02  -7.9612861827856637E-02  -1.2241160283568782E-01  -7.9842978355211883E-02  -1.6799122983589856E-01  -1.2079637426277967E-01  -8.3924092510903742E-02  -6.5809967728914287E-02  -1.1849313258324978E-01  -1.0695483946873330E-01  -8.0202063970894008E-02  -1.1772708992472108E-01  -1.1102111850459775E-01  -8.3006291599830445E-02  -1.7400880794376433E-01  -1.0767550997675772E-01  -1.1664274421580656E-01  -9.4038995035508138E-02  -6.1997425412940260E-02  -7.3795472429054668E-02  -1.5543081921426899E-01  -2.3075852897092250E-01  -8.5691711113372218E-02  -2.1780795880096099E-01  -8.3157784020619366E-02  -6.8992197361404786E-02  -1.0182567278918547E-01  -1.2909937710457872E-01  -6.6456097537431869E-02  -7.9326964080938978E-02  -1.1181760912675309E-01  -9.3105567629506267E-02  -1.0717007670221254E-01  -1.2087829323029144E-01  -6.2748738165242846E-02  -1.4841904538647210E-01  -1.0654708061631440E-01  -7.2588671305667499E-02  -9.2179854428423857E-02  -1.0264933980544248E-01  -1.1654470467829239E-01  -7.7105798136407402E-02  -1.0159027214140715E-01  -1.5008891144316008E-01  -6.9730642142012453E-02  -2.8758572566351298E-01  -1.0794837473732878E-01  -1.3322725670205895E-01  -7.7856071300449817E-02  -7.2193210255274684E-02  -1.3978152826797824E-01  -9.8647443431543677E-02  -1.1329334954449075E-01  -1.2101732938568792E-01  -1.2109484410349795E-01  -1.0257853859690381E-01  -1.0825238688490459E-01  -9.7976579975998498E-02  -8.3958186970289325E-02  -9.0924710391344712E-02  -8.6770847275500759E-02  -1.8775221124725119E-01  -1.3463580745003714E-01  -9.2229850722413353E-02  -1.5619707936613167E-01  -1.0530660205065458E-01  -1.0433593412658923E-01  -7.6418020277259385E-02  -7.3722203340625722E-02  -1.3146923263903887E-01  -1.3860879977097459E-01  -2.0713429636510375E-01  -1.5963409978644255E-01  -2.1351643540410462E-01  -9.3048031163108058E-02  -1.2749291811678179E-01  -7.9462109563791378E-02  -1.0944749809292241E-01  -7.7932395333708354E-02  -6.1603498050582246E-02  -8.7341273625527627E-02  -7.3105822729190584E-02  -9.1179982047025113E-02  -1.3799385911876214E-01  -1.1815477794281722E-01  -1.9606578204430369E-01  -1.9094630428427972E-01  -1.9564067861149770E-01  -7.5506056468034030E-02  -7.9800759025510523E-02  -1.9501304707112474E-01  -6.9276149212673346E-02  -7.1984317842213083E-02  -1.2891204607694304E-01  -7.8064316863039135E-02  -1.3025991616111016E-01  -1.8668630365314973E-01  -9.3724930935128278E-02  -1.0571750176298583E-01  -9.4324821277491533E-02  -1.7940886838208980E-01  -1.2375517866652866E-01  -1.0406624536414227E-01  -9.9578388465305409E-02  -2.2930840509503189E-01  -1.6889210536419447E-01  -1.2963915006376867E-01  -1.3656082149583545E-01  -1.0807443080833685E-01  -1.2098385537846848E-01  -9.4676128631533837E-02  -1.0403035827213870E-01  -9.6731620410308417E-02  -7.8436801369929296E-02  -2.4010729434676201E-01  -1.0072334602329491E-01  -7.9707484440933063E-02  -2.0002048352344290E-01  -8.0486646275562929E-02  -1.5881742263220985E-01  -8.2527539982970355E-02  -1.4273211424349502E-01  -8.0885088148013068E-02  -1.7043503107578772E-01  -5.6770837390742505E-02  -6.9435107463769394E-02  -9.0903433240405951E-02  -7.9342937310999395E-02  -6.1278191038361775E-02  -1.0879071368627086E-01  -1.1825691255048899E-01  -1.1742065603310863E-01  -5.8881417079785628E-02  -8.5902402240402312E-02  -1.0373277509867450E-01  -6.8590547014392378E-02  -1.0714071035367415E-01  -1.2913151462987982E-01  -1.0866458779074893E-01  -8.5820402841521037E-02  -5.9749323589831753E-02  -1.1113248955366180E-01  -1.1213158154067585E-01  -7.4212772007394928E-02  -1.3341756167480937E-01  -8.9207683683877270E-02  -6.2200489357585119E-02  -1.0949020238069010E-01  -1.0654412312432575E-01  -5.5144180871022005E-02  -7.0981743707728667E-02  -8.1869200140548354E-02  -1.1460920621841064E-01  -8.7272164408882039E-02  -1.2074625534446655E-01  -1.2348896089978963E-01  -1.0991987215155581E-01  -6.7903834069127547E-02  -6.9468540770436044E-02  -9.3093120960081335E-02  -1.4325800516252843E-01  -7.5753907657527875E-02  -8.1323700181364714E-02  -1.1139188547090476E-01  -1.2270978783454126E-01  -1.0134924691640679E-01  -1.0960234100005921E-01  -8.8751421322421059E-02  -1.2353783510315930E-01  -1.3058938305126688E-01  -8.7214750218628220E-02  -1.1033268424446008E-01  -7.4693496315190899E-02  -1.4696493185508425E-01  -8.7419287825426337E-02  -8.3831929857660317E-02  -7.8001285552866700E-02  -9.2728736687726063E-02  -1.2295843504914677E-01  -1.1002521295437348E-01  -1.5478883339001359E-01  -7.1351234044698481E-02  -1.0783334097312862E-01  -1.2186268624069110E-01  -1.0750582639878534E-01  -7.8113093841278167E-02  -9.9464284615538245E-02  -8.7272774195706643E-02  -5.9186549947088239E-02  -6.0527727405725679E-02  -6.8624441856303342E-02  -1.0917822133565049E-01  -7.1612700131841123E-02  -1.3199254143931716E-01  -8.2145047026779966E-02  -6.2402553847818100E-02  -7.3140702533993435E-02  -8.5400647017638484E-02  -1.0256756398028223E-01  -5.6855228905031870E-02  -1.3464457204445837E-01  -1.1597343404276299E-01  -1.2815421721237219E-01  -5.7532460576381131E-02  -9.3726742076156097E-02  -7.5645558707769775E-02  -7.1943075556802391E-02  -1.0918287089574935E-01  -1.0333137976800255E-01  -1.1970213922414095E-01  -1.6577999365282103E-01  -6.1414119501340209E-02  -6.7423192922053274E-02  -1.0632807668514270E-01  -1.4931573613242932E-01  -1.5759200062211151E-01  -1.3139725696185692E-01  -1.1241166082690568E-01  -5.6215124893786446E-02  -1.0294593736237787E-01  -1.6738684834160464E-01  -1.4761487620453101E-01  -1.1318110438351485E-01  -1.1970675950689520E-01  -1.4609411408752951E-01  -1.4563874997685960E-01  -1.0866951964604092E-01  -9.7565667257794364E-02  -1.0739527010127521E-01
  0.0000000000000000E+00   0.0000000000000000E+00   0.0000000000000000E+00   0.0000000000000000E+00   0.0000000000000000E+00   0.0000000000000000E+00   0.0000000000000000E+00   0.0000000000000000E+00   0.0000000000000000E+00   0.0000000000000000E+00   0.0000000000000000E+00   0.0000000000000000E+00   0.0000000000000000E+00   0.0000000000000000E+00   0.0000000000000000E+00   0.0000000000000000E+00   0.0000000000000000E+00   0.0000000000000000E+00   0.0000000000000000E+00   0.0000000000000000E+00   0.0000000000000000E+00   0.0000000000000000E+00   0.0000000000000000E+00   0.0000000000000000E+00   0.0000000000000000E+00   0.0000000000000000E+00   0.0000000000000000E+00   0.0000000000000000E+00   0.0000000000000000E+00   0.0000000000000000E+00   0.0000000000000000E+00   0.0000000000000000E+00   0.0000000000000000E+00   0.0000000000000000E+00   0.0000000000000000E+00   0.0000000000000000E+00   0.0000000000000000E+00   0.0000000000000000E+00   0.0000000000000000E+00   0.0000000000000000E+00   0.0000000000000000E+00   0.0000000000000000E+00   0.0000000000000000E+00   0.0000000000000000E+00   0.0000000000000000E+00   0.0000000000000000E+00   0.0000000000000000E+00   0.0000000000000000E+00   0.0000000000000000E+00   0.0000000000000000E+00   0.0000000000000000E+00   0.0000000000000000E+00   0.0000000000000000E+00   0.0000000000000000E+00   0.0000000000000000E+00   0.0000000000000000E+00   0.0000000000000000E+00   0.0000000000000000E+00   0.0000000000000000E+00   0.0000000000000000E+00   0.0000000000000000E+00   0.0000000000000000E+00   0.0000000000000000E+00   0.0000000000000000E+00   0.0000000000000000E+00   0.0000000000000000E+00   0.0000000000000000E+00   1.8955460920401368E+00   2.1150282461249938E+00   3.2062372944960020E+00   2.3416065997923048E+00   2.1447177671402655E+00   2.1528312865665571E+00   3.1680238726117551E+00   1.9388521577823981E+00   1.9354464735391019E+00   1.7275891998480086E+00   1.8122183742391231E+00   1.4497856921839571E+00   1.7112492512921103E+00   1.5475182010357293E+00   2.2341904130829939E+00   1.8561085314268873E+00   2.2251716220410174E+00   2.6685590742557208E+00   3.6639095807283750E+00   3.4947982404058102E+00   3.7738747539700102E+00   3.5703148319567033E+00   5.2617417779350957E+00   3.9176266993798525E+00   3.7569598844454348E+00   3.2835787448724036E+00   3.6007072865784506E+00   3.3852974658350732E+00   3.4315342823605697E+00   2.6467929057418824E+00   2.4017901126832997E+00   3.1282747741941033E+00   2.2877510417261262E+00   3.1856918479732648E+00   2.5679274095371936E+00   1.9692924266571163E+00   2.3300856474581844E+00   2.5536334210504643E+00   3.2848198138689662E+00   3.2201251694713457E+00   2.7800761589664371E+00   2.3693827412532786E+00   3.0521635648622789E+00   3.4127354491091122E+00   4.9837857654158535E+00   3.9834537043297646E+00   2.4727958046963860E+00   1.8757868861144378E+00   1.5897715008204467E+00   1.6058067312515489E+00   2.2938861385321969E+00   1.7328289746796577E+00   1.4553086722617272E+00   1.3554023253718395E+00   1.6847250111184824E+00   1.3768415337896533E+00   1.3221090302948322E+00   1.6327563702893968E+00   1.6248209380791983E+00   1.6102903398606205E+00   1.2997223481531215E+00   1.1833838774297676E+00   1.4998354472186577E+00   1.3580203271961804E+00   1.2682610474849889E+00   1.3222824854661186E+00   1.2311844958725910E+00   1.4663681912274376E+00   1.3533180663969768E+00   1.0702683360713028E+00   1.0272285402906174E+00   1.2895854352840717E+00   1.0598878528389708E+00   1.0767274661579855E+00   1.1702262756150590E+00   1.6454158231242344E+00   1.5735494276586242E+00   1.2382445014159595E+00   1.0210307904832210E+00   3.2277083681591862E-01   3.0374006113580493E-01   4.0352826270137043E-01   3.2571486236983282E-01   2.9282006471881245E-01   3.1547848307221121E-01   3.5580813309519960E-01   2.8445918294484590E-01   2.8878120891152259E-01   2.5147375040105191E-01   2.2841936600550033E-01   2.6140923960551554E-01   2.0931261887270952E-01   2.1832709457334276E-01   2.9657241268709211E-01   3.1214943053399724E-01   3.4646320887338977E-01   4.6501454798421032E-01   7.3169746232164179E-01   7.8057785546523351E-01   5.4662695357000890E-01   5.3755048259339855E-01   7.4165225298486170E-01   4.7404414433146119E-01   5.0480859266637357E-01   6.8857669666729393E-01   6.3675287913108436E-01   4.7326966886608618E-01   4.5983120867152322E-01   4.3269788869903619E-01   4.5136914138958611E-01   4.7910590903893596E-01   3.5102654662201149E-01   3.5480483795564410E-01   3.6001530340479232E-01   3.6880505911658862E-01   3.0785879078407491E-01   3.4478111879420537E-01   4.6025373778840872E-01   4.3852394921667692E-01   5.2181416708091310E-01   6.5045307131709174E-01   7.9153511099830265E-01   5.6913963026892200E-01   7.0139499737540711E-01   3.5783840097886466E-01   3.0905578874273809E-01   2.5214802870099073E-01   2.3319505399986390E-01   2.6104497430552126E-01   2.1561679933002761E-01   2.2420362702199786E-01   2.5060861601172063E-01   2.4547796711884212E-01   2.1420606633199046E-01   2.3305092000125180E-01   2.4040588108613212E-01   2.0351665612184011E-01   2.0107484864659678E-01   2.3474592429570593E-01   2.2476789177759626E-01   1.9362788608566309E-01   2.0142034177623588E-01   1.9850541409105243E-01   2.1169777021858588E-01   2.2082557362793540E-01   2.0117182255247038E-01   1.7298870563342889E-01   1.6676953765642569E-01   1.8238833473160326E-01   1.7451062261977607E-01   1.7425442665267196E-01   1.8705132367580576E-01   1.6920364130926924E-01   1.6141469839729980E-01   1.7434052443875661E-01   3.4106718233895189E-01   3.0695158392709510E-01   3.8783387502018218E-01   3.9921920292889501E-01   2.8773841492136454E-01   3.1335545217743227E-01   2.5167571535288802E-01   2.8786921409599636E-01   2.3971367085047249E-01   2.8456952360052967E-01   1.8574200467297448E+00   2.9895509185004121E-01   2.0700582265675225E+00   1.9937854648308990E+00   3.0167712457835705E-01   2.1361539380777743E+00   3.3541045679195630E-01   2.4507959864358333E+00   4.2667893408229302E-01   4.8434486146022071E-01   2.6037244833661415E+00   3.9328817166043784E-01   2.3498426283992586E+00   1.9564426269816828E+00   2.6453241885417395E-01   1.6166487521781256E+00   2.2701189598772671E+00   1.4392233215769981E+00   2.3792716792494453E-01   1.6237649193086157E+00   2.6631492807099910E-01   2.5711834792592508E-01   1.5419740265047601E+00   2.6779514282729039E-01   1.5285368722796151E+00   2.4304907690126695E-01   2.7560635515484427E-01   2.4311171336305104E-01   2.2083931617989352E-01   1.3817819212965292E+00   2.2168066695348554E-01   2.2841998042253675E-01   2.0223223151138958E+00   3.2869339370185807E-01   2.7536318161922257E+00   2.4206817433959360E+00   3.2069843797504050E-01   2.1617709100210893E+00   3.7941094396444613E-01   3.7065177487394346E-01   2.2844486471653391E-01   2.3542504532581612E-01  -8.0154864814151849E-01  -7.9199798811334832E-01  -5.6752732981486231E-01  -7.9641333040685813E-01  -4.2118436203482951E-01  -5.7346749910171724E-01  -4.0819226062772163E-01  -3.9338768402672891E-01  -4.1135250647607646E-01  -6.8840731185144999E-01  -3.7496090640108770E-01  -9.1597647648413760E-01  -1.3154245118562655E+00  -7.8207118098384432E-01  -3.2239837372240204E-01  -1.2459481338982097E+00  -8.2120919116193092E-01  -7.6304429982958100E-01  -4.1896246969834933E-01  -9.6722350637808130E-01  -5.1777575781426943E-01  -4.8892952626859970E-01  -6.6903017467454895E-01  -4.4215032177859620E-01  -5.5898397620601237E-01  -6.3834072288877830E-01  -4.6423514315787801E-01  -4.6008355361728365E-01  -4.9509364400056127E-01  -6.9162327857697192E-01  -9.9851398654716328E-01  -3.8666236953595173E-01  -9.8043963603163287E-01  -3.5378419775904052E-01  -7.3369451051534240E-01  -9.2003370324803491E-01  -7.0651499057364398E-01  -4.8326333683594952E-01  -7.0501194502150377E-01  -7.1760944186677655E-01  -5.3888627671117195E-01  -5.7585914777816782E-01  -4.1039552828833015E-01  -4.4070309789088319E-01  -1.2002148990038064E+00  -5.3526821971157290E-01  -4.5180001047297119E-01  -3.9007727428125866E-01  -7.1490244468001263E-01  -6.7410938343902005E-01  -3.9446065754753168E-01  -6.4514863113957688E-01  -6.4628425558835201E-01  -6.3184531316726611E-01  -1.1900989602759868E+00  -8.8952766035849296E-01  -4.8510307171575556E-01  -4.4076085390149072E-01  -1.0945245654435780E+00  -6.1870516597309100E-01  -4.3324240501825767E-01  -3.4240936580051579E-01  -6.1914043271053232E-01  -8.0059408633187079E-01  -4.5267377272138859E-01  -4.7974205798295294E-01  -4.5894774892994028E-01  -4.2275457715112602E-01  -1.2523172107405367E+00  -1.2579410571186829E+00  -6.9001899915553699E-01  -7.6258717167075341E-01  -7.8328090303298770E-01  -7.4172351709071671E-01  -8.5121439791114850E-01  -8.6790774673018822E-01  -6.6459592765488740E-01  -8.1693191787391373E-01  -7.1205189510781686E-01  -5.4125642617179304E-01  -5.2992367177723709E-01  -1.3058782759179808E+00  -7.8978942406512653E-01  -3.5675771507073067E-01  -8.8226694578231113E-01  -5.1399182992894288E-01  -3.5890953601407410E-01  -7.2059099559405293E-01  -5.0951239894881173E-01  -6.5643450870169007E-01  -4.6059393703446838E-01  -3.4034452330612625E-01  -3.5329629229657555E-01  -1.1375850633050189E+00  -9.2668962670756827E-01  -6.2526596682622326E-01  -7.7669526723933857E-01  -1.3278194431993720E+00  -4.6021516380615141E-01  -3.6544360680683641E-01  -3.4977173334901185E-01  -5.0947966755796281E-01  -4.8589067777567974E-01  -5.5114535884543570E-01  -6.7217613200714177E-01  -5.2889401495433597E-01  -6.2906625692620799E-01  -4.9385162377569330E-01  -6.7157533626314703E-01  -1.0649283965253213E+00  -4.6835662792497468E-01  -7.4279809074096625E-01  -4.5593271336176178E-01  -4.4923419455805069E-01  -4.2163994474222849E-01  -5.1468150716484740E-01  -6.4087397900264098E-01  -1.1004263413639739E+00  -6.2293954930737738E-01  -3.7459496003951342E-01  -4.7398490901585183E-01  -7.2689063998832237E-01  -3.9319127300590534E-01  -1.1972554597067335E+00  -1.4052260039227729E+00  -7.8784709299068822E-01  -6.0476037956766049E-01  -4.0646899139509474E-01  -9.3254965251054811E-01  -5.1206015431587337E-01  -7.8620733168080048E-01  -5.2337857904868956E-01  -8.9430426947281516E-01  -3.4885079330125685E-01  -4.0243184555656103E-01  -4.3927481243935845E-01  -7.6390965036051495E-01  -5.5676635250525142E-01  -4.3407417953869371E-01  -9.3530136974597444E-01  -4.0939170174217265E-01  -5.0843508075126742E-01  -6.8548637537729218E-01  -4.5046540276302993E-01  -1.1746265695128051E+00  -7.6207807778426728E-01  -4.7191438082640919E-01  -4.6138374814406785E-01  -6.8482264166004470E-01  -4.3750530655247938E-01  -1.2663159264400443E+00  -6.7836212655919970E-01  -4.6225242604113154E-01  -3.7363267254425353E-01  -7.5323403361004326E-01  -5.7674166482103306E-01  -4.4244874010291346E-01  -6.7198858165593833E-01  -6.3163001175374378E-01  -4.4674748557726851E-01  -1.2284471306994640E+00  -6.0512257107593137E-01  -8.9150628939380083E-01  -5.3326791899184511E-01  -3.5244482561974810E-01  -4.5850150037921461E-01  -1.2777284135945721E+00  -1.4752295206104402E+00  -4.7831808285947697E-01  -1.2895957820500392E+00  -4.7818957640380799E-01  -3.8792628791245320E-01  -7.5505640723722733E-01  -7.5776012596867315E-01  -3.7061997726683443E-01  -4.4511786329478326E-01  -7.9085510550444049E-01  -5.4143572054836253E-01  -8.1041897449725209E-01  -9.2182603660271123E-01  -3.6103555026241874E-01  -1.1966186468698921E+00  -6.8726335028353391E-01  -4.4788919216160317E-01  -6.2780474272009590E-01  -6.1137148765770388E-01  -6.5033702773414626E-01  -4.3235019486890353E-01  -6.9991134661259025E-01  -9.6100052330996721E-01  -3.9578466642080318E-01  -1.3109891899290751E+00  -7.3653430852420299E-01  -7.3470025723923704E-01  -4.3048166288614709E-01  -3.9516584301143898E-01  -9.3509653327543962E-01  -5.5990586897083217E-01  -6.0883918350422206E-01  -8.4202918714282882E-01  -6.8019412871080154E-01  -5.8563594932613827E-01  -6.8525112085523021E-01  -7.1250374808620709E-01  -4.7271624718685579E-01  -5.0881396204999496E-01  -4.7190412095746859E-01  -1.1609001630116573E+00  -8.1104047527476808E-01  -5.5585436097241725E-01  -1.2951643976592202E+00  -5.8277847626419177E-01  -6.6674761293768359E-01  -4.1645727083001566E-01  -4.0585724771184262E-01  -9.0793162831778873E-01  -8.2713689103363175E-01  -1.0363536722253266E+00  -8.4680287419274913E-01  -1.0512186646590826E+00  -5.0890275586965261E-01  -7.5866777992311873E-01  -4.3193330568363625E-01  -6.2289547722853600E-01  -4.2158631990791423E-01  -3.5263952962862866E-01  -4.8764385606832322E-01  -4.1441141951327892E-01  -5.0290300730181936E-01  -7.7390949472015524E-01  -6.3520529344339838E-01  -1.2902240521415951E+00  -9.5875801770399371E-01  -1.3933453199636310E+00  -4.1271540867845513E-01  -4.9360817812493823E-01  -9.4152769114305856E-01  -3.9032157700437875E-01  -4.1188409200843262E-01  -8.2657985305658244E-01  -4.2525691136123889E-01  -6.8929961517798233E-01  -9.9212629156901189E-01  -5.7244983491594026E-01  -6.8840134438971801E-01  -5.8013331508161137E-01  -9.0834915744914990E-01  -7.1622028064892707E-01  -6.3082919172352825E-01  -5.4125440829531402E-01  -1.1515996657196499E+00  -1.2920230300931361E+00  -7.7479696973579781E-01  -9.3910380678449590E-01  -6.4678963767067610E-01  -6.8855176023975417E-01  -5.5565642303896989E-01  -7.7598394855097241E-01  -6.7436623354590008E-01  -4.5416701192055225E-01  -1.2460255396595268E+00  -5.8897084891101814E-01  -4.7726013385606159E-01  -1.1309384622899679E+00  -4.4844805107054841E-01  -8.4225928372153136E-01  -4.6078702299933322E-01  -9.5080504760604700E-01  -4.7289277654501977E-01  -1.3540916854999734E+00  -3.2668769330250541E-01  -4.0097728881781530E-01  -5.1325338933015408E-01  -4.3239266585805597E-01  -3.5027166145539795E-01  -7.7611004274340289E-01  -6.4699375900269573E-01  -7.4666880825208082E-01  -3.3922503915898294E-01  -5.3768492724169548E-01  -6.4692781169504088E-01  -3.8328466864808058E-01  -7.7709932623557432E-01  -9.1505968096724433E-01  -7.9234079266461843E-01  -4.9087822313939095E-01  -3.4622994912853905E-01  -7.8941812535697287E-01  -8.5530178007471036E-01  -4.1379668990485635E-01  -1.0767558677877986E+00  -5.1215547813253126E-01  -3.5546196047925666E-01  -6.9223155847578877E-01  -6.8379255000949879E-01  -3.1789678126535459E-01  -4.1004691216684230E-01  -4.5841749288144384E-01  -6.6712009518309634E-01  -5.3610090264165289E-01  -7.8327054247066430E-01  -7.9140762443944934E-01  -8.1770896098560875E-01  -3.7921761684422839E-01  -3.9235365921790105E-01  -6.7038038012022871E-01  -7.7829192703332672E-01  -4.4082919213752025E-01  -4.5672938492221238E-01  -7.1375712319587481E-01  -8.1187164693906522E-01  -5.6600094609590879E-01  -8.3074603451690643E-01  -6.2629437570595192E-01  -6.9065460043134219E-01  -9.0838520444194104E-01  -4.8854251498176399E-01  -8.3621377709892941E-01  -4.2301595422107696E-01  -1.2080699263175008E+00  -5.0064597765749830E-01  -5.9085315426782214E-01  -4.6537273799777651E-01  -5.6110039754056973E-01  -6.8835521039245651E-01  -7.8177377404786519E-01  -8.2649107404049593E-01  -4.0107751226220417E-01  -7.0932427244066087E-01  -8.2063415300580622E-01  -5.7108378573975715E-01  -4.8646913962631005E-01  -7.1851472844930109E-01  -6.2047336148825194E-01  -3.4020944259901992E-01  -3.4812305322220666E-01  -3.8796369053045188E-01  -6.2834149462352984E-01  -4.0826023837099296E-01  -7.7781777068442959E-01  -5.1272636568975050E-01  -3.5682277280624813E-01  -4.1678276827071936E-01  -5.2904618753069854E-01  -5.7088424499700541E-01  -3.2875621901832353E-01  -7.9640189365722569E-01  -6.5404863602673424E-01  -1.0229447634789302E+00  -3.3076864561474928E-01  -5.6877889476444032E-01  -4.2818351801508214E-01  -4.1557877400802012E-01  -7.2158937344304586E-01  -7.6906594430199593E-01  -9.2699030354140988E-01  -1.5007827544511789E+00  -3.5213840009968084E-01  -3.7631224291632120E-01  -6.8917316799728567E-01  -9.8475306939307983E-01  -1.3840561271274159E+00  -9.2274503471443847E-01  -7.3518129897740647E-01  -3.2367700423488699E-01  -7.6637586401413438E-01  -1.2947878127156092E+00  -7.9743933552563873E-01  -7.3411877869631192E-01  -9.2184189794758764E-01  -1.2368510526848384E+00  -1.0010019745135816E+00  -8.2312044365745596E-01  -7.1216179998343199E-01  -7.4137245901293569E-01
  0.0000000000000000E+00   0.0000000000000000E+00   0.0000000000000000E+00   0.0000000000000000E+00   0.0000000000000000E+00   0.0000000000000000E+00   0.0000000000000000E+00   0.0000000000000000E+00   0.0000000000000000E+00   0.0000000000000000E+00   0.0000000000000000E+00   0.0000000000000000E+00   0.0000000000000000E+00   0.0000000000000000E+00   0.0000000000000000E+00   0.0000000000000000E+00   0.0000000000000000E+00   0.0000000000000000E+00   0.0000000000000000E+00   0.0000000000000000E+00   0.0000000000000000E+00   0.0000000000000000E+00   0.0000000000000000E+00   0.0000000000000000E+00   0.0000000000000000E+00   0.0000000000000000E+00   0.0000000000000000E+00   0.0000000000000000E+00   0.0000000000000000E+00   0.0000000000000000E+00   0.0000000000000000E+00   0.0000000000000000E+00   0.0000000000000000E+00   0.0000000000000000E+00   0.0000000000000000E+00   0.0000000000000000E+00   0.0000000000000000E+00   0.0000000000000000E+00   0.0000000000000000E+00   0.0000000000000000E+00   0.0000000000000000E+00   0.0000000000000000E+00   0.0000000000000000E+00   0.0000000000000000E+00   0.0000000000000000E+00   0.0000000000000000E+00   0.0000000000000000E+00   0.0000000000000000E+00   0.0000000000000000E+00   0.0000000000000000E+00   0.0000000000000000E+00   0.0000000000000000E+00   0.0000000000000000E+00   0.0000000000000000E+00   0.0000000000000000E+00   0.0000000000000000E+00   0.0000000000000000E+00   0.0000000000000000E+00   0.0000000000000000E+00   0.0000000000000000E+00   0.0000000000000000E+00   0.0000000000000000E+00   0.0000000000000000E+00   0.0000000000000000E+00   0.0000000000000000E+00   0.0000000000000000E+00   0.0000000000000000E+00   1.9658973165478375E+00   2.1845705109174705E+00   3.3602502031162302E+00   2.3764438078957326E+00   2.1530358755445356E+00   2.1986384846630824E+00   3.2374809256648414E+00   1.9151110772171489E+00   1.8811897286929413E+00   1.6696821686400625E+00   1.7700781206537697E+00   1.4232886733929231E+00   1.6797625109595957E+00   1.5261644261011436E+00   2.3060473058556346E+00   1.9389247178874898E+00   2.4661010063151574E+00   3.0253465614326882E+00   4.2775073340904557E+00   3.8807687776954571E+00   4.2420466271777340E+00   4.0615660002152376E+00   6.2850694297833414E+00   4.0231902037107012E+00   3.7023601299291302E+00   3.0855858752807288E+00   3.2153378378377422E+00   3.0408948788764376E+00   3.7340570521267460E+00   2.8515893647128800E+00   2.6490763829141328E+00   3.4576715589705271E+00   2.3917414870402109E+00   3.2383962093644465E+00   2.8427208720811197E+00   2.1863380438541231E+00   2.7628477834949208E+00   3.0819370337009242E+00   3.9597174526527312E+00   3.8659538927191184E+00   3.2806206866580441E+00   2.6772586926843336E+00   3.3781946981695556E+00   4.0636112562844549E+00   5.8068709110010239E+00   5.0791961222873763E+00   2.7700416634751339E+00   2.0531662462467608E+00   1.5069784237175103E+00   1.5301408817136199E+00   2.1719705770868121E+00   1.6693921059536891E+00   1.4100646992497370E+00   1.3091949680929935E+00   1.6271510567796381E+00   1.3488439324558770E+00   1.3006804624176005E+00   1.6056138419453954E+00   1.6050674754351635E+00   1.5539154785817906E+00   1.2518224691654247E+00   1.1466040622408489E+00   1.4510274526651252E+00   1.3062476099679794E+00   1.2224529549656828E+00   1.2739908447865709E+00   1.1938630812533588E+00   1.4228675663903276E+00   1.3196744770250874E+00   1.0477805565409919E+00   1.0063204268017658E+00   1.2667928333163028E+00   1.0438792523187996E+00   1.0609851522911857E+00   1.1522827968161535E+00   1.6243149939399657E+00   1.5456840918474861E+00   1.2096100833196932E+00   9.9858025813639795E-01   3.3984927637636014E-01   3.0699298578741363E-01   4.0162576712218956E-01   3.2003564021687270E-01   2.9130361940733596E-01   3.0823565337113618E-01   3.4131909445001601E-01   2.7259167414864571E-01   2.7819465277169697E-01   2.4609524493062016E-01   2.2487304480948700E-01   2.5564744777862819E-01   2.0615769394809183E-01   2.1521275984231181E-01   3.0499437144762692E-01   3.2389750766363390E-01   3.8564900882111230E-01   5.0150723322948321E-01   8.7545415079061928E-01   7.7591999607092921E-01   5.5496426974904478E-01   5.4493126625878752E-01   7.1814761305622377E-01   4.5481863123264282E-01   4.7148349673829443E-01   5.8514667883093108E-01   5.7423244844516785E-01   4.2355981842572460E-01   4.0930336103824710E-01   3.9894877890248331E-01   4.8244994086737925E-01   5.1282297112281405E-01   3.6658992861041173E-01   3.7219157505700606E-01   3.6256145878824186E-01   4.0604208189421670E-01   3.3780475479328936E-01   4.0125894810694640E-01   5.4476517625030596E-01   5.1849426507281504E-01   5.9320198146886949E-01   7.8510827024789476E-01   9.9591554373660240E-01   7.0103061234515096E-01   9.6217608987939351E-01   4.0459952383549902E-01   3.3604124990499235E-01   2.3815852415747066E-01   2.2526837045894893E-01   2.5259429713219533E-01   2.1127268130602334E-01   2.2183680797666586E-01   2.4754992744087875E-01   2.3692550731854498E-01   2.0525536308495590E-01   2.2536775813719628E-01   2.2953972034858841E-01   1.9554954155359677E-01   1.9493792588665124E-01   2.2652910677281493E-01   2.1518354733229414E-01   1.8758606718467175E-01   1.9639887993667848E-01   1.9334927433616658E-01   2.0437203286757807E-01   2.1473356668189592E-01   1.9658122678355749E-01   1.6902160306345915E-01   1.6454979305528955E-01   1.8008750898554346E-01   1.7149149821746229E-01   1.7244269833544737E-01   1.8223189382113941E-01   1.6492058014119984E-01   1.5825445543438257E-01   1.7086359599762813E-01   3.8485207215035405E-01   3.3898021572015136E-01   4.5399674261349915E-01   4.7837976775192187E-01   3.1472801476003975E-01   3.3961760398097651E-01   2.4038816980428637E-01   2.7086211548840350E-01   2.3592827892763540E-01   2.9182620214202443E-01   1.8991724087727564E+00   3.0193872436453423E-01   2.1093208332575850E+00   2.0422508940178443E+00   3.1063012349738861E-01   2.1742537820943730E+00   3.4244021617531062E-01   2.4532984849393444E+00   4.2264687213590513E-01   4.6751237023106951E-01   2.5786639572385348E+00   3.9117572875343937E-01   2.3569601896584667E+00   2.0233307145911912E+00   2.7109103127632789E-01   1.6853911410143809E+00   2.3954457240130336E+00   1.4915607033652925E+00   2.4726499913477878E-01   1.6955530004036419E+00   2.7927644212397951E-01   2.6571024699616747E-01   1.6192256429081309E+00   2.8428573354658415E-01   1.5932297315711783E+00   2.5103679412922880E-01   2.8724673213681678E-01   2.5410955357967846E-01   2.2957691060731458E-01   1.4477618658058409E+00   2.3273056513105717E-01   2.4012826926012379E-01   2.1601643247298412E+00   3.5068924988926581E-01   2.9687074954230979E+00   2.6107382201247873E+00   3.5123228238591064E-01   2.3971658038458457E+00   4.1658812469314982E-01   4.1885425939808779E-01   2.3737158275841314E-01   2.4186842194077318E-01  -8.4004974076004646E-01  -8.0936202855443484E-01  -5.9885808907941618E-01  -8.0959007799311833E-01  -4.0679076253074425E-01  -5.4298922010203909E-01  -4.0140658019234166E-01  -3.8642142550777397E-01  -4.0607719980465962E-01  -7.4217559564047686E-01  -3.6275888720558314E-01  -1.0693728873785497E+00  -1.5712460881132719E+00  -8.6442068412961925E-01  -3.1670010350402705E-01  -1.4517288971444779E+00  -9.8993517328160929E-01  -8.4455432971772348E-01  -4.0653372292847362E-01  -8.6882359452518765E-01  -5.0573575108339708E-01  -4.7993317929844226E-01  -6.7898379098848005E-01  -4.3604893060575062E-01  -5.7809478922790214E-01  -6.5887110725032427E-01  -4.5859114596082590E-01  -4.4397638049339649E-01  -4.7696875775814063E-01  -7.4592502694068452E-01  -1.1087918666014900E+00  -3.7704986889905778E-01  -1.0668752748777841E+00  -3.4560296351020731E-01  -8.1220707345203369E-01  -1.1045553540693478E+00  -7.9144260539773070E-01  -4.7443090032119439E-01  -7.2819224354060230E-01  -7.3287893583046360E-01  -5.6180062150514876E-01  -5.5655732257033164E-01  -3.9795503768723017E-01  -4.3356030536364393E-01  -1.0717605131677381E+00  -5.1004654463685040E-01  -4.3639756995544771E-01  -3.8409607442540106E-01  -7.1767555627207213E-01  -7.2005745711080327E-01  -3.8220080428404196E-01  -6.2706302058314001E-01  -6.3837057149760357E-01  -6.5529526267170024E-01  -1.3538473054745876E+00  -1.0084583423550419E+00  -4.7002165171371196E-01  -4.2466368979350616E-01  -1.0285257695912695E+00  -6.4631040826475750E-01  -4.1727578079924821E-01  -3.3543998879786613E-01  -6.3305788101566762E-01  -8.8302296714285688E-01  -4.3541619326022835E-01  -4.9718787184446600E-01  -4.4961516301579246E-01  -4.0748516459117756E-01  -1.2341151063240512E+00  -1.4139933828991720E+00  -7.0310655027956293E-01  -7.9724967981767847E-01  -7.8565343569021107E-01  -8.2203199814595196E-01  -1.0273165859006457E+00  -8.5955435988323903E-01  -6.8075106151969156E-01  -8.1776613374345086E-01  -7.2475183598089554E-01  -5.6518578327833402E-01  -5.0232603217946847E-01  -1.3410657738387659E+00  -8.9241316044077634E-01  -3.4926168398938606E-01  -9.5053324432759534E-01  -5.3974235313416385E-01  -3.5366210419645788E-01  -7.9905602603402237E-01  -5.3107664524106291E-01  -7.2878346715413678E-01  -4.8258722613102911E-01  -3.3286096499692946E-01  -3.4796005875216579E-01  -1.3545458681374003E+00  -1.0935381530279955E+00  -6.8439349587566478E-01  -9.2094931748108422E-01  -1.6930683822318509E+00  -4.4388553474294318E-01  -3.5644077733277935E-01  -3.4198048424016475E-01  -4.9321601820258348E-01  -4.7992657849110465E-01  -5.7209741002350978E-01  -7.2044718505379401E-01  -5.5944757941475598E-01  -6.9288993188888082E-01  -5.1574538460684016E-01  -6.9027169219936901E-01  -1.1789398345133266E+00  -4.5299951417437512E-01  -8.3556613979991179E-01  -4.5082090551042470E-01  -4.7133959553798738E-01  -4.1472376429171043E-01  -5.0312035332639760E-01  -6.7118979189349415E-01  -1.2285315598982405E+00  -6.4781204352313249E-01  -3.6894109533399810E-01  -4.8831050956662647E-01  -7.6175195450957978E-01  -3.8653715595868021E-01  -1.4917710966335249E+00  -1.3676664430170389E+00  -8.0428952825319555E-01  -6.0027544194277338E-01  -3.9525775309898803E-01  -1.0006036380855572E+00  -4.9104852260150295E-01  -7.8409012677955470E-01  -5.4263369598573252E-01  -1.0566459558569499E+00  -3.4121910665110400E-01  -3.9680912574661065E-01  -4.3303809239325491E-01  -8.4498517701041531E-01  -5.2868815128364988E-01  -4.1922465974449141E-01  -9.1070098176375780E-01  -3.9611566600402465E-01  -5.2834355490853757E-01  -7.0082032698915864E-01  -4.4227030363644576E-01  -1.1249844894315659E+00  -7.6995940302453403E-01  -4.5981223514405939E-01  -4.5577858146675304E-01  -6.9848468320704493E-01  -4.2122153378777405E-01  -1.4804154722550598E+00  -6.9330591131851360E-01  -4.4622802113988508E-01  -3.6496207282699727E-01  -7.6183279783035540E-01  -5.5624770689788394E-01  -4.2585645145005274E-01  -6.8267979811029567E-01  -6.3939181467995576E-01  -4.2858631068027336E-01  -1.3921507600104353E+00  -6.1355348322055159E-01  -1.0748109680692828E+00  -5.0684148438081078E-01  -3.4664411427685826E-01  -4.8151531723085567E-01  -1.5187967863587615E+00  -1.4820029857026575E+00  -4.6160194704296292E-01  -1.2964818615281097E+00  -4.6139142703765690E-01  -3.8084966555264071E-01  -8.3141800782303932E-01  -7.8857082475330953E-01  -3.5844195790101879E-01  -4.3943561126942426E-01  -8.7357603346809021E-01  -5.5683899366926570E-01  -9.7484033305582840E-01  -1.0982686560540944E+00  -3.5617101412604829E-01  -1.3723644961303638E+00  -7.3934145308623622E-01  -4.6676191753670748E-01  -6.9454285517501202E-01  -6.2956904696885485E-01  -6.4002786179565840E-01  -4.2603238470325933E-01  -7.7622596738753769E-01  -1.0489768670176227E+00  -3.8636513594693994E-01  -1.1332618260206904E+00  -8.1295131174875701E-01  -7.4342876007030778E-01  -4.1320556625187738E-01  -3.8293891594183632E-01  -1.0068739900682508E+00  -5.2820803124756777E-01  -5.8991329056753272E-01  -9.1942748397638718E-01  -6.7706408142390495E-01  -6.0004617217513367E-01  -7.3603892412796490E-01  -8.0273586127197072E-01  -4.6469114118688565E-01  -4.9836537390093255E-01  -4.5164319314256957E-01  -1.1825446412228573E+00  -8.2891386796322264E-01  -5.8338688362749258E-01  -1.5076513015063477E+00  -5.5088778520950499E-01  -7.3324656791991427E-01  -4.0398725301608468E-01  -3.9497772846538776E-01  -1.0473609044123768E+00  -8.7132775088335279E-01  -9.6918187917409071E-01  -8.4322901208296897E-01  -9.4137185419838088E-01  -4.9762787303604011E-01  -7.7506866865575819E-01  -4.1961303535838995E-01  -6.4036450507671083E-01  -4.0789524164256785E-01  -3.4845779098260860E-01  -4.7861154012229479E-01  -4.0027884157444277E-01  -4.9236159870263518E-01  -7.7251527756782079E-01  -6.1962225789205605E-01  -1.3874838112393237E+00  -8.5878332265010016E-01  -1.6298846055677025E+00  -3.9693966805057579E-01  -5.1128571882209195E-01  -8.4089946078932976E-01  -3.7953144504158010E-01  -4.0695250314297815E-01  -8.3766434099988152E-01  -4.1109461520183632E-01  -6.6408678269630439E-01  -9.4502852546305727E-01  -6.0593235200298690E-01  -7.4289296938307847E-01  -6.0604741355662239E-01  -8.2825224320802660E-01  -7.2527975608549089E-01  -6.5453801612694429E-01  -5.2646326494495899E-01  -1.0537220847368096E+00  -1.5194462297151208E+00  -7.9224074452507087E-01  -1.0182002272336246E+00  -6.6710579028769490E-01  -6.9569813549281745E-01  -5.7506500660261217E-01  -8.6664010277533965E-01  -7.5703786014162533E-01  -4.4777612806441430E-01  -1.1192117410976470E+00  -6.0978152617682291E-01  -4.9550170982825337E-01  -1.1354241234350233E+00  -4.3237091960937130E-01  -8.3726486215975282E-01  -4.5349526375739119E-01  -1.0675633988290723E+00  -4.6467701856595167E-01  -1.6443152100350826E+00  -3.2074194626138408E-01  -3.9425213676422494E-01  -4.8539039846515397E-01  -4.1665591221402459E-01  -3.4299515026563554E-01  -8.5737111476427574E-01  -6.3393128019195133E-01  -8.2267329386309551E-01  -3.3098852609140345E-01  -5.6040872227722605E-01  -6.8300381686642408E-01  -3.7103367584405139E-01  -9.1381903906257389E-01  -1.0742871819364452E+00  -9.4652371863354823E-01  -4.7407341393773877E-01  -3.3909261697981635E-01  -8.7380849867085564E-01  -9.8610774598993090E-01  -3.9984228660296495E-01  -1.2434140214295979E+00  -4.8799125533497489E-01  -3.4900426996975453E-01  -7.4531873179408992E-01  -7.3440514485314179E-01  -3.1246530438487957E-01  -4.0329332979582544E-01  -4.4256969318724310E-01  -6.9047068982933812E-01  -5.6142136527694264E-01  -8.0527955314517807E-01  -8.0468868876193211E-01  -9.7971000027253785E-01  -3.6699423277356724E-01  -3.8577396005847781E-01  -7.4325198579084106E-01  -7.8245104824890543E-01  -4.3189768842689147E-01  -4.4087452029570973E-01  -7.7853306232321251E-01  -9.0891872105944849E-01  -5.3677189313857654E-01  -1.0037915501969084E+00  -6.8102500512560327E-01  -7.0482998535035635E-01  -1.0532852328782703E+00  -4.7971565808244709E-01  -1.0097792364606508E+00  -4.0858464257337240E-01  -1.4245369206781990E+00  -4.8208020657270728E-01  -6.4650252964793020E-01  -4.8311179421758449E-01  -5.9031877033267444E-01  -7.0313810617194972E-01  -8.6335286346508400E-01  -8.2408123862670524E-01  -3.9384117128646595E-01  -7.8843969937061376E-01  -8.7028606199728842E-01  -5.4878996926826384E-01  -5.1027662160472087E-01  -8.4173228657120303E-01  -6.7625127737766155E-01  -3.3547338463085435E-01  -3.4023755066792633E-01  -3.7804234951071858E-01  -6.4710048414189902E-01  -4.0277723923174014E-01  -8.1200336775065818E-01  -5.3643383857468818E-01  -3.5149637094365288E-01  -4.1133909368593546E-01  -5.5404500563643977E-01  -5.4068006469459862E-01  -3.2204867783873020E-01  -8.3301806655889921E-01  -6.6784914299686526E-01  -1.2149278645839841E+00  -3.2455445316324827E-01  -5.9982661755641853E-01  -4.1352971799339355E-01  -4.0859761569227276E-01  -7.5383320613282057E-01  -8.5474262004205293E-01  -1.1064933254188150E+00  -1.9028770490203932E+00  -3.4406312051632554E-01  -3.6407684684832653E-01  -7.4372156895395325E-01  -1.0958738997862174E+00  -1.8594798420936187E+00  -1.0765498452729261E+00  -8.2571517524078053E-01  -3.1789413202064015E-01  -8.5004428376501728E-01  -1.5415890881345080E+00  -8.0116361734222474E-01  -8.1429917331025092E-01  -1.1117445356152649E+00  -1.5253041185191365E+00  -1.0914258776863426E+00  -9.9151220790721561E-01  -7.9866788748922646E-01  -8.2091310057849309E-01
  0.0000000000000000E+00   0.0000000000000000E+00   0.0000000000000000E+00   0.0000000000000000E+00   0.0000000000000000E+00   0.0000000000000000E+00   0.0000000000000000E+00   0.0000000000000000E+00   0.0000000000000000E+00   0.0000000000000000E+00   0.0000000000000000E+00   0.0000000000000000E+00   0.0000000000000000E+00   0.0000000000000000E+00   0.0000000000000000E+00   0.0000000000000000E+00   0.0000000000000000E+00   0.0000000000000000E+00   0.0000000000000000E+00   0.0000000000000000E+00   0.0000000000000000E+00   0.0000000000000000E+00   0.0000000000000000E+00   0.0000000000000000E+00   0.0000000000000000E+00   0.0000000000000000E+00   0.0000000000000000E+00   0.0000000000000000E+00   0.0000000000000000E+00   0.0000000000000000E+00   0.0000000000000000E+00   0.0000000000000000E+00   0.0000000000000000E+00   0.0000000000000000E+00   0.0000000000000000E+00   0.0000000000000000E+00   0.0000000000000000E+00   0.0000000000000000E+00   0.0000000000000000E+00   0.0000000000000000E+00   0.0000000000000000E+00   0.0000000000000000E+00   0.0000000000000000E+00   0.0000000000000000E+00   0.0000000000000000E+00   0.0000000000000000E+00   0.0000000000000000E+00   0.0000000000000000E+00   0.0000000000000000E+00   0.0000000000000000E+00   0.0000000000000000E+00   0.0000000000000000E+00   0.0000000000000000E+00   0.0000000000000000E+00   0.0000000000000000E+00   0.0000000000000000E+00   0.0000000000000000E+00   0.0000000000000000E+00   0.0000000000000000E+00   0.0000000000000000E+00   0.0000000000000000E+00   0.0000000000000000E+00   0.0000000000000000E+00   0.0000000000000000E+00   0.0000000000000000E+00   0.0000000000000000E+00   0.0000000000000000E+00   3.0324492092452132E-01   3.3418501210749052E-01   5.0952275615473741E-01   3.6480303565179106E-01   3.2984587790643521E-01   3.4122984374456106E-01   5.0250947252399891E-01   2.9544217019780239E-01   2.8812817675430424E-01   2.5818127028077642E-01   2.7581657722414188E-01   2.2354694028576735E-01   2.6482775157891575E-01   2.4076612723355342E-01   3.6269307471836104E-01   3.0942168930283415E-01   3.9395531030336250E-01   4.8075341737565369E-01   6.9958150271708996E-01   5.9657741274104248E-01   6.3793757806991180E-01   6.5211340547363317E-01   1.0624586276720014E+00   5.8878375877190814E-01   5.2821944797222486E-01   4.4991306495076205E-01   4.7006236587928368E-01   4.5709816895668720E-01   6.0682578362939743E-01   4.7847205445788260E-01   4.5534134287696415E-01   6.0891106560429054E-01   3.9721803709817727E-01   5.3013683197140038E-01   4.8306095678369149E-01   3.7575501072897682E-01   4.9138503378621906E-01   5.7194673968050647E-01   7.4408065525603262E-01   7.2946541947316990E-01   6.4140318771889271E-01   5.0741786161543612E-01   6.4223213452055106E-01   8.4009546895106768E-01   1.1457843413560072E+00   1.1631029915394622E+00   5.1065988792649331E-01   3.7320317957325072E-01   2.4356446126328846E-01   2.4574371773170403E-01   3.4579162109055767E-01   2.6918272656389414E-01   2.2649209031624920E-01   2.0987668603188936E-01   2.6183071119475565E-01   2.1786070562158077E-01   2.0947618663013212E-01   2.5891646691373282E-01   2.5746935293269996E-01   2.4765790977296628E-01   1.9929252441043344E-01   1.8331550002155850E-01   2.3206357066321545E-01   2.0661271139827059E-01   1.9338986379749834E-01   2.0041323009249346E-01   1.8825350462222459E-01   2.2350539257631125E-01   2.1162752016244965E-01   1.6859098691877336E-01   1.6262722476231614E-01   2.0518696271294684E-01   1.6804685361413574E-01   1.7017627919752115E-01   1.8398383748453359E-01   2.5940029108396301E-01   2.4589068373991876E-01   1.9567278559726853E-01   1.6220767592853752E-01   5.2574498976850841E-02   4.7423634059568905E-02   6.0623128531428844E-02   4.9594844917595998E-02   4.5322544418827972E-02   4.7116939926697160E-02   5.1791136989392354E-02   4.2061135994672108E-02   4.3185291187219359E-02   3.8318948811692621E-02   3.5655875394553116E-02   4.0222138186166920E-02   3.2657373491411165E-02   3.3888060994855869E-02   4.7980443153456821E-02   5.1895652302651189E-02   6.2726727726694381E-02   7.6361988927836785E-02   1.2748455111218285E-01   1.1232146551504639E-01   8.3976465825332539E-02   7.9193731379211402E-02   9.8301283725082733E-02   6.7929566789039997E-02   6.8767425405128466E-02   8.3800162765900160E-02   8.4893053449062006E-02   6.4630365290643879E-02   6.1443737526360898E-02   6.0553246236726053E-02   7.7187864231363312E-02   8.7282466050862428E-02   6.1709455574983835E-02   6.1357342043298561E-02   5.9501651086756563E-02   6.7763154844807091E-02   5.8358866137609218E-02   7.1323603662021062E-02   9.9991834702089721E-02   1.0189681180444216E-01   1.2052771295689936E-01   1.5025069927500156E-01   2.5008611602550751E-01   1.5208873857995212E-01   2.1680985843716413E-01   7.3832982020268931E-02   6.1517475020285567E-02   3.8441974618718316E-02   3.6509776062528344E-02   4.0351318254269901E-02   3.4265226114178683E-02   3.5526225178214924E-02   3.9615659727060354E-02   3.7610210431732342E-02   3.2702246900698576E-02   3.5612264538451052E-02   3.6163951205427168E-02   3.0985416359849648E-02   3.0938893584894336E-02   3.5524526100076316E-02   3.3763950306641491E-02   2.9660547003635396E-02   3.1045583654789086E-02   3.0447030037050585E-02   3.2044753686719836E-02   3.3621084687927238E-02   3.1538104259372875E-02   2.7172232858630626E-02   2.6557717893162525E-02   2.9022077467702502E-02   2.7484207539465948E-02   2.7698838651287725E-02   2.9416367417242111E-02   2.6798108153199211E-02   2.5738241959257523E-02   2.7805768967676833E-02   6.6967112724291039E-02   5.7656682452531735E-02   7.9796626404463111E-02   8.3853754170668662E-02   5.6764494642773118E-02   6.1141362767126430E-02   3.9101070291753755E-02   4.3735478149363648E-02   3.8192833524956650E-02   4.5092045088081303E-02   2.9119003800377219E-01   4.6324798466702739E-02   3.1900450678706771E-01   3.1018299342310507E-01   4.7719740633736213E-02   3.2742004353705667E-01   5.2008260803000382E-02   3.6252774216887917E-01   6.2174154944137229E-02   6.7417475034006955E-02   3.7760826470488612E-01   5.8251187932284468E-02   3.5055561832151505E-01   3.1586505101539941E-01   4.2339579991564444E-02   2.6563405637417403E-01   3.7882975185581375E-01   2.3682423962488600E-01   3.9457184103186126E-02   2.7276340196056587E-01   4.4835869358223888E-02   4.2665848541624411E-02   2.6369970900070855E-01   4.6499589197542580E-02   2.6058465820634824E-01   4.0928696249503072E-02   4.6951723194665319E-02   4.1877068791505392E-02   3.7398025249207552E-02   2.3643608336579144E-01   3.8252791285902130E-02   3.9146068450166153E-02   3.4605802783659240E-01   5.5369513479832093E-02   4.8234123871174595E-01   4.1477607972944264E-01   5.6009642075095685E-02   3.7982430284652713E-01   6.4820693845993635E-02   6.6891527269294607E-02   3.7806509738739703E-02   3.8303554683970106E-02  -1.2737886470151538E-01  -1.2562607199074075E-01  -9.4706857935795793E-02  -1.3253289898935380E-01  -6.5458135545710103E-02  -8.6447440893112529E-02  -6.4729609270606767E-02  -6.1472747777808645E-02  -6.4849817765186252E-02  -1.2058491306984172E-01  -5.8016212822914137E-02  -1.7489410248539305E-01  -2.6560914618978521E-01  -1.5222790248472617E-01  -5.1297036030604815E-02  -2.8644922653866395E-01  -1.8602114048318083E-01  -1.6055912261026151E-01  -6.3858699008370157E-02  -1.3059900470081787E-01  -7.8804614779902832E-02  -7.5665206868776841E-02  -1.0422942477705362E-01  -6.8790594923089532E-02  -9.0247201387234660E-02  -1.0362664165746167E-01  -7.3562732881580495E-02  -7.0759484781695997E-02  -7.6909274168908207E-02  -1.1850743689403127E-01  -1.7045084504375549E-01  -6.0465007236514504E-02  -1.7337907385462134E-01  -5.5906523485721990E-02  -1.3801762901961814E-01  -2.0841806528226703E-01  -1.4590323255946833E-01  -7.4515842839738416E-02  -1.1139528706636827E-01  -1.1374325843313352E-01  -8.8545197626291122E-02  -8.6059944383388959E-02  -6.2751255014624793E-02  -6.9825407814818205E-02  -1.5668512339732618E-01  -8.1914488349555378E-02  -6.9958763209708466E-02  -6.1328216664271344E-02  -1.0994818321157802E-01  -1.1535311166124383E-01  -6.1105084094914608E-02  -9.6042694572184908E-02  -9.8480755076766874E-02  -1.0108110107956801E-01  -2.1737028901746022E-01  -1.6025250423142184E-01  -7.5497387778626510E-02  -6.6804415163945280E-02  -1.4997067119532373E-01  -1.0314080634069042E-01  -6.6431098563264776E-02  -5.4209055715820041E-02  -9.7063407616241340E-02  -1.5178006718536874E-01  -6.8870953284641198E-02  -7.8941553039780926E-02  -7.2620305534748339E-02  -6.4463411266971429E-02  -1.7607250538406699E-01  -2.1264283254475960E-01  -1.0633478709486131E-01  -1.3240631237944084E-01  -1.1685188168415270E-01  -1.3131805604520297E-01  -1.9065005371969337E-01  -1.2586939015816687E-01  -1.0339443385930190E-01  -1.2084257717997574E-01  -1.0914008892614784E-01  -9.0921337670893249E-02  -8.1188127322802089E-02  -1.9626147098312779E-01  -1.6913788264027277E-01  -5.6197228167350004E-02  -1.5949101309707772E-01  -8.7899965093172827E-02  -5.6725484603425150E-02  -1.2660822178864845E-01  -8.6861558726515825E-02  -1.2525231158093231E-01  -7.8812014030578637E-02  -5.4069356396793784E-02  -5.6015663222276371E-02  -2.8003326815721846E-01  -2.1380018302670950E-01  -1.2440199116104161E-01  -1.6379507478779654E-01  -3.8770194597494034E-01  -6.9676493349025773E-02  -5.7588590036204923E-02  -5.4993858466762031E-02  -7.8930813152222321E-02  -7.6872798135345380E-02  -8.9671341486330464E-02  -1.1403404173750281E-01  -9.1361947859444445E-02  -1.1950576795346148E-01  -8.4782979592814847E-02  -1.0795467633827807E-01  -1.9072006503569006E-01  -7.2679259657413897E-02  -1.5584933119142658E-01  -7.2239179369758974E-02  -7.7308898908664936E-02  -6.6841192503735603E-02  -7.8452578936815454E-02  -1.0371765679521963E-01  -1.8712143323254216E-01  -1.0363296823584667E-01  -5.9044085620315302E-02  -7.7386109323675484E-02  -1.2584351982419545E-01  -6.1514296829088537E-02  -3.2959127281954198E-01  -1.8972436165786535E-01  -1.2477827183169976E-01  -9.3130875789569731E-02  -6.2173871588953447E-02  -1.6937275638014640E-01  -7.9041341225988507E-02  -1.1669632950531007E-01  -8.7171449825001315E-02  -2.0739447742233774E-01  -5.5171213472232666E-02  -6.3360249793089810E-02  -6.8229747375352229E-02  -1.4428409819515842E-01  -8.4495859963953188E-02  -6.7353244495949094E-02  -1.3195768575223962E-01  -6.2794070129332274E-02  -8.3576676866810154E-02  -1.0739585339135374E-01  -7.1321957915550932E-02  -1.6223745875951950E-01  -1.1488919666573955E-01  -7.4060141853235090E-02  -7.3161933863304815E-02  -1.0577051977102137E-01  -6.6626688706175732E-02  -2.4372682745070756E-01  -1.0504819358808731E-01  -7.0530270751229626E-02  -5.8611524006397332E-02  -1.2489659537437531E-01  -8.6241247907711621E-02  -6.7581384720134710E-02  -1.0474564019830085E-01  -9.8522583534084052E-02  -6.7299507573756828E-02  -2.1611116781061926E-01  -9.4107576808252713E-02  -2.0154459626463675E-01  -8.1657002963139949E-02  -5.5567918392600980E-02  -7.8537741716303150E-02  -2.9559995404900641E-01  -2.1508565906282898E-01  -7.3393812546137013E-02  -1.8671195177570435E-01  -7.4620592295492255E-02  -6.0593186098731468E-02  -1.5799979167591818E-01  -1.2003530438714610E-01  -5.7330557942800564E-02  -6.9330234662604934E-02  -1.5228620434004450E-01  -8.6941783090394131E-02  -1.8335447093650811E-01  -2.0394378627650681E-01  -5.7376502010914487E-02  -2.6716968219456833E-01  -1.1970980024633691E-01  -7.6092195771974791E-02  -1.1850760549917738E-01  -9.9019595939990157E-02  -9.9024816478555461E-02  -6.7322363109246247E-02  -1.3260558687995949E-01  -1.6025112285016130E-01  -6.1968939630163054E-02  -1.6345399058475588E-01  -1.3672008188758614E-01  -1.1152391609237162E-01  -6.5813622518398063E-02  -6.0487510337267049E-02  -1.6205630231979881E-01  -8.5316066530719117E-02  -9.0797847471647639E-02  -1.5618392711914938E-01  -1.0408596416095833E-01  -9.2477631363584931E-02  -1.1735182703107420E-01  -1.4714286006796323E-01  -7.3473267912155360E-02  -7.8466754573265879E-02  -7.1242704447218252E-02  -1.7694428914419108E-01  -1.2872597743630429E-01  -9.2095503115942168E-02  -2.9984874679081580E-01  -8.7499722521982085E-02  -1.1668333314091409E-01  -6.3544478097853269E-02  -6.2374009223545357E-02  -1.6895572145898147E-01  -1.3184673217582749E-01  -1.4133208409365886E-01  -1.2391558652503290E-01  -1.4004031219600999E-01  -7.7504041657114831E-02  -1.2026702082089367E-01  -6.5791520882064816E-02  -9.8010915313269831E-02  -6.4004829748172551E-02  -5.5938636553588376E-02  -7.5306617995500119E-02  -6.4467305545545653E-02  -7.6992670097446203E-02  -1.1720386280113898E-01  -9.4777766811718317E-02  -2.0519525196959268E-01  -1.3008933248299817E-01  -2.3977199556649603E-01  -6.2855495342191869E-02  -8.3435216911480509E-02  -1.2627330977396295E-01  -6.0779521140207092E-02  -6.5053690941396181E-02  -1.3669839866067840E-01  -6.4738547900662358E-02  -1.0107613904316476E-01  -1.4007832479870894E-01  -9.5970710346344856E-02  -1.2116787880878138E-01  -9.7097746796627735E-02  -1.2516464763148982E-01  -1.1179592282202160E-01  -1.0355853918504296E-01  -8.1776604821266488E-02  -1.5365682289065963E-01  -2.5342201352243054E-01  -1.2293403162506401E-01  -1.6788714228154061E-01  -1.0474961186831763E-01  -1.0668216066604232E-01  -8.9870080898968432E-02  -1.6468490744385816E-01  -1.3120072932858923E-01  -7.1954921034004929E-02  -1.6481387534789260E-01  -9.4721198432370340E-02  -7.8928281726380042E-02  -1.6400033020390234E-01  -6.8874510862910965E-02  -1.2331226466271086E-01  -7.1394572796634165E-02  -1.6656432407777888E-01  -7.5158982146938572E-02  -2.8261630331276194E-01  -5.1926617751152496E-02  -6.3603910672261357E-02  -7.8377887009542041E-02  -6.5716827614359499E-02  -5.5308143298477747E-02  -1.5177530984171175E-01  -9.7408586419276869E-02  -1.2875822592172800E-01  -5.3775217920795509E-02  -9.1610240667762979E-02  -1.0913772204749685E-01  -5.9328113667787112E-02  -1.6122141046910674E-01  -1.7722666865614761E-01  -1.6676889278591986E-01  -7.6308997312505011E-02  -5.5148472248652727E-02  -1.5319348927645215E-01  -1.8957775813175279E-01  -6.3794692622261520E-02  -2.5444579228029718E-01  -7.9211365855604912E-02  -5.6165339543648378E-02  -1.1841135090331205E-01  -1.1855300081392676E-01  -5.0635891886587292E-02  -6.5021119744736233E-02  -7.0583331950894335E-02  -1.0606201510067637E-01  -9.0178699458831196E-02  -1.3257809278377647E-01  -1.3173569467226637E-01  -1.7780631768876326E-01  -5.8687614435680505E-02  -6.1459569417534360E-02  -1.3617187799179251E-01  -1.1640044780233225E-01  -6.9946912830375310E-02  -7.0441878170504457E-02  -1.2391764954650711E-01  -1.4470814224676010E-01  -8.5622221510001859E-02  -1.8814982673497135E-01  -1.2298968779502878E-01  -1.0652621663063609E-01  -1.7104830644772209E-01  -7.5591865233605254E-02  -1.8901692437977813E-01  -6.5729802685895497E-02  -2.8756808436982179E-01  -7.7728210984294374E-02  -1.1688590432777705E-01  -7.6849665622037114E-02  -9.3285297274474141E-02  -1.0632575351723748E-01  -1.5176206748224436E-01  -1.2157521286305960E-01  -6.2585853332924435E-02  -1.2745480871810161E-01  -1.4518229430655588E-01  -8.4734391085772243E-02  -8.3214393590568009E-02  -1.4968835106415981E-01  -1.2350599710508088E-01  -5.4094999008092032E-02  -5.5137105343437257E-02  -6.0593000762144321E-02  -9.9460153494721121E-02  -6.4318465647742754E-02  -1.2337074035058114E-01  -8.7537728006360616E-02  -5.6474251233204480E-02  -6.5612078058146145E-02  -8.9657737284523017E-02  -8.6127382213465664E-02  -5.2355344508156827E-02  -1.2638454159483323E-01  -1.0170926042270002E-01  -2.4384870446646903E-01  -5.2519494360492761E-02  -9.4771671066847626E-02  -6.6484840076076690E-02  -6.5862645908230863E-02  -1.2635352152393101E-01  -1.6234034827262056E-01  -2.1233369026530888E-01  -4.6647631529345818E-01  -5.5648494597006909E-02  -5.8223866136858947E-02  -1.2077143470195310E-01  -1.6898005529955909E-01  -4.2383844205579951E-01  -1.7556668160084737E-01  -1.3149953604240874E-01  -5.1482878464308372E-02  -1.6181033049331178E-01  -2.5945054658136207E-01  -1.1873133452062297E-01  -1.2948856673225545E-01  -2.0982974283251529E-01  -3.3180571914304768E-01  -1.7706658803025324E-01  -1.8641813507184399E-01  -1.4767001154223766E-01  -1.3968864031691755E-01
  0.0000000000000000E+00   0.0000000000000000E+00   0.0000000000000000E+00   0.0000000000000000E+00   0.0000000000000000E+00   0.0000000000000000E+00   0.0000000000000000E+00   0.0000000000000000E+00   0.0000000000000000E+00   0.0000000000000000E+00   0.0000000000000000E+00   0.0000000000000000E+00   0.0000000000000000E+00   0.0000000000000000E+00   0.0000000000000000E+00   0.0000000000000000E+00   0.0000000000000000E+00   0.0000000000000000E+00   0.0000000000000000E+00   0.0000000000000000E+00   0.0000000000000000E+00   0.0000000000000000E+00   0.0000000000000000E+00   0.0000000000000000E+00   0.0000000000000000E+00   0.0000000000000000E+00   0.0000000000000000E+00   0.0000000000000000E+00   0.0000000000000000E+00   0.0000000000000000E+00   0.0000000000000000E+00   0.0000000000000000E+00   0.0000000000000000E+00   0.0000000000000000E+00   0.0000000000000000E+00   0.0000000000000000E+00   0.0000000000000000E+00   0.0000000000000000E+00   0.0000000000000000E+00   0.0000000000000000E+00   0.0000000000000000E+00   0.0000000000000000E+00   0.0000000000000000E+00   0.0000000000000000E+00   0.0000000000000000E+00   0.0000000000000000E+00   0.0000000000000000E+00   0.0000000000000000E+00   0.0000000000000000E+00   0.0000000000000000E+00   0.0000000000000000E+00   0.0000000000000000E+00   0.0000000000000000E+00   0.0000000000000000E+00   0.0000000000000000E+00   0.0000000000000000E+00   0.0000000000000000E+00   0.0000000000000000E+00   0.0000000000000000E+00   0.0000000000000000E+00   0.0000000000000000E+00   0.0000000000000000E+00   0.0000000000000000E+00   0.0000000000000000E+00   0.0000000000000000E+00   0.0000000000000000E+00   0.0000000000000000E+00   1.6320214126064798E+00   1.8283683458827005E+00   2.7263885218121873E+00   2.0740635701426546E+00   1.9424150282015453E+00   2.0329724079565046E+00   3.0699361843633901E+00   1.7935147095660036E+00   1.7441378537336538E+00   1.5934955011065792E+00   1.6845824441436887E+00   1.3775883952787620E+00   1.6609747910480961E+00   1.4705476442407310E+00   2.1384498604578548E+00   1.8366875898502326E+00   2.0704998703472555E+00   2.4804569275796156E+00   3.5214525784950523E+00   3.1399171761257749E+00   3.3716016988731807E+00   3.7502204000179895E+00   5.9458437806172428E+00   3.4686676338976983E+00   2.9883860912524249E+00   2.7638310601427989E+00   3.1541529227683971E+00   3.1652118309343229E+00   3.8065252375625609E+00   3.2194932010311219E+00   2.8819280148289224E+00   3.9336734364182075E+00   2.7451276320876774E+00   3.8539204518140391E+00   2.8869961302384275E+00   2.1916471196384419E+00   2.4079644829544939E+00   2.7434368537231970E+00   3.4493260145705267E+00   3.7537363602037686E+00   3.5058952382100945E+00   3.0977986006713163E+00   4.1322792851722818E+00   4.7984793586676826E+00   7.9073373947784278E+00   4.8055540881926717E+00   3.1011439478113942E+00   2.3641615112319605E+00   1.7795572205976999E+00   1.7533596327638283E+00   2.4526064466985633E+00   1.8860754913161384E+00   1.5482309648946142E+00   1.4148650504995470E+00   1.7661228553598529E+00   1.4723351752152010E+00   1.3830292704454517E+00   1.6976399804964262E+00   1.6791100688357516E+00   1.6445728669395909E+00   1.3078873770312349E+00   1.1918064482860877E+00   1.5017551107029952E+00   1.3366597876036526E+00   1.2318853158671290E+00   1.2578262848364012E+00   1.1649567114987198E+00   1.3624816222477025E+00   1.3721212686510562E+00   1.0854596926014430E+00   1.0550488137908323E+00   1.3242306994794515E+00   1.0704252644222985E+00   1.0716078797603619E+00   1.1556965030146555E+00   1.6361815358367677E+00   1.5323026322459026E+00   1.2850216059339308E+00   1.0711575803207454E+00   2.7611909130599555E-01   2.7130348894757661E-01   3.5544385042246546E-01   3.0998085772637934E-01   2.7367141047921612E-01   2.7820412918675930E-01   3.1597339713586348E-01   2.5936450070829398E-01   2.7261185059527643E-01   2.3075811806922975E-01   2.2430952066629270E-01   2.5545478107854280E-01   2.0126582270357049E-01   2.0496537713265725E-01   2.8064328781462433E-01   3.1784865093400588E-01   3.3207530192385948E-01   4.0952255990129738E-01   5.9255310928901728E-01   7.1255915172696294E-01   5.2662621183818481E-01   4.3308455410801983E-01   5.2417879754524865E-01   4.2596260847982359E-01   4.1133710886197927E-01   5.5538457919365369E-01   6.0608448666942549E-01   4.7417204862322654E-01   4.1640520058735275E-01   4.1182961186723810E-01   4.7807791560600971E-01   6.3613176740253641E-01   4.3223167267680418E-01   4.0488539352597047E-01   4.3455906909251890E-01   3.9987536514820066E-01   3.5166360850528816E-01   3.5901908861596471E-01   5.4447625785496701E-01   5.2370744506350153E-01   7.8140374331972851E-01   9.0133042033687549E-01   9.9867006215520016E-01   6.4928359788363832E-01   7.3756796104885369E-01   4.3431303542783867E-01   3.9601701752648627E-01   2.7788484616930953E-01   2.5593614532763898E-01   2.7525715327542222E-01   2.3204218280481825E-01   2.2837490974069108E-01   2.5982662427413522E-01   2.4917470940396549E-01   2.1624931070152403E-01   2.2901971952190056E-01   2.3546250432355262E-01   1.9806884676282563E-01   1.9615168144817188E-01   2.2248548760566220E-01   2.1214345257177963E-01   1.8391610127978347E-01   1.9178460065109368E-01   1.8442541901326467E-01   1.9550381151163559E-01   2.0350276142014137E-01   2.0528719793823297E-01   1.7427148889904726E-01   1.6873879277791509E-01   1.8542268077222046E-01   1.7276789855506280E-01   1.7309773633227979E-01   1.9424914023447923E-01   1.7797365702157739E-01   1.6877398085682452E-01   1.8450172198449122E-01   3.7757719726153083E-01   3.3129247823609326E-01   4.1057771448487729E-01   3.9137799195631695E-01   3.5010113813103910E-01   4.0180387703533776E-01   2.8532215642979986E-01   3.2719709210636344E-01   2.5948120916938744E-01   2.4137634614739484E-01   1.5639696639102458E+00   2.5461855955754842E-01   1.6731064575932093E+00   1.5917816470755379E+00   2.4589882720433404E-01   1.6481784136560063E+00   2.5987722886133574E-01   1.8205127896089057E+00   3.0825826241871146E-01   3.5238042794784918E-01   1.9481051548502815E+00   3.1731777709575715E-01   1.8516451031871572E+00   1.7353971950824574E+00   2.3520178975096129E-01   1.4681236405414937E+00   2.0742940087660613E+00   1.3309549831518190E+00   2.2376351103053382E-01   1.6112771288176213E+00   2.5909269003440905E-01   2.5532736769222336E-01   1.5694781325269405E+00   2.7302343997804895E-01   1.6005842632064258E+00   2.5362986324763648E-01   2.9236202655398263E-01   2.5779909035961834E-01   2.2318563289840598E-01   1.3978446621170786E+00   2.2702757863081935E-01   2.2750604580073364E-01   1.9929697617314661E+00   3.0461886668442217E-01   2.8171105367562648E+00   2.2858385556898346E+00   2.8903586427180927E-01   1.9233876814342779E+00   3.2675213639244988E-01   3.2678843200651747E-01   2.1062672527341542E-01   2.1772582364040263E-01  -6.8158939488785864E-01  -7.6747371159073274E-01  -5.1857081557808637E-01  -9.6346825894129517E-01  -4.4153380592743496E-01  -6.1314875769058941E-01  -4.2441348801738549E-01  -3.8307635116893463E-01  -4.0904360777746601E-01  -7.0427416167713985E-01  -3.7544102189506506E-01  -8.8035874579082651E-01  -1.4864363092474380E+00  -9.8341717005238616E-01  -3.3105975544073463E-01  -1.9768004160648509E+00  -8.6233811378941361E-01  -1.0330716960365827E+00  -3.8928040662082625E-01  -9.0434286989479606E-01  -4.8130855764088004E-01  -4.7456483751402645E-01  -5.9258940192837561E-01  -4.2015821697373745E-01  -4.9582827176378808E-01  -6.1098609081906996E-01  -4.7974632675139695E-01  -4.6987863811824854E-01  -5.3887804172445830E-01  -6.5309709600623189E-01  -8.9711939176804800E-01  -3.9203471339469592E-01  -1.0875792310761954E+00  -3.6714907257800761E-01  -8.2485771254299800E-01  -1.0724933875959852E+00  -8.8604465392812004E-01  -4.5919738470430915E-01  -6.0945884799897387E-01  -6.7765745014921019E-01  -4.8937691353213392E-01  -5.3116195895261631E-01  -3.8831900564963234E-01  -4.6100947338034254E-01  -1.0513730056348289E+00  -5.8445169472278258E-01  -4.7162042789201636E-01  -3.8523376599900777E-01  -6.4746801124148756E-01  -6.6432473626820998E-01  -3.9726819680628811E-01  -5.8137917608816880E-01  -5.9783842956470290E-01  -5.4400531180323786E-01  -1.2500742892154935E+00  -8.2682590011339052E-01  -5.1607758101019618E-01  -4.1927521026190928E-01  -9.2127709129849333E-01  -6.1223002697560991E-01  -4.3596430838722139E-01  -3.5168292631752313E-01  -5.2132374040373330E-01  -9.6063828216543601E-01  -4.4555359596142319E-01  -4.4365238405376456E-01  -4.9077877242510587E-01  -4.1062913995899036E-01  -9.9612748004507290E-01  -1.1238540057402351E+00  -5.5770210320246771E-01  -9.1504750951702085E-01  -6.1721520540002051E-01  -6.9016642354419755E-01  -9.1448502633680562E-01  -6.4936830452783834E-01  -5.3059443009931706E-01  -6.0683774695677917E-01  -5.4939328152187594E-01  -5.3709355024014438E-01  -5.9318525942861811E-01  -1.1562229562646651E+00  -1.0325927959883110E+00  -3.6182156271938609E-01  -1.0731616857346229E+00  -5.2315972392417598E-01  -3.5720293799332475E-01  -6.4113015390753103E-01  -5.3352819265814677E-01  -7.3055335510276953E-01  -4.6594814574410781E-01  -3.5705333788450633E-01  -3.5680872201021147E-01  -1.5995078016295565E+00  -1.1686239194820416E+00  -7.8805829422921414E-01  -8.0265534889717305E-01  -1.6018510017571390E+00  -4.3660113376724219E-01  -3.7938498968914464E-01  -3.5319991608987339E-01  -5.3872253099953038E-01  -5.0301606880483574E-01  -4.9389665902705687E-01  -6.2781579309521540E-01  -5.3881764570575774E-01  -7.1278709554391706E-01  -5.2151047865989730E-01  -6.3918762634172888E-01  -1.1583637167032084E+00  -4.9330766363875167E-01  -9.4865162446486828E-01  -4.6718390728426901E-01  -4.5826288025330819E-01  -4.3947946874505889E-01  -4.7928791899249179E-01  -5.4946943525252989E-01  -9.8558246856347420E-01  -6.2794685909657622E-01  -3.7151704483691650E-01  -4.3820109638630439E-01  -8.4232704118078983E-01  -3.8325348459826020E-01  -1.3918813163933290E+00  -1.0325993747526121E+00  -7.6118944082555240E-01  -5.6318376229202172E-01  -3.7764461020378387E-01  -1.1992827906619115E+00  -5.5809610519614117E-01  -6.2947834076504583E-01  -5.1955309210494627E-01  -1.0900817625960166E+00  -3.6033974967078775E-01  -3.9895215418682806E-01  -4.1427000388067070E-01  -8.8200464938655321E-01  -6.0104848557831969E-01  -4.5430951096782557E-01  -6.8657046847003866E-01  -3.9870714335242124E-01  -4.6594520213220270E-01  -6.0078520992550877E-01  -4.7630050567085119E-01  -9.6192713588903545E-01  -5.7713808490509599E-01  -5.0337942540692748E-01  -4.7759690010199352E-01  -5.2969449360436049E-01  -4.2767759324476273E-01  -1.3829147992130817E+00  -5.4452693731111956E-01  -4.5449680780751128E-01  -3.7889038509867251E-01  -9.1016610595680991E-01  -5.4040257720352636E-01  -4.4042759108122992E-01  -5.9344632553565646E-01  -5.6234351700618912E-01  -4.2260129421330583E-01  -1.1874178015204948E+00  -5.1354677455943987E-01  -9.9996179863267398E-01  -5.8981668932074127E-01  -3.4952402170815755E-01  -4.5891378452815523E-01  -1.8881510511745954E+00  -1.3301732829200141E+00  -4.8673939158473528E-01  -1.0742940080650427E+00  -5.2307258032526782E-01  -3.7725120561303194E-01  -1.0280646650393030E+00  -6.4914103921974120E-01  -3.7060634984094482E-01  -4.2322865594876868E-01  -9.7604190802941593E-01  -4.8088896477256360E-01  -8.4623786115975563E-01  -1.0844633203176142E+00  -3.6621615772971111E-01  -1.9343384142843845E+00  -6.9761484712600907E-01  -4.5279214715116395E-01  -6.8411448220473492E-01  -5.8112020822678856E-01  -6.1310994203050484E-01  -4.1294078751890612E-01  -7.8364925164112309E-01  -8.5276375690119499E-01  -4.0269148110776859E-01  -1.0887759401556185E+00  -8.1123170955095913E-01  -5.8669544665971851E-01  -4.3412505152379155E-01  -3.7472231667461986E-01  -1.0086817903115657E+00  -6.3312516332297231E-01  -5.5537550353910137E-01  -1.0168085478814810E+00  -6.2283934985803557E-01  -4.9556688693957640E-01  -6.5936155681948738E-01  -8.7682121936952817E-01  -4.6159481909827266E-01  -4.9559002558267617E-01  -4.6290053726524627E-01  -1.0878382351429394E+00  -7.9255390556813288E-01  -5.0630175939795952E-01  -2.1328140271010723E+00  -6.1912593403133143E-01  -5.9850751033491845E-01  -3.8961221303414728E-01  -3.8542548640173924E-01  -8.5890696187152171E-01  -6.9996060884511890E-01  -8.5325309484147638E-01  -6.2960222205600325E-01  -9.5975494690157048E-01  -4.6935993121793279E-01  -7.2617050320731236E-01  -3.9953045475754045E-01  -5.0433160176609138E-01  -3.9035493589540005E-01  -3.5047819954789200E-01  -4.6851892524933730E-01  -4.3489237839079731E-01  -4.7227323828320122E-01  -6.8827825563478751E-01  -5.6412589340753216E-01  -1.1436120180163043E+00  -9.2966838288201215E-01  -1.1653036167319073E+00  -4.0129558165015722E-01  -5.1557865233285560E-01  -8.6390189873015755E-01  -3.9462000106026973E-01  -4.1113856851019343E-01  -1.0027101881192875E+00  -4.0316409133339293E-01  -6.1522143148843134E-01  -8.7369315297807826E-01  -5.2457937785557796E-01  -7.1206232410628534E-01  -5.7471006383855072E-01  -8.5755587110382159E-01  -6.6187458306910818E-01  -6.1221884421582407E-01  -5.0163578894844052E-01  -9.8608713708388396E-01  -1.4449523205177748E+00  -7.4553491004871753E-01  -1.0862882319971776E+00  -6.1747295845860362E-01  -6.1527574932107154E-01  -4.9398837495594849E-01  -1.0374852887746244E+00  -7.4806998769446009E-01  -4.7203931110876657E-01  -1.1521447299812906E+00  -5.1615385839086403E-01  -4.4621945814861835E-01  -9.0772971107615164E-01  -4.5505355184839164E-01  -6.1383473781578812E-01  -4.3775267343444474E-01  -8.6745500317634272E-01  -5.0973117123406875E-01  -1.5478148572623707E+00  -3.3547692255222383E-01  -4.1663653259567590E-01  -5.6860455442365410E-01  -4.1541824111571873E-01  -3.5760675980010104E-01  -9.8611727297935747E-01  -5.9033276928167244E-01  -6.4992796594364333E-01  -3.5650446781851147E-01  -5.6784751755571639E-01  -6.3837446963660760E-01  -3.8466828310847501E-01  -8.1616161789568376E-01  -8.8792034660432151E-01  -7.9088472438616442E-01  -5.2895197716630082E-01  -3.6538309122670393E-01  -9.8116993277888176E-01  -1.1037849403745708E+00  -4.1669410497941861E-01  -1.5832586495654568E+00  -5.7835373359731068E-01  -3.5975213365659353E-01  -6.5622614591907757E-01  -6.8797258130996619E-01  -3.2638754123948027E-01  -4.2624161162137281E-01  -4.6913957247009724E-01  -5.7546028531178517E-01  -5.2480278079303333E-01  -9.4533512031697675E-01  -9.5577047386216885E-01  -8.6081785301613001E-01  -3.8015107246262914E-01  -3.8429499554652280E-01  -8.4351267218125681E-01  -6.0868148611522654E-01  -4.7341951898002982E-01  -4.7098523427256989E-01  -6.6975496354848985E-01  -7.5424780525553459E-01  -6.0836129967549468E-01  -8.7433004417251270E-01  -7.9874286114606485E-01  -5.4705766016682145E-01  -8.6591483986385231E-01  -4.7270612119704392E-01  -8.8711607462781505E-01  -4.4328331093681583E-01  -1.8276340424438997E+00  -5.4601541682659460E-01  -7.2677468821576974E-01  -4.2936599060008845E-01  -5.1227322531595743E-01  -5.4022870118145561E-01  -9.8125704204221176E-01  -6.3478139745308071E-01  -3.8993463954506491E-01  -6.7315035329398387E-01  -9.9148516172058088E-01  -5.2261765998730625E-01  -4.9348495446257712E-01  -7.4647967320574360E-01  -7.9068315163833558E-01  -3.4396832714936670E-01  -3.6301199249996974E-01  -3.9282121396227249E-01  -5.3457496475493249E-01  -4.0558554135381669E-01  -6.6367494471542843E-01  -5.2931163033474604E-01  -3.5768376798604445E-01  -4.1321449125583681E-01  -5.3164201013199275E-01  -6.1118203146561267E-01  -3.4414272317071504E-01  -6.7910890921759060E-01  -5.4000036656189165E-01  -1.3519909821251899E+00  -3.3969911006170361E-01  -5.1862968025252654E-01  -4.4845114243808776E-01  -4.3258735231655060E-01  -8.8182751382140778E-01  -1.0355222782301927E+00  -1.1191273608172103E+00  -1.8671800638945923E+00  -3.6490879563118939E-01  -3.7691656110736088E-01  -7.0252772902635341E-01  -8.8841168634333911E-01  -1.5199933551337164E+00  -8.8476990936612787E-01  -6.5010120098642854E-01  -3.3238353061499004E-01  -1.0350019504507013E+00  -1.4598036243495878E+00  -6.0045974185324513E-01  -6.6747101669501330E-01  -1.0626691134018107E+00  -1.6246496126145826E+00  -1.1059613051704864E+00  -8.6833766611934171E-01  -8.9508500980637906E-01  -8.3898963298210849E-01
  0.0000000000000000E+00   0.0000000000000000E+00   0.0000000000000000E+00   0.0000000000000000E+00   0.0000000000000000E+00   0.0000000000000000E+00   0.0000000000000000E+00   0.0000000000000000E+00   0.0000000000000000E+00   0.0000000000000000E+00   0.0000000000000000E+00   0.0000000000000000E+00   0.0000000000000000E+00   0.0000000000000000E+00   0.0000000000000000E+00   0.0000000000000000E+00   0.0000000000000000E+00   0.0000000000000000E+00   0.0000000000000000E+00   0.0000000000000000E+00   0.0000000000000000E+00   0.0000000000000000E+00   0.0000000000000000E+00   0.0000000000000000E+00   0.0000000000000000E+00   0.0000000000000000E+00   0.0000000000000000E+00   0.0000000000000000E+00   0.0000000000000000E+00   0.0000000000000000E+00   0.0000000000000000E+00   0.0000000000000000E+00   0.0000000000000000E+00   0.0000000000000000E+00   0.0000000000000000E+00   0.0000000000000000E+00   0.0000000000000000E+00   0.0000000000000000E+00   0.0000000000000000E+00   0.0000000000000000E+00   0.0000000000000000E+00   0.0000000000000000E+00   0.0000000000000000E+00   0.0000000000000000E+00   0.0000000000000000E+00   0.0000000000000000E+00   0.0000000000000000E+00   0.0000000000000000E+00   0.0000000000000000E+00   0.0000000000000000E+00   0.0000000000000000E+00   0.0000000000000000E+00   0.0000000000000000E+00   0.0000000000000000E+00   0.0000000000000000E+00   0.0000000000000000E+00   0.0000000000000000E+00   0.0000000000000000E+00   0.0000000000000000E+00   0.0000000000000000E+00   0.0000000000000000E+00   0.0000000000000000E+00   0.0000000000000000E+00   0.0000000000000000E+00   0.0000000000000000E+00   0.0000000000000000E+00   0.0000000000000000E+00   2.8812465835616979E-01   3.2312096103434740E-01   4.8789074190234927E-01   3.6195575330747132E-01   3.3692116849722498E-01   3.5531556867482572E-01   5.3774861031910026E-01   3.0632293829071694E-01   2.9567809395365330E-01   2.6753127400276999E-01   2.8387822600890139E-01   2.3193822204943887E-01   2.7883549802140239E-01   2.4796593775441447E-01   3.7448245654722434E-01   3.2307417319458165E-01   3.8034481736437570E-01   4.6537589784733330E-01   6.7387659952025492E-01   5.8571078017955513E-01   6.4390756989726206E-01   7.2959868956610008E-01   1.2341550984711669E+00   6.3095150714204240E-01   5.3087275427864433E-01   4.7214367420449982E-01   5.2074749342653670E-01   5.1177554917378887E-01   7.0383162831225698E-01   5.8322062082096171E-01   5.2947672140321522E-01   7.2077432473777392E-01   4.7859194586630865E-01   6.5457431547759304E-01   5.2978643925006286E-01   4.0047695096717401E-01   4.6100323052923686E-01   5.3452760924036669E-01   6.6544889181097044E-01   7.4192781388417672E-01   6.8516737827389340E-01   5.7314256169020661E-01   7.4172641986257581E-01   9.8570422452074880E-01   1.6873355578054101E+00   1.0301445321579450E+00   5.6718167261419516E-01   4.2014037959221856E-01   2.8213108562930267E-01   2.8126908206978024E-01   3.9394896461597428E-01   3.0523048019585597E-01   2.5299420494534813E-01   2.3116568456623449E-01   2.8788267382806326E-01   2.4232189622848549E-01   2.2921439680920100E-01   2.8118671766142322E-01   2.8010202289969249E-01   2.6978487776778581E-01   2.1460354267536971E-01   1.9614736640902447E-01   2.4694493480316179E-01   2.2019127566732927E-01   2.0349221101278520E-01   2.0859441067085729E-01   1.9402229580585259E-01   2.2771008236921458E-01   2.2661249102597833E-01   1.7960404048774939E-01   1.7415788770954296E-01   2.1890737745221575E-01   1.7805127381692948E-01   1.7878986302185748E-01   1.9318232840151150E-01   2.7394110089969581E-01   2.5627702175248179E-01   2.1130337494645757E-01   1.7582214929782924E-01   4.9156813630271044E-02   4.7079647472742847E-02   6.1734873893526873E-02   5.2583860987669984E-02   4.6783588320000964E-02   4.7406922015988368E-02   5.3363329639816805E-02   4.3352568623476306E-02   4.5512220172721246E-02   3.8977928695924105E-02   3.7620598975937614E-02   4.2784806369787813E-02   3.3821385970008007E-02   3.4598537261465272E-02   4.8970115412708543E-02   5.5540190684748955E-02   6.0999171603823253E-02   7.4873475889240329E-02   1.1665685937396818E-01   1.2913248833460897E-01   9.3520859453306210E-02   7.7320228421130816E-02   9.3720703557432783E-02   7.2641401322780658E-02   6.9983584588985792E-02   9.0820453065455456E-02   9.9674526852995882E-02   7.5111583609440383E-02   6.7153467879719209E-02   6.7350003788578083E-02   8.6670939457422963E-02   1.1469525938926864E-01   7.4637620968358187E-02   7.0931639575833330E-02   7.2717791774966650E-02   7.3170275693265938E-02   6.3412972728849340E-02   6.7524525643919128E-02   1.0704844488033165E-01   1.0093679666887985E-01   1.4834216802516498E-01   1.9923572769374354E-01   2.1877282658058150E-01   1.2951245336309064E-01   1.6168726471724601E-01   8.0397058735651158E-02   6.9607794972969428E-02   4.4025750135844609E-02   4.1380526735848973E-02   4.5090943929709665E-02   3.8097548692264616E-02   3.8211621462374175E-02   4.3388559646872320E-02   4.0985523925129344E-02   3.5306423733259713E-02   3.7913173953494965E-02   3.8647572893417310E-02   3.2608949846136707E-02   3.2492674137557423E-02   3.7001996261888256E-02   3.5076000335838291E-02   3.0566000583186276E-02   3.2027491944595296E-02   3.0877751814176662E-02   3.2593784657545345E-02   3.4129018609364896E-02   3.3941029787100743E-02   2.8814662660681126E-02   2.8076719604140505E-02   3.0880883477652783E-02   2.8780905145523211E-02   2.8969110742109200E-02   3.1892692503663424E-02   2.9111370221418225E-02   2.7758662036659280E-02   3.0293241573645317E-02   6.9901050250081878E-02   6.0186432143001796E-02   7.8277277344612650E-02   7.5113307484175190E-02   6.2153155164796865E-02   7.0733940100201578E-02   4.5349113650870049E-02   5.1405681257685076E-02   4.2811730650756399E-02   4.2272664969915170E-02   2.7416565679453803E-01   4.4286016860297137E-02   2.9408754780478852E-01   2.8018549429994671E-01   4.3252617223900253E-02   2.8996531895454175E-01   4.5679522433038446E-02   3.1965590133847083E-01   5.3973384123375635E-02   6.1372964534554299E-02   3.4132577951780113E-01   5.5359588009300485E-02   3.2463175783115528E-01   3.0457830866788937E-01   4.1015600630635293E-02   2.5829620199146419E-01   3.6777867870940906E-01   2.3254595432324324E-01   3.9110863791888974E-02   2.8220303353275994E-01   4.5549505504599165E-02   4.4350679292954484E-02   2.7497643130407617E-01   4.8231592310375541E-02   2.7815949035025694E-01   4.3751232651938067E-02   5.0847908476597835E-02   4.4777365800288495E-02   3.8727919816042261E-02   2.4402626472530481E-01   3.9608234710735858E-02   3.9847398525128856E-02   3.5682000231293354E-01   5.4557393814390009E-02   5.0715088366232708E-01   4.1251198707653081E-01   5.2447483957816586E-02   3.5254046900536817E-01   5.9680339048841791E-02   6.0459163548285497E-02   3.6826900777335275E-02   3.7833339316171818E-02  -1.2197111573423250E-01  -1.3443531535184786E-01  -9.1944118637490510E-02  -1.6364161395681398E-01  -7.1971187543165116E-02  -9.8486770903028292E-02  -7.0297261781444423E-02  -6.4069372265534691E-02  -6.8484968066278476E-02  -1.2678704196991394E-01  -6.1736607744043652E-02  -1.6846799887127206E-01  -3.0853126849385420E-01  -1.8019348187910272E-01  -5.4727180622272775E-02  -4.2182950520246054E-01  -1.6636373681577457E-01  -1.8543257359352242E-01  -6.5060019323703006E-02  -1.4622103428206526E-01  -8.1107943146383615E-02  -7.9667391058154430E-02  -1.0341590604153239E-01  -7.0847689416777340E-02  -8.7022455216772099E-02  -1.0699504737387731E-01  -8.0029231020975047E-02  -7.7081497547035319E-02  -8.7208596524582668E-02  -1.1786062334574135E-01  -1.6734602106083685E-01  -6.4746430879734099E-02  -2.0109495279556883E-01  -6.0372404594079117E-02  -1.5136787700447157E-01  -2.1197871989637779E-01  -1.6205257746291715E-01  -7.7312950797534072E-02  -1.0770743617023866E-01  -1.1843854914792279E-01  -8.6099175183335513E-02  -8.9176570788342166E-02  -6.4674131721829772E-02  -7.6404773179705482E-02  -1.7358021532705745E-01  -9.3756185860546543E-02  -7.7055034052654167E-02  -6.4394385760558379E-02  -1.1230645084072721E-01  -1.1894034533679987E-01  -6.5382360163098868E-02  -9.8559340619949351E-02  -1.0210768109901905E-01  -9.6041184601496576E-02  -2.4319959243908298E-01  -1.5512671386954413E-01  -8.4331471295324756E-02  -6.9531446686691603E-02  -1.5738107510928173E-01  -1.0769153982093381E-01  -7.1534824035581313E-02  -5.8052621376541644E-02  -9.1388642728856051E-02  -1.7649146265853316E-01  -7.3397148273156410E-02  -7.7515447942094945E-02  -8.0774031705611635E-02  -6.7830858074221109E-02  -1.7695717165093774E-01  -2.1463287071144524E-01  -9.8029172600869616E-02  -1.5953132582444501E-01  -1.0821061618829400E-01  -1.2678146357832001E-01  -1.7817717646113676E-01  -1.1377524986434129E-01  -9.3395263047499233E-02  -1.0655199639632039E-01  -9.6655192433754145E-02  -9.4067886310153767E-02  -9.4043639346499550E-02  -2.1031724498274940E-01  -1.9104598338670939E-01  -5.9868282036984376E-02  -1.9440661372058832E-01  -9.1658870993216943E-02  -5.9596677107511327E-02  -1.1751366535618557E-01  -9.2719843400056123E-02  -1.3349314834021764E-01  -8.1342072902615123E-02  -5.8607519927770933E-02  -5.9350472955924070E-02  -3.2857234128619378E-01  -2.2838770708443759E-01  -1.4004777173618499E-01  -1.5366784749842075E-01  -3.4338152023112178E-01  -7.2548685689235531E-02  -6.2330597600106785E-02  -5.8413432704045649E-02  -8.8181917163121612E-02  -8.3958715909881812E-02  -8.6787825108309652E-02  -1.1280377008800162E-01  -9.4930760786548968E-02  -1.2909536059945728E-01  -9.0602274805279770E-02  -1.1185982050757329E-01  -2.1870262104757679E-01  -8.0598552190373041E-02  -1.7445144607474555E-01  -7.8076275509294635E-02  -7.9970291987933956E-02  -7.2814033867617728E-02  -8.0782190395675413E-02  -9.7535222711693750E-02  -1.8560479138629191E-01  -1.0997874409544758E-01  -6.2034466447496737E-02  -7.6280501015557986E-02  -1.4738241431855606E-01  -6.4124893292242205E-02  -2.8435824325093412E-01  -1.8419887440158733E-01  -1.3326540209684568E-01  -9.6253838414017454E-02  -6.3179187114681221E-02  -2.1670280223936805E-01  -8.9988355333359485E-02  -1.1000131835520553E-01  -9.0486389192438482E-02  -2.1113044546814994E-01  -5.9357187662277829E-02  -6.6747073720312119E-02  -6.9898212530973322E-02  -1.6206846077976789E-01  -9.6486860267762584E-02  -7.4119428733522549E-02  -1.1982952637001411E-01  -6.5986307782492801E-02  -8.1680573528558814E-02  -1.0542416336353001E-01  -7.8679886139220584E-02  -1.6723867195551165E-01  -1.0146400935041827E-01  -8.2556603151891700E-02  -7.9638618140522185E-02  -9.3138297098854503E-02  -7.0547601913016234E-02  -2.7850787699864060E-01  -9.5807524050347134E-02  -7.5120312869758857E-02  -6.2625209370422305E-02  -1.5332844046236033E-01  -9.0391110948671860E-02  -7.2406250533621250E-02  -1.0365902011152892E-01  -9.7799147833959640E-02  -6.9945439917317206E-02  -2.2917501495259715E-01  -8.9547797054515751E-02  -1.9657166124765424E-01  -9.4066717518233658E-02  -5.8254484971178161E-02  -8.0299471149363685E-02  -4.1307914812088325E-01  -2.4138540482693691E-01  -7.9971757292232062E-02  -1.9308667755846934E-01  -8.4598540805088926E-02  -6.3070485468221721E-02  -1.8307725080487514E-01  -1.1548760033058503E-01  -6.0930726484288954E-02  -7.1419695492184257E-02  -1.7913263181553699E-01  -8.4074389962721069E-02  -1.6266913174473446E-01  -2.1389408532750331E-01  -6.0965042260552785E-02  -3.9640634922675777E-01  -1.2545723315496785E-01  -7.8721043175164776E-02  -1.2452653711434419E-01  -1.0154024836334538E-01  -1.0423679450107357E-01  -6.9516760768778968E-02  -1.4360291932573405E-01  -1.5723125272214222E-01  -6.6544893636678759E-02  -1.7855274596759754E-01  -1.4865052033044748E-01  -1.0302603769768029E-01  -7.0998718758735188E-02  -6.2324078386071971E-02  -1.8434110127721712E-01  -9.9787359309357726E-02  -9.3668592351270383E-02  -1.8585557094453459E-01  -1.0718227646776042E-01  -8.6823559933518465E-02  -1.1861692431841298E-01  -1.6157122478122235E-01  -7.7450915840960574E-02  -8.3090758187389549E-02  -7.6068650179061656E-02  -1.9467207708815468E-01  -1.3889417665935541E-01  -8.9465269499673955E-02  -4.6815406335298060E-01  -9.9498091565683705E-02  -1.0896880266390474E-01  -6.5031411613122800E-02  -6.4310187356805631E-02  -1.6302304637296167E-01  -1.2574810562902738E-01  -1.4529529637624378E-01  -1.1046870972667165E-01  -1.5628790030167261E-01  -7.9206784417853920E-02  -1.2707596357194029E-01  -6.6901914620075970E-02  -8.8735502769526450E-02  -6.5148687606290459E-02  -5.8595343035085304E-02  -7.8758590786820210E-02  -7.0855744978447377E-02  -7.9555576807650116E-02  -1.1948253735725997E-01  -9.5972503654916608E-02  -2.1347362567852302E-01  -1.4863127531214182E-01  -2.2711029100360966E-01  -6.6141132763579330E-02  -8.9146790518038088E-02  -1.3944870901263942E-01  -6.5070541498109938E-02  -6.8839794023857176E-02  -1.7010086365709046E-01  -6.7016576097935765E-02  -1.0402811292463296E-01  -1.4899582688308624E-01  -9.3181034024291454E-02  -1.2822300675350359E-01  -1.0089507055812724E-01  -1.3958489814672193E-01  -1.1524747507663081E-01  -1.0742941038530857E-01  -8.4410585924572470E-02  -1.6568769862145361E-01  -2.9527524974969799E-01  -1.3057471253307548E-01  -1.9934665683600428E-01  -1.0813345285352315E-01  -1.0712131959187100E-01  -8.6710720867537464E-02  -1.8876861653518257E-01  -1.3793005776457087E-01  -7.8508013424503059E-02  -1.8963745631598730E-01  -9.0811286054886559E-02  -7.7982568421780168E-02  -1.6176266555293939E-01  -7.4655127656699710E-02  -1.0758761020347909E-01  -7.3766633600776260E-02  -1.6240168944989569E-01  -8.4030506556175347E-02  -3.2837890639487344E-01  -5.5442885982522616E-02  -6.8988549018003970E-02  -9.0113220816246356E-02  -6.8761715828488543E-02  -5.9094942484073140E-02  -1.8032406602001702E-01  -1.0046032690594009E-01  -1.1886002490672326E-01  -5.8378255324759133E-02  -9.8739202214696856E-02  -1.1326325784785995E-01  -6.3276806235143576E-02  -1.5587919774452433E-01  -1.7055713692837066E-01  -1.5172822377852901E-01  -8.5969184708037910E-02  -5.9986449214543963E-02  -1.8033194201890212E-01  -2.0973208615618377E-01  -6.8486339265371426E-02  -3.0869735058530073E-01  -9.1846763121116240E-02  -5.9679508320118743E-02  -1.1830537308951630E-01  -1.2358302935771907E-01  -5.3972753310718123E-02  -7.0616117090174665E-02  -7.6950659609789807E-02  -1.0164291729673851E-01  -9.2155947562321011E-02  -1.6227508580253708E-01  -1.6231632894406392E-01  -1.6645303768530076E-01  -6.2522764401840722E-02  -6.4257518044577647E-02  -1.5231289886541990E-01  -1.0683706893425325E-01  -7.7788793422015445E-02  -7.7120653998103278E-02  -1.2178625126215703E-01  -1.3989247467303759E-01  -9.7702784337165671E-02  -1.6918794725836406E-01  -1.4106579462600993E-01  -9.6262387960845450E-02  -1.6482838025151625E-01  -7.9408443233561790E-02  -1.7202169696993114E-01  -7.2272122550096379E-02  -3.8638666725167431E-01  -8.8309722133825957E-02  -1.2908730551487196E-01  -7.5057264888997416E-02  -9.0654101632870118E-02  -9.5087049080433597E-02  -1.7966062728788371E-01  -1.1128104733315980E-01  -6.5235732611901354E-02  -1.2366184212389479E-01  -1.7600052605275895E-01  -8.7483082634814857E-02  -8.6304173304858817E-02  -1.4128070732019771E-01  -1.3951777692366310E-01  -5.7228365909806587E-02  -5.9644559879149905E-02  -6.4857360895439781E-02  -9.4060924491637582E-02  -6.7876613523296853E-02  -1.1840104532840458E-01  -9.2375297948883300E-02  -5.9587313765007088E-02  -6.9218704049943833E-02  -9.3143770858202315E-02  -9.8143359250559628E-02  -5.6563067302588636E-02  -1.2136284002445975E-01  -9.4807931592343728E-02  -2.7042972972075796E-01  -5.6121492487623249E-02  -9.1937701380666981E-02  -7.3132998715084899E-02  -7.1649420628172131E-02  -1.5273463187597960E-01  -1.8700079971282738E-01  -2.2073998612019868E-01  -4.0803365542955855E-01  -6.0026958123579104E-02  -6.1980957741687034E-02  -1.2655805195896627E-01  -1.6569461159060880E-01  -3.3189373324537080E-01  -1.6939041441604846E-01  -1.1992058063586811E-01  -5.4939491825059757E-02  -1.8637650196917480E-01  -3.0029598683775688E-01  -1.0549627650699611E-01  -1.2253708646870169E-01  -2.1054015731479128E-01  -3.4418192580994800E-01  -2.0516228369880724E-01  -1.6762429085444572E-01  -1.6390027212679290E-01  -1.5405206861831844E-01
  0.0000000000000000E+00   0.0000000000000000E+00   0.0000000000000000E+00   0.0000000000000000E+00   0.0000000000000000E+00   0.0000000000000000E+00   0.0000000000000000E+00   0.0000000000000000E+00   0.0000000000000000E+00   0.0000000000000000E+00   0.0000000000000000E+00   0.0000000000000000E+00   0.0000000000000000E+00   0.0000000000000000E+00   0.0000000000000000E+00   0.0000000000000000E+00   0.0000000000000000E+00   0.0000000000000000E+00   0.0000000000000000E+00   0.0000000000000000E+00   0.0000000000000000E+00   0.0000000000000000E+00   0.0000000000000000E+00   0.0000000000000000E+00   0.0000000000000000E+00   0.0000000000000000E+00   0.0000000000000000E+00   0.0000000000000000E+00   0.0000000000000000E+00   0.0000000000000000E+00   0.0000000000000000E+00   0.0000000000000000E+00   0.0000000000000000E+00   0.0000000000000000E+00   0.0000000000000000E+00   0.0000000000000000E+00   0.0000000000000000E+00   0.0000000000000000E+00   0.0000000000000000E+00   0.0000000000000000E+00   0.0000000000000000E+00   0.0000000000000000E+00   0.0000000000000000E+00   0.0000000000000000E+00   0.0000000000000000E+00   0.0000000000000000E+00   0.0000000000000000E+00   0.0000000000000000E+00   0.0000000000000000E+00   0.0000000000000000E+00   0.0000000000000000E+00   0.0000000000000000E+00   0.0000000000000000E+00   0.0000000000000000E+00   0.0000000000000000E+00   0.0000000000000000E+00   0.0000000000000000E+00   0.0000000000000000E+00   0.0000000000000000E+00   0.0000000000000000E+00   0.0000000000000000E+00   0.0000000000000000E+00   0.0000000000000000E+00   0.0000000000000000E+00   0.0000000000000000E+00   0.0000000000000000E+00   0.0000000000000000E+00   1.8403566898937045E+00   2.0419308784845236E+00   3.0240656348785744E+00   2.3132170188505619E+00   2.1442261739404564E+00   2.1957268609231231E+00   3.2570229815039857E+00   1.9922622549283060E+00   1.9716274602551336E+00   1.8072384896873588E+00   1.9075942037557028E+00   1.5501840340364457E+00   1.8544071217664941E+00   1.6591727291031331E+00   2.3110816913513355E+00   1.9592389865910429E+00   2.2145246457618351E+00   2.6069567470099746E+00   3.6458560954584205E+00   3.3096138983523389E+00   3.4723944163207596E+00   3.6343615605534310E+00   5.5257310489534364E+00   3.6234780699310396E+00   3.3058897901849846E+00   3.0954071321826171E+00   3.5505872853802645E+00   3.5848451557581829E+00   3.7052177023415562E+00   3.0688309325045853E+00   2.7910844373916879E+00   3.7745731636274682E+00   2.6899544564206410E+00   3.7851334959890268E+00   2.8856079746295009E+00   2.2276359793538925E+00   2.5089257590064520E+00   2.8287448725140192E+00   3.6477590236081503E+00   3.7160645540397415E+00   3.4368639512813899E+00   3.0439759254651673E+00   4.0949554062857656E+00   4.4797914883523209E+00   6.6444544036583482E+00   4.8709577464527287E+00   3.0865379458664832E+00   2.3790552247413430E+00   1.9570449497875984E+00   1.9247304180955436E+00   2.7049564179619328E+00   2.0641492652783944E+00   1.6981085078807723E+00   1.5709814732569356E+00   1.9682444520894113E+00   1.6055854666567828E+00   1.5166005806840088E+00   1.8735373420970922E+00   1.8372023220594509E+00   1.8357492411156562E+00   1.4738409234299918E+00   1.3437272629110972E+00   1.7027916663182141E+00   1.5132868938620030E+00   1.4039411188181392E+00   1.4399864382179968E+00   1.3355273528182638E+00   1.5695895861258615E+00   1.5383033674060116E+00   1.2183991755894037E+00   1.1820537463418974E+00   1.4849816712668142E+00   1.1986196884012346E+00   1.2039259085773151E+00   1.2968437451454058E+00   1.8243202919404398E+00   1.7290414359568558E+00   1.4366735925144862E+00   1.1958116308513718E+00   3.1097344251692849E-01   3.0410526062432752E-01   3.9383868787980325E-01   3.4149200082541431E-01   3.0403364949233197E-01   3.1681283006982636E-01   3.5873943070615461E-01   2.9721250038385061E-01   3.0726415088307707E-01   2.6276928908660668E-01   2.5005911548920684E-01   2.8397554834044825E-01   2.2698087283609023E-01   2.3248638652508727E-01   3.0647394651674925E-01   3.3592723673761310E-01   3.5329906535231825E-01   4.3961013622931627E-01   6.2271797365207460E-01   7.2682604292680442E-01   5.4429497296059770E-01   4.8103955275261318E-01   5.9756916786404479E-01   4.6868431327481008E-01   4.7191580639995995E-01   6.5091096661014813E-01   6.5475713552772907E-01   5.3083966510785530E-01   4.8333831460243859E-01   4.6021067723463349E-01   4.7923424879015053E-01   5.8158448236478633E-01   4.2416609000331634E-01   4.0605747001467785E-01   4.3377899866385455E-01   4.0419683829139719E-01   3.5697740353926244E-01   3.7783690038714263E-01   5.2913950680610067E-01   5.3467607954482499E-01   7.3864145307599660E-01   7.8418081765253578E-01   1.0387967957562279E+00   6.9398297510272844E-01   7.5930705971256685E-01   4.3300210609567735E-01   4.0087674320127720E-01   3.0930321982055781E-01   2.8023816844521615E-01   3.0128372776610102E-01   2.5364290902978798E-01   2.5123387209236214E-01   2.8265956290275901E-01   2.7736366123487483E-01   2.4473337819646354E-01   2.5788629211386738E-01   2.6749536413465380E-01   2.2668377795534475E-01   2.2290943019516568E-01   2.5372402446765541E-01   2.4439363295112948E-01   2.1138599842052902E-01   2.1879450536797102E-01   2.1258378567350908E-01   2.2638880879524009E-01   2.3409692433928772E-01   2.2889425270033587E-01   1.9655454422016677E-01   1.8912528212245858E-01   2.0658944722443531E-01   1.9500413514360435E-01   1.9434931588066301E-01   2.1694931908805798E-01   1.9919038931560645E-01   1.8869260775016844E-01   2.0497211150057287E-01   3.8420322343100338E-01   3.4199217179640384E-01   4.2117935626281994E-01   4.1472763807437679E-01   3.5825313451012325E-01   4.0003227220685017E-01   3.1203680835143333E-01   3.5885383435584323E-01   2.8035610592266225E-01   2.7701254821184385E-01   1.7901447367517305E+00   2.9166399655872810E-01   1.9365545929137626E+00   1.8597336437372214E+00   2.8651608072558027E-01   1.9522991464733332E+00   3.0939568093177433E-01   2.1753911211082335E+00   3.7386492137847016E-01   4.2039973334652680E-01   2.3052043315513884E+00   3.6542701644545095E-01   2.1515238775561247E+00   1.9502193784242754E+00   2.6559837207632192E-01   1.6349636118950595E+00   2.2915458866946201E+00   1.4837502818157762E+00   2.4775966891823592E-01   1.7330795110813377E+00   2.8075295985073445E-01   2.7612950398021141E-01   1.6770804197723217E+00   2.9030965674046066E-01   1.6977511677260275E+00   2.7075056997136859E-01   3.0714422986064732E-01   2.7306590385415302E-01   2.4175727551622878E-01   1.5077846457091306E+00   2.4438842460870891E-01   2.4671893794106659E-01   2.1069151097737251E+00   3.3048468091690680E-01   2.9289742096678797E+00   2.4486530744580182E+00   3.1744463252276373E-01   2.1020067535887810E+00   3.6047101821911615E-01   3.5802965819534471E-01   2.3567546189619321E-01   2.4346473396482057E-01  -7.5600835295894786E-01  -8.1424651678214777E-01  -5.7288400005646667E-01  -9.4627267315734376E-01  -4.9206437087503785E-01  -6.7623553639456901E-01  -4.6838792330641960E-01  -4.3226092884556644E-01  -4.5607837044522792E-01  -7.3224112372750305E-01  -4.2570022730118884E-01  -9.1146073841750042E-01  -1.3814154467814586E+00  -9.4364263136208015E-01  -3.7124771266206408E-01  -1.6610994540517774E+00  -9.1194424419008668E-01  -1.0237392074728597E+00  -4.4845416396588433E-01  -1.0242376557633563E+00  -5.4502608683336384E-01  -5.2983147758007287E-01  -6.6091889231277101E-01  -4.7405151261360917E-01  -5.5720600643006701E-01  -6.6030957293056991E-01  -5.2491565898803916E-01  -5.2450051955794308E-01  -5.8975639256670276E-01  -6.9961538652864674E-01  -9.4560411933988564E-01  -4.3951535566403016E-01  -1.0586343040840545E+00  -4.1047819003784958E-01  -8.2446078573859882E-01  -1.0617303826361735E+00  -8.8187077477392217E-01  -5.1672941504978898E-01  -6.8064633325875568E-01  -7.3190849805612168E-01  -5.4499058431288128E-01  -6.0240907762057028E-01  -4.4517607807882881E-01  -5.0553327289414784E-01  -1.1835170115615616E+00  -6.4157509322443096E-01  -5.2365929848362680E-01  -4.3228302745630554E-01  -7.1473835487037707E-01  -7.0230653616061367E-01  -4.4790836261608180E-01  -6.5720903723915403E-01  -6.6408760984124937E-01  -6.1344994282865606E-01  -1.2114526245911605E+00  -8.6899226057903656E-01  -5.6603677999533708E-01  -4.7999527812016102E-01  -1.0318026694592248E+00  -6.5308100144012071E-01  -4.9128214854617303E-01  -3.9401787724817045E-01  -5.9671538635103272E-01  -9.3035804473328543E-01  -5.0442931088648524E-01  -4.9458424836326209E-01  -5.3519562456924130E-01  -4.6798118700448293E-01  -1.1019623557533471E+00  -1.1574522272900516E+00  -6.4551800704819928E-01  -8.9665599146609054E-01  -7.1717473302340851E-01  -7.3817464809762956E-01  -9.4292035286524045E-01  -7.6840122128110655E-01  -6.1991182781363252E-01  -7.2513039340167840E-01  -6.5076685597133932E-01  -5.7769444947708337E-01  -6.5234779616829841E-01  -1.2078270833708442E+00  -1.0146526807826732E+00  -4.0613488426309324E-01  -1.0229426108186697E+00  -5.5902720379437509E-01  -4.0130898114792080E-01  -7.0066971716456949E-01  -5.6591717255761176E-01  -7.4254914019475260E-01  -5.0259482146132228E-01  -3.9860479296361928E-01  -3.9954024952071576E-01  -1.4932705102578041E+00  -1.1456139496759929E+00  -7.9302239922738726E-01  -8.3630901056526352E-01  -1.6236530940741578E+00  -4.9853775961790031E-01  -4.2390146299049564E-01  -3.9769050743396617E-01  -5.9007449919356858E-01  -5.4856046876279030E-01  -5.5273055803763271E-01  -6.7745544341289354E-01  -5.7384651913739437E-01  -7.2366638945168482E-01  -5.5262907461303756E-01  -6.9048153484111774E-01  -1.1235093755196639E+00  -5.4454364859555171E-01  -9.3815844490733602E-01  -5.1272487955733315E-01  -4.9358662568809220E-01  -4.8372025772797922E-01  -5.4236971648146692E-01  -6.1906286456105453E-01  -1.0291538179748387E+00  -6.6578500297611476E-01  -4.1710552068577417E-01  -4.8956011168423347E-01  -8.3857933661802186E-01  -4.3214137797406199E-01  -1.4620752799505465E+00  -1.1655320162789906E+00  -8.0904020348783612E-01  -6.2567156705317295E-01  -4.3519195465357213E-01  -1.1127713359362870E+00  -6.1149252015878142E-01  -7.2690098979578988E-01  -5.6087478558762860E-01  -1.0965330052369573E+00  -4.0322910990882282E-01  -4.4606214847449432E-01  -4.6894760170552635E-01  -8.6987825102781591E-01  -6.6135845680097427E-01  -5.0551117527875755E-01  -8.1679282752964744E-01  -4.5353762016910787E-01  -5.1920592280933764E-01  -6.7030630572348593E-01  -5.2078938852101919E-01  -1.0709479886163318E+00  -6.8651644954877022E-01  -5.5043790605951337E-01  -5.2252719178495644E-01  -6.2958748618506077E-01  -4.8586811580928985E-01  -1.3084114064994912E+00  -6.3320501303648580E-01  -5.1263605879856688E-01  -4.2499437779015453E-01  -9.0190034009495934E-01  -6.1026713013802647E-01  -4.9744838294418647E-01  -6.6228572435804400E-01  -6.2905341008993743E-01  -4.8588659364012676E-01  -1.1863539976828206E+00  -5.8803700201168008E-01  -1.0088138011425083E+00  -6.4774213044753337E-01  -3.9390665311206752E-01  -4.9678380829951357E-01  -1.6139654794260210E+00  -1.3681781170489278E+00  -5.4242093913539680E-01  -1.1569665328800747E+00  -5.7262327547271508E-01  -4.2631963117763577E-01  -1.0224879302587391E+00  -7.2223883644922293E-01  -4.2075364963833545E-01  -4.7697928144845753E-01  -9.3930501457555526E-01  -5.4197486112015458E-01  -9.0057682811740603E-01  -1.0612606271696432E+00  -4.0870907058827183E-01  -1.6191443512629531E+00  -7.2755784118683831E-01  -4.8978610652876076E-01  -7.0266851316520162E-01  -6.3197346052271097E-01  -6.7726349741467340E-01  -4.6584775548722474E-01  -7.8877364597898658E-01  -9.0838062696193644E-01  -4.5009452434649622E-01  -1.2584319294338231E+00  -8.1583689042304497E-01  -6.8010411522416447E-01  -4.9055374808108676E-01  -4.3036922275514161E-01  -9.9910349553917177E-01  -6.9490773702237296E-01  -6.2886243391120888E-01  -9.7630904476093061E-01  -6.8957391105562826E-01  -5.6816543692972132E-01  -7.0200997110042518E-01  -8.7324562703902997E-01  -5.1493343658764557E-01  -5.5197724448093122E-01  -5.2527376924932068E-01  -1.1281217351044954E+00  -8.3648650367133270E-01  -5.6131764355646818E-01  -1.7524080797910002E+00  -6.8395178894681830E-01  -6.5615790526954432E-01  -4.4796531857950644E-01  -4.4049261617535501E-01  -8.9488838580582508E-01  -7.7509422749329460E-01  -9.7165284869164159E-01  -7.4901823090510855E-01  -1.0846822376758203E+00  -5.3328737528614323E-01  -7.7680197271023033E-01  -4.5984707270175690E-01  -5.8810696495606518E-01  -4.5100362578886199E-01  -3.9357642895747535E-01  -5.2500070831657641E-01  -4.8502174231642431E-01  -5.3314396249595486E-01  -7.6166037273111931E-01  -6.4085010007050458E-01  -1.1852774877355219E+00  -1.0468353096277736E+00  -1.2161940692348454E+00  -4.5865910121080056E-01  -5.4927766585943494E-01  -9.9254877484305259E-01  -4.4348608702141529E-01  -4.5760806958565325E-01  -9.8108359381320709E-01  -4.6194377844770745E-01  -6.9741039496766044E-01  -9.6689109997570977E-01  -5.7824243342783432E-01  -7.3732847160483628E-01  -6.1554707280261201E-01  -9.6375904755220265E-01  -7.2280119684913446E-01  -6.5790623796890002E-01  -5.6829263262890262E-01  -1.1071644662233773E+00  -1.3503794388713100E+00  -7.9443355859351594E-01  -1.0461795875820676E+00  -6.6750961817793342E-01  -6.8327258776849797E-01  -5.5476358871118181E-01  -1.0228990742603479E+00  -7.6068384451207505E-01  -5.1691876794783598E-01  -1.2633105799144995E+00  -5.8076507823723100E-01  -4.9523520493366241E-01  -1.0067205791742955E+00  -5.1005031008015478E-01  -7.4076977796193144E-01  -4.9333549665780180E-01  -9.1253666894456420E-01  -5.5245217886809361E-01  -1.4283969327477619E+00  -3.7611286458090232E-01  -4.6038911698263568E-01  -6.3022822684833146E-01  -4.7454949336133789E-01  -4.0097175244058786E-01  -9.4518517308554939E-01  -6.6150457564837206E-01  -7.1468776255782973E-01  -3.9867411496175253E-01  -5.9843985931584254E-01  -6.7797981825845632E-01  -4.3513945775382906E-01  -8.4125980295959368E-01  -9.1662991949688366E-01  -8.3303096929956644E-01  -5.7940055029636828E-01  -4.0654461523232810E-01  -9.4324434300236060E-01  -1.0801565317858060E+00  -4.6953986102762191E-01  -1.4885221257107526E+00  -6.3355394151168010E-01  -4.0331240870306728E-01  -7.0191629925064702E-01  -7.2038648729110000E-01  -3.6609790244607415E-01  -4.7027109024923508E-01  -5.2334124086108136E-01  -6.4584546343822868E-01  -5.6729000107084471E-01  -9.2689221414016998E-01  -9.3977556307746513E-01  -8.9132607294163035E-01  -4.3052431691176996E-01  -4.3262440138382746E-01  -8.4308016359743687E-01  -7.0985122301327053E-01  -5.1705177630413657E-01  -5.2450273231053712E-01  -7.1676852898169185E-01  -8.0016013834066657E-01  -6.6983082377189285E-01  -9.1989707633431839E-01  -7.9780353024858019E-01  -6.3979430323654296E-01  -8.9993138420502705E-01  -5.2827447447586195E-01  -9.2774974986422587E-01  -4.9388481107951854E-01  -1.6003700099968559E+00  -5.9701190019992745E-01  -7.3974520494148122E-01  -4.7983523007042295E-01  -5.6683272637210913E-01  -6.3537282491845681E-01  -9.4168849481230699E-01  -7.4390999559226523E-01  -4.3987994737129693E-01  -7.1735249959904290E-01  -9.5814628331523100E-01  -5.9686573301572721E-01  -5.2987774470592441E-01  -7.8277858098778186E-01  -7.9862771531901788E-01  -3.8541130059749185E-01  -4.0557044352175758E-01  -4.4073912749343180E-01  -6.0724099496348671E-01  -4.5270148728380960E-01  -7.3749104181951242E-01  -5.6340120112617642E-01  -4.0116998614705041E-01  -4.6089172927847255E-01  -5.6981048700329995E-01  -6.7404663027101086E-01  -3.8456043668134865E-01  -7.5310015061788016E-01  -6.2121088053676887E-01  -1.2960102134055029E+00  -3.8078250006346570E-01  -5.7336889997333018E-01  -4.9937342135056983E-01  -4.7682446030825937E-01  -8.6459284581165929E-01  -1.0227652700013430E+00  -1.1011345982207967E+00  -1.9211647721404377E+00  -4.0816483583660562E-01  -4.2723115511664445E-01  -7.3132983609329139E-01  -9.3606724392564933E-01  -1.5560518285358891E+00  -9.1571909795690820E-01  -7.1153737885278046E-01  -3.7271523073398888E-01  -1.0254635217616552E+00  -1.3603731119128435E+00  -7.1315561788807902E-01  -7.2144969983891105E-01  -1.0561452194893979E+00  -1.5720271864691535E+00  -1.0756843714609812E+00  -9.1613691447899959E-01  -8.9073290647758097E-01  -8.3578420349345128E-01
[truncated: 6,538,676 more chars]
