# Supplementary material for: Intermolecular Interactions in G Protein-Coupled Receptor Allosteric Sites at the Membrane Interface from Molecular Dynamics Simulations and Quantum Chemical Calculations
Source: J Chem Inf Model. 2022 Sep 30;62(19):4736–47. doi: 10.1021/acs.jcim.2c00788 (PMC9554917; doi:10.1021/acs.jcim.2c00788)
Supplement: Supplementary file 3 — ci2c00788_si_003.zip [file ci2c00788_si_003.zip › quantum_chemical_coordiates_inputs/GCGR_5ee7/fsapt/fragA.dat]

   => Geometry <=

   1    C     -26.775      -3.145     -31.345
   2    H     -27.745      -3.609     -31.109
   3    H     -26.002      -3.609     -30.720
   4    H     -26.823      -2.068     -31.115
   5    O     -26.405      -3.379     -32.681
   6    H     -25.833      -3.758     -35.101
   7    C     -26.759      -3.195     -34.980
   8    C     -27.202      -2.917     -33.658
   9    C     -28.380      -2.219     -33.459
  10    H     -28.742      -2.007     -32.452
  11    C     -29.120      -1.737     -34.572
  12    C     -28.652      -1.979     -35.899
  13    C     -27.465      -2.748     -36.063
  14    H     -27.103      -2.968     -37.070
  15    H     -30.692      -0.787     -33.412
  16    C     -30.309      -0.975     -34.419
  17    C     -30.971      -0.457     -35.507
  18    H     -31.877       0.137     -35.368
  19    C     -30.507      -0.686     -36.830
  20    C     -29.366      -1.451     -37.001
  21    H     -28.998      -1.672     -38.004
  22    C     -29.456       1.155     -39.127
  23    H     -28.740       0.402     -38.775
  24    N     -30.792       0.588     -38.996
  25    C     -31.288      -0.153     -37.959
  26    C     -32.647      -0.283     -38.207
  27    H     -33.353      -0.856     -37.610
  28    C     -32.870       0.405     -39.423
  29    N     -31.733       0.937     -39.865
  30    C     -34.099       0.540     -40.215
  31    C     -34.042       1.161     -41.471
  32    H     -33.092       1.550     -41.835
  33   Cl     -35.112       2.027     -43.792
  34   Cl     -37.967      -0.461     -39.965
  35    C     -35.194       1.265     -42.240
  36    H     -37.316       0.855     -42.408
  37    C     -36.419       0.769     -41.796
  38    C     -36.459       0.160     -40.546
  39    H     -35.398      -0.445     -38.779
  40    C     -35.321       0.040     -39.752
  41    C     -29.122       1.457     -40.580
  42    H     -29.744       2.272     -40.973
  43    H     -29.282       0.566     -41.204
  44    H     -28.061       1.728     -40.633
  45    C     -29.279       2.371     -38.245
  46    C     -30.303       3.289     -37.985
  47    H     -31.289       3.134     -38.430
  48    C     -28.014       2.597     -37.701
  49    H     -27.214       1.890     -37.911
  50    H     -26.776       3.822     -36.466
  51    C     -27.775       3.689     -36.883
  52    C     -28.804       4.590     -36.587
  53    C     -30.069       4.385     -37.156
  54    H     -30.863       5.100     -36.932
  55    H     -26.607       5.487     -35.607
  56    C     -28.630       5.679     -35.583
  57    O     -29.645       6.220     -35.077
  58    N     -27.398       5.977     -35.185
  59    C     -27.079       6.970     -34.169
  60    H     -27.765       7.818     -34.277
  61    H     -26.055       7.319     -34.358
  62    C     -27.147       6.460     -32.732
  63    H     -26.784       5.415     -32.689
  64    H     -28.172       6.523     -32.329
  65    C     -26.258       7.236     -31.743
  66    O     -25.193       7.690     -32.179
  67    O     -26.679       7.302     -30.549
  68    C     -25.015      -0.255     -28.425
  69    C     -25.415       0.713     -29.534
  70    O     -25.614       0.318     -30.681
  71    N     -25.582       1.992     -29.171
  72    C     -25.941       2.990     -30.157
  73    C     -24.843       3.153     -31.219
  74    O     -25.141       3.297     -32.400
  75    C     -26.288       4.297     -29.488
  76    C     -27.646       4.251     -28.810
  77    C     -27.934       5.571     -28.122
  78    N     -27.032       5.799     -27.018
  79    C     -26.063       6.731     -26.935
  80    N     -25.674       7.469     -27.952
  81    N     -25.465       6.913     -25.735
  82    N     -23.572       3.094     -30.782
  83    C     -22.476       3.150     -31.719
  84    C     -22.942      -0.445     -32.830
  85    C     -24.005      -0.281     -33.911
  86    O     -23.808      -0.707     -35.045
  87    N     -25.142       0.344     -33.574
  88    C     -26.168       0.559     -34.571
  89    C     -25.543       1.030     -35.891
  90    O     -25.832       0.509     -36.960
  91    C     -27.176       1.635     -34.154
  92    C     -28.032       1.382     -32.918
  93    C     -28.722       2.662     -32.441
  94    C     -29.603       3.315     -33.489
  95    N     -30.029       4.684     -33.084
  96    N     -24.768       2.129     -35.785
  97    C     -24.208       2.795     -36.940
  98    C     -23.081       1.993     -37.594
  99    O     -23.041       1.821     -38.806
 100    C     -23.769       4.200     -36.568
 101    O     -24.901       4.955     -36.253
 102    N     -22.139       1.523     -36.762
 103    C     -20.967       0.854     -37.281
 104    C     -22.601      -2.551     -37.761
 105    C     -23.596      -2.564     -38.919
 106    O     -23.857      -3.615     -39.474
 107    N     -24.100      -1.362     -39.306
 108    C     -24.784      -1.220     -40.561
 109    C     -24.041      -0.389     -41.600
 110    O     -24.593      -0.134     -42.660
 111    C     -26.245      -0.780     -40.435
 112    O     -26.384       0.365     -39.636
 113    C     -27.113      -1.932     -39.961
 114    N     -22.752      -0.089     -41.334
 115    C     -22.030       0.766     -42.232
 116    C     -28.658      11.018     -35.041
 117    C     -27.968      10.492     -33.774
 118    O     -28.454       9.555     -33.152
 119    N     -26.829      11.113     -33.399
 120    C     -26.196      10.756     -32.155
 121    C     -26.810      11.553     -30.992
 122    O     -26.958      12.761     -31.009
 123    C     -24.679      10.969     -32.178
 124    C     -24.133      10.733     -30.780
 125    O     -23.978      11.677     -30.009
 126    N     -23.943       9.456     -30.414
 127    N     -27.120      10.777     -29.929
 128    C     -27.809      11.239     -28.746
 129    C     -27.077      12.218     -27.838
 130    O     -27.737      12.832     -27.012
 131    C     -28.186       9.953     -27.987
 132    C     -28.490      10.031     -26.500
 133    C     -28.827       8.631     -25.970
 134    C     -28.359       8.468     -24.542
 135    N     -28.753       7.136     -23.967
 136    N     -25.746      12.296     -27.970
 137    C     -24.941      13.205     -27.192
 138    C     -24.517      14.464     -27.968
 139    O     -23.751      15.259     -27.445
 140    C     -23.700      12.481     -26.664
 141    C     -24.006      11.388     -25.650
 142    C     -24.524      10.049     -26.154
 143    O     -24.098       9.559     -27.224
 144    O     -25.326       9.438     -25.375
 145    N     -25.037      14.613     -29.202
 146    C     -24.624      15.680     -30.072
 147    H     -24.654      -1.159     -28.939
 148    H     -25.387       2.276     -28.212
 149    H     -26.802       2.614     -30.724
 150    H     -26.287       5.111     -30.226
 151    H     -25.495       4.546     -28.763
 152    H     -27.715       3.426     -28.079
 153    H     -28.430       4.054     -29.561
 154    H     -28.963       5.582     -27.725
 155    H     -27.841       6.391     -28.850
 156    H     -27.195       5.237     -26.183
 157    H     -25.007       8.254     -27.718
 158    H     -26.029       7.379     -28.929
 159    H     -25.281       7.982     -25.532
 160    H     -25.875       6.366     -24.986
 161    H     -23.373       3.056     -29.780
 162    H     -22.639       3.998     -32.402
 163    H     -22.011      -0.616     -33.395
 164    H     -25.305       0.609     -32.602
 165    H     -26.677      -0.384     -34.812
 166    H     -27.828       1.788     -35.028
 167    H     -26.620       2.572     -33.999
 168    H     -27.418       1.000     -32.087
 169    H     -28.782       0.609     -33.133
 170    H     -27.936       3.393     -32.182
 171    H     -29.300       2.464     -31.522
 172    H     -30.500       2.728     -33.731
 173    H     -29.049       3.433     -34.427
 174    H     -30.085       5.361     -33.955
 175    H     -30.888       4.705     -32.533
 176    H     -29.288       5.127     -32.522
 177    H     -24.545       2.484     -34.858
 178    H     -24.979       2.858     -37.724
 179    H     -23.213       4.631     -37.420
 180    H     -23.060       4.149     -35.718
 181    H     -24.686       5.919     -36.309
 182    H     -22.282       1.617     -35.757
 183    H     -20.498       1.485     -38.045
 184    H     -21.701      -2.997     -38.215
 185    H     -23.886      -0.532     -38.761
 186    H     -24.789      -2.235     -40.993
 187    H     -26.551      -0.482     -41.449
 188    H     -26.094       0.184     -38.726
 189    H     -28.172      -1.634     -39.951
 190    H     -27.005      -2.803     -40.621
 191    H     -26.820      -2.243     -38.945
 192    H     -22.394      -0.248     -40.397
 193    H     -22.560       0.700     -43.192
 194    H     -29.460      11.675     -34.667
 195    H     -26.540      11.990     -33.834
 196    H     -26.399       9.692     -31.997
 197    H     -24.455      12.007     -32.459
 198    H     -23.745       9.314     -29.426
 199    H     -24.267       8.687     -31.023
 200    H     -27.034       9.772     -30.057
 201    H     -28.718      11.793     -29.034
 202    H     -27.330       9.269     -28.088
 203    H     -29.024       9.474     -28.523
 204    H     -29.297      10.747     -26.284
 205    H     -27.599      10.407     -25.975
 206    H     -28.323       7.872     -26.587
 207    H     -29.911       8.428     -26.055
 208    H     -28.800       9.230     -23.882
 209    H     -27.263       8.564     -24.486
 210    H     -28.467       7.061     -22.986
 211    H     -29.772       7.028     -23.989
 212    H     -28.372       6.261     -24.424
 213    H     -25.253      11.785     -28.708
 214    H     -25.569      13.555     -26.357
 215    H     -23.057      13.248     -26.209
 216    H     -23.154      12.054     -27.521
 217    H     -24.705      11.743     -24.877
 218    H     -23.075      11.127     -25.117
 219    H     -25.599      13.869     -29.605
 220    H     -25.491      16.238     -30.463
 221    H     -23.985      16.360     -29.493
 222    H     -24.053      15.290     -30.931
 223    H     -21.260      -0.098     -37.725
 224    H     -20.260       0.679     -36.470
 225    H     -22.389      -1.519     -37.482
 226    H     -22.965      -3.205     -36.968
 227    H     -21.015       0.389     -42.353
 228    H     -22.071       1.792     -41.867
 229    H     -27.948      11.608     -35.620
 230    H     -29.099      10.182     -35.584
 231    H     -24.214      10.280     -32.883
 232    H     -25.851      -1.242     -26.706
 233    C     -26.212      -0.592     -27.517
 234    H     -26.547       0.338     -27.029
 235    C     -27.385      -1.245     -28.191
 236    C     -27.721      -2.570     -27.887
 237    H     -27.104      -3.123     -27.174
 238    C     -28.864      -3.164     -28.423
 239    H     -29.124      -4.188     -28.145
 240    C     -29.673      -2.450     -29.306
 241    H     -30.567      -2.914     -29.731
 242    H     -29.986      -0.557     -30.297
 243    C     -29.348      -1.131     -29.620
 244    H     -28.030       0.529     -29.243
 245    C     -28.227      -0.527     -29.052
 246    N     -23.972       0.270     -27.588
 247    H     -24.230       0.668     -26.690
 248    C     -22.729       0.461     -28.053
 249    O     -22.381       0.145     -29.184
 250    C     -21.738       1.077     -27.073
 251    H     -21.011       1.580     -27.733
 252    C     -21.132       3.296     -31.008
 253    H     -20.981       2.412     -30.365
 254    H     -21.194       4.170     -30.336
 255    C     -19.937       3.455     -31.955
 256    H     -19.910       2.590     -32.642
 257    C     -20.027       4.723     -32.800
 258    H     -20.063       5.619     -32.158
 259    H     -20.918       4.728     -33.446
 260    H     -19.151       4.814     -33.461
 261    H     -18.617       4.295     -30.464
 262    C     -18.638       3.443     -31.161
 263    H     -17.766       3.528     -31.827
 264    H     -18.525       2.528     -30.559
 265    C     -22.490       1.921     -32.626
 266    H     -22.907       0.699     -31.031
 267    O     -22.210       2.005     -33.828
 268    N     -22.805       0.758     -32.046
 269    H     -22.428      -1.790     -31.215
 270    C     -23.232      -1.650     -31.951
 271    H     -24.181      -1.511     -31.414
 272    H     -23.307      -2.547     -32.578
 273    H     -21.235       0.283     -26.522
 274    H     -22.250       1.825     -26.467

   => Fragments <=

   lig_int:   1   2   3   4   5   6   7   8   9  10  11  12  13  14  15  16  17  18  19  20  21  22  23  24  25  26  27  28  29  30  31  32  33  34  35  36  37  38  39  40  41  42  43  44  45  46  47  48  49  50  51  52  53  54  55  56  57  58  59  60  61  62  63  64  65  66  67 
  lig_rest: 

   => Links <=


   => Orbitals <=

   lig_int:   1   2   3   4   5   6   7   8   9  10  11  12  13  14  15  16  17  18  19  20  21  22  23  24  25  26  27  28  29  30  31  32  33  34  35  36  37  38  39  40  41  42  43  44  45  46  47  48  49  50  51  52  53  54  55  56  57  58  59  60  61  62  63  64  65  66  67  68  69  70  71  72  73  74  75  76  77  78  79  80  81  82  83  84  85  86  87  88  89  90  91  92  93  94  95  96  97  98  99 100 101 102 103 104 105 106 107 108 109 110 111 112 113 114 115 116 117 118 119 120 121 122 123 124 125 126 127 128 129 130 131 132 133 134 135 136 137 138 139 140 141 142 143 144 145 146 147 148 149 150 151 152 153 
  lig_rest: 

   =>  Nuclear Weights <=

   lig_int:   1 (      6.000)   2 (      1.000)   3 (      1.000)   4 (      1.000)   5 (      8.000)   6 (      1.000)   7 (      6.000)   8 (      6.000)   9 (      6.000)  10 (      1.000)  11 (      6.000)  12 (      6.000)  13 (      6.000)  14 (      1.000)  15 (      1.000)  16 (      6.000)  17 (      6.000)  18 (      1.000)  19 (      6.000)  20 (      6.000)  21 (      1.000)  22 (      6.000)  23 (      1.000)  24 (      7.000)  25 (      6.000)  26 (      6.000)  27 (      1.000)  28 (      6.000)  29 (      7.000)  30 (      6.000)  31 (      6.000)  32 (      1.000)  33 (     17.000)  34 (     17.000)  35 (      6.000)  36 (      1.000)  37 (      6.000)  38 (      6.000)  39 (      1.000)  40 (      6.000)  41 (      6.000)  42 (      1.000)  43 (      1.000)  44 (      1.000)  45 (      6.000)  46 (      6.000)  47 (      1.000)  48 (      6.000)  49 (      1.000)  50 (      1.000)  51 (      6.000)  52 (      6.000)  53 (      6.000)  54 (      1.000)  55 (      1.000)  56 (      6.000)  57 (      8.000)  58 (      7.000)  59 (      6.000)  60 (      1.000)  61 (      1.000)  62 (      6.000)  63 (      1.000)  64 (      1.000)  65 (      6.000)  66 (      8.000)  67 (      8.000) 
  lig_rest: 

  => Charges <=

   lig_int: Z =     305.000, Y =     306.000, Q =      -1.000
  lig_rest: Z =       0.000, Y =       0.000, Q =       0.000

   => Orbital Check (Loss in Docc) <=

    Fragment: lig_int:
       1:       0.000
       2:       0.000
       3:       0.000
       4:       0.000
       5:       0.000
       6:       0.000
       7:       0.000
       8:       0.000
       9:       0.000
      10:       0.000
      11:       0.000
      12:       0.000
      13:       0.000
      14:       0.000
      15:       0.000
      16:       0.000
      17:       0.000
      18:       0.000
      19:       0.000
      20:       0.000
      21:       0.000
      22:       0.000
      23:       0.000
      24:       0.000
      25:       0.000
      26:       0.000
      27:       0.000
      28:       0.000
      29:       0.000
      30:       0.000
      31:       0.000
      32:       0.000
      33:       0.000
      34:       0.000
      35:       0.000
      36:       0.000
      37:       0.000
      38:       0.000
      39:       0.000
      40:       0.000
      41:       0.000
      42:       0.000
      43:       0.000
      44:       0.000
      45:       0.000
      46:       0.000
      47:       0.000
      48:       0.000
      49:       0.000
      50:       0.000
      51:       0.022
      52:       0.001
      53:       0.000
      54:       0.000
      55:       0.000
      56:       0.000
      57:       0.001
      58:       0.000
      59:       0.002
      60:       0.000
      61:       0.000
      62:       0.000
      63:       0.000
      64:       0.001
      65:       0.001
      66:       0.004
      67:       0.000
      68:       0.000
      69:       0.000
      70:       0.000
      71:       0.001
      72:       0.001
      73:       0.000
      74:       0.000
      75:       0.000
      76:       0.000
      77:       0.000
      78:       0.000
      79:       0.000
      80:       0.000
      81:       0.000
      82:       0.001
      83:       0.000
      84:       0.000
      85:       0.000
      86:       0.000
      87:       0.000
      88:       0.000
      89:       0.000
      90:       0.000
      91:       0.000
      92:       0.001
      93:       0.000
      94:       0.002
      95:       0.000
      96:       0.023
      97:       0.000
      98:       0.000
      99:       0.000
     100:       0.000
     101:       0.000
     102:       0.000
     103:       0.000
     104:       0.000
     105:       0.000
     106:       0.009
     107:       0.000
     108:       0.000
     109:       0.002
     110:       0.000
     111:       0.000
     112:       0.001
     113:       0.029
     114:       0.000
     115:       0.000
     116:       0.000
     117:       0.001
     118:       0.000
     119:       0.000
     120:       0.000
     121:       0.000
     122:       0.000
     123:       0.000
     124:       0.000
     125:       0.000
     126:       0.000
     127:       0.000
     128:       0.000
     129:       0.002
     130:       0.000
     131:       0.001
     132:       0.005
     133:       0.001
     134:       0.001
     135:       0.000
     136:       0.001
     137:       0.004
     138:       0.001
     139:       0.000
     140:       0.000
     141:       0.000
     142:       0.024
     143:       0.008
     144:       0.001
     145:       0.000
     146:       0.001
     147:       0.000
     148:       0.003
     149:       0.000
     150:       0.004
     151:       0.027
     152:       0.003
     153:       0.016
    Fragment: lig_rest:
