# Supplementary material for: Intermolecular Interactions in G Protein-Coupled Receptor Allosteric Sites at the Membrane Interface from Molecular Dynamics Simulations and Quantum Chemical Calculations
Source: J Chem Inf Model. 2022 Sep 30;62(19):4736–47. doi: 10.1021/acs.jcim.2c00788 (PMC9554917; doi:10.1021/acs.jcim.2c00788)
Supplement: Supplementary file 3 — ci2c00788_si_003.zip [file ci2c00788_si_003.zip › quantum_chemical_coordiates_inputs/GCGR_5ee7/fsapt/fragB.dat]

   => Geometry <=

   1    C     -26.775      -3.145     -31.345
   2    H     -27.745      -3.609     -31.109
   3    H     -26.002      -3.609     -30.720
   4    H     -26.823      -2.068     -31.115
   5    O     -26.405      -3.379     -32.681
   6    H     -25.833      -3.758     -35.101
   7    C     -26.759      -3.195     -34.980
   8    C     -27.202      -2.917     -33.658
   9    C     -28.380      -2.219     -33.459
  10    H     -28.742      -2.007     -32.452
  11    C     -29.120      -1.737     -34.572
  12    C     -28.652      -1.979     -35.899
  13    C     -27.465      -2.748     -36.063
  14    H     -27.103      -2.968     -37.070
  15    H     -30.692      -0.787     -33.412
  16    C     -30.309      -0.975     -34.419
  17    C     -30.971      -0.457     -35.507
  18    H     -31.877       0.137     -35.368
  19    C     -30.507      -0.686     -36.830
  20    C     -29.366      -1.451     -37.001
  21    H     -28.998      -1.672     -38.004
  22    C     -29.456       1.155     -39.127
  23    H     -28.740       0.402     -38.775
  24    N     -30.792       0.588     -38.996
  25    C     -31.288      -0.153     -37.959
  26    C     -32.647      -0.283     -38.207
  27    H     -33.353      -0.856     -37.610
  28    C     -32.870       0.405     -39.423
  29    N     -31.733       0.937     -39.865
  30    C     -34.099       0.540     -40.215
  31    C     -34.042       1.161     -41.471
  32    H     -33.092       1.550     -41.835
  33   Cl     -35.112       2.027     -43.792
  34   Cl     -37.967      -0.461     -39.965
  35    C     -35.194       1.265     -42.240
  36    H     -37.316       0.855     -42.408
  37    C     -36.419       0.769     -41.796
  38    C     -36.459       0.160     -40.546
  39    H     -35.398      -0.445     -38.779
  40    C     -35.321       0.040     -39.752
  41    C     -29.122       1.457     -40.580
  42    H     -29.744       2.272     -40.973
  43    H     -29.282       0.566     -41.204
  44    H     -28.061       1.728     -40.633
  45    C     -29.279       2.371     -38.245
  46    C     -30.303       3.289     -37.985
  47    H     -31.289       3.134     -38.430
  48    C     -28.014       2.597     -37.701
  49    H     -27.214       1.890     -37.911
  50    H     -26.776       3.822     -36.466
  51    C     -27.775       3.689     -36.883
  52    C     -28.804       4.590     -36.587
  53    C     -30.069       4.385     -37.156
  54    H     -30.863       5.100     -36.932
  55    H     -26.607       5.487     -35.607
  56    C     -28.630       5.679     -35.583
  57    O     -29.645       6.220     -35.077
  58    N     -27.398       5.977     -35.185
  59    C     -27.079       6.970     -34.169
  60    H     -27.765       7.818     -34.277
  61    H     -26.055       7.319     -34.358
  62    C     -27.147       6.460     -32.732
  63    H     -26.784       5.415     -32.689
  64    H     -28.172       6.523     -32.329
  65    C     -26.258       7.236     -31.743
  66    O     -25.193       7.690     -32.179
  67    O     -26.679       7.302     -30.549
  68    C     -25.015      -0.255     -28.425
  69    C     -25.415       0.713     -29.534
  70    O     -25.614       0.318     -30.681
  71    N     -25.582       1.992     -29.171
  72    C     -25.941       2.990     -30.157
  73    C     -24.843       3.153     -31.219
  74    O     -25.141       3.297     -32.400
  75    C     -26.288       4.297     -29.488
  76    C     -27.646       4.251     -28.810
  77    C     -27.934       5.571     -28.122
  78    N     -27.032       5.799     -27.018
  79    C     -26.063       6.731     -26.935
  80    N     -25.674       7.469     -27.952
  81    N     -25.465       6.913     -25.735
  82    N     -23.572       3.094     -30.782
  83    C     -22.476       3.150     -31.719
  84    C     -22.942      -0.445     -32.830
  85    C     -24.005      -0.281     -33.911
  86    O     -23.808      -0.707     -35.045
  87    N     -25.142       0.344     -33.574
  88    C     -26.168       0.559     -34.571
  89    C     -25.543       1.030     -35.891
  90    O     -25.832       0.509     -36.960
  91    C     -27.176       1.635     -34.154
  92    C     -28.032       1.382     -32.918
  93    C     -28.722       2.662     -32.441
  94    C     -29.603       3.315     -33.489
  95    N     -30.029       4.684     -33.084
  96    N     -24.768       2.129     -35.785
  97    C     -24.208       2.795     -36.940
  98    C     -23.081       1.993     -37.594
  99    O     -23.041       1.821     -38.806
 100    C     -23.769       4.200     -36.568
 101    O     -24.901       4.955     -36.253
 102    N     -22.139       1.523     -36.762
 103    C     -20.967       0.854     -37.281
 104    C     -22.601      -2.551     -37.761
 105    C     -23.596      -2.564     -38.919
 106    O     -23.857      -3.615     -39.474
 107    N     -24.100      -1.362     -39.306
 108    C     -24.784      -1.220     -40.561
 109    C     -24.041      -0.389     -41.600
 110    O     -24.593      -0.134     -42.660
 111    C     -26.245      -0.780     -40.435
 112    O     -26.384       0.365     -39.636
 113    C     -27.113      -1.932     -39.961
 114    N     -22.752      -0.089     -41.334
 115    C     -22.030       0.766     -42.232
 116    C     -28.658      11.018     -35.041
 117    C     -27.968      10.492     -33.774
 118    O     -28.454       9.555     -33.152
 119    N     -26.829      11.113     -33.399
 120    C     -26.196      10.756     -32.155
 121    C     -26.810      11.553     -30.992
 122    O     -26.958      12.761     -31.009
 123    C     -24.679      10.969     -32.178
 124    C     -24.133      10.733     -30.780
 125    O     -23.978      11.677     -30.009
 126    N     -23.943       9.456     -30.414
 127    N     -27.120      10.777     -29.929
 128    C     -27.809      11.239     -28.746
 129    C     -27.077      12.218     -27.838
 130    O     -27.737      12.832     -27.012
 131    C     -28.186       9.953     -27.987
 132    C     -28.490      10.031     -26.500
 133    C     -28.827       8.631     -25.970
 134    C     -28.359       8.468     -24.542
 135    N     -28.753       7.136     -23.967
 136    N     -25.746      12.296     -27.970
 137    C     -24.941      13.205     -27.192
 138    C     -24.517      14.464     -27.968
 139    O     -23.751      15.259     -27.445
 140    C     -23.700      12.481     -26.664
 141    C     -24.006      11.388     -25.650
 142    C     -24.524      10.049     -26.154
 143    O     -24.098       9.559     -27.224
 144    O     -25.326       9.438     -25.375
 145    N     -25.037      14.613     -29.202
 146    C     -24.624      15.680     -30.072
 147    H     -24.654      -1.159     -28.939
 148    H     -25.387       2.276     -28.212
 149    H     -26.802       2.614     -30.724
 150    H     -26.287       5.111     -30.226
 151    H     -25.495       4.546     -28.763
 152    H     -27.715       3.426     -28.079
 153    H     -28.430       4.054     -29.561
 154    H     -28.963       5.582     -27.725
 155    H     -27.841       6.391     -28.850
 156    H     -27.195       5.237     -26.183
 157    H     -25.007       8.254     -27.718
 158    H     -26.029       7.379     -28.929
 159    H     -25.281       7.982     -25.532
 160    H     -25.875       6.366     -24.986
 161    H     -23.373       3.056     -29.780
 162    H     -22.639       3.998     -32.402
 163    H     -22.011      -0.616     -33.395
 164    H     -25.305       0.609     -32.602
 165    H     -26.677      -0.384     -34.812
 166    H     -27.828       1.788     -35.028
 167    H     -26.620       2.572     -33.999
 168    H     -27.418       1.000     -32.087
 169    H     -28.782       0.609     -33.133
 170    H     -27.936       3.393     -32.182
 171    H     -29.300       2.464     -31.522
 172    H     -30.500       2.728     -33.731
 173    H     -29.049       3.433     -34.427
 174    H     -30.085       5.361     -33.955
 175    H     -30.888       4.705     -32.533
 176    H     -29.288       5.127     -32.522
 177    H     -24.545       2.484     -34.858
 178    H     -24.979       2.858     -37.724
 179    H     -23.213       4.631     -37.420
 180    H     -23.060       4.149     -35.718
 181    H     -24.686       5.919     -36.309
 182    H     -22.282       1.617     -35.757
 183    H     -20.498       1.485     -38.045
 184    H     -21.701      -2.997     -38.215
 185    H     -23.886      -0.532     -38.761
 186    H     -24.789      -2.235     -40.993
 187    H     -26.551      -0.482     -41.449
 188    H     -26.094       0.184     -38.726
 189    H     -28.172      -1.634     -39.951
 190    H     -27.005      -2.803     -40.621
 191    H     -26.820      -2.243     -38.945
 192    H     -22.394      -0.248     -40.397
 193    H     -22.560       0.700     -43.192
 194    H     -29.460      11.675     -34.667
 195    H     -26.540      11.990     -33.834
 196    H     -26.399       9.692     -31.997
 197    H     -24.455      12.007     -32.459
 198    H     -23.745       9.314     -29.426
 199    H     -24.267       8.687     -31.023
 200    H     -27.034       9.772     -30.057
 201    H     -28.718      11.793     -29.034
 202    H     -27.330       9.269     -28.088
 203    H     -29.024       9.474     -28.523
 204    H     -29.297      10.747     -26.284
 205    H     -27.599      10.407     -25.975
 206    H     -28.323       7.872     -26.587
 207    H     -29.911       8.428     -26.055
 208    H     -28.800       9.230     -23.882
 209    H     -27.263       8.564     -24.486
 210    H     -28.467       7.061     -22.986
 211    H     -29.772       7.028     -23.989
 212    H     -28.372       6.261     -24.424
 213    H     -25.253      11.785     -28.708
 214    H     -25.569      13.555     -26.357
 215    H     -23.057      13.248     -26.209
 216    H     -23.154      12.054     -27.521
 217    H     -24.705      11.743     -24.877
 218    H     -23.075      11.127     -25.117
 219    H     -25.599      13.869     -29.605
 220    H     -25.491      16.238     -30.463
 221    H     -23.985      16.360     -29.493
 222    H     -24.053      15.290     -30.931
 223    H     -21.260      -0.098     -37.725
 224    H     -20.260       0.679     -36.470
 225    H     -22.389      -1.519     -37.482
 226    H     -22.965      -3.205     -36.968
 227    H     -21.015       0.389     -42.353
 228    H     -22.071       1.792     -41.867
 229    H     -27.948      11.608     -35.620
 230    H     -29.099      10.182     -35.584
 231    H     -24.214      10.280     -32.883
 232    H     -25.851      -1.242     -26.706
 233    C     -26.212      -0.592     -27.517
 234    H     -26.547       0.338     -27.029
 235    C     -27.385      -1.245     -28.191
 236    C     -27.721      -2.570     -27.887
 237    H     -27.104      -3.123     -27.174
 238    C     -28.864      -3.164     -28.423
 239    H     -29.124      -4.188     -28.145
 240    C     -29.673      -2.450     -29.306
 241    H     -30.567      -2.914     -29.731
 242    H     -29.986      -0.557     -30.297
 243    C     -29.348      -1.131     -29.620
 244    H     -28.030       0.529     -29.243
 245    C     -28.227      -0.527     -29.052
 246    N     -23.972       0.270     -27.588
 247    H     -24.230       0.668     -26.690
 248    C     -22.729       0.461     -28.053
 249    O     -22.381       0.145     -29.184
 250    C     -21.738       1.077     -27.073
 251    H     -21.011       1.580     -27.733
 252    C     -21.132       3.296     -31.008
 253    H     -20.981       2.412     -30.365
 254    H     -21.194       4.170     -30.336
 255    C     -19.937       3.455     -31.955
 256    H     -19.910       2.590     -32.642
 257    C     -20.027       4.723     -32.800
 258    H     -20.063       5.619     -32.158
 259    H     -20.918       4.728     -33.446
 260    H     -19.151       4.814     -33.461
 261    H     -18.617       4.295     -30.464
 262    C     -18.638       3.443     -31.161
 263    H     -17.766       3.528     -31.827
 264    H     -18.525       2.528     -30.559
 265    C     -22.490       1.921     -32.626
 266    H     -22.907       0.699     -31.031
 267    O     -22.210       2.005     -33.828
 268    N     -22.805       0.758     -32.046
 269    H     -22.428      -1.790     -31.215
 270    C     -23.232      -1.650     -31.951
 271    H     -24.181      -1.511     -31.414
 272    H     -23.307      -2.547     -32.578
 273    H     -21.235       0.283     -26.522
 274    H     -22.250       1.825     -26.467

   => Fragments <=

  prot_int: 129 130 136 213 
 prot_rest:  68  69  70  71  72  73  74  75  76  77  78  79  80  81  82  83  84  85  86  87  88  89  90  91  92  93  94  95  96  97  98  99 100 101 102 103 104 105 106 107 108 109 110 111 112 113 114 115 116 117 118 119 120 121 122 123 124 125 126 127 128 131 132 133 134 135 137 138 139 140 141 142 143 144 145 146 147 148 149 150 151 152 153 154 155 156 157 158 159 160 161 162 163 164 165 166 167 168 169 170 171 172 173 174 175 176 177 178 179 180 181 182 183 184 185 186 187 188 189 190 191 192 193 194 195 196 197 198 199 200 201 202 203 204 205 206 207 208 209 210 211 212 214 215 216 217 218 219 220 221 222 223 224 225 226 227 228 229 230 231 232 233 234 235 236 237 238 239 240 241 242 243 244 245 246 247 248 249 250 251 252 253 254 255 256 257 258 259 260 261 262 263 264 265 266 267 268 269 270 271 272 273 274 

   => Links <=

    Link-1: 136 137 
    Link-2: 128 129 

   => Orbitals <=

  prot_int:  11  32  51 175 191 238 282 304 337 359 
 prot_rest:   1   2   3   4   5   6   7   8   9  10  12  13  14  15  16  17  18  19  20  21  22  23  24  25  26  27  28  29  30  31  33  34  35  36  37  38  39  40  41  42  43  44  45  46  47  48  49  50  52  53  54  55  56  57  58  59  60  61  62  63  64  65  66  67  68  69  70  71  72  73  74  75  76  77  78  79  80  81  82  83  84  85  86  87  88  89  90  91  92  93  94  95  96  97  98  99 100 101 102 103 104 105 106 107 108 109 110 111 112 113 114 115 116 117 118 119 120 121 122 123 124 125 126 127 128 129 130 131 132 133 134 135 136 137 138 139 140 141 142 143 144 145 146 147 148 149 150 151 152 153 155 156 157 158 159 160 161 162 163 164 165 166 167 168 169 170 171 172 173 174 176 177 178 179 180 181 182 183 184 185 186 187 188 189 190 192 193 194 195 196 197 198 199 200 201 202 203 204 205 206 207 208 209 210 211 212 213 214 215 216 217 218 219 220 221 222 223 224 225 226 227 228 229 230 231 232 233 234 235 236 237 239 240 241 242 243 244 245 246 247 248 249 250 251 252 253 254 255 256 257 258 259 260 261 262 263 264 265 266 267 268 269 270 271 272 273 274 275 276 277 278 279 280 281 283 284 285 286 287 288 289 291 292 293 294 295 296 297 298 299 300 301 302 303 305 306 307 308 309 310 311 312 313 314 315 316 317 318 319 320 321 322 323 324 325 326 327 328 329 330 331 332 333 334 335 336 338 339 340 341 342 343 344 345 346 347 348 349 350 351 352 353 354 355 356 357 358 360 361 362 363 364 365 366 367 368 369 370 371 372 373 374 375 
    Link-1: 154 
    Link-2: 290 

   =>  Nuclear Weights <=

  prot_int: 129 (      5.000) 130 (      8.000) 136 (      6.000) 213 (      1.000) 
 prot_rest:  68 (      6.000)  69 (      6.000)  70 (      8.000)  71 (      7.000)  72 (      6.000)  73 (      6.000)  74 (      8.000)  75 (      6.000)  76 (      6.000)  77 (      6.000)  78 (      7.000)  79 (      6.000)  80 (      7.000)  81 (      7.000)  82 (      7.000)  83 (      6.000)  84 (      6.000)  85 (      6.000)  86 (      8.000)  87 (      7.000)  88 (      6.000)  89 (      6.000)  90 (      8.000)  91 (      6.000)  92 (      6.000)  93 (      6.000)  94 (      6.000)  95 (      7.000)  96 (      7.000)  97 (      6.000)  98 (      6.000)  99 (      8.000) 100 (      6.000) 101 (      8.000) 102 (      7.000) 103 (      6.000) 104 (      6.000) 105 (      6.000) 106 (      8.000) 107 (      7.000) 108 (      6.000) 109 (      6.000) 110 (      8.000) 111 (      6.000) 112 (      8.000) 113 (      6.000) 114 (      7.000) 115 (      6.000) 116 (      6.000) 117 (      6.000) 118 (      8.000) 119 (      7.000) 120 (      6.000) 121 (      6.000) 122 (      8.000) 123 (      6.000) 124 (      6.000) 125 (      8.000) 126 (      7.000) 127 (      7.000) 128 (      5.000) 131 (      6.000) 132 (      6.000) 133 (      6.000) 134 (      6.000) 135 (      7.000) 137 (      5.000) 138 (      6.000) 139 (      8.000) 140 (      6.000) 141 (      6.000) 142 (      6.000) 143 (      8.000) 144 (      8.000) 145 (      7.000) 146 (      6.000) 147 (      1.000) 148 (      1.000) 149 (      1.000) 150 (      1.000) 151 (      1.000) 152 (      1.000) 153 (      1.000) 154 (      1.000) 155 (      1.000) 156 (      1.000) 157 (      1.000) 158 (      1.000) 159 (      1.000) 160 (      1.000) 161 (      1.000) 162 (      1.000) 163 (      1.000) 164 (      1.000) 165 (      1.000) 166 (      1.000) 167 (      1.000) 168 (      1.000) 169 (      1.000) 170 (      1.000) 171 (      1.000) 172 (      1.000) 173 (      1.000) 174 (      1.000) 175 (      1.000) 176 (      1.000) 177 (      1.000) 178 (      1.000) 179 (      1.000) 180 (      1.000) 181 (      1.000) 182 (      1.000) 183 (      1.000) 184 (      1.000) 185 (      1.000) 186 (      1.000) 187 (      1.000) 188 (      1.000) 189 (      1.000) 190 (      1.000) 191 (      1.000) 192 (      1.000) 193 (      1.000) 194 (      1.000) 195 (      1.000) 196 (      1.000) 197 (      1.000) 198 (      1.000) 199 (      1.000) 200 (      1.000) 201 (      1.000) 202 (      1.000) 203 (      1.000) 204 (      1.000) 205 (      1.000) 206 (      1.000) 207 (      1.000) 208 (      1.000) 209 (      1.000) 210 (      1.000) 211 (      1.000) 212 (      1.000) 214 (      1.000) 215 (      1.000) 216 (      1.000) 217 (      1.000) 218 (      1.000) 219 (      1.000) 220 (      1.000) 221 (      1.000) 222 (      1.000) 223 (      1.000) 224 (      1.000) 225 (      1.000) 226 (      1.000) 227 (      1.000) 228 (      1.000) 229 (      1.000) 230 (      1.000) 231 (      1.000) 232 (      1.000) 233 (      6.000) 234 (      1.000) 235 (      6.000) 236 (      6.000) 237 (      1.000) 238 (      6.000) 239 (      1.000) 240 (      6.000) 241 (      1.000) 242 (      1.000) 243 (      6.000) 244 (      1.000) 245 (      6.000) 246 (      7.000) 247 (      1.000) 248 (      6.000) 249 (      8.000) 250 (      6.000) 251 (      1.000) 252 (      6.000) 253 (      1.000) 254 (      1.000) 255 (      6.000) 256 (      1.000) 257 (      6.000) 258 (      1.000) 259 (      1.000) 260 (      1.000) 261 (      1.000) 262 (      6.000) 263 (      1.000) 264 (      1.000) 265 (      6.000) 266 (      1.000) 267 (      8.000) 268 (      7.000) 269 (      1.000) 270 (      6.000) 271 (      1.000) 272 (      1.000) 273 (      1.000) 274 (      1.000) 
    Link-1: 136 (      1.000) 137 (      1.000) 
    Link-2: 128 (      1.000) 129 (      1.000) 

  => Charges <=

  prot_int: Z =      20.000, Y =      20.000, Q =       0.000
 prot_rest: Z =     728.000, Y =     726.000, Q =       2.000
    Link-1: Z =       2.000, Y =       2.000, Q =       0.000
    Link-2: Z =       2.000, Y =       2.000, Q =       0.000

   => Orbital Check (Loss in Docc) <=

    Fragment: prot_int:
      11:       0.000
      32:       0.001
      51:       0.002
     175:       0.002
     191:       0.004
     238:       0.003
     282:       0.001
     304:       0.005
     337:       0.023
     359:       0.018
    Fragment: prot_rest:
       1:       0.000
       2:       0.000
       3:       0.000
       4:       0.000
       5:       0.000
       6:       0.000
       7:       0.000
       8:       0.000
       9:       0.000
      10:       0.000
      12:       0.000
      13:       0.000
      14:       0.000
      15:       0.000
      16:       0.000
      17:       0.000
      18:       0.000
      19:       0.000
      20:       0.000
      21:       0.000
      22:       0.000
      23:       0.000
      24:       0.000
      25:       0.000
      26:       0.000
      27:       0.000
      28:       0.000
      29:       0.000
      30:       0.000
      31:       0.000
      33:       0.000
      34:       0.000
      35:       0.000
      36:       0.000
      37:       0.000
      38:       0.000
      39:       0.000
      40:       0.000
      41:       0.000
      42:       0.000
      43:       0.000
      44:       0.000
      45:       0.000
      46:       0.000
      47:       0.000
      48:       0.000
      49:       0.000
      50:       0.000
      52:       0.000
      53:       0.000
      54:       0.000
      55:       0.000
      56:       0.000
      57:       0.000
      58:       0.000
      59:       0.000
      60:       0.000
      61:       0.002
      62:       0.000
      63:       0.000
      64:       0.000
      65:       0.000
      66:       0.000
      67:       0.000
      68:       0.000
      69:       0.000
      70:       0.000
      71:       0.000
      72:       0.000
      73:       0.000
      74:       0.000
      75:       0.000
      76:       0.000
      77:       0.000
      78:       0.000
      79:       0.000
      80:       0.000
      81:       0.000
      82:       0.000
      83:       0.000
      84:       0.001
      85:       0.000
      86:       0.000
      87:       0.000
      88:       0.000
      89:       0.000
      90:       0.000
      91:       0.000
      92:       0.000
      93:       0.000
      94:       0.000
      95:       0.000
      96:       0.000
      97:       0.000
      98:       0.000
      99:       0.000
     100:       0.000
     101:       0.004
     102:       0.001
     103:       0.002
     104:       0.000
     105:       0.000
     106:       0.000
     107:       0.000
     108:       0.000
     109:       0.000
     110:       0.000
     111:       0.000
     112:       0.000
     113:       0.000
     114:       0.000
     115:       0.000
     116:       0.000
     117:       0.000
     118:       0.000
     119:       0.000
     120:       0.000
     121:       0.000
     122:       0.000
     123:       0.000
     124:       0.000
     125:       0.002
     126:       0.001
     127:       0.000
     128:       0.000
     129:       0.001
     130:       0.000
     131:       0.000
     132:       0.000
     133:       0.000
     134:       0.000
     135:       0.000
     136:       0.000
     137:       0.000
     138:       0.000
     139:       0.000
     140:       0.000
     141:       0.000
     142:       0.000
     143:       0.000
     144:       0.000
     145:       0.000
     146:       0.000
     147:       0.000
     148:       0.001
     149:       0.000
     150:       0.000
     151:       0.000
     152:       0.000
     153:       0.000
     155:       0.000
     156:       0.000
     157:       0.008
     158:       0.000
     159:       0.000
     160:       0.000
     161:       0.000
     162:       0.000
     163:       0.000
     164:       0.000
     165:       0.000
     166:       0.000
     167:       0.000
     168:       0.001
     169:       0.000
     170:       0.000
     171:       0.000
     172:       0.000
     173:       0.000
     174:       0.000
     176:       0.000
     177:       0.000
     178:       0.000
     179:       0.000
     180:       0.000
     181:       0.000
     182:       0.004
     183:       0.000
     184:       0.000
     185:       0.000
     186:       0.000
     187:       0.002
     188:       0.000
     189:       0.000
     190:       0.000
     192:       0.000
     193:       0.000
     194:       0.000
     195:       0.008
     196:       0.000
     197:       0.000
     198:       0.000
     199:       0.000
     200:       0.000
     201:       0.000
     202:       0.000
     203:       0.000
     204:       0.000
     205:       0.000
     206:       0.001
     207:       0.001
     208:       0.000
     209:       0.001
     210:       0.000
     211:       0.011
     212:       0.005
     213:       0.000
     214:       0.000
     215:       0.000
     216:       0.000
     217:       0.001
     218:       0.000
     219:       0.000
     220:       0.000
     221:       0.000
     222:       0.000
     223:       0.000
     224:       0.000
     225:       0.000
     226:       0.000
     227:       0.000
     228:       0.000
     229:       0.000
     230:       0.000
     231:       0.000
     232:       0.000
     233:       0.005
     234:       0.002
     235:       0.000
     236:       0.000
     237:       0.001
     239:       0.000
     240:       0.022
     241:       0.000
     242:       0.000
     243:       0.001
     244:       0.000
     245:       0.000
     246:       0.000
     247:       0.001
     248:       0.000
     249:       0.000
     250:       0.000
     251:       0.000
     252:       0.006
     253:       0.002
     254:       0.000
     255:       0.000
     256:       0.000
     257:       0.000
     258:       0.000
     259:       0.000
     260:       0.000
     261:       0.002
     262:       0.000
     263:       0.000
     264:       0.000
     265:       0.001
     266:       0.000
     267:       0.000
     268:       0.000
     269:       0.000
     270:       0.003
     271:       0.000
     272:       0.009
     273:       0.000
     274:       0.000
     275:       0.002
     276:       0.000
     277:       0.000
     278:       0.000
     279:       0.000
     280:       0.000
     281:       0.000
     283:       0.000
     284:       0.000
     285:       0.000
     286:       0.000
     287:       0.000
     288:       0.000
     289:       0.000
     291:       0.000
     292:       0.000
     293:       0.003
     294:       0.000
     295:       0.000
     296:       0.000
     297:       0.003
     298:       0.006
     299:       0.000
     300:       0.000
     301:       0.001
     302:       0.002
     303:       0.000
     305:       0.000
     306:       0.000
     307:       0.002
     308:       0.000
     309:       0.000
     310:       0.000
     311:       0.000
     312:       0.008
     313:       0.000
     314:       0.000
     315:       0.002
     316:       0.000
     317:       0.000
     318:       0.000
     319:       0.001
     320:       0.001
     321:       0.000
     322:       0.000
     323:       0.000
     324:       0.000
     325:       0.000
     326:       0.000
     327:       0.000
     328:       0.000
     329:       0.000
     330:       0.000
     331:       0.000
     332:       0.000
     333:       0.000
     334:       0.000
     335:       0.001
     336:       0.000
     338:       0.000
     339:       0.001
     340:       0.000
     341:       0.000
     342:       0.000
     343:       0.000
     344:       0.000
     345:       0.001
     346:       0.000
     347:       0.001
     348:       0.000
     349:       0.000
     350:       0.000
     351:       0.000
     352:       0.000
     353:       0.010
     354:       0.000
     355:       0.000
     356:       0.000
     357:       0.002
     358:       0.000
     360:       0.000
     361:       0.000
     362:       0.002
     363:       0.000
     364:       0.000
     365:       0.001
     366:       0.000
     367:       0.001
     368:       0.003
     369:       0.000
     370:       0.000
     371:       0.001
     372:       0.002
     373:       0.000
     374:       0.000
     375:       0.000
    Fragment: Link-1:
     154:       0.008
    Fragment: Link-2:
     290:       0.009
