# Supplementary material for: Intermolecular Interactions in G Protein-Coupled Receptor Allosteric Sites at the Membrane Interface from Molecular Dynamics Simulations and Quantum Chemical Calculations
Source: J Chem Inf Model. 2022 Sep 30;62(19):4736–47. doi: 10.1021/acs.jcim.2c00788 (PMC9554917; doi:10.1021/acs.jcim.2c00788)
Supplement: Supplementary file 3 — ci2c00788_si_003.zip [file ci2c00788_si_003.zip › quantum_chemical_coordiates_inputs/GCGR_5ee7/fsapt/geom.xyz]

274
mol
C                   -26.774628338320    -3.145470885561   -31.344973601699
H                   -27.744804105471    -3.609395222419   -31.108835601377
H                   -26.001891524014    -3.608607783749   -30.720335931154
H                   -26.822842410282    -2.067944464717   -31.114817802917
O                   -26.405257781691    -3.378953603892   -32.681128693248
H                   -25.833261181105    -3.757705070928   -35.101303900738
C                   -26.759050990711    -3.195371054706   -34.979709381455
C                   -27.202294075407    -2.916514405109   -33.657681612583
C                   -28.380064259130    -2.218994042969   -33.458532622918
H                   -28.741674895742    -2.007100493555   -32.452148780414
C                   -29.120169326984    -1.737299175767   -34.571675803062
C                   -28.651870395724    -1.979340769020   -35.898821685129
C                   -27.464876955021    -2.748033574442   -36.063221572107
H                   -27.102595182722    -2.967882694219   -37.070216660854
H                   -30.692224113328    -0.787255824077   -33.411877066597
C                   -30.308638317719    -0.975145560287   -34.419239810994
C                   -30.971195024897    -0.457075555747   -35.507213183139
H                   -31.877353189718     0.136844927969   -35.368175659416
C                   -30.506979304825    -0.685826058766   -36.830464484346
C                   -29.365596455232    -1.450816527560   -37.000724618252
H                   -28.998118308045    -1.672407882133   -38.003586007784
C                   -29.455745504662     1.155494477775   -39.127364703828
H                   -28.740241088429     0.401738987615   -38.774955689044
N                   -30.792192515392     0.588341237113   -38.996353411473
C                   -31.288105186112    -0.152935679778   -37.958886084553
C                   -32.647191902894    -0.283466421749   -38.207287977161
H                   -33.352946911847    -0.855857293318   -37.609753944213
C                   -32.870315380985     0.405294337342   -39.422729480235
N                   -31.733061542127     0.937419368048   -39.864516298073
C                   -34.098954233382     0.540483560336   -40.215047971086
C                   -34.042260685789     1.160869127835   -41.470892744668
H                   -33.092050952187     1.549515107163   -41.835477855269
Cl                  -35.112351762432     2.027472162234   -43.792192021420
Cl                  -37.967021971670    -0.460867620079   -39.964619675807
C                   -35.193927692543     1.265017674400   -42.240101017203
H                   -37.315994403625     0.854531945775   -42.408452219779
C                   -36.418658514241     0.768889654442   -41.796177917902
C                   -36.458949238215     0.159946915576   -40.545641399340
H                   -35.398180586365    -0.445307452438   -38.779333970945
C                   -35.320894742703     0.040325810632   -39.751920473666
C                   -29.121987065054     1.457017281514   -40.580484018334
H                   -29.743517250914     2.271995371429   -40.973319309529
H                   -29.282315158971     0.565971489603   -41.203637183224
H                   -28.061292970393     1.727653817162   -40.632551879448
C                   -29.279047651829     2.371429097845   -38.244875979497
C                   -30.303193777815     3.289092552529   -37.984954613469
H                   -31.289305000203     3.134209833030   -38.430199944909
C                   -28.013966426147     2.596584070101   -37.701153566861
H                   -27.213635539496     1.889634642307   -37.911171233299
H                   -26.776443643397     3.821976892351   -36.465922621960
C                   -27.774549803595     3.689455302388   -36.883113819356
C                   -28.803721150088     4.589840319084   -36.586965953385
C                   -30.068834711097     4.384935265713   -37.156063933829
H                   -30.863083930266     5.100303467208   -36.932412386796
H                   -26.607275506187     5.487415311894   -35.607478002971
C                   -28.629899886725     5.679049189370   -35.583373830737
O                   -29.645080348558     6.219997006638   -35.077394082139
N                   -27.397737565695     5.977490361923   -35.184628999949
C                   -27.078595540469     6.969943797328   -34.168603938486
H                   -27.765339322657     7.818408471059   -34.276659907164
H                   -26.054612567830     7.318521737728   -34.358252644162
C                   -27.147356181678     6.459814026183   -32.732169382818
H                   -26.783812256484     5.415366420044   -32.688896882397
H                   -28.171718234767     6.523208982831   -32.329273900056
C                   -26.258228160443     7.235985217183   -31.742555476771
O                   -25.192924006546     7.690354362697   -32.178729014403
O                   -26.679211813383     7.301786721000   -30.549158079306
C                   -25.014700000000    -0.255300000000   -28.424900000000
C                   -25.414700000000     0.712800000000   -29.533800000000
O                   -25.614400000000     0.318300000000   -30.681000000000
N                   -25.581700000000     1.991500000000   -29.171300000000
C                   -25.941200000000     2.990500000000   -30.156900000000
C                   -24.843000000000     3.152700000000   -31.218900000000
O                   -25.141300000000     3.297400000000   -32.400100000000
C                   -26.287500000000     4.296800000000   -29.488000000000
C                   -27.645600000000     4.250800000000   -28.810200000000
C                   -27.933900000000     5.570500000000   -28.122100000000
N                   -27.031600000000     5.799400000000   -27.018500000000
C                   -26.063000000000     6.730500000000   -26.935400000000
N                   -25.673700000000     7.468600000000   -27.951900000000
N                   -25.465400000000     6.913000000000   -25.735100000000
N                   -23.572300000000     3.093600000000   -30.781800000000
C                   -22.475800000000     3.150300000000   -31.719100000000
C                   -22.941900000000    -0.445300000000   -32.829500000000
C                   -24.005100000000    -0.280900000000   -33.910800000000
O                   -23.808200000000    -0.707200000000   -35.045200000000
N                   -25.142300000000     0.344000000000   -33.574100000000
C                   -26.167900000000     0.559000000000   -34.571100000000
C                   -25.542700000000     1.029700000000   -35.890600000000
O                   -25.831700000000     0.509500000000   -36.959700000000
C                   -27.176000000000     1.635000000000   -34.153800000000
C                   -28.032100000000     1.382300000000   -32.917700000000
C                   -28.721600000000     2.662200000000   -32.441500000000
C                   -29.602700000000     3.315100000000   -33.488800000000
N                   -30.028500000000     4.684000000000   -33.083600000000
N                   -24.768000000000     2.128600000000   -35.785300000000
C                   -24.208000000000     2.794900000000   -36.939500000000
C                   -23.080500000000     1.993100000000   -37.594200000000
O                   -23.041000000000     1.821200000000   -38.806000000000
C                   -23.769200000000     4.200300000000   -36.567700000000
O                   -24.901400000000     4.954900000000   -36.253100000000
N                   -22.138900000000     1.523200000000   -36.762000000000
C                   -20.967200000000     0.853800000000   -37.281000000000
C                   -22.601300000000    -2.551100000000   -37.760600000000
C                   -23.595900000000    -2.564400000000   -38.918800000000
O                   -23.856700000000    -3.615000000000   -39.474000000000
N                   -24.099800000000    -1.362200000000   -39.306100000000
C                   -24.783900000000    -1.220400000000   -40.561000000000
C                   -24.041300000000    -0.389200000000   -41.600400000000
O                   -24.593000000000    -0.133500000000   -42.659500000000
C                   -26.245500000000    -0.780100000000   -40.434800000000
O                   -26.384000000000     0.365400000000   -39.636100000000
C                   -27.112600000000    -1.931700000000   -39.960500000000
N                   -22.751500000000    -0.088900000000   -41.333800000000
C                   -22.030200000000     0.765900000000   -42.232300000000
C                   -28.657900000000    11.017700000000   -35.040800000000
C                   -27.967700000000    10.492300000000   -33.773900000000
O                   -28.454200000000     9.554600000000   -33.151600000000
N                   -26.828700000000    11.112600000000   -33.398800000000
C                   -26.195700000000    10.755800000000   -32.155300000000
C                   -26.809800000000    11.553300000000   -30.992500000000
O                   -26.957600000000    12.761400000000   -31.009100000000
C                   -24.679400000000    10.969000000000   -32.177800000000
C                   -24.133000000000    10.733000000000   -30.780300000000
O                   -23.978100000000    11.677400000000   -30.008500000000
N                   -23.942800000000     9.455800000000   -30.414400000000
N                   -27.119900000000    10.777000000000   -29.929000000000
C                   -27.809100000000    11.238600000000   -28.745600000000
C                   -27.077000000000    12.218300000000   -27.837600000000
O                   -27.736900000000    12.832400000000   -27.012300000000
C                   -28.186300000000     9.953100000000   -27.986600000000
C                   -28.490000000000    10.030600000000   -26.500100000000
C                   -28.826900000000     8.630900000000   -25.970300000000
C                   -28.358800000000     8.468100000000   -24.541800000000
N                   -28.753100000000     7.136500000000   -23.967200000000
N                   -25.745700000000    12.296000000000   -27.969600000000
C                   -24.941100000000    13.204600000000   -27.191800000000
C                   -24.517200000000    14.463700000000   -27.967800000000
O                   -23.751300000000    15.258700000000   -27.444800000000
C                   -23.699700000000    12.481300000000   -26.664300000000
C                   -24.006500000000    11.388400000000   -25.650400000000
C                   -24.523800000000    10.048700000000   -26.154100000000
O                   -24.097900000000     9.558800000000   -27.224400000000
O                   -25.325600000000     9.438400000000   -25.375200000000
N                   -25.036500000000    14.613100000000   -29.202300000000
C                   -24.624400000000    15.680000000000   -30.072100000000
H                   -24.653700000000    -1.158800000000   -28.938700000000
H                   -25.387100000000     2.276500000000   -28.211800000000
H                   -26.802100000000     2.614100000000   -30.723600000000
H                   -26.287400000000     5.110900000000   -30.226200000000
H                   -25.495100000000     4.545700000000   -28.763000000000
H                   -27.715400000000     3.426400000000   -28.079100000000
H                   -28.430200000000     4.054400000000   -29.560900000000
H                   -28.963500000000     5.582000000000   -27.724600000000
H                   -27.840600000000     6.391100000000   -28.849800000000
H                   -27.195000000000     5.237200000000   -26.183400000000
H                   -25.006700000000     8.254200000000   -27.718000000000
H                   -26.029300000000     7.378700000000   -28.928700000000
H                   -25.281100000000     7.982000000000   -25.531900000000
H                   -25.874500000000     6.366400000000   -24.985800000000
H                   -23.372700000000     3.056400000000   -29.779700000000
H                   -22.638900000000     3.998400000000   -32.401800000000
H                   -22.011400000000    -0.616100000000   -33.394900000000
H                   -25.304700000000     0.608900000000   -32.602000000000
H                   -26.677500000000    -0.384300000000   -34.812100000000
H                   -27.827800000000     1.787700000000   -35.028000000000
H                   -26.620500000000     2.572100000000   -33.998600000000
H                   -27.418300000000     1.000300000000   -32.086600000000
H                   -28.781800000000     0.609200000000   -33.132600000000
H                   -27.936200000000     3.393500000000   -32.181700000000
H                   -29.300500000000     2.464100000000   -31.521800000000
H                   -30.500300000000     2.728400000000   -33.731300000000
H                   -29.049200000000     3.432700000000   -34.427100000000
H                   -30.085200000000     5.360600000000   -33.954600000000
H                   -30.887900000000     4.705000000000   -32.532700000000
H                   -29.287900000000     5.127200000000   -32.521600000000
H                   -24.545400000000     2.484200000000   -34.857700000000
H                   -24.978700000000     2.857900000000   -37.723800000000
H                   -23.213300000000     4.630900000000   -37.420500000000
H                   -23.059600000000     4.149500000000   -35.718500000000
H                   -24.685900000000     5.918900000000   -36.309200000000
H                   -22.281500000000     1.617200000000   -35.756500000000
H                   -20.498200000000     1.485400000000   -38.045300000000
H                   -21.701000000000    -2.997000000000   -38.215200000000
H                   -23.886000000000    -0.532500000000   -38.761400000000
H                   -24.789000000000    -2.235200000000   -40.993000000000
H                   -26.551100000000    -0.482300000000   -41.449200000000
H                   -26.093600000000     0.184000000000   -38.725900000000
H                   -28.172100000000    -1.634000000000   -39.951300000000
H                   -27.004600000000    -2.803400000000   -40.621400000000
H                   -26.819700000000    -2.242900000000   -38.945000000000
H                   -22.394400000000    -0.247600000000   -40.397300000000
H                   -22.560200000000     0.699500000000   -43.192300000000
H                   -29.459900000000    11.674700000000   -34.666900000000
H                   -26.540400000000    11.989600000000   -33.833600000000
H                   -26.399300000000     9.692300000000   -31.997500000000
H                   -24.454700000000    12.006600000000   -32.458700000000
H                   -23.745000000000     9.314300000000   -29.426300000000
H                   -24.267200000000     8.687200000000   -31.023100000000
H                   -27.034300000000     9.771700000000   -30.057400000000
H                   -28.717600000000    11.793100000000   -29.034300000000
H                   -27.329800000000     9.268700000000   -28.088400000000
H                   -29.024300000000     9.473900000000   -28.523300000000
H                   -29.296600000000    10.746600000000   -26.284100000000
H                   -27.598800000000    10.406800000000   -25.975300000000
H                   -28.322500000000     7.872300000000   -26.587100000000
H                   -29.911300000000     8.428500000000   -26.054700000000
H                   -28.799800000000     9.229800000000   -23.882400000000
H                   -27.263300000000     8.564400000000   -24.485600000000
H                   -28.467300000000     7.060500000000   -22.986000000000
H                   -29.772400000000     7.028300000000   -23.989300000000
H                   -28.372100000000     6.260800000000   -24.424100000000
H                   -25.253200000000    11.785000000000   -28.708000000000
H                   -25.569000000000    13.554900000000   -26.357000000000
H                   -23.056900000000    13.247800000000   -26.208800000000
H                   -23.153700000000    12.054000000000   -27.520600000000
H                   -24.704700000000    11.743100000000   -24.877200000000
H                   -23.074500000000    11.127200000000   -25.116800000000
H                   -25.598900000000    13.868800000000   -29.605500000000
H                   -25.490600000000    16.237700000000   -30.462900000000
H                   -23.985300000000    16.359700000000   -29.493200000000
H                   -24.053300000000    15.289600000000   -30.930700000000
H                   -21.259600000000    -0.097500000000   -37.725500000000
H                   -20.259900000000     0.679100000000   -36.470300000000
H                   -22.388900000000    -1.519000000000   -37.481600000000
H                   -22.964600000000    -3.205100000000   -36.967900000000
H                   -21.014500000000     0.389200000000   -42.353000000000
H                   -22.071100000000     1.791900000000   -41.866700000000
H                   -27.948100000000    11.608200000000   -35.620200000000
H                   -29.099400000000    10.182300000000   -35.584200000000
H                   -24.214400000000    10.280500000000   -32.883400000000
H                   -25.851200000000    -1.241800000000   -26.706100000000
C                   -26.211500000000    -0.592400000000   -27.517400000000
H                   -26.547300000000     0.337900000000   -27.029000000000
C                   -27.385200000000    -1.245300000000   -28.191400000000
C                   -27.720600000000    -2.570400000000   -27.887300000000
H                   -27.103700000000    -3.123400000000   -27.174100000000
C                   -28.863600000000    -3.163900000000   -28.422700000000
H                   -29.124100000000    -4.188400000000   -28.145500000000
C                   -29.673200000000    -2.449900000000   -29.306200000000
H                   -30.566600000000    -2.914000000000   -29.730800000000
H                   -29.986000000000    -0.556600000000   -30.297100000000
C                   -29.347700000000    -1.130500000000   -29.620000000000
H                   -28.030300000000     0.529200000000   -29.243300000000
C                   -28.227000000000    -0.527200000000   -29.052200000000
N                   -23.971700000000     0.270200000000   -27.587700000000
H                   -24.230200000000     0.668500000000   -26.690000000000
C                   -22.728600000000     0.460600000000   -28.053100000000
O                   -22.381000000000     0.145200000000   -29.183700000000
C                   -21.738100000000     1.077500000000   -27.073200000000
H                   -21.010900000000     1.579600000000   -27.732500000000
C                   -21.132000000000     3.296300000000   -31.008300000000
H                   -20.981000000000     2.412000000000   -30.365300000000
H                   -21.194000000000     4.169500000000   -30.335600000000
C                   -19.937100000000     3.454600000000   -31.955100000000
H                   -19.909900000000     2.590100000000   -32.642100000000
C                   -20.027000000000     4.723300000000   -32.800400000000
H                   -20.063000000000     5.618800000000   -32.158300000000
H                   -20.917600000000     4.727500000000   -33.445700000000
H                   -19.150700000000     4.814100000000   -33.461200000000
H                   -18.617500000000     4.295400000000   -30.463900000000
C                   -18.637600000000     3.443100000000   -31.160700000000
H                   -17.765600000000     3.528200000000   -31.826600000000
H                   -18.525400000000     2.527600000000   -30.559200000000
C                   -22.490400000000     1.920600000000   -32.625900000000
H                   -22.907000000000     0.699400000000   -31.031300000000
O                   -22.210400000000     2.005400000000   -33.828300000000
N                   -22.804800000000     0.758100000000   -32.046000000000
H                   -22.428500000000    -1.790100000000   -31.214600000000
C                   -23.232400000000    -1.650000000000   -31.951000000000
H                   -24.181200000000    -1.511000000000   -31.414400000000
H                   -23.307300000000    -2.546700000000   -32.578300000000
H                   -21.235200000000     0.283000000000   -26.521900000000
H                   -22.249900000000     1.824800000000   -26.466900000000
