# Supplementary material for: Intermolecular Interactions in G Protein-Coupled Receptor Allosteric Sites at the Membrane Interface from Molecular Dynamics Simulations and Quantum Chemical Calculations
Source: J Chem Inf Model. 2022 Sep 30;62(19):4736–47. doi: 10.1021/acs.jcim.2c00788 (PMC9554917; doi:10.1021/acs.jcim.2c00788)
Supplement: Supplementary file 3 — ci2c00788_si_003.zip [file ci2c00788_si_003.zip › quantum_chemical_coordiates_inputs/GCGR_5ee7/fsapt/IndBA.dat]

  0.0000000000000000E+00   0.0000000000000000E+00   0.0000000000000000E+00   0.0000000000000000E+00   0.0000000000000000E+00   0.0000000000000000E+00   0.0000000000000000E+00   0.0000000000000000E+00   0.0000000000000000E+00   0.0000000000000000E+00   0.0000000000000000E+00   0.0000000000000000E+00   0.0000000000000000E+00   0.0000000000000000E+00   0.0000000000000000E+00   0.0000000000000000E+00   0.0000000000000000E+00   0.0000000000000000E+00   0.0000000000000000E+00   0.0000000000000000E+00   0.0000000000000000E+00   0.0000000000000000E+00   0.0000000000000000E+00   0.0000000000000000E+00   0.0000000000000000E+00   0.0000000000000000E+00   0.0000000000000000E+00   0.0000000000000000E+00   0.0000000000000000E+00   0.0000000000000000E+00   0.0000000000000000E+00   0.0000000000000000E+00   0.0000000000000000E+00   0.0000000000000000E+00   0.0000000000000000E+00   0.0000000000000000E+00   0.0000000000000000E+00   0.0000000000000000E+00   0.0000000000000000E+00   0.0000000000000000E+00   0.0000000000000000E+00   0.0000000000000000E+00   0.0000000000000000E+00   0.0000000000000000E+00   0.0000000000000000E+00   0.0000000000000000E+00   0.0000000000000000E+00   0.0000000000000000E+00   0.0000000000000000E+00   0.0000000000000000E+00   0.0000000000000000E+00   0.0000000000000000E+00   0.0000000000000000E+00   0.0000000000000000E+00   0.0000000000000000E+00   0.0000000000000000E+00   0.0000000000000000E+00   0.0000000000000000E+00   0.0000000000000000E+00   0.0000000000000000E+00   0.0000000000000000E+00   0.0000000000000000E+00   0.0000000000000000E+00   0.0000000000000000E+00   0.0000000000000000E+00   0.0000000000000000E+00   0.0000000000000000E+00   0.0000000000000000E+00   0.0000000000000000E+00   0.0000000000000000E+00   0.0000000000000000E+00   0.0000000000000000E+00   0.0000000000000000E+00   0.0000000000000000E+00   0.0000000000000000E+00   0.0000000000000000E+00   0.0000000000000000E+00   0.0000000000000000E+00   0.0000000000000000E+00   0.0000000000000000E+00   0.0000000000000000E+00   0.0000000000000000E+00   0.0000000000000000E+00   0.0000000000000000E+00   0.0000000000000000E+00   0.0000000000000000E+00   0.0000000000000000E+00   0.0000000000000000E+00   0.0000000000000000E+00   0.0000000000000000E+00   0.0000000000000000E+00   0.0000000000000000E+00   0.0000000000000000E+00   0.0000000000000000E+00   0.0000000000000000E+00   0.0000000000000000E+00   0.0000000000000000E+00   0.0000000000000000E+00   0.0000000000000000E+00   0.0000000000000000E+00   0.0000000000000000E+00   0.0000000000000000E+00   0.0000000000000000E+00   0.0000000000000000E+00   0.0000000000000000E+00   0.0000000000000000E+00   0.0000000000000000E+00   0.0000000000000000E+00   0.0000000000000000E+00   0.0000000000000000E+00   0.0000000000000000E+00   0.0000000000000000E+00   0.0000000000000000E+00   0.0000000000000000E+00   0.0000000000000000E+00   0.0000000000000000E+00   0.0000000000000000E+00   0.0000000000000000E+00   0.0000000000000000E+00   0.0000000000000000E+00   0.0000000000000000E+00   0.0000000000000000E+00   0.0000000000000000E+00   0.0000000000000000E+00   0.0000000000000000E+00   0.0000000000000000E+00   0.0000000000000000E+00   0.0000000000000000E+00   0.0000000000000000E+00   0.0000000000000000E+00   0.0000000000000000E+00   0.0000000000000000E+00   0.0000000000000000E+00   0.0000000000000000E+00   0.0000000000000000E+00   0.0000000000000000E+00   0.0000000000000000E+00   0.0000000000000000E+00   0.0000000000000000E+00   0.0000000000000000E+00   0.0000000000000000E+00   0.0000000000000000E+00   0.0000000000000000E+00   0.0000000000000000E+00   0.0000000000000000E+00   0.0000000000000000E+00   0.0000000000000000E+00   0.0000000000000000E+00   0.0000000000000000E+00   0.0000000000000000E+00   0.0000000000000000E+00   0.0000000000000000E+00   0.0000000000000000E+00   0.0000000000000000E+00   0.0000000000000000E+00   0.0000000000000000E+00   0.0000000000000000E+00   0.0000000000000000E+00   0.0000000000000000E+00   0.0000000000000000E+00   0.0000000000000000E+00   0.0000000000000000E+00   0.0000000000000000E+00   0.0000000000000000E+00   0.0000000000000000E+00   0.0000000000000000E+00   0.0000000000000000E+00   0.0000000000000000E+00   0.0000000000000000E+00   0.0000000000000000E+00   0.0000000000000000E+00   0.0000000000000000E+00   0.0000000000000000E+00   0.0000000000000000E+00   0.0000000000000000E+00   0.0000000000000000E+00   0.0000000000000000E+00   0.0000000000000000E+00   0.0000000000000000E+00   0.0000000000000000E+00   0.0000000000000000E+00   0.0000000000000000E+00   0.0000000000000000E+00   0.0000000000000000E+00   0.0000000000000000E+00   0.0000000000000000E+00   0.0000000000000000E+00   0.0000000000000000E+00   0.0000000000000000E+00   0.0000000000000000E+00   0.0000000000000000E+00   0.0000000000000000E+00   0.0000000000000000E+00   0.0000000000000000E+00   0.0000000000000000E+00   0.0000000000000000E+00   0.0000000000000000E+00   0.0000000000000000E+00   0.0000000000000000E+00   0.0000000000000000E+00   0.0000000000000000E+00   0.0000000000000000E+00   0.0000000000000000E+00   0.0000000000000000E+00   0.0000000000000000E+00   0.0000000000000000E+00   0.0000000000000000E+00   0.0000000000000000E+00   0.0000000000000000E+00   0.0000000000000000E+00   0.0000000000000000E+00   0.0000000000000000E+00   0.0000000000000000E+00   0.0000000000000000E+00   0.0000000000000000E+00   0.0000000000000000E+00   0.0000000000000000E+00   0.0000000000000000E+00   0.0000000000000000E+00   0.0000000000000000E+00   0.0000000000000000E+00   0.0000000000000000E+00   0.0000000000000000E+00   0.0000000000000000E+00   0.0000000000000000E+00   0.0000000000000000E+00   0.0000000000000000E+00   0.0000000000000000E+00   0.0000000000000000E+00   0.0000000000000000E+00   0.0000000000000000E+00   0.0000000000000000E+00   0.0000000000000000E+00   0.0000000000000000E+00   0.0000000000000000E+00   0.0000000000000000E+00   0.0000000000000000E+00   0.0000000000000000E+00   0.0000000000000000E+00   0.0000000000000000E+00   0.0000000000000000E+00   0.0000000000000000E+00   0.0000000000000000E+00   0.0000000000000000E+00   0.0000000000000000E+00   0.0000000000000000E+00   0.0000000000000000E+00   0.0000000000000000E+00   0.0000000000000000E+00   0.0000000000000000E+00   0.0000000000000000E+00   0.0000000000000000E+00   0.0000000000000000E+00   0.0000000000000000E+00   0.0000000000000000E+00   0.0000000000000000E+00   0.0000000000000000E+00   0.0000000000000000E+00   0.0000000000000000E+00   0.0000000000000000E+00   0.0000000000000000E+00   0.0000000000000000E+00   0.0000000000000000E+00   0.0000000000000000E+00   0.0000000000000000E+00   0.0000000000000000E+00   0.0000000000000000E+00   0.0000000000000000E+00   0.0000000000000000E+00   0.0000000000000000E+00   0.0000000000000000E+00   0.0000000000000000E+00   0.0000000000000000E+00   0.0000000000000000E+00  -5.7689103385246414E-07  -2.0388921635459104E-07  -2.9598989384607022E-08  -9.8116870483665642E-08   4.0175836906006944E-08   3.3429397892823322E-08   5.3161504404210697E-08   2.4479654406300119E-08   4.7230017371586778E-08  -7.5758778889494265E-09   2.1222400561309403E-08   6.6610303347964972E-08   1.8910145293975044E-07  -2.0746008302076774E-09   1.0422897190478609E-08  -2.8404249320478073E-08  -1.5372615681934850E-09  -2.4924511283059228E-09   3.6175962373670028E-08  -1.9291991666822302E-07  -3.9205262278806002E-09   1.3323448536043457E-07  -4.5485615890079156E-07   5.8329787920639517E-08  -8.9148815776237514E-08  -2.2237907606841042E-07   2.7384846761838469E-07   2.0882413825063900E-07   1.1639168404161030E-07  -1.3774942051011229E-07  -9.9671957928356419E-08   6.6251558725329508E-08   1.2073266624351216E-07   3.2875431118501124E-08   1.8609530028958936E-08   4.3549234997370066E-09   3.3661465173054365E-10   1.3175945763446953E-07  -1.4138112945396892E-06  -1.0661221676286171E-06  -9.5810357433083546E-08  -2.1133705245990873E-07   8.8332824596597516E-08   4.0643291198769621E-07  -5.5947334715125360E-07   1.6118824198428249E-07   2.8706330751464860E-07   1.2769641263089928E-07  -1.3053834755913574E-06  -1.9892633240288397E-07   1.3412414914143285E-07  -7.8971590980382076E-07  -1.3245541368049183E-06  -7.6006542638693935E-07   5.1149718865288512E-07   9.3122250401204155E-08   4.2333799726534050E-07   1.4082718298765322E-07  -8.7636942538751560E-07  -2.6603709812990613E-07   2.3363544836652087E-07   5.9835776993357785E-08  -5.5246201612798580E-07  -4.8871860762425067E-09   2.8573495779894444E-07   7.7778307714870719E-09   4.3860354122729145E-07   1.4996815052689676E-07  -1.1512701059592432E-06   1.0182953334003858E-07  -1.2546713395325632E-06  -9.6638092047798292E-08  -1.7934170573387638E-06  -4.1029753769154443E-08   9.3926860543778585E-09  -1.5924361472696078E-06  -9.1598981870111819E-07  -1.2301958110546070E-06  -9.4480404009355329E-07  -5.9442816888517537E-08   1.3733247532025813E-07  -2.6218028432161619E-07  -1.4010308509053828E-08   8.4140550496690691E-08  -3.3225693354664938E-08   2.3402019368595886E-08   8.2226767265882134E-08   6.8718458691503683E-08   4.8599372398250609E-08   3.1639153856754783E-08   4.3750883078307135E-08   5.1375662498768298E-08   8.2512297979286220E-08  -1.1905794092685993E-07  -3.6536204191839505E-08   8.8840217117473633E-09   4.9021920971145583E-08  -2.6857936611218540E-07   2.1254687364538949E-04   4.8278420380242973E-05   5.3239776561757874E-05   6.0683218685690567E-04   8.0824778309309233E-04  -3.9647144750060112E-05  -1.3001583682909593E-04  -3.1394225115610477E-05   2.2540640003737277E-05   9.6296009458011550E-05  -6.1376399331053484E-05   1.1533616148351710E-04   1.9089438705413540E-04  -5.8232418248182919E-06   1.9808120893876344E-04   6.8639768992556242E-05   9.7420127927445396E-05  -3.0937284487583764E-05  -7.2985255983026430E-04  -2.5436918650757967E-06  -2.9588132839799267E-04   9.6415248943702381E-05  -2.5045105516452900E-05  -1.8819755303004233E-05   4.0357031387131684E-05  -1.1893655174767834E-04  -7.5023120491752215E-04  -1.8790509646955954E-04  -4.7890230475719525E-04   3.9785312134097099E-05  -4.5629526786513811E-05   5.5403945535536076E-05  -1.1200536480746397E-03  -8.9625656845333912E-05  -1.4597832660642436E-05   1.8275077668167095E-05   5.0930159889393956E-05   4.3647375381121936E-05   1.6104516935608828E-05   4.4740882876953405E-05   7.6654911784618688E-05  -7.2186816618772978E-04   8.8631353463878730E-05  -2.5144392645430122E-08  -5.4096866352555813E-04   1.7254390571653703E-04  -1.0423880668167884E-03  -2.8055501347402451E-04   1.9494189907581070E-04   6.3028124835654454E-04  -2.4966299149086575E-04   1.5760113104426140E-04   1.1967905393354078E-04  -3.5381427565165063E-04   3.5584417834586180E-04   7.4619712922025991E-05  -2.8927983504835678E-04  -5.3573368861686214E-04   1.8047119517539399E-04  -1.5588118602497170E-03  -2.8203501015477565E-04   6.5655644289707801E-05   3.3969161701553256E-04  -5.3976052275304649E-04   1.0029709301166946E-05   1.0238176132604291E-04   5.7249902571590092E-05   3.8960493424749645E-06   1.1784184233598955E-05  -5.0371580011800241E-04   4.5886994962898833E-04  -3.6779556225077136E-04   1.3497004967857936E-04   3.5154597738707397E-05  -2.7280485455767077E-06  -3.0256755402791730E-04   2.9172264026215609E-05   2.2269953556439408E-04   1.3529498295752031E-05  -7.3931117344527413E-05   3.5295176466330154E-07   1.7858067908459090E-05   5.8995129584747209E-05  -5.0961525642229032E-05   1.0735077270021911E-04   1.0411269093817879E-05   1.9556843980412091E-05  -8.2626069979119103E-05  -1.8370267269633182E-03   1.2036525096574275E-04   3.7709746812789731E-05  -1.4337066466097936E-04   8.3558570213100250E-05  -2.5920448191652260E-04   4.7900981338819043E-05  -4.8861895181426089E-04   1.4741244812954159E-04   8.4698932985264967E-05   8.3892837157321549E-05   9.5916174482833327E-05  -4.4034497644880263E-04  -5.8495923015205490E-06  -1.1704377498455750E-03  -1.1095809146924135E-04  -1.7530922983923414E-04   4.7142696165307811E-06   2.1528786832459784E-04   3.8717139902119701E-04   1.9180871914009268E-04  -2.8336372655157549E-04  -1.6687437780137887E-04  -1.3167043600419646E-05  -5.2380232821353142E-05   6.9691583222133654E-05   1.6278257552805855E-04   4.8515199880214123E-06   4.3374763940199906E-05   6.4773781473430385E-05  -6.3979192947750800E-04  -5.0159888915388205E-04  -3.9198693714292368E-04  -6.1267486939994050E-04  -1.7316074180949244E-05  -7.0396664491309167E-05   5.1806253369072730E-05  -2.5972994597983043E-04   2.0882611317600620E-05   5.9636145525782224E-05   2.9041605598170050E-05   6.9755257385854165E-05  -4.4480561688091469E-06  -8.2563850708705882E-04  -5.9917785215035429E-04  -1.9627297195312811E-04  -1.4782377587735809E-03   2.5582266105926869E-04   1.3241133560374619E-04  -2.2530084591805246E-05  -1.3425524732449377E-04   4.0483465747052814E-05   4.9204421178040088E-05  -1.2054872898910060E-04   7.0221801896854722E-05  -4.5285043149406967E-04  -8.7461910970426735E-04  -3.0496530653993644E-05   1.7999496041936061E-05   8.8194791831004001E-06  -2.2398031978740598E-04  -5.4520743107562932E-04  -3.0006817555637003E-05   1.6981492321052373E-05  -5.5512659200205163E-04   3.8964877963434491E-04  -8.7552724484628070E-04   8.9825250582531465E-05  -7.0384213959312806E-04  -6.9732572801913960E-04  -2.1902306484342506E-04  -2.7323944039982927E-06   3.5397552755288298E-06   2.2668161452264892E-04  -2.5236616942905289E-04  -2.0952101820296111E-04  -1.3214165294721908E-05  -1.0374317598227788E-03   1.7632638652535313E-04  -4.1758034497800273E-04   9.2645569782712783E-05   1.8798979354669500E-05   3.1096988187734700E-04   1.7104498588977617E-04   6.1073435640193640E-05   9.5719863259909326E-05   1.0437141211809211E-04   5.6866407350301982E-05   4.4018009288061007E-05   6.2586247351269213E-06  -4.7949884892600693E-04  -3.1928199734287596E-04   2.5815292564782072E-05   4.5230507612650527E-05  -2.3835184559463105E-04   2.8964022382654160E-05   2.4481112369670709E-05   9.7890560804435631E-05   2.9596558237051239E-05   1.3770610179674792E-04   3.0043028757304823E-05   2.9691359527476493E-05  -2.7754629090965460E-05   1.3286627490669253E-04  -9.6848784629894130E-05   8.9029228324172168E-05   3.9900636224250286E-05  -3.5541836298241434E-04  -3.4741754445951372E-06   1.5467944525879807E-05   1.9221484605971847E-04   2.9704749859269344E-04  -4.6385244428210791E-04  -7.9850912745973857E-05  -5.1674732224873799E-05  -3.7938853464422000E-05   2.7900676528102162E-05   1.2148562679678400E-04   1.9352069380827513E-05  -4.0225533879317098E-06  -2.6893521361024617E-03   3.1645663320340812E-04   1.2677931063883669E-04  -2.0232814872420205E-04  -2.0287214261064529E-05   2.3733366321393432E-04  -3.1726974143688445E-07   2.1350912174615016E-06  -2.3701535588949805E-03   3.2469651835344927E-04  -5.8201043517706441E-05   5.0535059163411144E-06   1.7462964472410964E-04  -4.1271413938686820E-05   1.4140235740131102E-04   7.3697860138935479E-06   5.3452672134012031E-05  -1.1014170383695698E-04  -2.4571129827717750E-04   2.3762661909783413E-05  -5.0416021138800955E-04   9.2775547247571361E-05   7.4822739616868221E-05  -9.6914305694119257E-05   2.1683880757142551E-05   8.2757925457418091E-05   4.0964741264705355E-05   8.1515550542709716E-06   6.8070182213341831E-05   3.1388707374067509E-05   9.8948556937301075E-05  -2.8859859959997838E-04   1.5870727221036214E-04  -1.3498780465265791E-03  -3.0113945948856072E-05   4.0485200241031048E-05   2.3912664958855730E-04   7.8419806291525173E-05   1.2213666676668037E-04   3.7263753316357291E-05  -1.3569764180667041E-03  -5.2058137214865954E-04  -3.7294436915926228E-05   1.4119790345601924E-05  -5.1067896075982198E-05   3.0481585305968214E-04   3.8140847727097010E-04  -4.5138791048704846E-05  -8.0482889922616379E-06   1.2231032688413152E-05  -1.7951557497819867E-04   4.8124451659652816E-05   8.4831733696031001E-05  -1.0819267316052073E-04  -2.8568295815627090E-04  -1.6267592419676847E-04   1.3228758031399475E-04   3.5769562124267395E-04   3.6078268240811449E-05  -1.3370853793018202E-05   3.8264741556616168E-04  -2.0358890094526396E-03  -1.6023158380615044E-04  -2.1256272525743909E-05  -9.4619413035141242E-05   1.5231866235182611E-04   1.5163454313605284E-05  -9.4390725961377780E-07  -7.3130943249311040E-06
  0.0000000000000000E+00   0.0000000000000000E+00   0.0000000000000000E+00   0.0000000000000000E+00   0.0000000000000000E+00   0.0000000000000000E+00   0.0000000000000000E+00   0.0000000000000000E+00   0.0000000000000000E+00   0.0000000000000000E+00   0.0000000000000000E+00   0.0000000000000000E+00   0.0000000000000000E+00   0.0000000000000000E+00   0.0000000000000000E+00   0.0000000000000000E+00   0.0000000000000000E+00   0.0000000000000000E+00   0.0000000000000000E+00   0.0000000000000000E+00   0.0000000000000000E+00   0.0000000000000000E+00   0.0000000000000000E+00   0.0000000000000000E+00   0.0000000000000000E+00   0.0000000000000000E+00   0.0000000000000000E+00   0.0000000000000000E+00   0.0000000000000000E+00   0.0000000000000000E+00   0.0000000000000000E+00   0.0000000000000000E+00   0.0000000000000000E+00   0.0000000000000000E+00   0.0000000000000000E+00   0.0000000000000000E+00   0.0000000000000000E+00   0.0000000000000000E+00   0.0000000000000000E+00   0.0000000000000000E+00   0.0000000000000000E+00   0.0000000000000000E+00   0.0000000000000000E+00   0.0000000000000000E+00   0.0000000000000000E+00   0.0000000000000000E+00   0.0000000000000000E+00   0.0000000000000000E+00   0.0000000000000000E+00   0.0000000000000000E+00   0.0000000000000000E+00   0.0000000000000000E+00   0.0000000000000000E+00   0.0000000000000000E+00   0.0000000000000000E+00   0.0000000000000000E+00   0.0000000000000000E+00   0.0000000000000000E+00   0.0000000000000000E+00   0.0000000000000000E+00   0.0000000000000000E+00   0.0000000000000000E+00   0.0000000000000000E+00   0.0000000000000000E+00   0.0000000000000000E+00   0.0000000000000000E+00   0.0000000000000000E+00   0.0000000000000000E+00   0.0000000000000000E+00   0.0000000000000000E+00   0.0000000000000000E+00   0.0000000000000000E+00   0.0000000000000000E+00   0.0000000000000000E+00   0.0000000000000000E+00   0.0000000000000000E+00   0.0000000000000000E+00   0.0000000000000000E+00   0.0000000000000000E+00   0.0000000000000000E+00   0.0000000000000000E+00   0.0000000000000000E+00   0.0000000000000000E+00   0.0000000000000000E+00   0.0000000000000000E+00   0.0000000000000000E+00   0.0000000000000000E+00   0.0000000000000000E+00   0.0000000000000000E+00   0.0000000000000000E+00   0.0000000000000000E+00   0.0000000000000000E+00   0.0000000000000000E+00   0.0000000000000000E+00   0.0000000000000000E+00   0.0000000000000000E+00   0.0000000000000000E+00   0.0000000000000000E+00   0.0000000000000000E+00   0.0000000000000000E+00   0.0000000000000000E+00   0.0000000000000000E+00   0.0000000000000000E+00   0.0000000000000000E+00   0.0000000000000000E+00   0.0000000000000000E+00   0.0000000000000000E+00   0.0000000000000000E+00   0.0000000000000000E+00   0.0000000000000000E+00   0.0000000000000000E+00   0.0000000000000000E+00   0.0000000000000000E+00   0.0000000000000000E+00   0.0000000000000000E+00   0.0000000000000000E+00   0.0000000000000000E+00   0.0000000000000000E+00   0.0000000000000000E+00   0.0000000000000000E+00   0.0000000000000000E+00   0.0000000000000000E+00   0.0000000000000000E+00   0.0000000000000000E+00   0.0000000000000000E+00   0.0000000000000000E+00   0.0000000000000000E+00   0.0000000000000000E+00   0.0000000000000000E+00   0.0000000000000000E+00   0.0000000000000000E+00   0.0000000000000000E+00   0.0000000000000000E+00   0.0000000000000000E+00   0.0000000000000000E+00   0.0000000000000000E+00   0.0000000000000000E+00   0.0000000000000000E+00   0.0000000000000000E+00   0.0000000000000000E+00   0.0000000000000000E+00   0.0000000000000000E+00   0.0000000000000000E+00   0.0000000000000000E+00   0.0000000000000000E+00   0.0000000000000000E+00   0.0000000000000000E+00   0.0000000000000000E+00   0.0000000000000000E+00   0.0000000000000000E+00   0.0000000000000000E+00   0.0000000000000000E+00   0.0000000000000000E+00   0.0000000000000000E+00   0.0000000000000000E+00   0.0000000000000000E+00   0.0000000000000000E+00   0.0000000000000000E+00   0.0000000000000000E+00   0.0000000000000000E+00   0.0000000000000000E+00   0.0000000000000000E+00   0.0000000000000000E+00   0.0000000000000000E+00   0.0000000000000000E+00   0.0000000000000000E+00   0.0000000000000000E+00   0.0000000000000000E+00   0.0000000000000000E+00   0.0000000000000000E+00   0.0000000000000000E+00   0.0000000000000000E+00   0.0000000000000000E+00   0.0000000000000000E+00   0.0000000000000000E+00   0.0000000000000000E+00   0.0000000000000000E+00   0.0000000000000000E+00   0.0000000000000000E+00   0.0000000000000000E+00   0.0000000000000000E+00   0.0000000000000000E+00   0.0000000000000000E+00   0.0000000000000000E+00   0.0000000000000000E+00   0.0000000000000000E+00   0.0000000000000000E+00   0.0000000000000000E+00   0.0000000000000000E+00   0.0000000000000000E+00   0.0000000000000000E+00   0.0000000000000000E+00   0.0000000000000000E+00   0.0000000000000000E+00   0.0000000000000000E+00   0.0000000000000000E+00   0.0000000000000000E+00   0.0000000000000000E+00   0.0000000000000000E+00   0.0000000000000000E+00   0.0000000000000000E+00   0.0000000000000000E+00   0.0000000000000000E+00   0.0000000000000000E+00   0.0000000000000000E+00   0.0000000000000000E+00   0.0000000000000000E+00   0.0000000000000000E+00   0.0000000000000000E+00   0.0000000000000000E+00   0.0000000000000000E+00   0.0000000000000000E+00   0.0000000000000000E+00   0.0000000000000000E+00   0.0000000000000000E+00   0.0000000000000000E+00   0.0000000000000000E+00   0.0000000000000000E+00   0.0000000000000000E+00   0.0000000000000000E+00   0.0000000000000000E+00   0.0000000000000000E+00   0.0000000000000000E+00   0.0000000000000000E+00   0.0000000000000000E+00   0.0000000000000000E+00   0.0000000000000000E+00   0.0000000000000000E+00   0.0000000000000000E+00   0.0000000000000000E+00   0.0000000000000000E+00   0.0000000000000000E+00   0.0000000000000000E+00   0.0000000000000000E+00   0.0000000000000000E+00   0.0000000000000000E+00   0.0000000000000000E+00   0.0000000000000000E+00   0.0000000000000000E+00   0.0000000000000000E+00   0.0000000000000000E+00   0.0000000000000000E+00   0.0000000000000000E+00   0.0000000000000000E+00   0.0000000000000000E+00   0.0000000000000000E+00   0.0000000000000000E+00   0.0000000000000000E+00   0.0000000000000000E+00   0.0000000000000000E+00   0.0000000000000000E+00   0.0000000000000000E+00   0.0000000000000000E+00   0.0000000000000000E+00   0.0000000000000000E+00   0.0000000000000000E+00   0.0000000000000000E+00   0.0000000000000000E+00   0.0000000000000000E+00   0.0000000000000000E+00   0.0000000000000000E+00   0.0000000000000000E+00   0.0000000000000000E+00   0.0000000000000000E+00   0.0000000000000000E+00   0.0000000000000000E+00   0.0000000000000000E+00   0.0000000000000000E+00   0.0000000000000000E+00   0.0000000000000000E+00   0.0000000000000000E+00   0.0000000000000000E+00   0.0000000000000000E+00   0.0000000000000000E+00  -6.5235993466546823E-08  -2.5905617839383235E-08  -3.6696582406595425E-09  -1.6879658958575573E-08   6.2453769717270701E-09   5.1949938661996160E-09   8.2087756615967758E-09   3.7262255832562238E-09   7.1980170493085207E-09  -6.2601191310092147E-10   3.3051244183119073E-09   7.6554098926479506E-09   2.3879956488970662E-08  -4.5501533276549146E-10   1.6394004377880147E-09  -5.2571960564032200E-09  -4.3697087276444732E-10  -4.0767961596818081E-10   5.4074445239129530E-09  -3.3649012156901296E-08  -3.3078281571902890E-09   1.9389274572491199E-08  -6.1170510628282779E-08   8.3534603723482090E-09  -1.2801371676533039E-08  -2.6120857412902661E-08   4.1911266521682817E-08   3.2039028883600586E-08   1.7799141405323127E-08  -1.4657661266028337E-08  -9.3291478663835118E-09   1.0286703648206992E-08   1.4284220077768884E-08   5.1789068755698250E-09   2.2436806682868570E-09  -1.4793847085062781E-10  -8.6192607867476950E-11   1.7507207414871919E-08  -1.7559363720659820E-07  -1.3306427896928969E-07  -1.3168449763525362E-08  -4.5770014828193217E-08   1.3286136135326956E-08   6.2456155700334180E-08  -9.3328444631722396E-08   2.4470017446905610E-08   4.4220527872727891E-08   1.9579931757706780E-08  -1.7691996891032289E-07  -2.1514082240449506E-08   2.0839146459012249E-08  -1.3360868214013522E-07  -1.9364467933147066E-07  -1.0217454739365726E-07   6.5314074155810561E-08   1.1871838576600328E-08   6.4132625748658143E-08   2.0931986070679997E-08  -1.4400749215051591E-07  -2.9819609706399355E-08   3.5883982185116635E-08   9.3824071017825560E-09  -9.0999495516869247E-08  -1.6801735025124503E-09   4.3250150582243872E-08   6.2236173947572497E-10   6.7135016051764636E-08   2.2880457037856801E-08  -1.7704468678424666E-07   1.7134180096860310E-08  -2.2891145816690419E-07  -1.5941764064147627E-08  -3.4129062408988920E-07  -3.1774360197981975E-09  -1.2869327982323073E-10  -3.7628551882409353E-07  -1.9569523992109523E-07  -3.4525342738026850E-07  -2.5230433083762139E-07  -5.5842754516771466E-09   2.1497421681656500E-08  -2.9548614468662828E-08  -2.4479014501029615E-09   1.3145255184829590E-08  -7.4512834462455399E-09   4.3247517828225235E-09   1.2742793590195120E-08   5.8344082897239259E-09   8.1536549208617438E-09   3.9559003334342942E-09   6.5021263078557151E-09   8.0732361444422352E-09   1.2830117204010336E-08  -1.9331439461744848E-08  -6.3296870384851262E-09   1.1890985138121205E-09   5.2401770161199753E-09  -4.3479761134982108E-08   3.1953863767360030E-05   7.6743296582687053E-06   8.1590494450345342E-06   9.2097078492758404E-05   1.2192527228653588E-04  -5.9318873590108059E-06  -1.4296701651908775E-05  -3.2184306067596833E-06   2.9901464793096605E-06   1.4274154649148364E-05  -5.8294297023840812E-06   1.4905173830974482E-05   2.8730328124144735E-05  -1.0312221996373986E-06   2.9966052918697569E-05   9.8327507697000555E-06   1.4706741994316445E-05  -8.2156903814798828E-06  -8.7221745347815745E-05   1.9459228165986626E-06  -3.5252865155145380E-05   1.4972583413624350E-05  -3.0687575917471760E-06  -4.1696502274566643E-06   5.9955889299601133E-06  -1.8294974456730003E-05  -1.2881138459552830E-04  -2.2717199516526404E-05  -6.7919887602991579E-05   6.2078986467170327E-06  -8.1635224657397710E-06   8.3890759078898020E-06  -2.1596777726938968E-04  -9.9997940513719068E-06  -2.7144922235496810E-06   2.9073014269800840E-06   7.5110824154781715E-06   5.2678291097856648E-06   1.9589243874638887E-06   7.1193731630849779E-06   1.1876787433512119E-05  -1.7069344518108132E-04   1.3909927757873935E-05  -2.5122118943256312E-07  -6.8440957591016900E-05   2.6441111082804742E-05  -1.5272646341848604E-04  -8.3585929169758421E-05   3.0030748188236635E-05   9.7624180997512360E-05  -6.8938800769424277E-05   2.3462622737361725E-05   1.4704005358523834E-05  -8.0464414512971318E-05   5.2899014186295879E-05   1.1834076592516423E-05  -4.2984152879773389E-05  -9.8231020752455650E-05   2.7988101713805727E-05  -2.0026642644869507E-04  -3.8001746843509715E-05   9.1526644060102350E-06   4.7015856663834958E-05  -8.8659486659072666E-05   9.8263420883862649E-07   1.5639583763428873E-05   8.6587514596752718E-06   7.2379282323855060E-07   8.7877124168508345E-07  -6.1650905401334642E-05   7.0487557944641326E-05  -5.2209297051613221E-05   2.1032181196381719E-05   5.0963421881761388E-06  -4.2854601001618149E-07  -3.4010943282733019E-05   4.4649171536988319E-06   3.4317626998845330E-05   1.7175147591919533E-06  -1.0136373401683338E-05  -1.9756341664581295E-07   1.6973416276047309E-06   8.9315117169506087E-06  -8.5857121676198337E-06   1.4650064885223664E-05   1.8452302603546821E-06   2.4473842520424703E-06  -9.6207258349414089E-06  -2.6964469784994383E-04   1.8151705188792085E-05   5.0931366434381071E-06  -1.3960132246127103E-05   1.2671300883703931E-05  -5.0714086522082450E-05   6.0973703483304816E-06  -9.4552317861955370E-05   2.2354640227956438E-05   1.3137329366585785E-05   9.5305146921749309E-06   1.5234809863535534E-05  -7.3066732564876254E-05  -1.4274935382476734E-06  -1.5995480297172372E-04  -2.4221945448284045E-05  -2.0112515976305393E-05   5.1447340788634004E-07   3.2796806057845439E-05   5.7172476005223621E-05   2.9205798053389939E-05  -3.7361737755287034E-05  -2.1494262424043363E-05  -1.5761880144951471E-06  -9.4058528565533278E-06   1.1130837601643101E-05   1.5228941029744456E-05   1.0139370261731907E-07   6.4392259074416609E-06   7.3534258287813937E-06  -7.0992240745800303E-05  -8.8814723939236541E-05  -1.1438107085323628E-04  -9.8338876467426068E-05  -5.9337326812671067E-06  -8.7859597309931907E-06   7.9077421358663230E-06  -5.7137067604921239E-05   2.8698974775978878E-06   9.4673838451796819E-06   2.6129767862715178E-06   1.0859072856288304E-05  -2.2161868888833198E-06  -1.1743633544468126E-04  -1.0352309994948190E-04  -1.7560891046346480E-05  -2.4674814197155141E-04   4.1232706575034302E-05   2.0125954804599793E-05  -1.8608022033063245E-06  -2.6893110584448931E-05   6.3488119068195627E-06   7.2518266230209627E-06  -2.1564793288377566E-05   1.0683989264600873E-05  -7.8937900329182077E-05  -1.4405581453505936E-04  -3.5852498035295692E-06   2.5193509629140643E-06   3.5087028540118804E-06  -4.2098823825686504E-05  -7.1368377190022270E-05  -9.1104135307970423E-07   8.3234117365485178E-07  -8.6554469472778820E-05   4.7627295859282138E-05  -1.1116928969565901E-04   1.1273954380017100E-05  -8.3101782442110279E-05  -9.4195658981849654E-05  -3.1746059449710065E-05  -4.3619249101905493E-07   6.3987496867971815E-08   3.4090857624299466E-05  -4.0461943401824811E-05  -2.9594083467267736E-05  -2.4402861832831167E-06  -1.4499493001051230E-04   2.6483242429883579E-05  -1.1771342462549490E-04   1.3581327689544822E-05   4.0560513000645617E-06   4.7048970203904663E-05   2.1502006633222849E-05   9.6726961979741449E-06   1.4586206570464663E-05   1.5934257476715499E-05   8.2343477462471738E-06   6.9961788718082153E-06   6.5861222012136224E-07  -7.8443689554141550E-05  -3.0967238161715599E-05   4.0178052598058701E-06   7.4555530709110623E-06  -2.6958513376567028E-05   4.4093745581566917E-06   2.1446000111121547E-06   1.1173286759016082E-05   2.8316396941813276E-06   2.0746835198364520E-05   4.6519219063638717E-06   2.9962805636206328E-06  -4.5751768942401890E-06   2.0939376097131917E-05  -1.4922462973435848E-05   1.4240937218172950E-05   6.2984894733149905E-06  -3.9647311516555398E-05  -7.9250748671326959E-08   2.4530041814557324E-06   2.9025536133233109E-05   4.6029461918511866E-05  -6.2664398223071253E-05  -9.4225970367579251E-06  -9.6705200469509343E-06  -7.8441991944554975E-06   2.7519619536694894E-06   1.8410867729806101E-05   2.8546068119478142E-06  -7.0154531710037355E-07  -6.2034334559624344E-04   4.8716078631926409E-05   1.9585226127049648E-05  -2.2233434431477712E-05  -1.0100408946812679E-06   3.7291141716763690E-05  -1.3828277874284337E-06   1.7566143876225816E-07  -5.5351455147892705E-04   3.6668162141437214E-05  -1.5708159150921601E-05   4.5783204396776057E-07   2.6878609511235831E-05  -6.3943544143894972E-06   2.0862135508945693E-05   1.0777132328806707E-06   6.6657979987319884E-06  -1.3626776134835733E-05  -6.6558333912484287E-05   3.0398935319482740E-06  -1.2048010633816024E-04   1.4433982742627292E-05   9.3947786918918767E-06  -1.4798287836358194E-05  -6.8730957712619588E-06   1.1820422499111187E-05   5.0800879521401808E-06   1.1062262315767632E-06   1.0728547967189806E-05   5.0039447741918704E-06   1.5475536473752581E-05  -5.4356570046909273E-05   2.3561229280602686E-05  -1.6567572134233428E-04  -3.3416429493672889E-06   6.2896609545069862E-06   3.6907812456442141E-05   1.2005091425486352E-05   1.8759511749827215E-05   5.9177521479579693E-06  -1.4891636258345767E-04  -9.7680668170264953E-05  -6.7072708467479941E-06   2.2549447979973165E-06  -6.2707254371584890E-06   4.7402624593099956E-05   5.8062994236191661E-05  -6.9017782632329402E-06  -1.2853559191846215E-06   1.1810792118313132E-06  -2.8560225552915020E-05   7.4320607393863270E-06   1.3165992716249699E-05  -1.2497013003430600E-05  -2.5371076610625431E-05  -2.6966723102913273E-05   1.6135650907190717E-05   3.5655372126789483E-05   5.7825741935218225E-06  -2.1572517273629231E-06   5.0207143830413578E-05  -7.7460485975052362E-04  -1.7087188924747866E-05  -4.4208321088062315E-06  -1.5822032660511565E-05   1.8294318863566832E-05   1.4389598190559657E-06  -5.7045849837332616E-07  -1.9208110651503938E-06
  0.0000000000000000E+00   0.0000000000000000E+00   0.0000000000000000E+00   0.0000000000000000E+00   0.0000000000000000E+00   0.0000000000000000E+00   0.0000000000000000E+00   0.0000000000000000E+00   0.0000000000000000E+00   0.0000000000000000E+00   0.0000000000000000E+00   0.0000000000000000E+00   0.0000000000000000E+00   0.0000000000000000E+00   0.0000000000000000E+00   0.0000000000000000E+00   0.0000000000000000E+00   0.0000000000000000E+00   0.0000000000000000E+00   0.0000000000000000E+00   0.0000000000000000E+00   0.0000000000000000E+00   0.0000000000000000E+00   0.0000000000000000E+00   0.0000000000000000E+00   0.0000000000000000E+00   0.0000000000000000E+00   0.0000000000000000E+00   0.0000000000000000E+00   0.0000000000000000E+00   0.0000000000000000E+00   0.0000000000000000E+00   0.0000000000000000E+00   0.0000000000000000E+00   0.0000000000000000E+00   0.0000000000000000E+00   0.0000000000000000E+00   0.0000000000000000E+00   0.0000000000000000E+00   0.0000000000000000E+00   0.0000000000000000E+00   0.0000000000000000E+00   0.0000000000000000E+00   0.0000000000000000E+00   0.0000000000000000E+00   0.0000000000000000E+00   0.0000000000000000E+00   0.0000000000000000E+00   0.0000000000000000E+00   0.0000000000000000E+00   0.0000000000000000E+00   0.0000000000000000E+00   0.0000000000000000E+00   0.0000000000000000E+00   0.0000000000000000E+00   0.0000000000000000E+00   0.0000000000000000E+00   0.0000000000000000E+00   0.0000000000000000E+00   0.0000000000000000E+00   0.0000000000000000E+00   0.0000000000000000E+00   0.0000000000000000E+00   0.0000000000000000E+00   0.0000000000000000E+00   0.0000000000000000E+00   0.0000000000000000E+00   0.0000000000000000E+00   0.0000000000000000E+00   0.0000000000000000E+00   0.0000000000000000E+00   0.0000000000000000E+00   0.0000000000000000E+00   0.0000000000000000E+00   0.0000000000000000E+00   0.0000000000000000E+00   0.0000000000000000E+00   0.0000000000000000E+00   0.0000000000000000E+00   0.0000000000000000E+00   0.0000000000000000E+00   0.0000000000000000E+00   0.0000000000000000E+00   0.0000000000000000E+00   0.0000000000000000E+00   0.0000000000000000E+00   0.0000000000000000E+00   0.0000000000000000E+00   0.0000000000000000E+00   0.0000000000000000E+00   0.0000000000000000E+00   0.0000000000000000E+00   0.0000000000000000E+00   0.0000000000000000E+00   0.0000000000000000E+00   0.0000000000000000E+00   0.0000000000000000E+00   0.0000000000000000E+00   0.0000000000000000E+00   0.0000000000000000E+00   0.0000000000000000E+00   0.0000000000000000E+00   0.0000000000000000E+00   0.0000000000000000E+00   0.0000000000000000E+00   0.0000000000000000E+00   0.0000000000000000E+00   0.0000000000000000E+00   0.0000000000000000E+00   0.0000000000000000E+00   0.0000000000000000E+00   0.0000000000000000E+00   0.0000000000000000E+00   0.0000000000000000E+00   0.0000000000000000E+00   0.0000000000000000E+00   0.0000000000000000E+00   0.0000000000000000E+00   0.0000000000000000E+00   0.0000000000000000E+00   0.0000000000000000E+00   0.0000000000000000E+00   0.0000000000000000E+00   0.0000000000000000E+00   0.0000000000000000E+00   0.0000000000000000E+00   0.0000000000000000E+00   0.0000000000000000E+00   0.0000000000000000E+00   0.0000000000000000E+00   0.0000000000000000E+00   0.0000000000000000E+00   0.0000000000000000E+00   0.0000000000000000E+00   0.0000000000000000E+00   0.0000000000000000E+00   0.0000000000000000E+00   0.0000000000000000E+00   0.0000000000000000E+00   0.0000000000000000E+00   0.0000000000000000E+00   0.0000000000000000E+00   0.0000000000000000E+00   0.0000000000000000E+00   0.0000000000000000E+00   0.0000000000000000E+00   0.0000000000000000E+00   0.0000000000000000E+00   0.0000000000000000E+00   0.0000000000000000E+00   0.0000000000000000E+00   0.0000000000000000E+00   0.0000000000000000E+00   0.0000000000000000E+00   0.0000000000000000E+00   0.0000000000000000E+00   0.0000000000000000E+00   0.0000000000000000E+00   0.0000000000000000E+00   0.0000000000000000E+00   0.0000000000000000E+00   0.0000000000000000E+00   0.0000000000000000E+00   0.0000000000000000E+00   0.0000000000000000E+00   0.0000000000000000E+00   0.0000000000000000E+00   0.0000000000000000E+00   0.0000000000000000E+00   0.0000000000000000E+00   0.0000000000000000E+00   0.0000000000000000E+00   0.0000000000000000E+00   0.0000000000000000E+00   0.0000000000000000E+00   0.0000000000000000E+00   0.0000000000000000E+00   0.0000000000000000E+00   0.0000000000000000E+00   0.0000000000000000E+00   0.0000000000000000E+00   0.0000000000000000E+00   0.0000000000000000E+00   0.0000000000000000E+00   0.0000000000000000E+00   0.0000000000000000E+00   0.0000000000000000E+00   0.0000000000000000E+00   0.0000000000000000E+00   0.0000000000000000E+00   0.0000000000000000E+00   0.0000000000000000E+00   0.0000000000000000E+00   0.0000000000000000E+00   0.0000000000000000E+00   0.0000000000000000E+00   0.0000000000000000E+00   0.0000000000000000E+00   0.0000000000000000E+00   0.0000000000000000E+00   0.0000000000000000E+00   0.0000000000000000E+00   0.0000000000000000E+00   0.0000000000000000E+00   0.0000000000000000E+00   0.0000000000000000E+00   0.0000000000000000E+00   0.0000000000000000E+00   0.0000000000000000E+00   0.0000000000000000E+00   0.0000000000000000E+00   0.0000000000000000E+00   0.0000000000000000E+00   0.0000000000000000E+00   0.0000000000000000E+00   0.0000000000000000E+00   0.0000000000000000E+00   0.0000000000000000E+00   0.0000000000000000E+00   0.0000000000000000E+00   0.0000000000000000E+00   0.0000000000000000E+00   0.0000000000000000E+00   0.0000000000000000E+00   0.0000000000000000E+00   0.0000000000000000E+00   0.0000000000000000E+00   0.0000000000000000E+00   0.0000000000000000E+00   0.0000000000000000E+00   0.0000000000000000E+00   0.0000000000000000E+00   0.0000000000000000E+00   0.0000000000000000E+00   0.0000000000000000E+00   0.0000000000000000E+00   0.0000000000000000E+00   0.0000000000000000E+00   0.0000000000000000E+00   0.0000000000000000E+00   0.0000000000000000E+00   0.0000000000000000E+00   0.0000000000000000E+00   0.0000000000000000E+00   0.0000000000000000E+00   0.0000000000000000E+00   0.0000000000000000E+00   0.0000000000000000E+00   0.0000000000000000E+00   0.0000000000000000E+00   0.0000000000000000E+00   0.0000000000000000E+00   0.0000000000000000E+00   0.0000000000000000E+00   0.0000000000000000E+00   0.0000000000000000E+00   0.0000000000000000E+00   0.0000000000000000E+00   0.0000000000000000E+00   0.0000000000000000E+00   0.0000000000000000E+00   0.0000000000000000E+00   0.0000000000000000E+00   0.0000000000000000E+00   0.0000000000000000E+00   0.0000000000000000E+00   0.0000000000000000E+00   0.0000000000000000E+00   0.0000000000000000E+00   0.0000000000000000E+00   0.0000000000000000E+00   0.0000000000000000E+00   0.0000000000000000E+00   0.0000000000000000E+00  -8.5053912880669751E-08  -2.9193422202710966E-08  -9.3825907220363188E-09  -1.1334496607743615E-08   6.3286785108165463E-09   5.4011786787545903E-09   8.2954095121883531E-09   3.7274414720545138E-09   7.1486781901629308E-09  -1.7360836113943498E-09   3.3546639339552803E-09   9.2718038384978085E-09   2.7401888563464932E-08  -2.0865049078012079E-10   1.6641554932440735E-09  -3.0113677519333976E-09  -7.9711715464756988E-11  -3.9605884740453504E-10   5.4544269990258964E-09  -2.4861922134880739E-08  -4.2838095728757239E-09   1.5774552774394704E-08  -8.1303833556922549E-08   7.7544102018449895E-09  -2.3436076871004499E-08  -4.2345915209826204E-08   4.1208356558140113E-08   3.2689019231100676E-08   1.8432788280064339E-08  -2.8211593330612647E-08  -1.5546646246171885E-08   1.0389876031470914E-08   1.9788731922993952E-08   5.2014998973838182E-09   3.0487533602964255E-09   1.1873351983290448E-09   8.2069973281190056E-11   1.3996613662963263E-08  -2.5246726404582254E-07  -1.7038772384269958E-07  -3.1229343085690804E-08  -3.8853415745955686E-08   1.3533219043099377E-08   6.3065705915968451E-08  -6.9426184946317644E-08   2.5562595289334482E-08   4.5213311301225449E-08   1.9613135774420087E-08  -2.0616683465265803E-07  -3.9173338807668234E-08   2.1090807917221139E-08  -1.2574307911256331E-07  -2.1529418610308471E-07  -1.7158619369485188E-07   7.1158200123503404E-08   7.4441464853569054E-09   6.7148662392146839E-08   2.1479145757064502E-08  -1.0605927555305430E-07  -5.3122570102740868E-08   3.6560508949600697E-08   9.5107578304266432E-09  -1.2019541526225384E-07   3.5084538117902295E-10   4.4245704398836491E-08  -4.9618448565882183E-09   6.8791357488833032E-08   2.3232041692132203E-08  -1.2938417796159640E-07   9.3045472568511433E-09  -2.1408680201919109E-07  -1.0726985137521977E-08  -2.4329024646629656E-07  -1.7888231766188052E-08   2.4008606917271857E-09  -1.8302794027393759E-07  -1.6563904370052305E-07  -1.5234671778519519E-07  -1.4184746950816015E-07  -1.7501770448395465E-08   2.1062645077414646E-08  -3.3834999807509610E-08  -2.0079888842506477E-09   1.3307649300259617E-08  -1.1222467367771133E-09   4.3652982733413819E-10   1.2934432655320277E-08  -2.4323447682399136E-08   5.0504057387020347E-09   4.8544742317629718E-09   5.4038019410554525E-09   8.1875170014350096E-09   1.3064364317709643E-08  -1.5740378133604256E-08  -4.7527951197072237E-09   1.2883969458219706E-09   8.2117145030401660E-09  -3.5391799838413847E-08   3.2768952245074041E-05   7.5245588760766406E-06   8.4553677319376650E-06   9.5537783979752919E-05   1.2119611093453358E-04  -9.2185143851087742E-06  -2.6367832055540970E-05  -7.4180486345936134E-06   3.4326045444197738E-06   1.4476921977379933E-05  -1.3607071797818517E-05   1.6105390501218037E-05   2.9946051438930993E-05  -7.5826294812338736E-07   2.8850988319106204E-05   1.0848074467356139E-05   1.5209322603193997E-05  -7.8687062499018087E-06  -1.8155361959696574E-04  -2.8331866511749866E-06  -5.6308951717186928E-05   1.5337161313051766E-05  -8.6248512185204078E-06   3.2449452006557946E-07   5.7785940700934276E-06  -1.5894061317134442E-05  -8.2573327879160397E-05  -2.8339640886374617E-05  -8.4541074346569295E-05   5.7470753191599041E-06  -4.6854027330205894E-06   8.9866684464881535E-06  -1.6093354863832819E-04  -1.9771071050154805E-05  -1.9013766458452627E-06   2.8675619885064864E-06   8.0254794325513088E-06   5.0053377903546080E-06   2.7547843295251080E-06   6.8678673989568478E-06   1.2051156331309553E-05  -8.5501150557350827E-05   1.3275042316748087E-05  -3.2595188658032354E-06  -9.8950696694108782E-05   2.7123281817908400E-05  -1.2608614378579168E-04  -3.8517633107276657E-05   3.0371490272850676E-05   9.7467333696867251E-05  -3.9586894293312625E-05   2.3551596475408950E-05   1.7037870388644235E-05  -6.5050177693433124E-05   5.6222615499077410E-05   1.1510671907332051E-05  -4.0905282401185399E-05  -9.2447025279177844E-05   2.8101673226029812E-05  -2.5567817474183213E-04  -5.2124989054349134E-05   1.0272284576777954E-05   4.1980319814965947E-05  -1.0808644864154497E-04   1.8490390322374868E-06   1.6305315317476943E-05   9.1951545023836237E-06  -1.6037961537467787E-06   2.4570354451461209E-06  -6.9795597724083342E-05   7.1607785085213535E-05  -4.4436731978819923E-05   2.1150348224194836E-05   5.4896677407492214E-06  -4.3993400150954374E-07  -4.5110015479279154E-05   4.6310677138064140E-06   2.8827305116973273E-05   2.1955338608276719E-06  -1.7235786478101720E-05   1.6243929987601920E-07   3.0553208936541700E-06   9.3892476357698334E-06  -6.5196848545787199E-06   1.7027126461146156E-05   4.4943833607703498E-07   3.1413923562619046E-06  -1.8998805111401210E-05  -2.9914921103052028E-04   1.7645557584689352E-05   5.3885896763471190E-06  -2.0537821556109818E-05   1.3119540910598357E-05  -3.0285017008413252E-05   7.7649272267041853E-06  -7.7603086162003336E-05   2.3603227338511092E-05   1.3310657792758744E-05   1.5104577592538112E-05   1.4392320852256331E-05  -6.9424231021688871E-05  -1.3704748420359904E-07  -1.8634838279034011E-04  -3.4049444356244392E-05  -3.2289309353394337E-05   8.4153389177233176E-07   2.9636790091494947E-05   4.4542067111438031E-05   2.9276640899583288E-05  -3.5039418576686076E-05  -2.2603701926670288E-05  -3.6872199464596138E-06  -5.8799015898178933E-06   1.0709645008882890E-05   6.2889658570249963E-06   2.8086769848777437E-07   6.6117439268295748E-06   9.1958489202996630E-06  -8.4458347777750239E-05  -6.2273586386774984E-05  -4.7815300502759993E-05  -7.9845282640172055E-05  -7.2662087114815458E-06  -1.0290604623707295E-05   8.1352194679035530E-06  -5.2677940273671123E-05   3.3304172300622738E-06   9.0825008065843812E-06   8.7280264007103618E-07   1.0995751901905295E-05  -3.0058311785172266E-06  -1.1784466200711324E-04  -1.0092980258925907E-04  -3.0030115527515768E-05  -2.0614972257595874E-04   2.3942687080141109E-05   2.1026611383162404E-05  -5.8406661120546223E-06  -1.7459771253125373E-05   6.2535271290364554E-06   7.4093307536257147E-06  -1.3381359534192577E-05   9.8813996521608871E-06  -6.5921414665813034E-05  -1.0434710246658510E-04  -9.5074059497926654E-06   2.7881234775820874E-06  -4.2102261531396006E-06  -2.6611792535012260E-05  -8.7935632800737961E-05  -9.0312137640544790E-06  -2.1412666994096757E-06  -7.1118478192102282E-05   5.6179642160539681E-05  -1.2881856158450603E-04   1.3922373786013641E-05  -1.3248921677122983E-04  -1.2761970406501363E-04  -5.9294251553076599E-05  -4.0531225363863355E-07   4.8419770278267336E-07   3.5591236038493857E-05  -3.2890395575727202E-05  -4.3547519589468112E-05  -5.6690268889477117E-06  -1.2499126308912535E-04   2.7367020268692792E-05  -5.3748477071174619E-05   1.1757703198571871E-05  -1.0467992474441485E-06   4.8711450776353244E-05   2.4779172859812636E-05   9.5881376635304591E-06   1.4995476334993911E-05   1.6191750560158991E-05   8.4240914344824162E-06   7.0146488893279944E-06   1.0933645314612803E-06  -7.5310556463964231E-05  -9.4554647996462928E-05   4.1940369460900802E-06   4.3326223233995679E-06  -4.3378241799075971E-05   4.5596785576610200E-06   3.9293604662158091E-06   1.4158488708745183E-05   5.1406708597351941E-06   2.2609179812030750E-05   4.7975018492278532E-06   5.5186164786775830E-06  -3.8738484950995394E-06   2.0350578797749376E-05  -1.3855937526350261E-05   1.3577639363181277E-05   6.2452598247394777E-06  -7.1521859528893259E-05  -6.7743820118906648E-07   2.4416493288996560E-06   3.0060480900812976E-05   4.7032529295333670E-05  -1.0562996098872851E-04  -2.1259245369006967E-05  -4.9809916974745020E-06  -2.0600885348351716E-06   5.4744336792150790E-06   1.9404002410217716E-05   3.0092633736519347E-06  -5.7490663501189660E-07  -3.6099662989849321E-04   4.9817124818679658E-05   1.9942219531461558E-05  -3.8257848584564192E-05  -1.0520525188431531E-05   3.6095836444927962E-05   4.0218726320505228E-07   2.5551362532883837E-07  -4.1272944024841614E-04   4.6155047067628205E-05  -1.8753024097159562E-05   8.6956493379127432E-07   2.7391677185189979E-05  -5.2171218088449144E-06   2.2939318493771245E-05   1.0297570911058890E-06   4.8527228208360134E-06  -3.4360661633806034E-05  -3.6947012369191673E-05   3.7065248793733553E-06  -6.0115001816797475E-05   1.4499225814671947E-05   5.8495792553395006E-06  -1.2532430236540392E-05   3.0742678213675458E-06   1.1282845786749254E-05   6.4200151000205792E-06   1.2852102251733971E-06   1.0782614776627105E-05   5.0337766605390675E-06   1.5715764496453188E-05  -6.1406356038163308E-05   2.3959185023764226E-05  -1.8247056219368376E-04  -7.9136018726428827E-06   6.4281776540036263E-06   3.7296892820670765E-05   1.0262685143786385E-05   1.9706762242418832E-05   5.8479026606520395E-06  -2.2138934992033406E-04  -8.9376785515862689E-05  -4.4080268064646543E-06   2.2096275697410839E-06  -1.3871791161098255E-05   4.8115615189948275E-05   5.9232132907980098E-05  -5.8067151553013360E-06  -1.3148573679937860E-06   2.2856667658266504E-06  -2.4003568773527937E-05   7.6085882783122463E-06   1.3134940868035835E-05  -1.8336982083557369E-05  -4.7373435747422224E-05  -2.1306929879518182E-05   1.7028114844330738E-05   4.1880568227838364E-05   5.6832537543843141E-06  -1.9319979768101321E-06   5.2585432941476559E-05  -2.2991236875047734E-04  -4.9224703489569334E-05  -2.0126848031434639E-06  -1.2617670830814686E-05   2.4739059338753537E-05   2.8437054519023763E-06  -2.0885601405770857E-08   4.3437389323226107E-08
  0.0000000000000000E+00   0.0000000000000000E+00   0.0000000000000000E+00   0.0000000000000000E+00   0.0000000000000000E+00   0.0000000000000000E+00   0.0000000000000000E+00   0.0000000000000000E+00   0.0000000000000000E+00   0.0000000000000000E+00   0.0000000000000000E+00   0.0000000000000000E+00   0.0000000000000000E+00   0.0000000000000000E+00   0.0000000000000000E+00   0.0000000000000000E+00   0.0000000000000000E+00   0.0000000000000000E+00   0.0000000000000000E+00   0.0000000000000000E+00   0.0000000000000000E+00   0.0000000000000000E+00   0.0000000000000000E+00   0.0000000000000000E+00   0.0000000000000000E+00   0.0000000000000000E+00   0.0000000000000000E+00   0.0000000000000000E+00   0.0000000000000000E+00   0.0000000000000000E+00   0.0000000000000000E+00   0.0000000000000000E+00   0.0000000000000000E+00   0.0000000000000000E+00   0.0000000000000000E+00   0.0000000000000000E+00   0.0000000000000000E+00   0.0000000000000000E+00   0.0000000000000000E+00   0.0000000000000000E+00   0.0000000000000000E+00   0.0000000000000000E+00   0.0000000000000000E+00   0.0000000000000000E+00   0.0000000000000000E+00   0.0000000000000000E+00   0.0000000000000000E+00   0.0000000000000000E+00   0.0000000000000000E+00   0.0000000000000000E+00   0.0000000000000000E+00   0.0000000000000000E+00   0.0000000000000000E+00   0.0000000000000000E+00   0.0000000000000000E+00   0.0000000000000000E+00   0.0000000000000000E+00   0.0000000000000000E+00   0.0000000000000000E+00   0.0000000000000000E+00   0.0000000000000000E+00   0.0000000000000000E+00   0.0000000000000000E+00   0.0000000000000000E+00   0.0000000000000000E+00   0.0000000000000000E+00   0.0000000000000000E+00   0.0000000000000000E+00   0.0000000000000000E+00   0.0000000000000000E+00   0.0000000000000000E+00   0.0000000000000000E+00   0.0000000000000000E+00   0.0000000000000000E+00   0.0000000000000000E+00   0.0000000000000000E+00   0.0000000000000000E+00   0.0000000000000000E+00   0.0000000000000000E+00   0.0000000000000000E+00   0.0000000000000000E+00   0.0000000000000000E+00   0.0000000000000000E+00   0.0000000000000000E+00   0.0000000000000000E+00   0.0000000000000000E+00   0.0000000000000000E+00   0.0000000000000000E+00   0.0000000000000000E+00   0.0000000000000000E+00   0.0000000000000000E+00   0.0000000000000000E+00   0.0000000000000000E+00   0.0000000000000000E+00   0.0000000000000000E+00   0.0000000000000000E+00   0.0000000000000000E+00   0.0000000000000000E+00   0.0000000000000000E+00   0.0000000000000000E+00   0.0000000000000000E+00   0.0000000000000000E+00   0.0000000000000000E+00   0.0000000000000000E+00   0.0000000000000000E+00   0.0000000000000000E+00   0.0000000000000000E+00   0.0000000000000000E+00   0.0000000000000000E+00   0.0000000000000000E+00   0.0000000000000000E+00   0.0000000000000000E+00   0.0000000000000000E+00   0.0000000000000000E+00   0.0000000000000000E+00   0.0000000000000000E+00   0.0000000000000000E+00   0.0000000000000000E+00   0.0000000000000000E+00   0.0000000000000000E+00   0.0000000000000000E+00   0.0000000000000000E+00   0.0000000000000000E+00   0.0000000000000000E+00   0.0000000000000000E+00   0.0000000000000000E+00   0.0000000000000000E+00   0.0000000000000000E+00   0.0000000000000000E+00   0.0000000000000000E+00   0.0000000000000000E+00   0.0000000000000000E+00   0.0000000000000000E+00   0.0000000000000000E+00   0.0000000000000000E+00   0.0000000000000000E+00   0.0000000000000000E+00   0.0000000000000000E+00   0.0000000000000000E+00   0.0000000000000000E+00   0.0000000000000000E+00   0.0000000000000000E+00   0.0000000000000000E+00   0.0000000000000000E+00   0.0000000000000000E+00   0.0000000000000000E+00   0.0000000000000000E+00   0.0000000000000000E+00   0.0000000000000000E+00   0.0000000000000000E+00   0.0000000000000000E+00   0.0000000000000000E+00   0.0000000000000000E+00   0.0000000000000000E+00   0.0000000000000000E+00   0.0000000000000000E+00   0.0000000000000000E+00   0.0000000000000000E+00   0.0000000000000000E+00   0.0000000000000000E+00   0.0000000000000000E+00   0.0000000000000000E+00   0.0000000000000000E+00   0.0000000000000000E+00   0.0000000000000000E+00   0.0000000000000000E+00   0.0000000000000000E+00   0.0000000000000000E+00   0.0000000000000000E+00   0.0000000000000000E+00   0.0000000000000000E+00   0.0000000000000000E+00   0.0000000000000000E+00   0.0000000000000000E+00   0.0000000000000000E+00   0.0000000000000000E+00   0.0000000000000000E+00   0.0000000000000000E+00   0.0000000000000000E+00   0.0000000000000000E+00   0.0000000000000000E+00   0.0000000000000000E+00   0.0000000000000000E+00   0.0000000000000000E+00   0.0000000000000000E+00   0.0000000000000000E+00   0.0000000000000000E+00   0.0000000000000000E+00   0.0000000000000000E+00   0.0000000000000000E+00   0.0000000000000000E+00   0.0000000000000000E+00   0.0000000000000000E+00   0.0000000000000000E+00   0.0000000000000000E+00   0.0000000000000000E+00   0.0000000000000000E+00   0.0000000000000000E+00   0.0000000000000000E+00   0.0000000000000000E+00   0.0000000000000000E+00   0.0000000000000000E+00   0.0000000000000000E+00   0.0000000000000000E+00   0.0000000000000000E+00   0.0000000000000000E+00   0.0000000000000000E+00   0.0000000000000000E+00   0.0000000000000000E+00   0.0000000000000000E+00   0.0000000000000000E+00   0.0000000000000000E+00   0.0000000000000000E+00   0.0000000000000000E+00   0.0000000000000000E+00   0.0000000000000000E+00   0.0000000000000000E+00   0.0000000000000000E+00   0.0000000000000000E+00   0.0000000000000000E+00   0.0000000000000000E+00   0.0000000000000000E+00   0.0000000000000000E+00   0.0000000000000000E+00   0.0000000000000000E+00   0.0000000000000000E+00   0.0000000000000000E+00   0.0000000000000000E+00   0.0000000000000000E+00   0.0000000000000000E+00   0.0000000000000000E+00   0.0000000000000000E+00   0.0000000000000000E+00   0.0000000000000000E+00   0.0000000000000000E+00   0.0000000000000000E+00   0.0000000000000000E+00   0.0000000000000000E+00   0.0000000000000000E+00   0.0000000000000000E+00   0.0000000000000000E+00   0.0000000000000000E+00   0.0000000000000000E+00   0.0000000000000000E+00   0.0000000000000000E+00   0.0000000000000000E+00   0.0000000000000000E+00   0.0000000000000000E+00   0.0000000000000000E+00   0.0000000000000000E+00   0.0000000000000000E+00   0.0000000000000000E+00   0.0000000000000000E+00   0.0000000000000000E+00   0.0000000000000000E+00   0.0000000000000000E+00   0.0000000000000000E+00   0.0000000000000000E+00   0.0000000000000000E+00   0.0000000000000000E+00   0.0000000000000000E+00   0.0000000000000000E+00   0.0000000000000000E+00   0.0000000000000000E+00   0.0000000000000000E+00   0.0000000000000000E+00   0.0000000000000000E+00   0.0000000000000000E+00   0.0000000000000000E+00   0.0000000000000000E+00   0.0000000000000000E+00   0.0000000000000000E+00   0.0000000000000000E+00   0.0000000000000000E+00  -1.7840444410575231E-07  -4.3014603154704223E-08  -2.4484055015860713E-09  -2.0021001244068270E-08   7.7031965794757227E-09   6.8869315080610119E-09   1.0262343320153896E-08   4.8869540893507283E-09   9.4018374464422605E-09   8.4681640455003348E-10   4.0657679479367397E-09   1.5062476777229401E-08   3.5365310923925360E-08   8.3393736372587513E-11   1.9557885770011156E-09  -5.5658652260568668E-09  -1.2199929427305404E-10  -3.1829299065370918E-10   7.4977205056822715E-09  -3.7897212845866470E-08   1.2802565704454892E-09   2.8457712097715914E-08  -1.0707358905199203E-07   1.2690804556794618E-08  -1.2624400710198503E-08  -4.3250560823313080E-08   5.4291751321893117E-08   4.0890686886698625E-08   2.2752648367953275E-08  -1.9549236126222148E-08  -8.2084032591458119E-09   1.2748933783667861E-08   2.7382168862782013E-08   6.2096585806802449E-09   5.0192417562460593E-09   1.3268183284276878E-09   3.0775151311469364E-10   3.0006207746513695E-08  -3.6002628731706593E-07  -2.3734554641743410E-07  -7.5805177532704169E-09  -4.0212642142636334E-08   1.7889038497376924E-08   7.9229663675114227E-08  -1.1046435436568108E-07   3.1894839686398390E-08   5.5727038525463340E-08   2.5220183415747258E-08  -3.1469487812126614E-07  -2.6578997393693087E-08   2.5846997579161007E-08  -1.7259037097523589E-07  -2.9823267964537136E-07  -1.4608167370784850E-07   1.1105458258274925E-07   3.9795740482199311E-08   8.2774087896320188E-08   2.8592425928474059E-08  -1.9288554170082386E-07  -4.2910541782539596E-08   4.5515562852519843E-08   1.1297914428573914E-08  -9.3133042173823480E-08   1.7683843853908931E-09   5.6620508885855170E-08   7.5965830963606861E-09   8.5187977256981012E-08   2.9670651098926460E-08  -2.6465612868052996E-07   4.6034517616371380E-08  -2.4064264041427451E-07  -1.6071688200596483E-08  -4.1781461309086658E-07   1.2754751980595239E-08   2.6864133343860050E-09  -3.0729825641300059E-07  -1.3191948454143491E-07  -1.9265318982218671E-07  -1.3128357728263944E-07  -4.1667254167656130E-09   2.6514924477779878E-08  -3.8904223742299312E-08  -1.7978182808100734E-09   1.6045397071899584E-08  -4.5418924839526828E-09   9.0274283961319227E-09   1.5912071151509816E-08   3.2411246711313524E-08   1.3464270711848988E-08   7.8150300077312093E-09   1.0771500220319546E-08   9.6215154155045967E-09   1.5799873727078760E-08  -2.0290546446785955E-08  -5.4808178505945562E-09   1.9689163180719367E-09   9.8991201344283722E-09  -4.5020594088343743E-08   4.3229614881531564E-05   9.1629132025489191E-06   1.0128651910532037E-05   1.1973249962303709E-04   1.6010302306107538E-04  -6.6223826613513730E-06  -2.0532423539028393E-05  -1.6380806909909941E-06   4.9332793322000631E-06   2.1147514922921348E-05  -1.0763512120831783E-05   2.5702909868355598E-05   3.7002928603306475E-05  -8.3306329611377374E-07   3.9179942498769411E-05   1.4532755916952477E-05   1.8837333315819796E-05  -4.5578493792888030E-06  -1.2955461990543798E-04   7.6450612539192025E-06  -5.2404128918582395E-05   1.8771667518026968E-05  -1.1458218985306108E-06  -1.5343581807625891E-07   8.2337694439899554E-06  -2.0810240713709398E-05  -1.6747757622852580E-04  -3.8171503328367833E-05  -1.0528652058800393E-04   8.2359739418866222E-06  -7.2710082279390561E-06   1.1000250726634492E-05  -2.5432571531176020E-04  -1.2303625231787944E-05  -1.9633269798154200E-06   3.4591362499049663E-06   9.9951575096997004E-06   1.0103878271438442E-05   3.5770518565810992E-06   8.9114472735329809E-06   1.4837299370970465E-05  -1.3303512122532241E-04   1.7486445433267258E-05   2.9238703200174671E-06  -1.2853782521951335E-04   3.3608458375174772E-05  -2.3366905009060551E-04  -3.7989888644256357E-05   3.8078880991418669E-05   1.2523472515359017E-04  -3.1303979136372812E-05   3.1411069796166779E-05   2.7255509635086562E-05  -4.4848016637984456E-05   7.0906594775165387E-05   1.4349953059654670E-05  -5.4224902059376652E-05  -1.0971504106567721E-04   3.5504890600931555E-05  -3.9564716443083456E-04  -6.4679839851121694E-05   1.3553373078986962E-05   7.9379417923704663E-05  -9.9761703838031554E-05   1.9555644936616816E-06   2.0267067509121619E-05   1.1023508551710227E-05   2.6889906148901830E-06   1.5061696058365654E-06  -1.0883411395468975E-04   9.0600901080333321E-05  -8.0407658232901973E-05   2.6323855111809607E-05   6.9758050041304534E-06  -3.6031370144761510E-07  -8.7953784206359236E-05   5.5934538154655850E-06   4.8387422844206748E-05   2.8859362908753593E-06  -1.2663711498438656E-05   2.7161174937202156E-07   4.0907140547803782E-06   1.1264463052559076E-05  -8.5223097055743244E-06   2.9181324235054733E-05   3.6661776800742612E-06   4.6243101532887898E-06  -1.4744623018350380E-05  -4.0875797004649267E-04   2.5153880434027714E-05   8.3392551280912261E-06  -2.3282112193786395E-05   1.6055829604766914E-05  -4.6202740031072103E-05   1.0847038623949164E-05  -9.9009372510436777E-05   2.8730875635273655E-05   1.6807147533886536E-05   2.4100368517575796E-05   1.8352591819979714E-05  -9.5170493434449115E-05   6.0937366472927243E-08  -2.7055894684235659E-04  -4.0804098723281204E-06  -2.9756862569397837E-05   9.8602600664814587E-07   4.4840178244206806E-05   8.2304461422476674E-05   3.8183666937518379E-05  -4.7633397933737234E-05  -3.3550665674380353E-05  -1.4679056277726613E-06  -9.5901517086317390E-06   1.4015779639604156E-05   3.7459412955788598E-05   1.4630891963251135E-06   8.8127576951504738E-06   1.6714134585729649E-05  -2.2064917043883658E-04  -1.1073274251181543E-04  -5.4562431798447689E-05  -1.2577983156796129E-04  -7.5773179069390207E-07  -1.4741183788779675E-05   1.0573528431327281E-05  -3.1379101383895479E-05   4.3797072058937252E-06   1.1696773015721630E-05   7.0792210921390250E-06   1.3441412484601021E-05   2.4227933158376360E-07  -2.0427921654170273E-04  -1.2742575760258033E-04  -2.4620498154149348E-05  -3.1222207838995693E-04   5.0848382835413495E-05   2.6083227756033299E-05  -1.0664875157139622E-06  -2.6304867437849077E-05   7.8032455317567606E-06   9.7364919233342810E-06  -2.5275712647206130E-05   1.4457140246076849E-05  -9.9354503001695916E-05  -1.8812316352332390E-04  -2.5733646749502293E-06   5.6129256809234972E-06   7.6263572958907205E-06  -4.1969126615852091E-05  -1.2720358210547618E-04  -5.9236935546774276E-07   5.4356820149332089E-06  -1.2332385029441523E-04   9.4776833714365166E-05  -1.8954366357041368E-04   1.9721880318208290E-05  -1.4079425319016617E-04  -1.6055196560689665E-04  -3.0416112989170363E-05  -4.0568298309876911E-07   2.6470493020725405E-06   4.4516511029198096E-05  -5.1948855728410974E-05  -4.2027251734908610E-05   9.5062361832457463E-08  -2.7852786975699335E-04   3.4436663013392710E-05  -6.4461988291569707E-05   2.0159868886426467E-05   1.2548144932279532E-05   6.0329090603795765E-05   3.3729166922262262E-05   1.1510905388785597E-05   1.8480018553099462E-05   2.0021762088937387E-05   1.1604975668550720E-05   8.3766812263293756E-06   1.6807341869211517E-06  -1.0638724302611794E-04  -6.7763353337610033E-05   4.8228359131275792E-06   1.1813128586060238E-05  -3.8377812875248086E-05   5.5724964572157255E-06   6.4235583159553552E-06   2.2541080650764431E-05   6.1283566629629149E-06   2.7306985140975593E-05   5.6058080581839264E-06   7.9280020243198692E-06  -4.2113492283780580E-06   2.5808591338725139E-05  -1.5951526464798755E-05   1.7235632061041733E-05   7.6461798261272905E-06  -5.6086791012725960E-05   1.3252846806736397E-06   2.9108626506647305E-06   3.7196277803451854E-05   5.8232518393702836E-05  -9.0950034054100470E-05  -1.0121019303350470E-05  -1.1377370255834994E-05  -5.7521202093652545E-06   5.1662434326163823E-06   2.3362776893581243E-05   3.8356390292539940E-06  -4.9902425259905039E-07  -6.0438650315670927E-04   6.1326531186867890E-05   2.4821328791885585E-05  -2.7241809603798677E-05   5.4961625242301016E-06   4.6822131175750688E-05   1.3646241732389035E-06   9.0890668093429532E-07  -3.0506739682372759E-04   8.1206379776598578E-05  -9.1804315418493167E-06   1.0782804573063520E-06   3.3703772231083955E-05  -8.2392259853569197E-06   2.7608445398929873E-05   1.4820424708599636E-06   1.5619644023933820E-05  -9.9204935596842740E-06  -3.0309149113714151E-05   5.4431929218744242E-06  -9.7106833781637850E-05   1.8461544511780163E-05   2.4053483661644028E-05  -1.5851944224030613E-05   8.1574857168524689E-06   1.8323619926049206E-05   7.4526724626362286E-06   1.5857148041167366E-06   1.3014159694738467E-05   5.9338916977765546E-06   1.9069385249172637E-05  -4.7314030267243655E-05   3.1530262456594169E-05  -4.2829757999904582E-04  -3.0772534714052579E-06   7.8000211127989801E-06   4.7735597257085656E-05   1.9860230841916118E-05   2.4786393163758419E-05   6.9777189349373338E-06  -4.1183125711222803E-04  -9.9342065809682192E-05  -6.2112438607048443E-06   2.6704068628945299E-06  -6.7232310694717239E-06   5.8853283269986237E-05   7.3764265150872267E-05  -7.2566311266473955E-06  -9.7977611087833831E-07   2.2885100824726504E-06  -3.0204562245235325E-05   9.0673549302913848E-06   1.6355903672036264E-05  -1.3920728890928067E-05  -3.7225244851236885E-05  -2.5682358003512237E-05   3.3769129277061944E-05   5.7261141880473678E-05   6.8320404856886795E-06  -2.0702619751758628E-06   7.9432827399694976E-05  -2.6846601304885624E-04  -1.6174232961864414E-05  -2.7077463553807689E-06  -1.4976088183604636E-05   3.4888799254166088E-05   2.9121464508699987E-06   5.3489271472515051E-07   1.4405644350268508E-06
  0.0000000000000000E+00   0.0000000000000000E+00   0.0000000000000000E+00   0.0000000000000000E+00   0.0000000000000000E+00   0.0000000000000000E+00   0.0000000000000000E+00   0.0000000000000000E+00   0.0000000000000000E+00   0.0000000000000000E+00   0.0000000000000000E+00   0.0000000000000000E+00   0.0000000000000000E+00   0.0000000000000000E+00   0.0000000000000000E+00   0.0000000000000000E+00   0.0000000000000000E+00   0.0000000000000000E+00   0.0000000000000000E+00   0.0000000000000000E+00   0.0000000000000000E+00   0.0000000000000000E+00   0.0000000000000000E+00   0.0000000000000000E+00   0.0000000000000000E+00   0.0000000000000000E+00   0.0000000000000000E+00   0.0000000000000000E+00   0.0000000000000000E+00   0.0000000000000000E+00   0.0000000000000000E+00   0.0000000000000000E+00   0.0000000000000000E+00   0.0000000000000000E+00   0.0000000000000000E+00   0.0000000000000000E+00   0.0000000000000000E+00   0.0000000000000000E+00   0.0000000000000000E+00   0.0000000000000000E+00   0.0000000000000000E+00   0.0000000000000000E+00   0.0000000000000000E+00   0.0000000000000000E+00   0.0000000000000000E+00   0.0000000000000000E+00   0.0000000000000000E+00   0.0000000000000000E+00   0.0000000000000000E+00   0.0000000000000000E+00   0.0000000000000000E+00   0.0000000000000000E+00   0.0000000000000000E+00   0.0000000000000000E+00   0.0000000000000000E+00   0.0000000000000000E+00   0.0000000000000000E+00   0.0000000000000000E+00   0.0000000000000000E+00   0.0000000000000000E+00   0.0000000000000000E+00   0.0000000000000000E+00   0.0000000000000000E+00   0.0000000000000000E+00   0.0000000000000000E+00   0.0000000000000000E+00   0.0000000000000000E+00   0.0000000000000000E+00   0.0000000000000000E+00   0.0000000000000000E+00   0.0000000000000000E+00   0.0000000000000000E+00   0.0000000000000000E+00   0.0000000000000000E+00   0.0000000000000000E+00   0.0000000000000000E+00   0.0000000000000000E+00   0.0000000000000000E+00   0.0000000000000000E+00   0.0000000000000000E+00   0.0000000000000000E+00   0.0000000000000000E+00   0.0000000000000000E+00   0.0000000000000000E+00   0.0000000000000000E+00   0.0000000000000000E+00   0.0000000000000000E+00   0.0000000000000000E+00   0.0000000000000000E+00   0.0000000000000000E+00   0.0000000000000000E+00   0.0000000000000000E+00   0.0000000000000000E+00   0.0000000000000000E+00   0.0000000000000000E+00   0.0000000000000000E+00   0.0000000000000000E+00   0.0000000000000000E+00   0.0000000000000000E+00   0.0000000000000000E+00   0.0000000000000000E+00   0.0000000000000000E+00   0.0000000000000000E+00   0.0000000000000000E+00   0.0000000000000000E+00   0.0000000000000000E+00   0.0000000000000000E+00   0.0000000000000000E+00   0.0000000000000000E+00   0.0000000000000000E+00   0.0000000000000000E+00   0.0000000000000000E+00   0.0000000000000000E+00   0.0000000000000000E+00   0.0000000000000000E+00   0.0000000000000000E+00   0.0000000000000000E+00   0.0000000000000000E+00   0.0000000000000000E+00   0.0000000000000000E+00   0.0000000000000000E+00   0.0000000000000000E+00   0.0000000000000000E+00   0.0000000000000000E+00   0.0000000000000000E+00   0.0000000000000000E+00   0.0000000000000000E+00   0.0000000000000000E+00   0.0000000000000000E+00   0.0000000000000000E+00   0.0000000000000000E+00   0.0000000000000000E+00   0.0000000000000000E+00   0.0000000000000000E+00   0.0000000000000000E+00   0.0000000000000000E+00   0.0000000000000000E+00   0.0000000000000000E+00   0.0000000000000000E+00   0.0000000000000000E+00   0.0000000000000000E+00   0.0000000000000000E+00   0.0000000000000000E+00   0.0000000000000000E+00   0.0000000000000000E+00   0.0000000000000000E+00   0.0000000000000000E+00   0.0000000000000000E+00   0.0000000000000000E+00   0.0000000000000000E+00   0.0000000000000000E+00   0.0000000000000000E+00   0.0000000000000000E+00   0.0000000000000000E+00   0.0000000000000000E+00   0.0000000000000000E+00   0.0000000000000000E+00   0.0000000000000000E+00   0.0000000000000000E+00   0.0000000000000000E+00   0.0000000000000000E+00   0.0000000000000000E+00   0.0000000000000000E+00   0.0000000000000000E+00   0.0000000000000000E+00   0.0000000000000000E+00   0.0000000000000000E+00   0.0000000000000000E+00   0.0000000000000000E+00   0.0000000000000000E+00   0.0000000000000000E+00   0.0000000000000000E+00   0.0000000000000000E+00   0.0000000000000000E+00   0.0000000000000000E+00   0.0000000000000000E+00   0.0000000000000000E+00   0.0000000000000000E+00   0.0000000000000000E+00   0.0000000000000000E+00   0.0000000000000000E+00   0.0000000000000000E+00   0.0000000000000000E+00   0.0000000000000000E+00   0.0000000000000000E+00   0.0000000000000000E+00   0.0000000000000000E+00   0.0000000000000000E+00   0.0000000000000000E+00   0.0000000000000000E+00   0.0000000000000000E+00   0.0000000000000000E+00   0.0000000000000000E+00   0.0000000000000000E+00   0.0000000000000000E+00   0.0000000000000000E+00   0.0000000000000000E+00   0.0000000000000000E+00   0.0000000000000000E+00   0.0000000000000000E+00   0.0000000000000000E+00   0.0000000000000000E+00   0.0000000000000000E+00   0.0000000000000000E+00   0.0000000000000000E+00   0.0000000000000000E+00   0.0000000000000000E+00   0.0000000000000000E+00   0.0000000000000000E+00   0.0000000000000000E+00   0.0000000000000000E+00   0.0000000000000000E+00   0.0000000000000000E+00   0.0000000000000000E+00   0.0000000000000000E+00   0.0000000000000000E+00   0.0000000000000000E+00   0.0000000000000000E+00   0.0000000000000000E+00   0.0000000000000000E+00   0.0000000000000000E+00   0.0000000000000000E+00   0.0000000000000000E+00   0.0000000000000000E+00   0.0000000000000000E+00   0.0000000000000000E+00   0.0000000000000000E+00   0.0000000000000000E+00   0.0000000000000000E+00   0.0000000000000000E+00   0.0000000000000000E+00   0.0000000000000000E+00   0.0000000000000000E+00   0.0000000000000000E+00   0.0000000000000000E+00   0.0000000000000000E+00   0.0000000000000000E+00   0.0000000000000000E+00   0.0000000000000000E+00   0.0000000000000000E+00   0.0000000000000000E+00   0.0000000000000000E+00   0.0000000000000000E+00   0.0000000000000000E+00   0.0000000000000000E+00   0.0000000000000000E+00   0.0000000000000000E+00   0.0000000000000000E+00   0.0000000000000000E+00   0.0000000000000000E+00   0.0000000000000000E+00   0.0000000000000000E+00   0.0000000000000000E+00   0.0000000000000000E+00   0.0000000000000000E+00   0.0000000000000000E+00   0.0000000000000000E+00   0.0000000000000000E+00   0.0000000000000000E+00   0.0000000000000000E+00   0.0000000000000000E+00   0.0000000000000000E+00   0.0000000000000000E+00   0.0000000000000000E+00   0.0000000000000000E+00   0.0000000000000000E+00   0.0000000000000000E+00   0.0000000000000000E+00   0.0000000000000000E+00   0.0000000000000000E+00   0.0000000000000000E+00   0.0000000000000000E+00   0.0000000000000000E+00   0.0000000000000000E+00  -5.1768550631696246E-07  -3.0351359783167536E-07  -3.2098377619427080E-08  -1.3466903768277023E-07   5.1477235520048554E-08   3.7057837067006981E-08   6.8721124464349533E-08   3.1532422927060544E-08   6.1379100759090309E-08  -3.2628409192115193E-08   2.7074920691256865E-08   9.0800382901648945E-08   3.2936387987783151E-07  -7.8827359355539668E-09   1.3374489953394264E-08  -3.8653143154195689E-08  -3.4930025066074706E-09  -4.7013255716201716E-09   4.5501675417991521E-08  -2.4855865587030522E-07   3.6399951759661806E-08   2.0471351040892743E-07  -4.1660548470925351E-07   8.1046395740714775E-08  -7.5508371804684449E-08  -2.8412687278113482E-07   3.5817365890795936E-07   2.6563251325953226E-07   1.4680851622045686E-07  -2.2739526874218676E-07  -2.8121463444654094E-07   8.5039882695583186E-08   1.4417453868761613E-07   4.2149259816775219E-08   1.2274412069994404E-08   3.4037007852681747E-09  -1.1770126698828205E-09   2.1655745089689493E-07  -1.2122417910567430E-06  -1.3461238903175293E-06  -8.8868384642808369E-08  -9.8838678573548083E-08   1.1222461608111396E-07   5.2415043479828650E-07  -7.7039978031758559E-07   2.0107313468444953E-07   3.6529749842743956E-07   1.6405387413478302E-07  -1.3760510685076838E-06  -3.6811301815726116E-07   1.7116071059482699E-07  -7.1357992205091594E-07  -1.3724586342455039E-06  -5.8885647287215600E-07   7.2754957170326949E-07  -3.8335903595241887E-08   5.3907311525708111E-07   1.8157831411588873E-07  -1.0799462386601328E-06  -4.1027287897269763E-07   2.9920397392140704E-07   7.6786788097664510E-08  -3.9813569843645882E-07  -3.8497604946142854E-08   3.6756864570219265E-07   1.4368033484342147E-08   5.6417808372271895E-07   1.9152306085006386E-07  -1.4747627020690841E-06  -1.1048063758499812E-07  -8.3738094055487320E-07  -1.8210660388646823E-07  -1.2537624909308499E-06  -1.7296665247102546E-07   8.6481392770270078E-09  -1.2477636307725543E-06  -6.3605466037308127E-07  -9.5279686193424786E-07  -6.9518370584025774E-07  -1.0047363041765093E-07   1.7767000389248851E-07  -6.0345366471121436E-07  -2.6914408693012929E-08   1.0755943007520455E-07  -7.8356159535704477E-08   9.8639333281865170E-09   1.0457558304333646E-07   2.4414285099682149E-07   4.0205958107075224E-08   3.0823623572576274E-08   4.9118285633033883E-08   6.6309663863692985E-08   1.0531164674395098E-07  -1.9898038672424840E-07  -6.6639452295560239E-08   1.1365083601292238E-08   7.4937660392288993E-08  -4.5996941940187019E-07   2.6673095655425368E-04   6.1851421495998953E-05   6.9521409617452141E-05   7.6749165193481410E-04   1.0794603472819113E-03  -3.3426598341718553E-05  -1.9511808644694559E-04  -7.5073548545247776E-05   2.7802604787617904E-05   1.0931809383781650E-04  -8.3498154484980966E-05   1.5401431584742288E-04   2.5113626772881243E-04  -1.0821000439857998E-05   2.7221367444358593E-04   8.1407875591346310E-05   1.2883823774451574E-04   8.4040263570485910E-06  -6.0387623670666440E-04  -8.3206611100980938E-05  -4.2160975780544278E-04   1.1967749648797214E-04  -3.0675803699695229E-05  -7.9024147956890603E-05   5.5157806961082985E-05  -2.0259797941300957E-04  -8.6165719867739121E-04  -2.9083945373403395E-04  -4.7619766237834156E-04   4.9905595789277245E-05  -8.6824141082968368E-05   6.7121316824540707E-05  -7.9173068225977465E-04  -1.4313262921630633E-04  -2.7168583816150691E-05   2.3303389827557991E-05   6.7043611799433449E-05   7.1935078920346246E-05   1.8002190763257297E-05   5.4109353156211895E-05   9.7498523582474815E-05  -6.0393880784332147E-04   1.1403624717185743E-04   4.4620931251657944E-06  -5.0645461291520637E-04   2.2019375226527856E-04  -1.4103168839728300E-03  -2.0135560745779870E-04   2.4872485228076162E-04   7.8616913010996596E-04  -1.9587108573120013E-04   2.1267783497343058E-04   1.5810134629528364E-04  -2.2539526483326676E-04   4.5326977649928237E-04   9.5208830970395169E-05  -4.4410101270891863E-04  -4.0794815958050635E-04   2.2657444859711627E-04  -1.5315865666219123E-03  -2.5636724576455532E-04   8.6100629686408449E-05   4.3073163022708683E-04  -4.2570220291616258E-04   1.5646097422348836E-05   1.2598719150343747E-04   7.3669013186355520E-05   5.6907382473017622E-06   2.8690633571285494E-05  -7.6727194242010932E-04   5.7794109858092110E-04  -5.3356998312200407E-04   1.6901519525832799E-04   4.6889608194803843E-05  -5.1421175030780769E-06  -3.0852147297612541E-04   3.7757280493289068E-05   2.9400083285799160E-04   1.7044009287601031E-05  -6.6898844115896250E-05  -2.9953388167630311E-07   2.3506565686792325E-05   7.7515622986470644E-05  -8.5364760291344087E-05   6.7226218377765208E-05   5.9801750287366760E-06   1.9931584356271155E-05  -8.8406625140236581E-05  -1.9242628172923299E-03   1.5277801729428512E-04   4.8264280544688931E-05  -2.9948463972181478E-04   1.1029058491920392E-04  -3.4260333616977667E-04   5.2865361787939996E-05  -3.1612081093845493E-04   1.8656261646378264E-04   1.0387431176540363E-04   3.8861442105542787E-05   1.2637027675750732E-04  -4.2612812806606530E-04  -2.2814791816877496E-05  -1.2952996340027552E-03  -5.9353803755664420E-05  -2.7113987537399252E-04   6.3018856727973929E-06   2.8898273071033313E-04   6.0216324310421380E-04   2.4729069247214137E-04  -5.6674484341627811E-04  -2.7166751665147482E-04  -1.5648725309235923E-05  -7.9432742306210594E-05   8.2531126800780853E-05   3.6339275842675606E-04   1.2051487905864524E-05   5.5965529557981115E-05   6.3828948370453525E-05  -5.9746331747108036E-04  -5.4545169371796054E-04  -2.9267960192698689E-04  -8.1373086706938648E-04   2.7798195935217772E-05  -1.0539576779247942E-04   6.2131087837837256E-05  -1.9032660133046816E-04   2.6549249777807205E-05   7.4926536296303624E-05   7.5737494437411420E-05   8.8524009820584919E-05   2.0290401572259719E-05  -8.9310842742932207E-04  -4.9937318298340350E-04  -5.1209204614556471E-04  -1.6851486012100436E-03   4.1309848294634820E-04   1.6618774252127308E-04  -5.4401885640112296E-05  -1.3850788489633999E-04   5.2104263500700122E-05   6.7239687785906852E-05  -1.5520379895650485E-04   9.3890808677752892E-05  -4.3840572233664270E-04  -1.1246193665120647E-03  -3.5500671625894455E-05   3.7029044685951104E-06  -9.8498861983283757E-06  -2.9612984340365921E-04  -6.1040546148277989E-04  -7.7310328931280424E-05   6.3587175073615151E-05  -6.9115542304433572E-04   4.4045689404283270E-04  -1.2328717030185804E-03   1.1525189194330658E-04  -8.7854788929176808E-04  -6.3555666791022454E-04  -1.7338355738443872E-04  -4.9259008225901409E-06  -1.2719201149842088E-05   2.9262347515633165E-04  -3.3340314482536087E-04  -1.7120815445630100E-04  -5.2574121327337069E-06  -1.1478440631740978E-03   2.3290172939477303E-04  -3.3447938648962301E-04   1.3085268572811997E-04  -3.8599090415305581E-05   4.0650905194295340E-04   2.7870419420605001E-04   7.8739115225495262E-05   1.2505912604310860E-04   1.3865985651783213E-04   7.7177557420871664E-05   5.4771785168607711E-05   4.5885966779865529E-06  -4.5418696512571039E-04  -1.6018780156157671E-05   3.3074742845718466E-05   4.9403213109470732E-05  -4.0250171743845065E-04   3.7891171864107717E-05   2.5735430707480535E-05   1.2569710270138326E-04   4.4583695958209773E-05   1.6573154697143886E-04   3.9567719062828062E-05   2.0088909364338098E-05  -4.9905054924127825E-05   1.6972129240013358E-04  -1.6720448345314975E-04   1.1238833478390133E-04   5.0619246219748919E-05  -5.4150610603626590E-04  -2.6757992230517789E-05   1.9830169870010383E-05   2.5337066837155699E-04   3.6782211438120868E-04  -3.4485881836984164E-04  -9.5969980680014899E-05  -6.4049415833967571E-05  -8.0567101734383643E-05   4.2350251751109935E-05   1.5728751741930162E-04   2.5493165513270093E-05  -7.9416788035303197E-06  -1.8567648672228277E-03   4.0393781752104038E-04   1.5909631974645832E-04  -3.7728193123861734E-04  -6.8230298936950229E-05   2.9905253971594984E-04  -7.5685896357570861E-06  -4.5573527762273565E-07  -1.5197545701724983E-03   3.4225998548307625E-04   5.9317957907639807E-05   7.8772489526770388E-06   2.2536004386847439E-04  -6.0417442997033948E-05   1.8121176289369220E-04   1.0563155311204910E-05   6.4412230963471756E-05  -1.1760108527352850E-04  -1.7362080495397477E-04   2.7000196952378674E-05  -3.6462815425089578E-04   1.1362249083195561E-04   6.4388609635764987E-05  -1.8085575914005605E-04   9.4069735136710265E-05   1.0793714961537050E-04   7.0367964559624540E-05   1.1731966727178725E-05   8.5613849388648482E-05   3.8977485707360030E-05   1.2381223110342250E-04  -1.7448738539317329E-04   2.1353013398821557E-04  -1.3002858260175577E-03  -4.7187900786557061E-05   5.1110439654457138E-05   2.9497613171563321E-04   7.5435592888101216E-05   1.4132503709051849E-04   4.8339262939939366E-05  -1.2105732809181619E-03  -3.6399566759170700E-04  -6.2019413162271218E-05   1.7997627260334356E-05  -5.2569595714221304E-05   3.8558205567012816E-04   5.0246976569293296E-04  -8.5585911907602559E-05  -1.5738768006599943E-05   2.0301169757155298E-05  -3.0771173378629709E-04   6.3439714114719371E-05   1.1020922503370256E-04  -2.3076051172826525E-04  -6.7024005883971306E-04  -2.9229271433831342E-04   1.4700898041738718E-04   8.2665875613864884E-04   4.5352080654111294E-05  -2.3354332242154826E-05   5.8117525353476671E-04  -1.4578717345758423E-03  -1.7671695976670713E-04  -4.4583140016488505E-05  -1.6554813782982474E-04   1.7728008966236852E-04   2.4239039213826122E-05  -6.1056092407917201E-06  -4.5540833547918142E-05
  0.0000000000000000E+00   0.0000000000000000E+00   0.0000000000000000E+00   0.0000000000000000E+00   0.0000000000000000E+00   0.0000000000000000E+00   0.0000000000000000E+00   0.0000000000000000E+00   0.0000000000000000E+00   0.0000000000000000E+00   0.0000000000000000E+00   0.0000000000000000E+00   0.0000000000000000E+00   0.0000000000000000E+00   0.0000000000000000E+00   0.0000000000000000E+00   0.0000000000000000E+00   0.0000000000000000E+00   0.0000000000000000E+00   0.0000000000000000E+00   0.0000000000000000E+00   0.0000000000000000E+00   0.0000000000000000E+00   0.0000000000000000E+00   0.0000000000000000E+00   0.0000000000000000E+00   0.0000000000000000E+00   0.0000000000000000E+00   0.0000000000000000E+00   0.0000000000000000E+00   0.0000000000000000E+00   0.0000000000000000E+00   0.0000000000000000E+00   0.0000000000000000E+00   0.0000000000000000E+00   0.0000000000000000E+00   0.0000000000000000E+00   0.0000000000000000E+00   0.0000000000000000E+00   0.0000000000000000E+00   0.0000000000000000E+00   0.0000000000000000E+00   0.0000000000000000E+00   0.0000000000000000E+00   0.0000000000000000E+00   0.0000000000000000E+00   0.0000000000000000E+00   0.0000000000000000E+00   0.0000000000000000E+00   0.0000000000000000E+00   0.0000000000000000E+00   0.0000000000000000E+00   0.0000000000000000E+00   0.0000000000000000E+00   0.0000000000000000E+00   0.0000000000000000E+00   0.0000000000000000E+00   0.0000000000000000E+00   0.0000000000000000E+00   0.0000000000000000E+00   0.0000000000000000E+00   0.0000000000000000E+00   0.0000000000000000E+00   0.0000000000000000E+00   0.0000000000000000E+00   0.0000000000000000E+00   0.0000000000000000E+00   0.0000000000000000E+00   0.0000000000000000E+00   0.0000000000000000E+00   0.0000000000000000E+00   0.0000000000000000E+00   0.0000000000000000E+00   0.0000000000000000E+00   0.0000000000000000E+00   0.0000000000000000E+00   0.0000000000000000E+00   0.0000000000000000E+00   0.0000000000000000E+00   0.0000000000000000E+00   0.0000000000000000E+00   0.0000000000000000E+00   0.0000000000000000E+00   0.0000000000000000E+00   0.0000000000000000E+00   0.0000000000000000E+00   0.0000000000000000E+00   0.0000000000000000E+00   0.0000000000000000E+00   0.0000000000000000E+00   0.0000000000000000E+00   0.0000000000000000E+00   0.0000000000000000E+00   0.0000000000000000E+00   0.0000000000000000E+00   0.0000000000000000E+00   0.0000000000000000E+00   0.0000000000000000E+00   0.0000000000000000E+00   0.0000000000000000E+00   0.0000000000000000E+00   0.0000000000000000E+00   0.0000000000000000E+00   0.0000000000000000E+00   0.0000000000000000E+00   0.0000000000000000E+00   0.0000000000000000E+00   0.0000000000000000E+00   0.0000000000000000E+00   0.0000000000000000E+00   0.0000000000000000E+00   0.0000000000000000E+00   0.0000000000000000E+00   0.0000000000000000E+00   0.0000000000000000E+00   0.0000000000000000E+00   0.0000000000000000E+00   0.0000000000000000E+00   0.0000000000000000E+00   0.0000000000000000E+00   0.0000000000000000E+00   0.0000000000000000E+00   0.0000000000000000E+00   0.0000000000000000E+00   0.0000000000000000E+00   0.0000000000000000E+00   0.0000000000000000E+00   0.0000000000000000E+00   0.0000000000000000E+00   0.0000000000000000E+00   0.0000000000000000E+00   0.0000000000000000E+00   0.0000000000000000E+00   0.0000000000000000E+00   0.0000000000000000E+00   0.0000000000000000E+00   0.0000000000000000E+00   0.0000000000000000E+00   0.0000000000000000E+00   0.0000000000000000E+00   0.0000000000000000E+00   0.0000000000000000E+00   0.0000000000000000E+00   0.0000000000000000E+00   0.0000000000000000E+00   0.0000000000000000E+00   0.0000000000000000E+00   0.0000000000000000E+00   0.0000000000000000E+00   0.0000000000000000E+00   0.0000000000000000E+00   0.0000000000000000E+00   0.0000000000000000E+00   0.0000000000000000E+00   0.0000000000000000E+00   0.0000000000000000E+00   0.0000000000000000E+00   0.0000000000000000E+00   0.0000000000000000E+00   0.0000000000000000E+00   0.0000000000000000E+00   0.0000000000000000E+00   0.0000000000000000E+00   0.0000000000000000E+00   0.0000000000000000E+00   0.0000000000000000E+00   0.0000000000000000E+00   0.0000000000000000E+00   0.0000000000000000E+00   0.0000000000000000E+00   0.0000000000000000E+00   0.0000000000000000E+00   0.0000000000000000E+00   0.0000000000000000E+00   0.0000000000000000E+00   0.0000000000000000E+00   0.0000000000000000E+00   0.0000000000000000E+00   0.0000000000000000E+00   0.0000000000000000E+00   0.0000000000000000E+00   0.0000000000000000E+00   0.0000000000000000E+00   0.0000000000000000E+00   0.0000000000000000E+00   0.0000000000000000E+00   0.0000000000000000E+00   0.0000000000000000E+00   0.0000000000000000E+00   0.0000000000000000E+00   0.0000000000000000E+00   0.0000000000000000E+00   0.0000000000000000E+00   0.0000000000000000E+00   0.0000000000000000E+00   0.0000000000000000E+00   0.0000000000000000E+00   0.0000000000000000E+00   0.0000000000000000E+00   0.0000000000000000E+00   0.0000000000000000E+00   0.0000000000000000E+00   0.0000000000000000E+00   0.0000000000000000E+00   0.0000000000000000E+00   0.0000000000000000E+00   0.0000000000000000E+00   0.0000000000000000E+00   0.0000000000000000E+00   0.0000000000000000E+00   0.0000000000000000E+00   0.0000000000000000E+00   0.0000000000000000E+00   0.0000000000000000E+00   0.0000000000000000E+00   0.0000000000000000E+00   0.0000000000000000E+00   0.0000000000000000E+00   0.0000000000000000E+00   0.0000000000000000E+00   0.0000000000000000E+00   0.0000000000000000E+00   0.0000000000000000E+00   0.0000000000000000E+00   0.0000000000000000E+00   0.0000000000000000E+00   0.0000000000000000E+00   0.0000000000000000E+00   0.0000000000000000E+00   0.0000000000000000E+00   0.0000000000000000E+00   0.0000000000000000E+00   0.0000000000000000E+00   0.0000000000000000E+00   0.0000000000000000E+00   0.0000000000000000E+00   0.0000000000000000E+00   0.0000000000000000E+00   0.0000000000000000E+00   0.0000000000000000E+00   0.0000000000000000E+00   0.0000000000000000E+00   0.0000000000000000E+00   0.0000000000000000E+00   0.0000000000000000E+00   0.0000000000000000E+00   0.0000000000000000E+00   0.0000000000000000E+00   0.0000000000000000E+00   0.0000000000000000E+00   0.0000000000000000E+00   0.0000000000000000E+00   0.0000000000000000E+00   0.0000000000000000E+00   0.0000000000000000E+00   0.0000000000000000E+00   0.0000000000000000E+00   0.0000000000000000E+00   0.0000000000000000E+00   0.0000000000000000E+00   0.0000000000000000E+00   0.0000000000000000E+00   0.0000000000000000E+00   0.0000000000000000E+00   0.0000000000000000E+00   0.0000000000000000E+00   0.0000000000000000E+00   0.0000000000000000E+00   0.0000000000000000E+00   0.0000000000000000E+00   0.0000000000000000E+00   0.0000000000000000E+00   0.0000000000000000E+00   0.0000000000000000E+00  -2.4340374385901453E-08  -3.3674653103117183E-08  -2.1751727548336548E-09  -1.5114595989182539E-08   5.7378627806117276E-09   2.8635139605340895E-09   7.7440099624668530E-09   3.5317034333957711E-09   6.9299967057810921E-09  -8.5832112725349478E-09   3.0290946464650939E-09  -5.6955666131049631E-09   4.8963133687067492E-08  -3.2864931124556373E-09   1.5195966948646491E-09  -2.2699394364308717E-09  -1.6348816011893082E-09  -1.1798875587555676E-09   4.9115471718628509E-09  -2.5348039223017444E-08   8.7230443014796167E-09   2.6995263493039200E-08  -2.4766382072088434E-08   9.6471532203999460E-09  -4.1293200841172649E-09  -2.6013895404372831E-08   4.0415074745613846E-08   2.9003169551257823E-08   1.5547406177600631E-08  -2.4744205772192960E-08  -4.3161643547209947E-08   9.5546630566913828E-09   2.5351095020071726E-09   4.7596669062548914E-09  -5.0720388636337454E-09  -2.9623078692650497E-09  -1.1305155214895612E-09   2.9520558845241553E-08  -6.4088857061244700E-08  -1.1968944992022982E-07  -4.9902512633307305E-09   9.5223718629695148E-09   1.2317103897517961E-08   5.8313135445905812E-08  -8.1644653821662325E-08   2.0697955803873333E-08   3.9936465146883845E-08   1.8340672544247024E-08  -9.7895871032185704E-08  -5.2075206407606066E-08   1.9066274984588730E-08  -4.1301070397077925E-08  -9.9984857772465463E-08  -2.9988008019109354E-08   3.9609503956342389E-08  -5.4634204646693704E-08   5.8251514861850096E-08   2.0209671547729013E-08  -9.1739885973770986E-08  -4.9204045373289649E-08   3.3262841041310165E-08   8.6967476919364538E-09  -2.0808595060087112E-08  -1.8434476826069025E-08   4.0885120450306349E-08   2.0846874162383882E-09   6.2219296639716006E-08   2.1215088883446146E-08  -1.1002646178241362E-07  -8.2045674493607048E-08  -4.3536308065443995E-08  -3.5317899977884155E-08  -6.4073234136509334E-08  -3.3504162604120202E-08  -6.6476932488074901E-09  -6.9625477380642432E-08  -3.5343524100796903E-08  -5.3749253260301323E-08  -3.9564751123750680E-08  -1.3454472680239733E-08   1.9760694672394254E-08  -9.7020496155147508E-08  -7.1623941760518365E-09   1.2075107282666841E-08  -2.0692371144044669E-08  -2.9492518844753933E-09   1.1614907756794425E-08   3.2757901633790993E-08  -7.0611224039584377E-10  -3.5156985405099782E-09   3.7231613506253827E-09   7.5837088864956248E-09   1.1776389107593879E-08  -3.7025372642864981E-08  -1.6541516234119362E-08   6.9240831693414280E-10   2.6295141179556228E-09  -8.9553237738446110E-08   2.8526844234775405E-05   6.9704638373076250E-06   8.0532919674653639E-06   8.1544708967916632E-05   1.2494128291618955E-04  -1.8329597378153912E-06  -1.9479789408804873E-05  -1.4531818139343699E-05   9.2067561461024423E-07   7.7493629523180720E-06  -8.1491027179937764E-06   5.0945937983541225E-06   2.8800780675928893E-05  -2.7100834489004297E-06   3.2992088913808721E-05   6.9040886813610703E-06   1.4930969710891973E-05   6.5748359335628372E-06  -3.2866415523490643E-05  -2.3954570418561348E-05  -4.5753118208821401E-05   1.2751112033355797E-05  -2.7717158121359876E-06  -2.4900997908767818E-05   6.6515081346056479E-06  -3.9584610534390452E-05  -5.1643241573338278E-05  -3.4321798911528863E-05  -3.1218340807406905E-05   5.3964806039437022E-06  -1.8273709019458629E-05   6.4989192244067520E-06  -3.8076061927161932E-05  -1.8744514853592487E-05  -7.2849448068335622E-06   2.6128990377586601E-06   7.6962809312697689E-06   9.8484965707287430E-06  -4.8123476496454082E-07   5.2367910637633256E-06   1.0681274414665285E-05  -3.4081368397303089E-05   1.2796652849441912E-05   9.5357686068178771E-07  -3.0892492801439319E-05   2.3988320558944008E-05  -1.2714659928716714E-04  -1.0792373159794171E-05   2.7025365331821906E-05   8.2172342598434741E-05  -1.1610026733842566E-05   2.5209367377521161E-05   1.3463607780118601E-06  -1.1215763443296352E-05   4.9442292406035534E-05   1.0639965729390905E-05  -6.2468337513407548E-05  -8.7245284507370607E-06   2.4380781945344257E-05  -9.7030104310375168E-05  -1.4690189400527463E-05   9.7487012418823501E-06   7.1743725216337611E-06  -2.4835063089700028E-05   1.2994304294318057E-06   1.2598203092980540E-05   8.3096627007265392E-06   8.7959765949765451E-07   9.5972574927585840E-06  -7.9960011761987556E-05   6.1827897091179027E-05  -5.3838552843380770E-05   1.7726285134396176E-05   5.4817953171540453E-06  -1.2817896561800999E-06  -1.8602034544653094E-05   4.3088367090530829E-06   3.3195043727491812E-05   6.3194662983552293E-07  -4.2092297894007015E-06  -1.0393658108467577E-06  -1.0854369104773059E-06   9.0188650056067841E-06  -1.5426670641642081E-05  -1.1925082511507960E-05  -7.5131534125529295E-07  -1.4705512128822430E-06  -6.0654990243237263E-06  -1.4168181121478689E-04   1.6442131000239881E-05   2.4413333033067378E-06  -3.6397309016194141E-05   1.2877314141697094E-05  -3.4553795452738908E-05  -9.1776718145433554E-07  -1.5077367999893762E-05   2.0356650789453583E-05   1.0913639025000532E-05  -2.1927350692431128E-05   1.4525964843220709E-05  -2.8784674397333304E-05  -8.5116737992065817E-06  -1.0330017527281677E-04  -1.3289476713867486E-06  -2.8321800781058185E-05   3.1076414076661579E-07   3.3194596734089457E-05   8.0257486959027640E-05   2.7522927357867779E-05  -8.5836616325488606E-05  -3.3837352188832156E-05  -1.2650986285802395E-06  -9.8832430131255241E-06   7.6320119435297858E-06   3.5098126863179618E-05   2.0919992971374306E-06   6.2528764514814799E-06  -1.2299493656074776E-05  -2.8855125304223290E-05  -3.9161690801219843E-05  -1.5554703496373183E-05  -8.3472807501676151E-05   8.7226130992394447E-06  -1.1918716257999931E-05   6.2904156196730803E-06  -1.0985617145885420E-05   2.8931752269824111E-06   8.1913362044992229E-06   1.3424012681857816E-05   9.6924313522855534E-06   5.3441768728840758E-06  -6.6071150999725701E-05  -2.4104238301972205E-05  -9.5848987840286114E-05  -1.3194443528868481E-04   2.7257585368576962E-05   1.7967828222889125E-05  -1.0765761993051698E-05  -8.5892102103766631E-06   5.8837195810008511E-06   8.1029015529036085E-06  -1.4837681255302041E-05   1.0950164042196417E-05  -2.9361840071362644E-05  -1.0289783653296521E-04  -2.5638652325784390E-06  -5.2535022670265262E-06  -3.7598559654489410E-06  -3.1447016356177276E-05  -4.7368685090563114E-05  -1.3001461521468467E-05   1.1771164088224075E-05  -6.0239734015267848E-05  -3.6582772232181944E-05  -1.2710078461440790E-04   5.5442119299327973E-06  -7.8190694156470066E-05  -3.5975233104875138E-05  -7.9435290125196844E-06  -1.1529755501215419E-06  -1.0527180895465490E-05   3.2294972127404094E-05  -3.3481741167668865E-05  -9.4841235823355569E-06   8.5993590741544461E-07  -6.7605110553565638E-05   2.6946329987906547E-05  -1.8576520986450253E-05   1.5835584081352755E-05  -1.7989920616557122E-05   4.5834615508041638E-05   3.3795968370475330E-05   9.0171448884147512E-06   1.4274530222775544E-05   1.6241226872990130E-05   9.1661150006714900E-06   5.8893471858304608E-06  -1.7608317725740249E-06  -2.8034455031536230E-05   2.4466668999385531E-05   3.7337799494295848E-06   3.1387296611686528E-06  -5.1516108438505177E-05   4.3798111437189322E-06  -9.1011571964740889E-06  -9.5455291104656778E-06  -3.3662803432525058E-06   1.5898199310135188E-05   4.6718511619845889E-06  -9.4061203875679999E-06  -1.1794907915099018E-05   1.8874570514745651E-05  -3.4721849763794089E-05   1.1926362207138984E-05   5.6146902872477383E-06  -5.5469413228649439E-05  -7.4263641596304168E-06   2.2514806563902345E-06   2.9215887725265209E-05   3.8359151483936692E-05  -1.4777011776936889E-05  -7.7673061244304333E-06  -5.4213049659001447E-06  -1.6770029501225041E-05   1.1588724808175883E-06   1.7913332669579027E-05   2.9328038711083320E-06  -2.1359894482556572E-06  -9.6681040806175989E-05   4.4061735619849306E-05   1.6986883612990478E-05  -4.6512763221151742E-05  -1.5258340030040400E-05   3.1443680064427600E-05  -9.3211606191929941E-06  -1.7621262857952813E-06  -7.7869140974999492E-05  -6.5667124156701813E-05   2.4490955039424901E-05   6.4459417661103272E-07   2.5288977506518538E-05  -6.0696506515803543E-06   1.9726603922596448E-05   1.3200452108770416E-06   6.1163702404412508E-06  -7.8997928241255645E-06  -9.7914044687958633E-06  -5.6842540728097171E-07  -1.9059969148041040E-05   1.1829511998450193E-05  -7.4218067134383217E-06  -3.5042849833743586E-05   1.7457290581542632E-05   1.1371977589880600E-05   1.1716021233029601E-05   1.4530900334505782E-06   9.3797745894533536E-06   4.1617467130486331E-06   1.3358028615177124E-05  -5.8136865379006100E-06   2.5244684920286219E-05  -7.6331780382934690E-05  -6.2389358300925810E-06   5.6160620912853596E-06   3.0744022239054174E-05   2.8763677551050055E-06   1.2295174139762507E-05   5.5918654551362515E-06  -6.0112801037571198E-05  -1.9292416738800110E-05  -1.1727067856327199E-05   2.0227553644377083E-06  -3.3811719432867498E-06   4.1949948275125531E-05   5.8048505022107301E-05  -1.6667282553381312E-05  -4.2018212283510626E-06   3.0746557011826492E-06  -5.9312521764441105E-05   7.4762309685033224E-06   1.2613407618650197E-05  -4.0570523397324524E-05  -9.3283927704721536E-05  -6.5707360243899557E-05  -1.5716405109892833E-05   6.7842455853936296E-05   4.9798679153275300E-06  -5.0993822737896577E-06   5.2623348649448390E-05  -8.1917509356509087E-05  -6.5249163409115764E-06  -1.6058219877742879E-05  -3.5426774826893553E-05   8.7660785226256381E-07   2.5794137206804525E-06  -3.5679490845474949E-06  -2.0132435952229841E-05
  0.0000000000000000E+00   0.0000000000000000E+00   0.0000000000000000E+00   0.0000000000000000E+00   0.0000000000000000E+00   0.0000000000000000E+00   0.0000000000000000E+00   0.0000000000000000E+00   0.0000000000000000E+00   0.0000000000000000E+00   0.0000000000000000E+00   0.0000000000000000E+00   0.0000000000000000E+00   0.0000000000000000E+00   0.0000000000000000E+00   0.0000000000000000E+00   0.0000000000000000E+00   0.0000000000000000E+00   0.0000000000000000E+00   0.0000000000000000E+00   0.0000000000000000E+00   0.0000000000000000E+00   0.0000000000000000E+00   0.0000000000000000E+00   0.0000000000000000E+00   0.0000000000000000E+00   0.0000000000000000E+00   0.0000000000000000E+00   0.0000000000000000E+00   0.0000000000000000E+00   0.0000000000000000E+00   0.0000000000000000E+00   0.0000000000000000E+00   0.0000000000000000E+00   0.0000000000000000E+00   0.0000000000000000E+00   0.0000000000000000E+00   0.0000000000000000E+00   0.0000000000000000E+00   0.0000000000000000E+00   0.0000000000000000E+00   0.0000000000000000E+00   0.0000000000000000E+00   0.0000000000000000E+00   0.0000000000000000E+00   0.0000000000000000E+00   0.0000000000000000E+00   0.0000000000000000E+00   0.0000000000000000E+00   0.0000000000000000E+00   0.0000000000000000E+00   0.0000000000000000E+00   0.0000000000000000E+00   0.0000000000000000E+00   0.0000000000000000E+00   0.0000000000000000E+00   0.0000000000000000E+00   0.0000000000000000E+00   0.0000000000000000E+00   0.0000000000000000E+00   0.0000000000000000E+00   0.0000000000000000E+00   0.0000000000000000E+00   0.0000000000000000E+00   0.0000000000000000E+00   0.0000000000000000E+00   0.0000000000000000E+00   0.0000000000000000E+00   0.0000000000000000E+00   0.0000000000000000E+00   0.0000000000000000E+00   0.0000000000000000E+00   0.0000000000000000E+00   0.0000000000000000E+00   0.0000000000000000E+00   0.0000000000000000E+00   0.0000000000000000E+00   0.0000000000000000E+00   0.0000000000000000E+00   0.0000000000000000E+00   0.0000000000000000E+00   0.0000000000000000E+00   0.0000000000000000E+00   0.0000000000000000E+00   0.0000000000000000E+00   0.0000000000000000E+00   0.0000000000000000E+00   0.0000000000000000E+00   0.0000000000000000E+00   0.0000000000000000E+00   0.0000000000000000E+00   0.0000000000000000E+00   0.0000000000000000E+00   0.0000000000000000E+00   0.0000000000000000E+00   0.0000000000000000E+00   0.0000000000000000E+00   0.0000000000000000E+00   0.0000000000000000E+00   0.0000000000000000E+00   0.0000000000000000E+00   0.0000000000000000E+00   0.0000000000000000E+00   0.0000000000000000E+00   0.0000000000000000E+00   0.0000000000000000E+00   0.0000000000000000E+00   0.0000000000000000E+00   0.0000000000000000E+00   0.0000000000000000E+00   0.0000000000000000E+00   0.0000000000000000E+00   0.0000000000000000E+00   0.0000000000000000E+00   0.0000000000000000E+00   0.0000000000000000E+00   0.0000000000000000E+00   0.0000000000000000E+00   0.0000000000000000E+00   0.0000000000000000E+00   0.0000000000000000E+00   0.0000000000000000E+00   0.0000000000000000E+00   0.0000000000000000E+00   0.0000000000000000E+00   0.0000000000000000E+00   0.0000000000000000E+00   0.0000000000000000E+00   0.0000000000000000E+00   0.0000000000000000E+00   0.0000000000000000E+00   0.0000000000000000E+00   0.0000000000000000E+00   0.0000000000000000E+00   0.0000000000000000E+00   0.0000000000000000E+00   0.0000000000000000E+00   0.0000000000000000E+00   0.0000000000000000E+00   0.0000000000000000E+00   0.0000000000000000E+00   0.0000000000000000E+00   0.0000000000000000E+00   0.0000000000000000E+00   0.0000000000000000E+00   0.0000000000000000E+00   0.0000000000000000E+00   0.0000000000000000E+00   0.0000000000000000E+00   0.0000000000000000E+00   0.0000000000000000E+00   0.0000000000000000E+00   0.0000000000000000E+00   0.0000000000000000E+00   0.0000000000000000E+00   0.0000000000000000E+00   0.0000000000000000E+00   0.0000000000000000E+00   0.0000000000000000E+00   0.0000000000000000E+00   0.0000000000000000E+00   0.0000000000000000E+00   0.0000000000000000E+00   0.0000000000000000E+00   0.0000000000000000E+00   0.0000000000000000E+00   0.0000000000000000E+00   0.0000000000000000E+00   0.0000000000000000E+00   0.0000000000000000E+00   0.0000000000000000E+00   0.0000000000000000E+00   0.0000000000000000E+00   0.0000000000000000E+00   0.0000000000000000E+00   0.0000000000000000E+00   0.0000000000000000E+00   0.0000000000000000E+00   0.0000000000000000E+00   0.0000000000000000E+00   0.0000000000000000E+00   0.0000000000000000E+00   0.0000000000000000E+00   0.0000000000000000E+00   0.0000000000000000E+00   0.0000000000000000E+00   0.0000000000000000E+00   0.0000000000000000E+00   0.0000000000000000E+00   0.0000000000000000E+00   0.0000000000000000E+00   0.0000000000000000E+00   0.0000000000000000E+00   0.0000000000000000E+00   0.0000000000000000E+00   0.0000000000000000E+00   0.0000000000000000E+00   0.0000000000000000E+00   0.0000000000000000E+00   0.0000000000000000E+00   0.0000000000000000E+00   0.0000000000000000E+00   0.0000000000000000E+00   0.0000000000000000E+00   0.0000000000000000E+00   0.0000000000000000E+00   0.0000000000000000E+00   0.0000000000000000E+00   0.0000000000000000E+00   0.0000000000000000E+00   0.0000000000000000E+00   0.0000000000000000E+00   0.0000000000000000E+00   0.0000000000000000E+00   0.0000000000000000E+00   0.0000000000000000E+00   0.0000000000000000E+00   0.0000000000000000E+00   0.0000000000000000E+00   0.0000000000000000E+00   0.0000000000000000E+00   0.0000000000000000E+00   0.0000000000000000E+00   0.0000000000000000E+00   0.0000000000000000E+00   0.0000000000000000E+00   0.0000000000000000E+00   0.0000000000000000E+00   0.0000000000000000E+00   0.0000000000000000E+00   0.0000000000000000E+00   0.0000000000000000E+00   0.0000000000000000E+00   0.0000000000000000E+00   0.0000000000000000E+00   0.0000000000000000E+00   0.0000000000000000E+00   0.0000000000000000E+00   0.0000000000000000E+00   0.0000000000000000E+00   0.0000000000000000E+00   0.0000000000000000E+00   0.0000000000000000E+00   0.0000000000000000E+00   0.0000000000000000E+00   0.0000000000000000E+00   0.0000000000000000E+00   0.0000000000000000E+00   0.0000000000000000E+00   0.0000000000000000E+00   0.0000000000000000E+00   0.0000000000000000E+00   0.0000000000000000E+00   0.0000000000000000E+00   0.0000000000000000E+00   0.0000000000000000E+00   0.0000000000000000E+00   0.0000000000000000E+00   0.0000000000000000E+00   0.0000000000000000E+00   0.0000000000000000E+00   0.0000000000000000E+00   0.0000000000000000E+00   0.0000000000000000E+00   0.0000000000000000E+00   0.0000000000000000E+00   0.0000000000000000E+00   0.0000000000000000E+00   0.0000000000000000E+00   0.0000000000000000E+00   0.0000000000000000E+00   0.0000000000000000E+00   0.0000000000000000E+00   0.0000000000000000E+00  -1.6255788827200312E-07  -2.2006411319953565E-07  -6.8002233653365669E-09  -1.3558511129843780E-07   3.6797881919083530E-08   1.8575069581203060E-08   4.9837779020946031E-08   2.2884032623244032E-08   4.5076162292430189E-08  -3.8099258870003930E-08   1.9324756351942124E-08   1.1354313623088779E-08   3.1884860724634064E-07  -1.7849515685767524E-08   9.6201617249433283E-09  -5.1210313589607237E-08  -1.0961288002960978E-08  -6.1889625974081227E-09   3.2135190943053116E-08  -1.9600070272287042E-07   6.0838904280097784E-08   1.8461811658253488E-07  -1.4824943926410079E-07   6.4472522458070757E-08  -1.9128711510142440E-08  -1.3720484662291530E-07   2.6602420015107980E-07   1.8686519564387749E-07   9.9862077399062896E-08  -1.1530311157012042E-07  -2.4652655498931883E-07   6.1237192187496079E-08   5.5994683711172235E-09   3.0407093838419848E-08  -1.8808536601669989E-08  -2.4832634690349627E-08  -5.3447424507642825E-09   2.0143657145250158E-07  -3.9219035749994287E-07  -7.3969596615598616E-07  -1.2047765940306688E-08   5.9135170806075087E-08   7.9805616388785135E-08   3.7781698991493223E-07  -6.4657231092907922E-07   1.3277696593749573E-07   2.5650422600645156E-07   1.1858980909447301E-07  -6.3160776140309822E-07  -2.4691971470037407E-07   1.2216464287580600E-07  -2.8104465097900821E-07  -6.4199649707527894E-07  -1.7150281400775507E-07   3.3953572317737635E-07  -1.7267751344312294E-07   3.7162865106275358E-07   1.3104204705201444E-07  -7.3469028064654325E-07  -2.3977287751922955E-07   2.1363636458929836E-07   5.5247575308256207E-08  -1.2147681598362081E-07  -1.0546829001278997E-07   2.6371007539438471E-07   2.4124281874769539E-08   4.0081828467752978E-07   1.3690600138020821E-07  -9.3434473490352852E-07  -5.1013089338011761E-07  -2.8278909518687681E-07  -2.4778935995525075E-07  -4.3787256627526054E-07  -9.6257900417204816E-08  -4.4808646648098089E-08  -5.0073557413078444E-07  -2.2728445073982529E-07  -3.7160753643782412E-07  -2.6199249218801703E-07  -4.3095382799791517E-08   1.3041469506112952E-07  -7.1925890235277433E-07  -4.0761129372640427E-08   7.7014169420748749E-08  -1.7019207167072665E-07   7.6614183401541470E-09   7.4297224398197612E-08   2.2681452561891819E-07   2.2531602596426635E-08  -1.5771081480711815E-09   3.4731129292304479E-08   4.8059146222644914E-08   7.5027611900040541E-08  -2.8612363826898890E-07  -1.1022174022414995E-07   7.6400754287547719E-09   2.6200108010620848E-08  -7.1887497342726996E-07   1.8506218012588491E-04   4.5136901133947914E-05   5.0729921752812012E-05   5.2502106982571994E-04   8.1727752843383579E-04  -9.8581748713814858E-06  -9.4708681807069111E-05  -6.2064934589494086E-05   1.3497350301734534E-05   6.3684391349386337E-05  -3.4517359343275257E-05   5.8006874265388484E-05   1.8329349777940961E-04  -1.7092155023588992E-05   2.1671843800896359E-04   4.8926070867129743E-05   9.5071039388367159E-05   4.3262097306549185E-05  -1.8035925757711529E-04  -1.2472837470196629E-04  -2.3259626614604778E-04   8.1665204028922363E-05  -7.7738409172255133E-06  -1.6516403766523614E-04   4.3511366023740184E-05  -3.0492628860798269E-04  -4.5558850875697783E-04  -2.1464407917451433E-04  -1.8347785626991113E-04   3.6200429183993140E-05  -1.3869457884927735E-04   4.1079786458746479E-05  -2.5801866407377248E-04  -8.5413617372187000E-05  -4.6899455092310570E-05   1.6852473363023130E-05   4.8426905490821294E-05   6.5167726945557347E-05  -9.1611855777514376E-07   3.5370449408640702E-05   6.8751098615595202E-05  -2.4712391365848987E-04   8.4423247411195089E-05   1.1012150128987047E-05  -1.8384754820957756E-04   1.5465482424096397E-04  -9.9256940965230731E-04  -7.0750052046398738E-05   1.7563986174821164E-04   5.4152514296365183E-04  -7.5540234422060321E-05   1.6390568684225635E-04   2.5517356977521992E-05  -7.0323168776877318E-05   3.1459793796885836E-04   6.9303647687458933E-05  -4.2059946609682131E-04  -6.0363080630762298E-05   1.5809094042929257E-04  -6.1095880385507039E-04  -8.4536428468998405E-05   6.1811805520744692E-05   1.5772507145245590E-04  -1.4938220881014399E-04   1.9664363577443886E-06   8.0938906359562005E-05   5.2042073381584332E-05   1.4434872448226572E-05   3.5421271701234630E-05  -5.5176862094133633E-04   4.0060399179733428E-04  -4.0989886303859449E-04   1.1579568795441003E-04   3.4484671217874153E-05  -6.6290394739185428E-06  -1.2155884433249456E-04   2.7245012293892295E-05   2.2962845448645227E-04   5.2115609199509245E-06  -2.2315385697846395E-05  -6.4149437786857024E-06  -5.5208692181952444E-06   5.6525199971565299E-05  -1.2399960067706968E-04  -3.5529180189545981E-05   4.3610514995816448E-06   5.6493442283760644E-07  -2.1844720405711312E-05  -9.1036074592536708E-04   1.0891511113682123E-04   2.9064229741465948E-05  -2.1446931999013046E-04   8.1541240382982438E-05  -2.9357339384919776E-04   6.3338162293880992E-06  -9.7367930301737451E-05   1.2861548723871932E-04   7.0448063964767795E-05  -1.4428920941650866E-04   9.7567046410975929E-05  -1.9510940807194012E-04  -5.5194541729528438E-05  -6.6461897255703129E-04   8.1734009385027111E-07  -1.4658336659704348E-04   1.2877950878678975E-06   2.2535077032379241E-04   5.5478769876106458E-04   1.7942793857750246E-04  -6.4295657658982111E-04  -2.2621557646463800E-04  -5.2809053010767109E-06  -1.1916243187543534E-04   5.1820833198932458E-05   2.2123472038206905E-04   1.3822379243769119E-05   4.0449047212363066E-05  -3.2521656037437850E-05  -2.0048800100318416E-04  -3.1302740483504289E-04  -1.0746991125084367E-04  -6.3268048951511924E-04   6.2093946175672645E-05  -7.6908480277615342E-05   4.0712948352624599E-05  -6.9063007120315689E-05   1.8216095856301371E-05   5.3907336178695495E-05   9.1218102858023348E-05   6.2319243485984031E-05   3.7185330141025104E-05  -4.6308515907637806E-04  -1.5533466005662730E-04  -6.2421229728482942E-04  -9.9058196919592461E-04   4.1328569584003929E-04   1.1444582792928979E-04  -4.4259474551547592E-05  -7.6708692977929893E-05   3.8116234357471078E-05   5.1839519698033661E-05  -1.5283910502475090E-04   7.3356746564202677E-05  -2.1461933220416084E-04  -8.2672916759369132E-04  -8.2188362748490388E-06  -2.0573831259603998E-05   7.4872588292420032E-06  -2.5588416330239765E-04  -2.9843213596102055E-04  -5.2961833723661266E-05   8.5631472767505679E-05  -4.6080719300881410E-04  -1.8577038046862230E-04  -8.2290621176945927E-04   3.8037435946576380E-05  -4.1151155040265226E-04  -2.0740916835395150E-04  -3.1904944244043508E-05  -6.5719763140668311E-06  -3.9648145670113766E-05   2.0659122313471676E-04  -2.5735620970012942E-04  -5.7882506629296376E-05   9.7233149878231627E-06  -5.1318112601483857E-04   1.7239446205697683E-04  -1.2687845389439145E-04   1.0780185910776105E-04  -5.7608966276649645E-05   2.9367895923553965E-04   2.3099673136619579E-04   5.7781971567866897E-05   9.1103398436826133E-05   1.0464825544503598E-04   5.9541284061172646E-05   3.7818875596459490E-05  -8.4864256575778730E-06  -1.9347646548436548E-04   1.3443389677075511E-04   2.3308375677773654E-05   4.1069625114298625E-05  -2.6757629132387762E-04   2.7776703165153772E-05  -1.9606604102715546E-05   1.1552162056804588E-06   4.8313546535053081E-07   9.9433356745059730E-05   2.9293600161367644E-05  -5.0240751385375570E-05  -7.3189535148267531E-05   1.2347925895223375E-04  -2.2745320843292079E-04   8.0314074618003823E-05   3.6216752861337908E-05  -2.5752190808612553E-04  -3.5467278797878573E-05   1.4398210674497795E-05   1.8605044574693006E-04   2.4730600167942779E-04  -7.3669774895206733E-05  -2.0351386001212631E-05  -6.8107281256098412E-05  -1.3583780933895787E-04  -5.8262145726000468E-06   1.1259923921431913E-04   1.8594485881022433E-05  -1.1962200549974993E-05  -6.6375048419698031E-04   2.8401532469738984E-04   1.0959961368196599E-04  -2.2393392789499543E-04  -2.8738561043274659E-05   2.1060973195041226E-04  -4.7139705945328518E-05  -6.2638264361455777E-06  -4.9942295586365636E-04  -1.6124174885207568E-04   1.6414183097994853E-04   2.7880501040641025E-06   1.6219893366736801E-04  -6.8464120222091384E-05   1.2242096762228165E-04   1.0126302467346572E-05   4.6085758938407314E-05  -2.5142691536833162E-05  -6.6431224022197793E-05   2.9612755478421564E-06  -1.3813072220143712E-04   7.6876538028611044E-05   1.9520001090175923E-05  -2.3054505136977402E-04   1.0344155533558534E-04   8.0720589880752466E-05   6.1434525067782840E-05   9.1431300885389591E-06   6.0174863040839163E-05   2.6687695213782369E-05   8.5599178826201709E-05  -3.7032634881039600E-05   1.6204632887334143E-04  -5.2791813574793584E-04  -2.0313228951146927E-05   3.5807379591333156E-05   2.0001860645691428E-04   3.9703995844086680E-05   7.9034943078700828E-05   3.5834055752236381E-05  -3.6426501502872914E-04  -1.3057293004936862E-04  -1.0381259335626285E-04   1.3065064937182311E-05  -1.4085584608486622E-05   2.6962850244427044E-04   3.7183999737263316E-04  -1.0779183985731875E-04  -2.1193672489456650E-05   7.4993404148075788E-06  -4.6726444917819155E-04   4.7175959145781558E-05   8.1262064338728405E-05  -2.0654396958092410E-04  -4.0665631418042861E-04  -5.2797097868111922E-04   8.1804060731993085E-06   3.7389812595356301E-04   3.2195349191268192E-05  -3.0900249371491337E-05   4.3550083520901281E-04  -5.8734807037025901E-04   3.3090582483033745E-06  -1.1304068569359602E-04  -2.6289638819337402E-04  -1.2038982886698220E-05   5.0213433116451026E-06  -1.8686132336361559E-05  -1.0901842692704500E-04
  0.0000000000000000E+00   0.0000000000000000E+00   0.0000000000000000E+00   0.0000000000000000E+00   0.0000000000000000E+00   0.0000000000000000E+00   0.0000000000000000E+00   0.0000000000000000E+00   0.0000000000000000E+00   0.0000000000000000E+00   0.0000000000000000E+00   0.0000000000000000E+00   0.0000000000000000E+00   0.0000000000000000E+00   0.0000000000000000E+00   0.0000000000000000E+00   0.0000000000000000E+00   0.0000000000000000E+00   0.0000000000000000E+00   0.0000000000000000E+00   0.0000000000000000E+00   0.0000000000000000E+00   0.0000000000000000E+00   0.0000000000000000E+00   0.0000000000000000E+00   0.0000000000000000E+00   0.0000000000000000E+00   0.0000000000000000E+00   0.0000000000000000E+00   0.0000000000000000E+00   0.0000000000000000E+00   0.0000000000000000E+00   0.0000000000000000E+00   0.0000000000000000E+00   0.0000000000000000E+00   0.0000000000000000E+00   0.0000000000000000E+00   0.0000000000000000E+00   0.0000000000000000E+00   0.0000000000000000E+00   0.0000000000000000E+00   0.0000000000000000E+00   0.0000000000000000E+00   0.0000000000000000E+00   0.0000000000000000E+00   0.0000000000000000E+00   0.0000000000000000E+00   0.0000000000000000E+00   0.0000000000000000E+00   0.0000000000000000E+00   0.0000000000000000E+00   0.0000000000000000E+00   0.0000000000000000E+00   0.0000000000000000E+00   0.0000000000000000E+00   0.0000000000000000E+00   0.0000000000000000E+00   0.0000000000000000E+00   0.0000000000000000E+00   0.0000000000000000E+00   0.0000000000000000E+00   0.0000000000000000E+00   0.0000000000000000E+00   0.0000000000000000E+00   0.0000000000000000E+00   0.0000000000000000E+00   0.0000000000000000E+00   0.0000000000000000E+00   0.0000000000000000E+00   0.0000000000000000E+00   0.0000000000000000E+00   0.0000000000000000E+00   0.0000000000000000E+00   0.0000000000000000E+00   0.0000000000000000E+00   0.0000000000000000E+00   0.0000000000000000E+00   0.0000000000000000E+00   0.0000000000000000E+00   0.0000000000000000E+00   0.0000000000000000E+00   0.0000000000000000E+00   0.0000000000000000E+00   0.0000000000000000E+00   0.0000000000000000E+00   0.0000000000000000E+00   0.0000000000000000E+00   0.0000000000000000E+00   0.0000000000000000E+00   0.0000000000000000E+00   0.0000000000000000E+00   0.0000000000000000E+00   0.0000000000000000E+00   0.0000000000000000E+00   0.0000000000000000E+00   0.0000000000000000E+00   0.0000000000000000E+00   0.0000000000000000E+00   0.0000000000000000E+00   0.0000000000000000E+00   0.0000000000000000E+00   0.0000000000000000E+00   0.0000000000000000E+00   0.0000000000000000E+00   0.0000000000000000E+00   0.0000000000000000E+00   0.0000000000000000E+00   0.0000000000000000E+00   0.0000000000000000E+00   0.0000000000000000E+00   0.0000000000000000E+00   0.0000000000000000E+00   0.0000000000000000E+00   0.0000000000000000E+00   0.0000000000000000E+00   0.0000000000000000E+00   0.0000000000000000E+00   0.0000000000000000E+00   0.0000000000000000E+00   0.0000000000000000E+00   0.0000000000000000E+00   0.0000000000000000E+00   0.0000000000000000E+00   0.0000000000000000E+00   0.0000000000000000E+00   0.0000000000000000E+00   0.0000000000000000E+00   0.0000000000000000E+00   0.0000000000000000E+00   0.0000000000000000E+00   0.0000000000000000E+00   0.0000000000000000E+00   0.0000000000000000E+00   0.0000000000000000E+00   0.0000000000000000E+00   0.0000000000000000E+00   0.0000000000000000E+00   0.0000000000000000E+00   0.0000000000000000E+00   0.0000000000000000E+00   0.0000000000000000E+00   0.0000000000000000E+00   0.0000000000000000E+00   0.0000000000000000E+00   0.0000000000000000E+00   0.0000000000000000E+00   0.0000000000000000E+00   0.0000000000000000E+00   0.0000000000000000E+00   0.0000000000000000E+00   0.0000000000000000E+00   0.0000000000000000E+00   0.0000000000000000E+00   0.0000000000000000E+00   0.0000000000000000E+00   0.0000000000000000E+00   0.0000000000000000E+00   0.0000000000000000E+00   0.0000000000000000E+00   0.0000000000000000E+00   0.0000000000000000E+00   0.0000000000000000E+00   0.0000000000000000E+00   0.0000000000000000E+00   0.0000000000000000E+00   0.0000000000000000E+00   0.0000000000000000E+00   0.0000000000000000E+00   0.0000000000000000E+00   0.0000000000000000E+00   0.0000000000000000E+00   0.0000000000000000E+00   0.0000000000000000E+00   0.0000000000000000E+00   0.0000000000000000E+00   0.0000000000000000E+00   0.0000000000000000E+00   0.0000000000000000E+00   0.0000000000000000E+00   0.0000000000000000E+00   0.0000000000000000E+00   0.0000000000000000E+00   0.0000000000000000E+00   0.0000000000000000E+00   0.0000000000000000E+00   0.0000000000000000E+00   0.0000000000000000E+00   0.0000000000000000E+00   0.0000000000000000E+00   0.0000000000000000E+00   0.0000000000000000E+00   0.0000000000000000E+00   0.0000000000000000E+00   0.0000000000000000E+00   0.0000000000000000E+00   0.0000000000000000E+00   0.0000000000000000E+00   0.0000000000000000E+00   0.0000000000000000E+00   0.0000000000000000E+00   0.0000000000000000E+00   0.0000000000000000E+00   0.0000000000000000E+00   0.0000000000000000E+00   0.0000000000000000E+00   0.0000000000000000E+00   0.0000000000000000E+00   0.0000000000000000E+00   0.0000000000000000E+00   0.0000000000000000E+00   0.0000000000000000E+00   0.0000000000000000E+00   0.0000000000000000E+00   0.0000000000000000E+00   0.0000000000000000E+00   0.0000000000000000E+00   0.0000000000000000E+00   0.0000000000000000E+00   0.0000000000000000E+00   0.0000000000000000E+00   0.0000000000000000E+00   0.0000000000000000E+00   0.0000000000000000E+00   0.0000000000000000E+00   0.0000000000000000E+00   0.0000000000000000E+00   0.0000000000000000E+00   0.0000000000000000E+00   0.0000000000000000E+00   0.0000000000000000E+00   0.0000000000000000E+00   0.0000000000000000E+00   0.0000000000000000E+00   0.0000000000000000E+00   0.0000000000000000E+00   0.0000000000000000E+00   0.0000000000000000E+00   0.0000000000000000E+00   0.0000000000000000E+00   0.0000000000000000E+00   0.0000000000000000E+00   0.0000000000000000E+00   0.0000000000000000E+00   0.0000000000000000E+00   0.0000000000000000E+00   0.0000000000000000E+00   0.0000000000000000E+00   0.0000000000000000E+00   0.0000000000000000E+00   0.0000000000000000E+00   0.0000000000000000E+00   0.0000000000000000E+00   0.0000000000000000E+00   0.0000000000000000E+00   0.0000000000000000E+00   0.0000000000000000E+00   0.0000000000000000E+00   0.0000000000000000E+00   0.0000000000000000E+00   0.0000000000000000E+00   0.0000000000000000E+00   0.0000000000000000E+00   0.0000000000000000E+00   0.0000000000000000E+00   0.0000000000000000E+00   0.0000000000000000E+00   0.0000000000000000E+00   0.0000000000000000E+00   0.0000000000000000E+00   0.0000000000000000E+00   0.0000000000000000E+00   0.0000000000000000E+00   0.0000000000000000E+00   0.0000000000000000E+00  -2.7987696236784617E-07  -2.4051468610342694E-07  -7.8985941382402518E-09  -1.4668424608792992E-07   3.9708239518776413E-08   2.5380836436286264E-08   5.3431591947343304E-08   2.4734227347342908E-08   4.8509145353329813E-08  -2.2301155701897166E-08   2.0793803346125205E-08   6.4187948352927979E-08   2.8773863622775693E-07  -9.2547716192346698E-09   1.0230660014650889E-08  -5.3686643438639861E-08  -5.6607529959399941E-09  -4.0426667954027368E-09   3.5601025823245926E-08  -2.3513110251361475E-07   5.1756278897145289E-08   1.8868719354538243E-07  -2.2229720864809078E-07   6.8655946964897640E-08  -2.7817645116193539E-08  -1.5659267915589390E-07   2.8653748012951556E-07   2.0435509098073841E-07   1.1114475733132052E-07  -1.1438012508981882E-07  -2.0994310324940900E-07   6.5774887422164853E-08   7.0524109314058563E-08   3.2511864741829473E-08   3.5882222377787995E-09  -7.8947989577728394E-09  -1.8751683169293925E-09   2.0395907817816250E-07  -6.1515191172825891E-07  -8.9793217271799959E-07  -1.6557318568738574E-08  -1.1617946040443687E-08   8.7301887220045816E-08   4.0844168653268727E-07  -7.7088516497599146E-07   1.5060227760518864E-07   2.8001305134186846E-07   1.2808884116608946E-07  -8.8149346391830659E-07  -2.1304157678052321E-07   1.3188886688551925E-07  -4.5189802496613668E-07  -8.8552584487833767E-07  -2.6255300078532931E-07   5.8647601256724116E-07   3.5534900929151637E-09   4.0803234755504626E-07   1.4236823335733273E-07  -1.0128221531555016E-06  -2.2888532742352385E-07   2.3117745631411930E-07   5.8914543199568472E-08  -1.8551924860364823E-07  -5.4102105682394459E-08   2.8581561562902882E-07   2.9125683211646095E-08   4.3501402153020568E-07   1.4874064228140702E-07  -1.4557476889512725E-06  -1.6222618944349609E-07  -4.4783208967340338E-07  -2.0193312215878406E-07  -7.4172360849309431E-07  -4.1989295762801547E-08  -1.1622542121775606E-08  -8.4985810371661313E-07  -3.4236438971109262E-07  -6.0599624773438608E-07  -4.0196357727105842E-07  -2.9876209660054149E-08   1.4171586991244152E-07  -6.5368870539936787E-07  -2.6201834717976809E-08   8.2622719994143589E-08  -1.2490483146882322E-07   2.4922893061756762E-08   8.0232448588985707E-08   2.4497764991656282E-07   4.4723271761848299E-08   2.1090797748042614E-08   4.4130529008067710E-08   5.0938026696971238E-08   8.0617426087853103E-08  -2.1565921509041957E-07  -7.2698412568030001E-08   9.7843494627366804E-09   4.6095075968786903E-08  -5.1354078971385119E-07   2.0538933838138465E-04   4.8441012993520755E-05   5.3391308106740287E-05   5.8310054110867146E-04   8.6797094428806530E-04  -1.4797886332287293E-05  -9.9792200906471224E-05  -4.2665148840109643E-05   2.1240400125708662E-05   8.4634678485055333E-05  -3.4721493395926405E-05   1.2667586049736347E-04   1.9449771742183756E-04  -1.1493818952125737E-05   2.2518980283540386E-04   5.9791006041505740E-05   1.0022693689950212E-04   2.7978781804197937E-05  -2.5738227973853546E-04  -5.7701843463848355E-05  -2.4117240998908451E-04   9.0177311758841210E-05  -6.3256563061067041E-06  -1.1017314692894386E-04   4.5507785745515903E-05  -2.1985131937833294E-04  -8.4652023922606227E-04  -2.2381144806295878E-04  -2.6843159954958139E-04   4.0371135141689713E-05  -1.0780466134236339E-04   4.8276365471707195E-05  -4.5733494480959438E-04  -7.5213681448046320E-05  -2.9910226565163128E-05   1.8117017171242709E-05   5.1242059605888904E-05   6.5060271705021252E-05   8.9404077607050594E-06   4.1863065315303617E-05   7.4981727654008749E-05  -4.2895728518600669E-04   9.1620606623540470E-05   1.2814439653890982E-05  -2.6741456204752739E-04   1.6894844107871927E-04  -1.3367190848078551E-03  -1.1408573637316484E-04   1.9265631574506782E-04   6.0747689672833527E-04  -1.1248381100765003E-04   1.7225915438725696E-04   1.1515714629419577E-04  -1.1235420129941739E-04   3.4340196819143795E-04   7.4887051064148559E-05  -3.9924104643473311E-04  -2.0280697617021740E-04   1.7460340932942689E-04  -8.9041327339948854E-04  -1.2953005861230074E-04   6.6079537744508158E-05   4.0127969830010724E-04  -2.1923486591418070E-04   7.0504577342770847E-06   9.3510378874692813E-05   5.5486134095720168E-05   1.5906046286702169E-05   1.4809428490940112E-05  -6.4764211548099546E-04   4.4374628280422347E-04  -5.1200179184796024E-04   1.2976745618502956E-04   3.6165457577886406E-05  -4.3241685034679804E-06  -1.8159824457116539E-04   2.8944207574601861E-05   2.5341893940247751E-04   1.0917403967068065E-05  -3.0338398533038080E-05  -2.3181891504300216E-06   1.1106362248512662E-05   5.9270119563811841E-05  -9.6338815212859116E-05   3.2556013984703693E-05   1.0517909622691749E-05   1.2720481325485020E-05  -2.9443450926304952E-05  -1.2497394905235091E-03   1.2125177797430241E-04   4.0008026022468896E-05  -2.1406466396122617E-04   8.5572742555260946E-05  -3.6600757415032652E-04   3.1921711480546680E-05  -1.6568416089379087E-04   1.4011639752420623E-04   7.8732635310474182E-05  -3.6842118662763518E-05   1.0426637179888325E-04  -2.8471659221494360E-04  -3.2821646241151605E-05  -8.6533556119084115E-04  -5.7615176902374651E-06  -1.5487594426717987E-04   3.3070416330812521E-06   2.4427245498033473E-04   5.6618463139711955E-04   1.9502383787767480E-04  -6.0621596906338196E-04  -2.3365994254200229E-04  -5.7729090480586901E-06  -1.0420353825179595E-04   6.3110597956809214E-05   2.4934084223252571E-04   1.2454348101354124E-05   4.3819368476541788E-05   3.4891622169204308E-05  -3.4452899465241347E-04  -4.7487395734992428E-04  -1.8393701369228630E-04  -7.5772746196492511E-04   5.0481874023335877E-05  -8.2554559312803980E-05   4.6467340237455832E-05  -1.0083267911870848E-04   1.9829257945115225E-05   5.9040464724986809E-05   8.2872526955428161E-05   6.7964617417809101E-05   3.0747940772890731E-05  -6.4720513659727319E-04  -2.8057685259055051E-04  -4.7648225708635619E-04  -1.3830339361807567E-03   6.1976934085171376E-04   1.2553229078669453E-04  -2.8278656411633591E-05  -1.2245454172547026E-04   4.0948327790971295E-05   5.3741494617935408E-05  -1.7646375191724751E-04   7.8699092082029935E-05  -3.1973538745983697E-04  -1.0899797957830172E-03  -9.1689411064671457E-06  -1.0872204518154999E-06   2.4191940611286819E-05  -3.0386100333485669E-04  -3.9305317408595760E-04  -3.3572108681424113E-05   8.0383839722536547E-05  -6.1543901475421485E-04   2.5960524529713551E-04  -9.3289403421314152E-04   7.6104953420762128E-05  -4.7894246723577405E-04  -3.2437180843333129E-04  -5.3642780391242654E-05  -4.5310833996786311E-06  -1.2627378904626958E-05   2.2389497455501715E-04  -3.1234760493555112E-04  -8.6232535903331799E-05   8.0563266480053180E-06  -9.0103663265861020E-04   1.8236702591465479E-04  -2.1110077752860574E-04   1.1462242524321997E-04   3.1996073363014135E-07   3.1453631372936131E-04   2.3841340037402621E-04   6.1335744944769277E-05   9.6862595000699977E-05   1.0995178585263400E-04   6.2584443864398845E-05   4.1571959829076163E-05   2.9689023181281906E-07  -2.9795120625917822E-04   8.8034654720135045E-05   2.4821872795925754E-05   5.4482894849246227E-05  -2.5161089112222602E-04   2.9329284660490881E-05   1.3431040946193683E-05   8.0420855669094491E-05   2.2975549860560966E-05   1.1713709475692477E-04   3.0451998833980377E-05  -4.8448457211738805E-06  -4.9870493912804267E-05   1.3413032872361053E-04  -1.6354934715671717E-04   8.9790454301193526E-05   3.9197576423401968E-05  -2.7051217570883750E-04  -2.1213073032464528E-05   1.5347849543788884E-05   1.9663683512024157E-04   2.7752918525755029E-04  -1.2885424810721888E-04  -2.4098336441116627E-05  -8.0836818481786493E-05  -1.1344038420580785E-04   1.4356760273380080E-05   1.1961592778996084E-04   1.9703910699158335E-05  -7.7015455721118537E-06  -1.1212583847465005E-03   3.1011589905777053E-04   1.2138247822329442E-04  -2.1111641449974693E-04   5.7165132113775039E-06   2.3720581767492919E-04  -1.6605329057950441E-05  -5.0249480208345884E-07  -8.0196802647910874E-04   1.9277300539460353E-04   1.1670430359071459E-04   4.5924076063009772E-06   1.7441389418852265E-04  -6.7478695567683753E-05   1.3340145379994405E-04   9.7723796707456541E-06   5.5629959279933698E-05  -2.9641739981066002E-05  -1.0234046726010412E-04   1.7649587992690592E-05  -2.3964954920624985E-04   8.6319561694290213E-05   7.0457454306244025E-05  -1.8272168105611247E-04   8.2641632753680856E-05   8.9607013461348326E-05   5.3113927316693944E-05   9.1721252407123826E-06   6.5428854210246141E-05   2.9432389855864783E-05   9.3970237590351225E-05  -7.6092213270831065E-05   1.6986842967837678E-04  -8.1654218746860278E-04  -1.6042050214306634E-05   3.8849436924766455E-05   2.2449712055977632E-04   6.4479054342353917E-05   9.9675598629913893E-05   3.7817961508161021E-05  -5.9439913167555155E-04  -2.0660656768577840E-04  -7.6048323625366889E-05   1.4029864307356282E-05  -1.8146891737678516E-05   2.9510548224557934E-04   3.9312554316311673E-04  -8.5813521692953919E-05  -1.3192416633664946E-05   9.4763715210094223E-06  -3.3888177920829584E-04   4.9188706065307862E-05   8.6598848531623383E-05  -1.6450139149829250E-04  -3.6572718736465574E-04  -3.3729017658311116E-04   1.2117607879548853E-04   4.3467679006329923E-04   3.5011576325183507E-05  -2.2160847864967374E-05   5.2496612189431146E-04  -9.6580878262431742E-04  -1.5300013464339465E-05  -6.2578985613481749E-05  -1.8118794801218394E-04   8.3013259590629564E-05   1.0947544230569697E-05  -8.3204756074821459E-06  -5.7982147238957207E-05
  0.0000000000000000E+00   0.0000000000000000E+00   0.0000000000000000E+00   0.0000000000000000E+00   0.0000000000000000E+00   0.0000000000000000E+00   0.0000000000000000E+00   0.0000000000000000E+00   0.0000000000000000E+00   0.0000000000000000E+00   0.0000000000000000E+00   0.0000000000000000E+00   0.0000000000000000E+00   0.0000000000000000E+00   0.0000000000000000E+00   0.0000000000000000E+00   0.0000000000000000E+00   0.0000000000000000E+00   0.0000000000000000E+00   0.0000000000000000E+00   0.0000000000000000E+00   0.0000000000000000E+00   0.0000000000000000E+00   0.0000000000000000E+00   0.0000000000000000E+00   0.0000000000000000E+00   0.0000000000000000E+00   0.0000000000000000E+00   0.0000000000000000E+00   0.0000000000000000E+00   0.0000000000000000E+00   0.0000000000000000E+00   0.0000000000000000E+00   0.0000000000000000E+00   0.0000000000000000E+00   0.0000000000000000E+00   0.0000000000000000E+00   0.0000000000000000E+00   0.0000000000000000E+00   0.0000000000000000E+00   0.0000000000000000E+00   0.0000000000000000E+00   0.0000000000000000E+00   0.0000000000000000E+00   0.0000000000000000E+00   0.0000000000000000E+00   0.0000000000000000E+00   0.0000000000000000E+00   0.0000000000000000E+00   0.0000000000000000E+00   0.0000000000000000E+00   0.0000000000000000E+00   0.0000000000000000E+00   0.0000000000000000E+00   0.0000000000000000E+00   0.0000000000000000E+00   0.0000000000000000E+00   0.0000000000000000E+00   0.0000000000000000E+00   0.0000000000000000E+00   0.0000000000000000E+00   0.0000000000000000E+00   0.0000000000000000E+00   0.0000000000000000E+00   0.0000000000000000E+00   0.0000000000000000E+00   0.0000000000000000E+00   0.0000000000000000E+00   0.0000000000000000E+00   0.0000000000000000E+00   0.0000000000000000E+00   0.0000000000000000E+00   0.0000000000000000E+00   0.0000000000000000E+00   0.0000000000000000E+00   0.0000000000000000E+00   0.0000000000000000E+00   0.0000000000000000E+00   0.0000000000000000E+00   0.0000000000000000E+00   0.0000000000000000E+00   0.0000000000000000E+00   0.0000000000000000E+00   0.0000000000000000E+00   0.0000000000000000E+00   0.0000000000000000E+00   0.0000000000000000E+00   0.0000000000000000E+00   0.0000000000000000E+00   0.0000000000000000E+00   0.0000000000000000E+00   0.0000000000000000E+00   0.0000000000000000E+00   0.0000000000000000E+00   0.0000000000000000E+00   0.0000000000000000E+00   0.0000000000000000E+00   0.0000000000000000E+00   0.0000000000000000E+00   0.0000000000000000E+00   0.0000000000000000E+00   0.0000000000000000E+00   0.0000000000000000E+00   0.0000000000000000E+00   0.0000000000000000E+00   0.0000000000000000E+00   0.0000000000000000E+00   0.0000000000000000E+00   0.0000000000000000E+00   0.0000000000000000E+00   0.0000000000000000E+00   0.0000000000000000E+00   0.0000000000000000E+00   0.0000000000000000E+00   0.0000000000000000E+00   0.0000000000000000E+00   0.0000000000000000E+00   0.0000000000000000E+00   0.0000000000000000E+00   0.0000000000000000E+00   0.0000000000000000E+00   0.0000000000000000E+00   0.0000000000000000E+00   0.0000000000000000E+00   0.0000000000000000E+00   0.0000000000000000E+00   0.0000000000000000E+00   0.0000000000000000E+00   0.0000000000000000E+00   0.0000000000000000E+00   0.0000000000000000E+00   0.0000000000000000E+00   0.0000000000000000E+00   0.0000000000000000E+00   0.0000000000000000E+00   0.0000000000000000E+00   0.0000000000000000E+00   0.0000000000000000E+00   0.0000000000000000E+00   0.0000000000000000E+00   0.0000000000000000E+00   0.0000000000000000E+00   0.0000000000000000E+00   0.0000000000000000E+00   0.0000000000000000E+00   0.0000000000000000E+00   0.0000000000000000E+00   0.0000000000000000E+00   0.0000000000000000E+00   0.0000000000000000E+00   0.0000000000000000E+00   0.0000000000000000E+00   0.0000000000000000E+00   0.0000000000000000E+00   0.0000000000000000E+00   0.0000000000000000E+00   0.0000000000000000E+00   0.0000000000000000E+00   0.0000000000000000E+00   0.0000000000000000E+00   0.0000000000000000E+00   0.0000000000000000E+00   0.0000000000000000E+00   0.0000000000000000E+00   0.0000000000000000E+00   0.0000000000000000E+00   0.0000000000000000E+00   0.0000000000000000E+00   0.0000000000000000E+00   0.0000000000000000E+00   0.0000000000000000E+00   0.0000000000000000E+00   0.0000000000000000E+00   0.0000000000000000E+00   0.0000000000000000E+00   0.0000000000000000E+00   0.0000000000000000E+00   0.0000000000000000E+00   0.0000000000000000E+00   0.0000000000000000E+00   0.0000000000000000E+00   0.0000000000000000E+00   0.0000000000000000E+00   0.0000000000000000E+00   0.0000000000000000E+00   0.0000000000000000E+00   0.0000000000000000E+00   0.0000000000000000E+00   0.0000000000000000E+00   0.0000000000000000E+00   0.0000000000000000E+00   0.0000000000000000E+00   0.0000000000000000E+00   0.0000000000000000E+00   0.0000000000000000E+00   0.0000000000000000E+00   0.0000000000000000E+00   0.0000000000000000E+00   0.0000000000000000E+00   0.0000000000000000E+00   0.0000000000000000E+00   0.0000000000000000E+00   0.0000000000000000E+00   0.0000000000000000E+00   0.0000000000000000E+00   0.0000000000000000E+00   0.0000000000000000E+00   0.0000000000000000E+00   0.0000000000000000E+00   0.0000000000000000E+00   0.0000000000000000E+00   0.0000000000000000E+00   0.0000000000000000E+00   0.0000000000000000E+00   0.0000000000000000E+00   0.0000000000000000E+00   0.0000000000000000E+00   0.0000000000000000E+00   0.0000000000000000E+00   0.0000000000000000E+00   0.0000000000000000E+00   0.0000000000000000E+00   0.0000000000000000E+00   0.0000000000000000E+00   0.0000000000000000E+00   0.0000000000000000E+00   0.0000000000000000E+00   0.0000000000000000E+00   0.0000000000000000E+00   0.0000000000000000E+00   0.0000000000000000E+00   0.0000000000000000E+00   0.0000000000000000E+00   0.0000000000000000E+00   0.0000000000000000E+00   0.0000000000000000E+00   0.0000000000000000E+00   0.0000000000000000E+00   0.0000000000000000E+00   0.0000000000000000E+00   0.0000000000000000E+00   0.0000000000000000E+00   0.0000000000000000E+00   0.0000000000000000E+00   0.0000000000000000E+00   0.0000000000000000E+00   0.0000000000000000E+00   0.0000000000000000E+00   0.0000000000000000E+00   0.0000000000000000E+00   0.0000000000000000E+00   0.0000000000000000E+00   0.0000000000000000E+00   0.0000000000000000E+00   0.0000000000000000E+00   0.0000000000000000E+00   0.0000000000000000E+00   0.0000000000000000E+00   0.0000000000000000E+00   0.0000000000000000E+00   0.0000000000000000E+00   0.0000000000000000E+00   0.0000000000000000E+00   0.0000000000000000E+00   0.0000000000000000E+00   0.0000000000000000E+00   0.0000000000000000E+00   0.0000000000000000E+00   0.0000000000000000E+00   0.0000000000000000E+00   0.0000000000000000E+00   0.0000000000000000E+00   0.0000000000000000E+00   0.0000000000000000E+00  -2.5467312620379782E-07  -2.2838249621613466E-07   1.3025886212474084E-09  -1.9596735440909212E-07   4.2533742724739144E-08   2.8206398335328855E-08   5.7092714639174207E-08   2.6814667711989931E-08   5.2517485369365451E-08  -6.0190038206835093E-09   2.2232654579652691E-08   6.2202974016692640E-08   2.2379389379227717E-07  -6.8322178486442852E-09   1.0812470863035051E-08  -7.8096199385550002E-08  -5.5877628905823211E-09  -3.0762417361142033E-09   3.9443313138742609E-08  -3.3323782013763281E-07   6.1254147016226337E-08   2.1747664639032249E-07  -1.9647609110427873E-07   7.7066827671898832E-08  -1.4933904240359428E-08  -1.0526723514937374E-07   3.1213666880737124E-07   2.1958474389062826E-07   1.1861963681690710E-07  -5.6491784179420654E-08  -7.9523054470720403E-08   7.0430231623522625E-08   5.6219108579691313E-08   3.4740902956363700E-08   1.0515309642486568E-08  -1.0667843130359846E-08  -9.8994454409597397E-10   2.3490421956609893E-07  -5.3036039829227852E-07  -8.0347750520339362E-07   1.1656722456243822E-08  -3.7149547735563613E-08   9.5236636651745303E-08   4.3841283687561039E-07  -1.1223991753917660E-06   1.6080714935646093E-07   2.9966242925304738E-07   1.3824607363264441E-07  -8.8315458669183171E-07  -1.0552117107852985E-07   1.4148939416319083E-07  -5.3728682097224175E-07  -9.2250301939651232E-07  -2.0643252863504632E-07   5.9000062248597234E-07   1.2172558409372990E-07   4.3002473315199493E-07   1.5502391204783872E-07  -1.5188783924094838E-06  -1.2534968213321944E-07   2.4816440695226632E-07   6.2491266619583226E-08  -1.5435867045047513E-07  -4.2645214494167887E-08   3.0808787198603201E-07   4.3175970412547621E-08   4.6332788423970800E-07   1.6117485486495872E-07  -2.2814249971868311E-06   1.4572739568474805E-07  -4.3858826420386480E-07  -2.1677522674712264E-07  -8.2843473402855749E-07   4.5998209075814289E-08  -1.4576219860518458E-08  -1.0936382360768009E-06  -3.2482147790403131E-07  -6.8446257046987568E-07  -4.0287255128600501E-07   1.9552604500597798E-08   1.5705571971432982E-07  -5.6217155271505095E-07  -2.2546383432436695E-08   8.8047252278071541E-08  -1.5084161427820725E-07   5.0194671092185155E-08   8.5629785814942489E-08   2.0116662094632807E-07   7.1976213686508465E-08   2.8681161158045736E-08   5.4161518308875677E-08   5.3856898156888770E-08   8.5598354889438219E-08  -2.2679109754826298E-07  -6.9944725959224106E-08   1.1378166903097177E-08   3.6236118806511466E-08  -5.3096591247975447E-07   2.2365984544444174E-04   5.2677233059662109E-05   5.5857552821394121E-05   6.2145179154276793E-04   9.3455259282857080E-04  -1.1709878650849531E-05  -5.6754802303416993E-05  -1.3673782847401747E-05   2.3385626422978384E-05   9.8104471785334156E-05  -3.1446077246656070E-06   1.3823567855880987E-04   2.0384242010956514E-04  -1.1001432726212590E-05   2.4436843989927035E-04   6.3543553807245435E-05   1.0497859921812143E-04   2.8602119715428646E-05  -1.7869393421470614E-04   3.5933776111781765E-05  -1.5557227092782998E-04   9.6306506943665048E-05   7.3993057763575142E-06  -1.1027846707575957E-04   4.9860810684319629E-05  -2.2423901947816674E-04  -1.6919012114947924E-03  -1.9691197099668106E-04  -2.4541523434643860E-04   4.6465628576241191E-05  -1.2228331546351891E-04   5.0797189727335129E-05  -5.2422747278267374E-04  -3.3885773485866338E-05  -2.8737044738292894E-05   1.9612824391805625E-05   5.2941834906583336E-05   7.1714008654362557E-05   9.0259678397459391E-06   4.8146533650572574E-05   8.0571580291608329E-05  -6.0462313432402075E-04   1.0262948485491549E-04   1.9351250161731609E-05  -2.2509173210350287E-04   1.8018941888703748E-04  -1.8601121224128682E-03  -1.0951038601968902E-04   2.0806251594725119E-04   6.6537326132709096E-04  -1.0882275492274946E-04   1.8756635924218105E-04   1.2108548873881459E-04  -1.0205511303812739E-04   3.6138269046427418E-04   8.2086320354535230E-05  -4.1775778185460758E-04  -2.5390662955479429E-04   1.9028970455636877E-04  -8.2050636437361064E-04  -1.0673054308439850E-04   6.8981746845682380E-05   5.3247538728669048E-04  -1.9757937242583114E-04   3.3090930607469518E-06   1.0053063988930772E-04   5.7460679840906642E-05   2.4392061628103790E-05  -9.3268991204323703E-06  -5.8853104554997383E-04   4.8022923465395137E-04  -6.4461139573973136E-04   1.4185879833842916E-04   3.7427753170626655E-05  -3.1661768349828021E-06  -1.6322164314445058E-04   3.0475267816111965E-05   2.9839467754011961E-04   1.0809033460431609E-05  -2.1544560173539149E-05  -2.3994230903339622E-06   8.7494166576450353E-06   6.1306094977626769E-05  -1.0668398930557142E-04   6.6517890555716912E-05   1.9411991760801560E-05   1.5951253026672945E-05  -2.6118856155122465E-06  -1.3067250717108611E-03   1.3493449680868858E-04   4.4167564140367192E-05  -1.1664684337615775E-04   8.9697833233095780E-05  -6.0980506948706643E-04   3.5742716353302195E-05  -1.6594294309797916E-04   1.4679707738951241E-04   8.5730104073866462E-05  -2.2050116776296556E-05   1.1801969815362889E-04  -3.3366604441195994E-04  -3.1563166543300231E-05  -8.7211440814595595E-04   1.2414829601340175E-05  -1.0344479100747828E-04   2.4884872886290313E-06   2.7916498768434922E-04   6.6182024049279563E-04   2.1362516279217517E-04  -5.9692181931721069E-04  -2.2809730475106601E-04  -1.9313977338164173E-06  -1.3560272833189015E-04   7.3352550468525388E-05   1.8941699115457704E-04   1.3719417984785717E-05   4.7588945846470806E-05   4.7600433112645342E-05  -3.2703176134369450E-04  -7.3089835185579798E-04  -2.1313310432405811E-04  -1.0292727023859878E-03   6.2345280853333239E-05  -7.7030808397106918E-05   5.0652337271204145E-05  -9.3487823572722451E-05   2.0551359084538305E-05   6.5337203251479518E-05   9.4200546892890660E-05   7.3066030438073741E-05   3.6454471297876607E-05  -7.4137850646521699E-04  -3.1619447193010659E-04  -2.1250664190612984E-04  -1.8935345974884893E-03   8.5265110868948553E-04   1.3345712875950625E-04  -2.2538024048123480E-06  -2.0243948824017773E-04   4.4583583117079087E-05   5.6648118767047775E-05  -2.5302957798882520E-04   9.0131553567306233E-05  -4.1783374299470455E-04  -1.6199248785682087E-03   1.0487998866441788E-06   9.6287091273286568E-06   6.3500923716755306E-05  -4.5783444130704132E-04  -3.7470694226421515E-04   1.1699404327939200E-05   1.0221800272568866E-04  -8.4795450479363457E-04   3.5277935865728291E-04  -8.8011857165426390E-04   7.2181581384380978E-05  -3.2279824253464700E-04  -2.7561673812162140E-04  -1.9578406956785349E-05  -3.9003365294887816E-06  -5.4001541834098692E-07   2.3519165595613261E-04  -4.2796088602541760E-04  -7.7809111383109536E-05   1.3533882431601352E-05  -1.1845247034728433E-03   1.9328783117152239E-04  -2.3763549838108023E-04   1.3196144347558090E-04   6.7312470342808533E-05   3.3103955081696332E-04   2.0083945308419445E-04   6.5838297364724874E-05   1.0207908506590867E-04   1.1750088534394153E-04   6.8088649069946163E-05   4.4820177883782961E-05   1.7682716996204838E-06  -3.5167455453548140E-04   4.1017418006704504E-05   2.5743507249603700E-05   7.6438791018227972E-05  -1.6278839308778021E-04   3.0942893280339065E-05   1.7427940749668298E-05   7.9976991073343559E-05   1.7193544468841201E-05   1.2121801817356449E-04   3.1653103882625189E-05   3.5544136063915981E-07  -4.5945373209592938E-05   1.4810980053398231E-04  -1.5286488006408235E-04   1.0227211489059488E-04   4.2416269927371858E-05  -1.4091305082737901E-04  -8.2428136565932327E-06   1.6442632686886520E-05   2.0594277905485746E-04   2.9951847272015043E-04  -7.9787870377050245E-05   1.0269548482222228E-05  -1.2204483102698735E-04  -1.4483083989765160E-04   4.8662979136087158E-06   1.2470729881947112E-04   2.0640397508509987E-05  -6.5640103146476923E-06  -1.3138082090451604E-03   3.3131867598862693E-04   1.3087942686516483E-04  -1.2016288100335608E-04   5.6665688723134588E-05   2.6829385274993567E-04  -1.3345546208031148E-05   2.5545738598537099E-06  -7.6040037023091889E-04   2.5350452821111725E-04   1.2634436316022864E-04   3.2511542465450654E-06   1.8608852567179044E-04  -8.3024604648035318E-05   1.3481667741393515E-04   1.0641306646776978E-05   6.4110369090114857E-05   4.8386484980924537E-06  -1.0698287000284059E-04   2.0827124846240031E-05  -3.0707661468578517E-04   9.4049132164503537E-05   9.5444337958505327E-05  -1.7723813952912995E-04   5.6670422485035479E-05   9.6908992587755723E-05   4.1143657002797580E-05   8.8384721699593837E-06   7.0209048756971420E-05   3.1670402605893400E-05   1.0077258620589286E-04  -7.9207300517693998E-05   1.8054496175733131E-04  -8.2404035954702600E-04   4.1293824613152026E-06   4.1293534053537503E-05   2.4374264764027260E-04   8.6152812595589258E-05   1.0826794232539440E-04   4.0588026068913404E-05  -4.6921801180778579E-04  -2.2013434610688990E-04  -8.5334431081414766E-05   1.5224272643905189E-05  -7.3185500037711817E-06   3.1706863078112920E-04   4.1592629370588253E-04  -8.2992714357121478E-05  -9.1553794433054516E-06   2.4663050716260826E-06  -3.5132481298106222E-04   5.1557448060989740E-05   9.3576436879738495E-05  -1.0278439701650435E-04  -4.6840472111988777E-05  -3.3087535069700763E-04   1.4443043700631403E-04   2.7159078195457780E-04   3.8069458372936949E-05  -2.0377962746696053E-05   5.1666391954659587E-04  -1.1930858902554978E-03   2.1233268330810389E-05  -6.1765993375479316E-05  -1.8110946205899929E-04   7.5606451264837165E-05   5.0049009917281672E-06  -6.3222791720603179E-06  -4.3831390596196887E-05
  0.0000000000000000E+00   0.0000000000000000E+00   0.0000000000000000E+00   0.0000000000000000E+00   0.0000000000000000E+00   0.0000000000000000E+00   0.0000000000000000E+00   0.0000000000000000E+00   0.0000000000000000E+00   0.0000000000000000E+00   0.0000000000000000E+00   0.0000000000000000E+00   0.0000000000000000E+00   0.0000000000000000E+00   0.0000000000000000E+00   0.0000000000000000E+00   0.0000000000000000E+00   0.0000000000000000E+00   0.0000000000000000E+00   0.0000000000000000E+00   0.0000000000000000E+00   0.0000000000000000E+00   0.0000000000000000E+00   0.0000000000000000E+00   0.0000000000000000E+00   0.0000000000000000E+00   0.0000000000000000E+00   0.0000000000000000E+00   0.0000000000000000E+00   0.0000000000000000E+00   0.0000000000000000E+00   0.0000000000000000E+00   0.0000000000000000E+00   0.0000000000000000E+00   0.0000000000000000E+00   0.0000000000000000E+00   0.0000000000000000E+00   0.0000000000000000E+00   0.0000000000000000E+00   0.0000000000000000E+00   0.0000000000000000E+00   0.0000000000000000E+00   0.0000000000000000E+00   0.0000000000000000E+00   0.0000000000000000E+00   0.0000000000000000E+00   0.0000000000000000E+00   0.0000000000000000E+00   0.0000000000000000E+00   0.0000000000000000E+00   0.0000000000000000E+00   0.0000000000000000E+00   0.0000000000000000E+00   0.0000000000000000E+00   0.0000000000000000E+00   0.0000000000000000E+00   0.0000000000000000E+00   0.0000000000000000E+00   0.0000000000000000E+00   0.0000000000000000E+00   0.0000000000000000E+00   0.0000000000000000E+00   0.0000000000000000E+00   0.0000000000000000E+00   0.0000000000000000E+00   0.0000000000000000E+00   0.0000000000000000E+00   0.0000000000000000E+00   0.0000000000000000E+00   0.0000000000000000E+00   0.0000000000000000E+00   0.0000000000000000E+00   0.0000000000000000E+00   0.0000000000000000E+00   0.0000000000000000E+00   0.0000000000000000E+00   0.0000000000000000E+00   0.0000000000000000E+00   0.0000000000000000E+00   0.0000000000000000E+00   0.0000000000000000E+00   0.0000000000000000E+00   0.0000000000000000E+00   0.0000000000000000E+00   0.0000000000000000E+00   0.0000000000000000E+00   0.0000000000000000E+00   0.0000000000000000E+00   0.0000000000000000E+00   0.0000000000000000E+00   0.0000000000000000E+00   0.0000000000000000E+00   0.0000000000000000E+00   0.0000000000000000E+00   0.0000000000000000E+00   0.0000000000000000E+00   0.0000000000000000E+00   0.0000000000000000E+00   0.0000000000000000E+00   0.0000000000000000E+00   0.0000000000000000E+00   0.0000000000000000E+00   0.0000000000000000E+00   0.0000000000000000E+00   0.0000000000000000E+00   0.0000000000000000E+00   0.0000000000000000E+00   0.0000000000000000E+00   0.0000000000000000E+00   0.0000000000000000E+00   0.0000000000000000E+00   0.0000000000000000E+00   0.0000000000000000E+00   0.0000000000000000E+00   0.0000000000000000E+00   0.0000000000000000E+00   0.0000000000000000E+00   0.0000000000000000E+00   0.0000000000000000E+00   0.0000000000000000E+00   0.0000000000000000E+00   0.0000000000000000E+00   0.0000000000000000E+00   0.0000000000000000E+00   0.0000000000000000E+00   0.0000000000000000E+00   0.0000000000000000E+00   0.0000000000000000E+00   0.0000000000000000E+00   0.0000000000000000E+00   0.0000000000000000E+00   0.0000000000000000E+00   0.0000000000000000E+00   0.0000000000000000E+00   0.0000000000000000E+00   0.0000000000000000E+00   0.0000000000000000E+00   0.0000000000000000E+00   0.0000000000000000E+00   0.0000000000000000E+00   0.0000000000000000E+00   0.0000000000000000E+00   0.0000000000000000E+00   0.0000000000000000E+00   0.0000000000000000E+00   0.0000000000000000E+00   0.0000000000000000E+00   0.0000000000000000E+00   0.0000000000000000E+00   0.0000000000000000E+00   0.0000000000000000E+00   0.0000000000000000E+00   0.0000000000000000E+00   0.0000000000000000E+00   0.0000000000000000E+00   0.0000000000000000E+00   0.0000000000000000E+00   0.0000000000000000E+00   0.0000000000000000E+00   0.0000000000000000E+00   0.0000000000000000E+00   0.0000000000000000E+00   0.0000000000000000E+00   0.0000000000000000E+00   0.0000000000000000E+00   0.0000000000000000E+00   0.0000000000000000E+00   0.0000000000000000E+00   0.0000000000000000E+00   0.0000000000000000E+00   0.0000000000000000E+00   0.0000000000000000E+00   0.0000000000000000E+00   0.0000000000000000E+00   0.0000000000000000E+00   0.0000000000000000E+00   0.0000000000000000E+00   0.0000000000000000E+00   0.0000000000000000E+00   0.0000000000000000E+00   0.0000000000000000E+00   0.0000000000000000E+00   0.0000000000000000E+00   0.0000000000000000E+00   0.0000000000000000E+00   0.0000000000000000E+00   0.0000000000000000E+00   0.0000000000000000E+00   0.0000000000000000E+00   0.0000000000000000E+00   0.0000000000000000E+00   0.0000000000000000E+00   0.0000000000000000E+00   0.0000000000000000E+00   0.0000000000000000E+00   0.0000000000000000E+00   0.0000000000000000E+00   0.0000000000000000E+00   0.0000000000000000E+00   0.0000000000000000E+00   0.0000000000000000E+00   0.0000000000000000E+00   0.0000000000000000E+00   0.0000000000000000E+00   0.0000000000000000E+00   0.0000000000000000E+00   0.0000000000000000E+00   0.0000000000000000E+00   0.0000000000000000E+00   0.0000000000000000E+00   0.0000000000000000E+00   0.0000000000000000E+00   0.0000000000000000E+00   0.0000000000000000E+00   0.0000000000000000E+00   0.0000000000000000E+00   0.0000000000000000E+00   0.0000000000000000E+00   0.0000000000000000E+00   0.0000000000000000E+00   0.0000000000000000E+00   0.0000000000000000E+00   0.0000000000000000E+00   0.0000000000000000E+00   0.0000000000000000E+00   0.0000000000000000E+00   0.0000000000000000E+00   0.0000000000000000E+00   0.0000000000000000E+00   0.0000000000000000E+00   0.0000000000000000E+00   0.0000000000000000E+00   0.0000000000000000E+00   0.0000000000000000E+00   0.0000000000000000E+00   0.0000000000000000E+00   0.0000000000000000E+00   0.0000000000000000E+00   0.0000000000000000E+00   0.0000000000000000E+00   0.0000000000000000E+00   0.0000000000000000E+00   0.0000000000000000E+00   0.0000000000000000E+00   0.0000000000000000E+00   0.0000000000000000E+00   0.0000000000000000E+00   0.0000000000000000E+00   0.0000000000000000E+00   0.0000000000000000E+00   0.0000000000000000E+00   0.0000000000000000E+00   0.0000000000000000E+00   0.0000000000000000E+00   0.0000000000000000E+00   0.0000000000000000E+00   0.0000000000000000E+00   0.0000000000000000E+00   0.0000000000000000E+00   0.0000000000000000E+00   0.0000000000000000E+00   0.0000000000000000E+00   0.0000000000000000E+00   0.0000000000000000E+00   0.0000000000000000E+00   0.0000000000000000E+00   0.0000000000000000E+00   0.0000000000000000E+00   0.0000000000000000E+00   0.0000000000000000E+00   0.0000000000000000E+00   0.0000000000000000E+00   0.0000000000000000E+00   0.0000000000000000E+00  -5.3530787199270258E-08  -3.4601954520775284E-08   3.9133053938835816E-10  -3.1025443151832635E-08   7.3722274969255892E-09   5.6959013183658168E-09   9.8167594211955244E-09   4.6663819625014101E-09   9.0617580774845997E-09   5.7631291483383586E-10   3.8696732915753054E-09   1.0208380306784916E-08   2.9786038399411066E-08  -5.6601889945953429E-10   1.8662911890906041E-09  -1.0765990676633621E-08  -6.4783435729602258E-10  -3.7825313359699794E-10   7.0503300960359913E-09  -6.0505631108345001E-08   7.3447024323156966E-09   3.5396962987878867E-08  -4.2153375121744255E-08   1.3132149235095162E-08  -3.0622192604227379E-09  -1.6627139669072224E-08   5.3412985783453141E-08   3.8343144705149238E-08   2.0855015257496440E-08  -6.8173021442015626E-09  -2.7722733445343460E-09   1.2198605750603115E-08   1.3407382451311142E-08   6.0098786168121853E-09   2.8608357029467715E-09  -8.7203122476298516E-10   6.8226464890544592E-12   3.7691162038506093E-08  -1.1239651908182251E-07  -1.3664409848846762E-07   2.3006391838432607E-09  -2.5888516478996704E-08   1.6789401410755090E-08   7.5538581792673630E-08  -1.9241017291026256E-07   2.8645201290336753E-08   5.2244756043801785E-08   2.4025677838263942E-08  -1.7731775877214313E-07  -1.0476827076227684E-08   2.4633609872777391E-08  -1.2874969116853825E-07  -1.9051274077275222E-07  -4.3356658361695422E-08   9.3898592829530681E-08   2.6831184077552298E-08   7.4831028881341367E-08   2.7012742680297379E-08  -2.9843570691287341E-07  -1.5276651733105014E-08   4.3116795024555861E-08   1.0794944069601483E-08  -3.4129506659761999E-08  -3.3225370839698033E-09   5.3460600628916586E-08   7.9930427155882430E-09   7.9897319789451287E-08   2.8176614659581519E-08  -4.3000265239709333E-07   5.1151775405272944E-08  -1.0355365223139503E-07  -2.8668215442540081E-08  -2.2890385385909956E-07   1.1530543196579799E-08  -1.0275392190798432E-09  -3.4149057427166325E-07  -7.0870632273502573E-08  -1.8333755461645789E-07  -9.1416379642823549E-08   5.5744236503343904E-09   2.7075771013155163E-08  -4.3652939447008123E-08  -2.7859847048903887E-09   1.5274917289820015E-08  -1.8554934064145572E-08   1.0016200585148762E-08   1.4925975560561901E-08   2.7798415006323927E-08   1.4009554628122628E-08   5.5464670546743865E-09   9.7432512803021601E-09   9.2535315666242542E-09   1.4855496358191816E-08  -2.9585146759389522E-08  -8.8137285229639763E-09   1.8598874427420120E-09   5.9612766207519450E-09  -6.6797287689641727E-08   3.9720932073978491E-05   9.1380611758609837E-06   9.5164544094420864E-06   1.0890381043043385E-04   1.5738669655578159E-04  -2.5695516764909496E-06  -7.8603369449360969E-06   1.6864698542675790E-07   3.9821349830114764E-06   1.7898376057841880E-05   8.8732318836172913E-07   2.2122717726531832E-05   3.4509363152370925E-05  -1.3976399957559412E-06   4.0548473128603006E-05   1.1329574996158888E-05   1.7705456792447134E-05   6.6860637411777949E-07  -3.3071163666843447E-05   1.2314784157038650E-05  -2.3002025591384746E-05   1.7075452547296009E-05   1.9747477512686577E-06  -1.1598077484231933E-05   8.4176116808299539E-06  -2.8614747707595804E-05  -3.7860168267284436E-04  -2.7834620128042292E-05  -5.2734963165976209E-05   8.4201172088958761E-06  -1.5716754405380064E-05   9.3008113043548597E-06  -1.5181875588942838E-04  -3.1428810174030713E-06  -3.5765913823790194E-06   3.4112022745091088E-06   8.9625420593324159E-06   1.1280649394273089E-05   1.9770968966729658E-06   8.8385096144763481E-06   1.4057278954197770E-05  -2.1205629199893403E-04   1.7991404077081346E-05   3.5124013598042027E-06  -4.5391526558762731E-05   3.1256901583622619E-05  -3.2760435453689724E-04  -2.6324848912831883E-05   3.6193209660371350E-05   1.1780261158193980E-04  -2.3437896942612206E-05   3.1603931002546922E-05   2.1068599114303445E-05  -2.3918678598478503E-05   6.2823119141950393E-05   1.4329078043251428E-05  -6.1861912950632637E-05  -7.5849406738404566E-05   3.3687743230446843E-05  -1.6593997769600809E-04  -2.3172824906092098E-05   1.1699420923898212E-05   8.6388159797441393E-05  -4.3580835039778907E-05   7.3583778949687194E-07   1.8157613222655335E-05   9.8800440035703479E-06   4.0961417299782762E-06  -1.6416248189385448E-06  -8.5111918135940097E-05   8.4634275994591564E-05  -1.0987480337101682E-04   2.5093137078857094E-05   6.2891124303478367E-06  -3.8681232094445053E-07  -3.0902624776945752E-05   5.2321720004582208E-06   5.2960999910706678E-05   1.9830086584991194E-06  -4.1315352263097174E-06  -2.2218538831042302E-07   1.9296418270963656E-06   1.0378781438609665E-05  -1.3813131158703096E-05   1.6878380823781899E-05   3.8890625542533764E-06   3.1030233581836054E-06  -7.3705925567215009E-07  -2.6799403725835327E-04   2.4005565937561403E-05   7.2648251408074278E-06  -1.0738243310550733E-05   1.5166920366068936E-05  -1.1069671784508180E-04   7.0152844258173514E-06  -4.4554988935365328E-05   2.5632997734435450E-05   1.5457755619063133E-05   6.5592424247115851E-06   2.0037897687178625E-05  -7.4582920100527763E-05  -3.1667346000177833E-06  -1.6689540923465370E-04   1.3349144804846631E-06  -1.5092722807584877E-05   4.9654648163407434E-07   4.8155979236028347E-05   1.0746607508398184E-04   3.7154844260995495E-05  -6.8434163599355907E-05  -3.2495814234991456E-05  -1.9934969559467862E-07  -1.7974313725146777E-05   1.3746192516696729E-05   2.6868284593250320E-05   1.8675845717947572E-06   8.2917468921045662E-06   9.6401618009527892E-06  -6.7285949380452146E-05  -1.6486597579633169E-04  -6.4310783386737640E-05  -1.8031633184577907E-04   7.0149929370335322E-06  -1.1448043134374500E-05   9.2955289607824511E-06  -1.9875257306085400E-05   3.5593995523820070E-06   1.1549858544014049E-05   1.3108602298606557E-05   1.2769588198564626E-05   4.2557002107673944E-06  -1.4939647733290507E-04  -8.2360680131381652E-05  -1.6433121320123654E-06  -3.8079878552038947E-04   1.0518123013967664E-04   2.3516061791685378E-05   1.7310171073561747E-06  -4.4056150369101535E-05   7.7355098346175910E-06   9.4071966600976947E-06  -4.1089164454201653E-05   1.5647340276427835E-05  -9.5128917364543529E-05  -3.0221546690378874E-04   4.1552349946192046E-07   3.1957026594440500E-06   1.2845789125711050E-05  -8.2373610091427728E-05  -7.0554694545015362E-05   6.0244384094848096E-06   1.4901656010865965E-05  -1.6028539801804406E-04   7.2676951592501242E-05  -1.3911620790517387E-04   1.3117309825622965E-05  -5.2944908997659343E-05  -6.1470756922228271E-05  -4.9297737292451344E-06  -5.0501522860196218E-07   1.1209098100772269E-06   4.0412349182782351E-05  -7.4827588498785721E-05  -1.6570906576752466E-05   1.9849280564338350E-06  -2.5909606013261449E-04   3.2712773101810530E-05  -6.5996295045799407E-05   2.2470826993622756E-05   1.4103783701807118E-05   5.6291655135800007E-05   2.8255441073589897E-05   1.1348401548032230E-05   1.7385802410812590E-05   1.9741814715600427E-05   1.1467199968916943E-05   7.9409466860193884E-06   7.5725528504069076E-07  -7.9971943057357653E-05  -3.1758481139853916E-06   4.4402929405872233E-06   1.3632441965175113E-05  -2.0485375764688826E-05   5.2726755557860930E-06   3.4837785720351076E-06   1.4072570731024270E-05   3.0831655768465218E-06   2.2263337273483447E-05   5.3440879491200767E-06   2.6475441260733135E-06  -5.8995127019430706E-06   2.5917816636122128E-05  -1.9858035893760354E-05   1.7998048712499959E-05   7.4181520962494235E-06  -1.9841487708500574E-05   3.1597422517140931E-07   2.8451139273213570E-06   3.4804520595501713E-05   5.3477814833817007E-05  -1.9379527287202377E-05   1.7001950655675388E-06  -1.9869515177502498E-05  -1.9347178945071034E-05   1.5327814526246387E-06   2.1373623374352145E-05   3.5077257094027064E-06  -8.0020153266090818E-07  -4.0281159221931031E-04   5.7492213966230318E-05   2.3110056217385247E-05  -1.4821938623083245E-05   9.9653381894557813E-06   4.7458423526359239E-05  -1.1411722868706188E-06   6.8691107726966511E-07  -2.0679648004095846E-04   4.8755511835274125E-05   9.5558932530836871E-06   5.5518763696147741E-07   3.2061200877030637E-05  -1.1582026611336717E-05   2.3279019415457362E-05   1.6200960920276319E-06   1.1719030266721882E-05   1.5257519486367789E-06  -2.4622581144641198E-05   3.9894253175469043E-06  -9.3702396792934100E-05   1.6925941815040027E-05   1.7233521568276550E-05  -2.2802054860907659E-05   5.2489395897448636E-07   1.6359253060478728E-05   5.9160051929556895E-06   1.3875895698967705E-06   1.2323986114580314E-05   5.6152289169310047E-06   1.7788755312482142E-05  -2.2604822689618184E-05   3.0368021226140049E-05  -1.6934617277807981E-04   1.2752798032618115E-06   7.2261730272366297E-06   4.3590048831124997E-05   1.6779676786499127E-05   2.0822162592749558E-05   6.9588014634068444E-06  -9.5832699158399686E-05  -5.2563398886239704E-05  -1.1019828658403129E-05   2.6496823255694594E-06  -1.2612121882529514E-06   5.5563783678506484E-05   7.0457965577460605E-05  -1.0655929756235215E-05  -1.0711251811972837E-06   6.1320791237189291E-07  -4.3932876809207744E-05   8.7189708272530172E-06   1.6108104407501561E-05  -1.0897522895307602E-05   1.4077394936338387E-06  -3.9838321498630276E-05   2.4873906949016563E-05   3.7813609502165683E-05   6.6943532884055718E-06  -2.6890116410682918E-06   7.4726688869893355E-05  -3.9467329140849760E-04   1.4292044331552532E-06  -7.1725773788337562E-06  -2.2752223590058769E-05   1.8975256806988605E-05   1.0640699056667330E-06  -4.7461924589813578E-07  -3.5777609461606960E-06
  0.0000000000000000E+00   0.0000000000000000E+00   0.0000000000000000E+00   0.0000000000000000E+00   0.0000000000000000E+00   0.0000000000000000E+00   0.0000000000000000E+00   0.0000000000000000E+00   0.0000000000000000E+00   0.0000000000000000E+00   0.0000000000000000E+00   0.0000000000000000E+00   0.0000000000000000E+00   0.0000000000000000E+00   0.0000000000000000E+00   0.0000000000000000E+00   0.0000000000000000E+00   0.0000000000000000E+00   0.0000000000000000E+00   0.0000000000000000E+00   0.0000000000000000E+00   0.0000000000000000E+00   0.0000000000000000E+00   0.0000000000000000E+00   0.0000000000000000E+00   0.0000000000000000E+00   0.0000000000000000E+00   0.0000000000000000E+00   0.0000000000000000E+00   0.0000000000000000E+00   0.0000000000000000E+00   0.0000000000000000E+00   0.0000000000000000E+00   0.0000000000000000E+00   0.0000000000000000E+00   0.0000000000000000E+00   0.0000000000000000E+00   0.0000000000000000E+00   0.0000000000000000E+00   0.0000000000000000E+00   0.0000000000000000E+00   0.0000000000000000E+00   0.0000000000000000E+00   0.0000000000000000E+00   0.0000000000000000E+00   0.0000000000000000E+00   0.0000000000000000E+00   0.0000000000000000E+00   0.0000000000000000E+00   0.0000000000000000E+00   0.0000000000000000E+00   0.0000000000000000E+00   0.0000000000000000E+00   0.0000000000000000E+00   0.0000000000000000E+00   0.0000000000000000E+00   0.0000000000000000E+00   0.0000000000000000E+00   0.0000000000000000E+00   0.0000000000000000E+00   0.0000000000000000E+00   0.0000000000000000E+00   0.0000000000000000E+00   0.0000000000000000E+00   0.0000000000000000E+00   0.0000000000000000E+00   0.0000000000000000E+00   0.0000000000000000E+00   0.0000000000000000E+00   0.0000000000000000E+00   0.0000000000000000E+00   0.0000000000000000E+00   0.0000000000000000E+00   0.0000000000000000E+00   0.0000000000000000E+00   0.0000000000000000E+00   0.0000000000000000E+00   0.0000000000000000E+00   0.0000000000000000E+00   0.0000000000000000E+00   0.0000000000000000E+00   0.0000000000000000E+00   0.0000000000000000E+00   0.0000000000000000E+00   0.0000000000000000E+00   0.0000000000000000E+00   0.0000000000000000E+00   0.0000000000000000E+00   0.0000000000000000E+00   0.0000000000000000E+00   0.0000000000000000E+00   0.0000000000000000E+00   0.0000000000000000E+00   0.0000000000000000E+00   0.0000000000000000E+00   0.0000000000000000E+00   0.0000000000000000E+00   0.0000000000000000E+00   0.0000000000000000E+00   0.0000000000000000E+00   0.0000000000000000E+00   0.0000000000000000E+00   0.0000000000000000E+00   0.0000000000000000E+00   0.0000000000000000E+00   0.0000000000000000E+00   0.0000000000000000E+00   0.0000000000000000E+00   0.0000000000000000E+00   0.0000000000000000E+00   0.0000000000000000E+00   0.0000000000000000E+00   0.0000000000000000E+00   0.0000000000000000E+00   0.0000000000000000E+00   0.0000000000000000E+00   0.0000000000000000E+00   0.0000000000000000E+00   0.0000000000000000E+00   0.0000000000000000E+00   0.0000000000000000E+00   0.0000000000000000E+00   0.0000000000000000E+00   0.0000000000000000E+00   0.0000000000000000E+00   0.0000000000000000E+00   0.0000000000000000E+00   0.0000000000000000E+00   0.0000000000000000E+00   0.0000000000000000E+00   0.0000000000000000E+00   0.0000000000000000E+00   0.0000000000000000E+00   0.0000000000000000E+00   0.0000000000000000E+00   0.0000000000000000E+00   0.0000000000000000E+00   0.0000000000000000E+00   0.0000000000000000E+00   0.0000000000000000E+00   0.0000000000000000E+00   0.0000000000000000E+00   0.0000000000000000E+00   0.0000000000000000E+00   0.0000000000000000E+00   0.0000000000000000E+00   0.0000000000000000E+00   0.0000000000000000E+00   0.0000000000000000E+00   0.0000000000000000E+00   0.0000000000000000E+00   0.0000000000000000E+00   0.0000000000000000E+00   0.0000000000000000E+00   0.0000000000000000E+00   0.0000000000000000E+00   0.0000000000000000E+00   0.0000000000000000E+00   0.0000000000000000E+00   0.0000000000000000E+00   0.0000000000000000E+00   0.0000000000000000E+00   0.0000000000000000E+00   0.0000000000000000E+00   0.0000000000000000E+00   0.0000000000000000E+00   0.0000000000000000E+00   0.0000000000000000E+00   0.0000000000000000E+00   0.0000000000000000E+00   0.0000000000000000E+00   0.0000000000000000E+00   0.0000000000000000E+00   0.0000000000000000E+00   0.0000000000000000E+00   0.0000000000000000E+00   0.0000000000000000E+00   0.0000000000000000E+00   0.0000000000000000E+00   0.0000000000000000E+00   0.0000000000000000E+00   0.0000000000000000E+00   0.0000000000000000E+00   0.0000000000000000E+00   0.0000000000000000E+00   0.0000000000000000E+00   0.0000000000000000E+00   0.0000000000000000E+00   0.0000000000000000E+00   0.0000000000000000E+00   0.0000000000000000E+00   0.0000000000000000E+00   0.0000000000000000E+00   0.0000000000000000E+00   0.0000000000000000E+00   0.0000000000000000E+00   0.0000000000000000E+00   0.0000000000000000E+00   0.0000000000000000E+00   0.0000000000000000E+00   0.0000000000000000E+00   0.0000000000000000E+00   0.0000000000000000E+00   0.0000000000000000E+00   0.0000000000000000E+00   0.0000000000000000E+00   0.0000000000000000E+00   0.0000000000000000E+00   0.0000000000000000E+00   0.0000000000000000E+00   0.0000000000000000E+00   0.0000000000000000E+00   0.0000000000000000E+00   0.0000000000000000E+00   0.0000000000000000E+00   0.0000000000000000E+00   0.0000000000000000E+00   0.0000000000000000E+00   0.0000000000000000E+00   0.0000000000000000E+00   0.0000000000000000E+00   0.0000000000000000E+00   0.0000000000000000E+00   0.0000000000000000E+00   0.0000000000000000E+00   0.0000000000000000E+00   0.0000000000000000E+00   0.0000000000000000E+00   0.0000000000000000E+00   0.0000000000000000E+00   0.0000000000000000E+00   0.0000000000000000E+00   0.0000000000000000E+00   0.0000000000000000E+00   0.0000000000000000E+00   0.0000000000000000E+00   0.0000000000000000E+00   0.0000000000000000E+00   0.0000000000000000E+00   0.0000000000000000E+00   0.0000000000000000E+00   0.0000000000000000E+00   0.0000000000000000E+00   0.0000000000000000E+00   0.0000000000000000E+00   0.0000000000000000E+00   0.0000000000000000E+00   0.0000000000000000E+00   0.0000000000000000E+00   0.0000000000000000E+00   0.0000000000000000E+00   0.0000000000000000E+00   0.0000000000000000E+00   0.0000000000000000E+00   0.0000000000000000E+00   0.0000000000000000E+00   0.0000000000000000E+00   0.0000000000000000E+00   0.0000000000000000E+00   0.0000000000000000E+00   0.0000000000000000E+00   0.0000000000000000E+00   0.0000000000000000E+00   0.0000000000000000E+00   0.0000000000000000E+00   0.0000000000000000E+00   0.0000000000000000E+00   0.0000000000000000E+00   0.0000000000000000E+00   0.0000000000000000E+00   0.0000000000000000E+00   0.0000000000000000E+00   0.0000000000000000E+00   0.0000000000000000E+00  -1.3380276056691674E-07  -2.0078082461347010E-07   5.7966678866412719E-09  -2.4850901852669459E-07   4.2261311284982627E-08   2.1942793885212226E-08   5.7014852437917493E-08   2.6742631122300127E-08   5.2635641460043747E-08  -5.1030273723499866E-09   2.2056488005268726E-08   4.3017818507115671E-08   1.5394796341125538E-07  -9.9001158683643400E-09   1.0759997955311261E-08  -1.2614302542477117E-07  -7.8076820660527102E-09  -3.2641998110612658E-09   3.8911932342617511E-08  -3.9483990378262004E-07   8.2997101688086203E-08   2.4073275430581822E-07  -1.0423491683631343E-07   7.9895595156080964E-08  -2.1768197434742169E-09  -5.6665131176136700E-08   3.1582803818487994E-07   2.1516975906598571E-07   1.1348803475524231E-07  -2.8646390167562492E-08  -4.3138966241239333E-08   7.0175685127638324E-08  -1.6724256558088446E-08   3.4776976643814013E-08   4.0159098102846240E-09  -2.2649654350600800E-08  -1.9680470114970755E-09   2.6152627569026046E-07  -2.8106575490310014E-07  -5.8404238872991345E-07   2.7048335889220279E-08   4.9446394820797046E-08   9.4180006398746632E-08   4.3629821415230223E-07  -1.3880688796411069E-06   1.4975963791186145E-07   2.9344819226365523E-07   1.3758868467469421E-07  -5.9228327870647867E-07  -6.3002421636082081E-08   1.4037108338081272E-07  -3.5941266074850621E-07  -6.4869023089834351E-07  -1.0575614451642678E-07   4.0321844419378912E-07   9.5992989187131274E-08   4.1175906215243270E-07   1.5449472435715450E-07  -1.5076057934141450E-06  -6.6495855939173303E-08   2.4568819721207735E-07   6.2228198305131850E-08  -7.9614446150944531E-08  -6.5929544875767662E-08   3.0543567296697513E-07   4.5665781464897904E-08   4.5620260445634243E-07   1.5999064247806626E-07  -1.9109979576017293E-06   7.8454061364038275E-08  -2.5326865705469042E-07  -2.8084074609191014E-07  -4.4211067360345866E-07   5.4701439677446945E-08  -3.0520578146655963E-08  -5.9397853281083690E-07  -1.9986906408162496E-07  -3.7334488260737933E-07  -2.4330290190128170E-07   4.1423320400352957E-08   1.6166162786406631E-07  -6.0648476632150686E-07  -2.7613028455878671E-08   8.7432917719792481E-08  -2.2562250207425999E-07   5.5122894208400058E-08   8.4446682332171328E-08   1.6993481431106338E-07   7.6052179161119390E-08   2.4127554479501625E-08   5.4076158071655888E-08   5.3878886601849082E-08   8.4552196621480896E-08  -3.1003223304160221E-07  -9.1783345486773678E-08   1.2443576549993997E-08   2.3661520353209016E-08  -7.4354335795672784E-07   2.1724518577249111E-04   5.3453372847487406E-05   5.5639389033690110E-05   5.9450091392597069E-04   9.4925960753663139E-04  -5.7778448271331054E-06  -3.1894460966759552E-05  -7.4314149862393178E-06   2.1738033526426028E-05   9.2424550144909481E-05   1.6350712181969483E-05   9.2551156273266438E-05   2.0169799285940979E-04  -1.4343210192601368E-05   2.5519390408650029E-04   5.7834585136667413E-05   1.0468137096077425E-04   5.0439918921021859E-05  -9.2121554249005152E-05   4.7741893065270243E-05  -8.8937690847380258E-05   9.2789373177742040E-05   1.3047828556726337E-05  -1.6218307960894266E-04   5.1838229535814862E-05  -3.0625841201967538E-04  -1.3357923505160246E-03  -1.7026842794587183E-04  -1.2643954560202084E-04   4.6906677127834490E-05  -1.7161597425945674E-04   4.4553830973851183E-05  -2.6359537380256208E-04  -1.4586805601237487E-05  -3.8559632252149027E-05   1.9771441269795956E-05   5.1826556755556800E-05   7.8628183693055701E-05   3.0264149433104923E-06   4.6865634212804004E-05   7.9319507598782645E-05  -3.1110874274067717E-04   1.0518275883515277E-04   2.0836595765387427E-05  -1.2256913940731233E-04   1.7643469628817910E-04  -1.6749439323956250E-03  -5.3512311963503416E-05   2.0525360191042991E-04   6.4954293680980521E-04  -6.6982607039547796E-05   1.9459381443072570E-04   5.9660734498041125E-05  -5.3374843404320390E-05   3.4687696364335427E-04   8.3104735894314489E-05  -4.6879544576609893E-04  -9.1040922162138353E-05   1.8660039293483447E-04  -4.9420531293748566E-04  -4.7429285503691912E-05   6.7534561008528486E-05   4.3768899654121179E-04  -1.1458229165084031E-04  -2.7478690338116704E-06   9.2510234753946080E-05   5.5850067986979221E-05   2.9250058884619145E-05  -3.9400594382477186E-05  -3.0279683718980341E-04   4.6699700223879810E-04  -5.3779803050124468E-04   1.3881133300813089E-04   3.7066878238002403E-05  -3.1709438690110282E-06  -9.9748132397447709E-05   3.0220096001307878E-05   3.0871077976764397E-04   7.0968137145941749E-06  -1.0654257971581378E-05  -4.0636127911850012E-06  -1.4239403307851456E-06   6.0661986011210655E-05  -1.5390043642535061E-04   4.1845916292115089E-05   2.0960346683780292E-05   1.2614755276921484E-05   2.0898643365207198E-05  -9.3127542460504575E-04   1.3281364763511488E-04   4.2914418154497041E-05  -7.1244193886782712E-05   8.9849135009467947E-05  -8.3276389188209935E-04   2.3987792514747345E-05  -8.1153407627176846E-05   1.4039329504340266E-04   8.2592101666142123E-05  -1.0357206999914865E-04   1.2705311340745619E-04  -2.4801862236584470E-04  -4.8779223267256864E-05  -6.4688350463693283E-04   2.5678079774608842E-05  -6.9833805598456603E-05   4.3840708507728173E-07   2.9013496353446906E-04   7.4219067225287012E-04   2.1443002887927551E-04  -6.5138473471602779E-04  -2.2177536962222311E-04   4.4381389980501696E-08  -2.1334361116727516E-04   6.9896157167574890E-05   1.5290782660671713E-04   1.7051157604088227E-05   4.7456754040078594E-05   2.6418246524140779E-05  -1.8226824636581268E-04  -6.4358552034930370E-04  -1.0176521323471653E-04  -1.1696462050551787E-03   8.9343358943743938E-05  -6.8824510047037527E-05   4.7565093221087204E-05  -5.9027163210447790E-05   1.9557257935419042E-05   6.5579161494268347E-05   1.1650138194107953E-04   7.1984240338601702E-05   5.0535693785648604E-05  -5.6963161305537114E-04  -1.6619834070838322E-04  -1.1838577792725058E-04  -1.8265662572155914E-03   8.7113741802981716E-04   1.2853547773919544E-04   5.1512901324847031E-06  -2.1724129204823828E-04   4.5115126748069293E-05   5.7736941617190731E-05  -3.2878319958130594E-04   9.4894930519337652E-05  -3.3937153254152698E-04  -1.6819016355524741E-03   5.8054922165788236E-06   4.1482098576188533E-06   7.4915664717132950E-05  -5.7814518108322574E-04  -2.5957936685455164E-04   2.2229130770144079E-05   1.3038784119794660E-04  -8.2593405487810473E-04   1.3648715977117605E-04  -7.3845409872666772E-04   3.4143021517932247E-05  -1.6343751987949671E-04  -1.1922004731708200E-04   1.3465172215149937E-05  -4.4830218904073980E-06  -2.7909485049603838E-06   2.2829713454503240E-04  -4.8580257650002276E-04  -4.8110291518954130E-05   1.7855421094077391E-05  -6.7472229950796508E-04   1.9414195509813578E-04  -1.1716533765691069E-04   1.3971103403256259E-04   6.7399607933503027E-05   3.2675683961491247E-04   1.4080808334955675E-04   6.6648699368436267E-05   1.0146290365763716E-04   1.2035237701650611E-04   7.0474874446247064E-05   4.3899281428769077E-05  -2.2998734207709130E-06  -2.5222571207368503E-04   5.8608173279005523E-05   2.5098172214171708E-05   8.3782849201518084E-05  -1.2095844458758030E-04   3.0974386118939426E-05   1.0642581193114644E-05   5.0071484993323682E-05   7.7568330511048929E-06   1.0396090631260682E-04   3.1780352301646451E-05  -2.3441843035698519E-05  -5.7055173802980358E-05   1.5004757379583671E-04  -1.8785945914126021E-04   1.0559937626528877E-04   4.2337528803662904E-05  -6.1095101197771053E-05  -9.7903974040045517E-06   1.6539949550148185E-05   2.0481551069917285E-04   2.8648402072757150E-04  -9.5058699878637538E-06   3.5241617145466611E-05  -1.6105368932539671E-04  -2.1136165298702049E-04  -1.0729596796686766E-05   1.2240941566026559E-04   2.0423882051545445E-05  -8.0661729432703616E-06  -7.0785889485063729E-04   3.2528723621600786E-04   1.2689543143474098E-04  -8.2742303249306351E-05   6.4672285930922026E-05   2.7041723618115098E-04  -2.0394604039072007E-05   2.6663696733699001E-06  -3.9502507183931826E-04   1.5141955610270479E-04   1.9958898884570652E-04   1.4937834097804763E-06   1.8474870816651560E-04  -1.1668541498956978E-04   1.2337629232457055E-04   1.2351576168142675E-05   5.9920936503113009E-05   2.2392455104941880E-05  -6.7970963667599550E-05   1.4865299043215982E-05  -1.7141666398071123E-04   9.0448107268355533E-05   8.1590736292977322E-05  -2.1636781878749302E-04   7.2228833382014887E-05   9.5160237339176311E-05   3.5609635509098129E-05   8.7250635453524977E-06   6.9204636891786106E-05   3.0933212389931580E-05   9.8166183155038887E-05  -3.7648967783471467E-05   1.8308809400073057E-04  -5.2568018075095267E-04   1.6230420708171339E-05   4.0375325682313392E-05   2.3414849905510399E-04   8.0674594074180318E-05   9.0303796523540612E-05   4.1392001476949252E-05  -2.1338696083989997E-04  -1.4007251659898907E-04  -1.2321763542585642E-04   1.5387144350327000E-05   5.9369505651997304E-08   3.1084081599687646E-04   4.1757432089552807E-04  -1.0095326297170200E-04  -8.9967123540446415E-06  -7.7528076573174237E-06  -5.0183174351614741E-04   5.2004829999955069E-05   9.4846654286405985E-05  -8.9569418928233299E-05   1.0511957887549679E-04  -4.5819719048716096E-04   1.0997576073271454E-04   1.9377908446561507E-04   3.8052884950343407E-05  -2.4576426660563735E-05   4.3625061605736452E-04  -6.8328996396684006E-04   4.4395228133081474E-05  -8.8121514021501475E-05  -2.4728819784780560E-04  -2.1180009841866773E-05  -3.1297117545295937E-06  -1.0455879535570476E-05  -6.2987397899558407E-05
  0.0000000000000000E+00   0.0000000000000000E+00   0.0000000000000000E+00   0.0000000000000000E+00   0.0000000000000000E+00   0.0000000000000000E+00   0.0000000000000000E+00   0.0000000000000000E+00   0.0000000000000000E+00   0.0000000000000000E+00   0.0000000000000000E+00   0.0000000000000000E+00   0.0000000000000000E+00   0.0000000000000000E+00   0.0000000000000000E+00   0.0000000000000000E+00   0.0000000000000000E+00   0.0000000000000000E+00   0.0000000000000000E+00   0.0000000000000000E+00   0.0000000000000000E+00   0.0000000000000000E+00   0.0000000000000000E+00   0.0000000000000000E+00   0.0000000000000000E+00   0.0000000000000000E+00   0.0000000000000000E+00   0.0000000000000000E+00   0.0000000000000000E+00   0.0000000000000000E+00   0.0000000000000000E+00   0.0000000000000000E+00   0.0000000000000000E+00   0.0000000000000000E+00   0.0000000000000000E+00   0.0000000000000000E+00   0.0000000000000000E+00   0.0000000000000000E+00   0.0000000000000000E+00   0.0000000000000000E+00   0.0000000000000000E+00   0.0000000000000000E+00   0.0000000000000000E+00   0.0000000000000000E+00   0.0000000000000000E+00   0.0000000000000000E+00   0.0000000000000000E+00   0.0000000000000000E+00   0.0000000000000000E+00   0.0000000000000000E+00   0.0000000000000000E+00   0.0000000000000000E+00   0.0000000000000000E+00   0.0000000000000000E+00   0.0000000000000000E+00   0.0000000000000000E+00   0.0000000000000000E+00   0.0000000000000000E+00   0.0000000000000000E+00   0.0000000000000000E+00   0.0000000000000000E+00   0.0000000000000000E+00   0.0000000000000000E+00   0.0000000000000000E+00   0.0000000000000000E+00   0.0000000000000000E+00   0.0000000000000000E+00   0.0000000000000000E+00   0.0000000000000000E+00   0.0000000000000000E+00   0.0000000000000000E+00   0.0000000000000000E+00   0.0000000000000000E+00   0.0000000000000000E+00   0.0000000000000000E+00   0.0000000000000000E+00   0.0000000000000000E+00   0.0000000000000000E+00   0.0000000000000000E+00   0.0000000000000000E+00   0.0000000000000000E+00   0.0000000000000000E+00   0.0000000000000000E+00   0.0000000000000000E+00   0.0000000000000000E+00   0.0000000000000000E+00   0.0000000000000000E+00   0.0000000000000000E+00   0.0000000000000000E+00   0.0000000000000000E+00   0.0000000000000000E+00   0.0000000000000000E+00   0.0000000000000000E+00   0.0000000000000000E+00   0.0000000000000000E+00   0.0000000000000000E+00   0.0000000000000000E+00   0.0000000000000000E+00   0.0000000000000000E+00   0.0000000000000000E+00   0.0000000000000000E+00   0.0000000000000000E+00   0.0000000000000000E+00   0.0000000000000000E+00   0.0000000000000000E+00   0.0000000000000000E+00   0.0000000000000000E+00   0.0000000000000000E+00   0.0000000000000000E+00   0.0000000000000000E+00   0.0000000000000000E+00   0.0000000000000000E+00   0.0000000000000000E+00   0.0000000000000000E+00   0.0000000000000000E+00   0.0000000000000000E+00   0.0000000000000000E+00   0.0000000000000000E+00   0.0000000000000000E+00   0.0000000000000000E+00   0.0000000000000000E+00   0.0000000000000000E+00   0.0000000000000000E+00   0.0000000000000000E+00   0.0000000000000000E+00   0.0000000000000000E+00   0.0000000000000000E+00   0.0000000000000000E+00   0.0000000000000000E+00   0.0000000000000000E+00   0.0000000000000000E+00   0.0000000000000000E+00   0.0000000000000000E+00   0.0000000000000000E+00   0.0000000000000000E+00   0.0000000000000000E+00   0.0000000000000000E+00   0.0000000000000000E+00   0.0000000000000000E+00   0.0000000000000000E+00   0.0000000000000000E+00   0.0000000000000000E+00   0.0000000000000000E+00   0.0000000000000000E+00   0.0000000000000000E+00   0.0000000000000000E+00   0.0000000000000000E+00   0.0000000000000000E+00   0.0000000000000000E+00   0.0000000000000000E+00   0.0000000000000000E+00   0.0000000000000000E+00   0.0000000000000000E+00   0.0000000000000000E+00   0.0000000000000000E+00   0.0000000000000000E+00   0.0000000000000000E+00   0.0000000000000000E+00   0.0000000000000000E+00   0.0000000000000000E+00   0.0000000000000000E+00   0.0000000000000000E+00   0.0000000000000000E+00   0.0000000000000000E+00   0.0000000000000000E+00   0.0000000000000000E+00   0.0000000000000000E+00   0.0000000000000000E+00   0.0000000000000000E+00   0.0000000000000000E+00   0.0000000000000000E+00   0.0000000000000000E+00   0.0000000000000000E+00   0.0000000000000000E+00   0.0000000000000000E+00   0.0000000000000000E+00   0.0000000000000000E+00   0.0000000000000000E+00   0.0000000000000000E+00   0.0000000000000000E+00   0.0000000000000000E+00   0.0000000000000000E+00   0.0000000000000000E+00   0.0000000000000000E+00   0.0000000000000000E+00   0.0000000000000000E+00   0.0000000000000000E+00   0.0000000000000000E+00   0.0000000000000000E+00   0.0000000000000000E+00   0.0000000000000000E+00   0.0000000000000000E+00   0.0000000000000000E+00   0.0000000000000000E+00   0.0000000000000000E+00   0.0000000000000000E+00   0.0000000000000000E+00   0.0000000000000000E+00   0.0000000000000000E+00   0.0000000000000000E+00   0.0000000000000000E+00   0.0000000000000000E+00   0.0000000000000000E+00   0.0000000000000000E+00   0.0000000000000000E+00   0.0000000000000000E+00   0.0000000000000000E+00   0.0000000000000000E+00   0.0000000000000000E+00   0.0000000000000000E+00   0.0000000000000000E+00   0.0000000000000000E+00   0.0000000000000000E+00   0.0000000000000000E+00   0.0000000000000000E+00   0.0000000000000000E+00   0.0000000000000000E+00   0.0000000000000000E+00   0.0000000000000000E+00   0.0000000000000000E+00   0.0000000000000000E+00   0.0000000000000000E+00   0.0000000000000000E+00   0.0000000000000000E+00   0.0000000000000000E+00   0.0000000000000000E+00   0.0000000000000000E+00   0.0000000000000000E+00   0.0000000000000000E+00   0.0000000000000000E+00   0.0000000000000000E+00   0.0000000000000000E+00   0.0000000000000000E+00   0.0000000000000000E+00   0.0000000000000000E+00   0.0000000000000000E+00   0.0000000000000000E+00   0.0000000000000000E+00   0.0000000000000000E+00   0.0000000000000000E+00   0.0000000000000000E+00   0.0000000000000000E+00   0.0000000000000000E+00   0.0000000000000000E+00   0.0000000000000000E+00   0.0000000000000000E+00   0.0000000000000000E+00   0.0000000000000000E+00   0.0000000000000000E+00   0.0000000000000000E+00   0.0000000000000000E+00   0.0000000000000000E+00   0.0000000000000000E+00   0.0000000000000000E+00   0.0000000000000000E+00   0.0000000000000000E+00   0.0000000000000000E+00   0.0000000000000000E+00   0.0000000000000000E+00   0.0000000000000000E+00   0.0000000000000000E+00   0.0000000000000000E+00   0.0000000000000000E+00   0.0000000000000000E+00   0.0000000000000000E+00   0.0000000000000000E+00   0.0000000000000000E+00   0.0000000000000000E+00   0.0000000000000000E+00   0.0000000000000000E+00   0.0000000000000000E+00   0.0000000000000000E+00   0.0000000000000000E+00   0.0000000000000000E+00  -9.0956667543479191E-08  -1.8971311525665225E-07   4.3467419373554082E-09  -2.4278856756300672E-07   3.9004843911355852E-08   1.3797147772402689E-08   5.3184052325710034E-08   2.4660939475625238E-08   4.8819044719894026E-08  -1.6206043539833857E-08   2.0436518470963423E-08   1.9067553342314504E-08   9.7271166158848196E-08  -1.8532901458502140E-08   1.0120006364209456E-08  -1.7929421857438629E-07  -1.3113149213079073E-08  -5.2003900500423182E-09   3.4844717783884515E-08  -3.0047382797962103E-07   8.5641984572238057E-08   2.2831849271811253E-07  -7.3888209101468548E-08   7.3851055442793387E-08  -1.5459309282148126E-09  -5.7061584055498695E-08   2.9301793754954443E-07   1.9589697716716123E-07   1.0072459176891750E-07  -3.6569153178998093E-08  -8.5244015968197404E-08   6.5203812670296385E-08  -9.7346571741480331E-08   3.2480799591670570E-08  -1.2891433055811655E-08  -4.7764434141277045E-08  -5.2329034274835724E-09   2.4851525088954112E-07  -2.0383663367733410E-07  -5.0785285583883210E-07   2.2035480421607906E-08   1.1310036187360000E-07   8.5598881989615065E-08   4.0358119435158099E-07  -1.0262140906378682E-06   1.2894391149857115E-07   2.6755570408130662E-07   1.2717838573340207E-07  -4.3807653283868261E-07  -9.5459122069007378E-08   1.2961020285556429E-07  -2.0635597235053326E-07  -4.6847499989571684E-07  -8.0394151102423889E-08   8.2802677447552314E-08   1.5113298184083692E-08   3.7309500802436905E-07   1.4126442863487169E-07  -9.6027389050078778E-07  -9.1073188231869067E-08   2.2614922302844605E-07   5.8329458842887290E-08  -6.0720689035448463E-08  -1.1772400018910539E-07   2.8056192832928625E-07   3.8984857203929024E-08   4.1977390445330512E-07   1.4647809569922458E-07  -1.0463347283664777E-06  -2.9103962478965076E-07  -1.8670711419151465E-07  -3.4205753781107544E-07  -2.9488558779221657E-07   2.5288578419585037E-08  -6.5019477044298676E-08  -3.7862029149752453E-07  -1.5529423332013177E-07  -2.6207332595453885E-07  -1.8449007256629942E-07   2.5523668866897555E-08   1.4708544029522828E-07  -7.5513201291358385E-07  -4.3523558635906231E-08   8.1426404904205938E-08  -2.9866108882031142E-07   4.1294949831128739E-08   7.8224848876815703E-08   1.6507975478525436E-07   5.7689622015574733E-08   9.7578764092772350E-09   4.6894891254948677E-08   5.0811573936263611E-08   7.8740353545254245E-08  -4.8267931710364813E-07  -1.4559418116374650E-07   1.1687794774879077E-08   7.4800440106764075E-09  -1.2967305112857047E-06   1.9486090313319235E-04   4.9669193219866344E-05   5.2890279585232295E-05   5.3167563821239906E-04   8.9303015942193535E-04  -3.9779803731718017E-06  -3.4970493384334208E-05  -2.2553858574175858E-05   1.7027030559506038E-05   7.5648624372759690E-05   6.9567939585521913E-06   8.9060842732848726E-06   1.8997672801087780E-04  -2.1830618448818188E-05   2.4444696879003631E-04   4.9904829874133986E-05   9.9483005097335812E-05   6.1151130766379778E-05  -7.9838128523718053E-05  -2.3300897481714729E-05  -9.5774226102403437E-05   8.4176999892974071E-05   8.6931993858927717E-06  -2.2571726807415883E-04   4.9056135658452739E-05  -5.1344504980917801E-04  -4.8260800173181590E-04  -1.7219589006203952E-04  -7.8110813148590924E-05   4.1446518349721323E-05  -2.2264848485792509E-04   3.6411648694138954E-05  -1.5752285617770946E-04  -2.7999706179295298E-05  -6.2751566793335068E-05   1.8356425555611032E-05   4.9165378998480068E-05   7.6405907454122178E-05  -6.4256481296129795E-06   3.8480904620148630E-05   7.2384382029926929E-05  -1.7877266876815246E-04   9.5792793417681280E-05   1.7922824477913386E-05  -9.4132401047215022E-05   1.6143436667927794E-04  -1.1089514589421008E-03  -4.1668470821585584E-05   1.8631970901147822E-04   5.7874399466903935E-04  -5.2254082904678875E-05   1.8344222776290285E-04  -7.3567606749683871E-05  -4.0023902152711780E-05   3.1815689339950232E-04   7.6587979020209835E-05  -5.0118971904333732E-04   3.9501616121264420E-05   1.6790300800577571E-04  -3.7218702695268385E-04  -3.1742278842275552E-05   6.3443261990398840E-05   1.6753576087209771E-04  -8.7867223871784464E-05  -1.2556310510990003E-05   7.7393351395974516E-05   5.2568891756107619E-05   2.7817504473214950E-05  -5.6648662747470453E-05  -2.2158630982053155E-04   4.1919900505378528E-04  -3.8933251158141551E-04   1.2253153010623763E-04   3.5427765377697565E-05  -5.1162960183237921E-06  -7.7713410779556440E-05   2.8426395970980257E-05   2.7487333197494154E-04   7.0155549870264222E-07  -9.0935829378948995E-06  -7.9585741833815718E-06  -2.2978142945838552E-05   5.8010747840046232E-05  -2.3616603350759473E-04  -6.0400118868298127E-06   1.5879893198267649E-05   4.7381199028635458E-06   1.8290421121267557E-05  -6.6783526296773578E-04   1.1859909395268485E-04   3.6867188896193844E-05  -9.5614166907598578E-05   8.5650217375269608E-05  -5.6274032778163392E-04   3.9134748495012601E-06  -5.4830226966465216E-05   1.2880947594815146E-04   7.3628862720297159E-05  -2.2137136823387971E-04   1.1789729466835128E-04  -1.6402800683805723E-04  -7.5570205736976795E-05  -5.1391437601062495E-04   2.1353783659679958E-05  -7.0855893161714088E-05  -2.6316414195900825E-06   2.6383310031304617E-04   7.0229249419487684E-04   1.9568849451439066E-04  -6.9592151957264972E-04  -2.1817868363147201E-04  -5.4546848436072585E-07  -3.2473915643126084E-04   5.5299769152384050E-05   1.4779332658142332E-04   1.7755454193129899E-05   4.3554369225843832E-05  -5.8509499365231894E-06  -1.2617266262348974E-04  -3.6280142824159935E-04  -6.8078542229542145E-05  -8.9116317505277061E-04   9.2593075632818502E-05  -6.6767883608977348E-05   4.1650649715537917E-05  -4.6636246077706665E-05   1.8120809845659049E-05   5.9786288832785082E-05   1.1941471852724334E-04   6.5678760171567678E-05   5.3017612386983466E-05  -4.1290512225582437E-04  -7.0148121893070270E-05  -3.4721873787359707E-04  -1.1365125424259367E-03   6.0640153807635659E-04   1.1705708576983213E-04  -9.2244578253601103E-06  -1.2140160372697993E-04   4.1777274670898795E-05   5.5593046855262239E-05  -3.1154636848222846E-04   8.6653279679889232E-05  -2.1857683891021614E-04  -1.1343857478806887E-03   4.1925111247830144E-06  -1.0045165243538745E-05   5.6907329979482875E-05  -4.4249803413219890E-04  -2.0591752682299990E-04  -1.2466527129808693E-06   1.2492625570877003E-04  -5.5512512615552912E-04  -5.0525186157302437E-04  -6.7555549355149296E-04  -1.1925219187223251E-05  -1.6085652676189820E-04  -7.1457290133509520E-05   1.3695831666103765E-05  -6.5986935281978367E-06  -1.8522653797827502E-05   2.1107611446861469E-04  -3.5980153056852177E-04  -3.6196816955206138E-05   1.7480596832296274E-05  -3.3112377391724405E-04   1.8326278283434914E-04  -8.0380987789592661E-05   1.2850346165612855E-04   2.8595006699469643E-05   3.0518578824971753E-04   5.6500163238413093E-05   6.2722696917301849E-05   9.5550174580563213E-05   1.1412759464652626E-04   6.6396480415703617E-05   3.9854901049598705E-05  -1.1635131727672328E-05  -1.5680578152626538E-04   8.0823874203589234E-05   2.3567224164322236E-05   7.2503837582903690E-05  -1.4418148050029722E-04   2.9301589843104582E-05  -6.5654016666295816E-06   1.0799935177486966E-05  -5.9607983594640210E-06   8.5196880953868694E-05   3.0616752790624155E-05  -7.2149168170840687E-05  -8.7381677250881280E-05   1.3706048629833476E-04  -2.8928503674835861E-04   9.3255475839132176E-05   3.9032897553114868E-05  -6.6560478204317832E-05  -2.0594941081529270E-05   1.5502885846693022E-05   1.9426167040965050E-04   2.5334996205579835E-04  -8.7506784904006100E-07   3.2735144436234685E-05  -1.5323478511772862E-04  -2.4486597451152864E-04  -3.4340523049231741E-05   1.1532012882372021E-04   1.9292824061884727E-05  -1.2623706085206745E-05  -4.6172624870339504E-04   2.9725323046626015E-04   1.1391196279785684E-04  -9.6780245666335519E-05   4.4779116905153587E-05   2.3599808025722295E-04  -4.2612499967921432E-05  -1.7768537834386532E-06  -2.9948589577397084E-04  -2.2153109938258874E-06   2.3436514283093756E-04  -1.1782958402731916E-06   1.7129587008584020E-04  -1.5518111329165847E-04   1.1250658308795244E-04   1.3843288011830979E-05   5.1800864547566484E-05   1.6642254100147015E-05  -5.0370341012562908E-05   9.3199787080992069E-08  -1.0659410137121981E-04   8.0553638170904047E-05   5.6649497754939479E-05  -2.7546545646802366E-04   1.0093186019476570E-04   8.8575961529222696E-05   3.6010328233430699E-05   8.6369637338914625E-06   6.3677135230756057E-05   2.7971736797094785E-05   8.9240943438195127E-05  -1.7910520165251986E-05   1.7420598344023667E-04  -3.8549273955059701E-04   1.2119572240633192E-05   3.7258882843279386E-05   2.0870412038868463E-04   6.0538475191048378E-05   6.6196743562743889E-05   3.9178345253272548E-05  -1.5496927153633546E-04  -9.9116106008666381E-05  -1.9703156167625040E-04   1.4304895197550532E-05  -2.8285690099089902E-07   2.8250621309931014E-04   3.9528138855252255E-04  -1.2703082887368045E-04  -1.5524096797050463E-05  -2.1886716259640605E-05  -9.0339959377051414E-04   4.9881193313362611E-05   8.8558219586076659E-05  -1.2048527523963216E-04   4.3079336094388769E-05  -8.7704285624199297E-04   5.2707731553664016E-05   1.8311689732995501E-04   3.4934651327657723E-05  -3.5722820884592805E-05   2.7696755012810478E-04  -4.6046528334309304E-04   4.8769070387846918E-05  -1.5291356007069316E-04  -4.2352416392242511E-04  -1.4877671599803163E-04  -1.5094758308309097E-05  -2.1848613921561044E-05  -1.0696715690726623E-04
  0.0000000000000000E+00   0.0000000000000000E+00   0.0000000000000000E+00   0.0000000000000000E+00   0.0000000000000000E+00   0.0000000000000000E+00   0.0000000000000000E+00   0.0000000000000000E+00   0.0000000000000000E+00   0.0000000000000000E+00   0.0000000000000000E+00   0.0000000000000000E+00   0.0000000000000000E+00   0.0000000000000000E+00   0.0000000000000000E+00   0.0000000000000000E+00   0.0000000000000000E+00   0.0000000000000000E+00   0.0000000000000000E+00   0.0000000000000000E+00   0.0000000000000000E+00   0.0000000000000000E+00   0.0000000000000000E+00   0.0000000000000000E+00   0.0000000000000000E+00   0.0000000000000000E+00   0.0000000000000000E+00   0.0000000000000000E+00   0.0000000000000000E+00   0.0000000000000000E+00   0.0000000000000000E+00   0.0000000000000000E+00   0.0000000000000000E+00   0.0000000000000000E+00   0.0000000000000000E+00   0.0000000000000000E+00   0.0000000000000000E+00   0.0000000000000000E+00   0.0000000000000000E+00   0.0000000000000000E+00   0.0000000000000000E+00   0.0000000000000000E+00   0.0000000000000000E+00   0.0000000000000000E+00   0.0000000000000000E+00   0.0000000000000000E+00   0.0000000000000000E+00   0.0000000000000000E+00   0.0000000000000000E+00   0.0000000000000000E+00   0.0000000000000000E+00   0.0000000000000000E+00   0.0000000000000000E+00   0.0000000000000000E+00   0.0000000000000000E+00   0.0000000000000000E+00   0.0000000000000000E+00   0.0000000000000000E+00   0.0000000000000000E+00   0.0000000000000000E+00   0.0000000000000000E+00   0.0000000000000000E+00   0.0000000000000000E+00   0.0000000000000000E+00   0.0000000000000000E+00   0.0000000000000000E+00   0.0000000000000000E+00   0.0000000000000000E+00   0.0000000000000000E+00   0.0000000000000000E+00   0.0000000000000000E+00   0.0000000000000000E+00   0.0000000000000000E+00   0.0000000000000000E+00   0.0000000000000000E+00   0.0000000000000000E+00   0.0000000000000000E+00   0.0000000000000000E+00   0.0000000000000000E+00   0.0000000000000000E+00   0.0000000000000000E+00   0.0000000000000000E+00   0.0000000000000000E+00   0.0000000000000000E+00   0.0000000000000000E+00   0.0000000000000000E+00   0.0000000000000000E+00   0.0000000000000000E+00   0.0000000000000000E+00   0.0000000000000000E+00   0.0000000000000000E+00   0.0000000000000000E+00   0.0000000000000000E+00   0.0000000000000000E+00   0.0000000000000000E+00   0.0000000000000000E+00   0.0000000000000000E+00   0.0000000000000000E+00   0.0000000000000000E+00   0.0000000000000000E+00   0.0000000000000000E+00   0.0000000000000000E+00   0.0000000000000000E+00   0.0000000000000000E+00   0.0000000000000000E+00   0.0000000000000000E+00   0.0000000000000000E+00   0.0000000000000000E+00   0.0000000000000000E+00   0.0000000000000000E+00   0.0000000000000000E+00   0.0000000000000000E+00   0.0000000000000000E+00   0.0000000000000000E+00   0.0000000000000000E+00   0.0000000000000000E+00   0.0000000000000000E+00   0.0000000000000000E+00   0.0000000000000000E+00   0.0000000000000000E+00   0.0000000000000000E+00   0.0000000000000000E+00   0.0000000000000000E+00   0.0000000000000000E+00   0.0000000000000000E+00   0.0000000000000000E+00   0.0000000000000000E+00   0.0000000000000000E+00   0.0000000000000000E+00   0.0000000000000000E+00   0.0000000000000000E+00   0.0000000000000000E+00   0.0000000000000000E+00   0.0000000000000000E+00   0.0000000000000000E+00   0.0000000000000000E+00   0.0000000000000000E+00   0.0000000000000000E+00   0.0000000000000000E+00   0.0000000000000000E+00   0.0000000000000000E+00   0.0000000000000000E+00   0.0000000000000000E+00   0.0000000000000000E+00   0.0000000000000000E+00   0.0000000000000000E+00   0.0000000000000000E+00   0.0000000000000000E+00   0.0000000000000000E+00   0.0000000000000000E+00   0.0000000000000000E+00   0.0000000000000000E+00   0.0000000000000000E+00   0.0000000000000000E+00   0.0000000000000000E+00   0.0000000000000000E+00   0.0000000000000000E+00   0.0000000000000000E+00   0.0000000000000000E+00   0.0000000000000000E+00   0.0000000000000000E+00   0.0000000000000000E+00   0.0000000000000000E+00   0.0000000000000000E+00   0.0000000000000000E+00   0.0000000000000000E+00   0.0000000000000000E+00   0.0000000000000000E+00   0.0000000000000000E+00   0.0000000000000000E+00   0.0000000000000000E+00   0.0000000000000000E+00   0.0000000000000000E+00   0.0000000000000000E+00   0.0000000000000000E+00   0.0000000000000000E+00   0.0000000000000000E+00   0.0000000000000000E+00   0.0000000000000000E+00   0.0000000000000000E+00   0.0000000000000000E+00   0.0000000000000000E+00   0.0000000000000000E+00   0.0000000000000000E+00   0.0000000000000000E+00   0.0000000000000000E+00   0.0000000000000000E+00   0.0000000000000000E+00   0.0000000000000000E+00   0.0000000000000000E+00   0.0000000000000000E+00   0.0000000000000000E+00   0.0000000000000000E+00   0.0000000000000000E+00   0.0000000000000000E+00   0.0000000000000000E+00   0.0000000000000000E+00   0.0000000000000000E+00   0.0000000000000000E+00   0.0000000000000000E+00   0.0000000000000000E+00   0.0000000000000000E+00   0.0000000000000000E+00   0.0000000000000000E+00   0.0000000000000000E+00   0.0000000000000000E+00   0.0000000000000000E+00   0.0000000000000000E+00   0.0000000000000000E+00   0.0000000000000000E+00   0.0000000000000000E+00   0.0000000000000000E+00   0.0000000000000000E+00   0.0000000000000000E+00   0.0000000000000000E+00   0.0000000000000000E+00   0.0000000000000000E+00   0.0000000000000000E+00   0.0000000000000000E+00   0.0000000000000000E+00   0.0000000000000000E+00   0.0000000000000000E+00   0.0000000000000000E+00   0.0000000000000000E+00   0.0000000000000000E+00   0.0000000000000000E+00   0.0000000000000000E+00   0.0000000000000000E+00   0.0000000000000000E+00   0.0000000000000000E+00   0.0000000000000000E+00   0.0000000000000000E+00   0.0000000000000000E+00   0.0000000000000000E+00   0.0000000000000000E+00   0.0000000000000000E+00   0.0000000000000000E+00   0.0000000000000000E+00   0.0000000000000000E+00   0.0000000000000000E+00   0.0000000000000000E+00   0.0000000000000000E+00   0.0000000000000000E+00   0.0000000000000000E+00   0.0000000000000000E+00   0.0000000000000000E+00   0.0000000000000000E+00   0.0000000000000000E+00   0.0000000000000000E+00   0.0000000000000000E+00   0.0000000000000000E+00   0.0000000000000000E+00   0.0000000000000000E+00   0.0000000000000000E+00   0.0000000000000000E+00   0.0000000000000000E+00   0.0000000000000000E+00   0.0000000000000000E+00   0.0000000000000000E+00   0.0000000000000000E+00   0.0000000000000000E+00   0.0000000000000000E+00   0.0000000000000000E+00   0.0000000000000000E+00   0.0000000000000000E+00   0.0000000000000000E+00   0.0000000000000000E+00   0.0000000000000000E+00   0.0000000000000000E+00   0.0000000000000000E+00   0.0000000000000000E+00   0.0000000000000000E+00   0.0000000000000000E+00   0.0000000000000000E+00  -1.0254352170955159E-07  -1.9800612556746386E-07  -3.6913876153413697E-10  -1.7678412000972072E-07   3.6440779206967605E-08   1.3555492552226828E-08   4.9728258075427930E-08   2.2892543720110630E-08   4.5288663826182587E-08  -3.2140040920003163E-08   1.9168848626920632E-08  -7.1652954728518916E-09   2.1367811309739362E-07  -2.4694594354552722E-08   9.5719001825423111E-09  -1.0948407836629341E-07  -1.8528487627939195E-08  -7.5285765891589906E-09   3.1901365383920459E-08  -2.1515834167972927E-07   7.3834024953003802E-08   2.0120467108232653E-07  -9.3901336460581050E-08   6.6792578325298489E-08  -7.9777907425754492E-09  -9.0997449680523176E-08   2.6906755010765362E-07   1.8316302110185717E-07   9.4999821279837547E-08  -7.0179210653941083E-08  -1.6680090236714079E-07   6.0994868468688472E-08  -8.5272512706767099E-08   3.0379413903268649E-08  -2.8810282485333681E-08  -6.1690215260823604E-08  -8.2797236093657508E-09   2.1970519879954187E-07  -2.4819074966823781E-07  -5.7800287959934334E-07   7.0787559355643227E-09   1.0388037561516167E-07   7.9199838381667490E-08   3.7563276637579730E-07  -7.1677140863532374E-07   1.2294805468059511E-07   2.5083162222922875E-07   1.1840072785699810E-07  -4.7006793576005389E-07  -1.7474982901719627E-07   1.2117472463798877E-07  -1.9620429667819794E-07  -4.8726573336225553E-07  -1.0459859445259104E-07   2.7362356857763136E-08  -1.0539808324563298E-07   3.5592294697098586E-07   1.3062628158046073E-07  -7.1399945161821979E-07  -1.6619689101847484E-07   2.1141217321421668E-07   5.4987405037081899E-08  -7.7298668578436903E-08  -1.4757517609122227E-07   2.6146969426455536E-07   3.0290226440734054E-08   3.9354780940496382E-07   1.3599403003897926E-07  -8.1178287918295811E-07  -5.6079378810978469E-07  -2.0205804095676666E-07  -3.1985908522945860E-07  -3.1135885498214214E-07  -3.3173697461567790E-08  -9.8829115481131203E-08  -3.7701698222933182E-07  -1.6738013303143407E-07  -2.7519061501369687E-07  -1.9546807445839037E-07  -1.1461131439568189E-08   1.3182753602400660E-07  -7.6341176257819768E-07  -5.5557621895875231E-08   7.6517956297655355E-08  -2.6473285404981622E-07   1.9271844126736354E-08   7.3532178110475857E-08   1.8482237589051276E-07   3.1756245811234508E-08  -8.1295051655090683E-09   3.7802735848773933E-08   4.7965965373635874E-08   7.4271029741836686E-08  -4.7286398332221346E-07  -1.7246375701294133E-07   8.0802867002014075E-09  -7.3560114375570084E-09  -1.3333544937297468E-06   1.8098909501585155E-04   4.5652970935398354E-05   5.0491955880284500E-05   5.0207236443727344E-04   8.2830384841079666E-04  -5.5783041286790368E-06  -5.9048291675202485E-05  -4.7841548156101068E-05   1.0955276556630111E-05   6.1083318451281767E-05  -1.4537396877957993E-05  -1.2856762876220901E-05   1.8114636129084650E-04  -2.5021827058956070E-05   2.2516967451278512E-04   4.5293157498012233E-05   9.4707429302168521E-05   5.5558549760936562E-05  -1.1068829315987628E-04  -1.0154518201181348E-04  -1.5882890081101022E-04   7.9256287320107866E-05   3.0182897012239527E-07  -2.2582299077529859E-04   4.5077487157664613E-05  -5.3631231701067004E-04  -3.5272393994127216E-04  -1.9097218101783009E-04  -1.0999684012235117E-04   3.6798221902478288E-05  -2.0051590812340635E-04   3.5776272961674379E-05  -1.7136501982527471E-04  -5.9101874948811240E-05  -7.4649558889812627E-05   1.6955684096832668E-05   4.7515312352812941E-05   6.9715775771867690E-05  -1.0558746816057056E-05   3.3641311270236717E-05   6.7553641619374325E-05  -1.8119532151111687E-04   8.6206596806242020E-05   1.4000779109834887E-05  -1.1958622142023828E-04   1.5122414241651756E-04  -9.2025779563084079E-04  -4.9118588727684583E-05   1.7258031199105924E-04   5.2970732262191077E-04  -5.6305550491765633E-05   1.6840920477429635E-04  -1.0582312504530722E-04  -4.7263887651568241E-05   3.0407998504307967E-04   7.0076221768329528E-05  -4.6814300141620225E-04   2.8950661951935230E-05   1.5531997114400905E-04  -4.2563616366685504E-04  -4.8070466972765963E-05   6.0681455450525971E-05   2.6728841024200015E-05  -1.0299752296888020E-04  -1.6070856523335317E-05   7.3511831747961068E-05   5.0787336199493904E-05   2.1239434518928154E-05   1.2513278833142370E-05  -4.0359534435271906E-04   3.9007721543243612E-04  -3.7319230908576425E-04   1.1214785718618425E-04   3.4142698304342782E-05  -7.8579501163648102E-06  -8.6191567261268708E-05   2.7010959672413179E-05   2.4006027964094753E-04  -1.6878509961609478E-06  -1.3575744851498036E-05  -1.2250559579196210E-05  -3.6997985506003435E-05   5.5956327219648097E-05  -2.0774733910966566E-04  -4.5046100632070177E-05   8.2078024437898956E-06  -3.8546215898770109E-06   9.4018164933861144E-08  -6.9109575434936907E-04   1.0825108928865174E-04   2.7332840159494237E-05  -1.5207417633299658E-04   8.1534326985758046E-05  -3.4481957771639806E-04  -9.5451414617996506E-06  -6.3951521920562986E-05   1.2382535878619361E-04   6.8479321554705192E-05  -2.4259958786162063E-04   1.0258211947544012E-04  -1.5273197354454893E-04  -8.0519407887346694E-05  -5.3340058256547552E-04   1.1841352646147968E-05  -1.0075706211104241E-04  -3.1340899483564888E-06   2.3406898511488960E-04   6.1150657969551614E-04   1.7963628082754801E-04  -6.7742030397357339E-04  -2.1823039330259590E-04  -2.5570509463973594E-06  -2.3689166477788232E-04   4.8095653235382046E-05   1.6940398169027697E-04   1.5902829308789184E-05   4.0362910474495308E-05  -4.2022093790246347E-05  -1.3421651922720612E-04  -2.7705259901254114E-04  -7.5587629903485810E-05  -6.6845153190902640E-04   7.8244570073686301E-05  -6.9894308817588559E-05   3.8898672326618402E-05  -5.0865511306673496E-05   1.7511340180577384E-05   5.4421864486186432E-05   1.0585934420866277E-04   6.1253941790895180E-05   4.5820202146722753E-05  -3.8478340068076128E-04  -8.1755656047997102E-05  -5.7603888586431860E-04  -8.7267894181725775E-04   3.9133254802840519E-04   1.1096090509769418E-04  -3.2618100982342922E-05  -7.2380811460344850E-05   3.8469138092307080E-05   5.2626424918778251E-05  -2.0908697231129418E-04   7.6702972334974565E-05  -1.8174512653565468E-04  -8.3979399277217493E-04  -1.0261996288033817E-06  -2.3023697332896040E-05   2.7395803829131923E-05  -2.9955395127746753E-04  -2.2671851138397441E-04  -3.3266869185054534E-05   1.0307870514311204E-04  -4.3611617278187188E-04  -7.6604547108824982E-04  -7.1294203156183230E-04  -9.6456908520079402E-06  -2.6649935015766497E-04  -1.1298294531732927E-04  -3.6599622086509052E-06  -8.4004059413628294E-06  -4.2982840485983148E-05   2.0099336570724531E-04  -2.6800670595597412E-04  -4.0027684341643664E-05   1.4182149524650944E-05  -3.4207086546321703E-04   1.7263777446299691E-04  -8.9558349601756885E-05   1.1386766403943113E-04  -2.5830194512056434E-05   2.8911276382979201E-04   1.1381114560512558E-04   5.8406988132755723E-05   9.0505477967304477E-05   1.0614039110955080E-04   6.1082261419336938E-05   3.7088750789231805E-05  -1.7061853015186367E-05  -1.4402116934869244E-04   1.0810629076030700E-04   2.2732847109704894E-05   5.1746419907524729E-05  -2.0630445750440603E-04   2.7746999301452793E-05  -3.5040538285445029E-05  -2.9722914562046657E-05  -2.3095403983661195E-05   8.5348182608947261E-05   2.9346474363641053E-05  -9.7219737096690073E-05  -1.0473611770991713E-04   1.2470553571027797E-04  -3.3485585758594334E-04   8.1013265225777205E-05   3.6173967227284323E-05  -1.4343830825223533E-04  -3.2776797946712861E-05   1.4470110493595847E-05   1.8496509874279832E-04   2.3680808254455539E-04  -2.5582903193387763E-05   9.0937223228661278E-06  -9.9826207837684240E-05  -1.9668872867039695E-04  -4.9760347737231423E-05   1.1070637484117349E-04   1.8416803205923800E-05  -1.5958264675595861E-05  -4.7910215050414796E-04   2.7787336629601678E-04   1.0634994853915806E-04  -1.5120326286134812E-04   5.3972296786021668E-06   2.0876219070951015E-04  -7.8600771612171631E-05  -8.3283860242358045E-06  -3.4529062712778085E-04  -1.8522420713497194E-04   2.1024310448801168E-04  -2.9377295219549476E-06   1.6068618003975174E-04  -1.1078514607805156E-04   1.1325323332648248E-04   1.2383151242525136E-05   4.6108042306651549E-05  -1.3312412620669256E-06  -5.1014744756745291E-05  -9.5320097555736610E-06  -1.0349626779698587E-04   7.4710821394797849E-05   2.7502092851439725E-05  -2.8198218143499698E-04   1.0856377810701080E-04   8.1675775537602135E-05   4.5920375470128073E-05   8.5796965154640813E-06   5.9494180290544006E-05   2.6027150486282747E-05   8.3605408609623740E-05  -1.9129442595377455E-05   1.6393475977241186E-04  -3.9233742145363358E-04  -4.6983125929177970E-06   3.5167850429820292E-05   1.9391498012183238E-04   4.1680124374756256E-05   6.4382180346340110E-05   3.6419714206837102E-05  -2.1177972110469787E-04  -9.8328085984348965E-05  -1.9256364062716775E-04   1.3191628642965262E-05  -5.4721108226535615E-06   2.6387585200977854E-04   3.7267980124860989E-04  -1.2995292214622455E-04  -2.5373487463715161E-05  -1.6910862137102559E-05  -8.5890542167630323E-04   4.7451730798380324E-05   8.2064714307989960E-05  -1.7435425190501721E-04  -1.7541323954158960E-04  -1.1191743983591622E-03  -1.0272943241311371E-05   2.3198567809961930E-04   3.2180705462355721E-05  -4.1555003739450418E-05   2.5923185272223832E-04  -4.5325071814274963E-04   3.7135449147786688E-05  -2.0039038783827080E-04  -4.6689877125617870E-04  -1.4280551333375712E-04  -1.9175589938279605E-05  -2.9752636293039965E-05  -1.3921308574045503E-04
  0.0000000000000000E+00   0.0000000000000000E+00   0.0000000000000000E+00   0.0000000000000000E+00   0.0000000000000000E+00   0.0000000000000000E+00   0.0000000000000000E+00   0.0000000000000000E+00   0.0000000000000000E+00   0.0000000000000000E+00   0.0000000000000000E+00   0.0000000000000000E+00   0.0000000000000000E+00   0.0000000000000000E+00   0.0000000000000000E+00   0.0000000000000000E+00   0.0000000000000000E+00   0.0000000000000000E+00   0.0000000000000000E+00   0.0000000000000000E+00   0.0000000000000000E+00   0.0000000000000000E+00   0.0000000000000000E+00   0.0000000000000000E+00   0.0000000000000000E+00   0.0000000000000000E+00   0.0000000000000000E+00   0.0000000000000000E+00   0.0000000000000000E+00   0.0000000000000000E+00   0.0000000000000000E+00   0.0000000000000000E+00   0.0000000000000000E+00   0.0000000000000000E+00   0.0000000000000000E+00   0.0000000000000000E+00   0.0000000000000000E+00   0.0000000000000000E+00   0.0000000000000000E+00   0.0000000000000000E+00   0.0000000000000000E+00   0.0000000000000000E+00   0.0000000000000000E+00   0.0000000000000000E+00   0.0000000000000000E+00   0.0000000000000000E+00   0.0000000000000000E+00   0.0000000000000000E+00   0.0000000000000000E+00   0.0000000000000000E+00   0.0000000000000000E+00   0.0000000000000000E+00   0.0000000000000000E+00   0.0000000000000000E+00   0.0000000000000000E+00   0.0000000000000000E+00   0.0000000000000000E+00   0.0000000000000000E+00   0.0000000000000000E+00   0.0000000000000000E+00   0.0000000000000000E+00   0.0000000000000000E+00   0.0000000000000000E+00   0.0000000000000000E+00   0.0000000000000000E+00   0.0000000000000000E+00   0.0000000000000000E+00   0.0000000000000000E+00   0.0000000000000000E+00   0.0000000000000000E+00   0.0000000000000000E+00   0.0000000000000000E+00   0.0000000000000000E+00   0.0000000000000000E+00   0.0000000000000000E+00   0.0000000000000000E+00   0.0000000000000000E+00   0.0000000000000000E+00   0.0000000000000000E+00   0.0000000000000000E+00   0.0000000000000000E+00   0.0000000000000000E+00   0.0000000000000000E+00   0.0000000000000000E+00   0.0000000000000000E+00   0.0000000000000000E+00   0.0000000000000000E+00   0.0000000000000000E+00   0.0000000000000000E+00   0.0000000000000000E+00   0.0000000000000000E+00   0.0000000000000000E+00   0.0000000000000000E+00   0.0000000000000000E+00   0.0000000000000000E+00   0.0000000000000000E+00   0.0000000000000000E+00   0.0000000000000000E+00   0.0000000000000000E+00   0.0000000000000000E+00   0.0000000000000000E+00   0.0000000000000000E+00   0.0000000000000000E+00   0.0000000000000000E+00   0.0000000000000000E+00   0.0000000000000000E+00   0.0000000000000000E+00   0.0000000000000000E+00   0.0000000000000000E+00   0.0000000000000000E+00   0.0000000000000000E+00   0.0000000000000000E+00   0.0000000000000000E+00   0.0000000000000000E+00   0.0000000000000000E+00   0.0000000000000000E+00   0.0000000000000000E+00   0.0000000000000000E+00   0.0000000000000000E+00   0.0000000000000000E+00   0.0000000000000000E+00   0.0000000000000000E+00   0.0000000000000000E+00   0.0000000000000000E+00   0.0000000000000000E+00   0.0000000000000000E+00   0.0000000000000000E+00   0.0000000000000000E+00   0.0000000000000000E+00   0.0000000000000000E+00   0.0000000000000000E+00   0.0000000000000000E+00   0.0000000000000000E+00   0.0000000000000000E+00   0.0000000000000000E+00   0.0000000000000000E+00   0.0000000000000000E+00   0.0000000000000000E+00   0.0000000000000000E+00   0.0000000000000000E+00   0.0000000000000000E+00   0.0000000000000000E+00   0.0000000000000000E+00   0.0000000000000000E+00   0.0000000000000000E+00   0.0000000000000000E+00   0.0000000000000000E+00   0.0000000000000000E+00   0.0000000000000000E+00   0.0000000000000000E+00   0.0000000000000000E+00   0.0000000000000000E+00   0.0000000000000000E+00   0.0000000000000000E+00   0.0000000000000000E+00   0.0000000000000000E+00   0.0000000000000000E+00   0.0000000000000000E+00   0.0000000000000000E+00   0.0000000000000000E+00   0.0000000000000000E+00   0.0000000000000000E+00   0.0000000000000000E+00   0.0000000000000000E+00   0.0000000000000000E+00   0.0000000000000000E+00   0.0000000000000000E+00   0.0000000000000000E+00   0.0000000000000000E+00   0.0000000000000000E+00   0.0000000000000000E+00   0.0000000000000000E+00   0.0000000000000000E+00   0.0000000000000000E+00   0.0000000000000000E+00   0.0000000000000000E+00   0.0000000000000000E+00   0.0000000000000000E+00   0.0000000000000000E+00   0.0000000000000000E+00   0.0000000000000000E+00   0.0000000000000000E+00   0.0000000000000000E+00   0.0000000000000000E+00   0.0000000000000000E+00   0.0000000000000000E+00   0.0000000000000000E+00   0.0000000000000000E+00   0.0000000000000000E+00   0.0000000000000000E+00   0.0000000000000000E+00   0.0000000000000000E+00   0.0000000000000000E+00   0.0000000000000000E+00   0.0000000000000000E+00   0.0000000000000000E+00   0.0000000000000000E+00   0.0000000000000000E+00   0.0000000000000000E+00   0.0000000000000000E+00   0.0000000000000000E+00   0.0000000000000000E+00   0.0000000000000000E+00   0.0000000000000000E+00   0.0000000000000000E+00   0.0000000000000000E+00   0.0000000000000000E+00   0.0000000000000000E+00   0.0000000000000000E+00   0.0000000000000000E+00   0.0000000000000000E+00   0.0000000000000000E+00   0.0000000000000000E+00   0.0000000000000000E+00   0.0000000000000000E+00   0.0000000000000000E+00   0.0000000000000000E+00   0.0000000000000000E+00   0.0000000000000000E+00   0.0000000000000000E+00   0.0000000000000000E+00   0.0000000000000000E+00   0.0000000000000000E+00   0.0000000000000000E+00   0.0000000000000000E+00   0.0000000000000000E+00   0.0000000000000000E+00   0.0000000000000000E+00   0.0000000000000000E+00   0.0000000000000000E+00   0.0000000000000000E+00   0.0000000000000000E+00   0.0000000000000000E+00   0.0000000000000000E+00   0.0000000000000000E+00   0.0000000000000000E+00   0.0000000000000000E+00   0.0000000000000000E+00   0.0000000000000000E+00   0.0000000000000000E+00   0.0000000000000000E+00   0.0000000000000000E+00   0.0000000000000000E+00   0.0000000000000000E+00   0.0000000000000000E+00   0.0000000000000000E+00   0.0000000000000000E+00   0.0000000000000000E+00   0.0000000000000000E+00   0.0000000000000000E+00   0.0000000000000000E+00   0.0000000000000000E+00   0.0000000000000000E+00   0.0000000000000000E+00   0.0000000000000000E+00   0.0000000000000000E+00   0.0000000000000000E+00   0.0000000000000000E+00   0.0000000000000000E+00   0.0000000000000000E+00   0.0000000000000000E+00   0.0000000000000000E+00   0.0000000000000000E+00   0.0000000000000000E+00   0.0000000000000000E+00   0.0000000000000000E+00   0.0000000000000000E+00   0.0000000000000000E+00   0.0000000000000000E+00   0.0000000000000000E+00   0.0000000000000000E+00   0.0000000000000000E+00   0.0000000000000000E+00   0.0000000000000000E+00  -1.2024185899723596E-08  -2.8429462672306132E-08  -1.2327887345802813E-10  -2.5240346230156839E-08   5.6201698288461615E-09   1.4958359071270024E-09   7.7075043258273889E-09   3.5430687952011897E-09   7.0065749958206977E-09  -6.3590273944172221E-09   2.9833214525514688E-09  -7.3559692269009160E-09   1.3528317190774515E-08  -5.8668676266634603E-09   1.5051542593577694E-09  -1.5118907527657459E-08  -5.6308189007431195E-09  -1.8639903549625754E-09   4.8650297139544240E-09  -2.8928587942979997E-08   1.2012999502680377E-08   3.1431709195407301E-08  -1.1895558204542839E-08   1.0315716344119344E-08  -1.0591507140060664E-09  -1.3486179581786874E-08   4.1271591549906448E-08   2.7949590744763960E-08   1.4113360087478905E-08  -1.0973900866591198E-08  -2.4236654093093519E-08   9.4820248819736431E-09  -2.2293060692341027E-08   4.7438437467208095E-09  -8.3333987506092895E-09  -2.0469946869380714E-08  -2.5027870939357360E-09   3.4385609880800709E-08  -3.1183925468003063E-08  -8.0301031435147115E-08   9.1733358602317756E-10   2.0236378509155814E-08   1.2175202029490888E-08   5.7649979700673913E-08  -9.3609929992524458E-08   1.7868659629658111E-08   3.8270780622766596E-08   1.8333409314884320E-08  -6.0805842251592229E-08  -2.9592365503063652E-08   1.8776808776217405E-08  -2.1785958452586810E-08  -6.3193289622174014E-08  -1.3616221778768489E-08  -4.6857853993098893E-08  -2.5435343342800185E-08   5.3765198687333490E-08   2.0102728377229006E-08  -8.6461219794926640E-08  -2.7443766949956092E-08   3.2608831066753767E-08   8.6168963763721503E-09  -1.0228509362783615E-08  -3.2710837029578892E-08   4.0247255660625204E-08   4.3010359359852317E-09   6.0009998195720500E-08   2.0965046781631847E-08  -8.6991078469706867E-08  -9.1694211004847541E-08  -2.6336886164746101E-08  -5.5734962981003288E-08  -3.8919214555197196E-08  -8.4421991204490440E-09  -3.4496989650102586E-08  -4.6704318490511090E-08  -2.2375966903536133E-08  -3.5066829186313996E-08  -2.5792935109469847E-08  -3.2866935966136386E-09   1.9874185727424556E-08  -1.0474315239149913E-07  -1.3843596510432941E-08   1.1935461756076967E-08  -4.7578759223863858E-08   1.3141478884009420E-09   1.1425287476231626E-08   2.5516193019023973E-08   2.6538851141990295E-09  -5.5930747029738564E-09   5.1053029330722052E-09   7.5414205947261210E-09   1.1576660476955245E-08  -1.0421403806843104E-07  -4.4203608149228575E-08   5.2791808896986488E-10  -1.1644994583655440E-08  -3.3425061587867744E-07   2.7499473701267978E-05   7.0992405240223233E-06   7.9799669081946504E-06   7.5041034107230565E-05   1.2792092862067852E-04  -7.0869910501121611E-07  -8.8698765774450511E-06  -9.4458990060530273E-06   6.0378456953462134E-08   7.4443770438358412E-06  -2.6319234533426765E-06  -1.4357698519330138E-05   2.8130735780491097E-05  -5.9886964390439121E-06   3.5304172401213781E-05   6.1795926198082868E-06   1.4816406534705632E-05   9.6111939722087158E-06  -1.5145124566141757E-05  -1.7844338325171664E-05  -2.4604406212432340E-05   1.2128543215351517E-05  -2.0713927320846944E-07  -4.2463670176998752E-05   7.0906400834208798E-06  -1.3858224645457677E-04  -3.2994490500778648E-05  -2.8349359993520239E-05  -1.3141037752224329E-05   5.5826804139329694E-06  -3.5537631182265520E-05   5.0071096041887930E-06  -2.0438808520659864E-05  -1.0511520988200826E-05  -2.0008354652925519E-05   2.6379872411196012E-06   7.4507718059888034E-06   1.1054717061292284E-05  -3.6721289782962377E-06   4.6985775775814547E-06   1.0322491196878409E-05  -2.1766352701094325E-05   1.3267872027777845E-05   2.0018660216379625E-06  -1.5630442875529870E-05   2.2991360707311148E-05  -1.1235417081537168E-04  -6.3881147937895572E-06   2.6080475409970120E-05   7.9026427075861978E-05  -7.5189922261078738E-06   2.6359286510809607E-05  -3.8437382570084978E-05  -6.1745157319012908E-06   4.6634866589678381E-05   1.0848150904542541E-05  -7.4696216384557683E-05   1.2936078677983336E-05   2.3623150803594785E-05  -5.4922346521294318E-05  -5.9240509553616355E-06   9.4436390789423142E-06  -2.5512072316395553E-05  -1.3830072465359942E-05  -7.4789745202507952E-06   1.0439666631948005E-05   7.9690327552045845E-06   3.1883167999408424E-06   7.2254376990099797E-06  -4.7144178977039841E-05   5.8906464947059364E-05  -4.6604713267519812E-05   1.6581577368228405E-05   5.3886168203280203E-06  -1.9804462603902092E-06  -1.1082506153282485E-05   4.2393610791608647E-06   3.6289491305052669E-05  -1.8574381130377682E-06  -1.8933547373824970E-06  -4.2076432231276715E-06  -1.6125516498197465E-05   8.8586103050788882E-06  -4.1296829458899859E-05  -1.2701055887590368E-05   6.8653996618854333E-07  -2.8132586962762394E-06   3.1761519943423449E-08  -8.8941999023209754E-05   1.6370076206104402E-05   1.9470849662054900E-06  -2.1790420361202938E-05   1.2860657726579549E-05  -4.3485559251377814E-05  -5.7706599388949020E-06  -8.0253569169244961E-06   1.9047636043326917E-05   1.0414327009127531E-05  -4.8349275521114686E-05   1.5642301565729640E-05  -1.8925781139407778E-05  -1.6319324803549607E-05  -7.2510816996092478E-05   1.7191359707562641E-06  -1.4933546532065017E-05  -1.5412388482063703E-06   3.5633012067588888E-05   9.5300258681508613E-05   2.7535744388430646E-05  -9.2580189534556206E-05  -3.1889566124180716E-05  -4.1906897325771130E-07  -4.1324051301889663E-05   6.5343358719652665E-06   2.3471231932161654E-05   2.6269355244705411E-06   6.2359369118670827E-06  -1.1706560842901149E-05  -1.5945794125605804E-05  -3.1409683445728319E-05  -9.4178432627653352E-06  -8.9166860455202376E-05   1.2806209588386401E-05  -1.0214779378152731E-05   5.8434398647826343E-06  -6.8928746021696443E-06   2.7085753846194118E-06   8.3688327707373095E-06   1.7228725628967539E-05   9.3705133626321266E-06   7.5428453805173439E-06  -4.9402168067898207E-05  -6.9283478979700262E-06  -8.6191782049013983E-05  -9.8681842335112034E-05   2.4047278491424957E-05   1.7038231586474104E-05  -6.9072286040202768E-06  -6.9152895134480991E-06   5.9732353698034697E-06   8.3210828325880605E-06  -2.8308476236324719E-05   1.1842806988332664E-05  -2.2150189806969607E-05  -1.0511351707186811E-04  -2.4051837911173686E-07  -5.5276274877043736E-06   2.7416802759342342E-06  -4.0398986909305325E-05  -3.0416108914628111E-05  -6.8502290931052748E-06   1.6215286968784954E-05  -5.3986068282518597E-05  -2.1461223682434319E-04  -1.0090156578533247E-04  -7.9126704471223663E-06  -3.9337634120007310E-05  -1.3282234310536162E-05  -1.8074077820014833E-07  -1.9740846637408284E-06  -1.1623190881522406E-05   3.0759666122339405E-05  -3.4432204211851725E-05  -5.2431460731977055E-06   2.2437285905518932E-06  -3.5120069457361801E-05   2.6956273798324661E-05  -1.1232450098525373E-05   1.7524667513761151E-05  -7.2751285356285678E-06   4.4419532958948739E-05  -9.3437336029400835E-06   9.1854819808613629E-06   1.4097816041287833E-05   1.6517667611807181E-05   9.5653241377738988E-06   5.6862121923293409E-06  -4.9976777537790930E-06  -1.6661761511574985E-05   1.6810638503274684E-05   3.5652980959190320E-06   6.6948788149506146E-06  -3.3254345490253848E-05   4.3646893454698971E-06  -1.5034696145104017E-05  -1.4025910926657768E-05  -1.1807600259449301E-05   1.1993287283987628E-05   4.6777491449237340E-06  -2.6430377366505709E-05  -2.5596156913267407E-05   1.9176137292498958E-05  -8.8866740172264665E-05   1.1903329703289572E-05   5.6047456691940293E-06  -2.1234058154556112E-05  -6.2804053873941306E-06   2.2702055474798757E-06   2.8895332444555171E-05   3.5443626529309444E-05  -2.7324952849908904E-06   1.2956671149814745E-06  -1.3396006021652683E-05  -3.2920716284351476E-05  -1.9078650341160674E-05   1.7376648079349627E-05   2.8863629193355583E-06  -3.8556655773563376E-06  -6.0062826723801811E-05   4.2202351702931095E-05   1.6074673697758190E-05  -2.3519817224676100E-05  -2.1503527221993746E-06   3.0571007037695021E-05  -2.8518250772747119E-05  -2.9405909876407307E-06  -4.5181741963219840E-05  -5.4695532688596958E-05   3.6280344742977050E-05  -2.3891998441628724E-06   2.4800980345715807E-05  -1.4430027924509406E-05   1.7162769920158440E-05   1.9950295134790604E-06   6.6201383205971816E-06  -4.4125572379787345E-07  -6.6987062911910220E-06  -5.2403250261884042E-06  -1.2663347170230332E-05   1.1301375164149471E-05  -5.5626547274691068E-08  -4.9901103630573261E-05   1.8495053263581268E-05   1.2127854521084752E-05   4.9613133768262727E-06   1.1304605348581956E-06   9.2042673906105623E-06   3.9693600035700179E-06   1.2812319641312315E-05  -1.8011185009967272E-06   2.5779827061968968E-05  -4.9267785397467685E-05  -1.2565339000114101E-06   5.4496210687335171E-06   2.9225696430165960E-05   4.3449883959393327E-06   8.2575344590309505E-06   5.7449111571463169E-06  -2.6050952210913329E-05  -1.2630590448764222E-05  -4.6315363854586969E-05   2.0569054498097295E-06  -7.9930939043963169E-07   4.0252050343181765E-05   5.8223622490321450E-05  -2.3146779762333362E-05  -6.6389576237965595E-06  -7.4947700231294368E-06  -2.0266661189210057E-04   7.5408423506481263E-06   1.2810803482567266E-05  -3.0014296104646588E-05  -3.4355756285064392E-05  -5.3922614488986071E-04  -1.3841041349027546E-05   3.0127504574696130E-05   4.9742657464159567E-06  -9.7900588191005787E-06  -1.0738477537207119E-05  -5.7270120547425278E-05   5.6678783782493475E-06  -5.7057338748411855E-05  -1.3696078075986943E-04  -3.4980684025937922E-05  -9.3491475597487350E-06  -8.5299488109357801E-06  -2.9975658682440595E-05
  0.0000000000000000E+00   0.0000000000000000E+00   0.0000000000000000E+00   0.0000000000000000E+00   0.0000000000000000E+00   0.0000000000000000E+00   0.0000000000000000E+00   0.0000000000000000E+00   0.0000000000000000E+00   0.0000000000000000E+00   0.0000000000000000E+00   0.0000000000000000E+00   0.0000000000000000E+00   0.0000000000000000E+00   0.0000000000000000E+00   0.0000000000000000E+00   0.0000000000000000E+00   0.0000000000000000E+00   0.0000000000000000E+00   0.0000000000000000E+00   0.0000000000000000E+00   0.0000000000000000E+00   0.0000000000000000E+00   0.0000000000000000E+00   0.0000000000000000E+00   0.0000000000000000E+00   0.0000000000000000E+00   0.0000000000000000E+00   0.0000000000000000E+00   0.0000000000000000E+00   0.0000000000000000E+00   0.0000000000000000E+00   0.0000000000000000E+00   0.0000000000000000E+00   0.0000000000000000E+00   0.0000000000000000E+00   0.0000000000000000E+00   0.0000000000000000E+00   0.0000000000000000E+00   0.0000000000000000E+00   0.0000000000000000E+00   0.0000000000000000E+00   0.0000000000000000E+00   0.0000000000000000E+00   0.0000000000000000E+00   0.0000000000000000E+00   0.0000000000000000E+00   0.0000000000000000E+00   0.0000000000000000E+00   0.0000000000000000E+00   0.0000000000000000E+00   0.0000000000000000E+00   0.0000000000000000E+00   0.0000000000000000E+00   0.0000000000000000E+00   0.0000000000000000E+00   0.0000000000000000E+00   0.0000000000000000E+00   0.0000000000000000E+00   0.0000000000000000E+00   0.0000000000000000E+00   0.0000000000000000E+00   0.0000000000000000E+00   0.0000000000000000E+00   0.0000000000000000E+00   0.0000000000000000E+00   0.0000000000000000E+00   0.0000000000000000E+00   0.0000000000000000E+00   0.0000000000000000E+00   0.0000000000000000E+00   0.0000000000000000E+00   0.0000000000000000E+00   0.0000000000000000E+00   0.0000000000000000E+00   0.0000000000000000E+00   0.0000000000000000E+00   0.0000000000000000E+00   0.0000000000000000E+00   0.0000000000000000E+00   0.0000000000000000E+00   0.0000000000000000E+00   0.0000000000000000E+00   0.0000000000000000E+00   0.0000000000000000E+00   0.0000000000000000E+00   0.0000000000000000E+00   0.0000000000000000E+00   0.0000000000000000E+00   0.0000000000000000E+00   0.0000000000000000E+00   0.0000000000000000E+00   0.0000000000000000E+00   0.0000000000000000E+00   0.0000000000000000E+00   0.0000000000000000E+00   0.0000000000000000E+00   0.0000000000000000E+00   0.0000000000000000E+00   0.0000000000000000E+00   0.0000000000000000E+00   0.0000000000000000E+00   0.0000000000000000E+00   0.0000000000000000E+00   0.0000000000000000E+00   0.0000000000000000E+00   0.0000000000000000E+00   0.0000000000000000E+00   0.0000000000000000E+00   0.0000000000000000E+00   0.0000000000000000E+00   0.0000000000000000E+00   0.0000000000000000E+00   0.0000000000000000E+00   0.0000000000000000E+00   0.0000000000000000E+00   0.0000000000000000E+00   0.0000000000000000E+00   0.0000000000000000E+00   0.0000000000000000E+00   0.0000000000000000E+00   0.0000000000000000E+00   0.0000000000000000E+00   0.0000000000000000E+00   0.0000000000000000E+00   0.0000000000000000E+00   0.0000000000000000E+00   0.0000000000000000E+00   0.0000000000000000E+00   0.0000000000000000E+00   0.0000000000000000E+00   0.0000000000000000E+00   0.0000000000000000E+00   0.0000000000000000E+00   0.0000000000000000E+00   0.0000000000000000E+00   0.0000000000000000E+00   0.0000000000000000E+00   0.0000000000000000E+00   0.0000000000000000E+00   0.0000000000000000E+00   0.0000000000000000E+00   0.0000000000000000E+00   0.0000000000000000E+00   0.0000000000000000E+00   0.0000000000000000E+00   0.0000000000000000E+00   0.0000000000000000E+00   0.0000000000000000E+00   0.0000000000000000E+00   0.0000000000000000E+00   0.0000000000000000E+00   0.0000000000000000E+00   0.0000000000000000E+00   0.0000000000000000E+00   0.0000000000000000E+00   0.0000000000000000E+00   0.0000000000000000E+00   0.0000000000000000E+00   0.0000000000000000E+00   0.0000000000000000E+00   0.0000000000000000E+00   0.0000000000000000E+00   0.0000000000000000E+00   0.0000000000000000E+00   0.0000000000000000E+00   0.0000000000000000E+00   0.0000000000000000E+00   0.0000000000000000E+00   0.0000000000000000E+00   0.0000000000000000E+00   0.0000000000000000E+00   0.0000000000000000E+00   0.0000000000000000E+00   0.0000000000000000E+00   0.0000000000000000E+00   0.0000000000000000E+00   0.0000000000000000E+00   0.0000000000000000E+00   0.0000000000000000E+00   0.0000000000000000E+00   0.0000000000000000E+00   0.0000000000000000E+00   0.0000000000000000E+00   0.0000000000000000E+00   0.0000000000000000E+00   0.0000000000000000E+00   0.0000000000000000E+00   0.0000000000000000E+00   0.0000000000000000E+00   0.0000000000000000E+00   0.0000000000000000E+00   0.0000000000000000E+00   0.0000000000000000E+00   0.0000000000000000E+00   0.0000000000000000E+00   0.0000000000000000E+00   0.0000000000000000E+00   0.0000000000000000E+00   0.0000000000000000E+00   0.0000000000000000E+00   0.0000000000000000E+00   0.0000000000000000E+00   0.0000000000000000E+00   0.0000000000000000E+00   0.0000000000000000E+00   0.0000000000000000E+00   0.0000000000000000E+00   0.0000000000000000E+00   0.0000000000000000E+00   0.0000000000000000E+00   0.0000000000000000E+00   0.0000000000000000E+00   0.0000000000000000E+00   0.0000000000000000E+00   0.0000000000000000E+00   0.0000000000000000E+00   0.0000000000000000E+00   0.0000000000000000E+00   0.0000000000000000E+00   0.0000000000000000E+00   0.0000000000000000E+00   0.0000000000000000E+00   0.0000000000000000E+00   0.0000000000000000E+00   0.0000000000000000E+00   0.0000000000000000E+00   0.0000000000000000E+00   0.0000000000000000E+00   0.0000000000000000E+00   0.0000000000000000E+00   0.0000000000000000E+00   0.0000000000000000E+00   0.0000000000000000E+00   0.0000000000000000E+00   0.0000000000000000E+00   0.0000000000000000E+00   0.0000000000000000E+00   0.0000000000000000E+00   0.0000000000000000E+00   0.0000000000000000E+00   0.0000000000000000E+00   0.0000000000000000E+00   0.0000000000000000E+00   0.0000000000000000E+00   0.0000000000000000E+00   0.0000000000000000E+00   0.0000000000000000E+00   0.0000000000000000E+00   0.0000000000000000E+00   0.0000000000000000E+00   0.0000000000000000E+00   0.0000000000000000E+00   0.0000000000000000E+00   0.0000000000000000E+00   0.0000000000000000E+00   0.0000000000000000E+00   0.0000000000000000E+00   0.0000000000000000E+00   0.0000000000000000E+00   0.0000000000000000E+00   0.0000000000000000E+00   0.0000000000000000E+00   0.0000000000000000E+00   0.0000000000000000E+00   0.0000000000000000E+00   0.0000000000000000E+00   0.0000000000000000E+00   0.0000000000000000E+00   0.0000000000000000E+00   0.0000000000000000E+00   0.0000000000000000E+00   0.0000000000000000E+00   0.0000000000000000E+00  -1.6642633310733326E-08  -2.2517038177352690E-08   1.6614239287794383E-09  -4.2969915796498111E-08   7.6273494702641126E-09   4.9085479329804505E-09   1.0122317220698080E-08   4.8731152522041133E-09   9.4483215435641183E-09   1.6079143917571341E-09   4.0074819145759916E-09   6.2649103303234475E-09   1.2156364643430422E-08  -5.9849456962549435E-10   1.9241345578207531E-09  -1.6304941689372703E-08  -7.7184201442664211E-10  -2.5161140013774874E-10   7.4398138189606342E-09  -1.0477038018803857E-07   1.3854323813208771E-08   4.3804410114718726E-08  -1.2194396221023565E-08   1.4671958667354302E-08   9.5889305103173858E-10  -1.0789198928381702E-09   5.6106753162225409E-08   3.8733445747349001E-08   2.0438335264836916E-08   6.3653288292234171E-10   6.0260739786095991E-09   1.2656076624189290E-08   1.9716384203163577E-09   6.2969783326687048E-09   2.2771134968214267E-09  -1.9787265416220223E-09  -8.9535183866237745E-12   4.7376491075469949E-08  -3.2886906725999005E-08  -6.5428232944809127E-08   7.0393897489954110E-09  -1.0412158281808186E-08   1.7519855159411373E-08   7.7467717690460265E-08  -3.3556745233864589E-07   2.7154649897651833E-08   5.2737036952662776E-08   2.4910795200575607E-08  -8.6329927299860919E-08   3.4154095966532998E-09   2.5505575763741091E-08  -8.8572305547250757E-08  -1.1165492219245382E-07  -1.1371704224105002E-08   5.6843427894801015E-08   2.0845406680677188E-08   7.1800507354688900E-08   2.8279241736968489E-08  -3.6548750426221638E-07   4.6350197565040967E-09   4.4255868892337491E-08   1.1156156960436366E-08  -8.2069384498655034E-09  -4.4546667204283747E-09   5.4854608884659929E-08   9.0478834881599752E-09   8.0382210670440797E-08   2.9343031408801182E-08  -3.1075141664815840E-07   5.1359411994752693E-08  -3.3444216075429853E-08  -3.5593038204368019E-08  -5.8567320025528422E-08   1.2800499698384565E-08  -2.4807306620288491E-09  -7.5070463992952407E-08  -2.5693612069607907E-08  -3.5032046817322036E-08  -2.9705337133013983E-08   1.2927866017512825E-08   3.0171100730698846E-08   1.1735040259430869E-08  -2.6765158083386631E-09   1.5767605399439422E-08  -2.7311572112455693E-08   1.2148532070324758E-08   1.5237130559158346E-08   1.9467778597892187E-08   1.6411347085645426E-08   4.9698019581822751E-09   9.9783368229835855E-09   9.6006529481424274E-09   1.5148959309472059E-08  -3.3866099489238993E-08  -9.5589854756651935E-09   2.0454671721723702E-09   3.5756960450932704E-09  -7.3415446507907295E-08   4.0018000268715221E-05   9.8865283887900736E-06   9.6639102054966963E-06   1.0532608092559736E-04   1.6349648050352459E-04  -7.5345208981906108E-07  -1.1183538159869253E-06   3.2671748757421007E-06   3.5724030861317859E-06   1.7215531954288853E-05   7.8684883530370235E-06   1.2975450213519775E-05   3.4047124466128743E-05  -1.5581209638956377E-06   4.4014365620882124E-05   1.0011801107757633E-05   1.7732703234786466E-05   5.6900037019020269E-06  -6.6237632343004098E-06   1.7098642510969770E-05  -2.0759084913432829E-06   1.6909157122843057E-05   4.0856112581019695E-06  -1.6999998611052005E-05   9.3167571526942137E-06  -3.1185958986461293E-05  -3.4662713813624437E-04  -1.4112642419118259E-05  -1.5598519428031063E-05   9.4950382446683251E-06  -2.0808214448360678E-05   8.2192102991803123E-06  -4.2700751617406010E-05   4.0585216205528807E-06  -3.9638060460372070E-06   3.6500576290096256E-06   8.6773854406732343E-06   1.3498109363726976E-05   1.0967205843137204E-06   9.6961216885862774E-06   1.4368652937614848E-05  -3.7189976628568936E-05   2.0256118314998824E-05   4.0906369160890324E-06  -1.2185375831552238E-05   3.1303632569611290E-05  -2.5197960404653457E-04  -8.3150685652837840E-07   3.7030516525105785E-05   1.1995123981375007E-04  -7.8629519352391044E-06   3.4836370251658458E-05   1.1912939812686758E-05  -5.4879919997417833E-06   5.9697451258638070E-05   1.5541145760738226E-05  -6.4806684414968536E-05  -4.4825025442954674E-05   3.4720892394148472E-05  -6.1171435508745184E-05  -3.8969387920498496E-06   1.1201710050911866E-05   6.5329924734916148E-05  -1.4311072002173562E-05  -1.0443856156829229E-07   1.7344847889298992E-05   9.6051729538650514E-06   5.3597929185326879E-06  -6.6729638202100887E-06   1.5488339370857535E-05   8.5136593124551148E-05  -6.3996055395004300E-05   2.6034241830019980E-05   6.2022858647233961E-06  -2.1238268243439843E-07  -1.1418135352862437E-05   5.3069676007363990E-06   6.0826802318802605E-05   1.3754660916685444E-06  -6.3482751744596880E-07  -3.5008069297286799E-07   6.5045453446917323E-07   1.0298594619255634E-05  -1.7023618267922745E-05   1.3332223030796248E-05   4.6821372343695484E-06   2.5983051573995519E-06   6.5396594344004122E-06  -1.6456528482781924E-04   2.4922862102529856E-05   6.6958915799344914E-06   1.5716195599140041E-06   1.5416495914208776E-05  -2.8821362913509179E-04   5.0713862518258212E-06  -9.7990453699958501E-06   2.4396247379352793E-05   1.5620250570216048E-05  -1.8062192823037590E-06   2.3955188674061953E-05  -5.6448464399278682E-05  -4.6010116959630047E-06  -9.5580494856955587E-05   6.5076686394109743E-06  -5.7369619798142423E-06   1.7445053164132043E-07   5.4527152873944015E-05   1.3649347304011281E-04   3.9397323042821946E-05  -4.4123466425383150E-05  -2.4779091659331842E-05   3.9438171762712567E-07  -2.5376328385844981E-05   1.4945205450114180E-05   1.7530991499949973E-05   2.8108934509899861E-06   8.7166572061605889E-06   5.7248665390326149E-06  -2.3454749454472843E-05  -1.9705290097008090E-04  -5.3066049305963815E-06  -2.6662851326070849E-04   1.5442006891612392E-05  -7.4369270301479384E-06   8.9952141797869933E-06  -7.9192953995921197E-06   3.2798648657400248E-06   1.2404124386353023E-05   1.9314523693171255E-05   1.3119428993500827E-05   8.3775325570865846E-06  -9.8940835621375275E-05  -4.2455763229854791E-05   5.0116661570642723E-05  -5.1400171383836238E-04   8.0253943032885443E-05   2.3011520311652372E-05   5.4444956864537352E-06  -8.2786442755225905E-05   8.3337543700603232E-06   9.7467685498806302E-06  -6.0106714360691691E-05   1.8596019004048165E-05  -8.8568698814195431E-05  -3.7806064948323851E-04   1.7293907041724636E-06   2.7449632914382531E-06   1.6983369666706842E-05  -1.5956072563512512E-04  -3.3940557369969389E-05   1.1313808278643973E-05   2.5201281324016642E-05  -1.8504192903357427E-04   5.1416248474680078E-05  -8.6529169932467130E-05   6.0382895214993325E-06  -2.5544714478063103E-06  -1.1568362585250669E-05   5.6314326300305982E-06  -4.5387280350762402E-07   1.4671359066428814E-06   3.9126689572710989E-05  -1.0706638687168014E-04  -7.3034930110398357E-06   3.2205722179504705E-06  -9.3148877234530727E-05   3.3379891370416382E-05  -5.9282279276988712E-06   2.6255559003649663E-05   1.3718555349729702E-05   5.5812072350984342E-05   1.3515139996187101E-05   1.2102521301655260E-05   1.7528314088664449E-05   2.0767271082918787E-05   1.2590081500633976E-05   8.1922745968601536E-06   3.9829667462394762E-07  -5.9077148041898724E-05   2.6828245475079277E-06   4.3848424949673592E-06   1.6116855551672367E-05  -5.7312309794266006E-06   5.4078054845768634E-06   2.5119286137366408E-06   8.2737270109921725E-06   1.5210660908046954E-06   1.8714234891161396E-05   5.4517178273234601E-06   3.8129937236721494E-07  -5.9596686824773933E-06   2.8305772704510763E-05  -1.9059374008832895E-05   2.0835351833863475E-05   7.8221929290055543E-06   7.7028826020741744E-07   8.2045429253836135E-07   3.0096502215630396E-06   3.4723849429529935E-05   5.3112983980929969E-05   3.4550771607026226E-06   8.6656541791741921E-06  -2.9512491612454163E-05  -3.1068729877534125E-05  -5.9163301502882960E-07   2.1112518910730744E-05   3.5007363837755626E-06  -7.7307162446160272E-07  -1.0354660658370120E-04   5.8072260387255007E-05   2.3207829532228210E-05  -4.6217948102248415E-06   1.0858934421576506E-05   5.2517763997657394E-05  -1.4148469206754888E-06   1.0135608615849886E-06  -3.4511006084035282E-05   2.9123820190654298E-05   2.6573333969691103E-05   2.6658379590178383E-07   3.2744873255340344E-05  -1.4704738448337259E-05   1.9844584787754088E-05   1.8234194970192381E-06   1.0774594422649729E-05   6.6709579017580630E-06  -1.0150257849150132E-05   3.2589640133640440E-06  -2.8453449176700483E-05   1.6950947296658801E-05   1.3655982812099159E-05  -2.4026820330635387E-05  -4.3734497867835304E-06   1.5647207086655008E-05   4.1922550957537695E-06   1.2700885244180277E-06   1.2685847785734064E-05   5.7838376680453182E-06   1.8020188551941127E-05  -8.4664750155857341E-06   3.1609915189410382E-05  -7.4043417123278174E-05   4.9678369941752192E-06   7.2751502305030540E-06   4.3246089968551644E-05   1.6354415989063762E-05   1.8302851735879673E-05   7.4912464364572604E-06  -1.7514785725732370E-05  -2.4305231068809454E-05  -1.3777406118872166E-05   2.8505498013731284E-06   8.2484154039215671E-07   5.6700456206515249E-05   7.2051920863001661E-05  -1.1362169339724113E-05  -4.8003229403795015E-07  -8.7522625568126993E-07  -4.7778044787999151E-05   9.0122068674909186E-06   1.7239195397108658E-05  -4.2145765714197718E-06   2.7604632898344283E-05  -4.0771565621320377E-05   1.7424906385037948E-05   2.0561700582906946E-05   7.1300461232506032E-06  -2.6791202292308435E-06   4.8043234836914245E-05  -9.2206151598748126E-05   6.0699985493695309E-06  -8.4835145963959601E-06  -2.4531479341898225E-05   5.1896951587422982E-06  -1.0396385704930580E-07  -6.5330076795692974E-07  -4.3794563964671717E-06
  0.0000000000000000E+00   0.0000000000000000E+00   0.0000000000000000E+00   0.0000000000000000E+00   0.0000000000000000E+00   0.0000000000000000E+00   0.0000000000000000E+00   0.0000000000000000E+00   0.0000000000000000E+00   0.0000000000000000E+00   0.0000000000000000E+00   0.0000000000000000E+00   0.0000000000000000E+00   0.0000000000000000E+00   0.0000000000000000E+00   0.0000000000000000E+00   0.0000000000000000E+00   0.0000000000000000E+00   0.0000000000000000E+00   0.0000000000000000E+00   0.0000000000000000E+00   0.0000000000000000E+00   0.0000000000000000E+00   0.0000000000000000E+00   0.0000000000000000E+00   0.0000000000000000E+00   0.0000000000000000E+00   0.0000000000000000E+00   0.0000000000000000E+00   0.0000000000000000E+00   0.0000000000000000E+00   0.0000000000000000E+00   0.0000000000000000E+00   0.0000000000000000E+00   0.0000000000000000E+00   0.0000000000000000E+00   0.0000000000000000E+00   0.0000000000000000E+00   0.0000000000000000E+00   0.0000000000000000E+00   0.0000000000000000E+00   0.0000000000000000E+00   0.0000000000000000E+00   0.0000000000000000E+00   0.0000000000000000E+00   0.0000000000000000E+00   0.0000000000000000E+00   0.0000000000000000E+00   0.0000000000000000E+00   0.0000000000000000E+00   0.0000000000000000E+00   0.0000000000000000E+00   0.0000000000000000E+00   0.0000000000000000E+00   0.0000000000000000E+00   0.0000000000000000E+00   0.0000000000000000E+00   0.0000000000000000E+00   0.0000000000000000E+00   0.0000000000000000E+00   0.0000000000000000E+00   0.0000000000000000E+00   0.0000000000000000E+00   0.0000000000000000E+00   0.0000000000000000E+00   0.0000000000000000E+00   0.0000000000000000E+00   0.0000000000000000E+00   0.0000000000000000E+00   0.0000000000000000E+00   0.0000000000000000E+00   0.0000000000000000E+00   0.0000000000000000E+00   0.0000000000000000E+00   0.0000000000000000E+00   0.0000000000000000E+00   0.0000000000000000E+00   0.0000000000000000E+00   0.0000000000000000E+00   0.0000000000000000E+00   0.0000000000000000E+00   0.0000000000000000E+00   0.0000000000000000E+00   0.0000000000000000E+00   0.0000000000000000E+00   0.0000000000000000E+00   0.0000000000000000E+00   0.0000000000000000E+00   0.0000000000000000E+00   0.0000000000000000E+00   0.0000000000000000E+00   0.0000000000000000E+00   0.0000000000000000E+00   0.0000000000000000E+00   0.0000000000000000E+00   0.0000000000000000E+00   0.0000000000000000E+00   0.0000000000000000E+00   0.0000000000000000E+00   0.0000000000000000E+00   0.0000000000000000E+00   0.0000000000000000E+00   0.0000000000000000E+00   0.0000000000000000E+00   0.0000000000000000E+00   0.0000000000000000E+00   0.0000000000000000E+00   0.0000000000000000E+00   0.0000000000000000E+00   0.0000000000000000E+00   0.0000000000000000E+00   0.0000000000000000E+00   0.0000000000000000E+00   0.0000000000000000E+00   0.0000000000000000E+00   0.0000000000000000E+00   0.0000000000000000E+00   0.0000000000000000E+00   0.0000000000000000E+00   0.0000000000000000E+00   0.0000000000000000E+00   0.0000000000000000E+00   0.0000000000000000E+00   0.0000000000000000E+00   0.0000000000000000E+00   0.0000000000000000E+00   0.0000000000000000E+00   0.0000000000000000E+00   0.0000000000000000E+00   0.0000000000000000E+00   0.0000000000000000E+00   0.0000000000000000E+00   0.0000000000000000E+00   0.0000000000000000E+00   0.0000000000000000E+00   0.0000000000000000E+00   0.0000000000000000E+00   0.0000000000000000E+00   0.0000000000000000E+00   0.0000000000000000E+00   0.0000000000000000E+00   0.0000000000000000E+00   0.0000000000000000E+00   0.0000000000000000E+00   0.0000000000000000E+00   0.0000000000000000E+00   0.0000000000000000E+00   0.0000000000000000E+00   0.0000000000000000E+00   0.0000000000000000E+00   0.0000000000000000E+00   0.0000000000000000E+00   0.0000000000000000E+00   0.0000000000000000E+00   0.0000000000000000E+00   0.0000000000000000E+00   0.0000000000000000E+00   0.0000000000000000E+00   0.0000000000000000E+00   0.0000000000000000E+00   0.0000000000000000E+00   0.0000000000000000E+00   0.0000000000000000E+00   0.0000000000000000E+00   0.0000000000000000E+00   0.0000000000000000E+00   0.0000000000000000E+00   0.0000000000000000E+00   0.0000000000000000E+00   0.0000000000000000E+00   0.0000000000000000E+00   0.0000000000000000E+00   0.0000000000000000E+00   0.0000000000000000E+00   0.0000000000000000E+00   0.0000000000000000E+00   0.0000000000000000E+00   0.0000000000000000E+00   0.0000000000000000E+00   0.0000000000000000E+00   0.0000000000000000E+00   0.0000000000000000E+00   0.0000000000000000E+00   0.0000000000000000E+00   0.0000000000000000E+00   0.0000000000000000E+00   0.0000000000000000E+00   0.0000000000000000E+00   0.0000000000000000E+00   0.0000000000000000E+00   0.0000000000000000E+00   0.0000000000000000E+00   0.0000000000000000E+00   0.0000000000000000E+00   0.0000000000000000E+00   0.0000000000000000E+00   0.0000000000000000E+00   0.0000000000000000E+00   0.0000000000000000E+00   0.0000000000000000E+00   0.0000000000000000E+00   0.0000000000000000E+00   0.0000000000000000E+00   0.0000000000000000E+00   0.0000000000000000E+00   0.0000000000000000E+00   0.0000000000000000E+00   0.0000000000000000E+00   0.0000000000000000E+00   0.0000000000000000E+00   0.0000000000000000E+00   0.0000000000000000E+00   0.0000000000000000E+00   0.0000000000000000E+00   0.0000000000000000E+00   0.0000000000000000E+00   0.0000000000000000E+00   0.0000000000000000E+00   0.0000000000000000E+00   0.0000000000000000E+00   0.0000000000000000E+00   0.0000000000000000E+00   0.0000000000000000E+00   0.0000000000000000E+00   0.0000000000000000E+00   0.0000000000000000E+00   0.0000000000000000E+00   0.0000000000000000E+00   0.0000000000000000E+00   0.0000000000000000E+00   0.0000000000000000E+00   0.0000000000000000E+00   0.0000000000000000E+00   0.0000000000000000E+00   0.0000000000000000E+00   0.0000000000000000E+00   0.0000000000000000E+00   0.0000000000000000E+00   0.0000000000000000E+00   0.0000000000000000E+00   0.0000000000000000E+00   0.0000000000000000E+00   0.0000000000000000E+00   0.0000000000000000E+00   0.0000000000000000E+00   0.0000000000000000E+00   0.0000000000000000E+00   0.0000000000000000E+00   0.0000000000000000E+00   0.0000000000000000E+00   0.0000000000000000E+00   0.0000000000000000E+00   0.0000000000000000E+00   0.0000000000000000E+00   0.0000000000000000E+00   0.0000000000000000E+00   0.0000000000000000E+00   0.0000000000000000E+00   0.0000000000000000E+00   0.0000000000000000E+00   0.0000000000000000E+00   0.0000000000000000E+00   0.0000000000000000E+00   0.0000000000000000E+00   0.0000000000000000E+00   0.0000000000000000E+00   0.0000000000000000E+00   0.0000000000000000E+00   0.0000000000000000E+00   0.0000000000000000E+00   0.0000000000000000E+00   0.0000000000000000E+00   0.0000000000000000E+00   0.0000000000000000E+00  -8.9481909736099300E-08  -1.5427180390596356E-07   9.0204496535489085E-09  -2.7997578766698250E-07   4.4033087936051067E-08   2.2268640238111854E-08   5.9040273061506724E-08   2.8020515428306062E-08   5.4848410345677349E-08   4.2865625328639446E-09   2.3041555701477303E-08   3.5602051585579774E-08   6.4013269824076636E-08  -6.6553395839738146E-09   1.1167301109391804E-08  -1.2942426005752039E-07  -6.2116362117408861E-09  -2.0636939912614456E-09   4.1548723601843304E-08  -5.5013200669842884E-07   9.2941828596607297E-08   2.6232379077107232E-07  -6.1808787115848911E-08   8.5200044181752647E-08   4.9921097505666026E-09  -1.4755090506374270E-08   3.2890105385382091E-07   2.2230180797567562E-07   1.1576967189284579E-07  -2.9913896626809648E-09   1.5787186920691549E-08   7.3179335097799834E-08  -2.3637219520905081E-08   3.6437403699502787E-08   8.5957663672759422E-09  -1.8786132654309128E-08  -9.5097105144651741E-10   2.8460985386809172E-07  -1.7748236025202347E-07  -4.0961618200751266E-07   3.8475530958263159E-08   4.0901930776338011E-08   9.9365884764630228E-08   4.5113748958747172E-07  -1.8928693050211807E-06   1.5060729658024812E-07   3.0282641729056850E-07   1.4359467837152295E-07  -4.5551645958112253E-07  -1.8530644799822881E-09   1.4664552990280153E-07  -3.5821290873616601E-07  -5.5086907173475166E-07  -6.2995122704905790E-08   2.9966639193090167E-07   1.1010682853223595E-07   4.1320478790716686E-07   1.6235566160528838E-07  -1.7923204002695965E-06   4.7280980950916253E-09   2.5523167114962209E-07   6.4687678303384530E-08  -4.6471152768746518E-08  -4.7452251720840474E-08   3.1708975372750547E-07   5.0454609085222720E-08   4.6745706042862054E-07   1.6795904228961393E-07  -1.6770875306311665E-06   2.3207791102905949E-07  -1.8437910565217399E-07  -2.6513025335281385E-07  -3.0563541537266572E-07   6.9534206709079257E-08  -2.3860450675754552E-08  -4.1028663235839427E-07  -1.4905809587233190E-07  -2.3612287161402290E-07  -1.7681672396874715E-07   6.8186380623418328E-08   1.7471883882231408E-07  -1.7245770580287604E-07  -2.1399713112794750E-08   9.1038810116773310E-08  -2.1477619670340635E-07   6.6824042708720894E-08   8.7657286425367870E-08   1.3027768285417305E-07   9.0486703412974146E-08   2.6859893297934425E-08   5.7262309117138373E-08   5.5960677257512403E-08   8.7527384316472397E-08  -2.6768438023693855E-07  -7.5344990915225460E-08   1.2957307972103404E-08   1.9299701792756586E-08  -6.0027921829709024E-07   2.2623694308180950E-04   5.6997082367738704E-05   5.6889885721677402E-05   6.0147240467831552E-04   9.7397155682686198E-04  -3.5067684764692783E-06  -1.1212559709704815E-05   1.0202675277191394E-05   2.1242807935736875E-05   9.6821563163871399E-05   3.8560024964058026E-05   6.5845733697653621E-05   2.0227982662602626E-04  -1.2164246837906008E-05   2.6501399510096640E-04   5.7186569212799065E-05   1.0564737444753071E-04   5.2456729007858441E-05  -4.6402384609513915E-05   9.2220617516450241E-05  -2.4018287716764370E-05   9.5830489698661310E-05   2.0393429288481539E-05  -1.4467076461692008E-04   5.4841633647098481E-05  -2.5090825903397297E-04  -1.4810300480006897E-03  -1.1388189752576495E-04  -6.5050940295748161E-05   5.1990754866434594E-05  -1.6107417452214065E-04   4.3747074919213818E-05  -1.8343167848562664E-04   1.3060199987062287E-05  -3.1707292027829707E-05   2.0998202639550147E-05   5.1598036173338613E-05   8.2958174636798188E-05   3.4938746860802369E-06   5.2107531020546695E-05   8.2416019857202449E-05  -1.8754445750629361E-04   1.1480537868465594E-04   2.2952323873125645E-05  -6.9960741873276083E-05   1.8106397773964063E-04  -1.4815737425419547E-03  -2.2482242908471609E-05   2.1312790933002051E-04   6.8002892622909500E-04  -4.8119156912250721E-05   2.0602429918842565E-04   4.8317943966804786E-05  -3.2604727740030152E-05   3.4699070377895903E-04   8.8958775131549480E-05  -4.4310693868237957E-04  -9.5012830037270258E-05   1.9616206232282366E-04  -3.3867653447681735E-04  -1.8098668436533668E-05   6.7242270243189661E-05   3.7688732261218280E-04  -7.8351082424028915E-05  -3.0734792637128097E-06   9.4172353604476326E-05   5.6191057827192712E-05   3.2393223258019317E-05  -5.5375563017167329E-05   1.5228260809770587E-04   4.8384437004612703E-04  -3.7187772274574536E-04   1.4672333980891961E-04   3.7111026848722597E-05  -1.7715877294085803E-06  -6.8885901299813038E-05   3.1016084539710602E-05   3.4047680849606132E-04   6.6524047338470475E-06  -4.3826326644869949E-06  -3.1215664940647926E-06  -6.8852638201936607E-07   6.1100398652177886E-05  -1.3773838212147312E-04   5.8038670298820337E-05   2.5445468687317883E-05   1.3729871865227770E-05   3.7681480603595746E-05  -8.0503943416365751E-04   1.4025072595808070E-04   4.1132703928313966E-05  -1.2089771283653925E-05   9.1519007326550488E-05  -1.4535317093486767E-03   2.4789835776482370E-05  -4.9238284100749320E-05   1.4063238383709868E-04   8.6823410161422477E-05  -7.0133278868094918E-05   1.4139314431889282E-04  -2.5118014750764292E-04  -4.1326325870631183E-05  -5.2977580030555589E-04   3.4922861579604477E-05  -4.0261810487451295E-05   1.3945308767955857E-07   3.1387719235530009E-04   8.1734604303020423E-04   2.2652090740730294E-04  -4.1701370937704933E-04  -1.7800935631079510E-04   1.7376758870553595E-06  -2.0488904897772393E-04   7.8276687586036333E-05   1.1614084137959407E-04   1.8649371459154245E-05   4.9959563772464036E-05   2.7504553305445355E-05  -1.2938025480178895E-04  -7.9001666553623945E-04  -4.9047019127376129E-05  -1.4859419539355642E-03   1.0302325750212881E-04  -5.2777093486896487E-05   4.9407601578028016E-05  -4.4901469911546912E-05   1.9327586498784546E-05   7.0289657323127248E-05   1.2634233931104740E-04   7.5075765558541618E-05   5.6696381195286037E-05  -5.1814694599745250E-04  -1.4218574019768946E-04   2.0056638921893421E-04  -2.3677818404240244E-03   5.8822311027130795E-04   1.3138080965964362E-04   2.3501895585183383E-05  -3.5390191834587352E-04   4.7964577849882734E-05   5.8727837015608545E-05  -3.8649466629523939E-04   1.0548325544476960E-04  -3.8645500824953637E-04  -1.9737085875829851E-03   9.2846860749060384E-06   1.0171251126106451E-05   9.3183231935997703E-05  -8.4631608482024605E-04  -1.9255674920166238E-04   5.0060855887187050E-05   1.5329823435219865E-04  -9.4888015100611010E-04   1.9954379791035725E-04  -5.6865146867849541E-04   2.1304672324074538E-05  -3.4659676171353705E-05  -4.5366478726921466E-05   3.1793051207197261E-05  -3.4647603207915543E-06   4.5774823928801378E-06   2.2895867183268966E-04  -5.9888600829231169E-04  -3.8023500638188408E-05   1.9766815766180227E-05  -4.3978051003813713E-04   1.9832279890306934E-04  -5.6768672865494072E-05   1.5192626149015598E-04   7.7712041368386138E-05   3.2955872459114385E-04   6.9936779754111095E-05   7.0275771735518047E-05   1.0332390584746977E-04   1.2421754969135120E-04   7.4451045932147269E-05   4.6270219455820103E-05  -4.7885701842764970E-07  -2.5678091075746821E-04   3.6031544319848805E-05   2.5473888277082824E-05   9.3953298050041217E-05  -5.9082488099248419E-05   3.1839203147033285E-05   1.2370456130175733E-05   4.3641099456926355E-05   6.6732089286213115E-06   9.9585304006198473E-05   3.2393738980856677E-05  -1.3991018317646328E-05  -4.6170266256733404E-05   1.6133741062778934E-04  -1.4803203531502392E-04   1.1808303159798561E-04   4.4747277579769307E-05  -2.1050886943532604E-06  -1.4335871310285619E-06   1.7409720638471679E-05   2.0657332722724445E-04   2.9713215898407122E-04   2.2540520983126785E-05   5.1965570307465439E-05  -1.8974060616452803E-04  -2.2725106044349167E-04  -9.8931912887046113E-06   1.2384984915899308E-04   2.0683152566414646E-05  -6.2563066233765143E-06  -5.1222209957748580E-04   3.3530687060118387E-04   1.3150646304681772E-04  -4.0847474690082005E-05   6.6635534767043569E-05   2.9528883169047571E-04  -1.3462917745080114E-05   5.2307243204864382E-06  -2.3299104987314865E-04   1.4641321539723075E-04   2.1322871159301513E-04   1.1279881071223533E-06   1.9049246197253898E-04  -1.1222206983566614E-04   1.1514355512603267E-04   1.2217335521645840E-05   6.0747524573559707E-05   3.5673903842181331E-05  -5.4909604416330481E-05   1.6165283128677721E-05  -1.3390916037556378E-04   9.4658795012631981E-05   7.8326099697331915E-05  -1.8493499059801821E-04   3.7873080378686144E-05   9.3747728463013661E-05   2.7156159241786687E-05   8.0289180806158351E-06   7.2454491730694880E-05   3.2619548410543791E-05   1.0225220589615036E-04  -3.2191792283755574E-05   1.8799731584087152E-04  -4.0972816060317550E-04   2.8103183530920176E-05   4.1725291691575080E-05   2.4312685010305151E-04   8.8482530421236363E-05   9.0567349403799786E-05   4.3729033608260910E-05  -1.0063521856484118E-04  -1.2049560634335902E-04  -1.0929645628525528E-04   1.6386677050247320E-05   4.3830899058548745E-06   3.2350431078409899E-04   4.2692126848601670E-04  -8.7299787939396312E-05  -4.3660935197588266E-06  -9.6953778941199907E-06  -4.0048219393370277E-04   5.3407880918819470E-05   1.0008129253240050E-04  -4.6715296251082689E-05   1.6976098927930843E-04  -3.3939232226778098E-04   9.8810456308845009E-05   1.3542581695554932E-04   4.0574572902841705E-05  -2.0322086181733475E-05   2.9049208116699017E-04  -5.0891267119911271E-04   4.3545466572665036E-05  -6.9982516277574967E-05  -1.9884548007791173E-04  -2.1042546222246710E-05  -3.6614396748725451E-06  -7.3943984197730448E-06  -4.4883086236599490E-05
  0.0000000000000000E+00   0.0000000000000000E+00   0.0000000000000000E+00   0.0000000000000000E+00   0.0000000000000000E+00   0.0000000000000000E+00   0.0000000000000000E+00   0.0000000000000000E+00   0.0000000000000000E+00   0.0000000000000000E+00   0.0000000000000000E+00   0.0000000000000000E+00   0.0000000000000000E+00   0.0000000000000000E+00   0.0000000000000000E+00   0.0000000000000000E+00   0.0000000000000000E+00   0.0000000000000000E+00   0.0000000000000000E+00   0.0000000000000000E+00   0.0000000000000000E+00   0.0000000000000000E+00   0.0000000000000000E+00   0.0000000000000000E+00   0.0000000000000000E+00   0.0000000000000000E+00   0.0000000000000000E+00   0.0000000000000000E+00   0.0000000000000000E+00   0.0000000000000000E+00   0.0000000000000000E+00   0.0000000000000000E+00   0.0000000000000000E+00   0.0000000000000000E+00   0.0000000000000000E+00   0.0000000000000000E+00   0.0000000000000000E+00   0.0000000000000000E+00   0.0000000000000000E+00   0.0000000000000000E+00   0.0000000000000000E+00   0.0000000000000000E+00   0.0000000000000000E+00   0.0000000000000000E+00   0.0000000000000000E+00   0.0000000000000000E+00   0.0000000000000000E+00   0.0000000000000000E+00   0.0000000000000000E+00   0.0000000000000000E+00   0.0000000000000000E+00   0.0000000000000000E+00   0.0000000000000000E+00   0.0000000000000000E+00   0.0000000000000000E+00   0.0000000000000000E+00   0.0000000000000000E+00   0.0000000000000000E+00   0.0000000000000000E+00   0.0000000000000000E+00   0.0000000000000000E+00   0.0000000000000000E+00   0.0000000000000000E+00   0.0000000000000000E+00   0.0000000000000000E+00   0.0000000000000000E+00   0.0000000000000000E+00   0.0000000000000000E+00   0.0000000000000000E+00   0.0000000000000000E+00   0.0000000000000000E+00   0.0000000000000000E+00   0.0000000000000000E+00   0.0000000000000000E+00   0.0000000000000000E+00   0.0000000000000000E+00   0.0000000000000000E+00   0.0000000000000000E+00   0.0000000000000000E+00   0.0000000000000000E+00   0.0000000000000000E+00   0.0000000000000000E+00   0.0000000000000000E+00   0.0000000000000000E+00   0.0000000000000000E+00   0.0000000000000000E+00   0.0000000000000000E+00   0.0000000000000000E+00   0.0000000000000000E+00   0.0000000000000000E+00   0.0000000000000000E+00   0.0000000000000000E+00   0.0000000000000000E+00   0.0000000000000000E+00   0.0000000000000000E+00   0.0000000000000000E+00   0.0000000000000000E+00   0.0000000000000000E+00   0.0000000000000000E+00   0.0000000000000000E+00   0.0000000000000000E+00   0.0000000000000000E+00   0.0000000000000000E+00   0.0000000000000000E+00   0.0000000000000000E+00   0.0000000000000000E+00   0.0000000000000000E+00   0.0000000000000000E+00   0.0000000000000000E+00   0.0000000000000000E+00   0.0000000000000000E+00   0.0000000000000000E+00   0.0000000000000000E+00   0.0000000000000000E+00   0.0000000000000000E+00   0.0000000000000000E+00   0.0000000000000000E+00   0.0000000000000000E+00   0.0000000000000000E+00   0.0000000000000000E+00   0.0000000000000000E+00   0.0000000000000000E+00   0.0000000000000000E+00   0.0000000000000000E+00   0.0000000000000000E+00   0.0000000000000000E+00   0.0000000000000000E+00   0.0000000000000000E+00   0.0000000000000000E+00   0.0000000000000000E+00   0.0000000000000000E+00   0.0000000000000000E+00   0.0000000000000000E+00   0.0000000000000000E+00   0.0000000000000000E+00   0.0000000000000000E+00   0.0000000000000000E+00   0.0000000000000000E+00   0.0000000000000000E+00   0.0000000000000000E+00   0.0000000000000000E+00   0.0000000000000000E+00   0.0000000000000000E+00   0.0000000000000000E+00   0.0000000000000000E+00   0.0000000000000000E+00   0.0000000000000000E+00   0.0000000000000000E+00   0.0000000000000000E+00   0.0000000000000000E+00   0.0000000000000000E+00   0.0000000000000000E+00   0.0000000000000000E+00   0.0000000000000000E+00   0.0000000000000000E+00   0.0000000000000000E+00   0.0000000000000000E+00   0.0000000000000000E+00   0.0000000000000000E+00   0.0000000000000000E+00   0.0000000000000000E+00   0.0000000000000000E+00   0.0000000000000000E+00   0.0000000000000000E+00   0.0000000000000000E+00   0.0000000000000000E+00   0.0000000000000000E+00   0.0000000000000000E+00   0.0000000000000000E+00   0.0000000000000000E+00   0.0000000000000000E+00   0.0000000000000000E+00   0.0000000000000000E+00   0.0000000000000000E+00   0.0000000000000000E+00   0.0000000000000000E+00   0.0000000000000000E+00   0.0000000000000000E+00   0.0000000000000000E+00   0.0000000000000000E+00   0.0000000000000000E+00   0.0000000000000000E+00   0.0000000000000000E+00   0.0000000000000000E+00   0.0000000000000000E+00   0.0000000000000000E+00   0.0000000000000000E+00   0.0000000000000000E+00   0.0000000000000000E+00   0.0000000000000000E+00   0.0000000000000000E+00   0.0000000000000000E+00   0.0000000000000000E+00   0.0000000000000000E+00   0.0000000000000000E+00   0.0000000000000000E+00   0.0000000000000000E+00   0.0000000000000000E+00   0.0000000000000000E+00   0.0000000000000000E+00   0.0000000000000000E+00   0.0000000000000000E+00   0.0000000000000000E+00   0.0000000000000000E+00   0.0000000000000000E+00   0.0000000000000000E+00   0.0000000000000000E+00   0.0000000000000000E+00   0.0000000000000000E+00   0.0000000000000000E+00   0.0000000000000000E+00   0.0000000000000000E+00   0.0000000000000000E+00   0.0000000000000000E+00   0.0000000000000000E+00   0.0000000000000000E+00   0.0000000000000000E+00   0.0000000000000000E+00   0.0000000000000000E+00   0.0000000000000000E+00   0.0000000000000000E+00   0.0000000000000000E+00   0.0000000000000000E+00   0.0000000000000000E+00   0.0000000000000000E+00   0.0000000000000000E+00   0.0000000000000000E+00   0.0000000000000000E+00   0.0000000000000000E+00   0.0000000000000000E+00   0.0000000000000000E+00   0.0000000000000000E+00   0.0000000000000000E+00   0.0000000000000000E+00   0.0000000000000000E+00   0.0000000000000000E+00   0.0000000000000000E+00   0.0000000000000000E+00   0.0000000000000000E+00   0.0000000000000000E+00   0.0000000000000000E+00   0.0000000000000000E+00   0.0000000000000000E+00   0.0000000000000000E+00   0.0000000000000000E+00   0.0000000000000000E+00   0.0000000000000000E+00   0.0000000000000000E+00   0.0000000000000000E+00   0.0000000000000000E+00   0.0000000000000000E+00   0.0000000000000000E+00   0.0000000000000000E+00   0.0000000000000000E+00   0.0000000000000000E+00   0.0000000000000000E+00   0.0000000000000000E+00   0.0000000000000000E+00   0.0000000000000000E+00   0.0000000000000000E+00   0.0000000000000000E+00   0.0000000000000000E+00   0.0000000000000000E+00   0.0000000000000000E+00   0.0000000000000000E+00   0.0000000000000000E+00   0.0000000000000000E+00   0.0000000000000000E+00   0.0000000000000000E+00   0.0000000000000000E+00   0.0000000000000000E+00   0.0000000000000000E+00   0.0000000000000000E+00   0.0000000000000000E+00  -4.7564157166147923E-08  -1.2004588730009231E-07   9.2840444027795633E-09  -3.0767319736249326E-07   4.2262273047474982E-08   1.2201841631379234E-08   5.7135578350877218E-08   2.7000462091195381E-08   5.2977042610638087E-08   3.5882161908094161E-09   2.2247002065755798E-08   2.3591547579966528E-08  -2.7057124199815339E-08  -8.2445369323673673E-09   1.0909595361716084E-08  -1.6702121604550350E-07  -6.8562025207898450E-09  -1.7531600389420074E-09   3.9335609158283968E-08  -5.4418996928806706E-07   1.0352936773448562E-07   2.6670960705608654E-07  -2.0404145938260624E-08   8.3175265072673492E-08   8.1929016761627535E-09   6.2783064834539857E-09   3.1829305241930882E-07   2.0837125583827633E-07   1.0388980362668975E-07   4.2660765166888870E-09   1.6683816786402074E-08   7.0842789315983057E-08  -7.3035134872357580E-08   3.5656588598645843E-08   3.7742930509267007E-09  -2.4842784769357991E-08  -1.5391004042770665E-09   2.8900337702256091E-07  -8.6233483111021846E-08  -2.6209826173506169E-07   3.9276124997686472E-08   1.1456963890877975E-07   9.4717374933722872E-08   4.3260748162135756E-07  -1.7035562419398312E-06   1.2659901903811172E-07   2.8405813572734971E-07   1.3835834006923392E-07  -2.5881002034630793E-07   1.1488866177059388E-08   1.4112892187475358E-07  -1.8772842792447999E-07  -3.2244682774476315E-07  -2.9809562412048918E-08   9.8288612465051035E-08   8.0995673143670629E-08   3.7394760867288460E-07   1.5523644047020025E-07  -1.1979728442874184E-06   2.7820609177435945E-08   2.4330332978585750E-07   6.3059527077620248E-08  -2.0868211257960509E-08  -5.9152181618078745E-08   3.0143429989387180E-07   4.7287860424040967E-08   4.4184650100370780E-07   1.6068060439078299E-07  -7.6559908413599356E-07   1.3275847097802600E-07  -1.1300660716998741E-07  -2.9624405300149893E-07  -1.5397788495361072E-07   6.0354807619016669E-08  -3.0331492529220852E-08  -1.9763266988675516E-07  -1.0005665459956209E-07  -1.2600058655555438E-07  -1.1465972417020489E-07   7.2297109710861125E-08   1.7146953111582729E-07  -1.0034081166043052E-07  -2.3163714293025787E-08   8.8259783651296211E-08  -2.5147487985318948E-07   6.4606041274263491E-08   8.4300619880115542E-08   1.0864886979343753E-07   8.7378297301763821E-08   2.2255653451938263E-08   5.4091796202010542E-08   5.4873420834740659E-08   8.4459862059594385E-08  -3.0651657331644529E-07  -8.3658678851439932E-08   1.3488893560245475E-08   1.1481896668596202E-08  -6.6494324986868814E-07   2.1021066687538066E-04   5.6396184911060327E-05   5.5400048261782555E-05   5.4149019405981471E-04   9.4287364401597629E-04  -1.1296110656569187E-06  -3.2955453454953022E-06   1.1441196934690075E-05   1.8758734288405960E-05   8.7871040221857528E-05   4.1786414639206788E-05   1.5309540003105473E-05   1.9100088455870927E-04  -1.3858785464413483E-05   2.6348293179262380E-04   5.1005321532893562E-05   1.0177458917764956E-04   6.5967478408682475E-05  -2.2710779156114815E-05   7.7951710066220651E-05   9.8961350327738434E-06   8.9896915948180076E-05   2.0497917400657832E-05  -1.7402765310951419E-04   5.4552162594635119E-05  -2.7839036792189699E-04  -3.9315156743855540E-04  -8.5009508632959439E-05   1.4147057230569088E-05   4.9960376163005614E-05  -1.8375944884368412E-04   3.3425037203257449E-05  -6.8212760643398030E-05   1.9887913028805099E-05  -3.5881674716250316E-05   2.0686088836006884E-05   4.9081426343797268E-05   8.4352779029979097E-05  -8.7063129828321309E-07   4.7186818084402398E-05   7.7916703758134875E-05  -4.7469769751628366E-05   1.1291082136205686E-04   2.1502796293015523E-05  -2.8247920458594313E-05   1.7061219944190749E-04  -8.1428399469845767E-04  -1.0283583926963190E-05   2.0085312319512570E-04   6.3602955547694328E-04  -3.1898421090125380E-05   2.0495625285384095E-04  -9.8349925226431670E-06  -1.7041459011366160E-05   3.1852950043367498E-04   8.7433329720581257E-05  -4.4779671886202707E-04   5.8143496415612449E-05   1.8437187944764049E-04  -1.8516866064334007E-04   6.1899946506150475E-06   6.3494634677439509E-05   2.1739017893988879E-04  -4.3512519721276723E-05  -6.7921009146298354E-06   7.7513951689454905E-05   5.3449915349973332E-05   3.3267679428119111E-05  -8.5182208538906818E-05   5.3959053517975669E-04   4.4784975451520536E-04  -1.4088500508592982E-04   1.3673122550467455E-04   3.5761702542312525E-05  -1.1854079222884514E-06  -4.3718318254106049E-05   2.9948906923607196E-05   3.2840358132582857E-04   3.0734040601115479E-06  -6.8095742911133038E-07  -3.7016778892493667E-06  -7.7560384797450268E-06   5.9120535600846792E-05  -1.6460687323537279E-04   3.8927315329721605E-05   2.4673810967692541E-05   1.0821112211788537E-05   4.3864541490387189E-05  -4.7091101352545990E-04   1.3143832535300736E-04   3.7245366779046303E-05  -4.0446831852121537E-06   8.9093639566450184E-05  -1.4620158510984965E-03   1.5246645614130717E-05  -1.9660354262493640E-05   1.2868353873370743E-04   8.0816368912012775E-05  -1.1396009636834768E-04   1.4655498117070186E-04  -1.6031885198218926E-04  -5.0548082352616078E-05  -3.5176297541496515E-04   3.4114581020412161E-05  -2.5586203989301916E-05  -1.5964010730625471E-06   3.0565167060270606E-04   8.3554448113582142E-04   2.1703477586646727E-04  -3.1288037188404615E-04  -1.5011106702860749E-04   2.0391688638699000E-06  -2.5645042390930422E-04   6.8538485906453013E-05   9.5998442342435424E-05   2.0956250635637926E-05   4.8067892970616097E-05   1.5479383837113270E-05  -7.6582673058481459E-05  -4.5093030434801206E-04  -1.6041446284327277E-05  -1.3349456117456384E-03   1.1657906176339672E-04  -4.2590440018531543E-05   4.4674237075297124E-05  -3.0645890452064550E-05   1.7891896978567548E-05   6.8393691337114841E-05   1.3765604031287630E-04   7.1239946613350653E-05   6.4021757650279093E-05  -3.5076015662055315E-04  -2.4443735886529240E-05   2.0935423920322502E-04  -1.7315227501431859E-03   3.7424127957809991E-04   1.2193231193390640E-04   2.5801489566545420E-05  -3.1081026187760279E-04   4.7035614836058699E-05   5.7718107683573123E-05  -4.3086759509287887E-04   1.0514623127408892E-04  -2.7124665563785087E-04  -1.4613212085114143E-03   9.5343082643866704E-06   5.7722810196285896E-06   8.9901348637361987E-05  -8.7906577084208835E-04  -1.1530466752122022E-04   4.7040266286358256E-05   1.6406719556402680E-04  -6.5609097610116909E-04  -9.4471685978022887E-06  -4.2847991400756348E-04  -1.3450187062392850E-05   3.2884572441792094E-05   2.6537753261601091E-05   3.8519739688332532E-05  -3.5094649723055134E-06   3.0404453713923068E-06   2.1337407770585695E-04  -4.8558345864364383E-04  -2.4834173134270453E-05   2.0276886613066551E-05  -5.2963104829480716E-05   1.9149104657588864E-04  -1.9824088855431770E-05   1.4961852304343280E-04   6.2392799460062124E-05   3.1158091636725724E-04  -1.9135897817095184E-05   6.9681000066101122E-05   9.9431819417988558E-05   1.2109822420905993E-04   7.3857812386881773E-05   4.4238849858642674E-05  -3.5668412338226357E-06  -1.5864841845561768E-04   3.8292224762272079E-05   2.4300149187521214E-05   9.2994255229520608E-05  -4.0192259778058864E-05   3.0983551640603380E-05   7.9717910132061136E-06   2.6104651545259076E-05   1.8559359146921472E-06   7.4542143084505662E-05   3.1885028806806730E-05  -3.0228276093398977E-05  -4.9737686333282987E-05   1.5741534850585739E-04  -1.5164067903716109E-04   1.1713587383574998E-04   4.3518005808123208E-05   2.3404968536148253E-05  -3.0478005941016750E-06   1.7166594231036933E-05   1.9856160248751415E-04   2.7096490557605837E-04   3.9143405398298008E-05   5.9379298471858762E-05  -2.1195726088323247E-04  -2.7228477399344190E-04  -1.7361868414302493E-05   1.1817177914252723E-04   1.9872575603737124E-05  -6.8436023931340096E-06  -2.5767778756061605E-04   3.1663599484379015E-04   1.2174577332384766E-04  -2.7854628621706123E-05   5.7632777838929029E-05   2.7949414926962263E-04  -1.4973150644287481E-05   5.6451830528080276E-06  -1.2738529141128555E-04   8.5088249237215660E-05   2.6319277171212274E-04   5.4907764629541689E-08   1.8177317322755305E-04  -1.3136184836348114E-04   9.5137006937474000E-05   1.3282161789757695E-05   5.4495272047569834E-05   3.6819142682122188E-05  -3.7098967387350703E-05   9.9331678814158541E-06  -6.9574798445902705E-05   8.8065526603413021E-05   6.3644600633978917E-05  -1.9628058365790528E-04   5.5197844013434318E-05   8.7779636382184472E-05   2.2003037882800310E-05   7.5032125432434820E-06   6.9812677017785585E-05   3.1132527274999500E-05   9.6682444677707302E-05  -1.3638475420507260E-05   1.8397060370126516E-04  -2.6878295590849647E-04   3.3192314514964945E-05   3.9829985692100513E-05   2.2505358639278905E-04   7.8463269292095321E-05   6.1210611766279824E-05   4.3715057387161670E-05  -2.8793795026126448E-05  -7.9830445459062703E-05  -1.2929333979185166E-04   1.6197827872422346E-05   5.8844365558875191E-06   3.0491899681222662E-04   4.1449198337176923E-04  -9.4017362930357863E-05  -2.3780541057062679E-06  -1.7306479110770324E-05  -4.4310012822582431E-04   5.2692559832017729E-05   9.8284948379329126E-05  -3.9370227615097462E-05   1.5604082191325399E-04  -3.5363235001524139E-04   6.9884673285425510E-05   1.0490045521778541E-04   3.9666807028888510E-05  -2.1860424614814166E-05   1.1775647576081440E-04  -2.9556961141627246E-04   4.4139225937179758E-05  -7.8902549361928789E-05  -2.1937151056124039E-04  -9.3830555999301532E-05  -8.0986546236704642E-06  -1.0053133202565247E-05  -5.3606838059154505E-05
  0.0000000000000000E+00   0.0000000000000000E+00   0.0000000000000000E+00   0.0000000000000000E+00   0.0000000000000000E+00   0.0000000000000000E+00   0.0000000000000000E+00   0.0000000000000000E+00   0.0000000000000000E+00   0.0000000000000000E+00   0.0000000000000000E+00   0.0000000000000000E+00   0.0000000000000000E+00   0.0000000000000000E+00   0.0000000000000000E+00   0.0000000000000000E+00   0.0000000000000000E+00   0.0000000000000000E+00   0.0000000000000000E+00   0.0000000000000000E+00   0.0000000000000000E+00   0.0000000000000000E+00   0.0000000000000000E+00   0.0000000000000000E+00   0.0000000000000000E+00   0.0000000000000000E+00   0.0000000000000000E+00   0.0000000000000000E+00   0.0000000000000000E+00   0.0000000000000000E+00   0.0000000000000000E+00   0.0000000000000000E+00   0.0000000000000000E+00   0.0000000000000000E+00   0.0000000000000000E+00   0.0000000000000000E+00   0.0000000000000000E+00   0.0000000000000000E+00   0.0000000000000000E+00   0.0000000000000000E+00   0.0000000000000000E+00   0.0000000000000000E+00   0.0000000000000000E+00   0.0000000000000000E+00   0.0000000000000000E+00   0.0000000000000000E+00   0.0000000000000000E+00   0.0000000000000000E+00   0.0000000000000000E+00   0.0000000000000000E+00   0.0000000000000000E+00   0.0000000000000000E+00   0.0000000000000000E+00   0.0000000000000000E+00   0.0000000000000000E+00   0.0000000000000000E+00   0.0000000000000000E+00   0.0000000000000000E+00   0.0000000000000000E+00   0.0000000000000000E+00   0.0000000000000000E+00   0.0000000000000000E+00   0.0000000000000000E+00   0.0000000000000000E+00   0.0000000000000000E+00   0.0000000000000000E+00   0.0000000000000000E+00   0.0000000000000000E+00   0.0000000000000000E+00   0.0000000000000000E+00   0.0000000000000000E+00   0.0000000000000000E+00   0.0000000000000000E+00   0.0000000000000000E+00   0.0000000000000000E+00   0.0000000000000000E+00   0.0000000000000000E+00   0.0000000000000000E+00   0.0000000000000000E+00   0.0000000000000000E+00   0.0000000000000000E+00   0.0000000000000000E+00   0.0000000000000000E+00   0.0000000000000000E+00   0.0000000000000000E+00   0.0000000000000000E+00   0.0000000000000000E+00   0.0000000000000000E+00   0.0000000000000000E+00   0.0000000000000000E+00   0.0000000000000000E+00   0.0000000000000000E+00   0.0000000000000000E+00   0.0000000000000000E+00   0.0000000000000000E+00   0.0000000000000000E+00   0.0000000000000000E+00   0.0000000000000000E+00   0.0000000000000000E+00   0.0000000000000000E+00   0.0000000000000000E+00   0.0000000000000000E+00   0.0000000000000000E+00   0.0000000000000000E+00   0.0000000000000000E+00   0.0000000000000000E+00   0.0000000000000000E+00   0.0000000000000000E+00   0.0000000000000000E+00   0.0000000000000000E+00   0.0000000000000000E+00   0.0000000000000000E+00   0.0000000000000000E+00   0.0000000000000000E+00   0.0000000000000000E+00   0.0000000000000000E+00   0.0000000000000000E+00   0.0000000000000000E+00   0.0000000000000000E+00   0.0000000000000000E+00   0.0000000000000000E+00   0.0000000000000000E+00   0.0000000000000000E+00   0.0000000000000000E+00   0.0000000000000000E+00   0.0000000000000000E+00   0.0000000000000000E+00   0.0000000000000000E+00   0.0000000000000000E+00   0.0000000000000000E+00   0.0000000000000000E+00   0.0000000000000000E+00   0.0000000000000000E+00   0.0000000000000000E+00   0.0000000000000000E+00   0.0000000000000000E+00   0.0000000000000000E+00   0.0000000000000000E+00   0.0000000000000000E+00   0.0000000000000000E+00   0.0000000000000000E+00   0.0000000000000000E+00   0.0000000000000000E+00   0.0000000000000000E+00   0.0000000000000000E+00   0.0000000000000000E+00   0.0000000000000000E+00   0.0000000000000000E+00   0.0000000000000000E+00   0.0000000000000000E+00   0.0000000000000000E+00   0.0000000000000000E+00   0.0000000000000000E+00   0.0000000000000000E+00   0.0000000000000000E+00   0.0000000000000000E+00   0.0000000000000000E+00   0.0000000000000000E+00   0.0000000000000000E+00   0.0000000000000000E+00   0.0000000000000000E+00   0.0000000000000000E+00   0.0000000000000000E+00   0.0000000000000000E+00   0.0000000000000000E+00   0.0000000000000000E+00   0.0000000000000000E+00   0.0000000000000000E+00   0.0000000000000000E+00   0.0000000000000000E+00   0.0000000000000000E+00   0.0000000000000000E+00   0.0000000000000000E+00   0.0000000000000000E+00   0.0000000000000000E+00   0.0000000000000000E+00   0.0000000000000000E+00   0.0000000000000000E+00   0.0000000000000000E+00   0.0000000000000000E+00   0.0000000000000000E+00   0.0000000000000000E+00   0.0000000000000000E+00   0.0000000000000000E+00   0.0000000000000000E+00   0.0000000000000000E+00   0.0000000000000000E+00   0.0000000000000000E+00   0.0000000000000000E+00   0.0000000000000000E+00   0.0000000000000000E+00   0.0000000000000000E+00   0.0000000000000000E+00   0.0000000000000000E+00   0.0000000000000000E+00   0.0000000000000000E+00   0.0000000000000000E+00   0.0000000000000000E+00   0.0000000000000000E+00   0.0000000000000000E+00   0.0000000000000000E+00   0.0000000000000000E+00   0.0000000000000000E+00   0.0000000000000000E+00   0.0000000000000000E+00   0.0000000000000000E+00   0.0000000000000000E+00   0.0000000000000000E+00   0.0000000000000000E+00   0.0000000000000000E+00   0.0000000000000000E+00   0.0000000000000000E+00   0.0000000000000000E+00   0.0000000000000000E+00   0.0000000000000000E+00   0.0000000000000000E+00   0.0000000000000000E+00   0.0000000000000000E+00   0.0000000000000000E+00   0.0000000000000000E+00   0.0000000000000000E+00   0.0000000000000000E+00   0.0000000000000000E+00   0.0000000000000000E+00   0.0000000000000000E+00   0.0000000000000000E+00   0.0000000000000000E+00   0.0000000000000000E+00   0.0000000000000000E+00   0.0000000000000000E+00   0.0000000000000000E+00   0.0000000000000000E+00   0.0000000000000000E+00   0.0000000000000000E+00   0.0000000000000000E+00   0.0000000000000000E+00   0.0000000000000000E+00   0.0000000000000000E+00   0.0000000000000000E+00   0.0000000000000000E+00   0.0000000000000000E+00   0.0000000000000000E+00   0.0000000000000000E+00   0.0000000000000000E+00   0.0000000000000000E+00   0.0000000000000000E+00   0.0000000000000000E+00   0.0000000000000000E+00   0.0000000000000000E+00   0.0000000000000000E+00   0.0000000000000000E+00   0.0000000000000000E+00   0.0000000000000000E+00   0.0000000000000000E+00   0.0000000000000000E+00   0.0000000000000000E+00   0.0000000000000000E+00   0.0000000000000000E+00   0.0000000000000000E+00   0.0000000000000000E+00   0.0000000000000000E+00   0.0000000000000000E+00   0.0000000000000000E+00   0.0000000000000000E+00   0.0000000000000000E+00   0.0000000000000000E+00   0.0000000000000000E+00   0.0000000000000000E+00   0.0000000000000000E+00   0.0000000000000000E+00   0.0000000000000000E+00   0.0000000000000000E+00   0.0000000000000000E+00   0.0000000000000000E+00  -5.4430184683807155E-09  -1.4654200659598571E-08   1.6407867712689893E-09  -5.0154676726263880E-08   7.0595126277422656E-09   1.7022354372882082E-09   9.5248033410073592E-09   4.5402634038830803E-09   8.8519701437348629E-09   1.1754449472519775E-09   3.7466961160837109E-09   3.4685005858858457E-09  -5.7063340930564223E-09  -9.6348984709676449E-10   1.8415064200148286E-09  -2.3460042943824289E-08  -9.2082102988070925E-10  -1.6252262364565874E-10   6.6769710547750414E-09  -1.0281192218874819E-07   1.7735523619274689E-08   4.5300401647275355E-08  -3.1491372974569973E-10   1.4019936932696516E-08   1.7267095049683218E-09   3.8538019057773370E-09   5.2810848608396046E-08   3.4237327828720326E-08   1.6727091225211060E-08   1.8943524155909001E-09   4.5218739778805273E-09   1.1902053498540637E-08  -9.9773686094131985E-09   6.0456479644463457E-09   1.0229725156269880E-09  -3.2728323439512195E-09  -1.3652095723797990E-10   4.9025578072832621E-08  -7.9704368450064156E-09  -2.7859721111946591E-08   6.9239913548365699E-09   1.7962395221791755E-08   1.5964855624007132E-08   7.1704851156526164E-08  -2.7112493464077154E-07   1.9542348881099781E-08   4.6737414810677317E-08   2.3216344210059404E-08  -2.8808027204636689E-08   5.3735308522698142E-09   2.3705681936119285E-08  -2.6873116857418077E-08  -3.9371496883048386E-08  -2.4426246372281715E-09   1.3590187352831486E-08   1.2997957548863304E-08   5.9505763562448112E-08   2.5949189579087554E-08  -1.6833227591452895E-07   9.2517618296798038E-09   4.0364674761775170E-08   1.0633858528226914E-08  -1.2768573396802883E-09  -7.3288027370123162E-09   4.9758052432821367E-08   7.9233455949237599E-09   7.2496713909777252E-08   2.6935712257875820E-08  -7.6087688921951112E-08   2.5098815429088980E-08  -1.3493763226216964E-08  -4.3556038833812055E-08  -1.4564069485824794E-08   9.9103630945229301E-09  -3.9505530793773508E-09  -1.6237027314907114E-08  -1.2683331890490522E-08  -1.0361836938930698E-08  -1.3797174304068429E-08   1.3416065560200574E-08   2.9190000195206646E-08   1.2539363374497754E-08  -2.9978468104914789E-09   1.4870167903210340E-08  -3.6119573386470807E-08   1.1220664965810523E-08   1.4152589213145974E-08   1.5067518857908690E-08   1.5222209158901852E-08   3.7781753594657442E-09   8.9724456245258810E-09   9.2559992065898138E-09   1.4166738567086473E-08  -4.0617582775764991E-08  -1.1169140917833265E-08   2.1791256987842910E-09   1.7785134266875392E-09  -8.2688577665070730E-08   3.4711988015316520E-05   9.6840015198054293E-06   9.1984088155854787E-06   8.6527993717301743E-05   1.5417937054913082E-04  -4.7680229581336596E-08   4.9312481122518476E-07   3.1514533102287502E-06   2.9479899609818234E-06   1.4557299884341629E-05   8.1055083316610232E-06   2.1125094680465505E-06   3.0492628718065052E-05  -1.9129638958162579E-06   4.3601352169004663E-05   8.2149961277107294E-06   1.6561818329251766E-05   1.0743523165984415E-05  -1.2383763953855583E-06   1.2942040890389084E-05   6.0468251251022486E-06   1.4991770274898255E-05   3.8332249666879434E-06  -2.4743936284794937E-05   9.2211044949285642E-06  -3.5378674403255862E-05  -3.6612789252789664E-05  -8.1999272074405115E-06   8.5411180755272050E-06   8.7245596256254828E-06  -2.6014403780113829E-05   4.9906954668022204E-06  -4.4669984269058151E-06   5.2758129620625836E-06  -4.7538660898603886E-06   3.5461852304789760E-06   7.9268294585141414E-06   1.4093391517242645E-05   2.3584472519422143E-08   8.1618297556741145E-06   1.2924242440847883E-05   4.0990728259747116E-06   1.9572182505837369E-05   3.5839141925046545E-06  -1.0557890916924414E-06   2.8079622231547713E-05  -7.9560807861670982E-05   1.3891850766848344E-07   3.3196805978760734E-05   1.0602989837272979E-04  -3.8529769483329636E-06   3.4562772977746256E-05  -2.9298837233023120E-07  -1.4864917207408103E-06   5.0618620462775968E-05   1.5019501185347165E-05  -6.5782174771628499E-05   1.0835044582468995E-05   3.0809707805134513E-05  -1.8992786881714939E-05   2.9685456031047614E-06   1.0071354053584794E-05   3.0431181909464191E-05  -4.3574460778917336E-06  -9.1520406201127926E-07   1.2111558938677390E-05   8.7545327015654196E-06   5.5547722087720525E-06  -1.2505531818793569E-05   1.0051095911839726E-04   7.3499555503294238E-05  -5.5817360497517520E-06   2.2943822672791906E-05   5.8105588250706061E-06  -5.7603707453998079E-08  -5.1878116281797276E-06   4.9639438371132472E-06   5.6366136878206071E-05   5.2997235442068271E-07   2.9258075815534911E-07  -4.8296404984875327E-07  -8.7581380982758862E-07   9.6981959369930447E-06  -2.1807979532786385E-05   7.4675301221308139E-06   4.3411987656975364E-06   1.8379248150738275E-06   8.0276621476647551E-06  -5.8472453180433567E-05   2.1988335424281009E-05   5.7379545798025244E-06   1.7071047809163691E-06   1.4668581543599738E-05  -2.9283393955578202E-04   2.6349507089060488E-06  -1.0001277893848366E-06   2.0502582630372429E-05   1.3581409235292386E-05  -1.3533359049462038E-05   2.5638139264193508E-05  -2.4135920475518010E-05  -6.8174830482635745E-06  -4.3610925068623792E-05   5.9758639226434791E-06  -2.4727913745112980E-06  -2.2369764246371829E-07   5.1794862517924879E-05   1.4250515401162617E-04   3.6257495903001411E-05  -2.6094869106009865E-05  -1.9008419576903015E-05   4.2182444712346118E-07  -3.4958041375059730E-05   1.1865997397828654E-05   1.3314386896884476E-05   3.6342960933854459E-06   8.1032212619544407E-06   2.6101881529991421E-06  -9.5312598793343870E-06  -6.6257516914639239E-05   9.3292536582144514E-07  -2.1666003984794838E-04   2.0288574715573271E-05  -5.2147788933275671E-06   7.3882284295166718E-06  -3.9925275705361432E-06   2.8403219488814569E-06   1.1741907787828664E-05   2.3277446404974527E-05   1.1887814801775741E-05   1.0985372083798940E-05  -4.8222338360238570E-05  -3.1897273088618905E-08   4.5002818707999948E-05  -3.0036350559846831E-04   4.3857182809630522E-05   1.9905406251837953E-05   5.7074458742119894E-06  -6.7880510011373920E-05   8.0233589698510477E-06   9.4704672948410643E-06  -7.1600624607961048E-05   1.8404753779442234E-05  -4.4897743182282100E-05  -2.2067067406574963E-04   1.6896520015807747E-06   1.3917252495966667E-06   1.5501557122735247E-05  -1.7101671992182771E-04  -1.2469636277037525E-05   9.4037211386942355E-06   2.8892642895393345E-05  -9.1147658180377496E-05   6.3197457077740633E-06  -5.2730748186765274E-05  -2.1439125915474069E-06   1.3823373559976478E-05   9.5583139857154835E-06   7.2014326398776275E-06  -4.5190788929518637E-07   1.0028465838415591E-06   3.4383800327967716E-05  -6.9613402089796408E-05  -3.3802470578868543E-06   3.3683690877902944E-06   1.0871836674005283E-05   3.1223333408351717E-05   9.4116811246990649E-07   2.5447629986463731E-05   9.6472565105217511E-06   5.0362351093026691E-05  -4.0304599287475863E-06   1.1897854853519938E-05   1.6334709851536468E-05   1.9650793028693772E-05   1.2432865565652602E-05   7.5313177316190390E-06  -3.1563799030066012E-07  -2.4586462340715939E-05   4.7569165851186961E-06   4.0158457011948187E-06   1.5673801748702463E-05  -2.3306789622913761E-06   5.1359540425377579E-06   1.4513799325302596E-06   4.0326625564088853E-06   3.9159100207995823E-07   1.0899642637049683E-05   5.2915981538204131E-06  -3.4304106456231839E-06  -6.6018516495248315E-06   2.6965421176732633E-05  -1.8933097128854655E-05   2.0670558115777688E-05   7.4162532480863214E-06   6.3614022337878835E-06   1.1180020419345963E-07   2.9287872108084597E-06   3.2293836712098821E-05   4.4683630508002198E-05   7.8609647280349432E-06   1.0493403508166078E-05  -3.5239151587886618E-05  -4.2872944483291197E-05  -2.3194784860893837E-06   1.9299153391911378E-05   3.2566843880859961E-06  -8.8855118183581177E-07  -2.5490598847806519E-05   5.2318467105084121E-05   2.0054666616267816E-05  -2.3237338127796118E-06   8.7064585110307155E-06   4.7549976367638061E-05  -1.7894997470110591E-06   1.1401505810103318E-06  -1.0574947274295658E-05   1.3716505684137946E-05   4.4170909560426629E-05   2.7596540031981735E-08   2.9945790668605037E-05  -1.8277405326646136E-05   1.3519920516191162E-05   2.0800027770546161E-06   8.8292307706403185E-06   6.5783006575116354E-06  -5.0039349966562625E-06   1.7967190197496245E-06  -7.8009199954150800E-06   1.4765375884566315E-05   9.8029256324009858E-06  -2.6892939373307716E-05   4.4464600858599236E-06   1.3966011778020302E-05   3.0648518307801940E-06   1.1435947918772892E-06   1.1824291501236819E-05   5.3104347860597181E-06   1.6212901585172408E-05  -1.8900592782729506E-06   3.0427071670487079E-05  -3.5481459282497628E-05   6.1881540665716849E-06   6.6645925981959604E-06   3.7380108336483215E-05   1.3178105741462071E-05   8.9907920927725576E-06   7.4793728850178628E-06   5.4568723250332167E-07  -1.1293398003510469E-05  -1.7655740814497758E-05   2.7852415554642627E-06   1.1507727600457954E-06   5.0725334169216935E-05   6.8251797044351832E-05  -1.3137150038718516E-05   3.2624941588133469E-08  -2.4828316340335420E-06  -5.2207411439281513E-05   8.7889365049055774E-06   1.6644221790719025E-05  -3.4337274548677561E-06   2.4246744999762247E-05  -4.2003977062560366E-05   1.0449743730489323E-05   1.4127990961806027E-05   6.8264573530794174E-06  -2.9523631725520729E-06   1.2983925895872362E-05  -3.3792686646573900E-05   6.5659665947809721E-06  -1.0377206499919902E-05  -2.7625641110757572E-05  -1.2666287787293953E-05  -1.0920866372917698E-06  -1.2201121991354701E-06  -6.7007890376696035E-06
  0.0000000000000000E+00   0.0000000000000000E+00   0.0000000000000000E+00   0.0000000000000000E+00   0.0000000000000000E+00   0.0000000000000000E+00   0.0000000000000000E+00   0.0000000000000000E+00   0.0000000000000000E+00   0.0000000000000000E+00   0.0000000000000000E+00   0.0000000000000000E+00   0.0000000000000000E+00   0.0000000000000000E+00   0.0000000000000000E+00   0.0000000000000000E+00   0.0000000000000000E+00   0.0000000000000000E+00   0.0000000000000000E+00   0.0000000000000000E+00   0.0000000000000000E+00   0.0000000000000000E+00   0.0000000000000000E+00   0.0000000000000000E+00   0.0000000000000000E+00   0.0000000000000000E+00   0.0000000000000000E+00   0.0000000000000000E+00   0.0000000000000000E+00   0.0000000000000000E+00   0.0000000000000000E+00   0.0000000000000000E+00   0.0000000000000000E+00   0.0000000000000000E+00   0.0000000000000000E+00   0.0000000000000000E+00   0.0000000000000000E+00   0.0000000000000000E+00   0.0000000000000000E+00   0.0000000000000000E+00   0.0000000000000000E+00   0.0000000000000000E+00   0.0000000000000000E+00   0.0000000000000000E+00   0.0000000000000000E+00   0.0000000000000000E+00   0.0000000000000000E+00   0.0000000000000000E+00   0.0000000000000000E+00   0.0000000000000000E+00   0.0000000000000000E+00   0.0000000000000000E+00   0.0000000000000000E+00   0.0000000000000000E+00   0.0000000000000000E+00   0.0000000000000000E+00   0.0000000000000000E+00   0.0000000000000000E+00   0.0000000000000000E+00   0.0000000000000000E+00   0.0000000000000000E+00   0.0000000000000000E+00   0.0000000000000000E+00   0.0000000000000000E+00   0.0000000000000000E+00   0.0000000000000000E+00   0.0000000000000000E+00   0.0000000000000000E+00   0.0000000000000000E+00   0.0000000000000000E+00   0.0000000000000000E+00   0.0000000000000000E+00   0.0000000000000000E+00   0.0000000000000000E+00   0.0000000000000000E+00   0.0000000000000000E+00   0.0000000000000000E+00   0.0000000000000000E+00   0.0000000000000000E+00   0.0000000000000000E+00   0.0000000000000000E+00   0.0000000000000000E+00   0.0000000000000000E+00   0.0000000000000000E+00   0.0000000000000000E+00   0.0000000000000000E+00   0.0000000000000000E+00   0.0000000000000000E+00   0.0000000000000000E+00   0.0000000000000000E+00   0.0000000000000000E+00   0.0000000000000000E+00   0.0000000000000000E+00   0.0000000000000000E+00   0.0000000000000000E+00   0.0000000000000000E+00   0.0000000000000000E+00   0.0000000000000000E+00   0.0000000000000000E+00   0.0000000000000000E+00   0.0000000000000000E+00   0.0000000000000000E+00   0.0000000000000000E+00   0.0000000000000000E+00   0.0000000000000000E+00   0.0000000000000000E+00   0.0000000000000000E+00   0.0000000000000000E+00   0.0000000000000000E+00   0.0000000000000000E+00   0.0000000000000000E+00   0.0000000000000000E+00   0.0000000000000000E+00   0.0000000000000000E+00   0.0000000000000000E+00   0.0000000000000000E+00   0.0000000000000000E+00   0.0000000000000000E+00   0.0000000000000000E+00   0.0000000000000000E+00   0.0000000000000000E+00   0.0000000000000000E+00   0.0000000000000000E+00   0.0000000000000000E+00   0.0000000000000000E+00   0.0000000000000000E+00   0.0000000000000000E+00   0.0000000000000000E+00   0.0000000000000000E+00   0.0000000000000000E+00   0.0000000000000000E+00   0.0000000000000000E+00   0.0000000000000000E+00   0.0000000000000000E+00   0.0000000000000000E+00   0.0000000000000000E+00   0.0000000000000000E+00   0.0000000000000000E+00   0.0000000000000000E+00   0.0000000000000000E+00   0.0000000000000000E+00   0.0000000000000000E+00   0.0000000000000000E+00   0.0000000000000000E+00   0.0000000000000000E+00   0.0000000000000000E+00   0.0000000000000000E+00   0.0000000000000000E+00   0.0000000000000000E+00   0.0000000000000000E+00   0.0000000000000000E+00   0.0000000000000000E+00   0.0000000000000000E+00   0.0000000000000000E+00   0.0000000000000000E+00   0.0000000000000000E+00   0.0000000000000000E+00   0.0000000000000000E+00   0.0000000000000000E+00   0.0000000000000000E+00   0.0000000000000000E+00   0.0000000000000000E+00   0.0000000000000000E+00   0.0000000000000000E+00   0.0000000000000000E+00   0.0000000000000000E+00   0.0000000000000000E+00   0.0000000000000000E+00   0.0000000000000000E+00   0.0000000000000000E+00   0.0000000000000000E+00   0.0000000000000000E+00   0.0000000000000000E+00   0.0000000000000000E+00   0.0000000000000000E+00   0.0000000000000000E+00   0.0000000000000000E+00   0.0000000000000000E+00   0.0000000000000000E+00   0.0000000000000000E+00   0.0000000000000000E+00   0.0000000000000000E+00   0.0000000000000000E+00   0.0000000000000000E+00   0.0000000000000000E+00   0.0000000000000000E+00   0.0000000000000000E+00   0.0000000000000000E+00   0.0000000000000000E+00   0.0000000000000000E+00   0.0000000000000000E+00   0.0000000000000000E+00   0.0000000000000000E+00   0.0000000000000000E+00   0.0000000000000000E+00   0.0000000000000000E+00   0.0000000000000000E+00   0.0000000000000000E+00   0.0000000000000000E+00   0.0000000000000000E+00   0.0000000000000000E+00   0.0000000000000000E+00   0.0000000000000000E+00   0.0000000000000000E+00   0.0000000000000000E+00   0.0000000000000000E+00   0.0000000000000000E+00   0.0000000000000000E+00   0.0000000000000000E+00   0.0000000000000000E+00   0.0000000000000000E+00   0.0000000000000000E+00   0.0000000000000000E+00   0.0000000000000000E+00   0.0000000000000000E+00   0.0000000000000000E+00   0.0000000000000000E+00   0.0000000000000000E+00   0.0000000000000000E+00   0.0000000000000000E+00   0.0000000000000000E+00   0.0000000000000000E+00   0.0000000000000000E+00   0.0000000000000000E+00   0.0000000000000000E+00   0.0000000000000000E+00   0.0000000000000000E+00   0.0000000000000000E+00   0.0000000000000000E+00   0.0000000000000000E+00   0.0000000000000000E+00   0.0000000000000000E+00   0.0000000000000000E+00   0.0000000000000000E+00   0.0000000000000000E+00   0.0000000000000000E+00   0.0000000000000000E+00   0.0000000000000000E+00   0.0000000000000000E+00   0.0000000000000000E+00   0.0000000000000000E+00   0.0000000000000000E+00   0.0000000000000000E+00   0.0000000000000000E+00   0.0000000000000000E+00   0.0000000000000000E+00   0.0000000000000000E+00   0.0000000000000000E+00   0.0000000000000000E+00   0.0000000000000000E+00   0.0000000000000000E+00   0.0000000000000000E+00   0.0000000000000000E+00   0.0000000000000000E+00   0.0000000000000000E+00   0.0000000000000000E+00   0.0000000000000000E+00   0.0000000000000000E+00   0.0000000000000000E+00   0.0000000000000000E+00   0.0000000000000000E+00   0.0000000000000000E+00   0.0000000000000000E+00   0.0000000000000000E+00   0.0000000000000000E+00   0.0000000000000000E+00   0.0000000000000000E+00   0.0000000000000000E+00   0.0000000000000000E+00   0.0000000000000000E+00   0.0000000000000000E+00   0.0000000000000000E+00   0.0000000000000000E+00   0.0000000000000000E+00  -3.7685370937248979E-08  -1.2039952611670141E-07   7.8694262672173561E-09  -3.0665733065463791E-07   3.8832925480557823E-08   3.6473331650372947E-09   5.3310385258757824E-08   2.4920587289173292E-08   4.9213094842149778E-08  -3.0947109598341553E-09   2.0577569672232990E-08   1.3152548561340775E-08  -1.2417494358129221E-07  -1.4371578807466095E-08   1.0257041200431451E-08  -2.5091499769748979E-07  -9.6986875165757707E-09  -2.7427039841894754E-09   3.5231833921341550E-08  -3.7995407606189913E-07   1.0082559164233472E-07   2.4961587076335412E-07  -1.5857145812373736E-08   7.6639879669774972E-08   6.7657711589597828E-09  -1.4200275077585068E-09   2.9571868944811014E-07   1.8943228087894032E-07   9.0470580024748465E-08  -1.8974382682735231E-09  -4.8207340405242782E-09   6.5769448067726050E-08  -1.3340174227202877E-07   3.3239061602125884E-08  -6.8372182694289112E-09  -4.1697367788067954E-08  -3.9002005090897467E-09   2.7028639639344238E-07  -7.2893268480707644E-08  -2.5055041631677783E-07   3.3719102656827959E-08   1.5895218370008621E-07   8.6100296576962512E-08   4.0035839596751361E-07  -1.1481643186176596E-06   1.0445213072606621E-07   2.5795658477305300E-07   1.2807685986003851E-07  -2.0740843902107569E-07  -1.0924954859733590E-08   1.3011162278734735E-07  -9.3532967132564078E-08  -2.3707107012463048E-07  -2.6838916377847150E-08  -1.1711076586185101E-07   4.7360727571055722E-08   3.3678553335647491E-07   1.4189062138633364E-07  -7.7007263940916456E-07   4.4379629643177970E-09   2.2369681089826734E-07   5.9066112796066515E-08  -2.0281957718973787E-08  -9.4979445837383871E-08   2.7704388660543661E-07   4.1786990764928587E-08   4.0563747878024173E-07   1.4698245183320374E-07  -4.8191749297202613E-07  -2.4947830711626662E-08  -1.0012458955884792E-07  -3.5152660497340628E-07  -1.3440797569480203E-07   4.6027087585670301E-08  -4.9541460484275028E-08  -1.7759106333888450E-07  -9.1016351945205775E-08  -1.2392376893573090E-07  -1.0511024068754524E-07   5.8916786722794246E-08   1.5319286057295091E-07  -2.7645836752418050E-07  -3.4412450401516310E-08   8.2170958752576037E-08  -3.1558512249585480E-07   5.4498918757991260E-08   7.8232840050208525E-08   1.0756723372241755E-07   7.3390648917117968E-08   1.3499001143115052E-08   4.8822454147811767E-08   5.1662747301403896E-08   7.8752791017614050E-08  -4.5785549515540293E-07  -1.2114539096095883E-07   1.3498683071616006E-08   1.7760788383910770E-09  -1.0407863308206659E-06   1.8934049330003044E-04   5.2253366165406761E-05   5.2689080197552419E-05   4.8099289581789411E-04   8.8822883069279203E-04  -6.4552954194368048E-07  -6.6100183698837995E-06   7.5098922195495020E-07   1.5677544998121593E-05   7.5139329196831876E-05   3.0951436396985567E-05  -3.7545781643777543E-05   1.7999301352122885E-04  -1.9847551868306724E-05   2.5191885370532205E-04   4.5340137769917683E-05   9.6923424226982028E-05   7.1946619300288073E-05  -2.6203831384929447E-05   4.1380778403410536E-05  -7.9061987091671112E-07   8.1906584163774019E-05   1.6215594748748141E-05  -2.2747466773598272E-04   5.1410432090929813E-05  -4.2589644216415071E-04  -1.5115867268187773E-04  -9.7046722179553658E-05   2.5276651155911217E-05   4.3971638744041840E-05  -2.2879088274745742E-04   2.4948955792813265E-05  -5.0586069992087267E-05   7.8772007323012738E-06  -5.3725250273501777E-05   1.9166985113033369E-05   4.6820967266581761E-05   8.0801923170545326E-05  -7.8266203401903718E-06   3.7301563928434170E-05   7.0809796918998923E-05  -5.3229923322672674E-05   1.0209630842566399E-04   1.9052999572919624E-05  -2.6842758036289387E-05   1.5598408418485442E-04  -6.1864495533105342E-04  -1.5055834391828450E-05   1.8145385310965447E-04   5.6772474314764512E-04  -2.9784980546925402E-05   1.9210355600217505E-04  -9.9245019666621429E-05  -1.6683826462021425E-05   2.9462626764810207E-04   8.0356139037055375E-05  -4.7737127716654593E-04   1.4942420030096757E-04   1.6561761193262440E-04  -1.6022606864378615E-04   6.1958960560148200E-06   6.0352406529752150E-05   7.4409124162549517E-05  -3.9766773005974313E-05  -1.4168726072167918E-05   6.0497007660858947E-05   5.0537066609921735E-05   3.2076239299276259E-05  -1.3476769085311554E-04   4.9646906208685164E-04   4.0131988093323800E-04  -1.2482900681410724E-04   1.1890656211093946E-04   3.4324142515022927E-05  -1.8860907381313523E-06  -3.9679492161255208E-05   2.8184100336512272E-05   2.9232451966253572E-04  -2.4021104097688228E-06  -1.2984003791866402E-06  -5.8012933578179122E-06  -2.3213749588885703E-05   5.6677349890590527E-05  -2.4997580560386209E-04   9.6104879281156166E-06   2.0779546945428261E-05   5.9244293944899578E-06   3.8415735937824248E-05  -3.3275415168603092E-04   1.1790611570916661E-04   3.3456266386016137E-05  -2.1434078230225688E-05   8.5011896801959248E-05  -8.2057998507263934E-04   1.7751050209357003E-06  -1.8340198079121963E-05   1.1855612102096011E-04   7.2234147346460662E-05  -1.9303470417559196E-04   1.3421080700597637E-04  -1.0432194679715295E-04  -7.1361700175947925E-05  -3.0178638765002033E-04   2.8287558749852554E-05  -2.7968392248985158E-05  -4.6097746995274552E-06   2.7715468352415969E-04   7.7884651996801334E-04   1.9755455714786310E-04  -3.7539685531510342E-04  -1.5355716641433435E-04   1.4107838402853651E-06  -3.9219396564777419E-04   5.1603687017874895E-05   9.4902366858644436E-05   2.0870838854523267E-05   4.4065030487332730E-05   1.8045202638149825E-06  -6.2518118100060642E-05  -2.4017619136267612E-04  -2.1420656207552281E-05  -9.4349441341524465E-04   1.1272606389341777E-04  -4.3972086087369823E-05   3.9491816673990009E-05  -2.7791329205068315E-05   1.6831063086528689E-05   6.2437230075738164E-05   1.3598796793469633E-04   6.4688182485156084E-05   6.3107441962969373E-05  -2.7473443852215067E-04   2.3565675259503785E-05   4.6543207042490796E-05  -8.4142285533876301E-04   2.8450519181637106E-04   1.1154744208866821E-04   1.4323292430960089E-05  -1.5199291388046402E-04   4.3394577221823539E-05   5.5590524218207215E-05  -4.2069013341581636E-04   9.4910475823621672E-05  -1.7610486602436133E-04  -1.0138387550086170E-03   8.0145162391568047E-06  -3.0789824320924158E-06   7.5741883160396437E-05  -6.1836962116819556E-04  -1.0033535383313695E-04   2.7855628839790739E-05   1.5045833372925573E-04  -4.2090126429782473E-04  -4.1731035798406736E-04  -4.1685121448572636E-04  -5.0255767679441940E-05   1.0065411496265410E-05   3.1080655716119091E-05   3.3502199027157668E-05  -4.8336117462295830E-06  -5.2923036649283133E-06   1.9792679519993521E-04  -3.2443663399942246E-04  -2.0575054263760452E-05   1.9443081075930573E-05  -4.1222339176812822E-07   1.8101392265053716E-04  -2.6265533337731882E-05   1.3679527823567603E-04   4.4125284592037716E-05   2.9068328204377936E-04  -1.3365840759597920E-04   6.5491251966963218E-05   9.3765999482989286E-05   1.1401686597146417E-04   6.9241946094811567E-05   4.0111526312586838E-05  -1.0848863884593462E-05  -9.4941119221435253E-05   4.8525669293808499E-05   2.2783551952577206E-05   8.4359126319365148E-05  -5.9357970713463733E-05   2.9309141725080981E-05  -5.7755675687026053E-07   8.5812814745344454E-06  -5.3348041544614726E-06   5.6551168760987580E-05   3.0713424486299893E-05  -6.6975412129795909E-05  -7.0667523903666793E-05   1.4306209944366753E-04  -2.1410409120838341E-04   1.0156393708519144E-04   4.0074857719109634E-05   1.7030590753692060E-05  -9.9189426674419292E-06   1.6071756714890899E-05   1.8885014964937436E-04   2.3824870777167930E-04   3.4180948660128502E-05   5.5651572111889818E-05  -2.0908398256417303E-04  -3.0801392632176538E-04  -3.1812556008854476E-05   1.1162064612511190E-04   1.8834851416604015E-05  -1.0140977663605291E-05  -2.1802652798472348E-04   2.8833376927231750E-04   1.0890962789317403E-04  -3.6702929457071125E-05   4.8200444576991282E-05   2.3886511704391728E-04  -2.4584635058264561E-05   3.0600857899271925E-06  -1.3167044304807638E-04   1.9038947737264233E-05   2.8290572484578757E-04  -1.7572805475388840E-06   1.6811739217446946E-04  -1.7860579195468998E-04   8.5678517255285006E-05   1.5071686228451240E-05   4.8740981133086143E-05   3.0881812165790361E-05  -3.1869277483940877E-05  -1.7179008604514254E-06  -5.5327232960657967E-05   7.8857541692802573E-05   5.1125981472041039E-05  -2.4205152106039895E-04   8.7568403256736582E-05   8.3127172496106190E-05   2.0133254725506616E-05   7.1387206257715967E-06   6.4316474116582392E-05   2.8059680901566979E-05   8.7867115508410499E-05  -5.4598518892017644E-06   1.7507813150508696E-04  -2.2553667276264331E-04   2.9913710238977565E-05   3.6850424100113197E-05   2.0175759764624597E-04   6.3937963320576853E-05   3.6190763967839149E-05   4.1294546864305306E-05  -2.8496342073751120E-05  -6.4022190656873987E-05  -1.9368468483847205E-04   1.5035465502339194E-05   4.9159410953210360E-06   2.7570436360835885E-04   3.9275972837833113E-04  -1.1577611397358584E-04  -4.5183360486177199E-06  -3.1981831874434345E-05  -7.4071017065290717E-04   5.0499132739718074E-05   9.1451349439511089E-05  -5.8330833068813340E-05   1.1595226572745515E-04  -5.4403994653275329E-04   4.2891225646372714E-05   1.0172058138155922E-04   3.6372304300646859E-05  -3.0364284175454350E-05  -5.6739535494510327E-05  -2.5587761827707651E-04   4.5581822991036400E-05  -1.1626092037121884E-04  -3.3928832125996550E-04  -1.8441787083590096E-04  -1.6521022912638746E-05  -1.9152600103164371E-05  -8.2170808609702614E-05
  0.0000000000000000E+00   0.0000000000000000E+00   0.0000000000000000E+00   0.0000000000000000E+00   0.0000000000000000E+00   0.0000000000000000E+00   0.0000000000000000E+00   0.0000000000000000E+00   0.0000000000000000E+00   0.0000000000000000E+00   0.0000000000000000E+00   0.0000000000000000E+00   0.0000000000000000E+00   0.0000000000000000E+00   0.0000000000000000E+00   0.0000000000000000E+00   0.0000000000000000E+00   0.0000000000000000E+00   0.0000000000000000E+00   0.0000000000000000E+00   0.0000000000000000E+00   0.0000000000000000E+00   0.0000000000000000E+00   0.0000000000000000E+00   0.0000000000000000E+00   0.0000000000000000E+00   0.0000000000000000E+00   0.0000000000000000E+00   0.0000000000000000E+00   0.0000000000000000E+00   0.0000000000000000E+00   0.0000000000000000E+00   0.0000000000000000E+00   0.0000000000000000E+00   0.0000000000000000E+00   0.0000000000000000E+00   0.0000000000000000E+00   0.0000000000000000E+00   0.0000000000000000E+00   0.0000000000000000E+00   0.0000000000000000E+00   0.0000000000000000E+00   0.0000000000000000E+00   0.0000000000000000E+00   0.0000000000000000E+00   0.0000000000000000E+00   0.0000000000000000E+00   0.0000000000000000E+00   0.0000000000000000E+00   0.0000000000000000E+00   0.0000000000000000E+00   0.0000000000000000E+00   0.0000000000000000E+00   0.0000000000000000E+00   0.0000000000000000E+00   0.0000000000000000E+00   0.0000000000000000E+00   0.0000000000000000E+00   0.0000000000000000E+00   0.0000000000000000E+00   0.0000000000000000E+00   0.0000000000000000E+00   0.0000000000000000E+00   0.0000000000000000E+00   0.0000000000000000E+00   0.0000000000000000E+00   0.0000000000000000E+00   0.0000000000000000E+00   0.0000000000000000E+00   0.0000000000000000E+00   0.0000000000000000E+00   0.0000000000000000E+00   0.0000000000000000E+00   0.0000000000000000E+00   0.0000000000000000E+00   0.0000000000000000E+00   0.0000000000000000E+00   0.0000000000000000E+00   0.0000000000000000E+00   0.0000000000000000E+00   0.0000000000000000E+00   0.0000000000000000E+00   0.0000000000000000E+00   0.0000000000000000E+00   0.0000000000000000E+00   0.0000000000000000E+00   0.0000000000000000E+00   0.0000000000000000E+00   0.0000000000000000E+00   0.0000000000000000E+00   0.0000000000000000E+00   0.0000000000000000E+00   0.0000000000000000E+00   0.0000000000000000E+00   0.0000000000000000E+00   0.0000000000000000E+00   0.0000000000000000E+00   0.0000000000000000E+00   0.0000000000000000E+00   0.0000000000000000E+00   0.0000000000000000E+00   0.0000000000000000E+00   0.0000000000000000E+00   0.0000000000000000E+00   0.0000000000000000E+00   0.0000000000000000E+00   0.0000000000000000E+00   0.0000000000000000E+00   0.0000000000000000E+00   0.0000000000000000E+00   0.0000000000000000E+00   0.0000000000000000E+00   0.0000000000000000E+00   0.0000000000000000E+00   0.0000000000000000E+00   0.0000000000000000E+00   0.0000000000000000E+00   0.0000000000000000E+00   0.0000000000000000E+00   0.0000000000000000E+00   0.0000000000000000E+00   0.0000000000000000E+00   0.0000000000000000E+00   0.0000000000000000E+00   0.0000000000000000E+00   0.0000000000000000E+00   0.0000000000000000E+00   0.0000000000000000E+00   0.0000000000000000E+00   0.0000000000000000E+00   0.0000000000000000E+00   0.0000000000000000E+00   0.0000000000000000E+00   0.0000000000000000E+00   0.0000000000000000E+00   0.0000000000000000E+00   0.0000000000000000E+00   0.0000000000000000E+00   0.0000000000000000E+00   0.0000000000000000E+00   0.0000000000000000E+00   0.0000000000000000E+00   0.0000000000000000E+00   0.0000000000000000E+00   0.0000000000000000E+00   0.0000000000000000E+00   0.0000000000000000E+00   0.0000000000000000E+00   0.0000000000000000E+00   0.0000000000000000E+00   0.0000000000000000E+00   0.0000000000000000E+00   0.0000000000000000E+00   0.0000000000000000E+00   0.0000000000000000E+00   0.0000000000000000E+00   0.0000000000000000E+00   0.0000000000000000E+00   0.0000000000000000E+00   0.0000000000000000E+00   0.0000000000000000E+00   0.0000000000000000E+00   0.0000000000000000E+00   0.0000000000000000E+00   0.0000000000000000E+00   0.0000000000000000E+00   0.0000000000000000E+00   0.0000000000000000E+00   0.0000000000000000E+00   0.0000000000000000E+00   0.0000000000000000E+00   0.0000000000000000E+00   0.0000000000000000E+00   0.0000000000000000E+00   0.0000000000000000E+00   0.0000000000000000E+00   0.0000000000000000E+00   0.0000000000000000E+00   0.0000000000000000E+00   0.0000000000000000E+00   0.0000000000000000E+00   0.0000000000000000E+00   0.0000000000000000E+00   0.0000000000000000E+00   0.0000000000000000E+00   0.0000000000000000E+00   0.0000000000000000E+00   0.0000000000000000E+00   0.0000000000000000E+00   0.0000000000000000E+00   0.0000000000000000E+00   0.0000000000000000E+00   0.0000000000000000E+00   0.0000000000000000E+00   0.0000000000000000E+00   0.0000000000000000E+00   0.0000000000000000E+00   0.0000000000000000E+00   0.0000000000000000E+00   0.0000000000000000E+00   0.0000000000000000E+00   0.0000000000000000E+00   0.0000000000000000E+00   0.0000000000000000E+00   0.0000000000000000E+00   0.0000000000000000E+00   0.0000000000000000E+00   0.0000000000000000E+00   0.0000000000000000E+00   0.0000000000000000E+00   0.0000000000000000E+00   0.0000000000000000E+00   0.0000000000000000E+00   0.0000000000000000E+00   0.0000000000000000E+00   0.0000000000000000E+00   0.0000000000000000E+00   0.0000000000000000E+00   0.0000000000000000E+00   0.0000000000000000E+00   0.0000000000000000E+00   0.0000000000000000E+00   0.0000000000000000E+00   0.0000000000000000E+00   0.0000000000000000E+00   0.0000000000000000E+00   0.0000000000000000E+00   0.0000000000000000E+00   0.0000000000000000E+00   0.0000000000000000E+00   0.0000000000000000E+00   0.0000000000000000E+00   0.0000000000000000E+00   0.0000000000000000E+00   0.0000000000000000E+00   0.0000000000000000E+00   0.0000000000000000E+00   0.0000000000000000E+00   0.0000000000000000E+00   0.0000000000000000E+00   0.0000000000000000E+00   0.0000000000000000E+00   0.0000000000000000E+00   0.0000000000000000E+00   0.0000000000000000E+00   0.0000000000000000E+00   0.0000000000000000E+00   0.0000000000000000E+00   0.0000000000000000E+00   0.0000000000000000E+00   0.0000000000000000E+00   0.0000000000000000E+00   0.0000000000000000E+00   0.0000000000000000E+00   0.0000000000000000E+00   0.0000000000000000E+00   0.0000000000000000E+00   0.0000000000000000E+00   0.0000000000000000E+00   0.0000000000000000E+00   0.0000000000000000E+00   0.0000000000000000E+00   0.0000000000000000E+00   0.0000000000000000E+00   0.0000000000000000E+00   0.0000000000000000E+00   0.0000000000000000E+00   0.0000000000000000E+00   0.0000000000000000E+00   0.0000000000000000E+00   0.0000000000000000E+00   0.0000000000000000E+00   0.0000000000000000E+00   0.0000000000000000E+00  -5.0941334516477909E-08  -1.4828480739390684E-07   6.0146652484047106E-09  -2.7316097416733896E-07   3.7501222536110913E-08   5.8821559313772472E-09   5.1572883627750418E-08   2.3931582764111077E-08   4.7424211829478765E-08  -1.2267406653210059E-08   1.9815616654553541E-08   6.4479461299798794E-09  -1.3232411265743751E-07  -2.1446116048567138E-08   9.9034712866227995E-09  -2.8911208802532441E-07  -1.4302410518699633E-08  -5.1663226332066992E-09   3.3447082393067950E-08  -2.9606759161307162E-07   9.2797464905422035E-08   2.3291307399063136E-07  -3.5306997817028283E-08   7.2736529025683425E-08   3.2177643391054180E-09  -2.6298806529921130E-08   2.8460351419588302E-07   1.8488675165202850E-07   9.0322114682030727E-08  -1.7397132829659622E-08  -4.1989074185785537E-08   6.3344315416919906E-08  -1.5977613759586590E-07   3.1823560571899659E-08  -1.7612140299984094E-08  -6.3483690269363030E-08  -6.7835951240302789E-09   2.5290833887466116E-07  -1.1251201868814663E-07  -3.4531477905298846E-07   2.7205888379064545E-08   1.5189925287002337E-07   8.2402449252616697E-08   3.8783604011770703E-07  -9.5176549120971827E-07   1.0882176948108899E-07   2.5203892651473180E-07   1.2330490150827564E-07  -2.7625543323281973E-07  -5.5121886189883564E-08   1.2529487548144882E-07  -1.0989629209445985E-07  -3.0049729918335756E-07  -4.4121330370922617E-08  -2.1828991812221730E-07   1.5280412405804704E-08   3.3951099864741732E-07   1.3619680331832039E-07  -7.3289680882355253E-07  -4.4727913459845602E-08   2.1686168777676302E-07   5.6969794147196724E-08  -3.4204975011552109E-08  -1.3333489209820553E-07   2.6875062898667382E-07   3.8453154527482677E-08   3.9686369251698441E-07   1.4118939950065828E-07  -5.9381101256953422E-07  -2.1037966507186387E-07  -1.2486886434431631E-07  -3.7973573618597749E-07  -1.8132608947126036E-07   3.1323574100401925E-08  -7.7749511920145672E-08  -2.3644211578943168E-07  -1.0959045192450681E-07  -1.6764364757402555E-07  -1.2827205779921714E-07   3.9132732735291717E-08   1.4288491286070498E-07  -5.2970404839679010E-07  -5.0069824767825078E-08   7.9199056887342330E-08  -3.5120126134765175E-07   4.3877481910710470E-08   7.5627466276177120E-08   1.2738518030339689E-07   5.9331344214189679E-08   4.8816946011596193E-09   4.5404514960192902E-08   4.9829194063700330E-08   7.6268285809325509E-08  -6.4578167006100376E-07  -1.7408835255932092E-07   1.2162849657479669E-08  -6.2493148919351260E-09  -1.7676358432315578E-06   1.8359856736014754E-04   4.9216045476387465E-05   5.1578272171138471E-05   4.8136118949026997E-04   8.6630385344390931E-04  -1.6629382906635004E-06  -1.8421284776641954E-05  -1.4619825406751413E-05   1.3791446170678342E-05   6.8636907914382738E-05   1.7139553394447840E-05  -6.2876458081504707E-05   1.8025723706049200E-04  -2.6588633528700183E-05   2.4324183388702947E-04   4.4369090149524491E-05   9.5941806606340783E-05   6.9122678995178476E-05  -4.5961589000798556E-05  -2.3270232079301692E-06  -4.4200078741302944E-05   7.9590670411247948E-05   1.1505157716546089E-05  -2.5903689740051434E-04   4.8993676016384645E-05  -6.9126130837707494E-04  -2.0416402346513495E-04  -1.3230299344471456E-04  -1.2892363816544644E-05   4.0539597723837832E-05  -2.5734210857373418E-04   2.7610132355780966E-05  -8.1780266318073314E-05  -1.2540304842077554E-05  -7.8168812310840799E-05   1.8118671676532866E-05   4.6875824215680082E-05   7.7274794817906904E-05  -1.2580408331216512E-05   3.4255172076076922E-05   6.8684931784773290E-05  -9.5786754106462328E-05   9.4822251005892132E-05   1.7641271353278442E-05  -5.0438251058286940E-05   1.5225564383436810E-04  -7.4674334857318021E-04  -2.4997529713414237E-05   1.7575271754320928E-04   5.4403916939616383E-04  -3.6584403690378496E-05   1.8253160782072584E-04  -1.7613964504667093E-04  -2.4404279164605673E-05   2.9571392271349385E-04   7.5583171558150903E-05  -5.0474238646100380E-04   1.2954480295745659E-04   1.5928486331276084E-04  -2.2630819479660616E-04  -7.6982103406031621E-06   6.0304506891596518E-05   8.0371299593100772E-06  -5.5656236753400959E-05  -2.1624428208248457E-05   6.3009847861114399E-05   5.0193965501308493E-05   2.9821014351236990E-05  -1.3928723420646424E-04   1.6642556478374613E-04   3.9134003744408625E-04  -2.2294165570062093E-04   1.1349041090350512E-04   3.4163742085406387E-05  -4.5866549920123860E-06  -5.0886078643679290E-05   2.7543178853983368E-05   2.7051984630066539E-04  -5.3649417304373710E-06  -4.3839089887670490E-06  -9.1238513437110149E-06  -4.0356163049046816E-05   5.6182879262762349E-05  -3.3103354857192660E-04  -1.3486415898058455E-05   1.6775562465469848E-05   1.6214930333094674E-06   2.8386015426098837E-05  -4.2221230454501344E-04   1.1283471038763459E-04   3.1829603483543712E-05  -5.4641820417187176E-05   8.3484685424145964E-05  -5.6264549551095016E-04  -7.1930143183326290E-06  -3.0220486091689529E-05   1.1940028821540365E-04   6.9490573598949805E-05  -2.5762549755795533E-04   1.2057311014176111E-04  -1.1088754732875702E-04  -8.8250210301616647E-05  -3.6666275038887568E-04   2.3682982796256914E-05  -4.5062741813939448E-05  -6.3446503867816071E-06   2.5960501248537883E-04   7.2087385447093305E-04   1.8889182602773683E-04  -5.2684485940439232E-04  -1.8139011201634780E-04   4.2587244124668548E-07  -5.0392545145132544E-04   4.7378156793483856E-05   1.1297976831930173E-04   1.9305631711698460E-05   4.2188494231653741E-05  -1.1058695516401569E-05  -7.7377328704470802E-05  -2.3933669459782496E-04  -3.7933704208902668E-05  -8.1305519813337735E-04   1.0214607747853975E-04  -5.3651300785289347E-05   3.8442674643253204E-05  -3.3275252996497418E-05   1.6934614305565049E-05   5.8701141814563469E-05   1.2750140317592550E-04   6.2501069988793735E-05   5.8133638995108509E-05  -3.0012629402998700E-04   3.0704119351920104E-07  -1.7633963616020421E-04  -7.6808183451428937E-04   3.2620883507585333E-04   1.0992669914649533E-04  -1.7539876040641646E-06  -9.8504050899759211E-05   4.1105317762583045E-05   5.4604881907012208E-05  -3.5922870994065207E-04   8.7089738774775519E-05  -1.6391189694950649E-04  -9.2990581376334238E-04   6.0132205027070662E-06  -1.1338355766633369E-05   6.1771139629185928E-05  -4.6047634551613288E-04  -1.3517668533778718E-04   7.7041684866586080E-06   1.3386034680123668E-04  -4.1765965113063088E-04  -8.4582946790821823E-04  -5.1397098643703024E-04  -5.8748300085243405E-05  -6.6023216811427306E-05  -5.7600601141991883E-06   2.4504894121640331E-05  -7.0557592859954525E-06  -1.7867659893167149E-05   1.9736963650972118E-04  -3.0297696382624624E-04  -2.4450830007492371E-05   1.8406548765749675E-05  -9.9206847155416955E-05   1.7754680040960212E-04  -4.5552222001850693E-05   1.2796456240987252E-04   2.8699006973152677E-05   2.8849661939815691E-04  -1.7530266244920954E-04   6.2310631738157532E-05   9.2090633505658299E-05   1.1132613716617959E-04   6.5936693794210993E-05   3.8255831017891184E-05  -1.7318301199890898E-05  -9.8660247468455715E-05   6.5039606764432506E-05   2.2511787422263022E-05   7.4791220804443898E-05  -1.0206072399730766E-04   2.8576641337386835E-05  -1.1734179134280715E-05  -5.1521272219856403E-06  -1.3105104253575058E-05   6.3880702900719622E-05   3.0126885907266500E-05  -9.9720541337828487E-05  -1.0195085364864030E-04   1.3439951777631192E-04  -3.3429552891625668E-04   9.0967009343021757E-05   3.8121042933644571E-05  -1.5947071325741982E-05  -1.8073167127886591E-05   1.5318390304610244E-05   1.8700269234220656E-04   2.3260133207069468E-04   2.0199850735396762E-05   4.5045445562328115E-05  -1.7920345942586710E-04  -2.9465405221594694E-04  -4.7968166479996711E-05   1.1057573880604926E-04   1.8584342489682719E-05  -1.4476775011549542E-05  -2.8709489543647443E-04   2.8049818754263979E-04   1.0620585068809987E-04  -6.3119602340835551E-05   4.1627132306515841E-05   2.2203478508509117E-04  -4.3836668624607963E-05  -1.9840956053057101E-06  -1.8820176877663649E-04  -3.8543050325046566E-05   2.6733777009381498E-04  -3.6386194610709737E-06   1.6402644604251985E-04  -2.0965524287065929E-04   9.5551388763263152E-05   1.5549386487950299E-05   4.7539014840943395E-05   2.3276684342127104E-05  -3.6297517136912572E-05  -1.0416984704812688E-05  -6.7788074073276357E-05   7.5877895688805343E-05   4.5692942379384321E-05  -2.8793041502674782E-04   1.0258927544359307E-04   8.3250210211181176E-05   2.4111416598634587E-05   7.4474915296071332E-06   6.1651391973897686E-05   2.6713205361564393E-05   8.4867380212774241E-05  -6.7920027975232320E-06   1.7071219569037680E-04  -2.6304214471460359E-04   2.0756644883233961E-05   3.5764548914524577E-05   1.9535121146186423E-04   5.5425516694500694E-05   4.2514631836729163E-05   3.9181845824118132E-05  -6.9830869899553948E-05  -7.0586773136116778E-05  -2.7081934863473929E-04   1.4180536474560803E-05   2.6676243008845410E-06   2.6720994667513110E-04   3.8418667837773909E-04  -1.3426539862119359E-04  -1.3560736950227700E-05  -4.2855287854987875E-05  -1.4043409266132332E-03   4.9206434255188825E-05   8.7202023632869055E-05  -9.3747889023425429E-05   7.1111666804292165E-05  -1.0693180655071343E-03   2.5734131493806947E-05   1.2662858940811890E-04   3.4273323132153205E-05  -4.1400391959970255E-05  -8.7628117600015943E-05  -3.0928897966856937E-04   4.8353214939322284E-05  -1.7519767618860897E-04  -5.6217586748585316E-04  -2.3224240150258486E-04  -2.5411665255187354E-05  -2.9051808363738936E-05  -1.1461209815774287E-04
  0.0000000000000000E+00   0.0000000000000000E+00   0.0000000000000000E+00   0.0000000000000000E+00   0.0000000000000000E+00   0.0000000000000000E+00   0.0000000000000000E+00   0.0000000000000000E+00   0.0000000000000000E+00   0.0000000000000000E+00   0.0000000000000000E+00   0.0000000000000000E+00   0.0000000000000000E+00   0.0000000000000000E+00   0.0000000000000000E+00   0.0000000000000000E+00   0.0000000000000000E+00   0.0000000000000000E+00   0.0000000000000000E+00   0.0000000000000000E+00   0.0000000000000000E+00   0.0000000000000000E+00   0.0000000000000000E+00   0.0000000000000000E+00   0.0000000000000000E+00   0.0000000000000000E+00   0.0000000000000000E+00   0.0000000000000000E+00   0.0000000000000000E+00   0.0000000000000000E+00   0.0000000000000000E+00   0.0000000000000000E+00   0.0000000000000000E+00   0.0000000000000000E+00   0.0000000000000000E+00   0.0000000000000000E+00   0.0000000000000000E+00   0.0000000000000000E+00   0.0000000000000000E+00   0.0000000000000000E+00   0.0000000000000000E+00   0.0000000000000000E+00   0.0000000000000000E+00   0.0000000000000000E+00   0.0000000000000000E+00   0.0000000000000000E+00   0.0000000000000000E+00   0.0000000000000000E+00   0.0000000000000000E+00   0.0000000000000000E+00   0.0000000000000000E+00   0.0000000000000000E+00   0.0000000000000000E+00   0.0000000000000000E+00   0.0000000000000000E+00   0.0000000000000000E+00   0.0000000000000000E+00   0.0000000000000000E+00   0.0000000000000000E+00   0.0000000000000000E+00   0.0000000000000000E+00   0.0000000000000000E+00   0.0000000000000000E+00   0.0000000000000000E+00   0.0000000000000000E+00   0.0000000000000000E+00   0.0000000000000000E+00   0.0000000000000000E+00   0.0000000000000000E+00   0.0000000000000000E+00   0.0000000000000000E+00   0.0000000000000000E+00   0.0000000000000000E+00   0.0000000000000000E+00   0.0000000000000000E+00   0.0000000000000000E+00   0.0000000000000000E+00   0.0000000000000000E+00   0.0000000000000000E+00   0.0000000000000000E+00   0.0000000000000000E+00   0.0000000000000000E+00   0.0000000000000000E+00   0.0000000000000000E+00   0.0000000000000000E+00   0.0000000000000000E+00   0.0000000000000000E+00   0.0000000000000000E+00   0.0000000000000000E+00   0.0000000000000000E+00   0.0000000000000000E+00   0.0000000000000000E+00   0.0000000000000000E+00   0.0000000000000000E+00   0.0000000000000000E+00   0.0000000000000000E+00   0.0000000000000000E+00   0.0000000000000000E+00   0.0000000000000000E+00   0.0000000000000000E+00   0.0000000000000000E+00   0.0000000000000000E+00   0.0000000000000000E+00   0.0000000000000000E+00   0.0000000000000000E+00   0.0000000000000000E+00   0.0000000000000000E+00   0.0000000000000000E+00   0.0000000000000000E+00   0.0000000000000000E+00   0.0000000000000000E+00   0.0000000000000000E+00   0.0000000000000000E+00   0.0000000000000000E+00   0.0000000000000000E+00   0.0000000000000000E+00   0.0000000000000000E+00   0.0000000000000000E+00   0.0000000000000000E+00   0.0000000000000000E+00   0.0000000000000000E+00   0.0000000000000000E+00   0.0000000000000000E+00   0.0000000000000000E+00   0.0000000000000000E+00   0.0000000000000000E+00   0.0000000000000000E+00   0.0000000000000000E+00   0.0000000000000000E+00   0.0000000000000000E+00   0.0000000000000000E+00   0.0000000000000000E+00   0.0000000000000000E+00   0.0000000000000000E+00   0.0000000000000000E+00   0.0000000000000000E+00   0.0000000000000000E+00   0.0000000000000000E+00   0.0000000000000000E+00   0.0000000000000000E+00   0.0000000000000000E+00   0.0000000000000000E+00   0.0000000000000000E+00   0.0000000000000000E+00   0.0000000000000000E+00   0.0000000000000000E+00   0.0000000000000000E+00   0.0000000000000000E+00   0.0000000000000000E+00   0.0000000000000000E+00   0.0000000000000000E+00   0.0000000000000000E+00   0.0000000000000000E+00   0.0000000000000000E+00   0.0000000000000000E+00   0.0000000000000000E+00   0.0000000000000000E+00   0.0000000000000000E+00   0.0000000000000000E+00   0.0000000000000000E+00   0.0000000000000000E+00   0.0000000000000000E+00   0.0000000000000000E+00   0.0000000000000000E+00   0.0000000000000000E+00   0.0000000000000000E+00   0.0000000000000000E+00   0.0000000000000000E+00   0.0000000000000000E+00   0.0000000000000000E+00   0.0000000000000000E+00   0.0000000000000000E+00   0.0000000000000000E+00   0.0000000000000000E+00   0.0000000000000000E+00   0.0000000000000000E+00   0.0000000000000000E+00   0.0000000000000000E+00   0.0000000000000000E+00   0.0000000000000000E+00   0.0000000000000000E+00   0.0000000000000000E+00   0.0000000000000000E+00   0.0000000000000000E+00   0.0000000000000000E+00   0.0000000000000000E+00   0.0000000000000000E+00   0.0000000000000000E+00   0.0000000000000000E+00   0.0000000000000000E+00   0.0000000000000000E+00   0.0000000000000000E+00   0.0000000000000000E+00   0.0000000000000000E+00   0.0000000000000000E+00   0.0000000000000000E+00   0.0000000000000000E+00   0.0000000000000000E+00   0.0000000000000000E+00   0.0000000000000000E+00   0.0000000000000000E+00   0.0000000000000000E+00   0.0000000000000000E+00   0.0000000000000000E+00   0.0000000000000000E+00   0.0000000000000000E+00   0.0000000000000000E+00   0.0000000000000000E+00   0.0000000000000000E+00   0.0000000000000000E+00   0.0000000000000000E+00   0.0000000000000000E+00   0.0000000000000000E+00   0.0000000000000000E+00   0.0000000000000000E+00   0.0000000000000000E+00   0.0000000000000000E+00   0.0000000000000000E+00   0.0000000000000000E+00   0.0000000000000000E+00   0.0000000000000000E+00   0.0000000000000000E+00   0.0000000000000000E+00   0.0000000000000000E+00   0.0000000000000000E+00   0.0000000000000000E+00   0.0000000000000000E+00   0.0000000000000000E+00   0.0000000000000000E+00   0.0000000000000000E+00   0.0000000000000000E+00   0.0000000000000000E+00   0.0000000000000000E+00   0.0000000000000000E+00   0.0000000000000000E+00   0.0000000000000000E+00   0.0000000000000000E+00   0.0000000000000000E+00   0.0000000000000000E+00   0.0000000000000000E+00   0.0000000000000000E+00   0.0000000000000000E+00   0.0000000000000000E+00   0.0000000000000000E+00   0.0000000000000000E+00   0.0000000000000000E+00   0.0000000000000000E+00   0.0000000000000000E+00   0.0000000000000000E+00   0.0000000000000000E+00   0.0000000000000000E+00   0.0000000000000000E+00   0.0000000000000000E+00   0.0000000000000000E+00   0.0000000000000000E+00   0.0000000000000000E+00   0.0000000000000000E+00   0.0000000000000000E+00   0.0000000000000000E+00   0.0000000000000000E+00   0.0000000000000000E+00   0.0000000000000000E+00   0.0000000000000000E+00   0.0000000000000000E+00   0.0000000000000000E+00   0.0000000000000000E+00   0.0000000000000000E+00   0.0000000000000000E+00   0.0000000000000000E+00   0.0000000000000000E+00   0.0000000000000000E+00   0.0000000000000000E+00   0.0000000000000000E+00   0.0000000000000000E+00  -6.6241969378038888E-09  -2.2090514796324135E-08   8.0632039971329288E-10  -4.0090638516362821E-08   5.7496506756610407E-09   2.1978749043815978E-10   7.9789395922503008E-09   3.6968927214773249E-09   7.3283036610526471E-09  -2.9276437274804429E-09   3.0729647448314397E-09  -1.5361585311623110E-09  -4.1741910109228851E-08  -4.9729871934520475E-09   1.5548215027792754E-09  -6.1606546667280325E-08  -3.3581201924980013E-09  -1.3168263571823180E-09   5.0822363712543857E-09  -3.7260638936424075E-08   1.4589949545797305E-08   3.5924862695546208E-08  -4.7733382553434133E-09   1.1172224229112530E-08   4.1870771358183658E-10  -4.6275264971858668E-09   4.3588852792066901E-08   2.8082753907647990E-08   1.3199608019537166E-08  -3.4198304558231810E-09  -8.4379641844462609E-09   9.8191632315897985E-09  -3.2435979723128435E-08   4.9537294807052858E-09  -5.2254961269923086E-09  -1.6801529470439888E-08  -1.9749796902789028E-09   3.9038028531235583E-08  -1.5530204263484050E-08  -5.0692047886581346E-08   3.8071659561327921E-09   2.6729827994027743E-08   1.2626716734855098E-08   5.9408981446463645E-08  -1.1442860880189082E-07   1.5326903927817935E-08   3.8228798938086950E-08   1.9069818361747158E-08  -3.7284244071595529E-08  -1.1402812150750797E-08   1.9344783197872206E-08  -1.0772721589120795E-08  -3.9369194428121265E-08  -6.3674924778858357E-09  -7.1229812025178891E-08  -3.4669043960398727E-09   5.0922182527609765E-08   2.0869634087720085E-08  -8.5489706071538138E-08  -9.4975676554012284E-09   3.3306320754303641E-08   8.9088466239663022E-09  -5.0495556995191603E-09  -2.8531115074254104E-08   4.1205920974045544E-08   5.6113108823242848E-09   6.0267887195020397E-08   2.1676973926627165E-08  -6.3651628834053683E-08  -4.6705134245010021E-08  -1.7756275666379698E-08  -6.5620471163380866E-08  -2.4928259801898406E-08   2.5509820561981177E-09  -1.9882938384053612E-08  -3.2084387122665226E-08  -1.5882469366884771E-08  -2.3617682583381215E-08  -1.8408948189152002E-08   4.6433462248300927E-09   2.1132837739161011E-08  -7.8792747042725604E-08  -1.2208756780986210E-08   1.2328742218186801E-08  -6.2099804032685636E-08   5.6053991319046303E-09   1.1745631042548678E-08   1.9103076644235568E-08   7.5128035325283774E-09  -1.6558211425852468E-09   6.5737978181484327E-09   7.8124429627683389E-09   1.1880121182596873E-08  -1.6191905810310253E-07  -4.2459431332884615E-08   1.5308826468128433E-09  -4.7612501324850452E-09  -5.4269891987467301E-07   2.7840075229151143E-05   7.6212645338109868E-06   8.1395802992215675E-06   7.1375252034294951E-05   1.3356615366921060E-04  -2.1323337329430781E-07  -3.2001366793760397E-06  -3.8127240873126718E-06   1.2249481108820632E-06   9.1713414923569709E-06   1.7907494066210640E-06  -1.8874097916468833E-05   2.7895010828926206E-05  -6.5073514109224471E-06   3.7997754277715681E-05   6.3525817153188586E-06   1.5000515753169959E-05   1.1424892986811305E-05  -7.1783796415889063E-06  -4.8561476950817563E-06  -7.9903699303007574E-06   1.2192318222381295E-05   1.4609910146004766E-06  -4.7610717819056379E-05   7.6651513282593771E-06  -2.2621397129471497E-04  -1.7451784412224678E-05  -2.0574998055295646E-05  -4.8927379809016586E-07   6.1091104979549983E-06  -4.5120982985279425E-05   3.6271208120350151E-06  -1.0596070935437643E-05  -3.3349192356517974E-06  -2.0681147394861565E-05   2.8094776167904262E-06   7.3644201326869072E-06   1.2119401086121093E-05  -3.5017511937412576E-06   4.6230415923582320E-06   1.0433175018135743E-05  -1.2777781987645349E-05   1.4477569122870893E-05   2.5777934361863227E-06  -7.2521534802425305E-06   2.3082306487766915E-05  -9.1656726747795710E-05  -3.7494726427343483E-06   2.6391629485464939E-05   8.1066528101883431E-05  -5.3118684237950567E-06   2.8357516988023290E-05  -4.6028348098114244E-05  -3.5761728653110291E-06   4.5371746953810873E-05   1.1651684663041481E-05  -8.0343414147117777E-05   2.6701824480355130E-05   2.4111967141688648E-05  -3.1521163065671086E-05  -9.4699722568510692E-07   9.3933233182295006E-06  -2.1166253690353654E-05  -8.1230406522050418E-06  -6.4184022540753302E-06   8.4912344510140877E-06   7.8873796978680559E-06   4.6046914959248044E-06  -2.9997262741343626E-05   1.9147964758551098E-05   5.8803015088131874E-05  -2.9417943859950948E-05   1.6534646448995186E-05   5.3960157434126894E-06  -1.1928289832972917E-06  -7.1862651367657481E-06   4.3126571465850969E-06   4.0655087207903974E-05  -2.2381070156342154E-06  -7.0216150543978008E-07  -2.3402948910621625E-06  -1.2861447802002969E-05   8.8978765416386970E-06  -7.5723721387330073E-05  -6.1593775240155414E-06   2.1808392991245692E-06  -1.0106733092857800E-06   3.9794897097047098E-06  -5.3995683097250640E-05   1.7046058190732244E-05   3.7228521814367391E-06  -9.6179653030287365E-06   1.3146055095633961E-05  -6.3353962647393617E-05  -4.0053851792274262E-06  -4.2598907105397464E-06   1.8343567385378230E-05   1.0550706137082699E-05  -4.9268486863847337E-05   1.8064345841530817E-05  -1.3480532933138807E-05  -1.7179889720771368E-05  -5.1723294154781261E-05   3.3005200629920417E-06  -7.2262822474494546E-06  -2.0048463053193310E-06   3.9275004518181374E-05   1.1072129424295080E-04   2.8772017854391398E-05  -7.5602037806123533E-05  -2.7143059650749629E-05   8.7206026215899052E-09  -1.1749303539503649E-04   6.1586757356073478E-06   1.7010202226437027E-05   3.1087107803496706E-06   6.4946581001350127E-06  -4.2659447327172507E-06  -1.0223944809216625E-05  -2.5669287932285630E-05  -5.4067589532525870E-06  -1.0177898137213629E-04   1.6039246581142623E-05  -8.1254707550164869E-06   5.7843395834683295E-06  -4.8687953685741774E-06   2.6301727022811295E-06   9.0155439955117984E-06   2.0265917045015439E-05   9.5024084455395243E-06   9.2257988687958869E-06  -3.9710236689458239E-05   3.5179971943565003E-06  -3.8288617519945907E-05  -7.0425756674334861E-05   2.6907934169064608E-05   1.6861541273450631E-05  -1.7987026108500782E-06  -8.3673947364984570E-06   6.3507419650177128E-06   8.6204337151948151E-06  -5.1134660279943705E-05   1.3297190345108448E-05  -1.9770389876014050E-05  -1.1321675359130418E-04   7.9040465722800448E-07  -3.1496523821719354E-06   8.1837361750936833E-06  -5.8155390093812682E-05  -1.9043708423114167E-05  -6.5168961200338596E-07   2.0380996346738615E-05  -4.9180988988437437E-05  -2.1767272034184230E-04  -7.5730488101602737E-05  -1.4723090805859910E-05  -1.2027196792955579E-05   4.4926197782244239E-08   3.5362086257739331E-06  -1.6128062615606306E-06  -5.2433755603112752E-06   3.0214336886618885E-05  -3.5819872641571197E-05  -3.4282173023720867E-06   2.8591428390310255E-06  -9.0690168270771436E-06   2.7630054524574625E-05  -6.4925512221656218E-06   1.9528893565091481E-05   1.5819993052457056E-06   4.4187249570580648E-05  -5.8213189574210191E-05   9.7741100230768087E-06   1.4331432603890799E-05   1.7133122076658912E-05   1.0254103245522631E-05   5.8498316840975668E-06  -4.6868283037665212E-06  -1.0944172238118327E-05   1.0904229652508577E-05   3.5221499298838995E-06   1.0653085485604633E-05  -1.7979439864339537E-05   4.4821602938248635E-06  -5.1574369330239024E-06  -4.7355194318180997E-06  -4.6588353309904672E-06   8.5231951076111700E-06   4.7939139067765736E-06  -2.4784553726040303E-05  -2.6568583902373952E-05   2.0530255923290194E-05  -8.2552296508724520E-05   1.3091372685307127E-05   5.8909559908415194E-06  -3.2089954786127534E-06  -3.7553379700838958E-06   2.3976327358136348E-06   2.9207588840528763E-05   3.4578968367857845E-05   2.9338956925286036E-06   6.6871351246256277E-06  -2.5877230271550671E-05  -4.8398350091998753E-05  -1.2524518894025721E-05   1.7336148231875601E-05   2.9131674162546400E-06  -3.5093656769712484E-06  -3.9317543714720704E-05   4.2392997045057061E-05   1.5962626412532228E-05  -1.0854118145604231E-05   4.4571113626333337E-06   3.1854542187654084E-05  -1.1542582839257831E-05  -1.4670008828956564E-06  -2.7645274398982798E-05  -1.8760355808504425E-05   4.4262932447182784E-05  -1.4206786682737000E-06   2.5190934060216696E-05  -3.9690011216034064E-05   1.4331488358778424E-05   2.6942513725162860E-06   7.0225376272332266E-06   3.1110766620699120E-06  -5.1247395240711957E-06  -4.7360739511690673E-06  -8.9872585963289720E-06   1.1486572663219330E-05   4.8398800066471278E-06  -5.0834986491217532E-05   1.7795047013235290E-05   1.2681849790457708E-05   2.6955413517700182E-06   9.2535183967276117E-07   9.5315303515864177E-06   4.0577325052604328E-06   1.2975077929217963E-05  -4.7399762325461947E-07   2.6794273838185828E-05  -3.5791115708271723E-05   2.8300688173256639E-06   5.5426349768328840E-06   2.9472793032490176E-05   7.0229365927035844E-06   4.5906327082828618E-06   6.1608738056064903E-06  -9.8921599495862410E-06  -9.6735948263365564E-06  -7.7913425136116819E-05   2.2047648371176756E-06   3.2788170528377376E-07   4.0504178369920563E-05   5.9937517177930106E-05  -2.3902370108821516E-05  -3.8214578097101299E-06  -1.2566814171422385E-05  -6.7279770268039287E-04   7.8016697801351698E-06   1.3542499940346871E-05  -1.7176521084556516E-05   1.9226937696365821E-06  -3.5667871402658192E-04  -1.8224752189944089E-06   1.8570664108587703E-05   5.2838123290479788E-06  -9.6163919110253516E-06  -5.8181913804073084E-05  -4.2476911289471853E-05   7.4092905768224733E-06  -4.2450684014314307E-05  -1.9520776702907481E-04  -4.7112463676055070E-05  -7.4891230997686359E-06  -7.9722611989713545E-06  -2.3815893192963434E-05
  0.0000000000000000E+00   0.0000000000000000E+00   0.0000000000000000E+00   0.0000000000000000E+00   0.0000000000000000E+00   0.0000000000000000E+00   0.0000000000000000E+00   0.0000000000000000E+00   0.0000000000000000E+00   0.0000000000000000E+00   0.0000000000000000E+00   0.0000000000000000E+00   0.0000000000000000E+00   0.0000000000000000E+00   0.0000000000000000E+00   0.0000000000000000E+00   0.0000000000000000E+00   0.0000000000000000E+00   0.0000000000000000E+00   0.0000000000000000E+00   0.0000000000000000E+00   0.0000000000000000E+00   0.0000000000000000E+00   0.0000000000000000E+00   0.0000000000000000E+00   0.0000000000000000E+00   0.0000000000000000E+00   0.0000000000000000E+00   0.0000000000000000E+00   0.0000000000000000E+00   0.0000000000000000E+00   0.0000000000000000E+00   0.0000000000000000E+00   0.0000000000000000E+00   0.0000000000000000E+00   0.0000000000000000E+00   0.0000000000000000E+00   0.0000000000000000E+00   0.0000000000000000E+00   0.0000000000000000E+00   0.0000000000000000E+00   0.0000000000000000E+00   0.0000000000000000E+00   0.0000000000000000E+00   0.0000000000000000E+00   0.0000000000000000E+00   0.0000000000000000E+00   0.0000000000000000E+00   0.0000000000000000E+00   0.0000000000000000E+00   0.0000000000000000E+00   0.0000000000000000E+00   0.0000000000000000E+00   0.0000000000000000E+00   0.0000000000000000E+00   0.0000000000000000E+00   0.0000000000000000E+00   0.0000000000000000E+00   0.0000000000000000E+00   0.0000000000000000E+00   0.0000000000000000E+00   0.0000000000000000E+00   0.0000000000000000E+00   0.0000000000000000E+00   0.0000000000000000E+00   0.0000000000000000E+00   0.0000000000000000E+00   0.0000000000000000E+00   0.0000000000000000E+00   0.0000000000000000E+00   0.0000000000000000E+00   0.0000000000000000E+00   0.0000000000000000E+00   0.0000000000000000E+00   0.0000000000000000E+00   0.0000000000000000E+00   0.0000000000000000E+00   0.0000000000000000E+00   0.0000000000000000E+00   0.0000000000000000E+00   0.0000000000000000E+00   0.0000000000000000E+00   0.0000000000000000E+00   0.0000000000000000E+00   0.0000000000000000E+00   0.0000000000000000E+00   0.0000000000000000E+00   0.0000000000000000E+00   0.0000000000000000E+00   0.0000000000000000E+00   0.0000000000000000E+00   0.0000000000000000E+00   0.0000000000000000E+00   0.0000000000000000E+00   0.0000000000000000E+00   0.0000000000000000E+00   0.0000000000000000E+00   0.0000000000000000E+00   0.0000000000000000E+00   0.0000000000000000E+00   0.0000000000000000E+00   0.0000000000000000E+00   0.0000000000000000E+00   0.0000000000000000E+00   0.0000000000000000E+00   0.0000000000000000E+00   0.0000000000000000E+00   0.0000000000000000E+00   0.0000000000000000E+00   0.0000000000000000E+00   0.0000000000000000E+00   0.0000000000000000E+00   0.0000000000000000E+00   0.0000000000000000E+00   0.0000000000000000E+00   0.0000000000000000E+00   0.0000000000000000E+00   0.0000000000000000E+00   0.0000000000000000E+00   0.0000000000000000E+00   0.0000000000000000E+00   0.0000000000000000E+00   0.0000000000000000E+00   0.0000000000000000E+00   0.0000000000000000E+00   0.0000000000000000E+00   0.0000000000000000E+00   0.0000000000000000E+00   0.0000000000000000E+00   0.0000000000000000E+00   0.0000000000000000E+00   0.0000000000000000E+00   0.0000000000000000E+00   0.0000000000000000E+00   0.0000000000000000E+00   0.0000000000000000E+00   0.0000000000000000E+00   0.0000000000000000E+00   0.0000000000000000E+00   0.0000000000000000E+00   0.0000000000000000E+00   0.0000000000000000E+00   0.0000000000000000E+00   0.0000000000000000E+00   0.0000000000000000E+00   0.0000000000000000E+00   0.0000000000000000E+00   0.0000000000000000E+00   0.0000000000000000E+00   0.0000000000000000E+00   0.0000000000000000E+00   0.0000000000000000E+00   0.0000000000000000E+00   0.0000000000000000E+00   0.0000000000000000E+00   0.0000000000000000E+00   0.0000000000000000E+00   0.0000000000000000E+00   0.0000000000000000E+00   0.0000000000000000E+00   0.0000000000000000E+00   0.0000000000000000E+00   0.0000000000000000E+00   0.0000000000000000E+00   0.0000000000000000E+00   0.0000000000000000E+00   0.0000000000000000E+00   0.0000000000000000E+00   0.0000000000000000E+00   0.0000000000000000E+00   0.0000000000000000E+00   0.0000000000000000E+00   0.0000000000000000E+00   0.0000000000000000E+00   0.0000000000000000E+00   0.0000000000000000E+00   0.0000000000000000E+00   0.0000000000000000E+00   0.0000000000000000E+00   0.0000000000000000E+00   0.0000000000000000E+00   0.0000000000000000E+00   0.0000000000000000E+00   0.0000000000000000E+00   0.0000000000000000E+00   0.0000000000000000E+00   0.0000000000000000E+00   0.0000000000000000E+00   0.0000000000000000E+00   0.0000000000000000E+00   0.0000000000000000E+00   0.0000000000000000E+00   0.0000000000000000E+00   0.0000000000000000E+00   0.0000000000000000E+00   0.0000000000000000E+00   0.0000000000000000E+00   0.0000000000000000E+00   0.0000000000000000E+00   0.0000000000000000E+00   0.0000000000000000E+00   0.0000000000000000E+00   0.0000000000000000E+00   0.0000000000000000E+00   0.0000000000000000E+00   0.0000000000000000E+00   0.0000000000000000E+00   0.0000000000000000E+00   0.0000000000000000E+00   0.0000000000000000E+00   0.0000000000000000E+00   0.0000000000000000E+00   0.0000000000000000E+00   0.0000000000000000E+00   0.0000000000000000E+00   0.0000000000000000E+00   0.0000000000000000E+00   0.0000000000000000E+00   0.0000000000000000E+00   0.0000000000000000E+00   0.0000000000000000E+00   0.0000000000000000E+00   0.0000000000000000E+00   0.0000000000000000E+00   0.0000000000000000E+00   0.0000000000000000E+00   0.0000000000000000E+00   0.0000000000000000E+00   0.0000000000000000E+00   0.0000000000000000E+00   0.0000000000000000E+00   0.0000000000000000E+00   0.0000000000000000E+00   0.0000000000000000E+00   0.0000000000000000E+00   0.0000000000000000E+00   0.0000000000000000E+00   0.0000000000000000E+00   0.0000000000000000E+00   0.0000000000000000E+00   0.0000000000000000E+00   0.0000000000000000E+00   0.0000000000000000E+00   0.0000000000000000E+00   0.0000000000000000E+00   0.0000000000000000E+00   0.0000000000000000E+00   0.0000000000000000E+00   0.0000000000000000E+00   0.0000000000000000E+00   0.0000000000000000E+00   0.0000000000000000E+00   0.0000000000000000E+00   0.0000000000000000E+00   0.0000000000000000E+00   0.0000000000000000E+00   0.0000000000000000E+00   0.0000000000000000E+00   0.0000000000000000E+00   0.0000000000000000E+00   0.0000000000000000E+00   0.0000000000000000E+00   0.0000000000000000E+00   0.0000000000000000E+00   0.0000000000000000E+00   0.0000000000000000E+00   0.0000000000000000E+00   0.0000000000000000E+00   0.0000000000000000E+00   0.0000000000000000E+00   0.0000000000000000E+00   0.0000000000000000E+00   0.0000000000000000E+00   0.0000000000000000E+00  -2.2799611983718344E-09  -9.6629322761567073E-08   1.0098255821263648E-08  -4.1461090469277298E-07   3.9265336121519657E-08  -1.8215152166109990E-08   5.5295362965074879E-08   2.5491258596665032E-08   5.0935056741862475E-08  -5.6612373906365957E-09   2.1025709950609647E-08  -1.0400787772325257E-09  -4.6563183163609574E-07  -2.4497136858381152E-08   1.0640563072886013E-08  -6.8020263290280190E-07  -7.8626297798047560E-09   2.0156880946084826E-09   3.4720535586694298E-08  -2.0324537815178112E-07   1.2512699058727981E-07   2.7673770172641180E-07   2.1666071317471975E-08   8.0694585750026683E-08   1.2385145528167242E-08   1.9925007051580541E-08   3.0763393209108995E-07   1.8586105697580855E-07   7.5961038425264174E-08   1.0290812482023720E-08   1.0030930545228683E-09   6.7586907311156801E-08  -2.9852411836444668E-07   3.4321715443616400E-08  -2.0599171059793263E-08  -5.2987576495319154E-08  -2.1728613884084938E-09   3.0050157251206197E-07   9.6376930051371189E-09  -1.2396062537065516E-07   4.1425892401616511E-08   2.9610980897771961E-07   8.6602357110982804E-08   4.0763656737904857E-07  -5.1496011825140267E-07   7.0304653185881094E-08   2.5120198314985651E-07   1.3103053860292731E-07  -3.7884907306913135E-08   6.6085202141046784E-09   1.3213002832211999E-07   1.0248953849865133E-07  -1.2568327377139316E-08   9.6689496850804983E-09  -6.2885332782322425E-07   2.4789867311163366E-08   3.0978757520913885E-07   1.4555054280370656E-07  -2.2930854170233853E-07   2.8987938190437390E-08   2.2750537112472207E-07   6.1153361147162714E-08   7.1436213162971316E-09  -1.6566447415852891E-07   2.8354146529454848E-07   4.4182673527196242E-08   4.0088445339894927E-07   1.4919760702796547E-07   2.4638000526992161E-08  -1.2486961164644993E-07  -4.2436428092982130E-08  -5.6786509432834841E-07  -3.6294443452480288E-08   4.8455563201697249E-08  -4.6203479122514294E-08  -6.7868541364894898E-08  -5.0676448557310192E-08  -6.7796726623506452E-08  -6.2464506875147207E-08   7.1628759648835772E-08   1.5159252672418231E-07  -2.3837067321756308E-07  -3.3138400521938172E-08   8.4205813328960481E-08  -5.4079315675115170E-07   5.8647216325090125E-08   7.9400276489409858E-08   9.7731797979394666E-08   7.5329379235561409E-08   1.0989886979820406E-08   5.1714339821800049E-08   5.4230741870723074E-08   8.0503225943599969E-08  -7.2523140414100330E-07  -1.4638028287703968E-07   2.8374704700754893E-08   2.3558817039200934E-09  -9.4760218196019275E-07   1.8529201317247761E-04   5.3955602001720582E-05   5.6361703744418383E-05   4.2653491907526783E-04   9.4600690082812043E-04   2.6149353165825820E-06   5.2303658911278943E-06   5.8832339266057917E-07   1.5720316387678140E-05   6.7047319603782022E-05   3.2353790501335994E-05  -1.6275375647513261E-04   1.8978771531137184E-04  -2.7706623553736249E-05   2.8117404576252872E-04   4.1458369244791903E-05   1.0394214894975729E-04   1.0549697715990510E-04  -8.6368764957498806E-07   1.1283731494407888E-05   4.5207941711555811E-05   7.8882652805479427E-05   1.7908431890165164E-05  -4.0026691840307487E-04   5.6123421625004242E-05  -5.4136519481619056E-04   1.4037581944635312E-04  -8.5255854131138819E-05   1.0540147913210987E-04   4.2122108950445055E-05  -3.8030099515111773E-04   6.8990084272680831E-06   3.0666637883668616E-05   1.3633314657779760E-05  -5.9463750070893867E-05   1.9645190419753803E-05   4.9706186453389432E-05   9.3041161735584837E-05  -2.3768364695208586E-05   2.3191740520207212E-05   6.9418844078931132E-05   1.0853944853693665E-06   1.0264453879698606E-04   2.0143539500614871E-05   9.0666737927198990E-06   1.5226423183861646E-04  -2.1001792053480805E-04  -7.5345566060659781E-06   1.7401618004723527E-04   5.2871767424146621E-04  -1.7763369454198889E-05   2.0930672084516595E-04  -2.7433669073347760E-04   8.1100819578816810E-07   2.9732144054224843E-04   8.1692956904913153E-05  -6.1901524683208385E-04   4.0070797017082593E-04   1.5974960323597589E-04  -3.2619888573849246E-05   2.9296595994277848E-05   6.6799307546574452E-05  -1.9927064602703101E-04  -8.6646798084240754E-06  -2.0475524153580097E-05   3.0994188127218598E-05   5.2479420287200431E-05   4.0669125946310442E-05  -4.0540802093824539E-04   5.9568255592665155E-04   3.7897911945190935E-04  -1.1080317980377786E-05   1.0294383046270020E-04   3.7382382063540435E-05   4.3702105535053557E-06  -2.0394445944840732E-05   2.9836965582506662E-05   2.9000433953188157E-04  -1.6751897025018141E-05   3.0042708493407679E-06  -2.2323711892041265E-06  -3.3614902525405356E-05   6.0938186525693903E-05  -5.2639941305718404E-04  -2.7193970624268773E-05   2.2189514209232052E-05   2.7311198781281119E-06   4.8784790071761092E-05   2.5234959711174838E-05   1.1432673005207335E-04   3.4991383088830336E-05  -1.3128997119572898E-05   9.2234174468508446E-05  -2.3390769149082681E-04  -2.3089007748068617E-05   4.6545240891254495E-06   1.1854943578314222E-04   6.8643601089524522E-05  -3.4628280644335703E-04   1.4474510610512075E-04   1.8502710070739873E-06  -1.2742972325947705E-04  -1.5753308415405250E-04   3.3051917678718740E-05  -9.1037219884468034E-06  -9.1846312080774584E-06   2.8211232658769590E-04   8.6231620135566859E-04   2.0063648059791435E-04  -2.8788146825891561E-04  -1.3829077107729525E-04   2.1377756967912842E-06  -1.0397919212627369E-03   2.4539526853460019E-05   8.3554136680818146E-05   2.7080244203595389E-05   4.5131286299275532E-05  -1.2030520421940097E-05  -2.1063160810330480E-05   3.0322086946954230E-05   5.1353752433607208E-08  -4.8876903054099867E-04   1.4057782931768556E-04  -3.8909195111885195E-05   3.6530625657399998E-05  -1.3708967101105241E-05   1.8145421609134903E-05   6.2435214721284340E-05   1.6891727820357274E-04   6.3324068262647426E-05   8.0085582252008885E-05  -1.3165215110002719E-04   1.5877321005441906E-04  -1.3688234141652063E-05   5.8707878863745590E-04   1.5390445754141267E-05   1.1123949585293820E-04   1.3898436478594611E-05   6.2314799604221120E-05   4.4608367258330515E-05   6.1750859590521643E-05  -5.5711394734825706E-04   9.7413126749362522E-05  -3.5151106198715996E-05  -4.6122405078496086E-04   1.0261686014893062E-05  -1.3937168136367107E-05   7.8850654900621193E-05  -3.5701673727860762E-04  -3.5273739518410904E-05   1.8816349738141822E-05   1.6889597683493500E-04  -9.8318912503383282E-05  -1.2069941427579113E-03  -3.0675801761551096E-04  -1.7116401871782814E-04   7.6280117204134102E-05   1.0094340206453961E-04   4.7893696354879748E-05  -4.5965686968316738E-06  -2.4340351589522490E-06   1.9658634947657697E-04  -9.3580242453875887E-05  -6.9968316022505749E-06   2.4192192410558374E-05   1.6879086264079204E-04   1.9578306579958767E-04  -1.5858416492327527E-05   1.4362600729982442E-04   2.8205184694578786E-05   2.9585324038849497E-04  -5.1473633214383664E-04   6.8929650443671678E-05   9.8584388055901747E-05   1.2847282454257349E-04   7.5863931164062362E-05   3.8452663251831492E-05  -2.5535969752448769E-05   2.8347816942921831E-05   5.7007939564345723E-05   2.3270835553003989E-05   9.5237774261776597E-05  -4.6801933899104921E-05   3.1537196020591699E-05   6.5141356510541092E-06  -1.3253936091432333E-05  -4.7260368118922230E-06   1.5841027131051135E-05   3.3768806600884140E-05  -1.4610267076894224E-04  -8.0470592291747678E-05   1.4375761430548322E-04  -2.3543735987553932E-04   9.2146218408605202E-05   4.0354087995700753E-05   6.5199534093811153E-05  -1.6252185788469173E-05   1.6687175101337185E-05   2.0183120377982808E-04   2.1101079081121857E-04   5.6537931707401109E-05   7.7477803654850760E-05  -2.9126313960327907E-04  -5.1195223413716059E-04  -4.3163094546043249E-05   1.1834155279095190E-04   2.0032948190480594E-05  -1.1725852326941149E-05  -4.0439102127386277E-05   2.7947544367499117E-04   1.0203219837551099E-04  -1.8707611565648043E-05   4.3257301505788539E-05   2.0405265626169216E-04   2.3596746060536515E-06   1.4032125649866438E-05  -3.9027489288539837E-05  -5.5121772983104211E-05   4.0365555504669995E-04   8.3801931032322091E-07   1.7217896888510324E-04  -4.3066773698611897E-04   7.3202344271899937E-05   2.7638291088556019E-05   4.7932936304824391E-05   3.8815929940138926E-05  -1.5864929669127443E-05  -2.5953167291264223E-05  -1.0456125410868132E-05   7.4026883836852934E-05   4.0841562325617356E-05  -3.6283621983117123E-04   1.6219605158158197E-04   8.8497527670991743E-05   1.8338127090312198E-05   1.1989596962967116E-05   6.4060878112588536E-05   2.6400563441047269E-05   8.5010667253239723E-05   1.8295826386409471E-05   1.9040608760420406E-04  -1.1639403712304938E-04   4.4498066283183403E-05   3.6900567558166469E-05   1.8890251435044788E-04   5.3828620315586874E-05  -2.2438655422070296E-05   4.4155283034226623E-05   3.3881205056764296E-05  -2.6283365769841579E-05  -2.9212143706649238E-04   1.5446117542029648E-05   8.3377670045570675E-06   2.6641458542816778E-04   4.2063663366091676E-04  -1.8232805869610846E-04   1.8164641950575557E-05  -5.8923603794095029E-05  -6.2466466428183715E-04   5.5190855352187860E-05   9.6026029008884194E-05  -5.8231424117980351E-05   9.1433758495347182E-05  -2.6990887729443097E-04   6.2000039840803029E-06   7.3144496851398243E-05   3.6180019867419968E-05  -3.9078863451459442E-05  -6.4782881684747370E-04  -1.0114288675214158E-04   5.7260744779391009E-05  -1.3940933968773780E-04  -2.9598514481205652E-04  -4.0522108379350842E-04  -1.6583064512353488E-05  -2.0498802552782171E-05  -1.3095396741973975E-04
  0.0000000000000000E+00   0.0000000000000000E+00   0.0000000000000000E+00   0.0000000000000000E+00   0.0000000000000000E+00   0.0000000000000000E+00   0.0000000000000000E+00   0.0000000000000000E+00   0.0000000000000000E+00   0.0000000000000000E+00   0.0000000000000000E+00   0.0000000000000000E+00   0.0000000000000000E+00   0.0000000000000000E+00   0.0000000000000000E+00   0.0000000000000000E+00   0.0000000000000000E+00   0.0000000000000000E+00   0.0000000000000000E+00   0.0000000000000000E+00   0.0000000000000000E+00   0.0000000000000000E+00   0.0000000000000000E+00   0.0000000000000000E+00   0.0000000000000000E+00   0.0000000000000000E+00   0.0000000000000000E+00   0.0000000000000000E+00   0.0000000000000000E+00   0.0000000000000000E+00   0.0000000000000000E+00   0.0000000000000000E+00   0.0000000000000000E+00   0.0000000000000000E+00   0.0000000000000000E+00   0.0000000000000000E+00   0.0000000000000000E+00   0.0000000000000000E+00   0.0000000000000000E+00   0.0000000000000000E+00   0.0000000000000000E+00   0.0000000000000000E+00   0.0000000000000000E+00   0.0000000000000000E+00   0.0000000000000000E+00   0.0000000000000000E+00   0.0000000000000000E+00   0.0000000000000000E+00   0.0000000000000000E+00   0.0000000000000000E+00   0.0000000000000000E+00   0.0000000000000000E+00   0.0000000000000000E+00   0.0000000000000000E+00   0.0000000000000000E+00   0.0000000000000000E+00   0.0000000000000000E+00   0.0000000000000000E+00   0.0000000000000000E+00   0.0000000000000000E+00   0.0000000000000000E+00   0.0000000000000000E+00   0.0000000000000000E+00   0.0000000000000000E+00   0.0000000000000000E+00   0.0000000000000000E+00   0.0000000000000000E+00   0.0000000000000000E+00   0.0000000000000000E+00   0.0000000000000000E+00   0.0000000000000000E+00   0.0000000000000000E+00   0.0000000000000000E+00   0.0000000000000000E+00   0.0000000000000000E+00   0.0000000000000000E+00   0.0000000000000000E+00   0.0000000000000000E+00   0.0000000000000000E+00   0.0000000000000000E+00   0.0000000000000000E+00   0.0000000000000000E+00   0.0000000000000000E+00   0.0000000000000000E+00   0.0000000000000000E+00   0.0000000000000000E+00   0.0000000000000000E+00   0.0000000000000000E+00   0.0000000000000000E+00   0.0000000000000000E+00   0.0000000000000000E+00   0.0000000000000000E+00   0.0000000000000000E+00   0.0000000000000000E+00   0.0000000000000000E+00   0.0000000000000000E+00   0.0000000000000000E+00   0.0000000000000000E+00   0.0000000000000000E+00   0.0000000000000000E+00   0.0000000000000000E+00   0.0000000000000000E+00   0.0000000000000000E+00   0.0000000000000000E+00   0.0000000000000000E+00   0.0000000000000000E+00   0.0000000000000000E+00   0.0000000000000000E+00   0.0000000000000000E+00   0.0000000000000000E+00   0.0000000000000000E+00   0.0000000000000000E+00   0.0000000000000000E+00   0.0000000000000000E+00   0.0000000000000000E+00   0.0000000000000000E+00   0.0000000000000000E+00   0.0000000000000000E+00   0.0000000000000000E+00   0.0000000000000000E+00   0.0000000000000000E+00   0.0000000000000000E+00   0.0000000000000000E+00   0.0000000000000000E+00   0.0000000000000000E+00   0.0000000000000000E+00   0.0000000000000000E+00   0.0000000000000000E+00   0.0000000000000000E+00   0.0000000000000000E+00   0.0000000000000000E+00   0.0000000000000000E+00   0.0000000000000000E+00   0.0000000000000000E+00   0.0000000000000000E+00   0.0000000000000000E+00   0.0000000000000000E+00   0.0000000000000000E+00   0.0000000000000000E+00   0.0000000000000000E+00   0.0000000000000000E+00   0.0000000000000000E+00   0.0000000000000000E+00   0.0000000000000000E+00   0.0000000000000000E+00   0.0000000000000000E+00   0.0000000000000000E+00   0.0000000000000000E+00   0.0000000000000000E+00   0.0000000000000000E+00   0.0000000000000000E+00   0.0000000000000000E+00   0.0000000000000000E+00   0.0000000000000000E+00   0.0000000000000000E+00   0.0000000000000000E+00   0.0000000000000000E+00   0.0000000000000000E+00   0.0000000000000000E+00   0.0000000000000000E+00   0.0000000000000000E+00   0.0000000000000000E+00   0.0000000000000000E+00   0.0000000000000000E+00   0.0000000000000000E+00   0.0000000000000000E+00   0.0000000000000000E+00   0.0000000000000000E+00   0.0000000000000000E+00   0.0000000000000000E+00   0.0000000000000000E+00   0.0000000000000000E+00   0.0000000000000000E+00   0.0000000000000000E+00   0.0000000000000000E+00   0.0000000000000000E+00   0.0000000000000000E+00   0.0000000000000000E+00   0.0000000000000000E+00   0.0000000000000000E+00   0.0000000000000000E+00   0.0000000000000000E+00   0.0000000000000000E+00   0.0000000000000000E+00   0.0000000000000000E+00   0.0000000000000000E+00   0.0000000000000000E+00   0.0000000000000000E+00   0.0000000000000000E+00   0.0000000000000000E+00   0.0000000000000000E+00   0.0000000000000000E+00   0.0000000000000000E+00   0.0000000000000000E+00   0.0000000000000000E+00   0.0000000000000000E+00   0.0000000000000000E+00   0.0000000000000000E+00   0.0000000000000000E+00   0.0000000000000000E+00   0.0000000000000000E+00   0.0000000000000000E+00   0.0000000000000000E+00   0.0000000000000000E+00   0.0000000000000000E+00   0.0000000000000000E+00   0.0000000000000000E+00   0.0000000000000000E+00   0.0000000000000000E+00   0.0000000000000000E+00   0.0000000000000000E+00   0.0000000000000000E+00   0.0000000000000000E+00   0.0000000000000000E+00   0.0000000000000000E+00   0.0000000000000000E+00   0.0000000000000000E+00   0.0000000000000000E+00   0.0000000000000000E+00   0.0000000000000000E+00   0.0000000000000000E+00   0.0000000000000000E+00   0.0000000000000000E+00   0.0000000000000000E+00   0.0000000000000000E+00   0.0000000000000000E+00   0.0000000000000000E+00   0.0000000000000000E+00   0.0000000000000000E+00   0.0000000000000000E+00   0.0000000000000000E+00   0.0000000000000000E+00   0.0000000000000000E+00   0.0000000000000000E+00   0.0000000000000000E+00   0.0000000000000000E+00   0.0000000000000000E+00   0.0000000000000000E+00   0.0000000000000000E+00   0.0000000000000000E+00   0.0000000000000000E+00   0.0000000000000000E+00   0.0000000000000000E+00   0.0000000000000000E+00   0.0000000000000000E+00   0.0000000000000000E+00   0.0000000000000000E+00   0.0000000000000000E+00   0.0000000000000000E+00   0.0000000000000000E+00   0.0000000000000000E+00   0.0000000000000000E+00   0.0000000000000000E+00   0.0000000000000000E+00   0.0000000000000000E+00   0.0000000000000000E+00   0.0000000000000000E+00   0.0000000000000000E+00   0.0000000000000000E+00   0.0000000000000000E+00   0.0000000000000000E+00   0.0000000000000000E+00   0.0000000000000000E+00   0.0000000000000000E+00   0.0000000000000000E+00   0.0000000000000000E+00   0.0000000000000000E+00   0.0000000000000000E+00   0.0000000000000000E+00   0.0000000000000000E+00   0.0000000000000000E+00   0.0000000000000000E+00   0.0000000000000000E+00   0.0000000000000000E+00  -1.5434171180970534E-09  -2.0940701532546253E-08   1.6129105266176881E-09  -6.5236007390878628E-08   6.5739008321348506E-09  -1.6492940779308712E-09   9.2005016325394232E-09   4.2266317425429267E-09   8.4629199955857577E-09  -2.0502584157727215E-09   3.4818623487474448E-09  -9.9917354732663050E-10  -1.1560646283136475E-07  -5.7447458602327200E-09   1.7534720924766244E-09  -1.8779509987829461E-07  -1.7636466631592888E-09  -1.9872949784707840E-10   5.7617063553190886E-09  -3.5141579470145749E-08   2.0093063370004860E-08   4.4960661988918731E-08   1.6146445627089412E-09   1.3320434813446952E-08   1.8377609492421933E-09   6.1340809278137633E-10   5.1257448160073541E-08   3.1661116835451498E-08   1.4066533230259158E-08   4.2020898003399376E-10  -2.7041573208580344E-09   1.1197028436170290E-08  -5.9786287776306569E-08   5.6380979019919919E-09  -5.1995188118923375E-09  -1.2957962585878188E-08  -7.7872274375813317E-10   4.9000305814535129E-08  -2.0490286469006340E-09  -3.3981363632749234E-08   6.6485998606297402E-09   4.6585555950052858E-08   1.4378848330663189E-08   6.8379003617679246E-08  -1.0183028978729282E-07   1.5121617680839371E-08   4.2976339113816386E-08   2.1750740290327521E-08  -1.6373549994036892E-08  -3.5784701804110810E-09   2.1947544536002448E-08   1.1204420310592282E-08  -1.4184178440800256E-08   1.7957069063797044E-10  -1.4715389607947420E-07   1.8476597594251090E-09   5.5692933228205390E-08   2.4177297354632168E-08  -5.4176562232567972E-08  -6.5881800075326953E-10   3.8110750318585955E-08   1.0089783662809096E-08   2.9771791898355605E-11  -3.6682672304997764E-08   4.7506571708139167E-08   7.3590583720040527E-09   6.8519703029712713E-08   2.4792355586750140E-08  -1.1612478406659200E-08  -4.0897290817907248E-08  -9.5683488852317279E-09  -1.0273046433586115E-07  -1.0417392913493555E-08   7.6752976554385461E-09  -1.0896796506915741E-08  -1.6583588864777648E-08  -1.0363318593396259E-08  -1.4933651282403585E-08  -1.2693872413924075E-08   1.0174356535019793E-08   2.5282823901922580E-08  -7.0515175390217351E-08  -8.7503103259741994E-09   1.3929777510419170E-08  -1.0450855770181849E-07   8.9482423236667454E-09   1.3196467421813859E-08   1.9208063092046888E-08   1.1302590979471988E-08   9.4795839836334541E-10   8.5405226445536040E-09   8.9227404078273949E-09   1.3371778726241098E-08  -2.0923224406888293E-07  -3.6754992700204595E-08   4.7177137216006729E-09   6.5329659083703297E-11  -3.1274995251390296E-07   3.1284469199324508E-05   8.7561079393054774E-06   9.3582198730351409E-06   7.7006064710577108E-05   1.5892607758178655E-04   3.4696690959366438E-07  -1.7185113642114643E-07  -1.6465989393619602E-06   2.6293623252911669E-06   1.0990529840524573E-05   4.2555362154309288E-06  -3.6714216411895106E-05   3.2642464446075102E-05  -6.2043667564626388E-06   4.6432162167466384E-05   7.1377579249434354E-06   1.7534615008995708E-05   1.7041269390674856E-05  -1.7323161807046388E-06  -2.1959754364590153E-06   2.2143540216774225E-06   1.3295801295069696E-05   2.6572114911282086E-06  -7.4088556265235330E-05   9.1784691494605361E-06  -1.7116640283438805E-04   1.8898913307184229E-05  -1.9556041122826577E-05   1.2486736310775142E-05   6.8793805703724965E-06  -7.6442681800874667E-05   2.6421429063777340E-06   2.3709490943830804E-06   1.8082475710176893E-08  -1.5682705115032219E-05   3.1976074591070427E-06   8.4403592057258825E-06   1.5278968472410339E-05  -5.0132539181793108E-06   4.3852929775136717E-06   1.1771415304982173E-05  -2.8981857372831892E-06   1.6672314362545441E-05   3.3769107321224748E-06  -8.4998386987876783E-07   2.5973482706211594E-05  -5.9297594296991581E-05  -1.9302101358806460E-06   2.9771854346410525E-05   8.9592815096691658E-05  -3.6065466299785451E-06   3.4144318380222350E-05  -7.3809721460618431E-05  -4.5070969714158066E-07   5.1272356954539297E-05   1.3305646213051427E-05  -1.1317017796645429E-04   5.9527220573484636E-05   2.6905037592902326E-05  -1.2930172756085097E-05   3.6034726354303722E-06   1.1244764691556690E-05  -5.0089328467427019E-05  -3.0358932949140240E-06  -4.6789188230829495E-06   7.7097393905996536E-06   8.8570497898701639E-06   6.6923088710727982E-06  -1.0800576893766786E-04   7.9171933815640433E-05   6.5157533596750688E-05  -1.2957277022035056E-05   1.7953441798026201E-05   6.2858762822435317E-06   7.1789664959861754E-08  -4.6351715832953045E-06   4.9634634946135364E-06   4.7508340536263115E-05  -3.4707333389458746E-06   2.2970681342631011E-07  -5.3224908959017957E-07  -8.6465284710342334E-06   1.0213291423403008E-05  -1.5617442299153627E-04  -7.2838840468651364E-06   3.3726833029931628E-06  -4.3019051560611591E-09   7.3994809733103499E-06  -1.4765741437688377E-05   1.9182051222425922E-05   6.1060059598821964E-06  -5.1488819128902998E-06   1.5360961512995158E-05  -4.3348774000455341E-05  -5.3031059360785594E-06  -1.5436005817424305E-07   2.0551676731153659E-05   1.1532742000577106E-05  -7.3201872771713441E-05   2.2739875576880910E-05  -3.2590994450728684E-06  -2.6082168483393089E-05  -3.7257116643884594E-05   5.4492130695114115E-06  -3.3553818465801114E-06  -1.7860423647801615E-06   4.6419156442291200E-05   1.3952137426182231E-04   3.3357909823913887E-05  -7.1284445109364518E-05  -2.8503873046806461E-05   2.8889739873599904E-07  -5.2884357728894330E-04   5.1229495217012807E-06   1.6426087369528331E-05   4.2752482108438213E-06   7.4747159187958367E-06  -3.5321834758605678E-06  -5.0038395890536517E-06  -2.7043884553964809E-06  -1.0900312671243834E-06  -9.5203384356677497E-05   2.2405805864634839E-05  -8.1418484480888793E-06   6.2267440768164663E-06  -2.8433923330420194E-06   3.0801167054826439E-06   1.0196689146054657E-05   2.7191360093023177E-05   1.0691338190040672E-05   1.2814926341498335E-05  -2.8393311860899918E-05   2.2095923358572692E-05  -2.4038101121065710E-05   3.3001619114124772E-05   1.4442260039246937E-06   1.8890977417545118E-05   4.0578241266546131E-07   6.4958639513008730E-06   7.3010850200139114E-06   1.0283817572726380E-05  -8.5293850101182737E-05   1.5700469067837461E-05  -8.7789974675151701E-06  -9.0918550430908981E-05   1.6376565934632836E-06  -3.4300580621528637E-06   1.2250301613921048E-05  -5.7419453802099407E-05  -1.0839557867097655E-05   1.2645936812595374E-06   2.6874266209159372E-05  -3.0031106048690890E-05  -3.4048878743306955E-04  -6.7426929021769346E-05  -3.2431467791842936E-05   4.6746618911496456E-06   1.3219375175524475E-05   7.5400050573443865E-06  -1.2823642720726767E-06  -1.8999286549991408E-06   3.3981131891166702E-05  -2.6778893108780504E-05  -1.6302153028838875E-06   4.0592401705077122E-06   2.1136140731361320E-05   3.2735169137525014E-05  -3.9610459347856237E-06   2.3529684185989894E-05   3.9106444220549511E-06   5.0956348732411002E-05  -1.3663878738456360E-04   1.1205548085287610E-05   1.6570948318564445E-05   2.1457722833022988E-05   1.2389460054255767E-05   6.3870203653929861E-06  -5.7924283047660930E-06   1.4722721764780691E-06   1.1568820477381647E-05   3.9293869525492180E-06   1.5159255446718957E-05  -1.2964186842050349E-05   5.2264914168589736E-06   4.9484769881040960E-07  -4.0678703755693089E-06  -1.3400549919372667E-06   5.9348339538254829E-06   5.5805314598163941E-06  -3.2345592061902342E-05  -2.0757969600891497E-05   2.3537232118653896E-05  -8.0589512022672915E-05   1.5048403543922844E-05   6.6333601810898975E-06   8.4238198118380058E-06  -3.7632434784710742E-06   2.7225238970902954E-06   3.4065233519697245E-05   3.6859252216772404E-05   8.6835664543702244E-06   1.2157201603569216E-05  -4.4516722976061429E-05  -8.3233029421948230E-05  -9.6023040163260117E-06   1.9898176048535232E-05   3.3632546507843255E-06  -2.8780965291824200E-06  -1.3072871175690206E-05   4.7704150213242570E-05   1.7568574450426662E-05  -5.7072370782100525E-06   7.3643307179050465E-06   3.5265627614336412E-05  -1.5810284889833848E-08   1.4347266307283455E-06  -1.0886214258791355E-05  -1.6296196640040972E-05   6.4306361265334709E-05   1.6005544347179468E-07   2.9056640023303996E-05  -1.2049498753099402E-04   1.5116303809527842E-05   4.7848254392065422E-06   8.2338079508332874E-06   6.1366897061070139E-06  -3.1666557770010390E-06  -6.2722631889525800E-06  -3.0323284128557996E-06   1.2464249456287845E-05   6.9104903915986818E-06  -7.3258706458145004E-05   2.7495338961273709E-05   1.5312899283256546E-05   3.8655086710682322E-06   2.2073215085764204E-06   1.0597032548910109E-05   4.3985008224607971E-06   1.4281857331226390E-05   2.9699210332938498E-06   3.1630493728919064E-05  -2.4466317493316891E-05   6.3927901391128205E-06   6.1634495525527808E-06   3.2052751416398258E-05   8.5876711718365082E-06   2.6245527837503538E-07   7.1388095841246462E-06   2.5970046208060752E-06  -5.3913605714321723E-06  -7.7497661840737061E-05   2.5061073717752894E-06   1.2693658329452428E-06   4.5266861829201703E-05   7.0260771164206678E-05  -3.4634269079747545E-05   1.1007917325793879E-06  -1.3108730026727782E-05  -2.9858245480032271E-04   9.0935779908912197E-06   1.5736469143611430E-05  -1.4318280079851314E-05   1.2818700093130993E-05  -9.6522620239213310E-05  -9.7167544481127229E-07   1.4796569979942319E-05   5.9004673191437248E-06  -9.3618255907439717E-06  -1.5878798572324903E-04  -2.2096909597399683E-05   1.0694025801037120E-05  -3.4657214064974938E-05  -9.8072043244120950E-05  -8.3456561637034794E-05  -3.7609442883274231E-06  -5.1848648020582269E-06  -2.8393286331256093E-05
  0.0000000000000000E+00   0.0000000000000000E+00   0.0000000000000000E+00   0.0000000000000000E+00   0.0000000000000000E+00   0.0000000000000000E+00   0.0000000000000000E+00   0.0000000000000000E+00   0.0000000000000000E+00   0.0000000000000000E+00   0.0000000000000000E+00   0.0000000000000000E+00   0.0000000000000000E+00   0.0000000000000000E+00   0.0000000000000000E+00   0.0000000000000000E+00   0.0000000000000000E+00   0.0000000000000000E+00   0.0000000000000000E+00   0.0000000000000000E+00   0.0000000000000000E+00   0.0000000000000000E+00   0.0000000000000000E+00   0.0000000000000000E+00   0.0000000000000000E+00   0.0000000000000000E+00   0.0000000000000000E+00   0.0000000000000000E+00   0.0000000000000000E+00   0.0000000000000000E+00   0.0000000000000000E+00   0.0000000000000000E+00   0.0000000000000000E+00   0.0000000000000000E+00   0.0000000000000000E+00   0.0000000000000000E+00   0.0000000000000000E+00   0.0000000000000000E+00   0.0000000000000000E+00   0.0000000000000000E+00   0.0000000000000000E+00   0.0000000000000000E+00   0.0000000000000000E+00   0.0000000000000000E+00   0.0000000000000000E+00   0.0000000000000000E+00   0.0000000000000000E+00   0.0000000000000000E+00   0.0000000000000000E+00   0.0000000000000000E+00   0.0000000000000000E+00   0.0000000000000000E+00   0.0000000000000000E+00   0.0000000000000000E+00   0.0000000000000000E+00   0.0000000000000000E+00   0.0000000000000000E+00   0.0000000000000000E+00   0.0000000000000000E+00   0.0000000000000000E+00   0.0000000000000000E+00   0.0000000000000000E+00   0.0000000000000000E+00   0.0000000000000000E+00   0.0000000000000000E+00   0.0000000000000000E+00   0.0000000000000000E+00   0.0000000000000000E+00   0.0000000000000000E+00   0.0000000000000000E+00   0.0000000000000000E+00   0.0000000000000000E+00   0.0000000000000000E+00   0.0000000000000000E+00   0.0000000000000000E+00   0.0000000000000000E+00   0.0000000000000000E+00   0.0000000000000000E+00   0.0000000000000000E+00   0.0000000000000000E+00   0.0000000000000000E+00   0.0000000000000000E+00   0.0000000000000000E+00   0.0000000000000000E+00   0.0000000000000000E+00   0.0000000000000000E+00   0.0000000000000000E+00   0.0000000000000000E+00   0.0000000000000000E+00   0.0000000000000000E+00   0.0000000000000000E+00   0.0000000000000000E+00   0.0000000000000000E+00   0.0000000000000000E+00   0.0000000000000000E+00   0.0000000000000000E+00   0.0000000000000000E+00   0.0000000000000000E+00   0.0000000000000000E+00   0.0000000000000000E+00   0.0000000000000000E+00   0.0000000000000000E+00   0.0000000000000000E+00   0.0000000000000000E+00   0.0000000000000000E+00   0.0000000000000000E+00   0.0000000000000000E+00   0.0000000000000000E+00   0.0000000000000000E+00   0.0000000000000000E+00   0.0000000000000000E+00   0.0000000000000000E+00   0.0000000000000000E+00   0.0000000000000000E+00   0.0000000000000000E+00   0.0000000000000000E+00   0.0000000000000000E+00   0.0000000000000000E+00   0.0000000000000000E+00   0.0000000000000000E+00   0.0000000000000000E+00   0.0000000000000000E+00   0.0000000000000000E+00   0.0000000000000000E+00   0.0000000000000000E+00   0.0000000000000000E+00   0.0000000000000000E+00   0.0000000000000000E+00   0.0000000000000000E+00   0.0000000000000000E+00   0.0000000000000000E+00   0.0000000000000000E+00   0.0000000000000000E+00   0.0000000000000000E+00   0.0000000000000000E+00   0.0000000000000000E+00   0.0000000000000000E+00   0.0000000000000000E+00   0.0000000000000000E+00   0.0000000000000000E+00   0.0000000000000000E+00   0.0000000000000000E+00   0.0000000000000000E+00   0.0000000000000000E+00   0.0000000000000000E+00   0.0000000000000000E+00   0.0000000000000000E+00   0.0000000000000000E+00   0.0000000000000000E+00   0.0000000000000000E+00   0.0000000000000000E+00   0.0000000000000000E+00   0.0000000000000000E+00   0.0000000000000000E+00   0.0000000000000000E+00   0.0000000000000000E+00   0.0000000000000000E+00   0.0000000000000000E+00   0.0000000000000000E+00   0.0000000000000000E+00   0.0000000000000000E+00   0.0000000000000000E+00   0.0000000000000000E+00   0.0000000000000000E+00   0.0000000000000000E+00   0.0000000000000000E+00   0.0000000000000000E+00   0.0000000000000000E+00   0.0000000000000000E+00   0.0000000000000000E+00   0.0000000000000000E+00   0.0000000000000000E+00   0.0000000000000000E+00   0.0000000000000000E+00   0.0000000000000000E+00   0.0000000000000000E+00   0.0000000000000000E+00   0.0000000000000000E+00   0.0000000000000000E+00   0.0000000000000000E+00   0.0000000000000000E+00   0.0000000000000000E+00   0.0000000000000000E+00   0.0000000000000000E+00   0.0000000000000000E+00   0.0000000000000000E+00   0.0000000000000000E+00   0.0000000000000000E+00   0.0000000000000000E+00   0.0000000000000000E+00   0.0000000000000000E+00   0.0000000000000000E+00   0.0000000000000000E+00   0.0000000000000000E+00   0.0000000000000000E+00   0.0000000000000000E+00   0.0000000000000000E+00   0.0000000000000000E+00   0.0000000000000000E+00   0.0000000000000000E+00   0.0000000000000000E+00   0.0000000000000000E+00   0.0000000000000000E+00   0.0000000000000000E+00   0.0000000000000000E+00   0.0000000000000000E+00   0.0000000000000000E+00   0.0000000000000000E+00   0.0000000000000000E+00   0.0000000000000000E+00   0.0000000000000000E+00   0.0000000000000000E+00   0.0000000000000000E+00   0.0000000000000000E+00   0.0000000000000000E+00   0.0000000000000000E+00   0.0000000000000000E+00   0.0000000000000000E+00   0.0000000000000000E+00   0.0000000000000000E+00   0.0000000000000000E+00   0.0000000000000000E+00   0.0000000000000000E+00   0.0000000000000000E+00   0.0000000000000000E+00   0.0000000000000000E+00   0.0000000000000000E+00   0.0000000000000000E+00   0.0000000000000000E+00   0.0000000000000000E+00   0.0000000000000000E+00   0.0000000000000000E+00   0.0000000000000000E+00   0.0000000000000000E+00   0.0000000000000000E+00   0.0000000000000000E+00   0.0000000000000000E+00   0.0000000000000000E+00   0.0000000000000000E+00   0.0000000000000000E+00   0.0000000000000000E+00   0.0000000000000000E+00   0.0000000000000000E+00   0.0000000000000000E+00   0.0000000000000000E+00   0.0000000000000000E+00   0.0000000000000000E+00   0.0000000000000000E+00   0.0000000000000000E+00   0.0000000000000000E+00   0.0000000000000000E+00   0.0000000000000000E+00   0.0000000000000000E+00   0.0000000000000000E+00   0.0000000000000000E+00   0.0000000000000000E+00   0.0000000000000000E+00   0.0000000000000000E+00   0.0000000000000000E+00   0.0000000000000000E+00   0.0000000000000000E+00   0.0000000000000000E+00   0.0000000000000000E+00   0.0000000000000000E+00   0.0000000000000000E+00   0.0000000000000000E+00   0.0000000000000000E+00   0.0000000000000000E+00   0.0000000000000000E+00   0.0000000000000000E+00   0.0000000000000000E+00   0.0000000000000000E+00   0.0000000000000000E+00   0.0000000000000000E+00  -1.1611962586614647E-08  -9.2016624633208660E-08   9.5446933019090570E-09  -3.7143509252271111E-07   4.1182294930246654E-08  -1.7754502450186291E-08   5.8283297859017397E-08   2.7291153194266181E-08   5.3981000023983571E-08  -3.7572236314635636E-09   2.2517902067656954E-08   2.0483442828298606E-09  -2.9325449113106220E-07  -2.0499587629408454E-08   1.1507718449332513E-08  -4.0495450788993694E-07  -1.0032329695069020E-08  -5.2613064221687990E-10   3.7500472067955531E-08  -2.7194602864704650E-07   1.2537604497905841E-07   2.8725878931192904E-07   1.4928847369974361E-08   8.5005221200888217E-08   1.1098082322807665E-08   1.9713905736074546E-08   3.2068122051384694E-07   1.9355278111073281E-07   7.6496447041173126E-08   7.4672009743489467E-09   1.6593652762889585E-09   7.2144106442155210E-08  -2.1572056093904812E-07   3.7010874206663842E-08  -1.6376347141368577E-08  -5.4845666340151874E-08  -5.3065350667383279E-09   3.1106049590545379E-07  -1.0153940714167381E-08  -1.3227545164114087E-07   4.0170769757874218E-08   2.6467608152784535E-07   9.2800785948830809E-08   4.2719469213179730E-07  -6.4538671950064210E-07   6.4375332283132269E-08   2.6093613974344217E-07   1.4018472310258187E-07  -6.4889640115077974E-08   6.8898224135959637E-09   1.4101065669700402E-07   5.5505927125263819E-08  -4.8927676294615101E-08  -6.3644741294642773E-10  -3.9204164410041548E-07   2.9204457114825201E-08   3.1217596867897570E-07   1.5350329633757893E-07  -3.3521467126911158E-07   3.2238739791280863E-08   2.3829911500752668E-07   6.5838171672500732E-08  -3.4569818803991453E-10  -1.3187924797863935E-07   2.9552098748350363E-07   4.5095063665594590E-08   4.1534230786095316E-07   1.5845908970000887E-07  -6.7951586377104738E-08  -6.9859526665003614E-08  -5.7818604290432413E-08  -4.5998417677531432E-07  -5.7062496325668674E-08   4.5170479563011839E-08  -5.7174385612824552E-08  -8.5912282618872274E-08  -6.2006578585149655E-08  -7.4092287384683568E-08  -7.2073144628702442E-08   7.2647276450163016E-08   1.5425612802066444E-07  -1.6974857072956019E-07  -4.0173822490322514E-08   9.0668568354848331E-08  -4.1533332488272283E-07   5.9958245697363723E-08   8.5596890300155674E-08   9.5833315370497108E-08   7.8990650309802588E-08   8.1328234367011740E-09   5.2638461733056514E-08   5.8066682721002152E-08   8.6589588979451485E-08  -5.7319328044298515E-07  -1.4421149410862992E-07   1.9344968403871452E-08  -6.0701139565959960E-09  -9.2792199435882147E-07   1.9593140783854903E-04   5.8738136241013187E-05   5.9394011967798796E-05   4.3568229509483513E-04   9.6721211108321723E-04   1.6392765248326606E-06   2.4927708586348567E-06   3.0740999809944051E-06   1.3333589394564530E-05   7.1696872510069361E-05   3.5716959926694382E-05  -1.0548292001838090E-04   1.8857314211221564E-04  -2.6811233192260333E-05   2.8754064743853283E-04   4.3716182387032837E-05   1.0641523500126723E-04   9.9141693360022871E-05  -7.1107513264744761E-06   2.4372204507900401E-05   4.1598030052656053E-05   8.5630699920905337E-05   1.8895604060399622E-05  -3.1905049005139392E-04   5.9165275719980030E-05  -4.4742627748283365E-04   7.3131574010680488E-05  -7.4298557657553408E-05   9.9841947806692243E-05   4.6911404588885281E-05  -2.8671753670430727E-04   5.4967517976746651E-06   1.1231594665968162E-05   1.6979769147649194E-05  -6.2897311432033378E-05   2.1463189938974743E-05   5.1246641698939588E-05   9.4860694410356768E-05  -1.7986584630327704E-05   2.7100476060403675E-05   7.2669632451527393E-05  -3.6141399672337202E-06   1.1229313020878728E-04   2.0454395333411919E-05   3.5158195812079771E-06   1.5949224285121658E-04  -2.3515987884639800E-04  -8.1962405408577679E-06   1.8177754824786382E-04   5.6916835398914930E-04  -2.0672350032595968E-05   2.1903724540981950E-04  -1.8475806207824319E-04  -4.8332278111885706E-06   3.0232494313688399E-04   8.9245039924525088E-05  -5.2511224774534594E-04   3.4924487922260078E-04   1.7034240956893836E-04  -5.6201821974485946E-05   2.5814707178265214E-05   6.6789020828994210E-05  -9.0509337267818569E-05  -1.6034912710385517E-05  -2.2361952800270263E-05   2.6733670288221350E-05   5.5277440286728001E-05   3.9235719300205844E-05  -2.4245736232116026E-04   5.9380012025575914E-04   3.9729515548080253E-04  -1.4295596803251806E-05   1.0956684381378852E-04   3.8524126976781092E-05   1.9461584699208651E-06  -2.4071826048439951E-05   3.1274923878228992E-05   3.1388842012214520E-04  -1.2420246571078831E-05   2.1632318842439785E-06  -5.4399117149864962E-06  -3.8684126611235491E-05   6.3622957223161245E-05  -3.4232277642095758E-04  -1.1936993756497331E-05   2.3109128863428509E-05   2.0648489785911512E-06   4.8272323841682171E-05  -3.2597054833215395E-05   1.2280201005509793E-04   3.0944527843248535E-05  -1.1624584062489034E-05   9.5629300210989425E-05  -4.2617185196400974E-04  -1.5323183711209580E-05  -9.9105764294191949E-07   1.1993034862331390E-04   7.4652538731308983E-05  -2.6096976307008542E-04   1.5120908042366761E-04  -2.3760311540197190E-05  -9.7455550364730197E-05  -1.7356172976786823E-04   3.1945299640542935E-05  -1.3006689023907502E-05  -1.0274600852644938E-05   2.9999644543530872E-04   8.9586691029814290E-04   2.1076218302320461E-04  -2.4908340476200352E-04  -1.2879744110891892E-04   2.0272365917254601E-06  -5.8890821389924453E-04   3.1291043701341817E-05   8.3432250888961391E-05   2.7471763166186779E-05   4.8164564405579844E-05  -7.6241023725435064E-06  -3.1564152098960825E-05  -2.8318464075000449E-05  -3.9890566964875370E-06  -5.7626136270283674E-04   1.4153058376347734E-04  -3.6247756110205846E-05   3.9494955203238330E-05  -1.8353729539462493E-05   1.8305378376868325E-05   6.8719330816953005E-05   1.6947887642609270E-04   6.6765170133590608E-05   7.9994835804215572E-05  -1.6179858981959250E-04   1.3111607037172545E-04   4.2500336993129904E-05   3.8006175784336500E-04   8.5817478857982979E-05   1.1611981109778253E-04   1.8468473712262945E-05  -1.2205715772537733E-05   4.8130890817417487E-05   6.3463424336992301E-05  -5.0804085442031517E-04   1.0629894290359479E-04  -7.8630982274763574E-05  -5.9190637813508066E-04   9.6778644667182024E-06  -9.3094269033948538E-06   8.1464487877972401E-05  -4.8705436495207930E-04  -4.2818786954044731E-05   2.6759929867900153E-05   1.7650930932889799E-04  -1.3943174665734096E-04  -7.8264627435393878E-04  -3.0216314254374340E-04  -1.1709778822614894E-04   7.4645175669024115E-05   9.0476642252055418E-05   4.4907295051515388E-05  -4.8681477352126833E-06  -6.4632806264367093E-06   2.0266218895357804E-04  -1.1555938858253735E-04  -1.1286042044231395E-05   2.3332386526151997E-05   1.4269263633735616E-04   1.9943110732992055E-04  -1.3192641348182954E-05   1.5181314618234964E-04   3.1824245151936022E-05   3.0013364787383017E-04  -3.2559802249320307E-04   7.4931408874538507E-05   1.0232048866914505E-04   1.2248851392389194E-04   7.9221428273108295E-05   4.2446535893412429E-05  -2.0867843559703330E-05  -6.0170502062999525E-06   5.0892959899671190E-05   2.4513619987427497E-05   9.5206170381206915E-05  -4.2356464441462556E-05   3.2895952080163673E-05  -2.7757597919437117E-06  -7.4385243449098983E-06  -9.5697178980665594E-06   1.4523690441805415E-05   3.5294262819031286E-05  -1.1610783016252433E-04  -8.0810412610098507E-05   1.5557467607637279E-04  -1.7911586436991002E-04   1.0099742850697091E-04   4.4039649009021983E-05   5.1394128893176856E-05  -1.2844342695761421E-05   1.8200241205410902E-05   2.0676934521364886E-04   2.2493962313472636E-04   5.1333468792381465E-05   7.3297819954529702E-05  -2.6161060838812505E-04  -4.2664661132724786E-04  -4.4705469563487173E-05   1.2239142934366402E-04   2.0867128018902044E-05  -1.2482756436274956E-05  -8.4907851115804440E-05   2.9269306331978497E-04   1.0728863930755781E-04  -2.2296141940658101E-05   4.2000358993198827E-05   2.1765731883191454E-04  -1.7251210126571126E-05   6.7560977426936921E-06  -6.3409892099687473E-05  -3.2033868462409676E-05   3.9045417893838016E-04  -2.4303715513327267E-06   1.7753624320391775E-04  -2.4468297720024550E-04   6.2305238960359388E-05   2.2293727960603437E-05   4.9686158840185218E-05   3.7269220321682995E-05  -2.1008412878205359E-05  -1.8642262805661031E-05  -2.2618286937449108E-05   8.0997223476632013E-05   4.1693384232923170E-05  -2.8812358899912231E-04   1.3251486398488735E-04   8.8439452017327321E-05   1.4366261990511711E-05   7.2956966398177024E-06   7.0011076197611376E-05   2.9215457774849949E-05   9.1862545369693100E-05   9.4336897034922189E-06   1.9800438928497838E-04  -1.4196860745892652E-04   4.2678346672718575E-05   3.9820892904809310E-05   2.0463222316509304E-04   5.9426462496667662E-05  -2.2780756236512761E-05   4.7832008525538408E-05   1.9662232472402439E-05  -3.8719611592406357E-05  -2.6146248425457449E-04   1.6972352398102919E-05   7.3908152077625112E-06   2.8044150373548711E-04   4.3511611563227544E-04  -1.4714063251125087E-04   8.4073759800578675E-06  -5.5908416603418762E-05  -4.9717124036066879E-04   5.8019028334856347E-05   1.0233650709424034E-04  -5.2541366288600170E-05   9.2164496539072087E-05  -3.4948864364183196E-04   1.5342550977293365E-05   7.8781459467072587E-05   4.0089218814256999E-05  -3.7208766959193881E-05  -3.8056770020516393E-04  -1.4252828856066842E-04   5.0512697245867447E-05  -1.3431399608274152E-04  -3.1840818391636868E-04  -2.9377186894671880E-04  -2.2977658953816507E-05  -2.8084486365464539E-05  -1.0862083189461103E-04
[truncated: 6,538,676 more chars]
