# Supplementary material for: Intermolecular Interactions in G Protein-Coupled Receptor Allosteric Sites at the Membrane Interface from Molecular Dynamics Simulations and Quantum Chemical Calculations
Source: J Chem Inf Model. 2022 Sep 30;62(19):4736–47. doi: 10.1021/acs.jcim.2c00788 (PMC9554917; doi:10.1021/acs.jcim.2c00788)
Supplement: Supplementary file 3 — ci2c00788_si_003.zip [file ci2c00788_si_003.zip › quantum_chemical_coordiates_inputs/GCGR_5ee7/fsapt/QA.dat]

  1.7099277125771601E-17   4.6821574733484947E-17   9.5375153402384757E-04   9.0682722559046126E-15   1.8492239194239447E-14   2.8140275723349741E-14   1.5146942115743249E-13   5.8190855015098880E-14   1.7400745835260784E-14   4.7430674865684777E-05   4.4040275971978003E-14   9.9434657891113565E-01   1.3467201038198703E-11   1.5975742299186586E-13   2.2560068198445178E-14   5.7805509431923979E-14   1.0469620616406086E-15   1.1443353875689552E-14   1.1193596714466984E-10   7.4589155382402318E-07   1.4494345828813625E-07   5.3805037046060554E-15   1.7723175046621287E-09   1.8370507023013036E-08   3.4383774695104931E-10   1.4085435949635568E-06   2.1292749702316766E-08   2.6708245643415161E-06   7.9112600884885171E-15   3.3222247400056213E-14   5.7014646928935865E-13   7.7533333617070172E-14   4.8680495976702116E-14   9.2171185906144836E-15   2.6597100903678262E-14   1.6001467780885763E-14   4.5584976891445425E-15   6.4738598597619193E-15   1.2964994145851765E-13   9.5279869575070790E-16   4.9266247695869196E-15   8.4876078763928707E-15   1.4237285534689131E-15   3.9294057958282795E-16   8.5865101577878730E-17   6.4322103017202210E-16   6.0736393824449217E-16   1.8763252746465252E-15   3.3874911594593592E-16   1.0380760073372995E-10   4.3484155145273551E-12   6.5428740871577235E-03   1.0600150490508265E-09   1.7710510478503078E-11   5.2633028395681814E-12   7.4689147822197694E-13   4.4661584725663008E-05   2.7590860114394313E-07   2.6278158070635016E-11   1.0482715039623589E-07   1.2446554654403373E-11   3.9287883726067089E-11   5.7309662522946792E-01   3.3649989224704672E-08   9.9282712083269788E-12   3.4487098904645179E-11   5.0125776901927124E-08   1.4417533112067479E-03   1.5251548520363084E-05   2.5754172861625411E-11   7.2376566985252592E-10   4.1492229924264293E-12   6.2485928094767669E-07   2.3949597159707198E-10   8.8210582397469061E-05   1.6940752941342846E-07   2.3581658175976590E-03   3.4310210786897460E-01   3.4491108867623762E-11   8.3752446900705632E-11   1.2487459466672285E-08   3.5331670941797392E-11   1.8735555031452127E-12   2.1755096456472714E-09   1.5861231470015332E-10   5.2139995291828779E-10   1.6559161667522081E-10   3.7220856064377898E-12   1.0734211557257519E-11   1.9581792182706068E-10   4.1176963577567248E-10   1.6912606228619792E-07   7.7893304863441855E-10   1.6136811924484286E-10   1.2135318961288991E-08   1.5273287975491731E-11   7.8964286608854744E-08   8.9758731305636690E-11   1.5491418255080149E-04   9.1220535634689095E-13   5.6591313227660355E-11   4.6459978410830162E-05   2.7785407385492487E-10   1.1708892920565172E-11   2.0249159809601703E-11   6.4485895881776466E-12   1.1114112819366158E-10   1.9782869048961736E-12   9.4284200024812838E-06   2.2263941931778673E-11   1.0126455510237669E-12   2.7217184409264964E-03   3.4824552219327938E-10   1.0564092372897992E-05   3.2528242121491541E-12   5.5852919620449293E-08   6.6940300695523766E-12   2.0240378942653335E-09   6.9295866774358452E-12   1.6908586071769579E-07   8.1690639612349907E-07   2.7848884605894169E-10   3.3102578617734691E-09   1.7904654684544379E-11   5.5149260792041970E-08   3.7175802792178503E-04   6.4103866443700236E-11   3.3397379910007194E-06   5.8342797679053498E-11   5.1464654099688558E-12   2.3010605534666400E-11   1.4041978935688950E-09   1.7568433848235673E-09   5.6361965030220507E-01   8.3779662343602150E-12   1.6741424874639444E-11   1.8179646440549494E-11   5.6639038930179142E-01   1.6002211316040021E-08   4.1297697782805950E-10   4.0704314914465217E-07   1.0715905145542286E-10   4.0302061100949167E-11   6.2505896673047133E-13   9.8351309789121524E-06   2.0778391856419187E-05   4.7181489258744341E-10   9.7052771893770356E-05   3.2057218669965340E-07   1.0724080656554687E-09   3.3218400536443064E-11   8.8512205000359535E-06   1.4205770490576997E-10
  1.5161805557346621E-17   1.1438117654287988E-16   7.8840276864764222E-06   3.6068390464865956E-16   7.1582403320411045E-16   3.7620663429435916E-16   8.0650630862233312E-15   1.1534286887380356E-13   4.3909824231004282E-15   1.2036293898321315E-06   1.1849764728445734E-14   1.5573391381816944E-03   1.9475298736245984E-12   5.8474272653899391E-14   4.4515036181487659E-15   1.6480924067410241E-14   3.0612740271039476E-16   5.6901181443626097E-15   1.4494362027940876E-11   1.8258641828053133E-07   1.1118182992048464E-08   3.1479064066002964E-15   2.6788673392866093E-10   2.8078389140210829E-09   1.2942076439253833E-11   1.8127805244755018E-07   4.3473493358604688E-09   8.0885160751266365E-10   5.1138421296586789E-14   5.8782963244469170E-15   2.2089624786053982E-14   6.1744009418549845E-15   1.2430414055876777E-14   9.2029584990740795E-15   9.0081572107617522E-15   1.3473959680081873E-15   1.2623728373671349E-16   5.1604269544314197E-15   9.3183243897997757E-18   1.7478313911105893E-15   8.4226906085012813E-15   4.5856616213864745E-15   5.0121777309097638E-15   1.2091561363116298E-15   1.3952167109492663E-16   2.1936317917623625E-17   1.9241172832312711E-17   4.8646467841288036E-16   1.4215798439711503E-18   1.5962785708880905E-09   2.1181487466909467E-11   4.3893788536014059E-03   1.1353684344682338E-09   5.8833319336420251E-11   9.3801828427571061E-12   1.9675166514531979E-11   2.0750017494433601E-07   4.4004590931710901E-08   4.4015570520722618E-11   3.1210377676095972E-08   3.5202061783447620E-12   2.6048464007185408E-10   5.1702890220596174E-05   4.8669918648320459E-08   1.2052403325832196E-13   4.9718139888026728E-12   2.3670306667677268E-07   8.9340405974566568E-05   1.2564790838536777E-06   6.7149938818992725E-11   2.6476465094487383E-09   2.7670912759800047E-12   1.5733393433617319E-07   1.5878460877174398E-09   1.0452392264704730E-06   7.6565039433009007E-08   4.0660392750663709E-06   1.7788121950613220E-04   2.7134037406068935E-10   6.8872744606110207E-10   6.9167289829298911E-09   1.0099598499875083E-11   2.1553810458237481E-13   1.2307612682839383E-08   4.5456559342961362E-10   2.7678453498689741E-09   1.2640063738531244E-10   1.8495419636597705E-13   4.5441004233345310E-11   1.2774653553597895E-09   6.7461771112902991E-10   2.2859197102705934E-08   1.0507143632165858E-08   5.2890859164283117E-10   6.9466305389389929E-08   7.8821692201525471E-14   4.7078092961491155E-09   6.6918427957704994E-10   1.3395136660472892E-08   1.9064005384360868E-14   2.0282146311719578E-10   8.0941796278195317E-06   2.1246046166981748E-09   8.4277313319941013E-12   2.8033135758935410E-11   2.8100515019488238E-13   8.3534316563482831E-10   5.4137896030071875E-12   3.7082554929375884E-05   1.0255740678356539E-10   5.2823533569058453E-13   1.5067053033064788E-03   1.6776618882440224E-09   5.2289164639997074E-07   1.8772880854396013E-11   2.5264329847459384E-09   6.9552985808810220E-12   1.1839877337403308E-08   1.9281634197514959E-11   1.2156238140896780E-06   5.9078709821686894E-07   3.1184620123812507E-10   1.5661856290351240E-08   2.5926538269140911E-10   3.8549758255381287E-07   4.0994814430612769E-09   3.1962806847915844E-10   6.7232613720528244E-09   6.6561058370804869E-10   9.9769074806443702E-12   8.3120336102155799E-13   1.0306501415917705E-08   1.3380801219544463E-08   4.3450511256979957E-01   3.8569152811300862E-11   1.7905728905244211E-11   2.2519495798296997E-12   1.8972494574552079E-05   9.6372644491329076E-08   3.1862476884265388E-09   2.1489042604131476E-06   3.3795109186225799E-13   1.6987822752072002E-13   5.4310548236499234E-15   4.2791695882529461E-05   9.6596463052911547E-05   2.7386676251911289E-09   6.4420543038666588E-04   1.6948998187707704E-06   1.0011916743736231E-08   2.3071763064720640E-12   3.6159210992774248E-05   1.3507188116697496E-10
  5.1513982522547052E-17   1.0525202193046444E-16   9.9499950363453868E-06   1.4025906569238226E-15   4.1109668023036397E-16   7.6291302490171065E-16   2.4574171583954811E-15   2.8388309416029147E-15   2.9073832636014897E-16   1.0262088906360204E-06   1.5100546065810833E-15   1.5858818605256710E-03   6.6694893742062983E-13   2.1066166821541253E-16   3.8693803445922257E-15   5.4167141255474884E-14   2.2414246585854018E-16   2.8104117375692268E-15   1.6349278305058722E-12   2.6066667774442506E-08   3.8980977242488585E-09   7.2076194073776649E-15   5.5017359778229423E-11   4.3482415760082465E-10   2.3531976241240581E-12   5.3234315842996508E-08   1.0879822142370864E-09   4.4260054737739015E-09   5.4852460440863283E-16   3.2446429229005257E-15   7.8086447239263583E-14   3.2309071498156329E-15   1.4316009948740116E-14   1.7787629718595372E-15   1.9099550360246152E-15   1.4911324299781045E-14   3.5875505842932583E-15   3.7578141368146754E-15   3.4798168837340423E-15   4.8697993276836161E-15   8.9302790763030489E-15   1.7282950543312995E-16   7.2580169024382810E-16   2.1043702179092329E-15   5.8925822107567758E-16   4.4250976781924207E-17   6.8321480988824102E-17   3.3014682452686064E-16   8.6887579253884972E-19   5.8578346505508037E-13   7.8482800469511881E-12   1.3664388583516882E-10   3.9165634859436831E-10   8.0327252992246308E-13   6.7168305859778253E-14   1.6334281476364784E-14   2.1100728345726992E-06   8.3000378488771359E-08   9.2849314281220302E-12   4.7878100966425465E-10   4.8817670713938738E-12   3.6968675454445310E-12   4.2389896983591424E-01   5.1258454676293524E-09   5.5891217512942870E-12   3.0515789760899083E-11   5.2464836986853031E-10   7.7498275518720521E-04   5.6679387489861682E-06   9.2095504263150034E-12   2.3110671387921758E-13   5.5436455039151447E-12   9.7820123950408938E-07   4.8536326552512797E-13   9.7524994257433101E-07   2.8564138112834799E-08   1.4371615324041938E-05   2.1313035871351490E-06   1.0058510207231210E-12   7.7700055129196816E-12   3.8803380899229897E-09   1.8539938465443995E-11   5.9324244454991243E-13   3.4274357109728527E-12   4.2698231674379745E-12   1.6563692008741230E-12   1.4854256779133181E-11   1.5764391530425345E-11   2.2877263726302765E-12   4.1503569812338515E-11   1.1475520413637160E-10   7.5184912957501019E-07   5.5161890309041342E-10   9.3110360133674002E-12   4.7903708634107047E-10   1.4581403083052466E-12   2.4657880182649546E-10   4.8373558094660144E-14   1.6092627850510671E-05   3.0410910071569971E-15   2.1312659452151967E-14   4.7035664028233278E-05   4.6154989986277781E-13   1.8071695609678658E-12   1.5021552034986332E-14   3.7791299080145196E-13   7.6515467156440731E-13   6.9189384863380282E-14   1.0000850330559501E-08   3.4879336412757153E-12   5.8475496574649624E-13   1.0862787268378184E-03   3.3359742274755551E-11   1.2138616453651342E-05   2.0317352365871058E-13   5.7254438152855899E-10   1.3974439806460350E-12   9.9918282636350788E-11   1.2615111317022287E-12   3.1645156727806463E-09   3.2394040276493068E-07   1.6598773288814811E-10   1.8725118155406758E-12   1.5856515356194058E-12   5.0885491181998771E-10   3.2031796096768463E-04   1.1247039567895109E-12   1.5099582300631883E-06   2.0446229888650635E-11   1.3983652981711226E-12   6.5810213228379095E-12   7.6779611239782296E-11   5.0792414992162791E-11   9.8047302027452125E-05   3.4607829859746965E-14   1.2504123007796679E-11   1.6691279722258208E-14   1.0003953030156310E-04   1.2371920912850030E-10   4.9271094602989016E-12   8.1740454403915659E-10   1.4943068835067078E-11   4.0169604081303233E-11   2.6075646841357972E-12   3.0523756900908111E-08   7.1619798231570983E-09   9.1397619392963525E-12   4.1803584639927838E-07   3.5322035111208446E-09   1.0161907065978719E-09   7.6539565654215073E-13   3.4962271758938374E-08   4.4159773984013046E-11
  5.2912054364960641E-19   3.9072785267548170E-17   7.8536735728953487E-06   2.8230812881396245E-15   2.9807206366257178E-16   2.9625614036409322E-15   1.6975723908816183E-13   1.6464706819851081E-13   6.5981463159588691E-15   1.1746190420081955E-06   7.0474319781224227E-14   1.5516537795691218E-03   2.1533446394597222E-12   6.1681070334008875E-14   9.0661714906828910E-17   1.3182447051637314E-14   1.8792317197833473E-15   1.5852328149423420E-14   1.1776037346193582E-11   1.5871173686931060E-07   1.0901285665700889E-08   3.3257339566278797E-14   2.2093628316087616E-10   2.5151052255929228E-09   1.1272629422926378E-11   1.7640693640260919E-07   4.2816395454270420E-09   2.4424182071113133E-09   1.9086677208168509E-14   2.3820308454368401E-13   1.6759030115882780E-13   7.7954354241476593E-14   8.9936739430744099E-14   9.9330554373291995E-16   2.9600847035449726E-15   1.6671182960854117E-14   8.7232576711716337E-15   7.5419139172842790E-17   2.6507070456077375E-13   2.5486715376089096E-19   8.2599285421014856E-15   1.2045004983104612E-15   1.3715598923216736E-15   7.3187399449243355E-16   6.8889412987556447E-17   1.2564508156726331E-17   9.4557411310456722E-17   6.1546605812315115E-16   3.7009422169539124E-17   1.5441354522814888E-09   6.8359332423588412E-11   4.3380954554660938E-03   9.7353288357398299E-10   4.8075076646390129E-11   9.0058339522286819E-12   2.7568087181955258E-11   1.4118710270561606E-07   2.0421661877985566E-08   7.3770325059083115E-11   9.5805410444052663E-09   7.5396211763905544E-12   3.4785415925879718E-10   6.2847520680417974E-05   4.3044498638241918E-08   2.6077548115146710E-13   4.1774392129140507E-11   2.0698238557421146E-07   8.1659758775256072E-05   9.6837248956680794E-07   1.0752920792186577E-10   3.1364034662021520E-09   7.2162890846761993E-13   1.8988927817357848E-07   1.5522639165397803E-09   1.3698292920695153E-06   7.1538187341253764E-08   3.9595420911546084E-06   1.6345843852535519E-04   2.6125801087125943E-10   5.5828393649274814E-10   2.0475752637874438E-09   6.9594589978718261E-11   3.6826925682720987E-14   1.0034686218130349E-08   5.0951017103312466E-10   2.3401222893492649E-09   3.0551518778153429E-10   6.7246317173225599E-12   6.0574829356411569E-11   1.3835010354911106E-09   5.9511016106473532E-10   1.0739869305144179E-08   9.7586229763047799E-09   5.1176997518907154E-10   5.5986458552148521E-08   2.6384261828818609E-11   1.1801429770760676E-08   5.3665840244880905E-10   1.3760124740363578E-09   8.4320168867908906E-13   1.9770331415688477E-10   8.7289319365941117E-06   1.3538575862340292E-09   2.3257968093459459E-11   7.0061679224852346E-11   5.7705157406957330E-12   8.4465456553691274E-10   8.6082408670747743E-12   3.8429834710423909E-05   9.8974958398770979E-11   3.3405567426756526E-13   1.5962385350208547E-03   1.4030952225482242E-09   1.8725904399832806E-07   1.4649326529647525E-11   6.4036927911193479E-10   2.8057578388570354E-12   9.3212453925317171E-09   4.0121670761132174E-11   1.2469587552926474E-06   3.7171433613147793E-07   2.2417135302655993E-10   1.5622239519189784E-08   1.3187947402944684E-10   3.4462598638429491E-07   6.9702648892742490E-08   3.6039997369059476E-10   6.7778762979131638E-09   8.2177953808664527E-10   4.4650698521497568E-12   1.0677209198266462E-11   1.0636159086950880E-08   1.4817127699757673E-08   2.2424441065413726E-05   4.2914212435896452E-11   1.0245831718829004E-11   3.1499586873639749E-11   4.3172737167559572E-01   8.3494482005395952E-08   3.5940625939281741E-09   2.2075745034148757E-06   1.3403542106341339E-10   2.0399453144029870E-11   1.7041162407672031E-12   3.9672248368795131E-05   8.9599807472695039E-05   2.6895968328676528E-09   6.0201847501017015E-04   1.6861446526807964E-06   8.9856150918071780E-09   4.9036109502198271E-11   3.3338325101071862E-05   2.6199660052253682E-13
  1.3910504914156152E-17   4.3201472351452670E-17   9.9769173647857701E-01   5.3046002172881678E-15   1.2175469320721708E-14   1.5268965445846334E-14   3.3143189674357433E-13   2.3639716601267742E-12   9.8646044060248835E-16   1.2581591415141450E-03   1.0259261981736015E-14   9.0714345751634622E-04   1.6675025533832577E-11   1.3386723284660418E-12   1.5910013612560948E-13   1.8585193640787114E-13   1.0466167262835949E-14   2.1115284769743040E-13   3.8182473659349839E-10   2.6210245662766546E-07   7.3181396694810597E-07   7.0739315853516160E-14   7.9762051478250194E-09   2.6404588856720865E-08   1.8724868331818066E-09   3.8803427673117045E-06   2.2439484026095046E-08   6.2394433624259876E-06   2.8329669457501844E-12   1.9625516175882792E-13   3.4205299798291024E-12   5.7483413230554754E-13   5.2561450699705344E-13   1.2360283339326830E-13   4.5185015795438897E-13   5.6329175288830656E-14   1.4997978286402837E-14   4.9076687015050075E-15   2.1626122270784148E-14   1.3938897379728234E-15   1.2738771985892996E-15   1.9461784611989550E-14   3.8983167883407859E-14   1.2496500088822124E-15   3.3495367949137663E-16   6.4941397559910535E-16   1.1414241110618915E-16   6.2288827456980128E-16   1.4162814798993336E-16   8.8850679428118493E-09   1.4855724847833168E-10   9.3215170714389994E-01   6.2237075278557745E-11   4.1601620648880457E-11   7.2013519012969813E-12   6.1193509929747493E-11   1.9406919178921809E-05   6.7665009323398041E-06   3.1754085460995006E-11   5.0007340250164651E-08   4.6089206370232145E-12   3.5364675004203630E-10   5.7159641447236090E-04   1.0081606147928855E-08   6.2353279777916719E-12   8.8977783133589797E-13   7.7747448227920114E-08   6.3085805039250131E-01   4.0640859216722718E-04   3.3454992502354015E-11   1.6001321108953976E-09   6.0859351006594637E-13   3.0660537265581700E-06   8.7467412502633403E-10   1.3712562248831644E-04   1.0765653983984765E-07   2.5470805577040736E-04   6.5240293203497302E-01   2.2564778140838747E-10   8.9698284279986355E-10   2.4713553850742834E-08   1.4951420205464103E-11   4.7390876798569000E-13   3.8664156637195099E-09   1.6689992579033379E-10   4.8324945404613111E-10   3.0524528027847854E-11   7.0161262115027152E-13   3.1742458984229843E-11   5.6419946961650003E-10   1.2489729755306739E-10   5.1336163947095858E-07   7.9113263079083184E-09   6.6156257029764627E-10   2.9290421311445238E-08   1.4669518109719894E-12   1.2515317752875607E-06   5.5531422856228673E-10   2.5154358770334423E-04   2.6680776763427346E-12   2.3759263878808350E-10   1.3504153852583908E-06   5.7605664021194387E-09   1.2215932968974922E-12   1.9420923498996151E-11   9.8387630801811182E-13   6.2752287111489107E-09   3.7040788257213968E-11   5.4893654780527085E-05   6.3042937119305433E-10   9.0259752007704427E-13   9.8260340792997836E-01   2.8222379053121639E-09   5.1206746428310775E-06   2.2574199317208010E-11   3.6143958783901549E-07   2.0655264624991698E-11   6.1217592913053048E-09   2.7017494076719356E-11   3.1284156802516083E-06   1.9674936156538616E-05   6.8818511834135404E-10   5.1416769874632997E-09   1.3903862009012200E-10   3.5741006178019292E-07   1.8107290544535918E-04   1.7520358156224819E-09   2.7080914079264429E-06   2.9507877476928460E-09   2.5268352880623710E-11   4.1300099825671704E-13   3.6058454687402815E-09   6.3664461829946023E-09   4.0346203821271604E-05   2.3553184162400456E-10   1.3216945520313601E-11   8.7133509656337479E-12   4.3323879135909611E-05   5.1235647723303522E-07   2.3937576913451823E-09   1.1613073039181745E-06   4.1337881780599676E-11   5.6233380467207833E-12   2.5459434976831951E-12   1.1835254336162068E-05   2.4817123343038335E-05   8.2044074018482741E-10   1.7611029857355744E-04   9.8515302702298982E-07   3.0948228644865997E-09   7.2865121839652115E-12   9.7544013759707037E-06   8.5239647516051741E-12
  4.7916526095390967E-17   1.4724256228420990E-17   1.2430612498233767E-06   9.6728602634481054E-16   1.5776191169735432E-16   2.7359296765467979E-18   2.6010308527598566E-12   4.2126584481396985E-13   1.4840984854515801E-15   2.4696826085842227E-05   3.0890068825211729E-15   7.9617936513612283E-08   1.8007104350507642E-10   1.4708999246311216E-12   5.8977567739067307E-15   8.4474682886978062E-13   5.4173075819970985E-16   2.2910924256602031E-15   3.9620475204975104E-09   8.5362333021253272E-08   2.5683780054475614E-05   2.0996920498981963E-15   7.3029936533839424E-08   1.3711256900081592E-06   1.2701449834417000E-09   1.5949386945048303E-03   2.4256933807250502E-08   1.6348666715848726E-06   1.9877547696527014E-14   5.3794420164112013E-14   8.2108006142763926E-12   2.5866107603423097E-13   1.4649888694445428E-13   1.0797350828531337E-15   1.4841629388730374E-15   7.1672282521985788E-15   5.6219292641817907E-16   4.4163232746725124E-15   2.8396871900962003E-17   3.1254784940565061E-15   7.2918574822623008E-16   8.0868443483623395E-17   2.0046282880811167E-15   3.3236615733570361E-16   8.8826554783327593E-16   1.0521823200226879E-20   1.5375564097585178E-18   1.5951245274928580E-18   3.9049004342746018E-17   3.3363900670510961E-09   3.4953421856221069E-12   2.8481209455665284E-07   2.7757519693143265E-10   9.1870976359845580E-12   1.9523527105672329E-12   4.8306096099533319E-11   4.0707400591416369E-04   7.5046997657606815E-07   1.5612393890024836E-10   2.6225160206939610E-05   7.9457345918135481E-13   8.1941716572714866E-10   2.6069678298791030E-05   3.9212733725168131E-10   1.7056358108214558E-13   2.1875805445889962E-12   4.1430003945128156E-07   2.4535982304221718E-04   3.7261400196260463E-05   1.0504943145309315E-10   1.0404889635831033E-10   2.2025966694541769E-12   2.1834112560843418E-03   4.5671618377937953E-09   4.1744155193980825E-01   2.9138457254278890E-06   1.3220398379125878E-04   2.5208567940558763E-06   1.8209355655388851E-09   1.1192460045253289E-09   4.4427404920200236E-06   4.3642497922024131E-12   2.9817269432945968E-13   2.7159969384535336E-08   1.3071219980701223E-10   1.2919864506480934E-08   1.9210636993498457E-10   6.9672350685528155E-14   2.4275890789092225E-12   1.6114552533112241E-09   3.5948066605801927E-11   7.4511495728593970E-07   3.0974244926008967E-09   1.1759167872460752E-09   1.8175236750574032E-07   2.1788649335353737E-14   9.7223938229808904E-08   1.0985649171315311E-10   8.3683194808466699E-04   5.5816044390586709E-12   2.2729094453722944E-12   1.6012310599547290E-03   1.8891145552632842E-09   3.0481805679776623E-11   2.0345553676527879E-11   5.4808705710527169E-13   2.4445113769848237E-10   2.6308666576264754E-12   1.6066923126546570E-06   2.3841807528991992E-10   2.2724873172056477E-12   1.7496184043593697E-04   1.1495926832639991E-10   1.9051485279971478E-05   7.3080666247346459E-12   2.0277804056387529E-06   6.3708556151082084E-12   2.1391049287374951E-08   3.5898889354725186E-11   5.3662435564282846E-07   8.2030311334117590E-06   2.0724968800876100E-12   1.7686364339996269E-08   1.1847710206625645E-09   1.5944849883587458E-08   1.1110369040620789E-04   8.4515467877823191E-11   5.0925571338285023E-05   6.4917404746528171E-11   5.2952716523418265E-13   1.2486532338234065E-12   1.0664360024766485E-09   1.6587748230629977E-09   2.8968395690420033E-06   9.9897888230533835E-11   3.6854693707390690E-13   3.5783946868544739E-12   2.6375269581397811E-06   2.3823747843668527E-08   1.1153051344964895E-09   9.0559838939630399E-07   4.8390419780459358E-12   8.7837710076244032E-12   3.6294891309342829E-13   2.5772129370671698E-08   2.1375863222775243E-07   6.7673535295105322E-10   6.9269160813134919E-07   5.8387703225436997E-07   2.9049806602431217E-10   1.7636366749163114E-13   1.2784409792254809E-08   3.8607841994799541E-14
  2.1356107047643685E-16   1.4305123452391806E-16   1.5617986354263047E-05   8.3093362115714608E-15   1.5378845652007243E-15   3.2781378502840326E-15   6.2742527112101364E-11   2.4088487439512929E-12   5.0887994149375998E-15   2.4356204151116914E-03   3.9035345715883593E-14   6.1125382738439412E-07   3.6248794184622848E-09   2.7723530364150608E-11   3.9982490155480083E-13   1.2194988691610419E-11   6.3378697708675606E-15   1.0771533992498820E-13   9.7697425285598213E-08   2.9548668220441584E-06   3.0001142225895838E-03   2.0385481823281801E-13   8.8813742461865395E-07   3.0878359847743032E-05   2.0140973964161381E-08   9.9291885410823844E-01   4.3853753490801520E-07   3.3451013353112753E-05   5.4749788158701360E-12   2.4007969388742704E-12   8.2740284242497560E-11   4.9872956344126706E-12   6.2008101307410238E-12   1.9108032425965309E-12   7.4193066857242625E-12   1.0957738784420587E-13   4.6154159122084677E-15   1.0405208932800143E-14   1.1354488803490736E-14   2.4258608245006153E-14   1.0032534317550786E-14   6.4495629471669702E-15   1.3752429397996479E-14   4.4284056856858661E-15   2.7307089922733941E-15   1.1869482066159118E-15   1.6271991821335703E-16   1.0476390209042229E-15   1.8291928802685811E-16   4.0440235698526877E-09   2.7373818346515589E-10   2.9066182405568944E-03   1.9233376209744952E-07   3.8194547861214214E-10   2.7028208278735476E-11   2.7639955794652204E-09   2.2638049823112249E-03   2.6821304600086042E-06   1.1637227080161172E-09   2.5581718364111223E-05   2.7599554839131761E-10   4.5958384272093883E-09   4.8017659707155214E-05   4.2082061555828080E-06   1.7317719745537856E-10   3.8867568306419173E-11   1.7255655591826601E-06   6.5313339425602496E-05   1.2698334664421100E-04   5.7685347706119233E-10   1.3054479055671567E-09   2.1079046607557006E-13   8.8952146786165122E-04   3.2722336672559229E-08   5.7495242040671501E-01   6.9632600666819586E-06   4.8568651164323645E-01   9.2042310634659708E-04   6.5516296162845111E-09   3.9368470416358631E-09   1.4637912944547682E-05   7.3405497206531756E-10   5.3994760975882185E-12   1.9391640901857853E-07   7.7074825538367039E-10   1.1511538192898336E-07   6.8714156720706157E-09   4.4940253719309352E-11   1.4782301481351645E-10   5.2122454527589732E-08   3.3798746381153877E-08   3.7816541227443706E-05   6.1697979582351556E-07   4.1330312611495507E-09   9.0901241067739334E-07   8.2709597534993658E-12   9.1068137686994234E-07   4.9923659527351820E-09   4.9593934158102265E-01   9.2721111664582152E-11   1.3020549145909639E-09   7.1145034036939735E-04   1.1895590821220117E-06   2.6060179667464327E-10   6.4630244226320673E-11   3.4382054800676921E-12   4.2130438884715956E-09   1.2308426773263974E-11   5.1389943551089834E-01   1.1800377750840894E-09   2.2478644012220493E-12   1.5211195829260809E-03   1.9334592230515331E-08   7.9101205272695679E-05   1.2035223584416691E-11   4.5778337466635677E-07   1.1030725091337527E-09   8.7569454104310943E-08   9.8538601216030922E-12   8.0708160168866736E-06   6.1458778768636838E-05   3.7507057689959890E-09   3.3507449459736738E-08   1.1471064890024011E-08   2.9282585846899516E-06   9.9917959531270690E-04   9.2034337683198305E-10   7.2852750805979093E-04   3.0141368605561929E-08   1.2897957835285503E-11   2.8833484615132658E-12   2.1044331047577667E-07   6.1225418627446386E-07   2.3652791852691697E-05   3.5954136566079816E-10   5.5391978808641441E-10   1.5071138135248550E-10   2.4258843237182344E-05   7.1131409073430392E-07   2.6528755354410530E-08   1.1401514015171228E-05   2.3981095485365685E-10   5.9025278973820977E-12   3.1822117809991005E-11   5.6872215190983082E-05   2.2846331427517582E-03   1.5414348154388884E-08   1.6343984367718166E-03   6.8142207813495381E-06   3.7035734988582246E-07   3.6093898585598259E-11   3.1619180858369869E-05   2.1086363664938841E-11
  2.4025047077970112E-17   6.6769634638653230E-17   1.2959959986362363E-03   8.8480748611611332E-15   3.1709249981352375E-15   1.0680344022140010E-15   1.7291750089406939E-11   1.3580817070967905E-11   4.0046625283471197E-15   9.9324061060292246E-01   3.3392387771306514E-15   4.4286130990328009E-05   1.0536674003952229E-09   1.0353946444934850E-11   7.7957853171016562E-13   5.6277960950613602E-12   6.1588547503486354E-14   7.6043509783292507E-13   1.7611146937220358E-08   2.9972474126897032E-05   3.2745245501165681E-05   3.7751520927462983E-13   4.0837539612395547E-07   2.6557183740256763E-06   9.9130685165253281E-08   2.3827771060551304E-03   8.9494654469214785E-07   2.8417073803560836E-03   8.7195787082518253E-12   8.5542670130807611E-13   5.7100474860353241E-11   3.2970881460073872E-12   5.6036309765065501E-13   2.8987426360061060E-13   8.8647153866402905E-13   1.1410366952208812E-13   2.1143037491279671E-14   5.5205541501186906E-15   5.0127002573784467E-14   2.4319791009497833E-15   2.6374196651912714E-15   6.5547966041835675E-14   2.1614007426165527E-13   6.1172465247711787E-16   6.7531681239487973E-16   2.1550566105923117E-15   1.0678367232911037E-16   1.1717247203104345E-15   1.0065384409543370E-16   3.6842924508913840E-07   3.2954054403004269E-09   3.3361695984497404E-02   1.7724715714113439E-07   9.8035697166913250E-09   1.5261316340541946E-09   9.1968344426847014E-09   9.6731585121567732E-04   5.3656774252641834E-05   1.5424948912378605E-08   6.8517898012752755E-06   1.0555434351425542E-09   5.9828468567132076E-08   1.8802873705850050E-03   7.8473024152162799E-06   1.2780206721011907E-09   1.4224131087504900E-10   4.5818092908323139E-05   3.6413656758515389E-01   3.5276077949929177E-03   8.3337958657301188E-09   5.6405288822948274E-07   3.8880275922638589E-11   1.3323604414482848E-04   3.6282891518283779E-07   2.6559684812241108E-03   3.6921940993465753E-05   5.0561714601567476E-01   2.5519625191397811E-03   6.2825293515454673E-08   1.1761090526335720E-07   1.8528839922799599E-06   1.8537448461134224E-09   1.8585712582343941E-10   2.3201036861472207E-06   7.1016709999717276E-08   4.6434263738209145E-07   1.1172964949365018E-08   3.3854062396239331E-11   8.1903756869594479E-09   2.6455538040529680E-07   1.1789353843234444E-07   7.1831635985939094E-06   2.3652110945362625E-06   8.5543375247189530E-08   1.2803323417538087E-05   3.4679744769814898E-11   1.8600176423575881E-05   1.0572121214425508E-07   2.0463409536424634E-03   1.6806306749430280E-10   3.4314287080339640E-08   5.0750552143611616E-01   3.7435924246476245E-07   5.0847856811145239E-11   8.3526800470372841E-09   9.4711976056852694E-12   1.0685489334038573E-07   6.7749119299097491E-10   9.9901050913397030E-02   1.2590034485324858E-08   1.7132097335461693E-10   3.8865667216920201E-03   1.7267023368315555E-07   9.8469390053156625E-05   4.2272126204172266E-09   1.9009202151858465E-06   7.0406851322646502E-09   2.3072524949857335E-06   4.0225422611052558E-09   2.0860353507885242E-04   8.3259951941027288E-04   6.8009269356018476E-08   3.3150098417149734E-06   4.8789230809328574E-08   7.0882910666278108E-05   2.9926053051673000E-03   3.9475526712254180E-08   7.3433682810755352E-05   1.0469292799818620E-07   5.3399139179382007E-10   2.1352435399201647E-13   2.3322615467454175E-06   2.5634668688138193E-06   6.2417173076303957E-04   4.4676958466570609E-09   4.0521483867708585E-10   1.6679989168983558E-09   6.4986731580723653E-04   1.1373270545270683E-05   6.3607888011041178E-07   4.3081173575147501E-04   1.3053536147183298E-09   2.8846338191754410E-11   3.0566017259435722E-10   9.2939892409926676E-03   2.9034091779214340E-02   5.6575109794272004E-07   2.8612008251651500E-01   3.2718973143390983E-04   1.8385723870189413E-06   3.0423598243363092E-10   7.4962811882164802E-03   7.4771147480957408E-11
  5.8977363894476404E-17   5.4299553098142087E-17   1.4027065318328250E-05   2.1873890280748770E-14   1.1865603171962263E-15   1.6504067644293241E-15   1.9623312963063962E-10   1.7187166650560527E-11   5.6154882565760739E-14   2.8874727826124964E-03   1.2297131412389229E-13   2.8301288595776993E-06   1.5502145283976248E-08   3.2183289694612290E-11   2.9611809906704006E-12   4.4453706739289072E-11   1.0340277859981022E-14   1.8392909547468083E-13   5.0054531278645537E-08   2.3738511494365462E-03   2.8827397240135632E-06   5.1120323571229762E-14   8.9211815831427136E-07   2.6109770486511544E-05   1.2571850559340962E-06   3.0989676527958015E-05   2.6159808380394055E-05   9.9302431055605989E-01   6.3190974335820850E-12   2.7486512270415152E-12   3.7966819354913841E-10   5.7630875303539306E-12   2.1436414589691836E-12   5.1572396999515958E-13   9.2250087172958419E-13   5.7242163563600752E-14   2.5878279625912932E-14   2.5361888529228938E-15   9.1920925206323041E-14   1.0771195970587828E-14   8.7727224192480079E-15   3.7556762589159980E-14   3.9741262076624019E-14   8.5648968778646162E-17   1.3192929640512333E-15   7.2508056670586343E-16   1.9402777380876711E-16   2.0347934603845139E-15   5.0304491227774582E-16   3.2695298005890353E-07   7.3019693467380382E-11   1.1049853003343749E-02   4.3066070670496993E-08   4.6886757112865236E-10   3.5790690870766573E-11   3.0024084442286238E-11   5.3041693406815076E-05   8.7850699086215907E-04   6.5919746236309869E-10   7.9478518607606221E-06   4.5252416880881518E-11   1.2108655645336665E-10   1.9060405297187830E-05   1.5507280962232293E-06   9.7128355190802422E-12   9.7656242001709789E-12   5.6913912784251427E-07   5.0742738300500661E-05   4.9362021019149610E-01   1.5552370280132833E-11   2.4770484508356557E-09   3.7610475356952012E-12   1.1591653628744268E-04   4.6112218635575526E-09   8.6413032321371031E-04   2.3482981068337401E-04   9.0902204356436977E-04   4.6744182950703774E-04   1.3137921749904571E-10   2.3438790074187084E-09   1.0656485538771270E-05   8.4127242751661849E-11   1.1921463949530339E-11   9.8026831071959013E-08   4.0240949708957939E-09   9.5486260101936209E-08   2.8178736086350644E-09   3.0214946528996416E-11   7.8319374993270190E-11   5.0134767017748588E-09   1.9531373646603549E-08   4.2472907484692897E-05   4.1068968821145898E-08   9.4186839963757164E-09   8.8748204066574467E-08   7.4792630897522039E-12   4.2322596267047658E-05   2.6959438769760891E-09   3.3315997132393631E-05   2.4547817905471188E-10   5.5959155132322044E-09   4.8769217692412592E-01   3.9915064918713091E-07   4.9039857086301590E-11   1.2680621974351319E-09   1.5753834955226441E-12   4.1567504766958310E-09   1.0236180903859315E-11   1.0697178009017620E-03   3.1608459731553723E-11   2.4048803140122099E-11   3.6075569403515783E-03   1.2396122464708132E-09   8.4237963038172163E-04   2.3424937577728105E-10   1.4495614506511097E-05   8.7398563424953927E-11   3.1998402734990622E-09   2.1498524981221140E-10   4.4537863529880530E-06   1.0496694588178431E-03   4.4359421711037651E-08   1.5121892412803310E-08   1.0480840467038389E-09   4.5956332779537873E-07   5.6666399613129770E-01   5.6147458638945992E-10   8.9634621004767664E-04   8.4430712142297962E-10   1.5450212449657670E-11   2.4673440012270202E-11   1.4397638946772034E-09   2.0374679768080803E-08   1.1280129395408319E-04   4.5024805928053458E-12   2.7697046931555375E-10   3.0805683673877973E-11   1.0827149396261625E-04   6.9155658217992284E-08   1.2617570387468405E-08   1.1889024421923946E-06   9.4881675216171986E-11   3.1994433685615582E-11   7.4245770234029163E-12   1.5333472807414057E-05   1.5915002364764698E-05   4.0475960713355187E-10   5.4615210914833190E-01   5.0230104639355779E-07   4.3015365231952773E-09   1.8320539247528256E-11   1.3217767998823464E-04   3.6386808857508791E-11
  9.3950157995071841E-18   1.4784386550947603E-17   4.4871632834299872E-07   1.0252282107359722E-14   7.5086134538109894E-17   1.6688734728356687E-17   1.5819336657846661E-11   1.4102550854370761E-12   7.2073218867649660E-15   2.8516199519117512E-05   1.7132533643992696E-14   1.5160738807993738E-07   9.1913497624436217E-10   2.5219144578141138E-12   1.8262810084410034E-13   6.1062045168113782E-12   4.8118547297765820E-16   3.4551168602737898E-15   7.8984951057045449E-09   1.9986548598698036E-05   7.8996245969460089E-08   9.7748492266377581E-15   6.7228441504947319E-08   1.1076275661045178E-06   4.0634066899703990E-07   1.2219770184771357E-06   4.8403532872008482E-07   1.6231819765747837E-03   1.4976230712713064E-15   3.6310113118216339E-14   2.1983670186811151E-11   3.8983106724486680E-13   1.5191361458515001E-14   4.0279072117555888E-15   2.1599676576670397E-14   1.0422746462322917E-14   2.5085919507018638E-16   1.6048876347336612E-15   3.5654716259218237E-14   3.5611203086806330E-15   4.2665877100088989E-16   1.4589637320328560E-15   2.3020156832483102E-15   5.4267073708266040E-16   1.0502026606958533E-17   1.3701586346457831E-15   2.2431950102060966E-18   2.0265297821033656E-16   5.4057151267913101E-17   1.0823847239181619E-10   1.6373136045551167E-12   4.2383811517457133E-07   7.6008191982596186E-09   2.0365946999979690E-12   4.2228409521797861E-12   1.7662297862371575E-11   8.6358854480554556E-06   3.1108276903154412E-05   1.1446633706782448E-11   1.0632238685583735E-06   2.3794380865659551E-12   1.6940364007190360E-11   1.1366427108891797E-04   2.9591693623629331E-07   1.7777181748380334E-11   2.1677938384673883E-12   1.7925189362735650E-08   2.5647178762742842E-04   3.7357683686336249E-04   1.0833544040628063E-11   7.0077157729843697E-10   6.7817729720276335E-13   5.7629497385812621E-06   4.6183127581082998E-10   1.0918784441622039E-04   3.5852398086753450E-05   1.7846005465552265E-03   8.8176619757116958E-06   9.6470863976869948E-11   1.4930017176156794E-11   4.3754120209423819E-07   6.0589280589561805E-12   3.7978432059151392E-12   5.6461078406602791E-09   1.1162045645842873E-09   8.8326853573316071E-11   2.3313539783278345E-10   2.6821456324853090E-12   6.6152302475055513E-12   8.7712232273083966E-10   6.5891610578201874E-09   3.1957880202377164E-05   8.2892603758846801E-09   3.4679092890452197E-12   1.0480656365525303E-08   1.2873527001242167E-12   1.4648633500990594E-05   1.3622249761552119E-11   2.3655885337887383E-05   6.9502852613105253E-13   1.3064641407970121E-11   3.9243709906413237E-04   8.1539901058376583E-09   2.8328406612297695E-12   3.4182524895620031E-10   7.6174736245129552E-16   1.1651336604821469E-11   3.1109897140917698E-12   2.4625055043131691E-10   5.9901602081235167E-12   1.5396377018654427E-12   1.8977051663589446E-04   4.4366830773763445E-10   1.9663714090275230E-03   4.5036727421763791E-12   7.6015417167320034E-06   1.0777569496949760E-11   1.4228944233613122E-09   1.3130277244879231E-11   2.3643848991136993E-08   3.1737699287556710E-04   3.0973244655819192E-10   5.5615546891152320E-09   4.8841619821604743E-11   2.8135730082209409E-10   4.2479198540615215E-01   3.6165551956762166E-14   5.1552936738334379E-05   1.1309840584449148E-09   2.0452721459199787E-13   8.4973120965105694E-13   5.8814518413416962E-09   9.7915729203921334E-09   5.3627414329205216E-05   9.4621506119886969E-13   1.3045116459991956E-10   6.6778511954883673E-12   4.4080497970903233E-05   4.8960550613784755E-09   2.2255089668527366E-11   3.5776787243333519E-08   1.8019793947165243E-14   7.9250394477747739E-12   5.6550252158254997E-14   6.1527037859982879E-07   2.9251146437633554E-09   4.9553599856566536E-14   1.9362545209292656E-08   2.0251689564934535E-08   7.2740611143213906E-09   1.7959036519406959E-12   5.1643692669306158E-07   4.6156594503617170E-15
  1.3588960530460023E-17   3.0619861099406461E-16   4.9283484447720369E-07   4.2962873464662235E-14   3.4057933461254330E-16   2.2687747299626541E-15   4.3413040849238351E-09   2.8686332107825648E-10   5.1683096555094180E-14   3.3693667523655150E-05   2.9405578678245056E-13   1.1577443040547549E-08   3.2826288148268186E-07   5.9023189593587111E-10   3.8522081830118951E-11   7.5990233583208868E-10   1.2496923186353795E-13   3.9007416916377872E-12   2.5298678938565202E-06   9.9277421803185062E-01   2.5910721558679950E-05   2.0398306935557891E-12   2.6462716494464784E-05   2.3056437193967891E-03   3.2036972792055835E-05   2.9626303949386423E-06   2.4055737926518229E-03   2.4078847036344917E-03   5.4350031290429947E-11   1.2525166397447485E-12   8.0613607266370001E-09   8.4705132371316354E-11   5.5996143552531417E-11   2.1114859692925802E-12   1.0447018895921844E-11   7.1622410507465988E-14   2.3462967558107511E-15   1.1784008010179968E-14   2.1224449576435081E-14   2.3038770491893037E-14   1.3368232683490490E-14   3.6405824304081184E-13   6.9084181246257719E-13   2.2626015158888406E-15   8.9219156715702559E-17   1.2942020084540658E-15   1.0260332498099368E-15   8.7275117825355892E-15   9.0139519752979754E-16   1.2711447605065820E-06   6.4466116966803745E-09   1.2233295070424247E-04   6.5484796347778163E-07   2.4852079268234978E-08   4.2142018323730073E-09   1.8776772762983810E-08   7.5149201674733625E-04   9.6833661631616713E-04   4.8341753515011372E-08   1.0746909082477793E-04   1.2280643335915779E-09   1.3177545007836356E-07   2.7182228230484816E-06   2.7770418230063127E-05   3.1499030472505432E-09   9.9881846301589419E-11   1.2784015499391985E-04   1.0449317873563997E-03   4.9762182631459650E-01   1.7978834056293610E-08   1.3341556503189536E-06   2.2921350293325039E-10   9.5105114694436560E-04   8.7354362164241311E-07   9.3690231716352953E-05   1.9077280683921869E-03   5.9273052962148495E-05   1.9377542865180750E-05   1.5069521665786357E-07   2.5951171556912715E-07   6.3753831533231592E-05   3.0148395909344191E-09   5.9942879410756681E-10   7.0262760384327403E-06   1.6594402675247081E-07   8.8078264303235182E-07   1.2904411261499131E-08   1.2649407711651357E-10   1.8934481740128344E-08   6.3112546089506820E-07   3.8703466077665140E-07   8.5706594407370621E-04   5.5309336941499582E-06   1.5071634972516633E-07   3.1860503833100122E-05   4.5861998944534613E-11   8.7994765073126679E-04   2.6011581903905066E-07   1.1199633029150593E-04   9.8362280656600360E-10   9.6456493165444926E-08   8.9063640731078069E-04   9.1964291021014926E-07   3.4938138657588262E-10   2.3198501329599583E-08   6.0731655944415304E-12   2.1869681281324940E-07   1.3686919032821420E-09   2.6001321479369632E-02   2.7171067473574596E-08   6.1066161029966435E-10   1.4985345089453555E-04   3.9615293863724970E-07   4.9478166566599280E-01   1.1296249479845146E-08   1.1165527758451234E-04   1.3186105730559735E-08   5.7767135013995758E-06   8.8406459105173062E-09   4.8951151309946329E-04   5.0252493360754769E-01   6.2092529033942659E-08   7.8466912019206684E-06   7.6833771544297709E-08   1.9496294165292937E-04   1.9148690664232929E-03   7.0200786125102438E-08   1.0140240192597050E-03   2.1606207758301353E-07   1.4659220822538052E-09   9.9001665375986591E-11   5.7959126591265342E-06   4.7002411053959123E-06   5.0805135224084242E-05   9.3768070237686758E-09   3.2965745520165999E-09   4.5538799835322075E-09   4.9640389170498872E-05   2.7073528124925194E-05   1.5184237485014099E-06   1.1412570193006413E-03   3.5005843682248784E-09   2.3494199310103069E-11   8.5588244994857315E-10   3.2664523145843380E-02   1.7996662972208435E-01   1.1479995420227671E-06   1.1757445291969036E-01   7.8288418140480542E-04   4.4185105525934816E-06   1.5922923902180365E-09   1.1559396309994502E-01   1.6281893421910927E-11
  2.2164205552676755E-17   1.9430340791626952E-16   2.1586817169666599E-07   5.7866528458122109E-15   1.1384614692084066E-15   6.1266650830171992E-16   3.7492604777686133E-09   1.7626539170265219E-09   4.7885832784321204E-14   3.0372277650655554E-06   1.8822433295122982E-13   1.1316212274099187E-08   8.5357248593012868E-07   2.0674677499582618E-08   1.5640978802573262E-10   3.4941036123053515E-09   1.1637084355564883E-13   3.1715647460234909E-12   3.1151604671074984E-05   2.3064291824601625E-03   2.3638235985401213E-03   6.9155298035250649E-12   2.4620571038745675E-03   9.9275465292735232E-01   2.9862693430159991E-06   3.2707564243953735E-05   2.6718600378297744E-05   2.5757765121880825E-05   6.1323512107919485E-10   2.5720656873564013E-11   4.6389921077262162E-08   1.0944516998557043E-09   1.3927226116663725E-09   1.3100747493021528E-11   4.1766343097798543E-11   1.5235669810546899E-12   1.8578950463095519E-15   6.1364633274161403E-15   6.1941184206959655E-15   1.8754810708546919E-13   5.2140862497095709E-14   3.0357715042404911E-12   8.7079012947517236E-13   5.3989249613379078E-15   6.9555842212181712E-16   9.7788554566191975E-15   4.7291270420615185E-16   1.8076571820012754E-15   1.3267219655836802E-15   1.5311856809115154E-06   1.9948841574885963E-10   1.7421894235880764E-03   3.6562420441757067E-06   1.5070729160697787E-08   5.2225374345991178E-10   1.0955421958417687E-08   1.8392915481619399E-03   1.1024132291182279E-04   2.5386022570483665E-08   1.0253776461310947E-03   5.0724721696740554E-10   3.6180218095720183E-08   2.7012030549479475E-06   5.9170968171553898E-05   4.9804495955042965E-10   8.4191021384400741E-11   1.2872442077802623E-05   5.7502411244087177E-05   1.0276071070669235E-03   3.6226270795686606E-09   3.0753850249838235E-08   6.1484537517276793E-12   4.9654246151472131E-01   3.5034539768888934E-07   9.0854025899295479E-04   8.1484069237605769E-04   1.1014589336206141E-04   4.6933702864271958E-06   8.8331808832589942E-08   6.2820476173131558E-08   1.0318821062129363E-03   3.1436732219270380E-09   1.3474506432829896E-10   3.7268053933387603E-06   6.9398842502210170E-08   1.8365734927383416E-06   1.0192905496723170E-07   2.6492462881196805E-10   4.2388556017116641E-10   6.8113153865060080E-07   1.0249613323247859E-06   1.9625902466741492E-03   5.4496348981396195E-06   3.2671500011246398E-07   1.8905326076106711E-05   2.9640302229696728E-11   8.2459034336417896E-05   1.5014717885203794E-08   9.9302881621970594E-04   4.8781795674292184E-10   3.2194120063475300E-09   7.9578045826902619E-05   3.7776006443885622E-06   5.2402468456322434E-09   2.5094918183682259E-08   7.8130972175072562E-12   2.9309145286544623E-08   5.1779448990615345E-11   8.8671281100076015E-04   1.4747036918893738E-08   3.9076180947043608E-11   1.4089604233614771E-05   6.7899914641772073E-08   4.9291406396530296E-01   1.3574663080181311E-10   1.4140003209385716E-04   3.2195935689304141E-09   9.3100906813500935E-07   1.8889926108417408E-10   1.0946248394146462E-04   1.1032013650071719E-03   1.8275434393349124E-07   1.0590863158550185E-06   8.5854467443706254E-08   6.3561359499950306E-06   8.4606543258531274E-04   6.0244386290948190E-09   4.9572870857198781E-01   1.1671445457845080E-07   3.2939994606837757E-10   7.9171121511492338E-12   5.6697580547860256E-07   2.5345204061081807E-06   3.5163619133788526E-06   4.0212649981176597E-09   3.4499012557649057E-09   4.3414342514268423E-10   3.1256984532783954E-06   6.4668183512391600E-07   1.4175387249025221E-07   7.6080780718290340E-05   8.9081986938834044E-10   8.3338252182434095E-11   1.0127033484965983E-10   2.5545291198581616E-04   5.0858324039473679E-01   9.3568340155068595E-08   5.6107888758671930E-04   8.4886398394390015E-05   8.0603392445530829E-07   1.4289119670530504E-10   1.6163683797353588E-04   5.1814249667383293E-11
  1.5436681078742172E-16   5.8136077190967824E-18   5.0869960500475645E-07   6.1694405590867257E-15   2.5069668723054515E-15   4.0847044962247557E-15   6.8933698021572644E-10   8.6685528479502245E-11   8.1458440075932524E-15   3.3435778694333204E-05   1.2435887054269553E-14   3.7507021945189186E-08   6.0357454521119082E-08   7.3271309644892749E-10   9.8812530183963468E-12   2.0032968382069404E-10   7.0332330244942055E-14   6.3489811112643082E-13   1.2332951247119018E-06   2.6711664749540470E-05   9.9292305845738082E-01   4.6517575104244842E-13   2.6329014397702003E-05   2.3403611582916810E-03   5.1184351822426739E-08   3.0024555472455594E-03   9.3514616777402583E-07   2.8659505181374210E-06   8.0574379653035817E-11   7.4872109378981414E-12   2.1532835878516266E-09   4.9478593194915814E-11   1.0495278307717010E-10   2.4201066680910423E-13   5.9293718994865293E-12   4.4426468076974975E-14   7.1859509963877402E-15   7.4965202921534433E-15   3.5968688189958383E-15   1.1859518016847931E-14   4.7500530701226097E-15   1.8315432004784199E-13   2.2667055700498543E-13   1.5604351687599776E-16   7.5939093342975869E-16   7.3774607173093450E-16   1.0439448168645543E-15   4.4840751449130803E-15   1.0594550128936078E-15   2.2700274488975719E-07   2.2197457716481651E-09   7.2309094007408511E-04   6.9431123374377873E-08   9.5823725172866924E-09   8.8772236968423644E-10   8.8488361853075413E-09   5.6685649548026917E-01   1.5492017824693920E-05   1.6846177909953490E-08   8.2984080712589833E-04   7.9831674623772076E-10   4.4255471763584118E-08   8.7845008601224696E-06   4.9830617132788171E-06   9.5922233476050669E-10   1.4195672682578234E-10   4.0485100093994578E-05   7.3964933453076636E-04   1.3346452707452782E-04   6.7144317444888538E-09   3.8134716898498540E-07   4.0201636976869913E-11   4.9558214982526910E-01   2.9912962692965797E-07   2.2326151077470377E-03   4.8310168188473778E-05   8.4657747363121318E-04   4.9731686074501764E-05   5.9539077430482462E-08   8.3946669955250347E-08   2.9074845299886595E-05   1.2745935884962168E-09   1.5775859525105007E-10   1.8551640214096318E-06   5.5521625059044697E-08   4.5745572619898998E-07   1.0023982017150262E-08   6.8761229679783602E-11   5.3441563750101962E-09   1.8800890993428262E-07   1.0754158751372325E-07   2.3584439793508587E-04   2.3693565170138463E-06   8.9021631337823963E-08   1.1308022137950958E-05   1.0790682165087720E-11   3.1348214684476870E-06   6.4576739908037679E-08   4.9797018234732138E-01   3.4069736159961541E-10   2.1387445987764759E-08   1.0596016409818828E-05   4.4973463190290939E-07   5.1162733972784844E-10   6.1477233500508536E-09   8.6607233051415864E-12   6.9959277112251993E-08   4.8969429691757485E-10   3.3738469225133394E-01   1.1395519232339247E-08   1.1781790199982469E-10   2.3777254053465555E-04   1.0052492873065841E-07   8.6798331221859908E-04   2.5051229159479672E-09   1.7974700109484114E-05   4.7581933822308617E-09   1.9140098309920502E-06   2.7059273176258279E-09   1.5125012843542952E-04   8.9465233402633753E-04   6.0144676985915093E-08   2.3414281770285045E-06   3.5399768331822111E-08   4.9355211379990061E-05   8.2570445916022196E-05   2.5264893418370749E-08   8.7538945182852052E-04   7.2757981798638983E-08   3.1440260275540156E-10   2.2378545792122557E-12   1.5195027631477615E-06   3.2320992068510765E-06   9.2238594030727270E-05   3.9134953638510210E-09   7.7330239685348751E-10   1.0447075948207838E-09   9.2998630503270517E-05   8.8364383482976300E-06   3.7003425719514747E-07   2.7811067987807520E-04   9.2157903907812168E-10   1.2565011383125702E-11   1.9734433352796496E-10   6.9633763965218668E-03   1.0479225540211769E-01   3.3445447593898003E-07   3.4984563279832889E-02   2.1579180562586494E-04   5.5718486524761270E-07   2.5961357353745534E-10   3.8489724764256909E-04   5.9505960535543706E-11
  4.5677340432554251E-19   1.3908679212901448E-17   3.7292490740483387E-08   4.9526052015694890E-16   4.8292236393346729E-16   1.0947057055918990E-16   1.7444661351988814E-10   2.0048087895274479E-12   1.3552072807524925E-15   1.5997856173040812E-06   1.3479671026394270E-17   2.1427739478391673E-09   6.9604638146464096E-09   4.1983084646378079E-13   2.4848552842178864E-13   1.4572805374271386E-11   2.0710350619710304E-15   1.7399926037721609E-15   3.5044683992719746E-07   1.0814548789173186E-06   1.5933250242029305E-03   9.7374890469819098E-16   5.9093052683144766E-07   2.0298463007562403E-05   9.1341404258569821E-09   2.5003471860634985E-05   6.9358744524007778E-08   7.7660035521647057E-08   4.1038637470964661E-11   3.6040872873463036E-14   8.0486078056985877E-11   3.5133059434662391E-11   2.9949227976202438E-11   1.0888622471554184E-14   3.3749446042742996E-14   8.1185327343199175E-17   2.5586977096446637E-16   4.0559032518714960E-16   1.5107524780384562E-17   4.5288295269955194E-17   1.1056160772384267E-15   3.4722433231493552E-15   1.7812423938454032E-14   1.3146260633821570E-16   2.7970023777685783E-16   7.2287733717955285E-18   2.9234375890144985E-16   2.4983488609146738E-15   7.7560421260387408E-17   9.3488478114872203E-09   3.3229896857514911E-11   5.5584807553484824E-08   1.8938895613851640E-08   2.2138635046795455E-10   5.7183084906192549E-12   6.0560876558467136E-11   4.2533382875205838E-01   4.7795370653051760E-07   4.2357489267264293E-10   2.0956585499002113E-05   4.4255601714917616E-11   3.7503557638479693E-10   4.9808404757859663E-06   2.0387821081887648E-07   1.1998637925059802E-12   6.4062522853996077E-13   4.0911138155939906E-07   3.4813774841240025E-05   2.0932809077943005E-05   4.9311035452394052E-11   4.4778783664736140E-10   1.5245297865659771E-13   1.9696365093520982E-04   4.7252222711502661E-09   3.8966325570473782E-04   3.5337176474827302E-05   2.0633368425448610E-03   1.7478714542953734E-05   1.3166992344520609E-09   1.1098775418715266E-09   7.3439836756994651E-06   3.1123801394813308E-11   1.1678448514587131E-13   3.8351817097767418E-08   6.0508309318652818E-10   1.2407266201919308E-08   5.7829924486927786E-10   3.4201412396912280E-11   4.4453756225389124E-12   1.7005570880293262E-09   3.9158983500801050E-09   3.5725729313405540E-05   6.2999852246345200E-08   1.5733554133881072E-10   1.7323554231338724E-07   1.9180014668691587E-16   1.5563921165436368E-06   7.9236821472073549E-11   6.0859103542570394E-04   1.9656105363594935E-11   4.9185333516106192E-12   2.6869450214337344E-06   1.7639904855993734E-09   1.7858583035744647E-10   3.6380724659161308E-11   1.6459512298038710E-12   2.6772725267210116E-10   2.2794724871149929E-14   4.8558231870217472E-07   2.2551801851752790E-10   2.4164461109274376E-12   5.0498553177506374E-06   5.0115462130326646E-10   2.0991541186365392E-03   9.2351047984759832E-13   6.8804965453697469E-06   1.0569770430005156E-11   1.9950239452882749E-08   1.8700180739098885E-12   1.2390772072233949E-06   8.0258026347284031E-05   4.6335692185713722E-09   2.5732694949440519E-08   2.0775579839527282E-09   5.9984600501075968E-08   7.0442853677801627E-06   9.7715155039477415E-11   2.5229737255819953E-04   2.6647872095221768E-10   2.5663808047599017E-12   3.7874689530956516E-12   7.2003906493736377E-09   1.3897177904723453E-10   1.9080128020923747E-07   4.5985923384870867E-11   3.4162583171104716E-10   3.9793621838533906E-12   1.4239425895260976E-07   8.5603465005178943E-09   6.3246895456995778E-10   8.9873242021201917E-07   6.0122379494271264E-12   4.8147921873136097E-12   1.0249155300487437E-13   4.2985035246745577E-09   9.7345125069863580E-07   2.0807958827696422E-09   6.7307444699255770E-11   1.3215059048706514E-06   3.4606680594878965E-08   1.5983556202372484E-11   1.4679643468803711E-09   1.6956176432584861E-12
  1.7970111863556904E-17   3.0610413801077467E-17   4.8303979963000653E-09   1.6284223899039329E-13   2.6488994369225118E-15   6.8547139341475011E-16   1.2841908622710854E-09   7.2427541235637970E-11   5.7288410687482886E-14   3.8918948751165157E-07   4.2008547492887236E-13   4.8335942452095478E-10   6.0230294530328055E-08   8.0184623966992290E-12   1.1604507788226569E-11   3.1257882860607161E-10   5.0503698986091358E-15   9.7650643602237432E-13   1.4014135523834599E-06   2.0318751816883801E-05   6.9665382956433266E-08   4.3898749381374147E-14   7.5460862421316589E-08   1.0985469430081555E-06   2.4184510854103449E-05   9.4388842476379242E-09   1.5684043288489928E-03   4.9102265579568725E-07   1.5441138612834581E-11   9.7410497616310346E-14   1.1669401653217126E-09   1.1864860048633948E-11   5.0893031130947428E-12   1.3317190865132216E-12   1.8098705689219566E-12   8.4638442984203246E-14   1.9673046149501537E-14   5.0572521740657515E-15   4.6442621298419379E-13   4.6453833221447471E-16   4.3536159728145062E-16   5.0680882541337669E-14   1.6642148923678842E-13   7.1008747887029648E-16   6.3881528797100220E-17   7.1927789066364663E-17   9.7786868324751086E-17   7.2809817765228069E-16   5.1314416217023749E-17   3.7060566730579099E-09   2.1102487763028850E-13   1.1297172628493648E-07   4.1871283181336371E-09   1.9411552475769113E-10   3.5448349688500437E-10   2.3533990329471731E-10   3.1733410184994236E-05   5.7893415183600657E-04   1.4855582924935548E-09   1.1353765272006093E-05   6.9826108516867769E-11   2.9634879464564376E-10   9.9478418719900465E-09   2.1449177032353806E-08   1.4895547354539023E-10   6.4342201003589161E-12   1.0935189777571895E-06   3.7381323774298809E-06   2.6910962211197447E-04   5.8638044492746734E-11   1.6539543523667165E-10   3.0042059602715010E-12   7.4892694197352909E-05   9.0679783492381231E-09   1.8228767290652983E-06   4.2299222326247110E-01   5.2106100508040972E-06   2.5820193129656168E-08   4.3270834759820207E-09   1.6563938503116023E-08   4.8848085974390947E-05   3.7072404430335815E-11   2.3410234925782208E-11   2.2737884795859113E-06   1.9423093013298511E-09   1.1073033603395846E-08   3.9121919319227053E-11   3.3141574490154750E-11   4.9507246820333483E-10   2.2784893408575948E-08   7.0365608860834904E-11   9.4240515510332971E-06   1.1583204827457212E-11   1.2068415867259115E-10   4.3559158617244144E-07   1.7024939772446171E-17   3.7904979712817771E-04   7.7656453361057973E-11   2.9053344672796352E-07   1.3447217461623909E-13   1.0504382127927721E-09   2.2356227600769663E-05   3.7436106821765510E-07   6.0765280580670621E-11   4.8966232235850527E-11   3.0734069667460649E-13   6.6642778061393934E-09   4.3111737893236266E-12   2.6266880774965307E-09   2.5570657967332885E-10   2.9444141771851777E-12   2.9421004074650406E-06   2.3503078337957899E-09   2.1229063556157659E-03   9.5482704815075664E-11   2.0637267479701044E-03   3.9768872148127294E-10   1.2818357777507777E-08   3.9643717174040867E-11   1.9307872120751003E-05   1.9021332571856521E-04   6.4753743918465538E-09   3.0560748641902093E-07   6.6562943534692945E-09   1.7371353819376362E-05   3.1011916789527498E-05   1.7574435533384412E-09   1.6291873483935390E-05   4.6965944716384687E-09   8.6737065361343855E-11   8.7183673934655579E-11   5.4582900699726765E-08   1.7955641902693147E-07   3.0665182582353552E-07   3.7776002188770645E-11   4.4942780477719630E-12   3.7223219001629196E-11   3.2217946525950967E-07   2.9873249163781663E-06   2.0316055515811436E-08   1.5498122198383800E-05   1.9783482410205794E-12   5.7790455861830600E-11   8.2302768314684657E-13   3.5681111296850408E-07   1.2444761631235346E-06   2.0265010824032889E-08   3.8061107125805433E-08   1.2654949323639844E-05   9.2628900637825242E-08   1.1151371490411972E-11   6.1276293385387431E-07   2.1178265007790347E-11
  2.2321002469880618E-16   1.5447829830733086E-16   3.4975258575261053E-08   8.4725576601351934E-14   1.1622924034800685E-15   3.3615763082785493E-15   3.0214772663205440E-08   1.7547891717334646E-09   2.1100542596949573E-14   1.3022624299977919E-06   3.9704498123547258E-13   2.0088180610160480E-09   8.0273236772765143E-07   2.5378475067341321E-10   3.1015462322709969E-10   1.0241178479643200E-08   8.8439158422149763E-14   2.5045914085874667E-11   3.0469020188276133E-05   2.3800339635280583E-03   9.5306202159083281E-07   6.9994210441145125E-12   3.0552748815854218E-06   2.7216588958984360E-05   2.9170736945637039E-03   5.3246448008289994E-08   9.9299054583877266E-01   2.6225698943474153E-05   2.5708863633966911E-10   6.1062822500146572E-12   6.6520569323885693E-09   2.2300649755926054E-10   2.2270602409930914E-11   1.8730351355835698E-12   2.1143646215462033E-10   1.6436446285657724E-12   2.9191560849887305E-15   6.3344294643708323E-14   2.1668007354543761E-13   1.5624652043703933E-13   1.0264071889116232E-13   1.2656334191907945E-12   1.1928642143715386E-12   4.1022984332971166E-15   5.4740121912818741E-15   1.4671320337713169E-14   3.1440870260302464E-16   2.2501673302165574E-15   2.7801790320751758E-15   2.5839286199836429E-06   2.3925449670636311E-10   7.7184128761337311E-04   1.6305381677608354E-06   5.9248382284340695E-09   9.3939247371613417E-10   6.0308056860027761E-09   4.4249430128098723E-05   4.9608733013929446E-01   4.4740682980103830E-08   6.7763597072888874E-05   6.4320035323075429E-10   4.0638834214056561E-10   2.7293846828856142E-06   4.7061945989446291E-05   5.5909522423176344E-10   1.5492923075509648E-10   4.2571928748844073E-06   2.9964245972603406E-05   9.6624691389863638E-04   2.4617812755421215E-09   6.3440509746256128E-08   2.6928970436644099E-12   9.0003146899184615E-04   4.3013403549444096E-08   2.1372167601638059E-06   5.6961736101999094E-01   1.3773830802444410E-05   1.1869156231833302E-06   3.2765958144198864E-09   4.3666334780601062E-08   8.6543415449914015E-04   2.5064493667738153E-09   1.1362728153599272E-10   1.0793909024483961E-05   6.4954214420808333E-08   1.8026013899743244E-06   4.5870564505582221E-08   1.8550792475776659E-10   1.3604868562754888E-09   1.8851018721026288E-07   7.0093048020837790E-07   7.6750157513019523E-05   1.3952981475970665E-06   6.9421188927970973E-08   2.7101240278478170E-06   1.2459252484104197E-11   2.2744292906511357E-03   5.9835956726986283E-08   1.9082753468003909E-05   5.9985900897778588E-09   7.2120753529896405E-08   8.5068163686578878E-04   8.8853393306448991E-06   1.1344561940946141E-08   4.9615170119806498E-09   6.6050651610148662E-12   3.4761829877458972E-08   7.0804929080336426E-11   1.1671224061667905E-04   1.6776684697457886E-09   1.3707608022669977E-10   5.2407112386204138E-05   1.6934320523717759E-08   9.0324503219733811E-04   3.6760478984311135E-09   8.5514643021695417E-04   3.2590579350542867E-09   2.6444819916023719E-07   1.3945960292911470E-09   4.2663082200468804E-05   4.8971022352378774E-01   3.4628976592898699E-07   1.7242948178969366E-06   1.6590820129174472E-08   1.6337029741494325E-05   2.3417116786225494E-04   1.0078878887867571E-08   1.2063670299028125E-04   6.8133067752858670E-08   2.4628843950205130E-10   5.9645995334864959E-11   1.8645472770048026E-07   3.7647068617151054E-06   2.1303333225804718E-06   3.8188655061766863E-10   2.8027887055575486E-10   3.8400890023027924E-10   1.7541715474051304E-06   1.1356577820009331E-05   2.9135335664459570E-07   2.1852545819460510E-04   7.6955575354299227E-10   1.8977079306059229E-10   7.7838775110192164E-11   2.8710902723268704E-03   1.1108506981514262E-03   6.9904779592441361E-08   4.9684629705331770E-05   9.8772730247277018E-05   7.9058212122224106E-07   7.7049498860734990E-11   5.0002031061160690E-01   7.7051496132050033E-11
  2.9397088627588441E-16   2.7066961446480574E-16   2.0487606281674417E-09   1.3746387237784838E-12   2.3333454880858152E-15   4.3862978152862625E-15   5.3744871758202920E-07   3.3176953173494901E-08   5.0947853000405337E-13   1.0119858553259918E-07   9.8385450507538639E-12   2.8956526652488617E-10   2.4638770351018808E-05   2.3981223259101736E-09   5.7885152884433190E-09   2.3469308221038652E-07   3.0334491576615133E-12   4.8192874840913866E-10   2.3711622389860961E-03   3.0696076925825016E-05   4.3616143201991270E-07   1.2558520461427957E-10   3.2581386101606997E-05   2.9431278629061650E-06   9.9299309480040343E-01   2.0749216460590956E-08   2.9178791971487634E-03   8.6812068356848390E-07   3.8020504276521717E-09   8.3878754854203430E-11   7.3266878444664158E-07   4.0453055390293556E-09   6.0152812598870015E-10   3.0095312042378192E-10   4.4507783954362776E-09   2.8814418468574190E-11   1.3081172658569309E-14   2.6688736719838935E-14   4.0884607797087616E-14   1.9960362050820093E-12   1.9190675030096025E-12   4.3217638590365447E-11   3.6920078748923078E-11   1.4101753538512471E-14   3.2730114713488869E-14   2.6259420130073662E-14   8.3360561564412233E-16   2.0520352939917037E-14   2.0981440829785304E-15   4.5732830136268527E-06   1.9620486148228022E-09   2.9113738513281354E-07   4.8096513311798823E-06   4.4973843736303190E-09   1.1738751129087095E-08   1.0801487503969377E-08   6.0798454065206715E-06   4.9826705713003278E-01   1.2752032770554834E-07   9.0378989113065473E-04   5.9760768783331321E-10   1.2887110727267341E-07   2.3314249668562088E-07   5.6099673900547791E-05   2.2831453912313757E-09   9.8876609228940845E-11   2.4121179948298583E-04   1.9745726800279013E-05   7.3137895217614390E-04   1.1664610249471191E-08   1.4232472574622919E-06   9.0087889821331818E-12   7.3132204241271767E-05   9.4745708585593251E-07   1.0166661703799307E-06   2.2895231616274266E-03   6.5231631994414072E-07   6.8502555587068439E-07   1.5751718776817117E-07   2.9444443937000675E-07   8.3652717839402210E-04   3.1230374015582627E-09   3.2003850500820964E-10   2.8424461484286455E-05   1.9778674550742345E-07   5.8523882952219651E-07   1.2176549338846609E-07   5.8782534250165913E-10   2.1015767393227660E-08   1.2359578370758310E-06   9.3037091184046946E-07   9.1568323772804562E-04   7.9188883307029731E-07   2.6215548099360716E-07   4.5927750950111369E-05   1.4771004158467626E-11   5.7508462626238133E-01   2.7449172751150793E-07   3.1486550557835556E-06   9.9321873561664298E-09   3.3595101018166919E-07   2.3553239837611478E-05   8.0427320341600605E-06   1.3904901918941859E-09   6.6761593170606523E-08   9.0728457735089953E-12   4.2388118035407502E-07   2.2782330825030406E-09   9.3914072762179140E-03   3.3340051814887431E-08   7.2310669055564352E-10   7.6055324345595677E-06   2.4403496546315381E-07   8.0305017977057476E-05   3.0633531110380861E-08   4.8735638671058323E-01   4.2245756074451964E-09   7.4943616071132042E-06   1.1796026263654933E-08   1.2795605621479162E-03   7.9845560856507127E-04   5.7018943817278029E-07   2.5124753111946173E-05   3.6322985013771034E-07   7.9037871492298041E-04   3.4578829520752909E-05   9.8778267600105163E-08   1.5475846700372937E-04   1.1406006607077645E-07   2.9053378298308712E-09   2.4877292745378098E-11   1.1143115259562156E-06   1.0042371202713437E-05   3.7757751933708870E-06   1.0879512153849816E-08   5.9091049857166502E-09   4.3207332178545456E-10   4.1979837423915350E-06   7.1537330782549846E-05   2.3715736633022520E-06   2.5985785905631607E-03   6.3244288228390704E-10   4.6417904395183300E-11   9.1535637496101039E-11   1.0853273618086892E-01   3.2416831523833407E-02   1.1544746118254760E-06   7.9983260691068210E-03   1.4384114742091517E-03   8.8170345383852155E-06   8.0902214004334192E-11   3.2960760648993653E-01   1.8754608780208120E-10
  1.0161924543313491E-16   6.8848095062560064E-16   8.8466481905625520E-11   7.8678584603228557E-13   2.2567502189013007E-16   6.3319330618304202E-16   1.2755400970095990E-07   6.8442299470223976E-09   2.3492564916667326E-14   3.9955569661927248E-09   3.3193691448868870E-12   5.7833817169632938E-12   1.4159878057912846E-06   3.9195383580818007E-10   3.5128000240834377E-09   1.3138284685276159E-07   7.2750964531913183E-13   2.2578084023170713E-10   2.0745115063724118E-05   1.3886123564864998E-06   2.3403109383121687E-08   4.0499459894144793E-11   1.3768600381529390E-06   8.0393745572570555E-08   1.5814304651860414E-03   1.2354605015183572E-09   2.4373500291212278E-05   7.2526246327001982E-08   2.7956916897638288E-10   1.8428169971696774E-12   2.9676554725554101E-08   3.0418125827377292E-10   3.6763735669974632E-15   1.1033955263229144E-10   3.0679369817435961E-09   5.6824984483267101E-12   5.7953124326201489E-15   3.7045163521709957E-14   1.8254229522612334E-16   1.8121473434688118E-13   4.0939692872332350E-13   9.4352914203036795E-14   1.4725472055333433E-11   1.1187790220651518E-14   1.5005120134614913E-15   4.1745286690016522E-15   3.2488102420310822E-16   1.5536186667353343E-14   1.3861998769513648E-16   2.6115639763642095E-09   3.6843579434592653E-10   6.2910307729040147E-08   1.7463130279514329E-08   2.4483659001021240E-11   3.6934347468366467E-09   2.4999022662170338E-09   2.7357401389883126E-06   6.6221935844058095E-04   2.6542890007154898E-09   1.8721517365028677E-03   4.8937158968786049E-10   7.1731233905501129E-09   6.9792157971874348E-08   1.4105923654173183E-07   1.9474034291163712E-11   5.8430568818259874E-11   1.1975815858225890E-05   5.0580598488548688E-06   4.6695654408700521E-05   1.1475977039695841E-08   5.8934030927595918E-10   3.4887915287295205E-12   1.1998855127334243E-05   1.7268432259448342E-07   7.5203589527993720E-08   3.9758678234558519E-04   1.1769770910837910E-06   1.0488735605575520E-07   7.1359222492114703E-08   8.6054010236036127E-08   2.4776896230390761E-04   1.9369871046870321E-10   1.8377217785897347E-10   6.5133428758693520E-06   9.3536098475586536E-08   1.1671678008417841E-07   3.1368582913791790E-08   1.7391938541382924E-11   1.5728214365900765E-09   3.6493445228703407E-09   1.2819258697352270E-08   8.6465648367512653E-05   2.5516897524952507E-07   7.2889130959073574E-10   5.0205238108707247E-06   2.6075423253709426E-12   4.1811151587411394E-01   3.9552994303243885E-08   6.8655497301747763E-07   1.5994705687393128E-08   3.5600653565836300E-08   2.4999294387549750E-05   4.7668683458504498E-06   1.7540203803275336E-10   3.5790887561782891E-10   9.2634062955066474E-12   2.8511640930182577E-09   1.8615362028670870E-10   3.7161782789662998E-09   3.2853201173626083E-09   5.1636488319883863E-10   3.0860357466633818E-06   2.9441107683701684E-09   1.6319744013199151E-05   1.0564411574055244E-09   1.7758536228134760E-04   1.9242158864638957E-10   1.6531100009080959E-06   7.4731791566249968E-10   1.3001849275288039E-05   2.0959740511490043E-03   1.3199544865250422E-06   1.0843366036705388E-08   6.0892451028627329E-10   4.4403210915638336E-05   5.2853036183956531E-07   1.1441540117965921E-09   2.3949632257538141E-05   1.3007268800100226E-08   2.1566530481994207E-12   3.6398400533895260E-11   3.8552337655330240E-07   9.2610140546090864E-06   2.4504475178956418E-10   9.5306577588595861E-10   4.3502619462165080E-10   5.4889670023865939E-11   1.9074793930913188E-09   6.6478143476636001E-06   8.4930109396280439E-08   1.7528768360964122E-04   5.4090149840568782E-11   1.3756111261327811E-11   1.4341343478660705E-12   4.9707578242063349E-06   5.0637208747873697E-09   2.7536672462251497E-08   7.7676418365408148E-09   1.3866371914539919E-05   1.8734646194566749E-07   1.7705347646544055E-12   2.3772493424913773E-06   4.9025171543569314E-14
  9.6651594444217665E-16   2.2615810554464154E-15   6.3980868044796173E-10   8.6491505527066166E-13   3.4312187885309576E-15   3.0601676168739022E-15   1.6235288124426993E-05   4.6272043234959976E-07   6.3206899247454351E-13   1.8609899108413176E-08   2.7076570282020515E-11   3.6619420824320687E-11   1.9687298020767598E-03   5.0449398278663874E-07   7.1328983681767867E-08   1.2158321701795325E-06   2.4295475154498489E-11   1.2907748016023985E-09   9.9277233065572268E-01   2.4927345458157890E-06   8.2624509041277017E-07   2.4891602103591027E-09   2.8166823021158393E-03   2.9908813917896357E-05   2.3894847504845797E-03   9.8486884984376299E-08   3.1805552410268737E-05   3.7309784126962401E-07   1.2662893237006988E-08   1.2028989452619263E-09   2.7450321912435954E-05   1.3651846812742214E-07   9.0754937593867592E-09   1.9976548934341095E-09   4.1667402511430587E-09   1.2553281680470653E-10   1.9824634327060170E-15   2.3646019008758735E-14   3.2600581857284375E-14   3.4864729317547489E-11   2.2546243740473869E-11   7.4392733914898312E-10   3.0913404994059659E-10   2.3790044328166040E-13   1.0575731055396658E-13   5.9110278011017093E-14   1.7542644891075013E-15   2.6857303074464037E-14   7.2111748126340603E-16   1.0842031632878535E-04   8.4753630106842433E-10   8.4437879984370539E-04   1.0192672227928527E-06   3.8576608215195711E-08   3.9745621965556142E-08   6.9850912263245935E-08   3.7091345133278139E-05   1.1533393661843645E-03   6.7603242355828937E-08   4.9808306703769978E-01   4.6545405334228761E-10   8.1429990140656284E-07   2.2955227945635251E-08   4.6906393170158493E-05   1.9600449725594165E-09   8.3317629189732935E-11   9.8289323857676802E-04   1.2274041471555053E-06   6.6121042317259790E-05   1.1545845529887903E-07   3.4928140841420475E-06   7.0771383223354710E-11   8.0238033296719678E-04   1.7345974740976232E-05   1.3927711304700298E-05   9.1284692938774616E-04   6.0752504054590976E-07   7.9981350595817049E-08   3.1442682985508252E-06   4.5130625284438144E-06   4.8266579839298773E-01   1.6689488020473400E-09   1.6130784389508209E-09   9.7571311388831882E-04   2.1479726519116541E-07   1.1465580440377461E-04   7.4677753183627628E-07   4.6854840167606459E-10   5.2818552722768788E-08   1.3992511121849604E-06   8.3814273705310726E-07   1.9777565855978035E-03   7.3647593303033816E-06   5.3963866087573184E-07   1.5887028789988748E-03   3.6174482958084974E-11   1.8583827834044878E-03   2.6454752384597282E-07   3.0465293332340985E-05   1.8125074571139003E-08   2.7488613554172098E-07   2.4758757231970415E-06   8.4801221018492126E-05   1.6595246739047261E-08   2.8441078741914860E-08   2.4408389136755696E-12   2.4653645872563420E-08   1.0438134376937079E-09   6.6783064164805875E-06   3.1670061911623324E-07   2.6545078535724615E-10   1.0048400485671367E-06   3.7378129489191000E-09   8.3180700796266896E-05   5.8041043009698424E-09   5.0210605125033148E-01   5.2142571212569590E-09   3.2143040556010197E-05   1.7469099581515894E-09   1.6581459875265910E-04   1.1233351711017565E-04   3.2052568354395968E-06   1.1688359304716299E-05   3.1100922827687599E-07   8.0170006185387475E-05   6.5622356772719282E-06   1.1465304925068698E-09   1.4942257881353548E-03   2.9559008501515624E-08   2.9971081794019101E-08   5.4980906650762625E-12   8.4521719037859066E-07   9.0745341738610715E-07   6.7064450600756312E-07   7.7856895433344276E-08   1.6063584038307296E-09   1.7768054370590335E-09   6.5719099716121566E-07   2.3438270678232477E-04   3.7645453641891481E-07   3.1977283723273557E-04   2.2321850296884394E-09   1.4310081039661464E-11   2.5239850438117702E-10   5.1490405214981805E-01   1.4679051136380014E-03   1.5822521944878111E-07   1.8978912732339526E-04   2.1473298842143230E-04   2.6903376423642244E-06   6.6088378202676950E-10   2.2235225582331384E-03   3.1742953804861965E-11
  6.8362168020026422E-16   2.2806654773328792E-16   9.8772932686314903E-09   6.5361245891530567E-14   1.1925238783516384E-15   3.0552968642925199E-15   3.9094501145756375E-07   3.9448107591560453E-08   6.2185882476303493E-14   6.4273427483658019E-08   2.7245623654871677E-12   4.4111139423903582E-10   2.6482389511641401E-05   2.9717947087001867E-07   3.6723146240578826E-09   8.3964506672410030E-08   1.2820392302559662E-12   9.3597687444858219E-11   2.7938473566457116E-03   2.6734310504246249E-05   2.6241227945188005E-05   1.0061114949523169E-10   9.9297696904960897E-01   2.4329408009321810E-03   3.1150489116604069E-05   1.3065494279165898E-06   3.0142384829925679E-06   9.0400606949685305E-07   1.3667903679388015E-08   1.0227367402443182E-09   8.7955455195601560E-07   3.2816129777218433E-08   2.0362690697550319E-08   1.6433936625546241E-10   2.8919025732771510E-09   3.5686869426507368E-11   4.1024458402831847E-15   1.8275834571126284E-14   8.9267479953533218E-15   1.2319132260277117E-12   1.2637782317386051E-12   2.9059609741979796E-11   2.0369614905881300E-11   1.1547376100231901E-15   1.9641655604018392E-14   2.9943340398356854E-14   4.2996736822765769E-15   1.9069358241873229E-14   1.0002605706300543E-14   1.0436240779416851E-05   2.3476139679915874E-08   1.1987606642689872E-04   9.1594901957568903E-06   9.3486794601966333E-08   1.0552240042813053E-08   1.7377651893674184E-07   2.2638168368981445E-04   8.6519060326987224E-05   4.6016153989185379E-07   4.9375100322084425E-01   7.9147005964185931E-09   5.0033856442855412E-07   1.6943030130043325E-07   5.6144353160076280E-05   1.5967305617043694E-08   1.2289883003057084E-09   1.0059386882896701E-03   1.8131289347207997E-05   8.6694091054766501E-04   9.7407663835063528E-08   3.0162227998480390E-06   7.0227037012046458E-10   1.0092944842511604E-03   4.1348434564037559E-06   4.3084884530497075E-05   7.3816516266720617E-05   1.8316030920693813E-05   9.4530052961221984E-07   8.3305663910025583E-07   8.3995972397887967E-07   1.0366165336961400E-03   1.5111506583281712E-08   3.5020026587284836E-09   4.8325307549606302E-05   4.9772008091021452E-07   4.8761710192299610E-06   5.1933242999950285E-07   2.1440472708620445E-09   6.4471714362704555E-08   6.3972848119492755E-06   1.7105562971424019E-06   5.6313315618709803E-01   1.0225882924595470E-04   9.5821120274523544E-08   1.6659466788779251E-04   1.9079045781954718E-10   8.0642132105457711E-04   8.6531130420027409E-07   8.3871726948486910E-04   7.3809256038742215E-09   3.2887878235193006E-07   9.4011104399696528E-06   1.2228670401249075E-05   6.9236851686197738E-09   1.2830033991782194E-07   2.9507422701405023E-11   7.6398864725368945E-07   5.5044387885650537E-09   9.0403843385043325E-03   1.3233242606223962E-07   2.5046502577900840E-09   1.7584814303461768E-06   1.4367543223637313E-06   8.8501412466604967E-04   3.0778768120397150E-08   1.1662666147560087E-03   6.6682767348257481E-08   3.1811243155214927E-05   3.0338527760223667E-08   2.2119323908477606E-03   1.2239645686551600E-04   7.5444984529502380E-07   1.0572167102062659E-05   5.2335490015710759E-07   8.5510457022730123E-04   4.2239544652043328E-05   2.3481985007589695E-07   4.9690891655798475E-01   8.7171747035678955E-07   3.4176501575179746E-09   3.2535892712055166E-10   2.9068601227403685E-05   7.6896407552008800E-05   7.6713264812275643E-06   4.3093899033954354E-08   4.6196991192666247E-08   1.8951590394471894E-08   7.7560087264601198E-06   1.1023566086305916E-04   4.5934482304282401E-06   4.5880634735730539E-03   1.2393411008910715E-08   4.3587244032331285E-11   3.1415615772366303E-09   2.9794501030319998E-01   1.3770776453445693E-01   3.4563231561914536E-06   3.2986004884270681E-04   3.0300984667406675E-03   9.4118033070490810E-06   4.0421984645360253E-09   4.0747554149536583E-02   2.0466662100027779E-10
  8.5432672615612705E-16   3.2736605399960289E-16   6.1536535172430874E-10   9.7339570818712387E-16   6.6167990060354937E-17   3.8992498501728032E-16   2.0844648642753538E-08   6.7226006631348507E-09   2.7739988226840610E-14   1.0750251206896072E-08   1.6191722276834811E-13   3.5162261625663438E-11   1.5029287408480647E-06   3.4997562232087960E-07   5.8768044931588133E-10   8.1586631662175325E-09   1.2356853319654027E-13   1.1272488743494387E-11   2.4638101012947051E-05   1.1608495098656409E-06   6.5943458807422707E-07   1.6513659353576668E-11   1.6208070319742277E-03   2.0749108192783502E-05   1.2617441489596953E-06   4.4126493162813551E-07   8.5401159679219355E-08   6.9993904864820130E-08   8.1194101665757720E-09   1.6149655706764798E-11   1.6036957796436599E-07   6.8907927246585034E-10   3.5613734746934039E-10   4.3992158577109528E-11   3.3256832787582352E-12   1.5062474095036702E-12   7.8898360108709351E-15   2.2538412951681135E-15   4.8369197999063916E-18   2.4458830057209979E-14   6.5984146480971446E-14   5.6011713352749496E-12   3.5644145302828253E-12   5.4645319812316408E-15   3.9739906116950629E-15   1.2463071040513347E-14   1.2843630129869087E-15   2.6312520280443467E-15   1.8562142627093683E-15   6.4684795215779820E-07   5.5081831271402517E-12   7.1804333602087013E-09   1.7226364695977455E-06   1.7893013526838322E-09   7.2916472642019099E-10   4.5805473742104674E-10   3.8264346404474514E-05   1.7331186797267965E-05   2.4409459941561526E-11   3.7367719195450898E-04   1.7475920749392665E-11   1.2351526426600894E-08   4.2656414163737613E-09   9.5052833832805100E-06   7.7147688065014449E-10   2.5728441548760921E-12   2.8708571287956171E-05   1.7040236948449226E-08   5.7926116249298010E-05   7.2747394837397156E-09   4.6192026339352144E-09   2.0728465652587486E-11   3.1434474475577792E-04   1.4135812847443303E-07   1.3853791364296658E-05   9.9097426016097443E-06   6.0889722026157390E-06   9.7996710024264792E-09   6.7534043096401136E-08   5.7046324828160495E-08   2.6737580829689673E-04   1.4558100662332274E-11   4.0801828568710736E-10   3.2324817982108373E-06   4.7849841876594811E-07   1.1353016754724417E-06   1.6976231499417190E-08   1.3256063150639787E-11   6.8679910454756001E-10   1.5719460496713872E-08   1.6826757791114747E-06   4.2875230820641841E-01   3.3235649935088417E-06   7.7218967231726520E-08   7.7743641634868264E-06   2.0025150236611522E-12   9.5435109262632332E-05   2.6893678211410330E-08   2.8336673523983345E-05   3.2423255076706019E-09   6.5992087420681384E-13   8.6753203453553913E-07   4.7901594676046546E-07   2.9241315290552877E-09   1.5122182725770097E-07   7.7072288071196338E-12   1.0086772267281763E-10   1.2440454977996461E-10   4.1964060637877137E-07   5.2970431849730688E-09   1.5855040195920066E-10   1.6941991467456924E-08   6.1090581440200729E-09   1.9523501079772218E-03   1.0259387953369351E-10   2.1612168807658154E-03   1.9152777590905112E-09   1.2243582562064231E-06   4.9615360151007735E-10   1.3874846023809072E-05   7.9987411334486320E-06   2.3360720830807162E-07   1.8519166974750327E-06   3.2737254176652604E-08   1.8997224455257337E-05   3.1798810719410810E-05   2.3611303896310617E-10   2.4810160379014823E-04   3.5704624958477213E-09   2.8376247638909027E-11   5.0739018607601854E-15   5.5149436542351110E-07   1.7223263756869947E-07   1.9357188957418971E-07   1.7900804499277367E-09   4.5337721395504329E-09   5.0899457113203638E-10   1.5440628522847413E-07   6.2930924941819325E-06   8.8907716100824599E-11   1.1001297746076412E-06   2.3460812262611996E-10   2.1896440211510861E-11   5.4899123370456977E-11   1.2319881825816065E-05   1.3064619760426164E-06   2.4655135449409429E-08   8.0399277298037122E-08   8.4753706482974606E-06   7.9968141895958042E-07   1.2284957389504021E-11   8.3664537738974138E-06   4.4748770809180770E-11
  1.3029180944176116E-15   6.8319764925787059E-16   6.9235757954909129E-13   2.9394269125834402E-10   8.2537033524737954E-15   8.3688157592147270E-15   1.1808624193606770E-03   2.4102740177909680E-05   1.7350340645743412E-10   8.6675780166421810E-12   1.3199209969822538E-08   7.9205624888265738E-14   2.7745604156946652E-05   9.9403574236825976E-01   5.7773545709436947E-08   1.2654522127406355E-06   2.2120387033360163E-11   2.7048728340124343E-09   7.2763772831257410E-07   1.4589910079634285E-09   1.8519779630476401E-09   1.4836256523052106E-10   3.3537466450107247E-08   5.7669178479943144E-08   8.8929066893775312E-08   3.8054482439336868E-11   7.5734940775758695E-09   1.2571866836021677E-10   1.5829718983222929E-03   1.1636897856564779E-06   9.0730683972338267E-07   1.5017583447269119E-03   2.3124057840833296E-05   9.1685406636484514E-07   2.2229078762748629E-05   4.9588975839291387E-08   2.2367995237894770E-13   9.4039175204938754E-12   8.8386950044390058E-14   1.9195286351045925E-11   2.7574329952476435E-11   3.4108511777928810E-10   6.7978092011368622E-10   6.1012929986887314E-14   1.0179113847039357E-13   5.3815506499590943E-14   1.0132295296042635E-14   1.5507355215348422E-13   3.4389906625538616E-15   3.7926154271566581E-01   1.2959824242689710E-06   1.2733763860126342E-06   1.7800323606294874E-03   1.9351975117182728E-05   5.2166238952162238E-08   2.6601669209548987E-05   3.6188725141498954E-08   3.5631420564605643E-07   6.3537630680020020E-05   3.0054003948244066E-05   8.2016726766376933E-08   3.6897609812752242E-08   4.2436859902759539E-10   5.5809155822317180E-01   6.8784192196510079E-07   9.7726945831743137E-09   2.2797142045720537E-03   1.4385609409297610E-09   5.5468752988818703E-07   5.3807372955045973E-06   4.8652446292710184E-03   5.1878723532469285E-09   1.0837657370012761E-06   2.0691442981487178E-07   3.8381287044482478E-08   7.8073000954790190E-08   2.6435002845535249E-09   7.3619021319866889E-10   5.6941650610786706E-07   1.0628202418289851E-06   1.9236384077238767E-05   4.3252243879247128E-06   2.6472092427190930E-07   5.8397633374604886E-04   1.2109563371091201E-03   2.2015374872739460E-03   2.7006583411791135E-03   5.4520113917484982E-07   1.7209431689824543E-08   1.4987844722011653E-03   7.4226111471100309E-04   1.1080246359621697E-04   5.1290599455989494E-01   4.0060949718639434E-04   2.0983606590075821E-04   6.2007623002670899E-10   5.2950183291173816E-07   2.2143664443667786E-04   1.2515564701058545E-07   1.4638462673820886E-05   4.4593510697066816E-06   1.1469786176017368E-08   2.0021123870207536E-04   8.0972696498862860E-06   7.5225113216714553E-05   9.4081551749792047E-10   4.1323199792939027E-08   1.1631526199557510E-07   1.1405920439431315E-05   7.8233765426799531E-10   3.7004837245294714E-07   1.5268593686076962E-10   1.1908353449835128E-05   5.2525778459398943E-06   3.0395104868248345E-08   5.6938501208328715E-06   8.3143745001069538E-07   1.4407743235247362E-04   1.3646002909585355E-06   7.3545792564247538E-03   1.5664218340393564E-08   9.5581979916383980E-06   4.9369210494364352E-01   1.0568075819847300E-03   9.6846369822331264E-04   2.1862784167976951E-07   5.2467550373429542E-08   6.9604675017365674E-06   6.4229179586901685E-06   4.1785892812511544E-07   1.0506650306485927E-08   4.8640330725379039E-04   6.5284913161713684E-04   2.2004142515682091E-09   4.0125061377906585E-09   5.0809121827461135E-06   1.8432915102057864E-07   1.5256033564211556E-08   8.2187560541098059E-04   4.6516635888303333E-07   2.6267411567728374E-04   6.2351832478513874E-08   2.2168999863832585E-09   2.3853489509707657E-08   2.9990627433205790E-04   4.5524863362260583E-05   6.3624255455659820E-07   4.9600852425731412E-06   3.2409110448045200E-04   1.0699464207445735E-03   2.6445676977359061E-08   7.3454895283315140E-05   3.4038560647084445E-09
  1.3389937873972753E-16   1.4631684102919370E-17   3.9347685737231241E-12   3.5082338184084808E-11   4.0350271644232789E-15   4.4581749119000473E-16   1.0861632729434744E-05   6.6163283151655566E-07   4.0230254198172412E-12   4.4419375834231766E-11   1.0629475119393427E-09   1.4943496778441811E-13   1.1820320107394625E-06   1.5896191343091194E-03   2.6006814160258818E-09   6.7950772492766464E-08   5.3708122597011561E-13   1.1427539380748534E-10   1.8689473234021726E-07   5.0222347679475650E-09   2.5882028305325767E-09   8.1947014320039905E-12   7.5430115548877682E-08   1.5567186505471365E-07   1.0869100892152684E-07   1.4743872984607212E-10   4.7154876542513695E-09   4.6471304576605735E-10   1.5344747710244510E-05   5.6436233423564690E-07   2.6818952404230701E-07   1.3218198568630305E-05   7.5534615768137324E-07   8.5116095903903116E-08   1.2088226968205462E-06   1.1437358481280751E-08   7.8116631009884165E-15   9.2015057350123819E-13   4.0535343433776666E-14   1.2859756734715209E-12   8.4014607990113951E-13   2.1388770597705971E-11   3.0298591878073845E-11   9.1873510312689477E-15   9.6626825161259260E-15   1.5475873129413252E-14   4.9332049472791635E-17   4.6553543947030367E-15   7.5880024545360705E-19   4.0035705112419807E-06   2.5327121561917185E-08   1.6082967605070298E-08   1.4156972898858619E-03   8.2077033973988099E-06   1.5726808267370781E-11   2.3232759400050532E-06   1.7843754786405659E-08   1.9694681819669841E-07   1.0421102939942444E-05   1.0691700281366835E-09   5.8816448252822420E-08   8.9747891659097412E-09   1.2345440236217914E-09   4.2930433124457634E-01   9.7385668320074583E-08   1.6599532310083899E-08   4.1838413702638798E-05   1.4342899904562569E-10   6.1916255349391501E-07   6.6696197489136681E-07   1.7882202709147466E-04   3.9992492007854286E-09   1.9169936487559098E-07   1.6690347909309102E-07   5.4797028617354426E-09   1.4083459323750323E-08   7.8893099747850926E-10   4.1109702875278034E-11   6.1895932102316463E-08   2.6690308537485059E-09   1.5135465361551026E-07   4.6077389840522524E-07   1.0417348490014715E-07   5.0958669220129511E-04   2.9981732469340362E-05   5.5853653804058455E-05   1.0658130433150809E-04   2.1587825840337374E-10   4.7871275821488727E-09   2.4389077402493057E-04   8.4594276199851217E-04   1.8753603361665362E-04   4.1385461268640726E-04   6.8158414515945257E-05   2.9177247908073549E-08   2.5078033269952930E-09   5.2486628187589099E-09   1.4688154393637651E-05   2.5255892251691241E-08   1.6584938192553845E-08   3.3647480040551369E-09   1.0264596628702858E-08   3.7319902147875690E-06   1.3174327635913468E-06   1.6664190737320867E-05   2.3867626312468302E-10   4.8922591886090870E-10   2.9399775800626116E-08   1.2741477942947679E-05   3.0221173660022129E-09   5.8762501248800223E-08   1.1348583310591609E-11   1.4312619114573767E-05   1.1237963835450780E-05   1.3024570756542246E-08   2.4802227120696543E-06   6.4599193551126009E-07   2.3408603875053342E-05   2.8877041042968220E-07   6.6848263410034989E-04   9.1985322944282404E-09   2.7239939758443951E-07   9.5357518183325799E-05   2.1450020355346619E-05   6.9188854304732874E-05   4.2426387561672542E-07   1.4294665886473490E-07   8.5144889427553885E-06   1.2246345265599977E-05   9.7892734825231130E-08   2.2327046632394875E-09   2.3043334194834317E-04   7.5677091079331298E-04   1.8873090156552594E-09   1.1924103649085743E-09   1.3021112250738549E-06   1.4699019664912215E-07   1.6925027378150308E-08   2.1074543056409762E-04   1.0606833788438803E-08   2.6835449495589859E-04   1.2610362336904001E-07   1.3901125627192110E-09   2.5990267000541038E-08   3.4587233271517491E-04   3.5688159762049769E-05   4.2226799774661303E-07   2.4171283513117570E-06   2.3821873094649206E-04   1.9840385277945750E-04   2.4421452776501893E-08   1.2085885422543480E-04   4.7733970955316853E-09
  1.6321866267828767E-15   2.6512902709660537E-15   9.1751828063574259E-13   7.5786985611368427E-12   1.9124275004114646E-15   2.8742296939472551E-15   9.9570551292688669E-01   1.2808779919778242E-03   8.5347845730918788E-12   2.6902195385922048E-11   3.0466279499790672E-10   7.9770876947565713E-14   1.7515264409903061E-03   1.1218976400851044E-03   7.3512087381343144E-07   2.4656099732683506E-05   2.0388290871538873E-10   5.7816616673450542E-08   6.3110336149479387E-06   2.5475116878772539E-09   1.7228212228629922E-09   1.1873420817754701E-08   2.3083719553884788E-07   6.5718845131441939E-08   1.9842426402313354E-07   9.2976699442967987E-11   3.7938816460003788E-08   3.4920992800386654E-10   3.7692273477564085E-06   4.1604620732798801E-08   1.1808507898867409E-05   3.4251426082040015E-06   4.0351462731812799E-07   2.3521595822407099E-07   2.9020192483448827E-07   5.9626386396324317E-09   1.1061566654261139E-14   3.9177022096935560E-13   1.4502149511833162E-13   1.9833175711739412E-10   4.3561303672123504E-10   3.5888894639396260E-09   1.7146974765239174E-08   3.4218141965636675E-14   5.8403888385667205E-13   2.4687586643322184E-13   2.1908527125795924E-14   1.6119250756050049E-13   6.2406025681227182E-14   6.1264708359580744E-01   3.5849964114298796E-07   2.6821658132974980E-05   8.5114263770426737E-05   1.9086811330679631E-07   4.6549752007945141E-07   2.5118684760514881E-05   2.5183035699502677E-08   1.9270509102212217E-05   4.3962199916114830E-06   3.7396288528098995E-05   2.4200117071956580E-08   4.0202311901492428E-07   9.9879027100956692E-11   1.1823089130590038E-03   1.3510662117835001E-07   2.2857747521696504E-09   6.2861162811625709E-04   3.4799477403752232E-09   2.1556978150045377E-08   1.5246116021102842E-05   5.9364144485046094E-04   8.7622520003640433E-10   9.0427115798903458E-07   1.0103479258477672E-05   2.5906283608885205E-08   5.9806531634707765E-06   6.6768288786115728E-09   4.5656921756443487E-11   7.5245668105665844E-07   5.5048150653260360E-05   6.9541322953631083E-04   2.6364026454750219E-07   5.9186232204971722E-09   5.2895809950678663E-01   3.7701517082782665E-06   7.7004850952995323E-04   1.1892116414608738E-04   1.3689650619232970E-08   3.2584254355502559E-06   1.9910871189247233E-04   5.3953412450987118E-05   4.0222314230829020E-06   6.7019451673802600E-04   2.5951934342707610E-05   6.2157702535346965E-04   8.1512407439637656E-10   1.0458427644150240E-05   6.7701871328537214E-06   1.7138896216581845E-07   3.3589230448923799E-07   1.0893662961119240E-06   4.2976977934762931E-09   2.8499161894989525E-04   1.8556939381811845E-07   1.9664295504741777E-06   1.1036361786913937E-09   4.6236190815443815E-07   6.9504855980058228E-07   7.8492206597731656E-07   4.5216494742999187E-07   2.1304275405987903E-08   2.0862089633502860E-08   1.0238996815780505E-05   1.0939095798816859E-07   4.9782830710953089E-07   2.8395497238157858E-04   1.8010795129182103E-07   7.1436112907016769E-04   4.3278924622005762E-06   7.6300147732356749E-01   5.4230199905804881E-08   1.1163248795474582E-05   1.2662057565844732E-04   1.7422556401536607E-05   5.8557562906176830E-01   1.1478200192580594E-07   5.0000485470856812E-06   3.8532870464285189E-06   9.9822311789981759E-06   2.0906544428383211E-06   3.4603379965681028E-10   7.5205796830881642E-05   1.0555000884593104E-04   1.8424285230776758E-08   7.1030982828120432E-08   6.0127805953591321E-08   2.4013316522526224E-08   1.3988565050380528E-08   2.8267966597367348E-03   9.1547795592926442E-07   7.0772293120432181E-04   4.6369044848373837E-08   1.1321611901254219E-10   6.7862610083324989E-09   6.3154337540222193E-04   2.5691380378434586E-05   3.0129562948415097E-06   5.0982973868652107E-06   5.3288926519645058E-03   2.1267515709817459E-04   1.2413604546332155E-08   7.0862983670068541E-06   3.8338515636952915E-09
  1.6472697196316872E-15   1.6889894003635653E-15   3.1740500663221786E-11   2.2382261048538797E-12   9.8913632952014598E-16   2.0853537601490836E-15   1.7590875918389950E-03   3.1573587470539179E-05   3.1108178554096827E-12   9.9346204958883771E-10   1.0366006665500445E-10   1.3787967198457605E-12   9.9330117734897294E-01   2.3146175639144815E-05   1.4285842231473755E-06   5.2439344102888826E-05   4.5067444702152696E-10   9.8925095784524336E-09   1.9177534027044667E-03   4.5907838687817744E-08   6.1805522792793951E-08   6.2182377095757761E-08   2.7414329666468185E-05   1.1108734076663672E-06   2.4216576697677331E-05   3.6000440028213637E-09   1.3681559799764147E-06   1.6472358472876933E-08   4.3882947055325620E-07   4.9326642046834155E-09   2.7708707759664486E-03   3.1980198348836048E-07   7.2963382422772645E-08   3.9109532917645274E-08   2.6712420389606849E-08   1.2962661513106999E-09   5.6154392189950462E-15   1.2319168319705378E-13   3.0642374968643130E-14   6.6780519472091701E-10   4.0218028315763492E-10   2.1466638866047057E-08   7.3206974794224225E-09   1.4025418702802032E-12   3.1909129228647303E-13   2.7943983241845459E-13   5.3865773974872892E-14   1.7333938886883737E-14   1.4301620340004772E-14   1.7118564839792255E-03   4.4726454081860558E-08   1.2230563306320683E-05   6.7421590766294461E-06   6.9312410539515767E-07   4.4872592508124333E-07   6.9494206667717403E-06   8.3212295884787617E-07   9.9880053579139930E-04   9.8610433405089442E-06   2.0019791263060894E-03   7.9781628497665930E-09   2.8829619842951867E-06   1.7597240419084215E-09   6.6236667456546442E-04   1.0789334212916881E-07   1.1128042100932767E-09   5.0649992406186573E-01   1.1845433530990512E-07   7.0369626426940464E-06   1.5418650946782691E-06   2.1035220605702354E-04   2.1131890178626568E-10   6.1995025936558340E-05   2.6588476079601868E-05   3.5690478047125434E-06   9.9785804147424099E-05   9.4692516561815417E-07   2.2132893586976971E-08   1.1130525476004227E-05   8.3164288378193163E-06   5.0972366326968055E-01   1.8019511313381018E-07   1.5988835394753176E-08   1.3269274853631248E-03   1.0908148136778366E-05   7.1281169227781335E-04   1.5381657931940937E-05   4.6320358828382243E-08   5.0858871032599927E-07   1.6877234406449451E-04   9.3272675943856867E-06   1.8947970561514015E-04   2.0113342254338882E-03   5.6382838274948243E-07   2.4834552597119267E-03   2.7763116705627181E-10   2.3507293138529871E-04   2.6362062840565643E-05   1.8279517389806768E-05   4.8356059183288908E-07   3.1985324289501224E-05   1.6507818782809295E-07   2.2207005306356087E-03   1.7842819396137199E-07   5.6086337811927805E-07   5.1786763611949990E-11   1.4326589852512347E-05   3.9237534216516425E-08   3.0827676043220687E-05   1.2597195263013814E-06   1.4751830952645656E-08   3.4226234414212227E-08   2.2514506874695738E-06   1.0880389386498178E-05   2.6258731099023661E-06   3.1108566041210262E-03   8.0186198732038554E-08   4.4378539162486143E-04   3.1090693284788227E-07   1.2735284866146912E-01   9.3581932246871788E-06   8.3623591665364565E-05   2.1866636573775280E-03   3.7513946751204918E-05   4.0762484898161538E-01   1.8454885442889849E-06   3.7388251652808171E-06   1.1593920372177018E-03   2.8684031704582751E-06   3.4559344524261333E-07   1.4842335971407771E-09   3.7343930127273208E-05   4.8200970713201755E-05   1.0120940449379052E-07   4.3769080240473007E-07   1.3715138197298091E-07   8.8563676824155164E-09   1.4841586365274445E-07   4.9403000168939705E-03   1.2430183988171902E-04   2.7588025278304745E-01   1.0623745965550278E-08   1.1626025033603738E-11   2.2880530228912787E-09   2.2867049746042884E-02   7.5803208162847954E-04   4.8299199832530433E-05   6.4018800112938817E-05   6.9130631786325170E-02   7.9509369615048665E-05   1.2635380225933322E-09   1.6876089619160422E-04   1.5519987587951995E-09
  1.4075550369609809E-13   1.7623351384850694E-14   2.8951291559635436E-12   1.6879809635029876E-13   1.0982423285808626E-15   2.1098471618438498E-15   2.9696994886557342E-05   2.8366097514529836E-05   1.6190539941808042E-13   6.0924176986527175E-11   5.3974307135005985E-12   1.8943152700780744E-13   2.7971267712324620E-03   6.3336168773732755E-07   2.0113483523823525E-05   2.4879688765242648E-03   9.3824348047354193E-09   5.9357387881604173E-07   2.2064886318291781E-05   6.2509707965944029E-09   3.3054579179699492E-09   6.4907776194482435E-07   6.4210129500798307E-07   7.0021405256725114E-08   5.0159004581071385E-07   1.1542770955386499E-10   2.3499873969322156E-07   7.6315894979135667E-10   1.2100395743258091E-09   2.0668044373787799E-10   9.9305019326130262E-01   1.7737141491794228E-08   2.1199815444698919E-09   1.5007278581412450E-09   2.1431619832853666E-08   4.6262930640583622E-11   2.2278333932829680E-15   5.4971287621240995E-14   5.4014336981457943E-15   8.1476771153155229E-09   5.2662843418896036E-09   3.4889748361986685E-07   9.7453288232280130E-08   1.1879839990319255E-11   1.3339761044739876E-11   6.6006248683882007E-11   1.2560894701735625E-13   1.0374771560447347E-12   5.7081212683225058E-13   3.5114145316042896E-04   4.2882075954224281E-09   5.6097266402288909E-05   1.0654170523238523E-05   1.5067951143780856E-07   1.0775924080345465E-06   5.2401900439133224E-05   1.9768196848076317E-07   1.8025335883203291E-05   6.3315170797179007E-07   6.2526594691220984E-04   1.4848064726894377E-10   2.8286033014621056E-05   1.1269779292862123E-09   3.3168172524781941E-05   3.3882736634217481E-09   9.0383397556230616E-11   4.8288012827136589E-01   9.6750635785193332E-09   1.1522405249943956E-07   9.5857861953592934E-06   1.3479624599106166E-05   7.6851624128985690E-11   1.2864120082793043E-05   8.6244813594406322E-04   3.2353362388123608E-07   8.6863450995340979E-06   1.4858517971534092E-08   7.7166862878816673E-10   3.5375681891252623E-05   1.9413144905960148E-05   8.4698459030154284E-04   1.1754720810622713E-07   9.6762995844231448E-09   6.9834529561108602E-04   4.4984279712647630E-07   3.4299663260498454E-04   6.6873961922421264E-06   4.9128755879417423E-09   1.8506574498632595E-07   9.4128878247671840E-06   1.4285715432693198E-07   1.8259717304888331E-05   5.2838229736646547E-05   1.2752086753277731E-07   4.9166988478933810E-01   6.2449775746568302E-11   1.6674509961600478E-05   3.4645718551156051E-06   1.7438389036140166E-06   1.7532606794807487E-07   4.7073671856905967E-05   5.5016938699437717E-08   5.7481051933306226E-01   3.7078544706832945E-08   4.3904681072489367E-08   6.0640179906112982E-11   2.0895837630506656E-06   1.9804510998046816E-07   3.9744847445397789E-06   5.3621378337529473E-06   1.3642114378083420E-08   9.6315508873155459E-08   8.5857329146204426E-08   1.6332844172760974E-08   2.9919168903540536E-06   2.0988707297853320E-04   2.2306343784943781E-09   5.3659071182636129E-04   1.8767116122072863E-06   1.0486817620168072E-02   1.1104507669291682E-06   1.1797020777585675E-05   7.2167899401434258E-05   2.8802942683654648E-06   2.9730764360275683E-04   9.3471228696576943E-08   1.9975763097815675E-06   3.2581887137130309E-05   3.7588463077809417E-08   2.0996933516181690E-06   3.6176966467508815E-10   2.1770679349215300E-07   5.4832838408513904E-07   3.5246056653158092E-08   1.2718470284813025E-06   6.8216750419991031E-08   2.0200288327779484E-09   4.8168840940119348E-08   3.1785481774482247E-03   1.8042033204624967E-06   5.6239818257234286E-01   3.2977090208643681E-09   3.9944268954333272E-10   2.7834194988349036E-10   1.2246880679878769E-03   5.6295953479653890E-05   2.5864349327045459E-06   1.8144421059828125E-05   4.4273285316706921E-04   1.0475462400832053E-06   4.3924530605567848E-10   1.4410618258859606E-05   1.0951531906764495E-11
  1.7194232904409319E-13   1.0631103622299263E-15   4.7322707686458841E-13   2.7273651363496698E-14   1.8926795316649413E-15   2.2890676758771111E-15   1.0003902382881235E-06   9.8797076117738652E-07   1.1159291589725602E-14   1.2114938849355114E-11   2.1882877538373800E-13   1.0204271431433256E-13   2.7758799322685163E-05   2.6058423217743206E-08   5.0038847270534150E-07   2.5811082441571684E-05   7.1972632757703149E-10   1.9597269066533995E-07   7.1143144227291179E-07   1.0088024831307398E-09   2.9469513576779568E-10   9.0429780683788621E-08   7.6583331666292105E-08   5.8205467115475984E-09   4.6594890897100528E-09   1.4813834341737532E-11   4.9482027411507093E-08   1.0317334507109363E-10   7.1657938890671293E-12   1.5913994131099405E-11   1.6387427669318506E-03   4.7805549434330554E-10   1.6836877565932784E-10   1.9129521313230022E-10   2.6161042705399420E-09   1.7144342970829309E-12   3.3889578970305596E-16   5.5440399810693799E-15   3.5580015849214495E-15   4.1386186971430139E-10   3.6356203160446469E-10   1.1204552119039423E-07   6.3473673257074956E-09   5.4776056634643963E-13   5.1440883877274959E-11   1.8016564324599236E-10   5.1958236882845707E-14   1.2813119844685661E-16   2.6451633020752611E-14   4.3302437649741120E-05   2.6445922001329827E-09   1.8419296544171557E-10   2.3363641435408452E-06   1.6106495692313221E-09   5.4876787909500247E-07   1.6109741227111725E-06   1.9456228170386280E-09   2.0441973205222516E-06   1.5986141103319537E-08   2.5502502995728169E-05   9.0671704771940405E-10   1.1451875479429542E-06   2.9060334223015154E-12   3.2661460904191233E-07   2.1198356510971466E-09   2.0679629033171848E-11   6.3951643952799941E-04   5.2727501092858899E-10   5.7484427672665829E-08   3.9856674927678320E-06   1.4706450969806514E-05   8.3295225968710158E-12   8.1673255909332609E-07   2.7205154148450106E-05   3.3590666940398648E-08   2.0621367254851979E-07   2.5251207663115090E-09   5.9586919670345446E-11   2.4015368621852477E-06   6.9881974604721757E-08   3.6716873345324450E-05   7.1968171716394287E-10   4.8046627900599915E-10   1.1292941289708729E-04   9.3239179662058917E-08   1.8928868345950561E-03   1.2920625270186997E-06   3.8585983804204608E-10   2.2729611568659937E-08   2.8958434963178253E-07   1.1623335379746123E-07   6.9062389344491079E-07   4.9539379519992772E-05   3.5927003679338497E-09   4.9751785383723751E-04   9.8809946720437778E-13   1.1756968988358261E-06   3.2089221656037895E-07   9.4170980623437594E-08   3.4891316953864282E-08   4.5010222119595452E-06   6.8183845681317730E-09   4.2017438164883653E-01   4.3460998785498527E-09   7.8456979951687767E-10   1.4526595623389089E-11   1.3166311637187907E-08   8.8337918295090096E-09   1.5701144627015690E-06   1.6680997872150549E-07   4.4731205984921222E-10   2.0541649750765389E-11   1.1059284653391056E-07   1.3610981024467461E-08   1.5351127041955713E-06   6.1132244626988422E-06   3.1568632233266918E-09   3.3001552760056380E-05   4.0191636385005593E-07   1.2689556163973592E-05   2.6877444425232420E-07   1.3602131842282372E-07   1.9762537015634697E-06   8.9672707378144883E-08   2.1439178210099037E-03   3.3082591959386988E-09   1.9531995266346848E-09   3.5846401607996537E-06   8.2185112472222695E-08   1.9666405156938796E-08   6.4378976127343224E-12   1.6982574905947275E-06   3.8477433673298523E-06   5.3854813451394540E-10   6.8098248860603836E-08   4.1114921603123764E-09   4.6313411254642303E-10   7.4405474361649573E-10   2.6534153846412902E-04   2.4819674780873548E-07   3.2043275981417518E-07   2.9297097234625133E-10   4.9039001421242484E-12   9.4377698953793728E-11   1.2142073569763990E-07   3.5284345332661727E-06   1.0324754618523345E-07   7.6951456190981046E-07   2.4469695351236312E-09   1.8184023027214473E-06   1.4945805400619953E-10   7.4599200594545843E-06   1.4079381995845342E-11
  8.2467835264762236E-14   1.2196020331847096E-13   2.2513748491806944E-13   1.4063560827487196E-13   1.1753171653010430E-15   4.1205497823057689E-15   4.5706550156291935E-05   2.1848818537171821E-03   2.0921988328241083E-13   5.2358545471464385E-12   3.9286031810106791E-12   4.6105374421897856E-14   5.1888389205389301E-05   8.5740992728782968E-07   1.9517698571153040E-03   9.9323441044470218E-01   5.7301435353102129E-08   2.6021279559845146E-05   1.5221119796756798E-06   3.0532572936411842E-10   2.2649399156768472E-10   2.6891591722406222E-05   5.4291330939895729E-08   4.4345286252408001E-09   9.1213429909229596E-09   1.3849713547270629E-11   1.2740289204709922E-08   5.3268177230828513E-11   1.2633558964999269E-09   3.4404236991847395E-10   2.4610016018715725E-03   4.6421203472332191E-08   5.4949794738215954E-09   6.6262556934812159E-09   1.5960788295014651E-07   3.0591248590765263E-11   8.3742972189997568E-15   4.6787653301598237E-14   4.6098262022455132E-15   9.6112789225813581E-08   9.8926721789781941E-08   1.2788741257495738E-06   1.3873574841796932E-06   2.7766139953421287E-10   2.6708739541040709E-10   9.0027492628799888E-11   1.0810674962646333E-11   1.1097231759714329E-10   9.4450025735202693E-12   8.8549101053564177E-04   8.4087797608226271E-08   2.5054603692470241E-06   4.1590350021499354E-05   3.9897343051856334E-07   2.8207366554975125E-06   1.1934697535862186E-03   1.3214346628055928E-08   6.1096693901365937E-06   3.3632645391313459E-06   1.9469756649596659E-05   8.2041745313934775E-09   6.7430412722076753E-05   1.4520354677038501E-10   2.8152875033808774E-04   1.4661392269144332E-07   4.3042311774950907E-09   2.1212724694309837E-03   1.5228161447003762E-08   6.8337813075858001E-07   1.0448049868647664E-03   1.2189226937819629E-05   1.1167831577488147E-09   9.8604015930343923E-07   1.2220348362253031E-03   5.5946137865692075E-08   9.0750785945988250E-08   8.3921705874773538E-09   1.7933189817080175E-09   1.0261968400670895E-03   2.7901157388481707E-04   4.9303344098406180E-04   7.6746797635727235E-08   1.5345382945267324E-08   1.5854787604250293E-03   1.2168567792073042E-05   4.3002709323086763E-01   4.1244607931204143E-05   6.0727842024064929E-08   1.1620135916725602E-05   6.9672953869454499E-05   2.8957437841999604E-06   4.0846901203507070E-06   1.4414330352653949E-04   1.9161296130857667E-06   5.0046181638987930E-01   8.6373785244905038E-10   3.7408179665912381E-05   6.8872638565800742E-05   2.7700134400590383E-07   3.0290738755734211E-06   2.8167047482772264E-04   8.1669424024121822E-08   1.7304850552891378E-03   8.5460819167742064E-07   1.8476275440474096E-07   5.2629608912551781E-11   2.5746450619320921E-05   1.7892728251090759E-05   2.6055994719314351E-06   1.8673795512619942E-05   1.2029511699108549E-07   1.1236615804782965E-08   4.1639049432097075E-06   4.2836400792290305E-07   1.4178699789252220E-05   9.1979272249093239E-06   2.5131392738911497E-07   4.9304873347412320E-01   7.0448016881587491E-05   3.5989851485526171E-02   3.0299711198169228E-06   3.0601029108947551E-02   8.1421116730125359E-04   1.4835302740814244E-05   5.1189887741671328E-04   9.2839554525853320E-09   1.4884166424526095E-05   1.1326588983939143E-05   5.0491795134260241E-06   1.8711266309514006E-05   2.4253697377218003E-10   9.1461404588935648E-05   1.8000132806547325E-04   9.2614341565898018E-09   1.7673835670239881E-05   1.1252289074015743E-07   4.5896589895648915E-08   4.9410343564864621E-09   3.7443629157457884E-03   4.6993720968862711E-04   1.3672632601337947E-01   3.7676086658754974E-08   2.7154566162603702E-10   8.2215774515358586E-09   2.8415360048120836E-04   2.2444457781736632E-05   4.4435965401550242E-04   3.7392131667034336E-06   3.0498912088596414E-01   6.9677545207004737E-05   3.7172787586068166E-09   2.6485847776969650E-05   2.5444185344920734E-09
  3.4559745226549220E-15   2.1279232952522831E-13   1.0907612079410099E-13   6.4547283557509003E-13   5.1232134913451956E-16   1.9128327062998170E-15   1.2205272985455224E-03   9.9641175446290842E-01   1.8001647792151785E-12   9.5473153491553617E-13   2.4135155290163286E-11   1.4426523514187158E-14   1.3246044736254496E-05   7.2106725096503955E-06   6.9763917076506936E-06   2.1076150811504594E-03   8.2307946318032831E-09   5.6670069703908041E-07   4.8970785242689703E-07   7.2151707780056018E-11   9.2908102011353889E-11   9.0711168929535045E-07   6.4013895103946450E-09   2.4705442663933224E-09   2.1873973785105779E-08   3.3450231715640497E-12   1.7840398018536852E-09   1.3949269385215655E-11   1.4146397120087379E-07   2.7701733271321039E-09   9.9168398526170455E-06   5.2538575995822359E-07   6.5613757639617792E-08   7.1937297002907794E-08   6.4483674683026746E-07   3.5815851215491490E-10   1.4731063589182807E-15   6.7065939241864619E-14   1.2448469433903390E-14   3.1261049269293699E-09   7.3549340224067131E-09   6.8756320360137200E-08   4.7160467308817351E-07   3.5879973435664448E-11   6.0566971016001924E-12   1.1454018537832487E-12   6.6444795225779129E-13   6.4527689953283456E-11   5.4609509891294772E-13   1.1760425507763238E-03   4.4614626113435393E-09   2.5391784860296612E-05   5.5854222501930194E-05   2.6053813392857028E-07   1.0638822121173136E-06   3.7766221636322043E-04   1.6581732337489736E-08   2.1638345996471991E-05   1.5009681739194002E-06   3.7367627773835089E-05   1.5106163836512270E-09   3.1034619256386538E-06   3.8868427711198315E-10   1.1515297847859132E-03   1.8764484605548149E-08   8.0078922385390163E-11   7.4436062532318365E-04   1.0241416888265456E-08   7.3868141011011473E-08   2.2602727123871535E-05   2.7190494403160863E-05   8.0546077145483492E-11   1.7308249101968373E-06   8.1324750558539442E-05   5.5511189779705558E-08   3.9012304154055805E-06   1.9219032783471852E-08   2.5008319008062718E-10   9.7327015370481640E-06   7.0267993842919741E-05   9.7241977871888351E-04   6.8350199597252031E-08   3.9958952699097050E-09   4.6313134849574772E-01   4.2573870511465001E-06   5.6250269196768554E-01   1.0114495555336451E-05   2.9771537256443490E-09   3.6532494181275411E-06   2.4592102737220682E-05   2.6767814855019314E-06   4.1388488750885696E-06   2.8051616236174240E-04   6.3934723575441834E-06   3.7180169360096079E-04   4.8486624470955425E-11   1.5779448102792454E-05   9.7153013321329055E-06   4.9219352944085191E-07   2.5178552098204365E-07   1.4340287719012623E-05   5.8689592129600951E-08   2.2447335586302171E-04   1.9023072910896957E-07   1.1596034231856648E-07   1.5041404752774394E-10   6.9988892216118523E-06   9.1922174394364374E-07   3.5803347537119852E-07   2.3644060426031589E-06   1.6558991852038809E-08   7.4651245218583522E-08   2.0478239634769664E-07   2.2409544143862045E-07   4.6393050641351469E-07   8.4591300440105361E-05   1.1620559349074611E-08   1.1529973772616334E-03   1.4170325950588252E-05   3.9083615006396386E-02   3.8897987527131519E-07   1.8728359263006029E-04   3.6049692036757618E-04   8.1653873421622363E-06   8.4856093448580066E-05   7.3320866817107752E-08   9.2264937891063944E-07   1.0379645561927025E-05   3.5899024966539802E-07   3.9875431621408057E-06   3.0957476516864494E-10   3.2990457144286521E-06   1.7059570489273637E-05   7.9318881642137383E-09   3.9552011764251042E-07   1.5552499457775163E-07   1.7225269001825173E-09   1.6314926075855738E-08   9.7788903819479611E-01   1.3213991072010196E-05   4.8542799087141044E-03   2.6182827903936507E-09   1.7497325669131047E-10   3.2389257883265374E-10   8.0425745943324284E-05   4.4628659856922900E-06   6.3143122550540161E-06   5.2753965555237364E-06   5.8898820358211923E-01   1.9424087066120955E-06   4.5111968078866037E-10   5.8421958118803034E-06   2.5817871915717509E-10
  3.2035507390728157E-12   3.4522754298594580E-12   2.5891905807335449E-14   3.7288183857271160E-15   1.3157857250175192E-15   6.1320139241162329E-15   7.0903138755922761E-07   2.2703539957468006E-05   7.5836006263284957E-15   3.4382870481413544E-13   6.1555117542359701E-14   1.0129819405130259E-14   1.0849949871145861E-06   1.9309221547876844E-08   9.9271703716328874E-01   2.0065756419715228E-03   2.9978789961727411E-06   2.6362437896957349E-03   7.3444840964756374E-08   1.4490982597938256E-11   1.1294303631283693E-11   2.6014312907169431E-03   2.2823934692962306E-09   2.1359955485882718E-10   6.3011525203801941E-10   4.7732151850345847E-13   5.3186055456516279E-10   2.8349254414235964E-12   5.2352734051843603E-11   1.0467141024841825E-11   2.4382739778687573E-05   8.2784667412166805E-10   1.9486365956773775E-10   2.5300997161683732E-10   7.7493232478995552E-09   2.3427420988041660E-12   1.8875846162170319E-15   9.6426073200652195E-15   1.0461236481817316E-14   1.5254956075857319E-06   1.5344821160412789E-06   3.4694452319528468E-05   3.4705045768588613E-05   5.1432214837378992E-09   4.9780800903161278E-09   8.7129580562148531E-10   3.0483609999159513E-09   9.0348964578467534E-10   3.0181569127183545E-09   4.1631786922973610E-05   4.0022457573632909E-10   7.0132351436719495E-07   2.2903623095599770E-06   6.6501479155535068E-09   1.0237989319716393E-04   4.9567576137051395E-01   2.0766555362902291E-09   1.1473592947685460E-07   1.4895041550465195E-07   1.0981364720846869E-05   2.0444953044524752E-10   1.2544650986583111E-03   1.2758471710651561E-11   3.0902150946308875E-05   3.5397268327973953E-09   4.2041369084606282E-11   1.4271374781055929E-03   2.0128953466663361E-10   6.2606696215263550E-09   1.0434129491238592E-03   2.1582259513879438E-06   4.3055732857472215E-11   3.3176118790984019E-07   4.9755443500394730E-01   1.5066064153779141E-08   3.5421797561979648E-08   6.9305105030973656E-10   2.0388564959967456E-11   9.7811749489492617E-04   2.1560756027389810E-03   2.3264997863894256E-05   2.6253257366175610E-09   1.3208878571396241E-10   1.6655950256103233E-03   3.0648742220518257E-07   3.7132180106506219E-04   9.1088340473581008E-07   4.1353866916887032E-11   4.9583628290916475E-05   1.9961629540540336E-06   1.0734115488180262E-07   1.5657745064591342E-07   2.2227736095840080E-06   3.0527229801266474E-07   7.3963700711010712E-04   2.5052060162907554E-11   2.9211488297151648E-08   2.9728250544958651E-07   5.4697971657063553E-08   3.3735203533643600E-08   1.9869393391759196E-03   5.0503645291394440E-11   7.9824592038979121E-05   9.5067499361127170E-09   1.1055348846067204E-08   2.3849044907835086E-12   1.7993928115109104E-04   6.7154843880150654E-06   2.4804998823847874E-08   4.0550331250315214E-04   5.2320302312432241E-10   2.5618999437344005E-10   5.4114883257763466E-08   2.1429862608629828E-09   4.9283482442060858E-05   6.7036094676118411E-07   4.3585315847944466E-09   4.9856279740808551E-01   1.2422789234699107E-03   4.9008506401943843E-04   3.8023016843669226E-09   4.7704360277948449E-01   2.0206937953554495E-05   5.9401108133042333E-07   9.9370381656946517E-05   3.4996175052196864E-10   1.1707113902999828E-04   1.5993999187147738E-06   8.7114580636986784E-08   4.0319474771829581E-04   1.7933707295739287E-11   9.0941670997087454E-07   2.4741810602696426E-06   9.4444778327788187E-10   6.6562976587297450E-06   1.9613412040116603E-09   9.8704805377795680E-10   5.7656794236574351E-10   1.0709091104226863E-03   3.4798852413380225E-04   1.9685968547184172E-05   1.5152890141403853E-09   9.0394379327677847E-12   1.6457050276178909E-10   1.5330995217103281E-05   1.2025608462287730E-06   8.7777675868407725E-06   2.8614579318821341E-07   4.2847486288399768E-04   5.5857725339700255E-07   2.3293130340953477E-10   1.4677600140957764E-07   7.6519160397622648E-11
  5.1759048531623177E-13   3.3083383483720197E-10   1.4940470026573289E-15   4.1156969290384613E-15   1.4240142825786868E-15   1.2836521810779006E-15   1.8985953242880419E-07   2.5506255369992758E-06   9.0720099222676920E-16   1.6603737476928680E-14   8.8480591232758894E-14   5.3646071512839768E-15   1.0179961505276121E-07   1.8629692637243177E-09   2.5766289129609821E-03   2.6435942240141678E-05   3.3566820588150439E-05   3.1574640898680954E-05   4.2200447885494903E-09   4.8588679345358159E-13   8.2936289982202164E-13   9.9292539005674485E-01   9.4897398339795030E-11   1.6676312642519311E-11   5.6854820935458083E-11   1.1050573460406468E-13   2.4638506355732766E-11   1.5269478028349712E-13   1.5721050234946375E-11   6.5699547755216505E-13   1.1442529090917084E-06   5.6320171290204167E-09   1.3815320257932977E-11   1.5014793203887364E-11   1.7130866520927127E-09   6.7759824273987783E-13   2.5664445162007358E-15   2.4419956945304998E-14   2.6017492420638033E-14   6.2376361103245448E-07   4.3985563482414571E-05   3.9884365696261147E-06   2.8304531588855160E-03   1.2711992078603592E-07   1.2206673169225363E-09   1.8437702689060015E-11   1.0785684723155004E-09   1.2751402343780468E-06   2.5896356426252466E-08   9.5646454080629501E-06   7.8327073113006163E-09   1.6442516614597285E-07   1.3381959114627699E-06   3.7438130054074500E-08   8.3481905161977518E-04   7.2485095851714258E-04   8.1101910610407209E-10   2.4225266745982711E-07   4.0948261320243435E-07   1.0242791542080184E-06   9.2076783176326686E-10   4.2304862187628650E-04   2.4116288458681908E-11   2.0982499836908127E-05   1.7580542174114054E-08   3.5355169839862477E-10   3.9068909818019432E-05   9.9112892729901982E-10   4.0050526476777025E-08   9.3676922966704680E-05   7.3632714279114681E-07   1.3837761209437460E-10   5.2126120855833790E-08   4.9183570359706280E-01   3.2967283624866350E-09   1.3307262922565488E-08   2.8945077979445376E-10   1.4422298172723021E-10   4.8172934982905108E-01   5.8802438758177267E-01   1.3428701529358587E-05   7.8097351180949201E-09   5.3537254436160521E-10   3.2721764030554576E-05   1.1449394031446876E-06   8.7371887872222522E-05   2.0391488175043675E-06   6.3134388766092953E-09   7.9002145348195318E-04   6.0275884912995765E-06   1.1981075784161198E-08   2.4434334646067929E-07   8.7357466565350893E-06   2.9937959922515650E-08   6.6432336794712825E-04   1.0021033496632181E-10   1.8142842260648720E-06   3.1447959637118200E-06   1.1640337406837477E-08   1.6238627971412494E-07   7.9689248714097437E-04   3.3802754167901249E-09   1.2868100214278460E-06   5.4629772452064575E-08   1.1817031769905647E-08   1.8338501345489346E-12   5.3080026528551233E-03   1.4396410981568885E-05   1.1671378447393888E-08   2.5794118222681778E-03   8.9144418665731912E-09   5.8127749060760342E-10   4.1785840855644994E-07   2.2610481541413471E-08   4.8407979611150850E-05   4.3856598694821118E-07   2.7327385983324308E-08   1.1704249364861842E-03   8.1019661557139207E-05   2.1445298422455130E-03   1.1927494793903603E-07   1.9986444073383078E-01   7.0686933204329872E-05   1.5594345314261273E-06   1.1777879005975359E-05   1.0770887200371827E-09   2.6664221672531361E-03   3.7824431950926689E-07   5.1194844011263292E-07   1.7845464276369231E-07   5.0942178470519943E-11   9.0249209268753167E-06   1.4871891400883292E-05   2.4834160411350031E-10   4.0242684800933934E-04   1.1804694181658409E-08   5.1071552673551514E-09   1.5128852185689410E-10   8.5555719678382703E-04   2.2881244819388066E-01   4.0957028149867462E-03   4.2673545348566606E-09   4.0992486889556260E-11   9.4350151865465282E-10   9.8054934138514571E-06   4.5691292625043456E-07   5.4091293209050401E-02   2.9586959311035513E-07   5.6494263557011863E-03   6.8554339730360090E-06   3.6285843301856487E-10   1.4542656222251958E-06   2.9734032397614239E-10
  5.4732702055374732E-14   3.5761258238812899E-10   2.3210822886991210E-16   2.5599532539805859E-18   2.0510440395539821E-18   1.7449255596884228E-20   2.5273328696309030E-07   2.4350032142558018E-06   1.9657969628260325E-15   5.3572927207796401E-15   3.7994020577776406E-14   2.1477918610635590E-15   2.3583497996375692E-08   7.6074751362355913E-10   2.3535116132285751E-05   1.9592361056140195E-06   1.4845417126612486E-06   1.3227150531751606E-06   1.3418427462761314E-09   1.9560816920983676E-13   2.9141095624446451E-13   1.6116646463144248E-03   2.5514998882029202E-11   4.4815379454612490E-12   1.9445182696222026E-11   1.2781644008650586E-14   6.7901822278663538E-12   6.9939413379660984E-14   2.6535123201376250E-11   9.0876648240682396E-13   3.5823186743377536E-07   8.8798683641838635E-08   4.9849390529091884E-12   2.4264882656526599E-11   3.9346061841178902E-09   1.4522161606515460E-12   9.1881077039532403E-17   1.3690728435721958E-14   4.3903292241731064E-15   3.7277591821938475E-08   4.2892447620985937E-06   1.3951180795845066E-07   2.6976701380256385E-05   1.0046247312599688E-07   1.1753246346334441E-10   9.4621378133703817E-14   1.0135420825041546E-14   2.4909423261847965E-07   1.7801099782588723E-12   5.8834438982202030E-07   1.3137222809383149E-10   5.7550413264109179E-08   1.3198594088021935E-06   7.1793785328180947E-11   7.9286922764527034E-05   2.0061366257477713E-03   3.5441758864845257E-11   3.2079802217289981E-08   7.7998874122706859E-12   4.7001183856730324E-08   5.9125726716127294E-11   4.1185814593785612E-04   3.5598321396307888E-12   4.0343193993694195E-07   1.1843699297127920E-10   3.2459220784806972E-12   9.7594052693887293E-06   6.7643030096920327E-12   1.7568546438543919E-10   1.6226748175880265E-05   1.3827154266353894E-08   7.2193479959977952E-12   1.1850414233966253E-09   7.7853624621676792E-04   4.3320282100687100E-11   1.4190837910910032E-08   2.8608000658656445E-14   1.5653814221191296E-12   4.5364443827032851E-04   4.0416482920107338E-01   2.7607908944333180E-07   1.0507290937000598E-10   1.5833733587944202E-10   3.0600412359573284E-05   4.9534605505055485E-10   4.1910426737750440E-09   8.9230463086402472E-07   9.5227418379799810E-12   1.6940916357445499E-03   3.6399199215197767E-13   6.8053022361023251E-09   2.4115132267657989E-10   4.1461466392787124E-07   2.4742594455610452E-09   1.6805227088179968E-04   2.3258653845026967E-12   2.6310335399390470E-08   2.2881881357713089E-08   1.6295511892922767E-10   8.6865451868117542E-09   7.7136802324821206E-05   3.7841760740554566E-11   9.2241610871133651E-07   2.0096970629882714E-09   1.1566613759645005E-09   2.9140502576521232E-13   1.0021729737476365E-10   3.0981923209061011E-06   7.6020831365298171E-09   3.3053933966511331E-05   4.3416668781985181E-10   7.4726425359616721E-12   7.8103690076098022E-09   2.4669712602059777E-10   2.4714360453348841E-05   3.5257200593168527E-07   7.3904363806216920E-10   4.0681247325295651E-04   2.6104018902870781E-05   8.7150349844439025E-07   5.4391050389953226E-10   4.6876669151874113E-07   8.5852139427748536E-08   3.4428385663166544E-10   2.0430895267858792E-05   8.4938001174495155E-11   1.3568551332082616E-09   9.2701557362993335E-09   4.9483067233616849E-09   1.3357464151561857E-07   3.0689049094936282E-12   1.7266288143193300E-07   3.4502588901058429E-07   1.4087154340482586E-10   1.7248937433940865E-04   1.6499546546445669E-12   2.6102194670882773E-10   1.7942803325789032E-10   1.1128055628465206E-03   6.9175250957801037E-08   1.2578613432584475E-06   1.3937125605525164E-10   1.3211225829777735E-12   2.4338173463105708E-11   4.4621952212042990E-06   3.1449604972817753E-07   7.4144025261824364E-09   6.4027389299040565E-08   1.4228000511874975E-05   1.2555254851861333E-07   4.6090465654062182E-11   4.2844234736586817E-08   2.6939993594631846E-12
  1.2406026331872473E-13   9.9999999837873654E-01   4.4623556820501242E-16   1.0374732910808218E-15   7.4755941925922586E-16   6.5325471309346751E-16   1.6684761855169111E-10   8.8444704436609887E-10   7.5016421734723923E-16   5.4475628955042833E-15   9.9792056819258551E-16   9.3721208708379335E-16   1.2617600236389356E-10   2.2809623037518192E-12   8.9283457915256220E-07   3.6858949945954729E-08   8.3868183583672428E-06   4.2788965541777446E-08   4.5638266672229445E-12   9.2132981275020629E-15   3.0131687615580644E-15   8.6279470153220597E-06   2.0107937352979716E-13   4.0199680405875022E-14   2.5593591326101771E-14   3.0911795530546686E-15   6.7328745076758596E-14   2.6315883898557305E-15   1.4631125226889745E-13   2.9103798567979022E-15   1.4769565824592531E-09   2.8521454506231444E-11   3.4550244616939711E-14   4.4330838881590621E-14   1.7601150450896105E-12   7.7652469090488375E-15   5.9006753079803427E-16   7.8475998097387821E-15   7.8022258561323969E-15   6.3893333996892563E-08   9.9745407599515334E-01   1.0237803702399962E-06   6.3540683159256112E-04   9.9999677620130001E-01   1.4478809851135075E-10   6.3989251773582053E-11   1.6354184949129697E-11   9.9997102285482031E-01   9.9997461330618043E-01   2.6301447791112155E-09   3.3272583608766511E-12   2.4594400516908553E-08   6.5209721567220075E-09   3.4871986785016744E-12   2.1491937895655154E-04   1.3007700939253493E-05   9.4770893121382397E-12   1.2527373124642109E-09   5.9616348387896096E-12   7.2362705250354259E-08   1.2810619674186767E-13   5.6274753522285748E-01   3.9984159087090832E-13   1.6383303176596648E-08   1.1488476550005963E-12   4.1212239509354255E-14   4.0020137409245689E-06   4.2684883930101930E-12   6.5456426302711557E-11   5.9037980371473012E-06   1.8170114638705979E-09   7.7010119292333931E-14   3.6597057062733992E-09   1.1137500321756549E-03   1.9932661061871044E-10   7.8689502328672331E-11   1.0031413827374310E-11   5.2066719478136714E-13   1.8948327081859768E-05   2.5448011705863559E-04   3.6171546065213785E-07   1.5789166494256941E-13   2.0868716474119306E-13   1.2062186419774311E-06   7.4232583647486685E-11   4.2576501480764888E-07   7.7596676318078925E-10   5.6224437693444621E-13   2.1962517580926344E-05   6.5371064768449545E-11   1.5183960707367041E-10   1.4924779255725942E-09   3.2213710298197212E-09   1.2816937832754858E-10   2.0872019823640416E-05   1.1871680212729335E-13   8.3898606433866999E-10   1.2408443499362492E-09   8.9451571388660183E-10   1.9972207317663344E-11   2.2022785636428399E-06   2.0484780273386725E-12   2.3806654182550477E-09   2.0537191947984337E-12   6.1366172797046542E-12   1.8079851105859774E-14   9.7729412544262528E-01   2.7232468232234008E-05   1.1049810668996640E-09   9.9054772669635072E-01   1.2903428124575999E-12   1.1777889279256745E-11   8.8520787078503786E-11   7.5136443948237196E-11   1.0469707213897443E-03   3.4197647309612219E-09   1.7044899244682112E-12   7.0353100316962279E-05   1.1436095690666011E-04   2.2395305652212758E-07   5.1050233158997497E-11   1.0985851102802054E-06   1.0055270380147369E-09   2.1754087052071071E-11   2.7993152713441296E-08   2.7354467265851359E-12   4.2795282971996642E-06   2.2530638220901943E-08   1.6722075130282117E-10   5.7094686445278331E-05   1.3555641494637319E-13   3.0339845821207493E-10   6.4378241300842570E-10   3.5311776728166857E-11   9.9805038387873823E-01   6.1500029158561059E-12   4.4709643576562293E-13   1.5491413880447177E-11   1.3082832123765929E-05   9.6777721070307168E-05   2.5171220283050163E-07   4.7574682652861141E-12   1.8207455687792238E-13   1.1313384888166905E-13   2.0048299401339243E-07   2.6609928335421230E-08   1.2987840420668841E-06   5.0090076797041099E-09   4.7490921320763447E-07   4.9720511762672562E-10   9.7027547963155772E-13   3.3672934729995213E-10   6.7424936600997636E-13
  9.9999999833941544E-01   1.2507737235491425E-13   3.0139169605335930E-16   7.9217133560733313E-16   4.1869052430876769E-16   8.4595889265903894E-16   6.7763966840315707E-11   1.3169228582378544E-09   1.0236243603094728E-15   4.7321392666124441E-15   1.6021295688352187E-16   9.5362684661335554E-15   3.6454410601806645E-10   1.6599428404885924E-12   8.8942418025370993E-07   3.8060996371497564E-08   8.4833838133527448E-06   8.4549376278923665E-06   8.0570685791524411E-12   4.6484642122180038E-15   4.6537771072809891E-15   4.2680821409208978E-08   1.9146308163821073E-13   5.2897963825341874E-14   4.4829170328397860E-13   9.5069848834458143E-16   5.3927361308801191E-14   4.8098407601631301E-15   2.8179678901086776E-14   4.5166182715669065E-15   2.0098983394154789E-09   1.1702823666677055E-13   1.6777553477103748E-14   4.9912130328704721E-14   1.1232079751805918E-12   1.4582115824510221E-14   2.3200967694622680E-16   1.3198750717064085E-15   1.9881768566413759E-15   9.9745497042864995E-01   6.3672560047009994E-08   6.3538794106564442E-04   1.0165484459949808E-06   1.4597098982015155E-10   9.9999676387516268E-01   9.9997101604514793E-01   9.9997462171872020E-01   6.3258448503137860E-11   1.6416748572849916E-11   3.8551125488459898E-07   2.2838940989387699E-12   3.2760792239166700E-09   3.7843927908120306E-09   4.6865600548410654E-11   2.1929254502615328E-04   1.0523564510460392E-03   1.5692179343246228E-13   6.6617360214039562E-11   6.1683956158498943E-10   4.5919554268888373E-09   2.8711179322936124E-13   1.1448846365141250E-04   8.0645287323659417E-14   1.9737195581643234E-07   1.5428802614787410E-11   1.0569669062440525E-13   6.2568717963804321E-07   1.3759298244088034E-12   2.4943042833615750E-12   1.9657186406718178E-05   2.0707349566158578E-09   1.8367498464032052E-13   2.1232877734887680E-10   1.5917557248585001E-05   6.6938721981716547E-12   7.1115562777190798E-11   1.0597300993813732E-13   2.6475360689720826E-13   5.9679520349813069E-06   1.4066515052809030E-06   9.0520686435021749E-10   4.5730426035066358E-11   2.4424410628103386E-12   5.2049481350156995E-06   3.3755416033482390E-10   1.8552654181891405E-05   2.5796857456865758E-09   1.4385417219523367E-12   1.0539669567452977E-03   1.5757645537783141E-08   2.1754441196446592E-09   2.4282421811840164E-10   4.6870921435868525E-08   3.8488014054829500E-09   2.1906876627475087E-07   1.0261055551098719E-13   5.2776126999448582E-10   3.0621489169060529E-09   2.5668792356003366E-11   2.9833459322597365E-10   2.3020390785399666E-04   2.0490894750490321E-12   8.9735298097158023E-07   2.5321153673697057E-10   8.9856978052943541E-11   6.3022734927804888E-14   4.2737772964921688E-06   9.9803515812285060E-01   6.7603554269305439E-11   5.8330284410858436E-05   1.6019688047963070E-11   5.2132596428903262E-12   4.8828665604516955E-10   1.3676460546968660E-11   2.1127012389547602E-05   1.3272268615041107E-09   1.8161387152218107E-11   6.9809568758640007E-05   5.6327396932247997E-01   8.7636151677534510E-07   3.8440212059408362E-11   1.2799694457103198E-06   3.7100418733286728E-08   3.9516842592509496E-09   1.4280579334487116E-08   1.1338386706309120E-12   9.7757485610789463E-01   4.8288417616758557E-10   7.4031056718732386E-10   9.9053621839154760E-01   1.0072479100800498E-14   3.6156508633023119E-09   5.0271693774994742E-09   1.9921980211240978E-12   2.8132486157813233E-05   8.7712988329011366E-11   5.7558044895044403E-12   1.3430137099365379E-12   3.1499219149106440E-06   8.7760782062945323E-07   5.3449777057552352E-08   1.0020638873502727E-11   9.7654603703707577E-13   1.6405422359510828E-12   1.4266029046079702E-08   1.1949202168857367E-09   9.7357439929745339E-05   1.6895589693075988E-09   4.7516710281129859E-07   4.3495612600445882E-09   2.9980782049437280E-12   1.3798235625734325E-09   1.5060585228528312E-13
  3.2011200357365665E-12   2.2369325058934003E-10   2.6663386655724264E-16   1.5138615924890942E-15   1.0210293519785078E-15   1.9996246692120115E-15   7.3915164186894724E-09   2.2016251469263675E-08   2.9504502521157549E-15   6.1995898157692083E-15   3.5570521883213858E-14   7.0519061961824587E-16   4.6645847157921483E-09   1.0859907033891576E-10   3.1907941914201574E-05   8.7905905055964217E-07   2.6874893506625896E-03   3.3505971841084195E-06   1.7673116791677901E-10   1.5784387302168420E-13   3.0347081587713920E-14   2.7525856011432963E-03   7.5142219687170109E-12   1.1019685600362274E-12   1.4546564182977327E-12   1.9958406976791075E-14   2.9722017203399379E-12   2.7784261447228723E-14   2.4246162731895989E-13   6.6270335765922371E-14   7.3953395840291085E-08   5.4615879258529556E-11   1.3893096913439928E-12   1.4451751626041974E-12   8.8441889908821199E-11   1.2878866383213965E-14   3.0269274402677741E-16   1.8679032929352870E-14   1.1247395331195623E-14   1.6622386895412295E-06   2.4456635197870045E-03   3.6361440153332462E-05   9.9364213020556069E-01   2.7524234780635545E-06   5.4244953194011443E-09   1.0024029585826797E-09   3.4027414102206418E-09   2.5883151419221575E-05   2.5325542225448791E-05   1.5534635305710580E-07   1.1989949103147375E-10   1.8434357697785345E-07   1.8600086030222508E-07   6.1630422191973055E-11   2.4574259115045290E-03   1.0688056626309118E-04   2.4245701023110261E-10   7.9582034396002933E-08   1.7316493145111525E-09   6.5216158797624949E-07   1.5988947216752027E-11   4.3256276861818871E-01   2.8762669004698750E-12   2.6510204234979724E-07   1.2758515889499521E-10   1.0056694589919216E-11   2.6318970470883486E-05   2.1912431613298886E-11   6.5846740744472674E-10   4.9340803944514576E-05   5.0283088220487792E-09   3.6180768412790502E-12   3.4229806889908849E-08   3.2462333516380536E-03   1.7253458526463408E-09   2.4547548914905794E-08   1.1772060855236391E-10   5.7436001400628555E-12   5.1303535022138880E-01   2.9054167744820667E-03   3.8906792844112198E-06   2.6352026163092068E-11   3.5593322257360357E-11   2.9213774754879848E-06   8.7764308413305462E-09   6.4486194270833707E-06   4.1575799627035092E-08   2.9363082487484468E-11   5.0613674803002096E-01   1.6801315441170679E-08   8.9623624032926359E-10   2.0866555178947487E-08   5.8586336763857813E-08   1.4167490376169350E-09   4.8637754793471488E-05   4.0241769101963745E-12   1.8112726425046864E-08   4.7092670319018559E-08   7.6609281003323398E-09   1.5227429278197757E-09   9.4646762401737081E-05   1.4439540858055648E-10   3.7786100700146391E-07   5.3454843835985052E-10   8.3406649396571489E-11   1.4117909431880831E-13   9.6212187713228398E-03   2.5949052838396027E-05   4.6058475122272732E-09   3.2776918755436095E-03   1.1703471310270291E-10   3.3820207682130372E-10   4.1181766314762564E-09   2.2801289690967437E-10   2.8920826573265840E-03   4.2945336267185594E-07   3.3725443481884792E-10   9.4376655159608962E-04   1.3253935259269875E-03   9.3651874357405236E-06   3.1082768620768155E-10   4.5882291829107533E-06   2.4483301418614103E-07   4.3093113245178988E-09   9.0404655069493716E-06   3.0217888743839329E-10   8.4216830758577905E-05   1.7083463930067753E-07   7.6321714880087268E-09   4.4320076755121414E-04   3.9657294772152356E-13   4.1582237375350614E-08   7.4159688652543241E-08   1.7899051097283540E-10   7.0840609896949587E-04   2.3615200289066679E-10   9.9635519905712632E-11   2.4616564441972182E-10   1.8799224509071454E-04   5.0706553912651087E-01   2.1158381486516771E-06   1.9851694680479781E-10   2.0555594272949410E-12   2.2079845693201946E-11   1.7037211373301000E-06   1.7536939773506512E-07   1.5021945642030538E-05   8.2225422024391166E-08   8.1723185090890670E-05   2.7788572661600330E-08   2.5291152452318925E-11   2.0600107960758208E-08   9.6451402845459119E-12
  3.6438257046420090E-10   3.6216522932709317E-10   2.2117976466441980E-18   6.2607427667287525E-16   7.5612643827530993E-19   5.0819557707788328E-18   3.7191016907953088E-11   6.4109064082479395E-10   5.4965460145142792E-22   9.9213849825384212E-19   2.3274298682598395E-16   5.6362611702255412E-16   7.5654566513429550E-11   7.9382680988422482E-13   1.1207538706733760E-07   2.1072023634089469E-08   1.6045638943536515E-03   1.4833356052223685E-06   3.2587482811950899E-12   1.2104655423237737E-14   7.8044867936886368E-16   1.4936882175519857E-06   1.3144781383420912E-13   7.8414894672270652E-15   1.5462082586545424E-15   6.5672751517123959E-16   1.3889158157615876E-14   1.5568869641650959E-15   2.3094222680738351E-15   1.1112733043372815E-15   6.5345613962725412E-10   2.4336821477982139E-14   3.2445637877050493E-14   3.8248539895589556E-14   1.3747419070702008E-12   3.4519933113147599E-15   4.2894399147702223E-18   1.7278587436396627E-16   6.6182479383866372E-16   4.3360642196553102E-06   4.2779365683522419E-06   2.7258151170435923E-05   2.6930755240696331E-05   1.0074933760104754E-07   1.0262295915900951E-07   2.5419049855221094E-07   2.5229591433836898E-13   2.5021461954759964E-07   1.9535578620197374E-13   2.0628195157636131E-10   2.0113835725800301E-12   1.2082084826812983E-09   2.0571177824438080E-09   8.5970282058858660E-13   4.1054846374621229E-01   1.9562340362956210E-05   2.5259128172242661E-12   4.1909653274841618E-10   2.0555164961344051E-14   3.1258283852760275E-10   4.0854948792063049E-12   4.3679588760199719E-04   3.4183765949485329E-13   8.5899100827498024E-09   9.0297610993900382E-13   3.0834580880320277E-13   4.8245002118501855E-08   1.5950601612931275E-12   4.4908248688873688E-12   1.7423851217478205E-03   7.0384661459372096E-10   2.6389046733917935E-17   9.2968903110788982E-13   2.2640086168109903E-05   2.4738240593453079E-13   1.1736125615853981E-10   1.4425322065561590E-13   1.8931824276782358E-13   1.7358420017375676E-03   1.0129551793429170E-04   1.6184798083808593E-09   2.5686288710623714E-12   5.3956513043346208E-13   2.5851733224709611E-07   5.1638467135881316E-14   3.5495684853475641E-07   2.8889371448372529E-11   1.1907316928245457E-12   5.1995051899170457E-04   1.7206295503040905E-10   1.0197123765214107E-10   2.1688013290918383E-11   8.6625341189770485E-09   2.0180714685489430E-11   1.8534818342660860E-06   1.2700993582069791E-15   3.9600092498803035E-10   1.8833086846291456E-10   1.5989086477838742E-13   2.3685529654258308E-13   9.2669490172197648E-05   7.3972919621431735E-12   1.1930957868546097E-06   8.7249901352922857E-13   1.4021975387958366E-12   1.7206329703072728E-14   3.9428628237078087E-10   1.8426663155373600E-04   3.7403041060797522E-11   2.8671595949783381E-05   1.0290138984557294E-12   5.9926149344821394E-13   2.9145452649275300E-11   6.6782272823098078E-15   5.3051625478885036E-04   4.1993338633048517E-09   9.7530139299196951E-14   9.1279268583885324E-06   4.3973096322119155E-04   1.1092367496601036E-08   5.2329729329957558E-11   4.5931478848817073E-08   7.4912644450598443E-10   3.8108441576065836E-11   4.7486585645875179E-07   6.8916267299878752E-12   4.9588086781187792E-09   9.0316651328978050E-12   3.3895701020060416E-11   2.7165403307427471E-05   9.3838720691084105E-14   5.3129114162747495E-11   6.6499454059965110E-10   7.3245010023956466E-12   1.8379314222159826E-04   7.9877846537477554E-12   4.3040743493579563E-14   9.5072041442289463E-12   8.2677014988312415E-06   3.3603440477001075E-11   5.5417842941639681E-08   2.8774135706234818E-18   6.1240052113999499E-13   2.7542298187542712E-16   6.5873709367653805E-08   2.3743307037880982E-09   5.8383511819709400E-08   2.5259962758366628E-09   5.2092581363475090E-08   2.1005196568343813E-10   5.5486309618147416E-15   3.6308724601980689E-09   6.6497491368090549E-13
  3.3666535884777251E-10   3.3913630098363401E-10   8.3704739429196809E-16   3.6738082176424685E-16   4.2114747500167595E-16   5.8685014123652185E-16   6.6679881975939066E-10   1.0680069273776051E-08   2.9273057422408437E-16   6.6577893510049415E-15   1.0502971994069198E-14   1.3054231884833706E-15   1.1524266457425658E-09   1.5143802010467046E-11   3.1083805525935926E-06   3.6313403396063967E-07   9.9290075470931682E-01   3.3554109645316295E-05   4.7974676227579786E-11   4.8268280907743076E-14   9.1443992212615584E-14   3.3948345425662826E-05   1.3581126667111843E-12   2.0881310948521620E-12   1.5020547096152546E-12   3.4487069830292300E-14   3.3135003143496318E-13   7.6105831802923345E-14   3.9958109386577102E-12   1.8649989919282445E-13   9.8211384385768204E-09   7.4781630161095967E-12   1.2681320940210594E-13   3.7989101130698161E-14   4.8182162783719593E-12   1.2469829460052265E-13   1.1420311699385042E-16   3.0609872214445366E-15   1.5026795420597049E-15   4.4000258450300243E-05   4.3680823013754372E-05   2.7917219592365262E-03   2.7601111522247259E-03   1.3064943094749518E-07   1.3200770775248133E-07   1.3243485206626525E-06   2.8284849050672763E-08   1.3173910616934506E-06   2.7745161572614435E-08   5.1050229991423104E-06   7.8686705515518628E-09   1.3816035892674678E-07   7.1029120083046080E-08   3.3124533417463603E-08   5.8205415136685823E-01   6.5110533860390267E-05   2.6798204995964762E-10   2.1631254276035235E-08   4.0270915746833198E-07   1.4442485343730867E-08   9.5078942146337834E-10   5.2695203896649650E-04   3.5476674419489502E-12   2.1336777921636823E-05   1.9605292668835922E-08   4.8735279724180310E-10   2.3199695342828074E-06   7.0130945149020864E-10   3.0181471706976591E-08   8.1317204055947963E-04   6.0308195087624166E-07   1.8392733363617614E-10   4.7406394179587672E-10   7.2618024773724239E-05   1.5961592612017268E-11   1.0974002501963868E-08   1.1732410602637696E-11   7.6301591108115742E-11   8.0688566692996169E-04   9.3974531594085396E-04   1.0657625288985917E-07   7.5728515993045943E-09   5.2467402330336121E-10   4.5909618664350218E-06   1.1348471933407397E-06   1.5200141083372038E-05   1.7688711306531507E-06   6.0107599502857185E-09   4.8668707788660887E-01   5.8510369809493311E-06   1.4927410561039254E-08   1.4697808246441928E-07   7.8459111374945848E-06   1.4743153492432915E-08   8.0190862382471908E-06   1.0671858263716063E-10   1.1789884279311966E-06   3.6097424538003035E-06   5.9889221511961148E-10   1.6205841432673949E-07   9.3771786947726592E-04   1.8264259906312606E-09   2.5506896049848901E-06   5.3395606863518231E-08   1.4924009770757599E-08   1.0912152478783124E-13   4.7953490860703990E-03   3.7971430773825254E-04   2.9602539879879835E-08   2.5943757984760053E-03   8.3600933310434151E-09   1.1839304048049385E-10   4.3521713655291128E-07   1.5225279687416909E-08   4.8571040211339322E-01   8.0856617087709717E-09   3.2114240710103271E-08   5.8586705530674049E-05   5.0906027779148261E-04   1.9682045805347465E-03   8.5381662674897278E-08   6.0846926894933054E-02   7.0141292537490425E-05   1.5235846843786272E-06   3.4879979397468684E-07   1.4135486389427909E-09   5.1038758399755057E-03   8.2872179571739844E-09   5.2485137107093852E-07   2.5741221786257529E-03   4.6852835045673088E-11   1.0366771688657201E-05   1.5820420290766807E-05   5.8203825506109477E-11   3.8392769650603351E-04   1.2272667180140259E-08   6.3729398806075042E-09   2.4797431838570858E-10   2.3444197212233395E-05   2.0930158933450763E-01   2.1418717944434429E-03   4.8787637420187404E-09   3.7664945114005606E-11   1.1233219790708387E-09   2.7211137971908988E-07   5.9300867917625596E-08   2.2841822834690889E-01   1.3493364170637926E-08   6.0305444969740172E-03   7.4468231459113016E-06   4.9575607989957744E-10   3.8384950885054739E-07   3.6274135039573969E-10
  2.3460064465625690E-10   3.2163465873541324E-12   1.3367130777870630E-15   2.6906184936253545E-16   8.6522378644291051E-17   6.2754272799523784E-16   3.1156450128512738E-09   6.9511764088458494E-08   1.9604457135322487E-15   7.5606654415049666E-15   8.2125095725773836E-16   4.3087869080654047E-15   1.7644377700311740E-08   4.6769607872217989E-11   3.1913770779878261E-05   8.6022032640071030E-07   2.7171522673964674E-03   2.7067130783060443E-03   4.1207882957305346E-10   8.0435171931021000E-14   1.0359843861013025E-13   3.3813401292548920E-06   4.6937592295776029E-12   1.8609160013050049E-12   1.7107244452950127E-11   5.3148808619732116E-15   2.0721105289094523E-12   2.9069834566048374E-14   8.7718200028401007E-13   6.4162909775696572E-14   4.9929131578671445E-09   2.5006911771463065E-12   1.2358015420109460E-12   1.5839181019200830E-12   3.7558945460141093E-11   5.3376098673414950E-15   4.1298896633080225E-16   1.2878533354443389E-15   1.0557013799060448E-15   2.4446395593663490E-03   1.6585179078720962E-06   9.9365912366748144E-01   3.6200639787218218E-05   5.4190228389478962E-09   2.7520291588870474E-06   2.5854427938688700E-05   2.5317065578294885E-05   9.8144543026891111E-10   3.3974149974891599E-09   3.1269056710391647E-06   4.2603987350899368E-11   5.8405873123004030E-08   6.0797924987466466E-09   6.3753259177184851E-10   2.5430538631629842E-03   3.1576838042530666E-03   1.8676984439802889E-11   1.9857502295358951E-08   1.7917801688771063E-08   1.0209757760357005E-07   6.6352463239287081E-12   1.3117876964760455E-03   2.1704653655105136E-12   1.0549717204403434E-06   3.5273365566863209E-10   1.1762049222488185E-12   2.2097340022746365E-06   2.6340835612898050E-11   3.4439043968758467E-10   5.1143864206430867E-01   5.8282582943724086E-08   2.7606860432290612E-12   4.3265463230292515E-09   1.3025517674015665E-04   1.6211668852886967E-10   4.1761726472885045E-09   1.3273450035907406E-11   4.5463938614640649E-13   4.8176303183462129E-05   1.0079245734763738E-04   6.9662374164811104E-07   4.8271530300336874E-10   5.0615499377451144E-12   2.7362305447970675E-05   1.8382462696319628E-08   3.2613625899869145E-05   2.2127038598201735E-08   1.5295719927854130E-11   2.9523770542949873E-03   2.2342221265320899E-07   1.0853503934147964E-08   3.8278696112350353E-09   2.6979658396068771E-07   1.3852786007806323E-08   1.0379151536601540E-05   1.8436140614340477E-12   2.3350858955180840E-08   1.4549098775197754E-08   1.0589011606272311E-09   1.5070014554069013E-09   2.6388196364800264E-03   1.5258490412534854E-10   1.5741275607778858E-05   1.0933194553933433E-09   1.5952746213051939E-09   4.1487389178506361E-13   8.6061442815876416E-05   7.0681625223589426E-04   2.8059627181904128E-09   4.4583097794654246E-04   5.0858981868930918E-11   1.6027690422212799E-10   4.2667035542079158E-09   1.7718558090711034E-10   5.0715782780455609E-01   8.8428568302028045E-08   2.9570323388447659E-10   9.6995279930645213E-04   4.3206354584969803E-01   5.1130394604996323E-05   7.5535765136121415E-10   1.3168443227101124E-04   1.6296751896011663E-06   6.0168981264605918E-08   2.8456190240243483E-06   2.8582112783188198E-11   9.4607926208707862E-03   1.3113883227117040E-08   6.8674440501068201E-09   3.2836236893343477E-03   6.6069077791934225E-12   5.4829880283077389E-08   1.2081798341533015E-07   5.1409329813250284E-11   2.6853896853702586E-05   4.0097897849117583E-10   6.4487550506404956E-11   8.8540017661117321E-11   3.3576377220427265E-06   4.3590837922764080E-05   1.6350881268268325E-05   1.0845916834300133E-10   2.1164891914471794E-12   1.1745056613561251E-11   2.3647422714362813E-07   2.1715242324257676E-08   5.0867628512491359E-01   2.1800480844555492E-08   1.2391923144786615E-06   3.7179436141704838E-08   1.0341636088443808E-11   4.0754924448175746E-08   1.0500169380301437E-11
  3.9764556078815603E-10   6.2226501470054707E-14   1.0563168419526447E-15   4.5728972173889470E-16   9.6528692189054486E-18   4.4146108188362450E-16   1.3483776992003794E-08   2.6758848263342958E-07   9.5263465338289866E-16   6.0049354942718602E-15   6.1352903901415777E-16   1.3161346728058072E-15   4.3061329219916809E-07   3.2156977705963608E-10   2.3451984386008846E-05   9.0991131437736538E-07   1.5537533132025927E-06   1.6089847416571070E-03   6.1265399180297322E-09   9.3598515178445407E-15   1.0595168121168836E-13   1.2537096466589872E-06   1.4582047679395214E-11   8.2772299257816459E-12   3.7557226810861679E-10   1.9362294167935139E-15   5.3653472621794873E-12   5.5587573082865289E-14   1.0830201562883501E-14   9.1901407252272692E-14   1.0987192067460489E-08   4.5158106407707859E-12   3.3185332871948692E-12   3.0869613772761058E-12   7.0333894683953194E-11   2.2523409751859603E-16   1.3857962085866247E-16   1.8891634721626298E-18   4.5126899423581823E-16   4.6122112489124787E-06   3.6884276060620808E-08   2.6553781415258473E-05   1.3615375868856416E-07   1.1995356086857743E-10   1.1419276079155299E-07   2.8535094879995273E-07   1.0561227207565182E-13   9.4414217732783841E-14   1.6638162930012627E-15   5.7954026324080977E-09   4.7303697675202682E-12   9.5528682370716135E-09   4.0388716042627233E-10   1.5830207767909749E-10   8.0039013630879097E-05   5.7762670127281860E-04   2.6162123405752167E-11   1.4353645931720466E-09   2.5904334165343721E-11   1.8697993016998025E-07   3.1688292130778126E-11   2.7510488558343774E-05   1.9196672181790893E-12   5.4418103002033930E-07   1.9013959379004183E-14   1.1823132055310871E-13   1.1564544482728821E-05   2.1123033624175013E-11   4.7476061860028839E-10   3.3732858997254496E-04   3.6653388054681491E-08   7.0393420214871060E-13   4.1398679256864704E-09   2.1068812494945085E-03   2.7141366676837679E-10   3.2245726775443056E-12   4.8062241705032124E-12   3.4702590972440640E-14   1.5529991768913847E-05   9.6798365112274416E-05   2.0146850866922824E-06   8.6103433233755257E-12   2.7209638389015417E-11   1.1377286051839389E-05   1.5310008925184533E-10   6.2331418241819389E-05   9.3167280493853031E-11   1.1088050958822595E-11   2.3022934155972876E-05   6.8759052924118498E-09   6.5277141286820994E-09   1.7316882662445686E-09   4.8818993431395081E-07   4.4834799453650162E-09   9.8407738595444457E-06   4.5027906060848461E-13   2.0291633667164187E-10   7.0240992373246259E-09   7.9365862694503684E-10   1.0767421471424539E-09   4.1661713069547268E-01   1.5295823467334965E-11   5.0283172501302142E-05   4.7191752261770070E-10   3.4957900425102938E-10   1.0472166227790909E-12   4.5128200538355299E-09   1.7902442719667562E-04   4.3052677838705650E-09   2.0344986651322809E-07   5.2445728822576777E-11   2.6642530858960696E-12   3.1099219869633824E-13   5.2195362782467017E-10   1.6470704908612623E-03   7.3888592756005185E-08   6.3193996848467505E-12   3.5619467572533566E-04   4.0639429146049975E-04   3.6192789799933477E-07   1.4710470621402055E-09   6.2417371870882647E-08   2.4675491863488523E-11   7.1848916449685144E-10   1.9648065475994460E-06   1.7032901176095543E-11   4.9260366992272328E-09   3.5134158244233705E-08   8.3450936898612897E-12   4.8716642220165115E-05   6.4554991876398196E-13   3.0922662198250350E-09   3.8630735060852558E-09   1.6090340833018991E-11   3.0019357682476595E-06   2.4604193875071943E-10   2.7277611615987540E-14   5.0229512314869523E-12   2.9492047130306504E-06   9.7336600456880213E-08   4.4860415682722660E-06   2.6671367110786210E-12   1.1410856636798482E-12   6.6480838836911403E-13   9.7532115807923177E-07   6.9432536268184150E-09   1.7448049995494145E-07   3.1783714497961515E-08   4.6156913931190921E-07   2.5922128349072673E-09   1.4156029924938399E-12   7.7079489304382903E-08   1.6412875927663545E-13
  3.1973667373566627E-10   5.5723106149087141E-13   2.9368474640791067E-15   5.9563003195232520E-16   8.1982291588606745E-16   1.2142828821585814E-15   6.0071894968836678E-08   9.7275029019761164E-07   2.0633355905879622E-15   5.8642464476625014E-14   2.4355705356601515E-14   2.2840747415646133E-15   3.6312277403071552E-07   1.4465835227976563E-09   2.6088372733940384E-03   2.5070504125586147E-05   3.3490204807150934E-05   9.9294082226681502E-01   7.3695929858484345E-09   1.9868099610466033E-12   1.3019772639116016E-12   3.1499519692277037E-05   1.8435356990385206E-10   2.7609089811026599E-11   2.0501984144838146E-10   1.5991831417736433E-13   4.1575303987710626E-11   4.1898679438667349E-13   7.8431994634794211E-12   6.0998152845436285E-13   8.2594522655356679E-07   1.5264352290559471E-11   1.0913840731314135E-11   1.2710645522700017E-11   4.8779925987003475E-10   4.5728539694803330E-14   1.8597303813653649E-16   1.0412060321788476E-15   1.1076050880316674E-14   4.3420061144978106E-05   6.2051387336071455E-07   2.7819117195868946E-03   3.9426776475073967E-06   1.2335419721833781E-09   1.2304682020524727E-07   1.2633418850468014E-06   2.5372601180160788E-08   1.9303171789900431E-11   1.0652374165825871E-09   1.8019123336388298E-05   9.0120285153917309E-09   2.8336023627320071E-07   1.4370462832205270E-07   3.6846981289428547E-08   8.5957420517184413E-04   4.9491303247954899E-01   2.8296769746983457E-10   1.6239342875729273E-08   3.7924682233771217E-07   4.6288847247597084E-07   9.7200965391220068E-10   7.7715604914541117E-05   2.6858313178988782E-12   2.5713854928029099E-05   1.8210771817711995E-08   5.4693496033023104E-10   2.8189917863291513E-05   7.9103542118392888E-10   3.3325437254060220E-08   4.8333579535614918E-01   5.0563709144428927E-07   1.6266166849275825E-10   1.6172436011079033E-08   8.6752731463623535E-04   8.7778705506722097E-10   3.5353319167826957E-08   5.6570407565071466E-11   7.3718468407945289E-11   8.0983486966046528E-05   8.0929007066817720E-04   5.5050573189114451E-06   7.3609001089725573E-09   1.1032522354806534E-09   6.0251502477495725E-05   1.2525317677548764E-06   6.9734461587702703E-04   2.6799226978374670E-06   7.2055262629395264E-09   5.1651930344201590E-05   6.5294148105728813E-06   3.1956138745157611E-08   1.8778266860596776E-07   9.0089707648368591E-06   5.9925280589941334E-08   6.0216485894846996E-05   1.1228552944062237E-10   1.2498273615430366E-06   6.5982873618941655E-06   5.0121188759018236E-09   2.5187162029671087E-07   5.7613886739747422E-01   1.6800992338338890E-09   3.7507214522012748E-05   6.9379715873688626E-08   7.3437820335538953E-09   1.3064733893723572E-12   2.6595096053939004E-03   4.1769985390939865E-04   8.1277133198627730E-08   2.5391303100090808E-07   1.1572504822869276E-08   6.9367484726975149E-11   4.6466506165864548E-07   1.4902133460557591E-08   8.4914673833083143E-04   1.1868711143507578E-07   3.1659448203834974E-08   1.1881650949071188E-03   4.2474630269743715E-04   2.6492499412924843E-03   9.6446918649679337E-08   2.3116970297061040E-01   7.8836101311172331E-05   1.5491717446923848E-06   6.8784886111136953E-06   1.8929373853763545E-09   4.9607746762191053E-03   1.2006370405514239E-07   5.6226787588583154E-07   2.5984760849652212E-03   1.7251204708258871E-11   1.0668268518150523E-05   1.7383168503636794E-05   2.4327077064237507E-10   1.3842931151845835E-05   1.1412776262918698E-08   6.1597378589205302E-09   6.3400081964877385E-10   6.9437066844749645E-05   5.3708634776249424E-02   2.1531147153089816E-03   4.8952935495075019E-09   3.4320172689008117E-11   1.1382454637189640E-09   9.4951418270351535E-07   4.2132364551443038E-07   2.0817708677672159E-01   3.1055129891945586E-08   1.0660706610072540E-02   8.2086325408048892E-06   4.6520800837117561E-10   2.8005184709585390E-07   2.9199701817210718E-10
  1.7643041070732554E-15   1.4721090938451472E-15   3.0972508314250822E-14   1.8551305438627755E-11   4.4945182806469731E-15   7.2760837540232314E-15   1.2037000718386903E-05   4.1478921728189188E-06   7.8282203705196341E-12   1.6826178854342615E-13   5.3435028932448757E-10   2.1028446332406689E-14   5.9146770796169181E-07   1.5192833305065524E-03   5.2930054921953333E-09   5.0034350021921195E-07   3.6766887471703010E-12   3.2878940396510668E-10   2.8632119734939637E-09   2.2175972003441061E-11   4.6426801830589815E-11   7.9170128067865518E-09   2.7055337845208516E-09   6.7342927690530207E-10   6.8445070809134041E-10   2.0930660277755846E-12   2.0534886338878434E-10   2.6391760193164911E-12   1.7903525953305832E-05   9.0439669231607804E-08   4.6608415881638339E-08   9.9392020202574805E-01   4.0143559599607065E-07   7.5044225315399166E-08   3.7794054219305751E-07   6.2311480041184369E-09   6.5187673679227404E-15   1.7001675973380529E-12   1.7549780391110830E-13   2.0483741401224582E-12   2.9243397719161547E-12   5.3368029528706530E-11   2.1067870214345166E-10   5.4477693517770586E-13   2.9888691135768896E-14   3.2987704745213992E-14   1.0659236095460172E-15   8.3667329222101691E-13   8.7663140224230173E-15   3.1842008781374436E-05   1.3818115396247362E-06   2.4436027156968271E-08   5.7079876547079156E-01   8.6563920850889141E-07   1.1305618122060862E-08   5.0324845854884921E-07   1.0153941850452982E-08   2.2674414716214846E-07   1.7200991538637778E-07   2.3458389513305449E-06   1.9528406947847655E-07   3.4437441458975333E-09   3.8370318028839835E-11   1.4404701495061287E-03   5.9443756123321047E-07   3.3097462522628537E-08   3.2714019523604872E-05   1.8999216069297672E-10   5.4347927358711906E-09   6.7297158974653629E-08   5.5931354916047960E-01   9.9797059726338606E-09   4.5894931561439897E-08   9.9689466668064663E-08   1.2671526355741100E-09   1.2471778064972461E-08   9.2797213656288193E-10   7.1854646953396790E-11   4.4762902481306147E-08   2.0985910242673089E-06   1.5467646443352030E-05   3.3229719511010149E-07   2.9803795412460474E-08   7.8757382517804993E-05   2.2902077576396604E-06   1.8146569888530116E-05   5.6103380565531302E-01   1.9960634181844263E-07   2.9209985075334439E-08   5.5136502137023519E-05   6.2406403423542319E-05   4.0770263010507319E-06   4.7760578350577515E-01   1.3049516206125820E-05   9.8456965925805606E-06   6.3520667104474063E-09   9.2265984929710982E-08   2.5581877222828794E-06   4.4058529970719115E-09   7.5648241169517499E-07   1.3129037388765613E-07   1.0406710355499521E-09   1.3621245378510155E-05   3.2469701849282714E-07   7.9900867158488038E-07   1.1879818482648084E-09   2.5784983007794345E-09   6.2863154744773634E-09   1.6911618954568213E-06   3.4386120214657226E-08   1.2849294705691125E-07   1.0988117074652779E-10   6.0516970107048452E-05   1.0407394927784204E-07   1.0386347549809729E-08   1.3997625825509127E-07   1.8180393090849957E-06   4.0478401206840912E-06   5.8802212475139089E-08   5.4248439445071404E-04   2.3388585301537561E-09   8.6239529265237404E-07   7.6750599879717293E-04   1.5238429523059365E-06   3.1062792464181164E-04   7.1568379715486402E-09   2.8703772228840900E-08   8.0968966799304306E-08   4.3445007576333029E-05   2.4417925720301552E-08   8.2537839534063792E-10   8.3828474905612985E-04   1.4883048548450604E-03   3.7317994562494965E-10   3.5232638932847814E-10   1.1170980805085822E-06   3.4614602571368565E-07   1.2593609994018616E-09   6.9832175093946438E-04   6.7997447949494720E-09   5.2113851033494083E-05   3.4116099818583483E-07   2.3461554522848171E-09   6.8202586669533950E-08   1.0477301115413759E-04   1.5860946563649393E-06   3.2159842862226740E-08   1.7747225250790201E-06   1.7839509011265961E-05   1.6382529995563485E-03   7.2714717459091598E-08   2.4566401301742509E-05   1.8077505528130789E-08
  2.3282122542959218E-16   6.1888653464573534E-15   2.2312064496975455E-17   2.8431662328077535E-12   5.4613013252878981E-16   5.6789833840289038E-16   4.2772634806045329E-07   1.2656709793105586E-06   4.6419508116764933E-12   1.1649775577084554E-15   1.2688721966293658E-10   3.4974773372577046E-16   4.6849009869332087E-08   1.4626956258528154E-05   5.0229302808512122E-10   2.2515382067474895E-07   1.0196932172575361E-11   1.5500894019227257E-10   7.3405575760408653E-10   7.1303278740230700E-13   5.8991734056161667E-12   4.8739654445228787E-08   1.2924474039087005E-11   5.1056274639902428E-11   5.0429455183645136E-11   4.7275563332239788E-14   1.8778461686363332E-11   1.3015227186381714E-13   6.5294732825163187E-07   6.2710281611817839E-09   8.8728211414664040E-09   1.5132480894163040E-03   8.6019688911246441E-08   4.3932976399827105E-08   2.1188601186761453E-10   1.2247923991970500E-09   1.3261391028684606E-16   2.7101421994514385E-13   1.7985729121610699E-14   7.6315532185335919E-13   1.3002921789930907E-11   1.5239403613104792E-11   3.2326929969425041E-10   3.2937308840145703E-12   1.0668913426922539E-15   3.4025291026121076E-15   1.0895919979441380E-16   5.6249906625783259E-12   1.5044215041656272E-15   4.9652812114611438E-05   1.6093861134467959E-09   6.4895657756844294E-08   4.2526374211844464E-01   1.3781600000203846E-08   2.4212364354337356E-08   6.4760261506327681E-08   7.0705571502675699E-10   6.6838066478862553E-08   3.0562902502474297E-07   1.9698823344449879E-07   2.0192470226368309E-09   9.8570205622741544E-10   2.3772545630313208E-11   2.0513622075351750E-03   2.1741449632402505E-08   1.4965944735598236E-09   1.7542596372158940E-06   3.9623305026342093E-11   1.1639895213077350E-08   8.7134838547228201E-10   1.2368537846081361E-04   1.8967836567130235E-10   6.9351374470930873E-10   4.5061732397703043E-08   6.9047863552863156E-11   1.5493770604333029E-08   6.5414785874031473E-12   3.4500958555473063E-11   2.6531103763632807E-08   8.0550515424736106E-07   8.1217622221785610E-07   6.3622563326724488E-09   4.1166060071572389E-09   1.8880785005555373E-09   6.4436219256567938E-06   1.1918025906197145E-05   9.9810903004966925E-05   1.0990676686659244E-08   5.8033836341555577E-08   1.0482522104183914E-05   1.4841667386925532E-05   4.3989524132725792E-06   2.8148136925892722E-05   1.2537751288224838E-06   6.1941996361961363E-06   9.2698969676034313E-11   8.6629187245376798E-10   3.2502908447179348E-06   6.2322045549468255E-10   3.6795427566229745E-07   3.6679039443584150E-08   8.9151636994501586E-10   3.6494131100220120E-07   1.5100978007418968E-07   1.4402941603825495E-06   2.6309233672548887E-13   6.4066840606286646E-09   9.0601221261779053E-11   9.1624196640806986E-07   5.4422775698815570E-08   1.4645933426391683E-08   1.1445937110692366E-12   6.0290477959794137E-07   1.2171115649565253E-07   1.9402347732783674E-09   1.0504722041264326E-07   4.6612860427750332E-08   1.5159795314590444E-08   8.9746633705591948E-10   1.4050411063461379E-05   1.1835232104370989E-09   1.6586096737375585E-07   1.8221838626323157E-04   2.5476841839778793E-06   2.0205156495032879E-05   6.9410138466302732E-09   4.4851298400361142E-10   1.8183123620181022E-07   6.2564604271800393E-07   4.1210992268675883E-10   1.2466851208081406E-11   2.1313660342754125E-05   8.6988444901559917E-05   1.1548194626880331E-10   1.1660103846712337E-09   1.1238241167032368E-07   8.8267164354374770E-09   8.1186350971209384E-10   2.6769013727252826E-04   7.4905038558615092E-08   4.8294986469667319E-06   4.2898625957509600E-09   7.8286451414965754E-12   1.4504017817050369E-09   1.9219855914461485E-05   2.2837809369012841E-06   3.5318975958233995E-09   5.4906983351852012E-07   1.8072799358720355E-05   1.6012367927534926E-06   3.3980428922441172E-10   6.2112388020352119E-06   2.4526931696354895E-10
  5.3229093059793571E-16   1.7052363696980208E-15   1.2325932561109457E-15   4.6179605975326848E-13   2.0791320247820085E-15   4.9602221127214709E-16   6.1500804827786536E-07   4.4341721224014044E-07   4.3617966298007744E-13   4.6638408360556508E-15   2.4700804352784384E-11   6.7312931329124461E-15   5.2471074630083680E-08   1.4539170277703204E-05   5.3296940628193505E-10   5.5211973881649159E-08   1.0301082504970733E-14   1.4908804214644415E-10   7.3791343893424148E-10   2.3529721377060643E-14   1.6950376068172233E-11   5.4031401158084708E-09   4.4420414217118906E-10   1.0534144249412985E-10   7.4486151858625652E-11   3.5937885327181409E-12   2.4393498302164285E-11   4.2487969503193479E-14   8.9481295485794588E-07   2.6584247202925655E-09   5.0977229287375951E-09   1.5003355301289154E-03   1.0743565437123175E-08   2.9896212191790596E-09   8.4348492236778273E-09   2.3978523812374344E-10   7.3917702741240977E-16   3.7305062550152398E-15   2.2756559746687919E-14   3.8961609305578017E-13   5.6625895082854630E-14   1.5499006221997378E-11   1.2749901644841975E-10   2.8248287448712941E-13   8.0414286690226104E-15   5.2409040125140994E-15   3.3135848994806582E-15   3.3617920183440855E-13   4.0017146396439650E-16   9.9210544243696775E-05   5.8507228891463547E-07   9.4899157364716819E-11   5.6271950622869956E-05   1.6294728135952962E-07   4.4139721230203137E-10   5.4650964797452607E-09   3.5458963043230593E-09   2.9160297006462611E-09   4.3526338785653549E-08   1.5059409653417660E-07   7.9298953015967897E-08   1.3508485561185484E-09   3.1169659123235679E-11   8.4989924795661758E-05   2.0956448857450410E-07   1.2044180894891025E-08   4.4641696013913484E-06   1.2970039012466143E-11   9.8300412600059424E-09   7.4544446934535384E-09   1.0541041540317920E-04   4.9713562246214550E-09   2.9660443244748002E-09   4.8483062371028454E-08   1.2088480205236549E-10   7.8716973813729072E-09   7.7189518083917418E-12   5.6840028854919020E-12   1.0235029859124195E-08   1.4494171138753566E-07   1.3890511180723328E-09   2.1027631216232242E-07   1.4259213124042963E-08   2.1884806915235948E-07   1.3122227656119085E-05   5.9134846684582017E-06   4.3365043998487984E-01   3.3243837806546401E-08   2.7314277718217711E-09   2.4843467854056566E-07   4.1280713040101182E-06   9.0476672465384305E-07   1.8504392037238513E-05   3.2993307980974046E-07   9.8255626386145072E-08   1.6694112795500088E-09   9.9449849287636416E-10   7.3488967913687720E-08   2.7782403236481666E-12   7.2403322867069976E-07   3.4693581181679251E-08   4.1241309474003477E-12   8.9963107419036716E-07   1.1374697642933733E-08   2.2410303813294429E-07   4.0744265616547270E-10   1.2180542346379888E-08   8.8300532553495827E-11   2.3302486543321553E-08   3.3306050958824066E-09   5.6029730139858910E-08   1.4219714147530249E-11   2.0875676414523533E-05   5.4627797290139585E-08   1.3825299652329373E-09   2.5295026299841859E-07   7.6116612690723926E-07   1.6789592627990599E-07   1.2742939896186980E-11   1.5155729502476515E-05   9.1399081818321659E-11   5.4781539662553065E-09   1.7976093001186421E-03   9.3116190198959648E-06   1.5477204927560897E-05   2.9379025803010564E-09   1.2942357636667926E-09   8.1403863986398813E-09   1.3674482542318662E-05   3.1825795058997821E-10   3.3206878535186938E-10   3.5318414472234282E-04   4.6424148513591560E-04   2.4394191003687590E-12   6.2916311472388230E-10   1.0728694799661132E-07   1.5695489745972085E-07   1.3747418973912752E-10   5.0013907768273328E-05   8.6881673976930494E-08   1.9750144893196618E-05   1.1760763401132991E-07   1.4551191640623138E-09   2.8611103745075221E-08   3.0541526632702801E-07   2.0331233823293819E-07   5.1810704035134594E-08   1.4154011589611410E-11   2.4797064003457699E-05   5.5389636209252969E-04   2.7706548487301151E-08   7.7047021491047762E-08   5.2977860240722315E-09
  2.1179461819172148E-16   1.1060193533082617E-16   8.4684059290430291E-16   6.1761465906713674E-12   2.1297363057601961E-15   5.1222023263302418E-15   5.9752158574585121E-07   4.5413325169777033E-08   2.0920612461621065E-13   1.0879158487099945E-14   1.2506227884902763E-10   2.2663085926472637E-17   3.2224508924469144E-08   1.4568268736143595E-05   2.5651204927420961E-10   1.3679415937870385E-08   2.0309443881127495E-13   1.4474017065517062E-11   3.3986412879519174E-10   1.5195290243562943E-13   7.5013312288580514E-12   4.6120198500363209E-11   2.7929707079175414E-12   1.5553148989176047E-11   6.6503860814939277E-12   1.9598443048649013E-13   1.2087871575701343E-11   2.0764767130157939E-14   5.9425444663159160E-07   6.6226082576955757E-08   1.3289224140076634E-09   1.5281474571437849E-03   2.6950666845452602E-09   6.5942560993098658E-09   9.1652077813488213E-08   1.7096257737018586E-09   3.3115859595240602E-16   6.4474148456616141E-13   4.0428435043246108E-14   4.2836294616602665E-14   1.4207344450716651E-13   4.3718744143357062E-12   1.4737839226970652E-11   1.7669102310603104E-14   5.6080373688060334E-18   6.2193178086083246E-15   2.4178303351791939E-16   2.3997615860241299E-14   2.4751111561919541E-16   1.7028545192356622E-03   1.8988792953002733E-08   8.4090003093950332E-08   6.8280505190066528E-05   1.5283050209607241E-06   5.5301276070055301E-11   1.8198257739323012E-10   1.4988338323484195E-09   2.4496087728843352E-09   5.6601795630682585E-09   4.1735658693996170E-07   1.0248430213698313E-09   2.0698492067150981E-08   9.3170862298003685E-15   5.9240467145260553E-05   2.8535307820303058E-10   2.6499770060006256E-11   4.0501302036876416E-05   1.4718326990521407E-11   1.7612233822064518E-09   1.3463675801179836E-08   4.3372922520104995E-01   3.0700022867268640E-13   5.8838415704741734E-09   1.5227472787082808E-07   2.0631257137776480E-10   1.7892772359399847E-13   9.9783493086601474E-12   3.6268139087812414E-11   3.1174912763695616E-10   1.0802096859695183E-06   1.0676473364390006E-07   4.1861156426803564E-10   2.2901073817325467E-09   4.5781858807966019E-07   1.6557394534258204E-06   3.1234870335660677E-07   9.8590822917022939E-05   1.9757689248125498E-08   3.9883233214996049E-09   1.5485099807648560E-08   1.8290645865234202E-05   7.6788560009462232E-07   6.8953049579517672E-05   1.2942214232718765E-05   3.3828444875809065E-05   2.8856276994037001E-12   1.7607287147002315E-08   1.5246239399741570E-06   1.7933357142236994E-09   2.2575791684267081E-09   2.3200598436491630E-08   6.7204197676951764E-11   1.3623406700928648E-05   2.7918966742636130E-07   5.2967300246132399E-07   3.0436241836985548E-11   1.4889907164086481E-10   8.4230383088355698E-10   1.8628531767474518E-08   6.3288972767904034E-09   3.8271775663090160E-09   1.2204360118344033E-12   1.2288990603020270E-10   1.0674705037619812E-08   6.3301797594966791E-12   3.3299985654998619E-08   2.5208214353191604E-10   1.3326635083433160E-07   2.6819230336924356E-09   9.1299416314582046E-05   3.8151240311064802E-11   3.6104617488540927E-07   1.5371789696951995E-05   1.0949119039774711E-06   4.4998222918138769E-06   1.1107094444755831E-09   4.2409707820959490E-09   1.0560477147805135E-07   4.4348061861798079E-09   1.8869002744904210E-09   4.0687705521101091E-13   1.4414188904507700E-06   1.6972778233002485E-05   8.3783543175054608E-11   8.4605942041303896E-10   6.8372812221110347E-09   9.5659733484549792E-11   1.7870543262880523E-12   6.2595146379082109E-04   5.8932434493727821E-09   1.8911658220719360E-05   1.3094855521780614E-11   4.2183109962912034E-12   8.5012031003944362E-13   6.4359423167849991E-06   1.8676894101430913E-09   3.0979262170285730E-08   1.0067313137203818E-07   3.5869047102350738E-05   4.7424229610409691E-05   6.0090280188552902E-11   2.7960220683808018E-07   7.5045096464909614E-12
  4.7760393168298198E-16   7.4802421590729536E-16   3.9787846468647752E-14   7.5440003527110155E-09   6.7154047254184962E-14   1.1361692723423329E-13   1.2494857256200113E-05   3.9244188545901514E-07   5.4870787905110804E-09   3.5720507788088977E-12   3.4754522266571500E-07   1.6427333765222637E-14   5.7031964831803227E-07   1.6129421724641036E-03   2.5546762660688666E-09   3.0273808885306709E-08   8.3501989239266210E-13   9.8793403277808087E-11   1.1673872065222150E-08   7.7924804255696709E-11   1.6230956810292729E-10   5.3666247613214979E-11   3.4777263299097001E-09   1.8907562055093949E-09   7.5873184964679398E-09   1.4292804339462544E-11   1.6067562108480136E-09   3.6480344722559453E-11   9.9296603167111430E-01   3.2629308006226693E-05   8.5492449766137922E-08   1.5301012548997118E-05   2.6665607416457363E-03   3.1904235251670857E-05   2.6317954728408001E-03   3.1294192962346033E-06   1.7694700761288990E-12   2.7143459509980157E-10   7.0128213404734832E-12   8.1573435081528331E-13   5.1820039777841884E-13   1.7066671400451550E-11   2.1966417635524121E-11   7.4371099268675855E-15   8.4959851797355836E-15   1.8633683862551045E-14   1.9041518151226344E-15   1.4335835857966740E-14   1.4719473469812871E-15   2.7350455838150628E-04   4.5254676745475506E-05   4.8105787065758947E-07   1.0000744639700932E-04   1.0059655499765055E-04   1.0044846244868197E-09   2.0395892836295630E-07   7.5119350970321906E-09   9.1453524964587687E-08   9.0018341592511427E-04   2.8764127524675128E-06   9.2230569544366346E-06   2.6656030703859352E-10   6.6770959218639885E-11   3.1533032708312490E-03   2.8438900458565416E-05   1.4727992676784769E-06   8.7589397989041033E-06   8.0272548316695518E-10   9.0227453682542822E-08   6.5469069785684059E-08   5.0251118173578261E-05   3.3346239213798338E-07   1.3822356757689537E-07   3.0303513304754829E-08   6.6268470898626713E-09   1.1509658487795330E-07   3.7844537420608202E-10   1.0540725343708947E-10   4.2999803203124191E-09   2.2331998768581229E-08   1.4148507236697295E-06   2.1180306916939187E-05   2.7769507774354329E-06   4.2856849956387069E-05   1.4035105491179312E-03   5.4647462739820432E-06   1.7089221385901418E-03   1.3978707747825500E-05   5.6455869051558045E-10   4.9864559316016221E-01   5.0340481130789372E-01   5.9495145144875643E-06   4.4214700590026589E-03   1.8672106889126904E-03   9.6019593598753126E-07   1.6698558288643976E-07   2.7011899655207993E-07   2.1287100440069307E-03   8.7641869014188397E-09   1.1036681467304622E-04   3.0030558195249575E-08   6.1366230650664130E-10   1.8444315567336186E-06   8.4523428402476922E-05   8.6267486694219925E-04   5.1082365945749377E-08   4.3037274430970739E-08   2.4102686708074568E-09   3.9820275559454809E-07   5.4961821261866295E-10   8.0628733203117769E-06   1.0680124421744856E-09   2.1292880437468339E-03   5.3694812927451193E-07   6.5839886074961652E-10   3.8897985941775730E-06   7.7507628606391036E-05   1.9890073434067312E-06   2.0846000718597123E-08   2.6204304643117505E-03   4.6038438500027450E-08   1.1170673550317324E-05   4.9455255128049569E-01   1.2140876264866054E-03   4.9856242544949618E-05   1.6486388670977223E-08   3.2211220567984582E-07   3.1896120314673090E-07   1.5306641740915822E-03   9.4414245853844925E-09   6.6054406131213775E-08   5.0401966626430372E-02   2.1469760768789853E-01   1.2528729848569625E-09   3.8063715613979147E-11   8.8708253217837369E-05   1.3457547341398413E-05   1.8288856994033848E-09   2.3008503899593828E-05   3.8088234377197559E-07   3.1931669203612712E-04   8.9247078800828399E-06   6.5987370658399609E-08   2.4631061599624473E-06   7.6537724248676835E-05   9.0021883474347720E-06   1.0863866936089627E-06   8.3290915008006881E-07   2.8456860759088414E-04   2.1094843929126755E-01   1.9248819465668869E-06   1.8616042750446800E-06   5.6680914931376278E-07
  7.4387629457730421E-16   1.7114350881203266E-15   1.3772598072665768E-14   1.0753877461371531E-08   1.0120775609432427E-13   3.5139488804416329E-13   9.8071650811391423E-07   1.0282692395499887E-07   4.6085041349470205E-08   3.1371224454997470E-13   8.6162917144618813E-07   4.4823401310351639E-15   4.5708324016484775E-08   1.8927358094888862E-05   2.9889462007224924E-09   9.8512688371102071E-09   6.8526906936137032E-13   9.9411104742248447E-11   4.3395176217944741E-09   3.2019174382789807E-11   1.7008269338173572E-11   4.7913217545982582E-10   3.0198366612401350E-09   2.3005154709698051E-10   1.0511527265102368E-08   5.2354287448975765E-13   1.6025495993902997E-09   2.7103237147318700E-12   2.6228640561106555E-03   3.1786026616382107E-06   5.8572940774562225E-09   2.3155325771794493E-07   3.2593886154759135E-05   2.6845734507322879E-03   9.9298352206211637E-01   3.1912958487990286E-05   8.5594270094803860E-12   1.2941354285232991E-09   4.9049709026589809E-12   6.3547742168345817E-13   1.1033108850807233E-12   1.2990121575929924E-11   5.5431037567793756E-11   4.3279434787174220E-14   3.1065419225190908E-14   2.0308451489636096E-14   2.6765451241376375E-15   1.1093875425595197E-13   3.4644663155271944E-14   2.3189229676891165E-04   6.1306663914771289E-05   4.7910475188934783E-07   8.9984433427394310E-07   7.1578731948125900E-05   1.4995080823777295E-09   1.7744598123013583E-07   6.0018056956624351E-09   8.0922260159291344E-09   7.5215368714793998E-05   2.2816540826108743E-07   3.3223987913014511E-06   2.4322224053966728E-09   1.2189434047895337E-11   8.8712473898656203E-04   4.1486744516391226E-07   1.0043488535465872E-07   5.0783989005357460E-06   2.9604370175108840E-10   2.8478803045859197E-08   6.2119278233838498E-08   3.4417405954361285E-05   2.1368767003210416E-09   1.5780251106201709E-08   5.0969345450642709E-08   4.8563331643705704E-10   4.3665785817544289E-09   1.5810287583015095E-10   1.3323186430117313E-11   5.4966920666129817E-08   5.4802658697904618E-07   6.9432054868954916E-07   6.8653937646300555E-06   1.3927601844794964E-05   9.9697719120345958E-06   4.9941552379526077E-01   8.3380051427657862E-06   3.0905523194627179E-05   2.1069083847963389E-06   1.6215500846704371E-09   9.4957514802767023E-04   4.8855070061761230E-01   3.7797938503936519E-06   4.1986607577531156E-04   9.0660921138731180E-04   2.1109338280613526E-06   2.2092774583820287E-08   3.8568920901420040E-07   5.7363584180237981E-01   2.2866949487870749E-09   7.7342181239657183E-04   5.6137934884426118E-08   7.6171456713084902E-10   8.6143094670358225E-07   7.7519252352497572E-04   2.2364149183479744E-03   1.8335395267212469E-07   1.8866783609116857E-08   2.4059078215762036E-09   1.4848653196137492E-07   2.9820982132333179E-10   7.7089177211929789E-06   3.9411945128915081E-10   6.3765619352364016E-05   1.4872691831401597E-07   2.1514874918894743E-09   6.9979022712888162E-08   8.8357615365974401E-07   1.7337555147684611E-06   1.4971363152993631E-08   9.8754098684004338E-05   8.1036223180131380E-09   1.8058542860215846E-06   9.1095675043645309E-04   1.0305038327839974E-04   5.2102243830502101E-06   6.2412720867598354E-09   3.3553014441113425E-08   1.0533872063445145E-07   8.8844078299556609E-05   7.3999703496744777E-09   6.7012508599467909E-08   1.4024967785569982E-05   5.0870992875518517E-01   5.2463242032008354E-10   5.6048905002774271E-10   1.7334752835583252E-04   2.4124170231611602E-07   9.6428806997861663E-10   2.3893938015602501E-04   9.2658181727807438E-08   2.6030218116467101E-05   2.9870395458672854E-07   1.0441522577157402E-07   3.7532792315622465E-08   3.2795951560638431E-06   2.8247406278747584E-06   8.6997961601300762E-08   2.1070701006846721E-08   2.0496620564480845E-04   4.8047451043937249E-05   2.0543191907713607E-07   1.0305889005281963E-06   2.9153160898690692E-08
  1.1419044099684985E-15   6.7513651846461655E-16   7.6588200862147457E-15   9.0705049943644778E-10   2.4654689065418360E-14   2.7875404432132567E-15   4.3225543734933677E-07   7.9766512242056733E-07   1.5908733763185875E-09   1.4217537583715284E-13   6.2069417115246670E-08   1.2430284632802674E-14   5.9627508523981462E-08   9.3541440229441247E-07   3.0718621056488251E-09   8.9980960854848260E-08   1.8958276966916054E-11   1.9477054540326179E-09   5.0386161099025734E-09   7.0317771899121436E-12   9.3179354600440377E-12   3.2799810292104573E-09   4.7485801833825135E-10   1.6689807240283444E-10   7.3943298318471240E-10   1.9692162323092496E-13   4.0007104550152720E-10   1.5850081401244998E-12   2.3976059423788507E-05   8.8054159146429401E-08   1.0679832004069032E-09   1.0160662535108358E-08   1.3766241780394657E-06   2.2380897087178419E-05   1.5819225973124336E-03   1.4476235912491220E-06   5.8897234989092273E-13   7.5882723784798892E-11   3.6588994898348307E-13   1.5560363726211039E-11   2.2815837962718902E-11   2.2023476846164537E-10   1.0438621015453465E-09   2.5448170493924234E-14   1.4805343937302208E-13   2.6705081897721474E-15   8.0590670626184581E-15   1.0849142353041820E-13   3.8496057203692696E-15   1.2417773110901545E-05   4.7868579888852476E-07   5.3931640820431895E-09   3.0712590241947193E-07   1.1591859095755411E-05   1.7948852527925544E-09   1.2380265783815592E-07   6.6721075297357501E-12   4.1918584930559718E-09   8.9362416889268951E-06   5.6243548044027311E-09   1.2478006022396116E-06   4.4800562996400974E-10   6.6023108697179878E-12   4.8971337880981748E-05   2.3354581073262174E-08   4.5783413772442841E-10   1.2482907298214171E-06   6.5657258595261790E-11   2.8054089282641377E-11   1.7895295073370967E-08   1.8531207762911355E-07   2.8411496810095604E-09   1.1493461221300295E-10   2.3287383390653974E-07   3.6267614024348483E-12   1.6501229711799135E-09   3.0526875405318031E-11   2.8503896530660541E-12   1.6852571550942984E-07   1.1319123365729972E-06   7.6816902315257634E-07   2.6319580048719348E-07   4.3769266516632156E-06   3.6280372211825471E-06   4.9115686472953079E-04   6.4760514396118562E-06   1.2126948298160118E-05   3.0452579244628285E-09   1.2447254294062491E-09   2.0075206755987723E-03   3.0259744483307791E-04   2.8963598652980173E-07   1.9123301499937636E-05   8.9657237823274921E-05   2.9292920918669317E-06   4.8826430224821447E-09   1.1444718010165952E-08   4.1962522078370013E-01   5.8867656141724851E-10   2.0144715129116241E-03   6.8012181175768371E-08   8.1501827289383698E-10   4.2472825029086066E-07   6.2422466000369565E-05   3.7927005854837889E-04   5.0904333010024603E-08   1.1106084793361603E-08   5.7234641043633788E-13   4.1406427779481687E-08   1.5363173709317859E-11   2.8709984543126932E-05   2.4015902394673725E-10   2.4677129202595273E-07   6.3579961950906345E-09   5.3219996117370050E-09   1.8028354641333816E-09   7.5452061382376867E-08   8.8824900596984663E-08   1.2776187192933347E-09   3.8358276856227947E-05   7.9237190364568987E-09   7.4157949222752326E-06   3.7115271761643679E-04   1.5251795153362422E-05   1.4776698361758691E-06   5.9066649215615625E-10   1.2697172724267558E-08   4.2800505033378973E-08   1.2657043284721049E-06   1.8716568823897272E-11   3.8216508268896359E-08   2.7180939933572709E-08   4.4059454870719473E-07   2.2488075687734626E-11   2.5905864112163466E-11   1.7308177999868809E-05   1.6160218454722672E-07   1.1347713101055114E-10   3.2402062637909259E-04   1.9854081949946209E-07   4.0257854086546676E-05   9.6942622764982165E-08   3.6041837702309431E-08   8.4710270962774314E-09   1.8595622677088265E-07   1.0185629749950131E-07   1.9166813455106917E-08   1.2919760443139258E-08   7.4160486770700020E-04   6.0377950805330795E-07   2.8402588022948671E-08   2.2705894284571321E-07   1.2185578796118611E-11
  6.7221687055590917E-16   1.2427150927256024E-16   6.3491660261756197E-14   4.6974590018082106E-08   1.6751218321275627E-13   5.7158071204369991E-13   3.7233696540657016E-07   6.9767243552371791E-09   1.1200418293329610E-09   2.2513983103499388E-12   8.4208432962962189E-07   6.7839980393649387E-14   7.6214353946667504E-09   1.9927792280791423E-05   1.5691513885591334E-10   1.7371869302278596E-09   2.1771845567074508E-14   2.7945852315811251E-12   4.4060586618731077E-09   2.2119221182343830E-11   2.4088013900662360E-11   6.9276756871698945E-12   5.3554244929452763E-09   7.5474864646555866E-10   7.0541040642540207E-10   1.6948822561946492E-11   1.3405726007896560E-10   2.6728563272447718E-11   2.6687487304456153E-03   2.7746321363058503E-03   2.4674737143987030E-09   2.8927199637717703E-07   9.9279880613111460E-01   3.3375129012536655E-06   3.2301789628175944E-05   3.3174412063570356E-05   7.1068180319787761E-12   2.7084151067228216E-09   8.9015452002731585E-12   4.6067402275318874E-14   5.4045042940278203E-14   6.3883636456199219E-13   5.1534406284186776E-13   2.5812780129490373E-15   8.7325440627130447E-15   7.2352055750366729E-15   2.5772401700744760E-15   4.5965322940930760E-14   2.2545476904822965E-15   1.0402730584803633E-03   1.8495971224213912E-05   2.6908977929715761E-07   2.6523939503649831E-05   9.7794952007719993E-04   1.8687479694620518E-10   1.8041563624633737E-07   8.8422191984095230E-09   6.1737158967335987E-08   1.9591932210890877E-03   8.2358913434957729E-07   1.2662506295924138E-06   4.7793061457220025E-10   3.1930295352426183E-11   2.7719189136036739E-04   1.1075193933763195E-05   1.4795554829076572E-07   6.6026767624052058E-06   8.1732659951514158E-11   1.9126276249491593E-08   4.9718032762930516E-08   1.1102509539470511E-05   1.1654422989855232E-08   3.8754668637247264E-08   2.5950352026475163E-09   1.4497020513887398E-09   5.4059333207012437E-09   1.0726470420553265E-09   5.0133201684399130E-11   1.8851042123678090E-09   7.4224210684385586E-09   3.6800966130667676E-07   9.7694138771800329E-05   6.0753427917700537E-06   7.7264644208242890E-06   1.1872343333133121E-04   7.7508143354735028E-06   1.7205420373849099E-05   7.6983765992238058E-06   4.0280613850354186E-10   4.9270334890467649E-01   1.0573084198405832E-03   1.7812264878118618E-06   3.6256506234018778E-04   5.5900861096638876E-01   7.6947041295374770E-07   9.7880896417034440E-09   6.4664652039111983E-08   8.8375413326990384E-04   4.5630831829388044E-09   1.0008091318956419E-04   3.2114717671831950E-08   3.3536654634335953E-10   2.9596936565775851E-07   8.7802645348495083E-04   8.9910424407377987E-05   2.8007120133354931E-08   1.3890518037076222E-08   2.4609988934682280E-09   3.1658918499084787E-07   5.0779626696754809E-10   2.8087584530874583E-06   1.5462605732767781E-10   1.5957412565083704E-04   5.5654947394260899E-08   1.8750172670103185E-10   4.1741171600435296E-07   3.1596738489059212E-06   9.0343174854042457E-07   1.7608737625254888E-08   2.1599313922838814E-04   3.5997680289554334E-09   1.3219862522723559E-07   1.1044180992152710E-03   4.9652377751042953E-01   1.7074381074111614E-06   2.6133054480671256E-09   3.6826479042392026E-08   1.7219187243931054E-07   7.7630564864849462E-05   9.6869042616766778E-09   2.2106666376263202E-07   3.7520342478658300E-05   2.9344682137903589E-05   6.3330957497610195E-10   1.3510391548721563E-10   1.8596982188495703E-04   6.7237429556305091E-07   1.2160807286369597E-09   3.0783043434902110E-06   3.6065927232032904E-08   3.4364785406174733E-05   8.3632502798717093E-07   2.3038166031238017E-08   9.9747769954909393E-08   2.2076477519754321E-06   2.4046433048769321E-06   5.8115996267840468E-08   8.0118383179607410E-08   1.2919961555461779E-05   5.1536489190075574E-01   2.2023968103212399E-07   2.7495749440304276E-06   8.5351355993479688E-08
  3.3372820369928357E-16   8.5054385108487617E-18   2.9778215010756440E-14   2.0460890959430791E-09   2.3170950588552924E-15   2.8237564296385835E-14   1.2603101210536059E-07   1.7934319482934489E-09   6.0375704595440974E-10   6.8753769158786024E-13   6.2379465888987771E-08   5.0016770820044115E-14   2.7948467389971983E-09   3.2922881188567567E-07   1.7548728377626783E-11   3.6992600399158414E-10   4.2422174618668656E-15   6.9944142066737730E-13   7.1197086847091595E-11   5.9449371831545786E-12   7.7540433084729088E-11   5.4177857679563750E-14   1.1559994572827123E-09   7.5384097945488216E-10   6.2878837402184611E-11   1.1999178626908583E-11   1.4357269209177111E-13   6.7371650428997393E-12   2.3051639941953317E-05   2.3889891420900035E-05   5.6614284857704285E-11   2.0730816183222855E-08   1.6376885542278175E-03   8.8181367755297898E-08   1.3196183299211101E-06   1.4276476432201943E-06   1.7539807673521981E-13   1.0932752943205972E-10   4.5153960395377825E-12   1.0745611532526219E-14   1.4608631098065032E-14   5.9216330510865783E-14   2.3687964725811664E-13   3.3947253433288817E-17   4.0961341038976748E-15   1.1902082780987608E-15   9.8491175918531615E-17   1.4059164402871057E-14   3.8024707423159052E-17   5.0485519195079313E-05   3.6264088385321715E-06   2.3265224039090986E-08   1.9182510688130092E-06   1.8248102798184833E-03   5.7380970767986388E-15   2.8426599471892789E-09   1.3402897911847927E-09   8.1747938679612086E-10   3.2772135132192663E-04   5.4514684271102583E-08   1.0355915518439643E-09   8.9569410629184425E-13   1.5842413595267126E-11   3.1451283775502277E-05   1.4844328902993400E-07   1.5315333288800017E-10   3.9807805396073479E-07   1.2064253761460334E-12   4.5889874192789363E-09   1.0534125497410819E-09   7.8613493893806906E-07   4.8729756886052890E-09   3.4468058588297568E-11   5.6931623520322683E-10   8.5144158544873368E-11   3.8022117293858611E-10   5.5503153393212907E-10   1.8823957355014276E-11   3.1764301240269146E-11   3.5021787549597918E-11   6.2415406312048655E-09   4.7197169572019973E-06   2.0419796009674711E-06   1.8317514423523034E-10   1.5935814435103761E-05   4.9559153734366745E-08   1.5610273710738192E-05   2.3284307749566058E-05   6.6839938447116379E-13   2.4297991963799758E-04   1.8955098559442882E-03   4.1674837642438159E-08   1.2326677138865065E-05   4.3237146862821241E-01   4.6428368911153178E-08   9.5690909381127441E-10   1.1198257819730889E-09   8.6740275912862734E-05   3.9097589237699551E-13   1.5987679412185980E-05   1.2796977195522043E-09   5.6583097856744588E-11   4.5823036964626403E-08   6.9753853124903344E-05   5.0135765699143837E-06   7.3184813275164178E-13   8.1705337438235507E-14   1.0880997009689058E-10   2.3372553338054330E-08   2.0120904438034849E-10   1.1078812665604337E-06   2.6546313054191751E-11   3.5403553313006136E-06   2.5719938401561213E-09   1.1596710516803551E-12   4.4171855357238922E-08   1.4745702054830953E-07   9.5884515491700239E-09   9.0454756620789964E-10   3.9143158657864517E-05   9.4552386417250073E-10   1.5972689469400596E-07   4.3329833665939712E-04   4.5445132991710912E-04   2.6063895736892103E-07   2.3830158096813017E-10   4.8164234254717002E-10   1.2579274163053109E-08   6.2193694683936286E-07   3.2574858490777111E-10   3.1689688247786897E-08   9.2549093957042886E-07   7.9919728833745265E-07   6.5754273108379889E-11   5.0263455813580585E-13   4.1104442978552269E-05   1.2166859944884898E-07   4.8804940011953182E-12   1.4565522472724619E-07   4.2964053894090775E-09   6.1982998999212781E-06   6.5845969035597089E-08   9.2055802936097949E-09   1.3438866092669151E-08   6.2927464531827886E-07   2.4158014256970037E-06   2.4119581335286005E-09   1.3997316862273556E-07   4.7220928289436121E-08   9.2779570194613684E-08   3.0432921530814693E-08   7.5802142578478692E-07   2.1710749920785991E-10
  8.9745708612673408E-18   3.1506401012610177E-17   1.4894472134593875E-15   1.5327000131539113E-07   2.0288617097380165E-12   6.5168098881693118E-13   8.3903752790714556E-10   1.9692100272283487E-11   2.1098437426076188E-07   2.8440481734670923E-13   9.9461149848779459E-07   1.0824344458930103E-13   1.3066272810116619E-11   4.6330080032622492E-08   7.4509058283525382E-13   3.2158156751941324E-12   1.7991271833026906E-20   1.3250768102398009E-16   6.7311373577216103E-12   5.3359328105084357E-13   8.4759658610932450E-13   4.1239931111515974E-14   3.3057919785809187E-13   1.0507299612665437E-12   1.9265605301433150E-13   1.0928017142591536E-12   2.9143956754236967E-12   8.6390507037249375E-13   1.5187448189884452E-06   1.6344753573864011E-03   4.8379246424048247E-12   8.8586711117772020E-11   2.3482296886694990E-05   1.1809829337167722E-06   8.4918292047694672E-08   2.3733173382158021E-05   1.5587997848532140E-11   1.8871735740036176E-08   1.0443783880950208E-09   1.5947403841279952E-15   1.0548549142967116E-15   3.5540824200253634E-16   6.4816296901207963E-16   1.3334586743036198E-17   1.8680465583914090E-16   1.4725223740874340E-16   3.0738540688630831E-16   8.5486362131958265E-16   3.6052523152101265E-16   2.4018460214371443E-05   1.2835924674007844E-05   3.2789728076249347E-09   5.2009321479931106E-07   3.2262399804460715E-04   2.0227037528761645E-11   6.9671629349980012E-09   2.4112729800975939E-10   9.5827812843903002E-10   4.2899197339406303E-01   2.9570145188919538E-08   3.3201850740156971E-08   3.6381923221201529E-12   4.0625458759469636E-13   9.3611873264208242E-07   2.2726044492598989E-05   5.2864892861947589E-07   2.4453936941882209E-07   9.7169012823702248E-12   2.8511689794662905E-11   1.8825474890169522E-09   3.8726277423523882E-10   3.7184084128278558E-08   1.2799495377642579E-09   9.4765579450308957E-11   3.6572311025497475E-12   7.6581304785653361E-10   4.9953060457119673E-11   2.8126669125545342E-13   8.9193602804839902E-11   2.2847168233597511E-10   6.1151663911472173E-10   2.8837207295868891E-05   9.5314683519716944E-05   1.0419933774028642E-07   1.4317337954881223E-05   2.1317125650847711E-07   1.9635877203905526E-06   5.7897317907692865E-05   6.0204234303838018E-13   1.7903362944316084E-03   1.1421076352992293E-05   4.2910897240609451E-09   4.8975799632075703E-06   3.1118943992060566E-04   1.0081421537486287E-08   1.4598424855982600E-08   6.4142565153326523E-12   8.1389349324596240E-06   8.8527445405149472E-10   2.0193174287694397E-03   1.5157307542075968E-09   2.4609735894635300E-15   2.2409994265460759E-08   3.3021621235247288E-04   1.0389884262527537E-04   4.0539202535253963E-09   1.0606841777897090E-10   6.8253163833256196E-11   9.6739806274611662E-10   2.6051592293968168E-11   4.5205798374562687E-06   1.0529597984440328E-11   7.8047718564173007E-06   2.9560860701095177E-10   1.0946689739571603E-11   1.6226952549871335E-08   2.2839563198010938E-07   3.4201558406841607E-08   6.5877675274690693E-10   8.2643854650173076E-06   4.3989244861621899E-10   6.4770707442763817E-09   6.6838162231240905E-05   4.4541859303532489E-04   6.2157779079081734E-08   1.3400057661588466E-11   2.7447475404991765E-09   4.7332176920127225E-09   5.2780343800883046E-05   2.9737885203458318E-10   2.4142418655470827E-06   1.4522092061517851E-06   7.7744268509647642E-07   1.6806492141890556E-12   7.7957183780760560E-13   4.8690803450977945E-05   1.4470688784228827E-06   1.1565386985377052E-11   2.0098693266251205E-07   6.7336774321536176E-11   2.6394052319742146E-06   5.4565370977777871E-07   3.1094782076864120E-10   1.3182094479967582E-07   3.9780255906102909E-08   3.9653748758865153E-08   1.6376956079009282E-09   2.5175017925863729E-09   2.7681769994811583E-07   1.7546969740339473E-06   1.9630594213135418E-07   1.1773658957882057E-08   7.9307973868536962E-08
  5.2457903636379391E-17   1.5438619688052037E-16   3.9148961313167537E-14   6.9163013652579170E-07   2.5117120069243999E-12   4.2839489448829746E-12   2.5192248440691070E-08   5.6283360781970138E-10   5.7477253398734235E-07   3.8491873195531007E-13   2.4668537387728987E-05   7.4617195427296691E-14   8.8732678283837753E-10   5.5960206918139178E-07   1.1728175398061426E-11   1.0373579663164783E-10   2.3658263939476175E-14   4.3461054894982915E-13   2.5075126803180920E-10   1.9860481417503449E-12   5.2830892083899619E-12   4.0164129215652842E-13   1.4510036828815449E-10   7.4028239537492608E-12   7.2057273623575847E-11   1.2415061724785243E-12   4.9142316884193494E-12   2.7149357973511776E-12   3.3321284667688695E-05   9.9283713418629072E-01   1.0439610913628489E-10   7.8889589056442920E-10   2.7715947030638151E-03   3.1800939243889912E-05   3.2052739601838210E-06   2.6267231885824878E-03   1.2134027617582220E-10   6.6484083007654860E-08   2.9087871788883931E-10   5.3770538019229802E-16   3.0548161011090447E-14   7.7891604900404927E-14   1.2705563733788189E-13   1.3733877257402797E-15   1.1638382965622890E-15   1.4804348421772667E-15   2.6802517067103730E-16   5.0556101421705635E-15   7.4752044386672616E-16   4.2701253314560080E-05   1.2037160453726353E-04   5.0346739539436385E-09   4.3758597922640379E-05   4.9892011197744401E-01   2.5066990188060763E-10   6.5193232910045966E-08   6.9130103626206859E-11   3.9755127127385991E-08   5.6157744180752311E-01   1.1090905726971469E-07   7.9880510966218698E-06   5.0773657712887821E-11   1.1618813469256982E-11   1.4269727608051699E-04   5.1665981260922365E-05   8.3679902650464311E-07   1.2175160334613804E-06   2.6311445696793870E-10   3.3337386542855601E-08   1.8496000895673039E-08   5.4137612960937128E-05   2.7740762143536153E-07   7.9746592560429035E-09   4.8081413111247209E-09   5.3435657725010823E-10   3.6536540093985569E-08   5.9979453363162866E-11   1.8366568691586336E-11   1.4471769244422081E-09   8.7852621982666792E-09   4.1315863241933432E-08   3.2981188501076346E-04   4.5653273173463726E-05   4.9212533802389078E-06   9.3877485616728493E-05   2.3096509186071292E-06   1.9654606183752027E-05   5.6644702728075045E-04   2.5928402530647771E-10   8.9229841274259436E-04   7.9271687258775301E-05   8.4637528478261353E-08   5.6679019507531370E-05   1.7867450031484266E-03   2.7469629364513533E-08   1.3525628503722636E-07   3.3778486721483066E-08   8.0282020067483240E-05   3.6814105339458071E-09   1.0215851780352400E-03   6.0284149927355330E-09   2.7835776104180509E-10   3.8367413453890497E-07   1.0212377259773554E-03   7.9176059277489847E-04   1.5086029991796549E-07   8.6596011257333602E-09   8.3583804750559507E-10   1.3048726739203043E-06   8.5033522296264501E-11   9.8633486199281426E-06   1.4509718600233191E-10   5.1131855185163628E-03   1.7071643197917236E-08   1.9742112698006250E-10   2.6415120346222739E-08   4.9255855157237986E-05   4.3224043313998738E-07   7.0218771447141849E-09   1.7207672927228358E-05   3.5970594565961000E-08   2.0424530603127173E-07   9.4888230384864109E-04   4.9724316076277658E-01   6.8351031708511786E-06   2.9114548332465178E-10   1.0355252069143104E-08   1.6882056134114465E-08   1.4894889947537518E-03   3.0359076254244175E-09   1.4516744088496460E-06   2.1214324710387222E-01   4.9977546399335888E-02   8.1907432482811257E-10   1.8977400895634287E-11   7.0893889410410585E-04   1.0355242363451721E-05   5.1612354990302813E-10   2.0187934068673796E-06   6.0814809019923275E-08   3.1998854455913712E-05   7.0684440676067312E-06   1.6993640974657089E-07   1.9389992128144210E-06   2.4029445879826912E-05   3.1370713498886478E-06   1.9652276918286237E-08   6.5545619595618768E-07   8.7278936343318721E-06   2.1693831291582005E-01   2.2249847091034839E-06   7.2941735129151395E-06   4.6288361438238567E-07
  4.6118710580917247E-17   1.4435107232051997E-16   2.0772535883156472E-15   1.8061020828681602E-05   3.3622977223885586E-11   9.6829558273946961E-11   3.9880586688808288E-09   1.0485686426176897E-10   1.7723569400994999E-05   2.6992106821477921E-14   1.8744740005270939E-03   1.1242776420393845E-14   2.2117495779398486E-10   2.8215700510104353E-07   5.8083186790784811E-12   1.5640259944340301E-11   1.1773459728872977E-14   8.1278269855681133E-14   1.2446970643999389E-10   8.0314665812065215E-13   3.2241308513281197E-14   1.1649943535726312E-12   3.4199705732980308E-11   6.0959363442184489E-12   6.6959882212719101E-11   1.8624180252497228E-14   4.8790422899247114E-12   2.3301085710448608E-13   3.1346993959940506E-06   2.6293060727564516E-03   1.6140575276873918E-11   2.0210640882992979E-09   3.2625473116186297E-05   2.5973672794381004E-03   3.1119576583385283E-05   9.9288669301969945E-01   3.8747924427653782E-09   3.5905367725414146E-07   3.8593481491175061E-10   1.3038276968212583E-14   1.8382296994468513E-14   1.9995874550595848E-14   5.6015940151694881E-14   3.2664950681992331E-15   7.0485281950233131E-16   1.0289332180868539E-15   2.7769909285097326E-16   1.3555452682672690E-14   1.3036335330166035E-15   9.4768225186737582E-05   6.8541406990626911E-04   2.6652479288714086E-07   1.5607169560869696E-06   4.9307496222359626E-01   3.9324224216722763E-11   2.1713903653845372E-08   5.5957469256259289E-10   1.0929094346360271E-08   1.8783103746687867E-03   1.6468582803714838E-07   9.5330109652873313E-05   1.9802157734336694E-10   1.9286872560447511E-12   4.3732456027974796E-05   3.0834881667529467E-05   1.3478593326246986E-07   1.0480506244070364E-06   1.0431178950923777E-11   5.9669697209512012E-09   9.9763736462836283E-09   5.6969739837067626E-06   1.6142386349886623E-07   1.2592236545372083E-08   4.6462021203690625E-11   6.2940324930502500E-10   1.5121686020046932E-09   1.0428043586178460E-11   4.8752252851744267E-12   1.2263684221709890E-09   7.5822072259687922E-09   1.3379999861337569E-07   3.0294878198937743E-04   9.7374250644669013E-04   3.1661123941759356E-07   1.0816215293047702E-03   1.1329271693043311E-06   9.4381620245000891E-06   1.5837754913475819E-04   1.9867420019853657E-10   9.2813490302861510E-05   8.5647915463769490E-05   5.1649696437751935E-07   1.3012841008677056E-04   8.9533086600036556E-04   1.9409498005182809E-07   4.2715314645939138E-07   1.1053198028132365E-08   7.8867439738789175E-04   4.7748756744944089E-11   4.9940852675023639E-01   9.0452148636685913E-09   1.9230631639548978E-10   5.4258618762666739E-08   5.0317498028499696E-01   2.2494837346685079E-03   3.4233168834673579E-06   1.2065629461903298E-08   6.0420485011541634E-10   3.2656906338075283E-08   1.0447877727159529E-10   2.6811159854818342E-04   1.9385734994695149E-11   2.8953304647888727E-04   3.4648050019945955E-08   4.1480845017349188E-11   1.4146103256524357E-07   8.6751769436850145E-06   1.6734512846470378E-07   3.2311850137298217E-09   3.1576772888394504E-05   2.4087460538083701E-09   4.5685850835406263E-08   8.4087596541915376E-05   1.2396124375082785E-03   2.3102888654295440E-07   3.7192733897531830E-10   5.4231239828825715E-09   1.7030652679297003E-09   2.0688480555424186E-04   2.1672798666981060E-09   1.1147385266394858E-06   5.0534761186425481E-01   1.0790507262682852E-04   3.1320497954269006E-10   8.6233245038032021E-11   1.0366907181878385E-02   1.2413295013257377E-05   5.6476821712459067E-10   4.4255982676705547E-06   5.3702200087241334E-08   2.5869241863341257E-06   9.6631988842736999E-06   3.6390355839843525E-06   5.4694708482853726E-07   9.2098024763046828E-08   6.2083138635129027E-07   8.0571640025887394E-09   3.3750119433515515E-08   4.0727854168497018E-06   6.7578006879278745E-05   2.6922204118675365E-06   1.9863982262201645E-07   6.1264207572495310E-08
  1.2822489285739831E-16   5.8378759310431612E-17   9.4764498603194725E-16   1.6005472960382698E-06   2.7765298949102365E-12   4.8150662472676183E-12   3.5528386009370731E-09   7.1308180369252199E-10   7.4561778806765702E-07   2.1289228872443157E-14   2.6787777347067371E-05   2.9141706262683981E-15   1.8261322712209750E-10   6.4933442304563698E-07   8.1034476756137226E-11   3.3721402872532311E-11   2.0989393394892330E-14   1.2269391507876536E-12   2.4929016077566573E-10   3.8909682248238918E-12   1.2397717353610083E-12   1.0825561995429570E-11   5.6869038840271192E-11   2.5044659941956442E-11   4.9395421169188625E-10   1.3366857173442823E-13   4.5468501917931664E-11   4.0284661871764838E-13   3.2645615799095144E-05   3.1875751846428616E-05   1.2683452817878202E-11   1.1591079139039016E-09   3.3266072280149650E-06   9.9301192931018423E-01   2.6855335384382219E-03   2.5865117285141233E-03   1.7883622961040787E-10   2.6856818015798834E-08   2.4718943793441523E-10   2.9151240264490406E-14   4.0665684588891430E-14   2.9968157643877490E-13   7.4862847123388276E-13   2.5123358364324977E-15   2.5103793423483720E-15   2.4244959331471620E-15   3.0544473354855260E-15   7.0201715542318707E-15   6.0150596371722583E-15   1.8794294456816016E-05   3.0628434074323488E-04   1.4257552474493332E-08   3.1227433044697097E-05   7.7929152422958139E-04   3.0200146519186351E-10   7.4900555690442238E-09   5.7615656489187033E-10   6.9155410667603263E-08   8.0020780831002204E-04   1.1122327175523000E-07   3.9863669435337677E-05   3.2572227164269045E-10   1.6280049523531906E-11   2.1138519977641080E-05   4.9673016725691419E-05   4.2943875047754759E-06   1.0712172876628110E-07   1.6612008001775539E-10   7.8039252254606268E-09   3.3980520379910619E-09   3.4776071333961328E-05   4.9169977680517758E-07   3.3153590985402472E-09   6.3688410676500065E-09   1.6529622523209202E-10   1.4307209948735577E-08   7.5960253245781157E-11   1.9433535953066331E-11   7.1125102790982857E-09   3.5760605135538263E-08   2.0966414313594305E-07   2.4263223446556215E-05   5.8107717135981977E-05   5.8154677957091167E-07   4.9433109915330375E-01   9.1311962374919505E-07   2.0447362722162357E-05   5.7922018593713319E-05   4.6647972157779948E-10   8.3689491807478156E-05   7.0099721144722862E-04   4.3108625999677637E-07   2.4514566333474555E-05   7.9436710801483010E-05   2.9747789262617241E-07   3.1813798646814110E-07   4.6310562476145922E-08   1.9378578515630589E-03   2.7951934818361305E-10   4.9170270441906877E-01   2.8520763536474686E-09   4.3114778374920351E-10   2.9735478174982658E-07   1.0068199221978749E-03   5.8725234510104529E-01   6.2812030667709467E-07   2.7588052712467214E-09   6.6278018316889580E-11   1.7450973849990259E-06   2.6767487177535097E-10   6.1528540459377008E-04   9.6674540176824976E-11   2.4962484122338833E-03   1.8058026194619250E-08   5.5292574478873452E-11   2.7005106199746446E-07   1.6221954840255049E-04   2.9555520930430857E-07   7.4942712216949122E-10   1.4913250080544920E-04   1.9302934660857964E-08   1.2491779186417577E-06   8.6107803360599606E-04   1.1024614819034755E-04   1.8650609429649877E-06   9.8794415379089170E-10   2.5763317188607152E-09   2.0714881384886671E-08   3.6907372607216694E-03   2.2375829822232500E-10   6.6922413735435007E-07   1.9167490623183414E-01   2.2102538592400067E-01   1.1038199666340403E-09   4.6051348886964408E-11   8.1159424323462418E-04   2.5116095298652563E-05   1.0740060024558213E-09   2.5404686992593393E-05   5.9838787629505939E-09   2.1467537899903272E-05   1.5475225350162528E-05   3.2861617535928637E-07   4.2813014646068366E-06   1.0415511399069535E-06   6.4643554913781010E-06   1.2350662109804409E-07   4.4201445197562872E-07   6.3423366855736834E-05   4.7853647227790112E-02   3.7140386887779143E-06   5.1895663561123104E-06   7.9945849001054812E-07
  2.0394389309423508E-17   6.9673303930079383E-18   8.3558365616469553E-16   1.1573054079743881E-06   7.5903204890914559E-13   8.4961473372452338E-13   4.1072030318469493E-10   1.7798013576040151E-11   3.0954101336377643E-07   2.7110243931013108E-15   2.4080712320207168E-06   8.7959865709246539E-17   1.7166994505916533E-15   4.7465338988488697E-08   1.5530618517656787E-12   2.7368755903573147E-12   4.2313985298410978E-18   3.5716188137150794E-15   3.5043353941816432E-11   3.8900967787064347E-14   8.4496900574903446E-16   1.3577437641349128E-12   2.1457969584838612E-13   3.8126222150917574E-13   6.5039720877832548E-11   1.7469575643844200E-15   5.6078887161810494E-12   1.4014755682895694E-15   1.4431193329885313E-06   1.3850501402773034E-06   5.3475114292193006E-12   9.1915277383682672E-11   9.3425960151140012E-08   1.5870723035539360E-03   2.2453154868307923E-05   2.3534106951480585E-05   3.3972257730366532E-11   4.1334166404538321E-09   8.4858315230737416E-12   2.1475772517695864E-15   5.2217185932234058E-15   1.7831815700139091E-18   1.0546583717547068E-13   1.8424601677832533E-16   2.2840436740793779E-16   3.4694299750018605E-16   3.9126058968648696E-17   3.4037807673985172E-17   1.1753627584044328E-16   8.0113905037242621E-08   1.8229628744642387E-04   2.9020815154252708E-10   1.3545378534326180E-07   2.0447677036926517E-03   7.3667630349868042E-14   1.0347718818999640E-09   2.5523857607963402E-10   8.7391262311846664E-11   7.6008397994831503E-05   6.6659306562704825E-09   3.9561386347646398E-06   7.7197282006670857E-12   5.7673709793433510E-12   2.2904756303532499E-05   7.7547118879759485E-08   9.1396606678338601E-08   7.7333364210659213E-09   6.0281251786083375E-14   3.4068581973214825E-10   1.7697864175863958E-10   1.8087734196401159E-07   1.8147505940161718E-08   1.2273769991650873E-09   7.1292021448556560E-10   8.3721736319330397E-12   2.3758556517319057E-10   8.3350511095809567E-12   3.7403442355554348E-13   3.4831733550150700E-11   1.5785258372619797E-10   2.3494011901087284E-11   5.3684191142301501E-07   1.3887506751336656E-05   4.7780700142908513E-08   5.4776794733565697E-04   7.6041168796889348E-09   2.8770573595398810E-06   8.9673952947945737E-08   2.5675067687315817E-12   1.6795005152360520E-05   1.9678708552777666E-03   1.6187043464100528E-07   3.9860467120408986E-06   8.8370722635256825E-06   6.0642999730262236E-09   2.4212890827367337E-09   3.6515031842686631E-11   3.5082806162786267E-04   7.0726069802606162E-12   5.6080548964564613E-04   1.7022158361849007E-11   1.0993346551016939E-10   6.1965419293969007E-10   4.0305154984232328E-04   4.0556468766221149E-01   7.4717001000164440E-08   8.0368901992596309E-11   1.0541083628138027E-11   2.5755663805124253E-08   9.0919653288033496E-12   1.7250549671667112E-04   9.9797979256350061E-12   5.8538621865633086E-05   6.8052608532645245E-09   3.2858459647122831E-12   2.3252798162855195E-08   1.6568729664276907E-08   1.0419243025405227E-08   8.2184272781651627E-11   5.1829249379558183E-06   4.9065969775977233E-10   6.7429289154268585E-10   7.3186208174110749E-05   1.6228414963608100E-05   2.7506846309048425E-08   3.0295917656593283E-10   7.2582515801110511E-11   4.0989580942607214E-09   7.1065480698593143E-06   3.6441184271799488E-11   7.6657659147170007E-08   1.0113618459096994E-05   8.0450936694600438E-08   1.1443971607100664E-12   1.8806347496806564E-13   9.5496266159258579E-04   4.5415150124127026E-07   5.3642869072394935E-11   1.0037838655935904E-06   4.0705375933064918E-10   3.8219007086986297E-07   1.5724727532235149E-07   8.1633229245125509E-08   2.5875582767105365E-08   3.8680353868660878E-08   9.2386192849292976E-08   9.8098965266867678E-11   1.0559405309393260E-08   2.1457572828471559E-06   1.7278418274613192E-08   7.3685028585459195E-10   1.3211234024218673E-07   4.8091859208966580E-10
  8.8846479466634619E-18   2.3756168737855184E-17   1.4585327520594221E-15   1.3638167870950746E-06   3.8158193572739909E-13   1.1975182914511592E-09   1.7336092709943349E-11   2.1612302677579776E-13   1.2449422511606623E-03   5.0703434368453163E-16   3.9298874106918522E-05   2.9243269008432613E-16   4.0365279421442092E-13   2.3790603750271552E-10   5.5409742691196941E-15   4.9407896084050177E-14   3.9241635460568151E-16   9.8680493560951129E-16   3.6662379363667376E-15   1.3851251016046362E-16   1.5608958890706703E-15   7.4742101027751776E-16   2.0587494392636066E-14   3.4971411405307307E-15   1.5851282212126521E-14   1.4021797089643152E-14   3.2922706626075386E-14   8.3540153537752801E-15   5.8682706551661303E-09   9.5644507066915522E-09   2.0261711722849600E-16   2.4631139843623342E-13   7.0986935176414375E-07   4.6830437997512411E-07   1.8106538469410260E-08   1.3187472952045920E-06   3.0537315290438057E-08   1.7975821317899287E-05   1.8991449861069233E-07   9.4577882150096542E-16   2.3081975221729347E-15   4.2513364866600047E-16   7.7719115676779666E-16   7.8868080219238670E-17   3.2722044237516354E-17   1.4536480858751463E-16   7.6808376363191282E-18   1.8127410958837180E-15   1.9188396873014131E-16   4.2566435839330508E-07   1.0225301420115987E-04   1.0442872435592593E-10   4.6876434293506387E-08   4.7452679255988275E-07   3.0937444684700281E-12   4.3968393112282407E-10   6.2049124370982441E-13   3.9845358794939801E-12   1.0718385538731577E-03   3.2437643299636327E-10   2.0309850389933347E-04   2.1304748236921737E-14   7.2136875371354152E-12   2.8880205014613489E-08   1.8038248320012338E-03   3.9785487922210928E-08   7.8756817623259548E-09   1.4618360875529122E-12   1.1687019232976252E-11   9.7705943463687306E-11   1.2709747041307838E-08   1.5795387818178375E-06   6.7131404877200261E-12   1.2557110133490089E-11   3.7736755090557649E-12   1.4388653220513764E-11   2.0355512184100726E-12   1.3406653956687632E-11   1.2989166335251887E-13   1.7224955073796521E-11   5.3656946193164200E-10   3.6581555303448698E-01   6.3137187068608431E-06   2.0598222793667203E-08   4.1771891377699804E-06   1.2528863926428173E-08   1.6512534085283354E-07   2.1005529968440976E-03   4.3227153114708792E-12   4.2225749222535584E-05   3.2783707479352008E-10   1.1901490481257924E-10   4.9494719498686751E-07   9.2701775567763399E-07   7.5852222690954963E-12   2.7646348292894196E-08   3.3386609193429764E-11   2.4093334672992431E-06   1.0884913842923512E-11   1.2649791976135867E-04   4.0510826035323878E-11   1.4582070936587014E-12   1.3523141566123074E-09   8.8080238168861420E-05   7.3884471023355070E-07   5.3756621484280087E-06   3.2349602792808813E-12   5.9299610394312087E-12   1.4917603069522830E-09   3.6703628445515590E-12   7.2774326047830639E-05   2.4674189021245679E-12   7.8138215694020682E-06   8.5074309139229166E-12   4.9628381595808273E-13   6.5541127286147751E-11   2.1401464288146985E-04   2.7667963166223272E-09   5.8448669273143429E-11   2.3216903902771428E-07   5.8810565165329033E-12   3.9736404446722034E-09   7.4408224705982352E-06   3.5926921216647644E-05   1.1527962836039317E-08   5.8133243202736073E-12   2.0119654122089408E-12   2.8404788327392894E-10   1.5767674241054586E-07   6.6319312009512091E-12   4.3128460791407809E-05   4.6606584130029937E-05   2.2855465588518579E-05   3.3509112079606081E-13   1.8220183909466977E-13   1.1149203484192634E-03   4.7374283321844153E-05   6.4587930771227037E-12   3.1441409713371087E-08   4.3244504583601293E-10   1.3466835987974700E-07   1.0581977459033978E-05   5.6858631458024253E-06   9.2281009024466514E-06   2.1697787534863980E-12   3.7417585033089347E-09   5.1410753478799043E-11   9.9296114970685167E-11   1.6181708034116646E-08   7.2068985722409714E-06   3.2918021607114249E-05   3.5702427600277111E-09   8.1822045976387260E-08
  1.6636525996605191E-17   6.0564623948344947E-17   1.7018754460923582E-15   1.9775964467657102E-03   1.5716656351217030E-09   2.2654045153535399E-09   1.4871174870069371E-10   2.8738091821362521E-12   2.0680624799901039E-03   1.9221004303589760E-14   9.9371844193915426E-01   1.0922009861048120E-14   3.3473743392165244E-12   1.1562302566020461E-08   3.9477102774848154E-13   1.2815840315416674E-12   1.1998120712762553E-15   2.0094215645529730E-14   2.2419862993809140E-12   2.5465264701185789E-13   4.3175664958815727E-14   4.6308394724246090E-14   5.4113975633819085E-14   2.1398439450167564E-13   4.6703965271393924E-12   3.5128860733567380E-14   7.5949595694853912E-13   6.0450243589398357E-14   5.6267365386143445E-08   2.4193339936694449E-05   2.2034492566836834E-12   3.7759339490468240E-11   1.0221593168400383E-06   2.4776311910496822E-05   1.2531876613691788E-06   1.7651801367225739E-03   1.1709991930422805E-07   2.8728748664264128E-05   2.9264620214926733E-07   7.6509716072206881E-16   8.2025291470192446E-15   5.2763080871117210E-15   4.5505723996246762E-15   1.4778178942955192E-15   6.7069578849112543E-16   8.3059794447549615E-16   2.7432080840264033E-16   2.4810477503582150E-15   1.0028414732400082E-15   8.6554007554320974E-06   3.3139476699738444E-03   1.4640798566677592E-08   1.2086061089598195E-07   1.3501556871815092E-03   1.0606485465935117E-11   3.6624411010181307E-09   1.1419269356391965E-10   2.4593351716523236E-09   2.7516661355554527E-04   2.3525135855394966E-08   2.4574734481735672E-03   6.8752643531033656E-12   4.2778514189057331E-12   1.1009281687200289E-05   8.9068333627420756E-04   1.1319105549169178E-04   1.6805022842194915E-07   6.9394445203401482E-12   1.0650788983593150E-09   1.2998673090514387E-09   9.6793915070362541E-07   2.6662616899072248E-06   2.0409595957616298E-09   1.5199610497240896E-10   5.2125774426020222E-11   1.9169312894662173E-10   1.1583273073260291E-11   1.9257827365448413E-11   5.6246368751724994E-11   2.9712635923834456E-10   2.1114184057452695E-08   3.9908433708892663E-03   3.6622836591522008E-03   9.5731082627919359E-08   1.1026103050535059E-03   1.1711341468813948E-07   4.2599477762443243E-06   4.0909402034625336E-01   1.5461730674737240E-11   1.2686637117653123E-05   9.4877464890309635E-06   7.2706278794227066E-08   2.5722757901346946E-05   6.7205734395933028E-05   8.7010161791368289E-09   3.6666813170528666E-06   1.2783191891392866E-09   6.0537238254812919E-05   8.3601741963687186E-12   1.4933959814996656E-03   9.6773286320329316E-10   5.1597465568108916E-11   1.1156785923448274E-08   4.8875526986144102E-01   3.1916572298110857E-04   2.3373229610725054E-05   2.7965502617009682E-10   3.7107212913030000E-11   8.6091230034424071E-09   6.8770891547259596E-12   4.2293298034875415E-01   8.5047351176248774E-12   2.0348219184977739E-01   5.5093549040911126E-09   1.6308264615616753E-11   2.2082113093150888E-08   2.3781809138981665E-03   1.9591659227389163E-08   3.6612782135662182E-10   7.7127257507471088E-06   3.3415209375765067E-10   3.3775076579627724E-08   8.6455039188455207E-06   1.1610075464907417E-03   6.4669602423931528E-08   1.2050455353321661E-10   1.1140038257064110E-10   7.4447961387098898E-10   1.2738909340169077E-01   1.6595174964052077E-10   3.3260990590618278E-05   3.3376665962036929E-02   3.4628498989652633E-04   3.6941195708584189E-11   1.0919538318233103E-12   2.6041252451736691E-02   2.4228522584311690E-04   8.2884714619797162E-11   9.4292162693284151E-07   9.3595344250622458E-10   1.7873830286747803E-07   1.1696824065133950E-04   3.7864403494821202E-06   3.4640769620506438E-05   4.6200654774292536E-07   1.3179165420465302E-07   2.2755626715125809E-09   1.3638672990127186E-08   7.6918188226889919E-07   6.0880423673228211E-04   4.6078988656751357E-05   1.5174259744686338E-09   5.1905045154882536E-06
  5.8935565596798247E-18   1.7469309814410224E-17   6.3408150192212839E-16   9.9786280135235150E-01   1.2117040373718782E-10   1.6145224702341444E-10   9.4973970165407553E-12   1.8047810060709565E-12   5.3458571061870248E-06   1.5482971703476936E-15   2.0334291096394843E-03   4.7918758602327984E-15   3.2463583540926043E-12   2.1742837220251758E-10   4.2138721597178801E-14   5.4420019861031240E-13   1.4590898780462913E-15   2.8374935578543997E-14   7.1854376573093819E-12   2.3278242632290705E-13   1.0782533553006774E-14   1.8787659785218836E-15   2.3983121025230492E-12   7.0476848142323564E-13   2.9538176497012257E-12   1.3913029124540336E-14   6.6063134485561065E-13   5.3746129434391654E-14   5.2441866304866683E-09   3.7541356180819918E-07   5.6980959720725563E-13   1.0039879209922299E-11   4.1128685924112316E-08   9.8240918631740588E-07   2.5002974637587161E-07   4.2650279071690055E-06   8.8589584915483004E-09   6.3774519114888751E-07   1.3555569261973149E-07   7.5887271588241749E-16   4.0732869966682477E-15   3.4853754045130593E-15   1.4495745071525805E-15   2.3261775161143297E-16   1.6570617301128637E-16   7.2373225028378947E-16   5.3102874474787604E-17   8.9266148715617332E-16   3.9517096115309021E-16   1.5938103295470056E-06   9.7244541399341899E-01   1.3268118233236163E-08   5.1495257820388028E-09   2.3510240251787301E-04   7.2244263272451831E-13   3.1992091897718081E-10   1.3888327803034429E-11   2.3563909170931911E-10   2.2167929592429063E-06   2.5025936571077521E-09   2.2707769187131813E-05   3.5215960402967263E-12   6.4273501117590790E-13   8.5693427957329344E-07   6.8972360691527320E-06   7.5776232433269418E-06   1.4896583134244907E-08   2.5646700656430463E-12   1.0998921626002455E-10   1.4335316727692249E-10   1.3080039727848455E-07   7.4845180638704304E-08   2.2829298347600169E-10   1.3772832861337333E-12   9.6155297471193057E-12   2.3628851347930670E-11   2.6351554546318119E-13   2.9039421730114880E-12   9.5747540159452215E-12   9.8522625669411662E-11   1.6853960206636028E-09   3.9308883021347077E-04   2.4285722125697387E-04   3.3774177482970765E-09   3.8949853076423679E-06   1.5119239818313886E-08   1.9470850124780978E-07   5.8771760693494113E-01   2.6338035759607065E-12   1.9523041200189375E-07   1.5929250530027940E-07   9.0333860115682643E-09   2.0709561039290252E-06   4.5313316329429608E-06   2.2677679370229251E-09   1.1877670420445888E-06   8.5644191419152472E-11   2.4600022395598603E-06   1.6831869393575022E-12   5.1308319493891810E-05   1.4860137191469232E-10   4.3768083535780591E-12   9.6076829820735161E-10   2.7208197572998232E-06   9.7273445956998569E-06   1.4461040400083421E-06   3.5506411448898280E-10   2.6914419896583013E-11   3.6140967777696308E-10   8.8741579402109316E-13   8.9471241817973873E-05   7.1751799431625037E-13   7.5034867907050018E-01   4.9696431569381873E-10   8.4352671010311822E-13   2.2945293568298427E-09   4.3143039087932967E-05   2.1132955900065547E-09   4.6846820055192681E-11   6.7230415220636097E-07   2.8806812014245443E-11   3.3155867404406116E-10   3.7648608648710297E-08   1.3560008620259689E-05   8.2638629862746069E-10   8.6469154920338406E-12   1.3401875176429850E-10   2.3924184951489142E-11   1.2317705736918065E-02   1.0297539605349202E-10   7.6442133602165190E-07   6.4694594258173731E-05   3.6625344839155566E-06   1.8638095096731220E-12   4.2811118038679821E-12   9.4809368962060137E-01   3.8465362840091525E-06   7.7621728488771135E-12   1.6500836250855885E-08   4.0035838406422928E-10   3.8358293839042256E-09   1.7292637405857896E-05   9.9036309889903553E-07   1.4451717795025793E-06   2.7540293039668055E-09   5.1988022249965301E-09   3.3488565802259397E-11   6.5154987470371440E-10   7.6914724516407575E-09   1.1661506957320116E-05   5.1268352181787039E-06   3.2218185374047780E-09   2.3886965451870517E-07
  4.4014300407619532E-18   5.0737153155212776E-17   1.5271731104600678E-15   9.4456804511167342E-06   3.2214934165124776E-09   1.3132504776091076E-08   4.5804950094772660E-12   1.2512692950850038E-13   9.9548117743661546E-01   1.4614302433333196E-14   2.2079102504689724E-03   4.3988797821847403E-15   6.6147565167084849E-12   3.1531670481984896E-10   1.7538794846518493E-14   2.9853165363999267E-13   8.6049850887671152E-16   9.8805132450897514E-15   4.2769540459040760E-12   3.5068422398238899E-14   1.1537200792152609E-14   1.0570602384744757E-14   8.6254723683108676E-13   7.6931929597902198E-14   7.4426989037134965E-13   9.7491820830823399E-15   2.3606226745609032E-14   4.4944525030472827E-14   7.2840424980770114E-09   2.1776295798375938E-07   5.4777410440437037E-13   9.0851631974899712E-12   2.1417049961955754E-07   4.0637168335404089E-07   6.6010842625621847E-08   7.0248347078315075E-06   2.7430332035593747E-07   1.1267079636004130E-03   3.5287159835207438E-06   5.9038949351036152E-16   9.3122872518120484E-15   7.2695953718206388E-16   9.8503367554408415E-16   7.3865584038699545E-16   1.8931390799702697E-16   3.1280611850165299E-16   1.0651338578037020E-16   3.3014324455700865E-15   6.0573681089495140E-16   9.7320578576138603E-07   4.5045208264230441E-04   6.4078940669342536E-09   4.2670018595889191E-08   2.8335989001081550E-05   3.1041321452386265E-12   3.1179543761143844E-10   5.3479960006745112E-12   1.4838239312011618E-10   2.2199152128672670E-04   1.6524129991278261E-09   9.7311900442728378E-04   1.8613911948655032E-12   3.6811326072598451E-12   1.7269621266171085E-07   5.7188009433644933E-04   8.0282217305441190E-06   7.0559556374708189E-09   1.7480140448556538E-12   1.9897558166344554E-11   1.1373043105145083E-10   2.3408066775007510E-08   3.6688137875802028E-06   1.0580454098296024E-10   9.2038829845685889E-12   6.5264350429808735E-12   6.9118886058618987E-11   5.7926348620668917E-13   2.6290543474744743E-12   4.5911496192251057E-12   4.3721450686210886E-11   8.4204467458912208E-10   6.2581520331578755E-01   6.2070897247128354E-01   6.3859044108037640E-09   2.1807816256436096E-05   1.0259044482034868E-08   1.0042490563763457E-07   6.3237860259620474E-05   1.5096412935407073E-12   7.4127405696723674E-06   1.2546415034501167E-07   3.7496126550911861E-09   8.4184443443466403E-07   1.0789390803665800E-06   1.1081751960302729E-09   6.8669684106489230E-06   1.8244851583241923E-10   6.1315921735673632E-06   9.9309138153020391E-12   3.4596956598947291E-04   8.5024406963148728E-11   1.9109513964905494E-12   4.8675458614922710E-10   3.3328300271619595E-04   5.3650129108308952E-06   7.5967913289706475E-05   4.5614383685016698E-10   2.6734454648497412E-11   6.6164242605092227E-10   5.7043007838071526E-12   5.7444069115789154E-01   3.9101595502921306E-12   5.2660571942138674E-03   2.3472980315325537E-10   4.6670162813232300E-13   1.4409549670923796E-09   1.1328168294423535E-04   1.7171122654130482E-09   5.6004654086769410E-11   6.6226868162984003E-07   1.0213715124905271E-11   3.9022352793142465E-10   1.6251263357530992E-06   6.1716256145938542E-06   7.2377640013847095E-09   8.1111490197373138E-12   2.9215463567698936E-10   1.5625397938149294E-10   8.4016398761785660E-01   9.4897555698442106E-11   1.6961016978636259E-04   3.9403579570353503E-05   5.0029688700727383E-06   3.0411762808235676E-12   1.8555295537173937E-12   9.3382872557258734E-03   4.0623197884533596E-04   5.7050694489578826E-12   1.1201931042793256E-07   4.0891538129706264E-10   8.6126302012673608E-08   2.0332782871705716E-04   1.1275822535874354E-04   1.4147585739400807E-05   7.3267229610803128E-10   4.6747473714407243E-09   1.0986988966133449E-10   3.6115136829237116E-11   6.2472914244980562E-08   4.2738074568229988E-06   1.8882533311274187E-05   3.7123488599411872E-09   6.0680944976227854E-06
  4.3208267876763476E-17   8.0415844485546651E-18   1.8154915592626501E-15   1.7636773495149370E-06   1.3303708139452247E-06   5.6587459266199088E-07   7.8950619873379607E-13   1.5786170794948896E-13   1.1475064659804825E-03   1.0297684616541204E-14   3.9404688269922342E-05   4.0234238091406089E-15   8.4221510364262518E-14   2.7149571499659754E-11   1.2944573621437898E-14   5.9194991646238819E-14   2.6790887983636979E-16   5.2660247206660844E-15   2.5645923412948403E-13   3.9409650818268106E-14   1.1498827306815603E-14   7.0415820289684058E-15   6.4781322367475913E-14   5.4212888998694013E-15   4.3437725062650180E-14   1.1868664836662080E-14   1.8267110227450741E-15   1.3134228054215178E-14   2.8829631085518128E-10   4.2873606873730125E-09   5.9320441329863509E-14   3.8826787994742193E-14   8.8410303385778154E-09   4.5935371342646013E-08   3.9251661935634426E-09   7.6401732498502675E-07   1.7755347284605643E-05   9.9414350845640553E-01   1.4835508745552446E-03   2.8760015703191675E-15   7.3534107514019995E-16   1.0186284464865587E-15   7.2948651247747722E-16   1.5987079700243188E-16   6.2265746962215900E-16   4.5774080974230061E-16   1.5255865344033658E-16   8.1890408678017942E-16   1.3612198117661583E-15   1.5390115729157763E-07   2.5607425950062418E-04   3.2337839681471087E-10   1.8752066750810116E-08   9.6626391103778557E-06   7.3146760252157259E-13   1.6348763147765632E-11   2.0683196768295733E-12   1.9270047492515625E-11   5.3197385052625614E-05   1.6029824681840383E-10   5.7371631016413693E-01   8.0314043524079233E-13   5.2359962595055341E-13   1.7478206094481465E-08   5.6343634017459898E-01   1.2945910006532328E-03   1.0615489985879074E-09   3.4352186525909187E-12   8.4466072036705850E-12   1.0844729132176067E-11   1.9771978208753539E-09   1.3257641565509086E-05   1.3640452991259036E-11   5.4255207162618394E-12   6.7378935231651206E-13   4.1100899905555946E-12   1.1789626061380436E-12   2.0424239332537818E-12   2.5045769255191157E-12   1.9038638312949999E-11   6.7503888375492650E-11   1.2535270909124895E-03   3.7218407372394458E-01   2.6056093260748369E-10   3.8168130430844881E-05   1.1841474806219228E-09   2.9293016418638376E-08   4.3473035951621964E-05   2.9802195542134910E-13   4.4572213121692114E-06   1.0627251878767469E-06   9.6249222110948600E-10   1.6809335474541214E-07   2.3774269827842971E-08   6.7289051854229629E-10   1.6881505645002323E-04   1.2844710341107316E-10   5.1455003468077563E-06   3.4510301730931174E-12   9.1359663721082751E-05   1.1958256412054148E-11   7.5892952432462471E-13   1.1875328373450052E-10   2.4671656122681974E-03   4.7870876517418057E-07   9.2342945835054689E-04   3.4707893718356486E-11   6.6014554589849039E-13   1.1582617551931316E-10   1.3964491711945686E-12   5.3343953559953502E-04   1.5749587251873387E-12   7.6552337090707366E-05   2.1737113711930373E-11   2.1712689217438598E-13   1.1064857998589222E-10   5.1483924746268528E-01   1.1990035280948302E-10   5.1476401709248157E-12   2.5963613426623560E-07   9.3158178310228912E-12   8.5866468482084891E-10   3.6678198363328027E-07   3.3824131408248914E-07   1.3069033176017544E-09   7.2213358685078762E-12   2.7916540632613566E-11   8.6767413723458161E-11   6.4214483094857016E-03   2.2191992346810824E-12   2.3273355593867178E-03   3.6707367662481500E-05   2.1088805527227440E-06   1.0318818901715889E-11   1.7798741089867287E-13   6.2198611332421919E-04   3.7258273702662310E-03   1.3073122940208154E-11   5.0503707577082941E-08   1.8820834197513182E-10   8.3612366997159769E-08   1.0217414285541610E-03   4.6755345178244511E-04   4.9684319701948153E-04   1.0159332866446357E-09   1.1427174610496209E-09   1.3190451034389642E-10   3.1145141143884885E-11   7.0109378802382801E-08   1.4958543802806903E-06   1.0673626651457706E-03   1.1273495611295668E-09   7.5485066264067231E-04
  5.5971267250497013E-18   2.6272889965288915E-17   2.1395250210062346E-16   6.6812459661048065E-07   1.7081741054790740E-08   3.1102574557682939E-08   3.9871577155391296E-14   2.5349704251021703E-15   9.2831113097542798E-06   1.3429060782628864E-15   2.7285306455277624E-06   1.3427978283146263E-15   7.1517342112764795E-14   4.6280693370239771E-12   5.9315384281377562E-15   2.7129933172819983E-14   7.6830264835202519E-16   7.5132594486941767E-17   1.2586232263563464E-13   8.5829546346291536E-15   1.3643669321562642E-15   5.1071281160145179E-15   2.0550166612579141E-14   3.1696470193252066E-17   3.9700817995833817E-15   3.5796460038365467E-16   1.5943154835658617E-16   2.7939579910576531E-15   4.6910201838276235E-11   3.9054116975494441E-09   2.5903797168923820E-17   2.9850112778377044E-14   7.0430175467507084E-10   5.4114815392747208E-09   7.1529352296661418E-10   2.9253578036005702E-07   6.2713875975941182E-07   1.5809610874302222E-03   1.3302599474304333E-05   4.7066806690748960E-16   1.9668258546243314E-15   3.7037618042028420E-16   5.9208750276266467E-15   7.2655000185525357E-16   1.0018039463725025E-16   6.9831213178113089E-17   2.2720439603201335E-16   6.3605987690515090E-16   1.9281504232925527E-16   1.2746124955823027E-07   1.4846348639605897E-04   9.4322548758227691E-11   4.4848974294634424E-10   1.4004978237283145E-06   4.8023197067097227E-13   6.1569280883114280E-11   2.6907821268780639E-12   1.0719649333931067E-11   1.8220727632981193E-05   1.9259762672531035E-10   1.3500484207807297E-04   8.0817809802040846E-15   1.8203834399682933E-14   1.6203210333983156E-10   4.2836193398142691E-01   2.7208717711562789E-04   1.0946155488439958E-09   2.5070486246070177E-15   1.6311465194944494E-12   2.2784425177120678E-11   3.2104007352639153E-09   2.6722964155875931E-06   2.7566373285539757E-11   6.3005603007930121E-13   1.2323534877407486E-12   6.3299521975087983E-12   1.1750634831419784E-14   1.5752306411424122E-12   3.2954862441025568E-12   9.9652774407622572E-13   3.8356083073986037E-11   4.5323466997837199E-04   2.6530697220156736E-05   1.8722551442671735E-09   4.7961967278871804E-07   2.1815070007822657E-09   1.5769203761384526E-10   5.1646169574196858E-07   1.2180371280784745E-13   4.0941280850394509E-07   5.3671052706011241E-10   1.1781363000701045E-10   1.4163533674446305E-08   5.7501822215552419E-08   1.0026996050053508E-10   1.3956273576001439E-06   1.9265676036985362E-11   4.6334912836748236E-08   1.4314735284168030E-12   1.8034615917998690E-06   1.5546674868228074E-11   5.1481502878939625E-13   6.0466936245861343E-11   7.5780838478299836E-05   8.9893399484341474E-08   2.0316609178899199E-05   2.8373607203622795E-11   1.9226293980082637E-12   6.3652860786214756E-11   5.5914589400137810E-14   1.0692714525316326E-04   4.4095163160335693E-15   5.3989091465862392E-04   1.9332939933305326E-11   2.0436213077251681E-14   1.9580508024394057E-10   1.2278992390041453E-04   3.9943124757496475E-10   5.9610171041824719E-12   2.3037074427421779E-08   2.8571236259973806E-12   2.0741708123421808E-11   1.8573418617751428E-07   2.7594592374502368E-06   1.5072927647193423E-11   7.6868353204154606E-12   4.4464555815088117E-11   2.3459133232311930E-11   1.2400689652382801E-03   6.8879661661260294E-12   1.6019637697007485E-03   3.4851773476856253E-08   1.1241571410848527E-07   6.7676608132733100E-13   1.0412697161810935E-13   3.0800452609988107E-04   2.1246199947847797E-06   2.1361833688217418E-12   4.0171392478791447E-09   4.3122907906825026E-11   2.0233219603258856E-09   1.3541483109033331E-06   1.0537357649582824E-06   9.3486384068058531E-06   6.7037999291534311E-11   7.0806614127609441E-10   2.4102203892491887E-11   6.0907191326294729E-12   1.4536815079860104E-09   2.3488083017971762E-07   2.7267067951263921E-05   2.7858366598547922E-10   7.5910890614878975E-05
  3.6858629685991658E-19   4.0097351473777051E-17   1.2154588396432821E-16   1.0298386641949935E-08   2.0684596384093305E-06   3.8566523856450629E-07   2.0115955740395654E-14   2.5409732669704008E-14   8.6111310980192077E-06   3.9206532702548696E-15   1.1074092201903871E-06   1.0606603023423584E-17   7.3855638363246469E-14   5.9047156264167265E-13   8.5352109968617882E-15   5.6339784496004439E-15   1.5717339542948563E-16   1.5210082202468097E-15   1.9700880619459676E-15   5.2169014645715552E-15   5.9116003519206428E-15   4.8486605181552473E-15   2.9696565184891835E-15   9.0921867691481283E-17   1.2714128258950941E-16   1.0283327218893828E-15   4.0276231316196427E-15   6.8015046074608655E-15   7.3741942257255098E-12   1.1061997805213755E-09   2.7280447502647804E-15   4.2967833688275003E-14   1.1881410227980253E-11   6.1189831815779184E-10   1.3052749615207526E-10   3.7528589104167056E-08   2.6956124719770221E-06   1.5577778062077455E-03   1.4549257391044727E-05   2.8361408336651829E-16   3.8049906980047327E-15   1.0252289874522722E-15   4.6367794493098369E-16   5.6711311561467282E-16   2.1058845719768010E-18   2.3134143684916716E-17   7.2700640378022021E-17   8.6126704615429220E-17   3.7377756722543995E-20   1.7920529734752004E-08   7.4778393458220467E-05   9.7206834566454370E-11   1.4282297496070353E-09   2.3174189057689030E-07   1.6349493412881001E-13   4.3738759340886455E-15   2.7379196039619736E-14   4.7304888733523828E-12   2.3275808725547181E-06   3.7964854260220527E-11   4.1910526629023387E-01   1.0542585163672919E-12   1.5934290214212204E-13   4.4637239302435099E-09   2.5221411109527519E-04   1.8855114682548566E-03   1.4095729214261321E-10   6.3578599261433420E-13   2.2236749348147698E-12   3.4255777949045190E-14   3.0522929320050301E-12   1.5306196798979840E-08   6.6670382659268665E-15   2.8896898929118742E-13   1.5049432805076998E-12   9.5193065779753367E-14   2.0442191568102649E-13   3.1318022412997076E-15   4.5866333634020640E-12   1.0217556944401299E-11   8.4701958952819119E-11   1.6945762097764127E-04   2.6840810420289169E-05   3.3232475017266948E-11   1.7496737402813748E-06   1.0016282397142246E-10   5.9229546927143561E-09   4.6137888490780180E-06   1.1960774024567161E-12   5.0456590129468339E-08   1.9245038023524439E-09   3.6091752330120052E-11   3.7614492903732929E-08   2.8315330066969835E-08   7.7809377835255701E-11   4.9133496847648573E-05   1.7233056037539235E-11   3.1058405896128342E-07   2.1828936040717233E-12   9.5217732250558057E-06   1.4040357892527751E-13   1.7250428275677483E-12   1.3648152924770078E-12   5.8561005651020490E-07   4.7308384734106261E-07   1.1942061499273563E-03   2.3757611300817019E-12   1.6806072192055807E-13   2.9656805756988710E-11   2.6289264047720390E-12   2.3659898449118616E-04   3.6146213184598719E-13   5.1228191147402964E-05   2.6935894268997286E-12   5.0972459831809110E-13   2.7470539998258835E-11   1.5887889832535404E-04   1.1717347034558155E-13   6.9411810680539523E-13   3.0468980651013218E-08   9.5547099578068209E-13   2.8354369804474715E-10   3.8364640054922765E-08   1.9116868112633757E-07   6.8126093565274560E-10   7.9547240886747695E-13   3.4632728987079343E-12   7.5871928885034369E-13   4.3723347988497776E-04   8.5087473010808988E-13   1.7361114904547715E-05   2.6328794329605571E-06   1.2314578003238207E-06   3.5382400839895030E-12   1.3257469622952886E-13   1.3528419813206612E-04   6.9223061012659004E-04   7.8537474549999815E-13   4.4364045920816687E-09   5.3320792254242766E-12   1.7605548139527268E-11   3.0778962593439575E-06   3.8382401813851737E-06   2.4503431501371101E-04   1.0752956976259232E-11   3.8940727864227948E-10   1.2157495973114590E-12   3.6634697755296499E-12   1.4880242351638128E-10   3.9856382925365191E-07   1.5087124514544768E-03   3.3103689343754138E-10   1.5575309414653888E-05
  1.4537672527677115E-17   1.1645061987382335E-17   1.1862841423735066E-14   1.5301910089140237E-08   1.7859071359153551E-05   1.6406325294649790E-05   4.8388178393391550E-14   4.9241635187904675E-16   9.6521329655061102E-06   1.1269629817852963E-14   6.5689483764675171E-07   3.9001723819498013E-14   4.1080641415405663E-13   2.0127078254477783E-12   3.5819147436831780E-15   2.2632928586480710E-14   3.3159529223327692E-16   2.7116454708282385E-16   3.1785078132231787E-13   3.2760102768554374E-14   2.7817688151525123E-14   2.4123527579247307E-15   5.4868188212492094E-14   1.9036933511324079E-14   1.5469761639200191E-13   2.3466842243934965E-14   1.5871652551785805E-13   5.6268071551232047E-14   1.4753583355514564E-11   6.5256775590617096E-10   4.1427394012136387E-14   9.2524780244462836E-14   1.4880411462157006E-10   2.3345482066642507E-09   1.9504934056001001E-10   5.5216381556912015E-08   1.5346099653357245E-03   1.4984126871424458E-03   9.9405432819671857E-01   7.6549737696176444E-16   2.2758695595492726E-15   5.0738228196743365E-16   6.6160699771623167E-16   1.8900835958536099E-16   4.2567339365602576E-16   5.6917540406162424E-17   3.2961407467033197E-17   4.7852094315879023E-16   1.5833148231483569E-16   1.9276598428262402E-07   3.0696089631549110E-05   1.0626525904636885E-09   1.0288199833840707E-08   3.3230617339868991E-07   1.5082849468878066E-13   5.2492588687232231E-11   4.5441275235051353E-12   8.9546333885674147E-11   6.3760937722449504E-07   4.1614147451875751E-10   1.5283967716637271E-03   2.3119604607947095E-12   9.9533189990115984E-12   6.0370004900258531E-08   1.5706945127109333E-03   5.5822916180602833E-01   1.6816404617998571E-09   3.3888949939230245E-12   2.9617019185171503E-11   2.5560579327690248E-11   4.1048745055866264E-09   2.9529594257125618E-04   3.6033772317170958E-11   3.5808019753150166E-12   7.0442207412207421E-12   4.0885691871227522E-11   6.0078905156926187E-12   7.8244700351952269E-12   1.5345903228239877E-12   2.8759740514648152E-11   3.4781394608556661E-10   9.9435078163049044E-05   4.7474418474193049E-05   4.9467577798249533E-10   6.4444783679442462E-08   2.1584276833918648E-09   2.5248193840377006E-08   5.9093607387389213E-06   1.1024211310904750E-12   2.3742553536715822E-08   5.0676949412102000E-09   1.6173141480082717E-09   2.9269453126132013E-07   1.4133236186566950E-08   2.5253326574134441E-10   5.4806773809052290E-04   6.1875895457054782E-11   1.1308875127870986E-08   5.9571116109634869E-12   3.3109404765398990E-07   2.3190650743763519E-11   9.3899013773659940E-13   5.0926905134727045E-11   5.4172793209647444E-06   1.3585376175721320E-07   1.1805061539760944E-04   6.7930172982439778E-11   2.3733551990076647E-12   3.6556528916830693E-10   1.0469717429967958E-12   3.5505738495676049E-05   3.7333826937395756E-12   4.8014824565112673E-04   1.1240191251605250E-10   1.2888897127073311E-13   4.0753440952872273E-10   4.7843344457765574E-01   3.6034188012176742E-10   1.1065276707498887E-11   6.2305009592529054E-08   2.1274206523084698E-11   9.2700706543397544E-11   1.8734066676199304E-09   1.0331970913949787E-07   6.6511938008593745E-10   5.4732398968538583E-12   2.4280036844306835E-11   8.9759157067624345E-12   2.7973106970223117E-03   8.0275724178333868E-12   5.4245512798270767E-01   2.2164340127610897E-05   3.1867908270664667E-06   6.1471396517669525E-12   1.1382703643949970E-12   7.5080806738452279E-05   5.2909816921211805E-01   4.0469675324740746E-11   2.8473295506990514E-09   1.8135187684198399E-10   4.6748222963751739E-09   8.8691451954164072E-03   1.9580112967460968E-04   3.8357425323838650E-04   4.4728800727648999E-10   2.8916627319536958E-09   1.8558866841982870E-11   3.4937157615338299E-11   1.7501053641711539E-09   1.1813058693903876E-06   9.4637054928649721E-03   2.6211747390606227E-09   3.1157673584495288E-04
  7.6789974206127573E-21   1.1804796142289132E-18   1.0646780913697394E-14   4.6963559863230172E-10   6.3959108686176141E-07   6.0104419874294093E-07   9.9759540766852554E-15   4.1123678716923510E-16   4.5933477234804893E-07   2.4864005108244829E-15   8.5915894196424716E-08   2.5889337364804165E-13   2.1589086252495736E-14   2.8293299689825806E-15   6.6396979847320174E-18   1.4466290891997521E-15   1.4965037670018444E-16   1.9592847327143872E-15   4.9456342879275266E-15   4.9157876303711914E-16   6.1018467636926470E-15   1.6459715100058671E-16   2.8182982298995757E-14   5.0369530368034056E-15   2.3161543531619131E-14   5.5656906720566600E-16   1.8513724323516252E-13   5.3602259414832905E-14   8.2068316197159295E-13   1.1735387255337725E-09   4.1252634647808336E-15   1.2214482246974039E-13   9.3789664191206980E-11   4.0114720733051604E-10   3.8051131519815135E-11   2.2785187752118907E-09   2.2153310135137213E-05   1.3552249658583703E-05   1.4845136212527398E-03   2.8458742015583767E-18   3.0296240696948477E-17   2.4883335258111707E-16   6.8432847820435704E-16   8.3575316894180992E-17   6.5162186514275810E-18   1.3088039052546944E-18   1.8920368185616182E-17   1.3925020328185908E-16   7.4174526781488235E-19   3.2240608291395025E-09   2.3759008964156537E-06   3.1209612939020944E-12   3.9254755929266420E-10   1.1724349347765525E-07   9.7035659936271254E-14   4.6304519419311807E-13   3.6502796528087857E-13   9.7076948332055189E-11   2.0812198413243255E-06   1.3510022193266748E-12   4.9781089201061771E-07   3.9284359421374753E-12   2.9516692210672789E-12   1.7137820364208211E-10   1.2798721948513671E-03   9.8289705673508540E-05   3.8391913249951294E-11   9.7752685155342053E-13   7.3675712294848246E-13   7.0830849728662573E-13   2.8394324219785411E-10   4.4567082621926494E-05   4.0789410241251787E-12   4.5320492082914878E-12   6.5380456650338698E-12   6.6603031430075647E-11   1.6417152110826037E-11   5.1016298633476734E-12   7.4999476539185673E-14   2.6691191535549575E-13   7.9156957251851457E-12   1.3154236870262301E-05   3.0654248538119491E-04   3.3204752651152322E-12   1.4195956418530075E-07   3.9066055886689729E-11   1.1733030855817506E-10   2.7079942592002718E-06   1.8491947007259101E-15   3.8922836066139427E-08   8.5333151417358897E-09   2.5629130161966599E-11   2.5428594688758081E-10   1.7303188610078633E-10   2.2340707293667915E-11   1.7505226229311430E-05   2.0684499032942041E-11   3.0498812584014699E-08   6.5437769467401871E-12   6.5273387521065219E-07   1.9670269955583833E-12   3.8220752149812807E-16   2.0475326004261008E-16   6.8258035911310961E-06   4.9626014442774767E-09   4.7860196433379769E-06   4.3110946050408266E-13   3.7029081680874453E-13   6.7949880181717868E-12   3.7202722103205337E-13   1.5015762621282921E-06   5.7855506529280535E-12   2.6508397373499747E-06   4.1242972162777992E-11   6.7417791253867611E-14   3.4178864799836712E-12   1.0357859603998606E-05   8.5931115936694971E-12   3.3334180328888908E-12   1.3392128462593425E-09   1.7072179323591789E-11   9.5639765625549508E-12   5.3827070275802077E-09   4.5735787627646677E-08   7.8477176689717798E-12   1.3270232206339626E-12   2.3263148553368792E-12   2.5237463139444471E-12   3.4844289005133404E-05   4.0184949614519128E-14   4.4150446183039971E-01   2.0676212416762197E-08   2.2391028460013629E-07   1.6514763848773236E-12   1.2067350168287039E-12   6.2495981416925005E-06   2.2113922951340893E-04   5.7334033395381315E-13   1.9270428177971841E-10   2.1929850663175698E-13   1.5790042365334884E-09   1.2082201344107454E-05   1.6177725677817977E-03   5.9781390962657419E-05   1.7914147268926925E-10   1.9691697092128146E-12   5.3394582716113449E-12   9.5151347007045034E-12   2.7767378999287002E-09   1.1753822516589318E-07   1.1757612118395806E-06   1.3909279442914144E-10   2.1443039243336510E-03
  4.9120557055523178E-18   3.4935812601865369E-18   1.0438427647480667E-17   1.5215728017264713E-08   1.2784341218489893E-06   1.5511383663851297E-06   3.6626559757158283E-15   2.1555354784753010E-15   2.0754768792784797E-07   3.5255047351551683E-15   6.4191704393389862E-08   2.8089235717397565E-16   8.2670335662848563E-15   2.3126866055337772E-13   1.1029111323272470E-16   2.5380638463360822E-14   3.9933826230530276E-17   6.4628827834663605E-17   9.6052081199865729E-15   3.5203233221552354E-16   2.0038897850900449E-15   5.1565351335834128E-16   3.8651780307925392E-15   7.2458722667648593E-16   1.8854660225402087E-13   5.7990019219697046E-15   1.0764297817679313E-13   6.6562745117528481E-16   1.5451292348296979E-12   2.6219172956594210E-10   1.1418375700242814E-15   2.3132260701451099E-14   9.1083844276076951E-12   3.9329080558370260E-10   1.6427206513865180E-11   1.7124364783320183E-08   2.0414739904845280E-05   1.2405976332107213E-05   1.5255015925711929E-03   8.7279988969131057E-16   9.5566051160767795E-16   3.6168137472736064E-16   1.2878978480043517E-17   2.7449637466231430E-17   1.1669750011253574E-18   1.2385593896468775E-16   5.4399726276026209E-18   9.2446296881758028E-18   4.5152255930094782E-18   1.6189804098466299E-09   1.4716354070346972E-05   2.3436618732091766E-11   1.1584453061112472E-10   3.1598949372995957E-07   2.6196950428491237E-14   2.9069143850592221E-12   2.3144077582649043E-12   3.9996844950313217E-11   5.5422757870061861E-10   7.4166573176604190E-16   1.1915331964838351E-03   3.1293856010845198E-16   1.7447093479307420E-12   6.9676320887326111E-11   2.4853775285838290E-04   4.2989457522025959E-01   1.6067222908613996E-11   1.7971642698474647E-13   7.6652995573849576E-13   1.1814920500419708E-12   4.7405425444703047E-11   8.0168852899045317E-04   8.4463460105754988E-12   1.0920010029137312E-12   2.0228581986183417E-12   2.7604048534300212E-11   2.8083815341871701E-13   1.8591637290942032E-12   8.8752103687719030E-15   5.9082234148955393E-14   1.2601456369665795E-11   8.1374164873404577E-07   3.8787211025062872E-06   8.1627550069066461E-12   7.4199547669093105E-09   1.0824377061981782E-11   4.9520341366128264E-10   1.4555883521138217E-06   1.9907948466506216E-14   2.6455163693116029E-09   2.6134164399926816E-09   1.7887834792401816E-11   3.6207245245471878E-09   1.2900687192401706E-08   2.9478424606816069E-12   2.0365800471151184E-04   1.4679548012590757E-10   6.1833885271270791E-10   1.2248044058806024E-12   8.7933261430888960E-08   1.5879934195115469E-13   4.5167508860042089E-14   3.6966332043787947E-13   4.2390526268834161E-06   3.9164092897611900E-08   5.1966879249954186E-05   1.3298612829528390E-12   4.2481191632019622E-15   2.5261107010418661E-11   1.0106914390689372E-13   8.5089318825253087E-08   3.9401040167259296E-13   9.0676423766570737E-06   2.5448240821073548E-13   2.5255811003228061E-14   8.4490361624106333E-12   4.4183096691656743E-05   1.5425266195176369E-12   3.6404096239364108E-13   6.3434553339330893E-10   3.6926068553600493E-11   1.2012742224189963E-13   4.4422485596886782E-10   6.9775483502896993E-08   5.9516625073823240E-12   1.4288173712409747E-11   8.0804475524546624E-16   2.4306839793445204E-12   3.8613623251508479E-07   5.8663813205377555E-13   2.0237515734851410E-04   7.5906586054143550E-08   4.0423051249254867E-08   2.4568067416871550E-13   3.8624776632419249E-15   5.2954167833298367E-05   7.3148333319645117E-05   5.1831249000977546E-12   2.6978238725163722E-12   1.0119387210003890E-12   2.2854139239245408E-10   7.4636573609632506E-06   9.1520451775651179E-04   5.5191211805367787E-05   1.8253739093406306E-11   1.7448302250752207E-10   3.7147294322828366E-13   4.1261450495964401E-11   2.4820601540253665E-11   9.7393650143109038E-09   4.7541660739562635E-04   3.6922122726337328E-14   8.4218645660131580E-06
  1.8749020990408154E-18   8.1527482838989829E-18   7.2393386748732942E-16   2.6991725931594808E-10   2.1612612744298372E-03   1.9183865600418278E-03   1.1887855158239534E-14   2.5990673821287837E-15   3.4987619071196852E-07   2.2085279968581216E-15   9.3194845302753046E-09   1.4667167010341551E-14   2.1847013241872937E-14   5.9370364631051201E-14   1.5679865410408153E-15   7.1200218109743219E-15   1.6113412720241774E-16   2.9012961263623605E-16   8.2431746449545826E-14   4.3656088186017359E-15   2.6361785751695097E-15   7.5495772236104142E-16   3.3832870080955626E-14   1.3252662418622922E-14   1.4324817088019200E-14   2.9277107817332724E-15   2.6657042553365149E-14   9.0152948081921207E-15   1.9259257385905049E-13   3.7148390873335491E-11   1.4852694764343508E-14   5.0506567810009108E-14   5.6935726518489170E-12   7.0118860303991150E-11   3.4245482676123548E-12   1.8927487019387721E-09   9.9413270128924391E-01   1.3247224687124501E-05   1.4099952678352941E-03   5.0873661835950850E-17   8.1921503222821063E-16   7.4082823499352934E-16   4.7898296286664609E-16   2.8650175695469428E-16   9.4013481394741099E-17   5.2065786620753984E-17   1.1623386436238154E-16   5.0021370356673639E-16   2.0484465605296430E-16   2.2131454870561700E-08   1.3940525572277643E-05   1.7035970355112023E-10   2.2510176839643619E-09   4.2946556376457386E-08   7.4360539048462372E-14   9.4773747949806301E-12   2.3792760937317304E-12   3.2988664859722269E-12   3.1615580166376314E-07   5.2467694062404691E-11   2.2528065616150351E-04   1.2719340470381899E-12   5.7153439254327871E-12   4.7166367931629661E-09   1.0217145344064469E-04   3.9013150281255130E-03   2.2813368693857657E-10   4.0584017276321363E-12   2.4368670989407737E-12   4.7130931860531245E-12   1.3485857624620807E-09   3.8925347997532495E-01   1.4349175886190737E-11   7.8256549910028073E-13   1.6973147125900927E-12   1.9314021842737402E-11   5.7446406320543560E-13   5.7312951639813279E-12   3.0375419675177952E-13   5.3004433184658308E-12   5.0994023586771262E-11   7.8015050493323458E-06   1.2420157241068166E-03   1.1794350321534116E-10   3.4706314882382183E-07   3.1664420911119013E-10   6.2002431647922466E-09   2.2148985952892531E-06   3.0239732294491937E-13   4.4056402102051638E-08   2.0366014860610587E-08   2.6217251368697586E-10   5.8127652486379869E-08   9.4894528358276642E-09   2.0551335581854874E-11   5.5075299507021452E-03   2.4271619956880440E-11   3.1960290586832747E-08   1.9968176894682200E-12   5.5016374585753883E-07   1.6821085918003623E-12   4.0884443701488219E-13   7.4915160748067646E-12   2.8819734715664860E-05   1.4225986261965719E-08   3.8323984657548547E-03   9.5419321458740287E-12   3.7074735033300012E-13   7.0909247233445015E-11   3.6295386696981361E-13   7.4617962193213603E-06   6.0663768508856778E-13   7.1400880949054755E-06   3.2652532377289530E-11   1.2453113390181450E-13   8.7158915365381923E-11   2.4588084457805139E-03   6.2262660141277948E-11   2.5492590196823327E-12   7.9196563926286505E-10   2.5663979887512295E-12   7.6160808117030586E-11   2.7067752703092922E-09   1.2094455997866175E-07   3.3045183483361566E-11   5.9587824470020288E-12   2.3144057220876614E-12   2.6975040537784646E-12   2.4810428695181536E-04   1.2508567030645807E-12   1.0001663920701573E-02   4.1662855043457251E-06   3.0702576106715245E-07   6.0987059258156967E-13   4.0560950841752268E-13   3.8475437500968762E-05   4.6175635846936791E-01   6.4198137751082197E-12   2.0340217740384759E-09   2.7462480560544466E-11   2.4235747871073823E-09   2.5308662404749774E-02   1.7979471406049172E-01   3.9629489557316488E-01   5.6703811134937972E-11   4.9858233676485540E-10   2.5381153527060206E-12   1.6133392882872367E-11   1.0708893832830304E-09   2.7859316468993136E-08   2.9087178097188165E-02   2.3181299977325715E-10   1.6936633150483579E-01
  7.4332451073511528E-18   1.3894883972000590E-17   1.1191867205531620E-15   6.2751116270353412E-11   9.9777131788212947E-01   6.5897822769618064E-06   2.5715119506335918E-14   9.4992991677942855E-15   5.0256939430062796E-08   2.3494163957458625E-15   5.4428380321811265E-10   3.8270222916680661E-15   1.0603806385630114E-14   5.0124951293206750E-15   2.7640452977576393E-15   1.4259762915732872E-16   1.9083998170964289E-16   8.2695921955624846E-16   3.3770533693720787E-15   1.3636467171066741E-15   1.9447135839799249E-15   2.4708240205798722E-15   7.7369431073264164E-15   3.5441004125742686E-15   1.4819879243138342E-15   5.5045563605456357E-15   1.6990513498926895E-15   3.6497273105899283E-15   2.2825582052260811E-13   1.0998551532097682E-11   1.7197255637288653E-15   2.9565118873632039E-14   2.7794074832399495E-12   8.2822239556201822E-12   8.6843492403599913E-13   4.9243567390288170E-11   2.2853080219821385E-03   1.2665583415120778E-06   3.2425812134205142E-06   2.4354887297925749E-16   1.7228280617583704E-15   4.4168095789231481E-16   7.6258374804104664E-16   3.4139077427908543E-16   2.4045738444237158E-16   1.0799482183855141E-16   4.2514617947242348E-17   3.1818077490447313E-17   8.5119198392452024E-17   7.7017649408478227E-10   2.3766508267166066E-06   2.3331443470477434E-11   5.3547658954703581E-11   3.9938381141082773E-09   1.1733892794511812E-14   6.3398695275155897E-14   6.7059877307235756E-13   1.7302391923690617E-13   2.2813250978193207E-08   9.4719567468040210E-13   1.5889336274593000E-05   1.9828714173755977E-14   1.0740992313447358E-12   6.3741071263222386E-11   1.0649290071229435E-06   2.2220077478655800E-04   4.0695676026642698E-12   6.3509142469196669E-13   4.7243572656392166E-14   2.8180798294864687E-14   2.8458648529421008E-11   6.0880779948729646E-01   3.7892101444464997E-13   9.6428640528377669E-15   3.0475156529968773E-13   1.2708164754070337E-12   1.6922386382994962E-14   5.4569202744281523E-13   4.6690393660130524E-14   1.1724105262209250E-12   1.8392608671338533E-12   6.4166704638476792E-07   1.2866070826849101E-05   9.6045022947003954E-13   6.3399757146858189E-09   5.9582135571816515E-12   6.4134848512429972E-11   8.9283185415088922E-08   8.4680177998727625E-15   1.1924564089334997E-09   4.3876715006948808E-10   5.9823426641960713E-12   1.0120547315993750E-09   5.8450936110393120E-11   2.2409764552505540E-12   2.1258421909146632E-03   4.2092088662481154E-12   1.2221905887268328E-09   1.7163481987931406E-13   2.5756783312847583E-08   8.8308303135349183E-14   2.2001910694682586E-14   2.7041733176401126E-13   1.5555161458644328E-07   5.2480661972460060E-09   9.8279957843800980E-01   1.5068523729866518E-12   3.8692540267741822E-14   4.6961780034980098E-12   1.4414858113351810E-13   3.3145273586182160E-07   5.0975741800729901E-13   4.4167333627068080E-07   3.1964721027253399E-13   2.7633947885250460E-14   5.3987528805705679E-13   3.3124401568639171E-05   1.5747725515285032E-12   8.3772141566478838E-14   4.0930744946461786E-10   5.0380104461482067E-14   4.5435035851147405E-12   2.9230878377226675E-10   2.6627348558384508E-10   1.1519946502695836E-11   2.1072103933503525E-12   3.8261244886108995E-13   1.1676704323688506E-13   8.8947775657253700E-07   6.7055002597882777E-14   8.0392148066818448E-05   2.5605952171605125E-08   1.6248253626085739E-09   2.4665520687241331E-13   5.0735954737979582E-14   4.3288745937707744E-06   5.0045840816839384E-05   9.4046439890174419E-13   1.7587350830220660E-10   1.0814141487474039E-12   8.9662696764738722E-11   5.3461460884564162E-03   7.9941280043794760E-01   1.7594829887491336E-04   8.4450821737191442E-12   6.0841328058812803E-12   3.6189385787427479E-13   1.8671835369515786E-12   4.1558872840038468E-11   5.8254719709577796E-09   9.2503249631740192E-01   8.9001009983500459E-12   9.6619152806248776E-03
  4.4319690362554268E-18   2.0052820317268761E-17   6.0611778277556986E-15   2.7455546090112221E-11   7.0382256616014252E-06   9.9800081023020915E-01   1.3027803607549866E-14   2.5308573366132055E-15   1.0192891546120766E-08   9.3271885412790065E-15   3.6964001900926217E-10   6.1274039917204191E-15   6.6143102240907751E-14   7.1867677207347721E-15   1.1121099778113741E-15   3.4024314417921327E-15   4.0071521690374363E-16   2.7515746003918187E-16   7.0865022670786621E-14   1.2528036734063084E-15   8.3056048023625885E-16   1.2104578356597868E-15   1.4683909730073050E-14   2.7450000211287030E-14   1.3716893213241024E-14   6.2823985045477626E-15   5.6373942928445968E-15   7.0910349759706747E-15   2.1095771932427881E-13   1.2740353884088371E-12   1.7776699215409551E-14   6.7868896467740725E-14   1.4015018916849326E-12   3.5800644379087021E-12   3.7700082724634474E-13   3.5713663335687418E-11   1.9579126953804464E-03   1.5927868083650556E-07   3.2642440021920209E-06   3.0311537228903826E-16   2.8177743508701479E-15   2.2323859163469198E-16   5.9835788577487944E-16   4.2554929733434711E-16   1.0122039197122384E-16   1.7350365180805869E-16   3.2530109451428179E-17   1.1769861086778872E-15   6.2892379363752452E-18   5.7901382431211721E-09   1.3115783685807954E-06   1.1239613635551852E-10   4.4768508922126770E-10   1.2498324460116428E-09   1.0679047111728537E-14   1.2666819426019724E-12   2.8249067713289281E-13   1.3085729852927669E-12   4.5481241569928464E-08   1.0772360527433671E-11   1.2799777653721987E-06   7.5876165658972247E-14   1.2679180535703367E-12   9.2653366508983398E-10   2.0866066680172135E-06   8.8576635140016942E-05   3.4366925175533764E-11   8.7095315141565726E-13   1.7543530178896813E-13   9.7802001526693158E-13   1.5432009772043891E-10   1.8707457941225777E-04   5.7522098300042707E-13   1.9922829889684950E-14   1.1452647404537774E-13   1.6412939308587458E-12   1.6515244482491904E-14   1.5185868608829549E-13   9.3158117739000512E-14   1.2104531694717972E-12   1.0919848977527640E-11   7.3493106014965681E-07   2.8472888488615964E-05   1.8609741904720100E-11   1.1573031145921658E-08   6.0842300185735189E-11   5.0777790538828918E-10   5.0388459279937691E-08   7.7823993537416083E-14   2.6086743080596541E-09   7.3056105863588185E-10   4.9820557987496022E-11   8.3850654639336693E-09   7.1212985099329854E-11   7.0334406970847994E-12   9.6843826307137904E-01   2.0588751319041399E-12   3.5540140160063271E-10   4.5481342569607395E-14   1.6064428629304413E-08   4.2438991841893179E-13   8.4527214944188820E-15   1.9065193328742455E-12   4.8086383819461252E-07   3.1065077727534318E-10   1.7809745953556353E-03   9.4583792360456686E-12   3.9956110926120920E-13   3.8408179988196749E-12   1.8794897338980583E-13   4.1032531766313310E-07   1.6938188834646100E-12   1.0069321930859029E-05   3.7614372266780564E-12   1.9511222813003702E-15   1.4513590994076255E-11   2.3962037746548477E-04   1.2661472350643470E-11   1.2552821586142218E-12   7.3096785217069165E-10   3.2338915725619889E-13   9.5541395567567364E-12   1.6525055931941938E-10   1.8057217967276443E-09   3.5450202559799415E-11   1.1140639583080755E-12   3.9143536850404874E-12   5.0842746131646816E-13   1.6549032926692453E-05   8.4069850176069481E-13   6.8542673056367769E-05   2.5686477162281820E-08   1.3481756686916684E-08   3.1010835493013260E-12   7.3474381268768572E-14   8.5345053368640139E-07   5.2397396234845865E-05   1.5452345283363868E-12   4.4600448910244421E-10   1.1522271215893242E-11   3.5457059706361872E-10   9.3471849162098930E-01   9.4403161271655600E-03   6.0098858724206150E-01   2.3887807152505566E-11   4.6211979937428666E-11   2.2883379417900175E-12   3.5096766529697732E-12   1.9379711244504537E-11   3.9972537345128410E-08   6.1979801695835474E-03   3.6268736117659665E-11   8.0124257744369898E-01
  1.0356501678584092E-17   2.4450117935887172E-17   2.2339193733111351E-10   2.1393762078513659E-14   3.4129293045325299E-13   3.3143167303360780E-13   6.6910847382989561E-15   2.8146922916561779E-15   4.4090175536009899E-14   4.7654803695994188E-12   9.0622987210272056E-14   4.0674585798076364E-08   9.2924617276105648E-15   1.7955749688377843E-14   6.6738705354864097E-15   2.0069348555782050E-14   1.2719207370111916E-15   4.6058308507393859E-15   1.3579994759510447E-14   3.7643759953377793E-12   5.0347647098773699E-13   2.4696707047107843E-14   5.2005628499960455E-14   4.2068216519797166E-13   1.0680746901303281E-13   2.6118643032528112E-12   2.0938612701759650E-13   1.0106606137822598E-11   4.9763315515058736E-14   3.6651135499320508E-14   2.2953900652541352E-14   3.4819203295522563E-14   7.3497462907714203E-14   3.2230368135650542E-14   6.5184295416047951E-14   1.6617454722423532E-13   7.1434590627400332E-13   1.3212173766181346E-13   7.3761233207737842E-12   5.3861970603627285E-16   8.8480643828565421E-16   1.2179440127042679E-15   1.8710190149718656E-15   5.7924485772452631E-16   3.2055664783183359E-16   7.8732118645009213E-16   3.1866884145975306E-16   2.1437277259667027E-15   5.0348909487929855E-16   2.7157931922039765E-12   1.2428478026401828E-11   3.6758587596225064E-06   8.4806731073816695E-12   1.9575049188203559E-12   7.0143667632713222E-13   7.8756024823303838E-13   3.1569652083731174E-09   4.2939475045112734E-11   2.7568195061321384E-11   4.2622606766951140E-12   8.4706712332810910E-11   2.0012043183394557E-12   4.3780157284867684E-06   7.2347965181347312E-11   5.2038230028159340E-10   1.8730162970382655E-10   1.9268820455628396E-10   1.2182631580868975E-07   7.4949467129515234E-10   3.0400776745525288E-12   1.1310035400114752E-11   8.2152943986933030E-11   5.2751829935610563E-11   1.0177582866155129E-11   1.0218538749435074E-09   8.7724640273004588E-11   8.1612579260818146E-08   1.4685634404936759E-06   1.2242747838822817E-12   6.1490731012768833E-13   6.0777762317471158E-12   2.8804444827376609E-11   1.2863427862520785E-11   1.1327724863908917E-11   1.7893823959462233E-11   4.6438260233018270E-12   4.7781952099659532E-12   1.0267651387861554E-11   9.8463207153267213E-13   4.5340206837764272E-12   4.6355035690686112E-12   3.2153291022905445E-11   1.0710400061439815E-10   2.0915043186476546E-11   5.3325369781228533E-11   1.0263759262087516E-10   4.2422267488062757E-11   2.2961810055555274E-11   1.0854274942160277E-08   7.2173268198106769E-12   2.2255539904274923E-13   2.3185734390979229E-08   1.0301900968300102E-12   1.8878101784107880E-11   8.0865447590248429E-12   7.7007361514558992E-12   2.3610932351961209E-12   3.6037749477947650E-13   9.9378259282224487E-08   5.6334542182653002E-12   2.5152769520810071E-12   3.6477187255147225E-07   2.6115260541788351E-11   1.7632974733777805E-09   5.6322764325516138E-13   1.8883464590933862E-11   2.4822718989425842E-10   1.1282373305720055E-11   3.0986982215439504E-12   9.0018786965392582E-10   3.8013070362864967E-10   6.5088327693718052E-12   9.2785057171120075E-11   5.4681024667602664E-12   2.2579752421883353E-10   3.0802140119627838E-08   8.4863640540016649E-13   5.6743142070401362E-10   1.1707904067927109E-10   1.3035031885969959E-12   1.3645271939534185E-10   3.1094731848840896E-11   1.1914270321371894E-10   4.6441581658919063E-06   5.0886074142288380E-13   2.8143651457591294E-11   2.2547605126036635E-10   1.4985513437225747E-05   8.1170592467603515E-11   4.8145446820738625E-12   2.0170660496071954E-09   2.7391434804862596E-10   3.1794803691608950E-10   2.3842176391957495E-11   3.2182790759216896E-08   6.9874251719047174E-08   3.2782526615842856E-12   1.3644061256893950E-07   2.1260672717491643E-09   5.5800414027774137E-11   2.4736531950747693E-11   1.5329740920963983E-08   5.3157625896788914E-10
  8.6953623359159223E-18   1.7381545061732632E-16   1.0016117652002196E-10   6.0584365834047155E-15   2.5603407789582701E-12   7.3513151674322795E-12   1.4965582304717002E-14   9.1337937868973767E-15   1.9714359662073341E-13   4.4561966727222185E-11   2.7244082593022041E-13   1.3107534700394796E-07   1.2494620095282074E-14   1.4968265670898670E-14   5.8991757694878670E-14   1.6304420653104780E-13   4.1485971241539137E-15   7.8544126382163004E-15   2.3392942328254496E-13   2.1534559176673238E-12   3.3881616061941531E-12   3.6119541107222986E-14   6.3040831512614797E-13   1.7398447533640328E-12   5.2827103045059125E-13   4.1810975897572590E-12   1.3022837978121349E-12   2.3417416964537242E-11   3.2285652304320946E-13   3.3852321441333817E-13   1.6889967273019644E-13   2.1073407789825384E-13   3.3596576166949851E-13   2.0335206290406901E-13   1.1616934300606776E-13   2.4541591460214447E-13   2.6142839462845652E-11   5.7415802476706830E-13   2.6856109840810734E-10   1.6113080215898875E-15   8.4257269785722764E-15   8.0724687681225531E-15   1.3163004430949313E-15   2.4308561331314927E-15   7.1097058124508874E-16   4.7304378140645467E-15   7.7228815960669950E-16   1.4736672768998207E-14   1.3276061424790674E-15   2.9507518375047171E-12   7.0688739037159143E-11   9.9604541610685578E-06   4.2633279817289495E-11   1.8690157155842242E-11   1.8878827802081095E-12   2.2816264909635238E-12   1.3880632178030270E-09   2.0406218757022470E-10   3.0453458670615647E-10   7.1673425750786557E-11   2.5106182023924178E-10   5.2774178195804802E-11   1.1726851165619052E-06   5.4662039693391562E-10   9.9254801657008719E-09   3.9139121781654325E-09   1.4387483583863796E-09   1.0263958798160612E-08   8.0138447147483753E-10   1.0943249896077883E-11   3.6137880059666103E-11   5.0086594985816406E-10   2.2055134782739517E-10   3.4076153521093590E-11   1.0701988010399823E-09   5.4219699041116262E-10   3.6039972092272667E-08   1.3491354123163751E-06   4.7376969508218093E-12   5.9453569029051151E-12   7.0289865447717520E-11   5.6406972564214227E-11   4.4217230121491650E-10   4.4808400900622714E-11   1.8909111666793581E-11   2.5345274427552835E-11   6.8084644067588726E-11   2.3553656573375957E-11   1.6320122983468235E-11   4.5684051024962324E-11   7.6478463738907867E-11   1.8398888929884062E-11   2.8172917133775008E-10   6.1695693866877546E-11   4.1934334944664626E-10   3.8652849804269232E-09   8.5085011052667684E-11   6.0268028582389751E-12   2.7775870287766072E-09   1.1170662925165778E-11   1.4714800961338006E-12   3.6412409884780445E-08   2.0576838370841756E-11   4.6774592864513747E-11   9.4277215131645198E-11   6.6515189909169728E-10   8.9807759057539569E-12   3.9136812804990990E-12   1.8861466497732191E-07   7.0263219755202169E-12   3.0149541137924878E-11   9.8367742689809089E-07   1.7165886077065393E-10   2.4620394607905406E-09   3.3761671572734235E-12   3.3099548289368941E-11   8.9735166806805330E-09   1.5462750342992764E-10   2.8876543966531536E-11   6.3532094642649783E-09   2.8320925803740497E-10   3.1100759360676260E-11   2.8332012746937303E-10   2.9684576350671045E-11   1.7573220652212736E-09   4.2786045511210881E-08   3.4202693079824592E-12   3.8373367618925665E-10   7.0882500335308992E-10   1.5835488515470034E-12   1.2477464718507508E-08   1.5314811616190081E-10   5.8797813617676827E-10   8.4504130184904668E-06   5.8822771708095267E-12   1.0708249647410649E-10   7.9371029495019719E-09   2.1788089182576931E-05   4.2569845190853543E-10   4.0948012730603303E-11   1.5081524841034663E-08   1.6703838600745260E-08   9.9897575033770832E-09   3.3091968886546119E-10   2.5293087705502255E-07   4.4159472208235442E-07   2.7396528206884575E-11   2.0672354662320646E-06   1.1577092504599584E-08   5.1346750835056097E-10   3.3899722628884750E-10   1.8834999796815927E-07   3.5644681380535951E-08
  1.3214910684436146E-16   5.8318524768350611E-17   1.2487951766879344E-09   7.5639393789344365E-14   1.0944366525664286E-12   2.5287027083930429E-12   1.8162848352427822E-14   2.5477252656473150E-14   2.4340086272934910E-13   2.7715825679858527E-10   1.0380175386863808E-12   4.4376444488656130E-07   4.3468473878749397E-14   2.8009080719525743E-14   1.7022648580838072E-14   4.0658783979412881E-14   8.2628844810104145E-16   3.8298703171303132E-14   2.4112102781749625E-14   1.8409446160698598E-11   2.0882978839449747E-12   2.0024715806347363E-14   1.2998743688790076E-13   1.1721267004927760E-12   1.5377447547927491E-12   1.6595549892377889E-11   5.2353436977557410E-12   1.5569859332525835E-10   3.2406820765324504E-14   3.3264643303535925E-13   3.0255982702252579E-13   2.6563551326302529E-14   9.3708245213048958E-13   8.5868944930143652E-14   9.3069751811273493E-14   6.8307722622636116E-13   1.5620528648745393E-12   4.9861296639692605E-13   1.1607313686124848E-11   5.7773565068871970E-15   4.6766061308734552E-15   5.0287573783676904E-15   6.0643056062038967E-16   9.3763328894620722E-17   2.0680580996185580E-15   4.9222694230066443E-15   3.7440495804587225E-16   1.2975931368619270E-15   2.8567634343591420E-16   7.4198137602004272E-12   1.7950487118967895E-11   2.1619126809794244E-05   4.9686397007586939E-11   4.8552414011877306E-11   1.1805518637071553E-12   3.3920961243540560E-13   1.4606533822654877E-09   7.6516900130120975E-10   7.6091907914820180E-11   3.2756184534254496E-10   1.7510738646392534E-11   5.5975907817572310E-12   6.6583917736066443E-06   1.6160168444648457E-09   1.3840701282911711E-09   5.9344720600970950E-10   3.8891813612017833E-09   6.2987182239598190E-08   4.7664288918394047E-09   1.7407277254164390E-11   8.4236409216686346E-11   1.7318507837891354E-10   3.2400693725693288E-10   2.4379456623238874E-11   3.3892391613813848E-09   1.8780845506118328E-09   4.7994391321701732E-08   3.0984328319972064E-06   6.7518669721118798E-12   4.7902303493564528E-12   1.4880964054157523E-10   3.8963781788126694E-11   9.0120775876791050E-11   1.2271326238431640E-10   1.8358948737312911E-11   4.2143271487351220E-11   2.5159950441205056E-11   4.8513596527139944E-12   2.3029328934154935E-12   5.2691317762633343E-11   3.1127045590170588E-11   1.8637607682781831E-10   1.0448315694034205E-10   6.9082541144811222E-11   1.0720347607765358E-09   1.8446336813149557E-10   1.3372085954006345E-10   1.7212010535329083E-11   3.4398731540288719E-09   1.0009162539076984E-11   3.5237673991391370E-12   6.0225070811047071E-08   6.6190913231891928E-12   7.1861074049486525E-12   6.0457717453804497E-12   1.4319536655801672E-10   1.2964655392860735E-11   4.2265632403152669E-13   2.3842496201661544E-07   7.7282408660956336E-13   3.2488228812500583E-12   2.6177456563938639E-06   3.2037276035722781E-10   4.2366593460376311E-09   5.9605523059551572E-13   2.4549040390508642E-11   8.6672161486302389E-10   1.4934997141775151E-10   5.2152115502477786E-12   1.6569024550243163E-08   1.3580856562420884E-09   3.0472470678596470E-11   3.2744931261553633E-10   7.7801661615804560E-12   5.2466035448321982E-09   1.3035692619396576E-07   4.5793971744489778E-12   8.6242400917216879E-10   5.7222631667088966E-10   1.2600675816817608E-13   3.0260310126160719E-09   2.0048249454798652E-10   6.1978024010339193E-10   1.8221123029303932E-05   7.0784217473781816E-13   1.6255066312728260E-11   7.8821150969011738E-10   3.6547182366802013E-05   1.1752340098382541E-09   5.7141695201461478E-11   3.8596902787494962E-08   1.2039527635305353E-09   9.7931208405937765E-10   6.9942461710279285E-11   7.0442651173886018E-07   1.1737523878763630E-06   5.4537143573822330E-11   7.0148321915765259E-06   3.0831463482940155E-08   2.4582028367840921E-10   3.0851725388690049E-10   6.0947857460756989E-07   1.8988116350293599E-09
  1.0295465381884623E-16   9.6637339441535205E-17   4.7581594413701972E-13   6.3378184011093671E-14   3.1283725625201870E-12   3.8681344623793304E-11   1.5207926175242273E-14   1.2428043642414560E-14   9.4390966394520446E-13   2.4064046859655172E-12   4.3241832678479907E-13   3.7738003191781060E-09   1.7121752624499947E-14   2.5570662544277443E-14   4.4885974852883131E-14   2.9371054337563071E-14   2.4433168123380285E-15   1.0232095280324672E-14   1.5422981238064399E-13   3.3006688393278709E-13   3.9840040341549550E-14   1.2199780270562598E-14   8.5263216294334766E-14   2.1982861175206814E-13   1.0434746440529672E-13   1.5316507820304337E-12   1.2208055897398857E-13   1.5251620422726515E-12   1.3312771199674302E-13   1.3818380288257426E-13   5.6001586412094304E-14   9.7460566499407387E-14   2.4899587518154266E-13   1.4814134340481219E-13   4.4532343535548286E-14   1.0549645527634261E-13   1.3843610682875828E-10   1.4804399737770411E-11   1.7934187915403604E-09   4.7604915641436417E-15   4.0323080527782086E-15   7.1865589078038570E-15   7.3033258795020598E-16   1.4379658816315802E-15   8.8830405721878304E-16   1.4313285339404320E-15   8.0161570982690519E-17   9.3569861335853323E-15   2.0349020475509489E-16   2.8883162637446756E-12   4.3014698528719607E-12   1.8036531044553660E-07   4.2772752101978503E-12   4.3781923030340004E-11   1.1995190050405084E-12   1.2053225299640387E-12   4.8273264523223806E-11   1.4487583762057704E-11   3.7590656012716241E-11   6.8812859946380502E-12   1.9818893533065170E-09   1.3914371861594333E-11   4.8194878655506685E-08   2.0848689681789649E-11   3.4217691063195235E-08   2.0372244222265244E-08   4.8741923530718489E-11   5.1760698645231000E-10   2.5167596214297197E-11   4.6061277397437898E-12   1.3484551968257636E-11   8.9195303732178181E-09   5.4151129569180092E-12   7.0969987213205740E-13   1.4698332043819882E-10   5.0152757671234608E-11   2.8333038357218509E-10   2.9193363663494498E-09   3.4194322009021040E-13   2.3027040914540160E-12   7.8231050945152814E-12   7.7989793695626878E-10   5.9046848592042517E-10   3.7439906811271661E-11   1.5608262060980714E-11   3.1375478650195417E-12   6.3931779160661974E-12   2.5431806120258072E-11   7.7839191977356966E-12   1.4368773155080420E-11   4.0868374370776978E-12   8.1430667499654815E-12   3.8705021953235425E-11   1.8856685772762319E-11   8.7776766283622370E-12   4.2567910628819703E-08   4.4733811432254428E-11   8.0011453829736328E-12   5.8592611261233411E-11   2.2971287232576708E-11   1.3114299556878156E-12   9.4138844358578688E-10   3.6510611223640955E-12   9.0385095628000203E-11   9.4144626540751592E-12   6.4813461537541490E-09   7.5343277907428198E-13   5.6684975355946582E-13   6.0592009057737292E-09   2.2706237882668045E-12   1.8315571129024036E-10   1.1414794906346966E-08   2.7775162891061132E-10   5.5371030321500236E-11   1.6449639960837853E-12   3.6167716907300834E-13   2.9377477702162678E-08   7.2849120479938639E-12   8.0234891576313790E-12   1.4224046302836113E-10   3.4202590273488226E-12   7.8582752052046127E-12   1.9671162439363607E-11   2.6102582681989325E-11   4.9126153239217433E-11   1.3958589464900601E-09   3.0447614029014475E-13   1.8862142773039692E-11   2.1351046934386694E-09   4.5648617766368891E-13   5.0606473923908821E-09   5.5078208525373509E-11   4.1269909271102328E-11   1.1280369469477128E-07   1.0096495145383612E-12   1.7443946656196785E-10   5.5569325094767258E-08   4.7751066296183920E-08   2.1627333615017774E-11   2.3352421200600524E-12   4.2074411810078617E-10   9.7966759934824119E-08   9.9349887652038260E-08   3.1356262976732567E-09   7.1104897171989074E-09   1.1693713473101656E-08   1.1727676409746179E-12   4.0631201098517386E-08   3.0524324853540055E-10   1.4552073260779712E-11   1.8999344298531421E-09   4.3408054469669419E-09   3.5269191203656913E-07
  3.2945523767033075E-16   9.7465738151062189E-17   5.5265982015649460E-13   5.0531178726648265E-13   6.5100427127835058E-11   3.8550726194224163E-09   2.8121929867071318E-14   2.6831080229722615E-14   1.9836924927889355E-11   1.8004693502091779E-12   9.8341334550184783E-13   2.4702462113084973E-10   3.4759289837139354E-14   2.7873295852529877E-14   5.7965194000367330E-14   5.0514957420218027E-14   7.4193773490276327E-15   3.1628082087759815E-14   1.8366490414157370E-13   2.0458645225861884E-13   1.8451206099532660E-13   6.2038814920257639E-15   1.3811886869645131E-13   5.2867895998785857E-13   2.4426538309617543E-13   1.8634696963342483E-13   5.4943253384767636E-13   1.1092299384390439E-11   1.4878168806107298E-13   3.3621494476407971E-12   1.4985425014193566E-13   5.9336329642411732E-14   8.7005521989291357E-14   4.6589691715644867E-13   1.5624826166988711E-14   4.6522003325049726E-13   5.3858859049750607E-09   2.6454369426823174E-10   3.6811759423725411E-08   1.2649285955476560E-14   4.8664795350187175E-15   6.6656335181930876E-15   9.3233501614377853E-15   1.1978960304368618E-15   5.0882569263041308E-15   1.7075961121691919E-15   1.7691965022759230E-16   5.8760238075648579E-15   4.2988991562927502E-16   1.3461821766595092E-11   5.7206550902500131E-10   5.3977249587589804E-08   1.6323088765483667E-11   1.4027924408981983E-10   2.6497636032431670E-12   2.2261705048263193E-12   3.2691116041023742E-11   1.8653155254739643E-10   1.0692882649241504E-09   4.5790457539269327E-11   8.2220931203678727E-08   6.8785467483015592E-12   7.9414942453145605E-09   1.4102667979947015E-11   1.9146410992765372E-06   1.1045826772786003E-06   1.2736321846548066E-11   1.2033840700546656E-10   3.0700424899101789E-10   1.7033508406164335E-11   6.3359964119237071E-11   1.7467813231933934E-07   3.0983668867441816E-11   5.2079432028996986E-12   2.6734066556040562E-11   1.0501021581623126E-09   6.8963208280952959E-10   2.4593270014830069E-09   1.1539613832411750E-12   7.7102390723513709E-12   1.0211211432707092E-11   7.1814392957938322E-09   1.3617010175176414E-07   1.0234520373676649E-10   3.2125771445136392E-10   3.1026355111011681E-12   2.5509817255136139E-11   1.0092649003699288E-09   7.1393834598820321E-12   4.3694478698490819E-11   7.5763588759200850E-11   3.2334244572832643E-11   7.0393483860091612E-11   1.0605148235898437E-10   1.4044884242259352E-11   1.5586992084355129E-06   8.0608061172215571E-11   6.0510680877195776E-11   2.2587311766390604E-11   1.0948132500036182E-09   3.1344787845439932E-12   1.1278151997323933E-09   1.2927261022208941E-11   4.5999344416545331E-09   1.1344179436800407E-10   2.7347988078757952E-07   1.1290113590788630E-12   1.2812948468538277E-12   1.5149294302266068E-09   4.3209115894668531E-12   1.2196525898433953E-09   3.5489053183216676E-09   8.1779658101793818E-09   4.6292535768242033E-10   1.0396733067619941E-12   2.5580608417263055E-11   4.5330616666217505E-06   2.6830238659915323E-11   2.1049434361770382E-11   1.7004353462946222E-10   6.6326281634113773E-11   4.6922606413396801E-11   1.2360200172124517E-10   1.3175479537058531E-10   3.3759470638177190E-11   1.1626237936293209E-08   1.3539627339730462E-12   2.6983229543289092E-11   5.7109559690193436E-08   4.8616126582813983E-13   2.5925718910474117E-05   7.8036556891455445E-10   3.9548749556777864E-10   1.8021282043165636E-08   1.2290952452343921E-12   6.7467060828192516E-09   1.2294003799166258E-06   5.0900619688246233E-08   2.5019251416767535E-11   6.4985616183011766E-12   3.0028055392253957E-10   2.3168447399976089E-06   3.9539510457504932E-06   4.9318717939603488E-07   4.3409453427637700E-09   5.0138548136811234E-09   3.3713284719059736E-12   2.4468295226004179E-08   2.2935974537911574E-10   1.2289285438499160E-09   1.9564101594471853E-07   2.9272122355923771E-09   2.0395638149810830E-05
  2.2721085374862052E-16   7.8610792409545045E-17   6.1594627034237252E-12   4.1086592254219257E-13   2.3383628474757035E-09   2.5926121384592949E-09   5.7978324333498036E-14   1.5529016637048942E-14   1.7214669302862543E-10   2.6869769531455318E-12   4.4934564786861758E-12   5.7416438287596765E-11   1.9624552263590992E-13   1.1897100371782387E-13   7.7206337657683765E-14   5.5766696412578009E-14   5.3412720598127786E-15   9.5908722168906235E-14   6.8319185421216412E-13   8.7230961441177305E-13   2.1998529914034633E-13   1.0425729182444670E-13   1.5628788743410164E-13   1.1260035849642785E-12   2.3239173659909593E-13   5.9617128077546612E-13   2.5087188081947591E-12   1.5149563822655441E-11   1.4770683990771229E-12   1.3323112556160136E-10   3.4818296385725862E-13   2.5570879842298137E-13   3.5117668555834682E-13   4.9288071085246082E-12   4.7092154207319217E-13   2.0713049599998275E-12   6.7551238681173785E-09   3.4734931294318888E-10   2.3862697372689005E-07   1.4497286567396891E-14   7.5964131699391971E-15   3.0350475582986967E-15   5.7820743300134821E-15   1.5111333545150791E-16   1.2827150850484220E-15   1.8389892526823121E-15   1.4461351096139725E-15   1.5364810204784251E-14   2.2680289649476020E-15   4.3563448317994480E-11   1.6629108866980538E-09   3.0062496733189556E-08   7.8134315218488975E-11   7.4226836940636116E-10   7.3639973079521648E-13   6.1685018105732100E-12   3.8120059823272276E-11   9.8629165099578861E-11   2.1878900902254458E-08   1.3134132472681055E-11   2.6720393349834269E-08   3.1981942307268579E-12   2.3163664278052350E-09   3.5684595286582684E-11   8.1376890629593660E-06   8.9373637051901387E-06   6.6158723430410797E-12   4.1164449425365520E-10   1.8604303445539575E-10   1.5482489493146664E-11   2.7061651911219941E-11   4.5241138516649572E-07   3.7669559444566412E-11   1.2879871990200151E-11   6.8740043283986800E-11   8.3328224076118193E-10   1.9763659379487336E-10   6.8163597072923413E-10   5.1179333654125261E-12   6.4246228248560570E-12   3.2486202295824273E-11   2.7664424792367686E-08   5.9708790770439137E-07   1.6145570068999739E-10   3.3854360014269441E-10   1.4720093481962769E-11   6.4544435652841492E-11   8.8536292748137013E-10   1.4378853232131501E-11   2.0754515732796673E-10   2.7746654012262925E-11   1.6316153805229010E-11   7.5818072960669600E-11   5.9493722938365716E-10   8.3756924524712126E-12   9.8026844989837327E-07   2.0006406074865907E-10   4.0864449827498854E-10   3.1286285801186853E-11   2.3028196224656087E-10   3.9162044094733400E-12   1.4354612113720705E-09   8.4013065056519792E-12   1.1913642463843514E-08   1.6272880808925995E-10   1.3631586320124006E-06   4.3348870664572210E-12   2.2482942980746240E-12   3.7099880186294256E-09   9.3115239904874300E-12   1.1523440729381078E-09   1.0294239456886757E-09   3.2537303517009485E-08   1.6719221371135883E-10   3.7580481028347829E-12   2.6263321440154377E-11   1.3095355861653724E-05   1.0708681098917677E-11   1.6211392341239827E-11   1.7187448738573503E-10   7.2775182426741564E-11   5.2649397406690096E-11   3.6438611343171463E-11   4.9902882395765350E-10   8.8145829725583937E-12   2.3871111302291852E-09   3.5111932612795709E-12   2.5331330577042585E-11   7.3401610845232255E-07   2.6227769036100352E-12   7.1203050974554373E-05   1.6034962349382447E-09   1.0183396594185745E-09   6.7752705622457022E-09   2.4026748402480409E-12   3.5055770800507157E-09   5.2850193230653385E-06   2.9030720597410439E-08   6.3117116214970063E-11   1.4084265314855564E-11   9.5710495356021463E-11   1.3374018002570879E-06   1.8808006170356557E-05   9.1396012325793290E-07   9.2942358682211079E-10   2.6413846312920793E-09   6.2551323594725373E-13   6.3230430604503768E-09   1.6917345889555669E-10   7.6603107448736385E-09   1.7567701401910705E-06   3.1856941656653616E-09   7.6106643763072199E-06
  5.6960044257486346E-17   4.0087964046248921E-17   6.9168544514897401E-13   1.8182149644123261E-12   5.2109966283469701E-10   6.0118209065421949E-11   1.5115128172369946E-13   5.5649802942499574E-14   1.6970926496498234E-09   2.5986725658323522E-12   4.1758365364359734E-11   4.5063021866703777E-11   6.4145732556470568E-14   3.5614567628977528E-14   2.9265982407843627E-14   7.7845850077844132E-14   2.4387474365631138E-15   4.7178468292853091E-15   8.1385465126936153E-13   5.1510670852786662E-13   4.9261671735325727E-13   2.5221742993270537E-14   8.2703378737489845E-13   1.7627455813430043E-12   1.8551449707166356E-12   6.7776736590707903E-13   4.5994781736997511E-12   9.3936710883935563E-12   5.3405536886883714E-12   3.5141661601711175E-10   2.1158106540439277E-13   1.0848284862128431E-13   2.2277321139429833E-12   1.4019559686337115E-11   7.5634818505774073E-13   2.0398277479078406E-12   5.6439779331062417E-09   2.0925469829642352E-09   4.3896045451252049E-07   2.7982961613732905E-15   1.4123196642415338E-15   1.4102046498967265E-15   4.7454395956532961E-15   1.1192061901934125E-15   1.1317989379456429E-15   3.5767185066918358E-15   2.5687767716809656E-16   1.0652704284261289E-14   7.9308220063838811E-16   2.2041461528120360E-11   5.1206224069531632E-09   3.8972282211179776E-10   2.3088000201089299E-12   3.1477821924590294E-09   2.3186083415955919E-13   7.8715374594734973E-13   1.2453010965555023E-11   2.2664665209539300E-11   9.3779911933396286E-08   8.2577356464388088E-12   4.3294978347262608E-08   1.7345592645966393E-12   1.5956270132671147E-10   6.0530977445197367E-11   1.1790768830791770E-05   1.6503429395574894E-05   3.8646671920956854E-12   1.1196133670944147E-10   3.7576360522115380E-10   7.6971278491731115E-13   1.7294859672807591E-11   2.3124073361909269E-07   9.5596946335380644E-11   7.6208007538681858E-13   1.8030887857886642E-11   3.2129362146403010E-10   4.4790291482178004E-11   1.3969575115034339E-10   1.1048244151170246E-12   7.8794576032232233E-14   1.1224414312659166E-11   1.2556108721649431E-07   1.6678698411144771E-06   6.1515228630186409E-11   1.5663665894529168E-09   4.8041898600341628E-12   4.2102269283734834E-11   1.2091635873958923E-08   8.8959406511413416E-13   6.1772657180853479E-10   2.1985932252315132E-10   1.2072859628683520E-11   1.6775245778804332E-10   1.6154781894413504E-09   3.7298561598080411E-12   4.5763813942083552E-08   2.6744251948063672E-12   9.3899303648152376E-10   2.4020029319479527E-11   2.8716617374438819E-09   3.5819588002045284E-13   3.0779291009325057E-10   2.8877058567720906E-12   2.5531201186027153E-08   1.1302175384806926E-09   5.4444249406798669E-07   3.7623398710968781E-13   3.8172416911941182E-13   1.0688851843774872E-09   1.2022386385201568E-12   6.5764274971793028E-09   4.5840160043459542E-11   3.5339914114484341E-07   1.0547213575325598E-10   7.4750207020513629E-13   3.2563086024199382E-11   1.7486820360219261E-05   2.3908968971667712E-12   2.5395944951403146E-12   3.1298581546024944E-10   3.4346414153668326E-10   1.8736722507359661E-11   6.5521493306573938E-10   1.6898142693944018E-09   1.9979234331425935E-12   9.0929919225783225E-10   6.1090311573863266E-13   2.4386024036958376E-11   3.2801306472940153E-06   3.2800971498093758E-13   1.0216492616723880E-04   3.3289353109997320E-09   6.9755684275313506E-09   1.2565461493967254E-10   3.2306126124748100E-13   2.7844123565432077E-08   1.4376040501755096E-05   4.4347999720641135E-09   1.1370225171054119E-11   2.8529309144444704E-12   1.2078172016594572E-10   1.5335684070302188E-06   4.4757445450957980E-06   1.0382630213725800E-06   2.4669845383107735E-10   2.7624647028243233E-09   1.1069574586043179E-12   1.1025288208479346E-09   1.3405316933658517E-10   2.8334606770687001E-08   4.0807983936889626E-06   8.1480754127971380E-09   1.2934943112214457E-05
  6.5536576100879319E-17   1.1623718284095165E-16   7.6512677367584227E-14   1.5384683858681672E-12   3.7487024612607518E-09   1.2628188830692695E-07   1.5747392619547798E-14   4.2743491109422414E-15   1.2359038066597138E-10   7.2024574305034621E-13   1.5892164376572707E-12   4.5636749412041767E-12   2.7688874257251401E-14   4.5654096412490957E-14   2.9226596814410809E-14   4.7634546610449785E-14   2.3521450207826584E-15   5.7794054493443854E-15   5.6402321139758400E-14   1.5320206792138785E-13   8.0046258010585051E-14   2.4444690117600915E-14   1.2730284279012033E-13   1.1602556405221022E-13   6.9154258546494339E-14   7.1118590048892148E-13   2.4296752334622731E-13   8.3022364504483074E-13   2.3735618378813649E-14   6.6305596524953815E-13   2.1573627324561923E-14   1.7453081258572425E-14   2.5158461235585551E-13   4.9099498685777702E-13   4.9317187590941655E-14   1.6825726109774667E-13   3.0408629410976338E-08   5.9814614711751129E-09   5.3406333954028712E-08   4.1844273136438682E-15   5.5113641875740213E-15   1.0735261653296875E-15   2.5195200997697539E-15   1.6449241250793245E-15   1.0104286572248135E-15   9.8418709036567179E-16   4.7493103482039286E-16   1.1218346524604423E-15   1.8416543957298121E-16   3.3918429401102026E-11   2.2637512557281465E-09   1.5036822516759411E-09   2.5602027726770125E-11   7.7264253066763575E-11   1.9689348519520797E-12   1.5140365635999435E-12   4.9861490635340766E-11   2.8321787494762851E-11   5.9752188701251424E-10   9.6745385582864709E-12   6.5212632089798669E-07   1.4292452180803639E-11   3.1008597532686990E-10   7.9462793372987790E-12   2.5345324281334398E-06   4.5405576444887823E-06   8.8326796418469113E-12   4.4278163901964649E-11   1.8645641527230136E-11   4.1347112335728378E-12   4.2821670345375985E-12   3.4076076044376550E-06   9.5436337324021807E-12   3.4892967169825053E-12   1.9386383536614739E-11   1.6286364875877576E-11   1.3759350505204586E-10   1.0725581752833417E-10   8.8926684308677947E-13   1.3261584176266025E-12   1.6264460874473029E-12   1.0965177286428861E-08   1.6714726820140204E-07   1.7261941231470648E-11   1.3158688513060777E-10   4.5322991829399099E-12   7.2583209931864603E-12   4.9540970534169189E-11   2.2906270714823371E-12   1.5088425302565758E-11   1.1885011655334366E-11   3.5850582491244805E-11   7.5762457354130129E-11   1.3586728645944482E-11   2.1160486976740801E-12   2.0056238049077004E-04   3.2799446062584177E-11   7.2214262731403651E-11   4.5971390262719988E-12   2.6229091928758537E-10   1.2311786477169296E-12   1.1514991636841012E-10   1.3990205838448336E-11   8.9103845693016022E-09   5.0133733203272807E-11   2.9501291448211470E-06   5.9289472882765460E-13   1.1342855524414477E-12   1.1960852006463606E-10   2.4470992057984435E-12   3.8638761004102014E-09   1.0453083746719649E-10   4.4823461143597378E-08   3.5249106232527665E-11   3.9771558173844442E-13   1.2978788003945128E-11   1.7102925735128531E-05   1.4123333003864619E-11   1.0461554039790931E-11   7.4616043813424864E-11   1.6746725950137272E-11   7.8277872090066310E-12   2.7505044157460870E-11   3.0150662486921720E-10   1.9983332729904829E-12   3.9095936065601172E-10   7.0510629211240472E-13   7.5641658111341613E-12   1.3126544391411263E-07   2.0550881425477751E-13   7.2957832150048629E-05   5.0884177752517220E-09   5.5032166382077596E-10   5.9922914144780234E-10   1.5952587267879643E-12   2.0322320398801112E-08   1.9869637235761634E-05   8.0048397185144178E-10   1.3525553825180848E-12   2.0957796420260847E-12   1.1253059661096810E-10   7.0714953583633268E-05   2.1657061546484783E-05   1.6777102504046110E-05   5.7346558869741179E-11   9.2776532868747488E-11   8.1772354151186131E-13   2.3001034667367481E-10   2.3979555385514997E-11   1.4289411113680767E-10   4.7385668540910383E-06   1.2744710565073811E-10   7.7833250385782836E-04
  3.5237942502755924E-17   9.3002991932160219E-17   6.6765474158165409E-14   2.3837863685700398E-12   1.3398545806587764E-09   4.6192325844040608E-09   4.6975013864975564E-14   2.2430651152478286E-15   1.7539996951138893E-11   9.7691709488990477E-14   4.7933935840922936E-13   2.6880995091941864E-13   5.7309564623092553E-14   1.9200990089285957E-14   2.5545008842890631E-14   7.0823330451616332E-14   8.8437527101924236E-16   2.5125149047331573E-15   1.6221492942542846E-13   4.9514977549628690E-13   1.1784504034503956E-13   2.0630953177859194E-14   1.4251789956175922E-13   1.3565664667332051E-13   2.2532993372282139E-14   1.5443563995424826E-13   9.4871978072960555E-13   1.0498989119355851E-13   2.2126563845742336E-14   1.6531134584694965E-13   1.0053701226384353E-13   9.2610574323332379E-15   1.4045791663115008E-13   2.6424564405717665E-13   3.8803515872685525E-14   8.2456175272836142E-13   4.6078865845519174E-09   1.2767868969692058E-09   1.1424460887417688E-08   1.6719710980566499E-15   9.1043444102013180E-15   1.6780579936485835E-15   1.1705483728943137E-15   6.8328911135451191E-16   4.3590813792617925E-16   1.0728053448133005E-15   8.4090556779338240E-16   5.0742572462715695E-16   8.0866938382574070E-16   5.4606667791477923E-12   2.0066539268809110E-09   1.8428169966156997E-10   1.8372016010306526E-11   1.0224875172753017E-10   8.0575242297545522E-13   6.3810563453457134E-13   5.4976613674704287E-11   5.8290141199231695E-11   4.4904322443179050E-11   6.1330024347602857E-12   4.1638174067337810E-07   6.6651844825841341E-12   1.1450954088755623E-10   4.5073106569611935E-12   1.0100476618895678E-07   2.1637029356158991E-06   1.4120496761987831E-11   2.0896385446331224E-11   1.0162586902374589E-10   2.4745350119372042E-12   7.9932440227132696E-12   3.1970335566121137E-06   8.9542314419927611E-12   2.6233918893959570E-12   4.0009177532929969E-11   1.5045792281354340E-10   4.9209334104866902E-11   9.1324452946094041E-11   5.9618785978113890E-13   1.3819320202493233E-12   3.3625095847930124E-12   1.4002028335880512E-09   2.3891034655251962E-08   1.2852698969970011E-11   9.5027014233789083E-11   1.9880870451862125E-12   7.6647265872760096E-12   1.3572779205515884E-09   3.9930089176176455E-13   3.8900116209103787E-12   9.0506004185830499E-12   3.7103013399852847E-11   2.7379333174342104E-11   1.5473452465019545E-11   5.3197676521142994E-12   1.2158505965726625E-04   5.4270102296482513E-11   7.9347702631156557E-12   6.8154947485056352E-12   2.1974616115361273E-10   6.0190609402507438E-13   2.5627005172862856E-11   2.9233453653821992E-12   3.4472696390840218E-09   1.2500365806020733E-11   2.6080968926493234E-06   2.1000852174117612E-12   2.3578352370836676E-13   8.3684082342655530E-11   5.1537686313514221E-13   4.0249547038603395E-09   2.6255101869056596E-11   1.3833533411226472E-08   6.1685459105119758E-11   9.2443444769946983E-13   1.3713204047284647E-11   1.2549291367752078E-06   1.7513536971899501E-11   2.7165643939907510E-12   2.1381574163066620E-11   1.1083371554853456E-10   1.0228931906631698E-11   1.4666119485686191E-11   8.6428407262343792E-11   1.6551805312994082E-12   2.2304523882872354E-10   1.6700072007520692E-12   4.5499416821006259E-12   3.4840761216211579E-08   9.8157829357966539E-13   1.9120116765662175E-06   1.5057212421045977E-09   2.9341583963009438E-10   1.0790751237733019E-10   1.6410931691071270E-12   1.6526709844178568E-08   2.0890127684479762E-06   5.1881463682530838E-11   7.5574174373220011E-12   1.7479350234833782E-12   8.3880790104556491E-12   6.4389707718451561E-05   1.4161719163434418E-05   7.9550252346371788E-06   2.9467664315514485E-11   1.4039189158608510E-10   1.8455742327836433E-12   1.8345809441667409E-10   5.7069203424855818E-12   1.6121830955942208E-10   2.9039486566096072E-06   7.5554569319223151E-10   1.5266292577999555E-04
  1.2656036687446923E-17   2.7326569111166632E-17   7.0267570741160312E-15   7.9172385143471204E-13   1.8125635804319190E-09   1.3278037010433132E-07   2.0913646465556710E-14   2.9314784037419037E-15   5.5191468901891882E-12   3.1290209330938451E-14   1.9218800369554676E-13   1.5273583538702166E-13   2.9709535605722464E-15   6.7604093528681687E-15   3.7529148516569530E-15   1.1388857147331108E-14   2.8491329944576149E-16   1.0510673657131916E-14   2.6728490216986700E-14   8.9932900883079647E-14   1.5133439432524786E-13   5.7370733747271103E-15   4.4871754414706408E-15   4.1228710072863608E-14   1.3580569531821196E-14   2.3542877675515800E-13   1.7510736774560709E-13   2.0203934315185336E-14   1.4938679014005205E-14   3.8003431130252576E-14   6.3962409252747792E-14   2.6714999631316336E-14   3.1100295234935915E-14   1.0022341160975907E-13   2.9694866720690504E-14   2.1214427738654083E-13   1.8515110389150020E-08   4.4570686955150373E-10   3.8854202957028436E-09   4.7486013680931457E-16   2.5485739388309827E-15   1.0855338090414277E-16   6.7282052621527430E-16   2.5304080691831770E-16   5.1993177039998692E-16   9.2469811818663317E-16   1.0079891282332553E-16   1.4497129486606939E-15   5.7956122502923437E-16   3.8757545877605095E-12   1.5834536796648467E-09   1.3210688669240704E-10   1.8422456526190250E-11   4.0381065451382904E-11   3.5095329902811211E-14   2.7999924222085878E-13   2.3340288234648892E-11   1.1897312122805326E-11   2.3813625435921890E-11   1.6920034467324940E-12   2.0881798810619416E-07   3.4320992477439520E-12   6.7251887881042695E-11   9.5105828511821805E-13   3.4353809420781679E-09   4.2978883090373243E-06   3.2655207925622763E-12   1.3827491070816490E-11   6.7111844726227684E-12   4.9324358371250379E-12   2.2086422690782773E-12   3.1425760329294142E-06   5.6570284860556826E-12   1.3160992544601978E-12   4.2630157848756713E-11   4.4465969981961203E-11   1.6996009134305039E-12   7.5491380320282405E-11   7.0732318431430883E-13   4.5534991130259732E-13   3.6683789206629789E-12   9.2386725907103939E-10   4.4262744213178772E-08   1.3677873579947751E-11   8.2759224733963728E-11   4.5793966992413711E-13   2.5455649717405703E-12   5.7895570891158381E-10   3.4936839290121872E-13   1.1685292318849834E-11   5.7556733260335304E-12   1.0959089813612283E-11   3.5866272001373237E-11   5.5401493238617332E-12   1.4362673027611161E-12   3.8375478887070182E-04   8.4237465698457249E-12   1.1461786125955514E-11   1.3005861700050386E-12   9.4799450183701619E-11   6.5678005602235869E-14   2.3894538547182821E-12   1.0030125973610136E-12   3.4949344655734942E-09   5.6791999453925291E-12   3.1575410830894034E-06   1.3239472505873974E-12   7.7778832118827813E-13   7.7173777881956997E-11   8.0684574133029366E-13   1.7538562748240600E-09   4.8817445153885493E-11   9.5933373760557603E-09   1.0825263244406279E-11   1.9464168409785535E-13   6.8176220257238224E-13   9.2240745063347220E-07   6.9554766116468781E-12   5.6224876297797933E-12   2.2675747482731662E-11   3.5406096292384112E-12   7.2227905681031091E-12   8.5538722687534380E-12   4.5391022860629728E-11   4.0966583053065572E-13   5.7693586716799976E-11   1.0381728576978872E-12   3.1189020130937270E-12   3.4925892780905783E-08   1.2711035682981393E-13   1.3971051919348880E-07   6.6838840244329457E-10   6.1854779701300924E-11   2.9224762928566408E-11   8.5231817213761076E-13   7.4428718042166852E-09   4.6035013196048504E-06   1.7080380111247340E-11   1.2965893242030566E-12   1.3545511497605934E-12   3.8225278001242459E-11   6.2490048690702911E-05   1.9810841155067303E-05   2.6579794020864091E-05   1.4375037011599944E-11   1.4765699646005574E-10   5.5453744857760146E-13   2.5661985308076983E-11   1.6710174102824987E-11   1.8479258038806288E-11   7.9912534225440957E-06   8.1159419185399352E-11   2.4630299613040754E-04
  9.1115197318006758E-18   1.1016456969847290E-17   6.0143031182166152E-15   2.1350344906170069E-14   6.0544091123585716E-11   1.6017147228897162E-08   1.0124632488025425E-14   1.4913193048318153E-15   1.7613844001917818E-13   2.1084938338273128E-14   2.0219967026363735E-14   9.9246535539463116E-15   3.1506633836337447E-16   3.5684938527546437E-15   3.0717908056552176E-15   1.2029238196815435E-15   1.3800947603339799E-16   5.8696085451018591E-15   2.0704822049990585E-14   1.2991879036764767E-13   5.2809320301137388E-15   3.3997311077685471E-15   1.9807700402301578E-14   5.0677459846683894E-14   3.3113723090666892E-15   6.6977387339632483E-15   9.4289134623057413E-14   4.7182543398114784E-14   1.2562852976341198E-14   1.4767901444287742E-14   9.5027483430798529E-15   7.1931462698285431E-15   1.0787512385579994E-14   3.3621653258668802E-14   6.1732908459429685E-15   8.1592766017929612E-14   2.7198930301550412E-09   1.4090508264985744E-11   1.4165440302987442E-10   4.9872382418883193E-16   7.6027297621721029E-16   2.4746051107413883E-16   4.1836068284407254E-17   1.3657098213337459E-16   3.0749958013792807E-17   4.4715630989202844E-16   1.1227153582068727E-16   8.5924294578578341E-17   6.8890763721443427E-17   9.6191247535239682E-13   1.3173430122152033E-10   3.3971637212466227E-11   2.7417917169739784E-12   5.2835088613878299E-12   8.7811948866443264E-14   3.6058543732680297E-13   3.4416769457193405E-12   1.1273034685833686E-12   1.3051084489254721E-11   4.0324200665749768E-13   2.6036011109383795E-09   4.5836802906887323E-13   1.2714467237192964E-11   7.1604522880041401E-13   1.2109861497209109E-10   2.3769451079548210E-08   6.5132007122694280E-13   4.7342430335089375E-12   6.1068591078636910E-13   6.4438509756615236E-13   8.3966107525584680E-13   5.6224067310432783E-08   2.2386519803608286E-12   6.0449549197911215E-13   3.9611337394263637E-12   1.0742711176150983E-11   2.7543459668561427E-12   1.9194089876925993E-11   6.1633547359379908E-14   1.4170469852821045E-13   1.3802458558420058E-12   3.7216547624095251E-10   6.4585265573260407E-09   3.8817127660096287E-13   1.5796749216268695E-11   1.7878191409014319E-13   4.6679468421770134E-13   3.6721174723941205E-11   1.3743039343190675E-13   9.1268712822355918E-13   2.2759365051123834E-13   1.8434912275647661E-12   5.2162894450788233E-12   1.1837200620318581E-12   3.0508472225110742E-13   1.0246822822536220E-06   1.1524870444903614E-12   2.2933029641786500E-12   5.2681706705513974E-13   2.4022783027259109E-11   7.4223848470927935E-14   9.2387971055723661E-13   6.7573689057375340E-13   2.2073472783629321E-10   1.6812548524672723E-12   2.9985955401434197E-07   1.3946048544566847E-13   1.6599348726857033E-13   6.8326792536644783E-12   7.6682543043733487E-14   1.5891121234239314E-10   7.0313303051879066E-12   1.0768739196816144E-09   3.9765270275415735E-12   1.4479627906202907E-13   3.0023948972912114E-12   2.8857618064701055E-08   6.0058269333057196E-13   8.0400341859100256E-13   1.4159720953160468E-11   4.6155805934965089E-12   2.6823833016490928E-12   2.8351741081022667E-12   7.0195035437782647E-12   7.1266967294991055E-13   3.4903059133004547E-12   1.5595138356897666E-13   5.9337122661696081E-13   7.7596545923460089E-09   1.7349597710651783E-13   4.9443705032676100E-08   2.2715241212660310E-10   2.5580526451409583E-11   1.2809743477739243E-11   8.0538837889732099E-14   3.5300989940988617E-10   2.4767882590664626E-07   2.3774973713452709E-12   6.3168289504324645E-13   3.5039573758000752E-13   4.0275730029140500E-12   1.8813082715704641E-06   1.1263940280636874E-06   2.5508766599499781E-06   1.9363937330613469E-12   1.1568649860369715E-11   7.6140554079681773E-14   2.3008672384880010E-11   5.2319342767661836E-12   6.6763248350020373E-12   7.6067253582336312E-07   9.1127267665685911E-12   7.3498230632589539E-06
  4.6245704164271541E-18   2.0418237894275784E-17   5.4007122039012696E-15   3.1792605875350315E-14   1.5000488947688968E-10   4.3123674616872852E-08   3.7829514192373121E-15   6.5138486137381128E-16   5.7747097570758992E-13   5.0433387270413411E-14   6.3065277383233766E-14   1.1219119373952368E-13   5.3887669169953858E-15   3.9983330598959057E-15   3.3855068092768487E-16   8.7397220405647412E-15   7.2767865525344875E-16   1.4207175899632290E-15   2.9003966863993080E-14   1.3067716293871095E-13   7.1848175644339251E-14   3.6721495432844409E-15   1.9996360366291253E-14   1.9041815297844988E-14   8.5408027417993757E-15   3.7781265213468409E-14   2.5354832000941349E-14   1.8887957568866636E-14   3.4545857541183228E-14   3.6349096156881623E-14   1.4487444410719297E-14   1.8344590597541696E-14   3.3389043454118116E-14   1.6967306184646465E-14   7.4502151879957331E-15   9.4640481591943373E-14   7.5707613752768888E-09   1.5519956994228314E-11   8.1636769444981634E-11   2.9745772070327189E-16   1.2579262262684254E-15   1.0404287026311799E-15   2.4077868611696092E-15   5.5521226030023493E-16   1.3098547926241457E-16   6.8347836694473818E-16   9.8755562170413087E-17   8.8914831900013928E-16   2.3505181859956759E-16   5.4224917343717047E-12   1.6635259603998710E-09   3.4917865965225201E-11   1.0781413942181798E-11   1.8472904681596742E-11   1.3361050411791056E-13   4.5824610301569792E-13   1.7165716609932927E-12   1.8681667329476436E-12   1.0437664850154276E-10   7.3584250237697251E-13   7.9035624656265209E-10   3.9652702653653422E-12   5.7682209284345536E-11   3.9539536486829162E-12   2.1106248569908245E-09   1.2607754629403353E-07   2.0382695411089693E-12   1.0999937917818944E-11   1.8492693866037671E-12   9.2750601096524157E-13   9.6071163856744183E-13   1.9276764860489480E-07   9.8159053728988713E-12   1.0262155619687470E-12   3.0519114127763055E-12   9.6866244534494150E-12   1.1309028325747367E-11   1.0002048732581686E-11   7.7191425135666417E-13   5.1811434005006452E-13   2.5736766773579002E-12   1.3047454778260420E-09   1.0624639499157189E-07   4.7204774883039855E-12   6.1161761788770818E-11   1.5958298193972726E-13   6.7476065396987190E-12   1.2214785517538048E-10   6.1489196644291433E-14   8.5517916034050041E-12   3.9889732809751060E-12   2.2056474798799082E-12   4.2930050349772524E-11   1.4447321375839963E-11   4.4579489863327646E-13   1.7958860331827951E-05   1.7146493746477459E-12   1.1268464880371747E-11   3.9539864235787849E-13   1.4351688480542168E-10   4.8915013262723711E-13   1.9970020065367972E-12   1.8025611794116967E-13   2.5933439689356483E-09   7.1587949153740120E-12   5.7147182686879653E-07   2.9149502091307849E-13   1.9089415444738186E-13   3.2266070010777998E-12   6.4964325498511362E-13   1.2696868967666648E-09   6.3972820827642767E-12   1.1169163867128818E-08   6.5855004356745845E-12   3.6989995014249639E-13   2.6176013598444914E-12   4.5212907683720164E-07   2.2288360078912842E-12   1.4835237995247784E-12   2.7073815115373467E-11   1.1230798569489285E-11   1.3458568704824719E-11   1.3640203446905615E-11   1.7913815846581392E-11   2.9026080956697115E-12   2.6856890990910623E-11   2.0781021546127117E-13   1.8334902020282907E-12   9.3311216109058215E-08   4.4387805186370917E-13   3.9965737215154686E-07   1.6610139974523028E-09   1.3018577203151554E-10   7.8542039624269452E-12   7.3158203595138215E-13   3.1461706351404757E-09   5.3396619842525336E-06   2.9268666285440259E-11   7.5884897042035953E-13   2.5089130954494386E-12   3.7665066085748075E-11   5.6590815605574532E-05   4.1537763913585664E-06   1.6723443663137152E-05   1.4548376472009873E-11   1.3786211319888484E-11   5.5265648648554435E-13   5.5669847282619868E-11   1.7983578471312245E-11   4.4150737081619529E-11   3.5442045584081268E-06   4.8489233421431599E-11   4.3105446725809971E-05
  1.7331108976339142E-17   8.7923534783272052E-18   8.5763879747958263E-15   1.2875834320080448E-14   2.2135325451562424E-09   4.6115191278160354E-07   5.6388748463913061E-15   2.6687725660918574E-15   3.5100111413223036E-12   2.6455874874128233E-14   1.6604159230169074E-13   3.3159106124398345E-14   6.0054316097955461E-15   1.8655434194990577E-15   2.7564115591821353E-15   1.5529723517134990E-14   2.6868455425720145E-16   7.0231362426715187E-16   2.4937951682009773E-14   2.5970892896012402E-15   6.8736166047464700E-15   1.4888035889575233E-15   1.3705156119067881E-14   7.5403243662559215E-14   1.7491605296861837E-14   4.4853414970992111E-14   1.6813610105348657E-14   3.1367203896133633E-14   1.2376427314198071E-14   2.0490877993540882E-14   2.9500517485646018E-14   2.2080332685161841E-14   1.0716787476362338E-14   9.5079340080492895E-14   1.8962512425819425E-14   5.7487559613203921E-15   8.5039481345793666E-08   4.3871787757845051E-11   1.9875555143561934E-09   1.1429050918434003E-15   2.7217048932156720E-16   6.5493832440019736E-16   2.7599471072789864E-15   3.7476828636117780E-16   2.4536509079830138E-16   9.6656818180877836E-16   2.3917484410289014E-16   1.8861760136523074E-15   1.2939630896511745E-16   8.9861907972252252E-12   3.3177655013532729E-09   1.3175428232187217E-11   1.0494355424777986E-11   2.1398099372234248E-11   1.0945824635034548E-13   2.0065592975850505E-13   3.6254558124474750E-12   1.5620224173767920E-12   1.8484118162054617E-10   1.5572762816724844E-13   2.8704028034567940E-08   3.4277115545156466E-12   8.7849068762223167E-12   7.5388539997877004E-12   3.2898128308427158E-08   7.3415121628761232E-07   4.9117688503637427E-13   2.2829411471383285E-12   1.5793226074729264E-12   1.0097515666362113E-12   9.3875514047916181E-13   1.6180126064026142E-06   7.3543039366963045E-13   3.0707112006895116E-13   3.2874628521680576E-12   1.5989599803721411E-12   8.6683591904233265E-12   1.6999370649351199E-11   6.3438969978682420E-13   1.3278423681858790E-13   7.9387703593730977E-13   2.5913128337562944E-09   2.1818113266188816E-07   1.3168958779710876E-12   1.6253931397357095E-10   6.0279741053547819E-13   3.1115431364965306E-12   2.0799483262587070E-10   1.0568246881535960E-13   1.0227994639018908E-11   3.7936606103873365E-12   7.5313672586465348E-12   1.6968129622249068E-11   1.3535819967002725E-11   5.1809292038575909E-13   9.7356869173122928E-05   2.4873866502457777E-12   3.3222437316316555E-11   9.8360985305329409E-13   4.2019815673085688E-10   1.7433784796940048E-13   2.4123188973268319E-12   1.8223926136584848E-12   5.5061894981038653E-09   1.3473194298821754E-11   1.5340951970966231E-06   2.1473897823655081E-13   1.4305188565295223E-13   2.6311662357350904E-11   4.9368641302441528E-13   2.1261127444312727E-09   1.3786793989142031E-11   2.3362706035048147E-08   3.5213341081069250E-13   1.1819024375888491E-13   4.9647279230161402E-12   1.4007884389635249E-06   2.9977763559217570E-12   1.1811800495108384E-12   1.5318064190629674E-11   3.1346451287677356E-12   1.5126592330128223E-11   8.8223093758875174E-12   1.6452753787684956E-11   1.4306393275931368E-12   7.1129822891633487E-12   7.0247025244464690E-14   1.2564146843085738E-12   2.0513110241996234E-07   4.6256781149029629E-14   6.8610591366126035E-07   2.6191401886258962E-09   3.0018163179268186E-10   2.9028732323101591E-11   4.9717941161181711E-13   4.9050504934271917E-09   1.0768537590856045E-05   9.5250353329730672E-12   2.1881199144531670E-12   2.3541874059967656E-12   3.9666148482676066E-11   5.4171898347090449E-04   9.0883483682846437E-06   2.7249073040923640E-05   2.0310043919247105E-12   8.0231907449036210E-12   3.8088757944604386E-13   4.5329612715951221E-11   2.9919969333144265E-11   5.7590503016105238E-12   6.9752934844052642E-06   3.1026378735990507E-11   1.5223605214919800E-04
  2.0346275701607083E-17   6.1072265785363003E-18   1.2504107973738832E-15   9.9240701289901002E-16   3.1065549185020883E-12   1.3752191781403609E-09   2.1545819260926343E-15   1.1568759085337621E-15   1.6910705725478740E-14   1.2923254808793096E-14   3.7639747302776174E-14   1.1212977834976055E-14   7.1544497178636008E-15   1.2471283350194071E-16   1.5802344049176960E-16   8.1449098320366814E-16   5.3417318771998332E-17   1.4175614370846971E-15   3.0029508193877298E-15   1.4991583455945854E-14   6.0230160259678776E-15   1.1440739546038837E-15   1.6293278521105792E-15   4.1224064799097351E-15   5.3501001553308623E-15   1.5676914931952252E-14   1.2254539965460651E-14   9.2043367672589290E-15   7.5594972241325744E-15   6.1189062111063109E-15   6.8485156570537910E-15   3.1631408492880308E-15   2.3450098169224460E-15   1.1462238840289394E-14   2.5484205292294430E-15   1.5389517412330527E-14   1.0334023705846049E-10   1.2503645221125499E-12   3.5001870333745677E-12   1.2183632232509478E-15   3.0059464488997503E-16   1.7578988562219480E-16   2.0047273475263320E-16   2.2977265735615575E-16   2.4729833828068022E-16   4.1413820745237000E-16   2.2904471232157337E-17   2.3786752139577372E-16   7.0366477368089850E-17   3.8635471010173972E-13   5.3266624231860635E-11   5.9004318428860383E-12   2.2128599097913111E-13   3.6890875843686636E-12   3.7628574797576169E-14   4.0601410846068212E-14   1.4526087812753337E-12   2.2263119942493471E-13   8.2228170906823058E-12   5.4183272903337789E-13   6.3504298897811775E-12   1.1429008171454966E-12   1.3388117870453875E-11   4.5883019380548652E-13   2.6994247533973485E-11   4.1299045965188846E-09   2.3308352166348649E-13   1.0023622509787464E-12   6.1552167185821785E-14   5.0115872511646205E-13   1.0237730020181645E-13   3.4321852685461132E-09   1.4972070529383690E-12   1.7099053098837292E-13   8.3399663133780035E-13   1.6635945022072892E-12   2.7089133173197289E-13   1.2737960081380196E-12   2.8011378820504785E-13   7.0344189230856815E-14   9.3022909030984272E-13   4.5166461032364789E-11   3.0924590199977199E-09   7.5657278285796254E-13   4.8810784047099098E-12   5.2733827162384561E-14   9.4194907739162140E-13   9.0754839705222346E-12   2.3218079382239235E-14   3.9707426954991393E-13   8.4557171288692219E-13   2.5155547600034369E-12   3.9447959273976977E-12   2.8242094693905561E-12   1.8394872773553570E-13   1.3303099090551970E-08   6.3471128672146448E-13   2.1088217959605361E-13   1.4308071961723136E-13   6.0313593316480242E-12   3.3935556033273121E-14   5.2871597843504883E-13   5.7829681568943693E-13   1.0429805174162929E-10   1.6282671568373708E-12   1.0299854365917286E-08   9.2767619224166020E-14   7.6430883790722069E-14   1.1720714595247059E-11   8.8735955381493208E-14   8.1811546588701534E-11   6.8179032147655870E-13   3.1189531615661749E-10   2.3707750173775291E-12   1.4568886847039297E-13   1.2429589965980546E-13   1.3474315915531024E-08   5.3016094764535847E-13   9.9517089293589676E-13   8.7363341680756135E-13   1.6310193305779811E-12   1.6901275697535797E-12   1.7196635102570135E-12   2.5899826521331729E-12   5.5868401711784805E-13   4.5102197036945569E-12   4.5217183222103230E-14   1.7010626433318017E-13   3.0603894230473933E-09   5.6076814530475983E-14   1.0207641864910490E-08   7.0541540407978138E-11   1.5187326037531623E-11   3.1136089140598299E-12   1.3864849495468611E-13   1.8416555259498232E-10   1.4254935249404292E-07   5.9028998080427632E-12   3.7475554475404263E-13   1.2591352482999160E-13   1.1435939165567547E-12   6.7966949290109388E-07   1.4555305494928260E-07   2.2954286171800059E-07   1.2482906860745702E-12   1.6586733045644462E-11   6.1636587356576582E-14   5.1831079073494247E-12   1.5191495432817134E-12   6.3671411562359003E-12   9.2592661715787907E-08   2.3450712278597772E-11   7.2379884349250677E-07
  8.1265386444008068E-17   4.8359702023840343E-17   5.7065107612817539E-14   9.1481467574884341E-14   1.4509038011972185E-11   1.8512788807061948E-11   7.0749487917070222E-15   5.9265247133149172E-15   1.5262384899050720E-12   1.3513767100595093E-13   1.1312906661196647E-12   6.9438985231007560E-12   4.1506853882258114E-14   5.3584914774265252E-14   1.4895807221282251E-14   4.7990671016354593E-14   1.7413792550031874E-15   1.6779407276674040E-15   7.9170088647390732E-14   5.9252148875243766E-14   1.0086500794845740E-13   3.8857920855171051E-14   1.0739184332240741E-13   8.1873509689014896E-14   3.4285210410286900E-14   2.2817639614985541E-13   4.1419570545199117E-13   3.2617848922675610E-13   7.8407666670301215E-14   2.5210172953712380E-12   8.0666358364397809E-14   9.9421638434906895E-14   2.0693487122095574E-13   1.7774757000880495E-13   2.7618096268268089E-13   1.9896753171745814E-13   1.4613949141311672E-10   5.5914051234513510E-12   4.7487018380687114E-09   4.8232741517269972E-15   2.6832913092709214E-15   1.1377740135950648E-15   6.6830353509279354E-15   8.6828406425984952E-16   7.5141979084343749E-16   2.5035051192835670E-16   7.5848758980794843E-16   1.0676682119801531E-14   7.2438714518348559E-17   6.0934326710631802E-12   2.3119499964038574E-11   5.1167179628332035E-10   2.9121800989403096E-12   8.7042801922055061E-11   8.6646536737418134E-13   2.9982220619315021E-13   2.8366169772920808E-11   5.7836722353648827E-12   5.1844825312755176E-10   8.3702410579181617E-12   3.4177847820638900E-09   6.0242864548330272E-12   4.1613270116079535E-10   9.5425996884497027E-13   1.2886119528513882E-07   1.6256131848892961E-07   6.2638428968427927E-12   1.1939016209083138E-11   3.1196920167724665E-11   1.8301565524793228E-12   5.7267765771067268E-12   1.6979966935570432E-08   7.3999025047033880E-12   1.1907643992433268E-12   1.7916026624084839E-11   9.8907180934180856E-11   2.8830588879791580E-11   2.1804158097285936E-10   5.6526445615154093E-12   7.0343626153385440E-13   9.3317070648480232E-13   1.1026777124677731E-09   8.8746924708430064E-09   1.7448310891254606E-11   5.0457464203964983E-11   1.9279602392212303E-12   2.5603230957040204E-12   2.0391860485048579E-11   1.0595163805345262E-12   3.9728170591001411E-11   2.5376307744857380E-12   1.1741209680524881E-11   8.7461030043485820E-12   6.8011935787972063E-11   1.1508847585160217E-12   1.2360699500111472E-08   2.9097649099161948E-11   1.6751756440090542E-11   4.0445822061944659E-11   7.4078353978337494E-11   1.9641828590876646E-13   3.1449655161020322E-11   2.6078076965179661E-12   2.1973466156691591E-10   2.3664281309455581E-11   1.4194050563600198E-08   4.9135991645612890E-13   1.4429831005035476E-13   3.9380375188821288E-11   3.1078428037206715E-12   2.5145944372205443E-10   2.8217669503974304E-10   7.8702385044515823E-10   1.1421459616228565E-11   7.5054686977789599E-13   8.7414359685203029E-12   1.6305755678375652E-07   1.1364211255757037E-12   1.2253206707894918E-12   1.3886124964262714E-11   1.9677108861390390E-11   5.9938422515337382E-12   3.9406779390793501E-12   5.4116622584152820E-11   4.6245456762313913E-12   2.8507933960275718E-10   2.9491696475204565E-13   4.8381437282599721E-12   1.1714474435481193E-08   4.5136636660874307E-13   4.4452528979011994E-07   4.6476759779927081E-11   4.7768676748355036E-11   3.4835082724482244E-10   9.9693757131111314E-13   5.8826895190291998E-11   2.0214425436767221E-07   1.3658565928639884E-09   9.3328076080508361E-12   4.3926694747183102E-13   2.2454227328800411E-11   1.1124152855470253E-07   8.9494403848281617E-07   1.0363042641286790E-08   9.7548520655287557E-11   4.6244981065123668E-10   5.7489923382755604E-13   3.2924819248409439E-10   8.3149057592842254E-13   9.9991428169441065E-11   9.3698356833401690E-08   2.3357484339129819E-10   4.5489708780927153E-08
  9.6278586810036791E-17   1.5428472109339578E-17   5.4910402654888969E-13   5.9688168045937135E-14   8.4005024283598342E-11   6.0026181154051260E-12   1.3295698835333869E-14   1.6576626294015438E-14   2.0828976603401819E-12   1.3709874912882236E-12   2.8526285920470154E-13   4.3354663553714563E-13   3.1892236048084087E-14   7.9093818731214347E-14   2.2695738019601989E-14   9.4134556695861284E-14   1.8145906568684629E-15   9.0451364998565172E-15   1.7467694332943291E-14   1.9825125257431663E-13   4.5065818540548845E-13   5.5825722886168192E-14   2.7710371183031043E-13   7.9712800828564776E-14   7.1742344976614335E-15   2.1779769756803656E-12   1.1036913919460734E-13   4.1165688902904201E-12   1.4171997453122468E-13   6.0743435627217387E-12   1.8568171901762724E-13   1.1855530862223625E-13   5.3156596242680485E-14   1.4436743153190403E-13   2.1149897949558572E-13   5.8284175651873219E-14   2.9915708960425162E-11   2.2769072759492678E-11   6.1632334214227618E-10   6.3998648021027984E-15   1.8769042007885621E-15   1.7586152093853074E-15   7.6155726538888795E-15   1.8136338149678909E-15   6.5144921558812106E-16   5.4124543409913771E-16   5.1143240100079280E-16   1.1408271634127741E-14   1.7004611250711578E-16   1.0263745874243186E-12   7.6475018614855609E-12   1.3658365080756947E-09   1.4933987132201018E-11   4.3885105032663580E-11   2.0302604328963781E-12   1.8310959088302902E-12   2.8235397228988661E-11   1.4544652029432565E-11   6.6650984433339866E-10   1.5839432733797151E-11   1.2161812167333567E-08   1.1882315218732874E-11   1.9136067528307579E-10   1.4781651141441671E-11   3.3415561505146225E-08   7.5699618736180899E-08   8.0204764892605079E-12   2.8303166824387297E-10   3.0698084819505811E-11   5.1002059015091779E-12   4.5290561774092854E-12   1.4813362849385792E-07   2.9359221540674825E-11   2.4475481921053101E-12   3.3590474625360151E-10   4.1488071118045351E-11   4.1105082569149523E-10   2.2594876231193490E-10   5.2689936253343528E-12   3.1021597290129747E-12   1.8728553008325219E-11   1.2112249632723789E-09   3.9498066423128768E-09   4.6491218232908603E-11   1.2831404036336709E-11   7.2943293974809617E-12   5.0916988842405760E-11   1.0803839200489126E-10   3.2201496514289698E-12   6.7021847342375915E-11   3.0511111800765635E-11   4.9536987619744417E-12   7.7196692700751050E-11   5.5047520605807748E-11   2.9957539698747581E-12   1.9132063363789344E-08   3.2111753936560240E-11   8.3774030594895332E-11   1.3812654619590239E-11   8.7538015444408975E-11   2.4544516585844687E-12   8.9281172352581606E-11   1.0005912294098774E-11   2.8493380215923561E-10   1.2902894170150802E-11   3.6674551294423320E-07   8.3228558862813800E-13   1.4319913660282902E-13   5.5439775231574535E-10   5.1787071256993330E-12   1.9261130720183833E-10   5.6398171294578084E-10   7.8194674998280650E-10   1.1607060346965789E-11   4.2443058098988115E-13   1.2887567583765933E-11   3.9655628478176775E-08   1.0313777160906560E-12   2.6169941549705062E-12   6.7725278524005512E-11   2.5305386814727463E-11   1.4913230504030367E-11   5.0454164530262345E-11   2.0975197376921953E-11   6.5541035083664453E-12   1.7804910471443716E-10   4.0193754891328844E-13   2.5965712314579089E-11   7.6199916985154958E-09   8.8966899367293479E-13   4.3168645307320733E-07   1.1732170703502099E-10   1.3795731312148784E-10   9.3849632411891480E-10   2.8142203533385404E-12   1.2246052938539019E-10   5.9540341629182329E-08   4.5622765836565836E-10   1.2644374835831578E-11   1.2174968634045133E-11   6.0583573301863551E-11   7.3947510057335280E-08   2.7832212200698715E-06   2.6790946972103596E-08   1.3422545637627686E-10   5.3686414978810127E-10   2.0728003488399592E-12   3.2793705488666263E-10   6.8784843221124627E-11   4.5511335674062962E-11   1.3846683706341702E-07   1.5039508196114501E-10   3.3259081389053389E-07
  1.4667711471746777E-16   1.1769017042182189E-16   2.5855114039174893E-10   6.0688366645661745E-14   2.1225113099179018E-14   5.9057853001542941E-14   2.0722450629414083E-14   4.8958376801155425E-14   2.1158359854960668E-13   1.7584275751116507E-10   2.5103775276821947E-13   9.8151099655255539E-10   3.5410921113516045E-14   1.4144418489434666E-13   2.2680690374583690E-14   9.7057317324911942E-14   3.5397529947808559E-15   1.5832876923361074E-14   2.0828542592705684E-13   3.9382288322474811E-12   3.1064983685875004E-11   6.7812600733292687E-14   6.9197570687712134E-13   5.4700982700425823E-12   4.1626514621729309E-13   7.8824728953118243E-10   3.5962654804012270E-13   1.2058672562539851E-11   4.8548214243223130E-12   2.1509140764723012E-11   1.8819928153493475E-13   3.1398457394568006E-13   4.1526287568570420E-11   9.4285660813560727E-14   2.3195112290546290E-13   3.4679536117590280E-12   1.4599136653391528E-13   2.0716782155103791E-14   1.2265022727621430E-12   1.0651789563923807E-14   9.8683264118739657E-15   1.7925681328312019E-15   4.9501328039889289E-15   6.0417662566050446E-16   1.4000847881824714E-15   5.6489148259773952E-15   4.2141817247923046E-16   1.2484102739703663E-14   1.3142033439565683E-15   6.5261061970466140E-12   4.5085464295496801E-12   2.0410434059875310E-06   2.2303024641854099E-11   4.0237673905861590E-10   1.8526708313079635E-12   1.0391271125779511E-12   9.7908395212315375E-10   5.2592271716097365E-10   1.1497378145332833E-09   4.2323888793066402E-10   6.2849047547372276E-11   1.0473347318619873E-11   3.4144654712881619E-07   8.7885538700459466E-11   1.8165023037265544E-10   4.2439607253913529E-11   7.5911606620006795E-10   1.6554251798547184E-08   9.3426573227047707E-09   6.2166884654984947E-12   2.7128731976904196E-11   3.4449061511936248E-11   1.3518947046698339E-08   2.3058506612034970E-11   1.9313002750724981E-07   1.1869994182313472E-10   4.7737696575635633E-08   8.0510904746610436E-08   3.7454276375316776E-12   2.3428649652696140E-12   1.7670520326585741E-10   5.3246821071946874E-11   3.7606181100977581E-11   1.1580086642483698E-10   2.4617306501491475E-11   2.3426830959250995E-11   4.8037969394107140E-11   1.1253862168392740E-11   3.7745980712774386E-12   9.0911613074370226E-11   5.4308909410794168E-10   3.5655153976666523E-10   9.6772252582857167E-11   2.1426560828048622E-10   2.3364567075769275E-10   1.1443364484765603E-11   2.1476170198406127E-10   1.3596992122569007E-10   5.1143502389122917E-08   1.4027469330945035E-10   3.6542566130973733E-12   3.2539030988274203E-08   5.2870198982143567E-11   4.2728417974563881E-11   4.3531426783197681E-11   3.0239473100779656E-11   1.7998665479459053E-12   1.1992207729725313E-12   3.3344183743785163E-06   3.1801416094891134E-12   3.4217198722853793E-11   5.3256723559500754E-07   1.9896358112346407E-10   2.8385973243203723E-10   5.5617127637733752E-12   3.4721086071419495E-11   1.0977754270755459E-10   4.1229410801367554E-11   9.4942667631205566E-12   2.4419316678342760E-09   2.5751108892580354E-09   1.4646938716505875E-11   6.3794528308992332E-11   3.7005357043588456E-09   9.3359508704897444E-10   2.1569836693874551E-09   1.0528550121058304E-12   2.0405703888822991E-09   3.5251317971354757E-10   2.1353794731679749E-12   6.5920146511640207E-10   1.2565685777081306E-10   7.5928602464522685E-09   5.1428030942686391E-08   1.7370874815721626E-12   8.4036049254010986E-11   1.5206334069892047E-10   2.9426737982903299E-07   2.5519861240584775E-10   6.0696725372105912E-12   5.9186123050782351E-09   1.1119728508563520E-10   6.8568285042575093E-10   2.4073568393553793E-11   8.7752889587692383E-08   6.7673931892506419E-07   1.3017453965824803E-11   1.0272429296517783E-07   3.8364164054363492E-09   1.3892368751963749E-08   2.5859415761504283E-10   1.4718034901909187E-08   6.9848040851544563E-10
  1.2126041233243153E-15   9.0268870398304856E-16   5.4251277971820405E-09   6.8048753977364206E-14   7.7219513534498024E-14   3.2267308776460343E-14   1.7866069080394095E-13   1.0058774973986016E-13   9.4095751840403741E-12   5.3743063752523946E-09   2.9371763261410606E-12   2.9947244151475848E-09   2.7518423132556951E-13   1.6300440165581554E-12   2.6708323497490352E-14   2.6032102802225233E-13   9.4496601887150558E-15   1.1232677851070371E-13   2.1300623980767591E-12   1.7070120363058332E-10   1.0827390275007420E-09   1.5102132641882074E-13   3.0129114551003058E-11   1.8362974331802003E-10   1.4132330596694269E-12   3.2787189832463370E-08   1.2175282519504042E-11   2.2206433148351742E-09   1.0939638800809747E-10   6.1971254456938331E-10   1.7789226925703471E-13   2.7563417912458380E-13   1.0333400857936340E-09   1.9497974011578038E-12   1.5401729879938424E-12   9.8603223208825332E-11   7.1782540695030301E-14   1.2525876545072351E-12   6.2620897394705780E-12   4.4745007885606335E-14   4.4105460125025282E-14   6.8580685048141129E-15   4.2271641047922411E-14   1.3986080322678359E-14   2.2127766317627407E-14   1.5238425310423948E-14   3.7496082763537328E-15   6.8563329340562764E-15   1.4253945294552577E-14   1.7705549422133575E-10   1.0529906163240516E-10   2.6574032217656870E-05   3.7106116135426765E-10   7.4367812108328198E-09   1.2342566844655878E-11   2.1454565871708006E-11   4.1740181859658367E-08   3.2748621436649428E-09   7.5954455992118219E-09   1.0822259008769900E-08   2.9246676452246040E-10   4.3689879496654376E-11   1.7132655937241278E-07   2.8807113538491316E-09   7.7925526141032209E-10   4.2876361486501343E-10   1.7004134298481246E-08   1.3717522705009622E-06   3.6520846538474810E-08   1.2843000204093055E-11   4.4397894467394030E-10   1.3441823008330878E-10   2.7649964539647320E-07   2.7157445596981898E-10   1.0398817071205737E-06   5.2405826496468742E-10   5.5491857867324627E-07   1.1244249778176520E-06   4.8840243284621967E-11   2.9728867852810063E-11   3.0555618392445505E-09   4.4489636087091593E-10   4.2224779849081476E-11   4.2941887922710144E-10   2.2063886459583424E-10   2.9446357845991864E-10   4.5658536260944255E-10   1.1829730616043476E-11   5.0460502354057819E-12   2.1351128795192522E-09   1.7453799261115092E-08   3.3723363465318191E-09   2.5498010475086585E-09   4.3056263496397610E-08   6.1380204532639066E-09   6.9943120280441794E-11   1.3724432750627566E-09   2.0175176183346977E-09   1.1635313992312831E-07   5.1235596224427140E-09   2.3649429379724747E-11   2.3983131625820070E-06   1.1213299661515560E-09   1.1004810405545981E-09   5.7682233431892093E-10   5.1271517530075222E-11   2.8577670674200301E-11   3.5957307101905591E-12   1.3015257914486197E-04   4.5226158578922558E-12   6.0010430351748738E-10   1.1742783228220299E-05   7.5025833519161045E-11   1.2837612561816348E-08   5.6851589342467634E-12   8.9967597050466628E-12   2.4671619817232053E-10   1.0044921364670305E-09   4.2315224245362577E-11   5.0393667005232193E-08   7.7518360947165267E-08   1.8160309005766582E-10   1.6858121082931009E-09   9.7574253111386476E-08   1.9844193832449959E-08   6.3368646255467228E-09   2.5724688077710754E-11   8.8816217495536359E-09   8.5479154576505275E-09   7.6953942880580925E-12   1.9938763214980860E-09   6.9309927210322594E-09   1.9258646066629592E-07   1.2397941742914852E-06   5.8798442381559859E-12   1.7440300771208432E-09   1.9969575590555469E-10   9.2666304690277068E-08   3.5619469459185055E-09   1.7097337415552707E-10   1.1772362150415622E-07   3.4269165440083634E-10   4.3560154684918535E-10   1.4534349508197845E-11   2.2564779795040309E-06   1.7104253760005583E-05   1.5713787007748572E-10   9.1125024174196000E-06   9.3788677381894174E-08   4.5468228191907205E-07   3.9673922686319427E-10   8.4402639847535524E-07   5.0296876833075187E-10
  6.7530509355301810E-16   8.5246894858970644E-16   1.8122731679953063E-11   1.9936411565207426E-14   1.1186274145842866E-13   2.0752718575781506E-14   2.3933037589471018E-14   6.0751818880178315E-14   1.5495157770979967E-13   2.1095825842565257E-10   7.9776302730306303E-13   3.9115567862365221E-11   2.2831137490528035E-13   5.6470449997599761E-13   7.8265171796235754E-14   1.3202324492947610E-13   4.6597437052848281E-15   1.8724922145078786E-14   1.3954035928939830E-13   1.9693790979873464E-11   1.3373759246997108E-09   1.3091487813774467E-13   7.1815570888958308E-12   2.3969651929729432E-10   5.6724336637433369E-13   2.6246684323708505E-08   3.6026752066662625E-12   2.9232220125841986E-10   8.5588862478826216E-11   5.8469157657585833E-10   1.6393235272179952E-13   1.3344294605156798E-12   6.3164865558176790E-10   5.8632414270203258E-13   6.7462657418652256E-13   8.0326470268810331E-11   5.8615394966007071E-14   3.8905397542035272E-13   3.3175459969292415E-13   2.9954395288109085E-14   4.3671169318986051E-14   6.8812990836810555E-15   1.4134213635050525E-14   9.2837789611462707E-15   8.9932253592449004E-15   4.8068559083191600E-15   1.0212373982700271E-15   2.7495206167502722E-14   2.5677705803192175E-15   1.8540887501017493E-11   1.9921110958131199E-11   9.2952912678128164E-07   2.1128759201847819E-10   6.0407339246335401E-09   1.7847171395094910E-12   2.2874423545988632E-12   7.0599444553324463E-08   1.2199510886396819E-10   8.1583312076300966E-09   3.0232645345481267E-09   4.0280223165913427E-11   2.9182279321304809E-11   2.0931853355414814E-09   4.7095973050593620E-09   1.7443103399833695E-10   2.1037081961481557E-11   1.3643174400550144E-09   2.0487005357970300E-08   3.4253480516836556E-09   1.1757332295988030E-12   2.2442942024505333E-11   2.4777891411676124E-11   2.2868001476469346E-07   2.8651384658033480E-11   8.2800634280011207E-07   3.0368678714103145E-10   3.1667968072986145E-07   1.0492023281502886E-08   7.4306274280194451E-12   2.0815082525041781E-12   1.1859563009589612E-09   4.5369214411126506E-10   8.1883184317302898E-11   2.5236994535621596E-10   1.7255667412701674E-10   2.5149329929635558E-11   1.8562956919441602E-10   1.7554724996568943E-11   9.6419232918165516E-13   7.6299748220114653E-10   1.0552091597738277E-08   6.2758742220581244E-10   1.2555707108274845E-09   3.3825608580339517E-08   5.7520064955625859E-10   1.2388521268752584E-12   1.0040393658652095E-10   2.0978370917750311E-09   4.0784540971240120E-07   2.8421675308876395E-09   2.7135177255235531E-12   3.0333655129066592E-07   8.0642973590107000E-10   2.7578700877241285E-10   4.0388721520640823E-10   4.4926719820643486E-12   5.0218069181583757E-12   1.3251534893312887E-12   7.6821816545050991E-05   6.7719643313795515E-12   3.3030074007657182E-10   3.6352734705658472E-08   1.3324086915909640E-10   6.3628868573024877E-09   1.3944885627766065E-12   6.7087615315684315E-11   6.4798983187521405E-11   6.9157902551486899E-11   2.0076630539203818E-11   3.7363709103469221E-09   4.6631642960035699E-09   5.6913646965371175E-11   1.2669299599909510E-09   7.0439030495824661E-08   1.4847940559721299E-09   1.6959393028790676E-08   1.5331330532171725E-13   1.2126544528041231E-08   6.0183317951874051E-10   1.9097566384734093E-13   1.5439907100165835E-11   6.4011988559780174E-10   8.4191488671224892E-08   2.4644145599627797E-08   2.7325009334828612E-12   8.7772000079438160E-10   9.7824983940760736E-11   4.9167766776785473E-08   3.9605320571874334E-10   1.4627791413265751E-11   6.8314462862469701E-09   8.9629343657042247E-11   7.7451236738156247E-11   1.6750970884821341E-11   1.3051130389349004E-07   3.8520975031664139E-06   1.9961797767538549E-11   5.2030831343726913E-06   5.8801187077069925E-09   2.1788419924275395E-07   3.9754237010692519E-11   1.0590107323381071E-06   3.0620234463322394E-11
  4.9751740347743862E-16   1.3143530798586165E-16   5.3926628862373036E-09   1.1218126538931770E-13   2.6508436199227924E-13   1.3532605093847587E-13   7.7318669638102088E-14   3.5894652855026614E-14   3.3248164544569685E-11   8.9039633110460108E-09   2.7763380604560997E-12   1.0443102410556822E-08   1.8187304704061387E-12   3.8334029198777587E-12   6.5292389070794988E-14   1.6024316975105421E-13   2.4094550716466130E-15   1.1989717688905382E-13   5.6967490134783686E-12   3.6688889221050399E-10   2.7752145179383658E-10   3.2273048442060408E-14   2.2951296883484462E-10   5.4122423712235413E-10   1.0981184148100448E-11   1.7359693609530748E-09   1.3593223477209778E-10   3.3316614001109316E-09   4.0099954992424107E-11   4.5119703104450206E-10   8.5141282971396319E-13   2.7332555055930034E-12   1.1690881841030124E-09   8.7892743581954341E-13   1.1486478335013410E-12   3.5382950894167006E-11   6.3882592403908299E-13   4.2526017013094738E-12   2.9426932413865740E-11   3.6437626041548590E-14   4.4677165785842824E-15   1.2817236104252861E-14   3.4654576929061493E-14   5.8751222951144624E-15   3.6611001016217011E-15   1.7648490595265862E-14   4.1068736383497418E-16   1.5270504047707655E-14   2.9672566363701057E-15   1.0120025654578023E-10   3.1728950414481746E-11   1.3896849256639924E-06   5.7573036707582309E-10   7.0667513552060364E-09   1.1540075197027915E-11   5.8294747587007224E-12   3.5846457125078899E-08   7.8709012666707985E-09   3.9112156926204108E-08   7.0201562983206004E-09   1.0871728676425920E-10   3.6621091285154407E-11   1.5527398455483500E-07   1.7007478741602887E-08   5.0186687714110519E-10   8.1986049267168379E-10   1.7321700135937967E-08   3.3300896055197323E-07   2.0315682245291625E-08   3.7792389833472693E-11   1.2627002742645776E-09   3.8749683125650415E-10   3.1947730390106923E-08   1.3519320587880292E-10   1.5679586755934256E-07   9.4622602433991831E-09   3.8912468444099344E-07   4.4196701206117806E-07   3.9717324063510888E-11   6.2806910967533621E-11   2.1285479829942513E-09   3.6422133778382724E-09   1.0223896176326576E-10   6.1223423187424133E-10   2.2183952614767584E-10   2.2009956593483227E-10   5.1822610978810158E-10   8.6039130147365156E-11   1.7242458876751718E-11   1.2765348269399971E-08   2.0710156897253185E-08   1.2341750796823328E-09   5.8920361383870020E-09   3.3210637877210176E-08   5.9166272766911344E-09   7.0574269967728742E-11   3.9765393999675020E-09   2.7891283486725184E-09   1.8510631251317416E-08   2.8975333950842475E-09   9.7960673290108000E-12   3.6248129545503990E-07   1.2839935635849401E-10   2.6726683589972860E-09   3.7130164340223699E-10   7.7955700370458674E-11   4.7235573916969705E-11   2.7987056433509993E-12   1.5313339636381550E-05   1.0561917998800666E-11   2.6466044834942590E-10   4.6990661225823610E-07   4.6133853256922026E-09   5.0014650069196103E-08   5.8357067371104178E-12   2.2028091737730876E-09   4.0560547118607018E-10   1.0547312751267116E-09   2.4729071014269116E-11   7.4053799395726681E-08   7.4778699734946603E-08   1.1561599273152055E-10   5.8084417696638608E-09   2.1914845909678877E-08   2.3195068236962978E-08   3.7241832056073928E-08   1.0439814759546183E-11   1.2259299300416218E-07   2.3106499464040607E-08   1.0153174224791988E-11   1.3903105316996744E-08   1.1964652741842837E-08   3.2737949470896544E-07   1.0856776111227666E-07   2.9466942017848718E-12   2.2014956093149484E-09   1.3794954258944602E-09   1.2127545351627561E-06   4.4653502802420869E-09   2.8706185517518065E-10   1.5965000436441178E-07   1.8995575650587706E-09   1.2905709409715094E-09   2.5397973914582085E-10   3.5239722338010704E-06   1.0675548107052892E-05   2.3108020658833252E-10   4.5970298840432078E-05   1.2660258217418203E-07   1.0665527020288769E-06   1.4553341478651954E-09   2.6340923895938859E-06   1.0579856215384103E-09
  1.0140547550569509E-15   1.3615007301170628E-15   1.6406857104165592E-09   4.6547485651715459E-12   6.7432293979107038E-14   8.7267225190383493E-14   5.2952784202379450E-12   2.3369164660849237E-13   9.7364040164678625E-11   2.6375582089897939E-09   7.6894884190725290E-11   3.2898015658189177E-09   8.1938294777735427E-11   1.2702145878479936E-10   4.5005727539626429E-13   1.5164514223050220E-12   2.0420136502273106E-14   1.7621326532746562E-14   8.2526099425341843E-11   2.5070646125968705E-09   3.4485722624676170E-09   4.1828600113527096E-14   2.5623694236319511E-09   3.2653379728288556E-09   1.0596813698956207E-10   4.6528555595880265E-09   1.6205194955180874E-09   3.5980255013765014E-09   1.2141484198261721E-09   1.0468287974054079E-08   1.6311477828037262E-12   3.0112422908250409E-11   2.9383785684118175E-08   3.0458368853121881E-11   5.9823322510135931E-11   1.6897652774111364E-09   9.2631533578134383E-13   6.4559093110012462E-12   1.8374758509178050E-10   3.4370462690780335E-14   6.9035919539447470E-14   1.2460139079468596E-14   8.7083008862418961E-14   1.5585726541701089E-14   2.0656668195474192E-14   9.3875691098877504E-15   1.7131481697460840E-15   3.1201632650997685E-14   2.9779546791508127E-15   1.2531074411804025E-08   2.8263562620517165E-09   8.2815170156795744E-06   6.1631841739207269E-09   3.9231066315949892E-07   2.0821150362484591E-11   1.0681536381480368E-10   1.9157582731351252E-07   1.3574468645347786E-07   7.4165760469787084E-06   7.4589636594639666E-08   3.7346547994095543E-09   1.4351951349729448E-10   8.5195428210968147E-08   9.6262324870631420E-08   1.5507022530744345E-08   5.9820507320450028E-10   3.7888202550342372E-08   4.8827191215770209E-07   1.2829266864642323E-05   2.9018612152625851E-11   1.1320954878586309E-08   1.8654898486316227E-09   1.5724391084905627E-05   2.9294462478857827E-10   2.0356140123975252E-07   1.1313360067084983E-07   1.6350676312359212E-05   3.2314277944105751E-07   1.3639491508602276E-10   1.0297269068760096E-10   8.6553119404634404E-08   1.6443177752889726E-08   3.1220663299551210E-09   1.1936737804083387E-09   5.7617428307919866E-09   9.8587381797049054E-10   3.5682457136491278E-08   7.1889056912729290E-09   2.9960857652137229E-11   7.6067996549356307E-07   7.9347809665573094E-07   1.0299638891881269E-07   1.6181065250967587E-07   1.2842722230163009E-05   8.7433967664787009E-09   3.5274835790211759E-10   1.1791233277048901E-07   1.3428563743610727E-07   1.2804567822743418E-05   3.1823854695203765E-07   1.0879373241600544E-10   1.4790785473508541E-05   1.9977573582048321E-09   4.9667786400175405E-08   3.5692462379193080E-08   5.8702677523333278E-11   5.3205517948593071E-11   1.5609916854374639E-11   2.4090804031951137E-04   4.0146789550609348E-12   1.1960226812552647E-08   3.8443987239360888E-07   1.8501815728527401E-07   1.7875280864511174E-05   4.0703047452791565E-11   1.3204045299844825E-07   1.6118294177991642E-08   8.2373351969139915E-10   1.5352914613298673E-10   1.7001786443060227E-07   1.4522472130349746E-07   2.9165401497511284E-11   1.4705049990957693E-07   5.8962117187338940E-07   6.2924165746107653E-08   5.9698822673297469E-07   3.4793484034218063E-11   3.9413268173796420E-07   9.7214596418559734E-08   1.6269101757048967E-11   5.0113019893383605E-08   2.4980262285662224E-06   1.2594498565492756E-05   2.6368578414291303E-08   1.0369991797127805E-11   4.6991805291042488E-08   1.4662042325886949E-08   1.5139220305957421E-07   4.8869015901324899E-09   3.9654120789607104E-10   2.5018144836097934E-07   1.5401676663464216E-08   1.3179146541185189E-09   1.9044007609211254E-09   7.9986128507783587E-06   2.0602554017007851E-04   2.3420241432648218E-10   4.3347372981080969E-04   1.6888731926387862E-07   7.0518349974470998E-05   1.6453123855181449E-08   8.5269880576421222E-06   4.5420601829932630E-09
  9.5921463940864444E-16   3.9682255025082374E-16   1.0088428723910048E-10   1.1511845830439232E-11   8.3708837293914306E-14   5.0605829432903620E-14   5.3029213671667822E-11   2.0012246583211681E-12   2.3533072997432240E-10   1.0100581606446920E-09   9.1477913056965847E-10   1.2388405136022060E-10   1.6190956727404116E-11   1.7200661195040687E-09   1.3688801281015953E-13   5.8657194086033481E-13   3.8118800718782915E-14   2.0750087155274704E-14   6.8439281026332471E-11   9.9599698786404689E-10   1.2239909256191314E-08   3.9257628995244250E-13   3.2783140797351446E-09   6.3763020310975191E-09   1.0520601552420871E-11   2.7820146893644362E-09   5.3064563861689056E-11   1.1790485858011149E-09   7.5759276523320479E-08   1.9885007018367859E-07   1.1938882398120575E-12   8.8842563389580900E-10   4.6584504883468748E-07   8.6066805326854813E-10   1.2447414339388502E-09   6.2805154996996996E-08   2.7035433039200593E-13   6.4988717690116809E-12   1.0047313991430774E-10   9.5165306880239624E-14   3.1705403413610324E-14   2.2343568027063456E-15   5.0311449338195840E-14   3.4562217295781476E-15   5.7822362513811650E-15   6.4980659738302438E-16   6.2309109411552812E-15   1.1279915973325571E-13   2.2648372704704783E-15   1.6837145674029989E-07   3.2923163710635297E-08   6.3054623031695563E-07   7.6016391149153277E-08   8.0190247026577192E-06   4.7685214149496561E-11   3.8912647927905498E-10   1.7014535878981370E-07   1.2814510935051931E-08   8.5071137494961474E-05   1.0996621925785481E-09   1.1584476657035825E-08   1.4843937271362276E-11   6.7806763014215844E-10   5.0650485495614241E-07   1.1417814983189140E-07   4.7741961944937818E-10   4.7115001751326361E-09   3.4163740372459740E-08   1.0723178105873877E-07   8.2856260591720354E-11   3.3584529754319399E-08   1.0405197147414654E-09   2.3513310550562880E-07   6.7184123778209468E-11   5.6082514717037415E-08   1.1804611296430677E-08   1.6326201063806707E-07   1.6554932952141881E-08   9.2521131949168060E-11   2.5129166319638100E-11   3.1573394474361115E-09   5.3062724251427911E-07   3.2419834150351612E-08   1.5721637757668609E-08   1.0117839993798086E-07   6.8741326288808656E-09   1.8737103724317929E-07   7.3682529015016105E-08   6.5169951051126002E-11   1.5909748184968034E-05   1.8276931938492911E-05   4.0830694917236585E-08   1.3734416664910923E-06   3.9776397931393911E-04   3.5142762446616721E-09   2.3237331807585713E-10   4.1898514810562078E-09   3.2593761495667822E-06   7.3537856912807584E-08   5.7439398278552677E-06   3.6064128357491480E-11   1.6361083034655169E-07   8.9787422231362676E-10   5.2907718658341626E-07   9.9922263846059773E-07   1.0628446992877026E-10   1.1645430913049046E-11   1.8243756526059938E-11   6.6277563909505343E-05   8.1521988139704683E-11   1.6702020448488213E-07   2.5356583841576701E-08   3.5165363454720589E-07   3.1773678668200459E-07   1.1699322277627162E-11   1.0761151748868040E-08   2.5141446881190030E-08   1.5043802376035351E-09   3.4654306342895699E-11   9.7102198511956555E-08   6.8300765905973034E-09   1.0636171757270510E-09   1.7765393791159496E-06   1.5355505782972702E-05   6.3260883884422469E-09   4.9578386784756239E-08   4.1020107527574077E-11   1.9817524697371377E-07   9.0319024397104859E-07   3.3564944118316008E-11   2.3149217374287892E-08   8.7151549338037291E-06   7.0948522353799008E-05   3.5583803345009982E-08   1.5992315170665916E-12   6.1701988568348720E-07   1.7756540999656578E-08   5.2468415253257174E-08   1.0051793765928280E-08   2.8880240903918847E-11   3.3741541786566284E-08   1.6162329741322053E-08   6.1754359306924641E-10   1.7721865466430980E-09   6.4479710436698606E-07   5.6152223544046542E-05   1.1363085022500003E-10   2.0356183174702213E-05   3.9670006538320096E-08   3.6883786926922648E-04   5.4472949478510059E-09   1.3835888863316919E-06   2.9251666237869912E-09
  1.4707153881108487E-15   1.5785530288474063E-16   8.8497023282568014E-12   2.9319690262662200E-13   3.6645230528394390E-14   6.3399253851748129E-14   1.6811376941257541E-10   5.7054392693478898E-12   8.0596008216172325E-12   2.2718334808041724E-10   2.2226876964887867E-11   4.9194518261722323E-12   3.7567272788935944E-11   1.3049438709287745E-08   3.9746433189054485E-14   3.1777189712365198E-12   2.2368344613650867E-14   2.9634256063610127E-14   6.4289081599524464E-10   8.6390356945478216E-10   3.1997593856454024E-08   1.5787045676316015E-13   9.2921336244004659E-09   1.3086134741700160E-08   3.8754276943921033E-12   5.3654242776226361E-10   1.6717361509370706E-11   1.7218135310902012E-10   7.7850251311144894E-09   2.1040575940367646E-08   1.2507607270581283E-11   2.2196183730923876E-09   1.7534513036486027E-06   4.4984809566929268E-11   3.1302897845701390E-10   1.8112384115779974E-09   1.6668798190378751E-14   6.9539613775916485E-13   4.4440438204574830E-12   1.1550131616777446E-13   2.4687183684876557E-14   1.6907809772804071E-14   4.4546809859314101E-14   1.1896403574730632E-15   6.0147190511014275E-15   5.7123840881049289E-14   1.4463124874936437E-15   4.8108453212467534E-14   1.2644169123257265E-15   2.9706187347030309E-07   1.3662606358892190E-07   5.8297631579226160E-07   3.7241848565043264E-07   1.7535829836651439E-05   3.1122165718574559E-12   1.3251175772722531E-09   2.8422175726208820E-07   4.8196959558226105E-09   6.7143646271485790E-06   1.0967778406594421E-08   3.7453283267909789E-10   1.3595894356770633E-11   3.8841683820360026E-10   6.3134206855525871E-07   1.9587241224697452E-09   1.0860803627350367E-10   6.4900680767642450E-09   7.2290011911914051E-09   1.2663863577607110E-08   4.2853698534959042E-10   4.2818771484760024E-08   2.0735513148258834E-10   6.2248478746209708E-07   1.9261086895214297E-10   1.7229764500078932E-08   7.6141367945632944E-09   2.1285865940255187E-07   4.9371074688706385E-09   1.1966702706604593E-10   4.9740631733860691E-11   7.2896776341136597E-09   2.6628760550735849E-08   2.5384563569836126E-08   6.5216294315520753E-08   5.9152040031226775E-08   2.4755203126333555E-08   2.3604708548827679E-07   2.9675714435220856E-07   1.2602916922516702E-11   4.8533986206105994E-05   2.6512866815030865E-05   9.5411371735336184E-08   7.0063538649060683E-07   5.6147267322618241E-04   8.3542640209159662E-09   1.0011250701630294E-10   3.3532881672404101E-09   4.9805252650494842E-06   1.8326854568140689E-07   1.0122759988102286E-07   1.1008463736037402E-11   6.2410286165930945E-09   1.3805813171195589E-09   2.4212921407060294E-06   1.9293228759813963E-07   1.6167490037660660E-11   5.3881139604699896E-11   1.1850619548071920E-11   3.3643899399978216E-05   2.9407084497247995E-11   1.5298505172023165E-08   6.4689189853856249E-09   1.3115094621584231E-07   3.9731414411367097E-07   4.2513020961434056E-12   4.0437391474437860E-08   5.9998857434217692E-09   1.0784910686559720E-08   1.1459651453072006E-10   5.4492771769405491E-07   7.7844334240586966E-09   5.5473389251230969E-09   6.4822681477296134E-06   3.2947663129513630E-05   1.4216844962180901E-08   8.2145674794569303E-09   3.0131494569404793E-11   6.6679528533250211E-07   5.0527941628436903E-08   7.8408634921608362E-11   8.9187647639764556E-10   2.0608296536963489E-06   1.0565688089575952E-05   2.4329481981226286E-08   2.9973072403428529E-12   1.2513519140657804E-06   4.2287563476742240E-09   2.3763030952833681E-08   1.3221569030998578E-08   8.9446970588548459E-10   4.1155017334514517E-07   4.5778982820902191E-09   2.5899735184570399E-10   5.9403820130164179E-10   1.7007301860817100E-06   5.6273839250128392E-05   1.7066653359762111E-10   2.4622714863964267E-05   8.9601017678325456E-08   1.1054921177882019E-04   1.3121342102600875E-09   5.2340751315171781E-06   7.2756748959341662E-11
  1.8647094508902504E-15   1.3511259755586382E-16   5.3400330067132512E-11   2.9759308009931071E-10   5.5372934440072076E-13   5.9523096461122940E-13   8.7607368562708606E-12   5.1955671818792147E-13   5.0556535156799235E-09   8.2261856707745048E-10   2.4640994758936297E-09   8.5500485737160321E-11   1.4030199818531482E-10   2.5174670871514858E-10   2.7079694704711887E-13   3.0519172102311149E-12   3.5117632686749700E-15   7.3215257851044480E-13   8.6084132403991308E-10   6.9644155957674199E-09   8.0247190445456427E-10   1.2787268900250760E-13   1.1219437476090176E-09   5.4383191762198416E-09   2.3773938430649308E-09   9.8147320036537716E-10   8.2994848570203748E-09   2.9952233858930544E-09   6.1366544588771696E-09   1.0758644143064748E-08   7.2014308417899752E-12   8.0227733157304841E-12   8.1417638072970997E-09   1.6128700723136766E-09   4.3345922102711013E-10   8.9562982484588525E-09   2.8949607559247242E-11   2.4173587051768348E-10   6.3273728257963825E-09   1.0280068031523761E-13   2.0825597975452055E-14   1.1358665933304545E-14   4.7786463180479719E-15   1.7569404636428700E-15   1.4718375400687667E-14   9.1528503493015098E-15   3.2947087096504101E-15   1.3735651853785268E-13   2.7760570197325617E-15   6.1315718714427028E-08   1.3372527756866315E-07   1.6157433637565960E-06   4.1869527515735216E-08   1.4990789794195668E-06   5.1242931346965447E-12   3.4293010031202427E-11   3.7336466285821806E-08   9.3072373799798392E-07   1.1411344389902891E-04   3.5985852214274118E-07   3.9580659003707082E-08   5.4235608658754907E-11   8.2756927190174866E-09   3.7471505602123212E-07   6.2561740646841126E-07   9.8381174121690281E-08   4.1646007066658297E-08   2.9549960231096575E-08   1.2905413925940413E-06   1.4822455359923617E-10   1.1747773977239330E-07   3.2627112982896331E-08   8.0747279116873018E-08   2.3204102711940614E-10   8.1071067441202168E-08   4.2334810092418291E-07   5.7636954837275737E-08   8.0720426975048707E-09   9.8301424392240484E-11   8.0912264305976962E-11   8.3993134996256819E-08   1.3081042860980387E-06   2.2292927319390118E-07   4.9208429038573304E-09   1.8401914767034069E-07   9.2217221735003354E-10   5.8588070682487451E-08   1.6624632089345029E-07   1.9473345692616525E-11   3.3795802241968937E-06   4.5295023006911284E-07   1.4278105459409453E-07   1.5239396380702568E-07   1.1630438587862099E-05   5.4701152446943203E-09   6.8939587456019002E-09   1.6918725078588045E-07   1.9156651350500140E-07   7.6721433548409124E-08   3.3917124866970859E-06   1.6907099686779800E-10   2.7436900845881370E-07   6.0206971190724771E-09   3.4318453760768237E-07   4.7464465793844996E-07   2.8674077533485964E-10   6.7918137645913068E-11   9.2139221123316348E-12   1.2703190820197332E-05   3.3013333095249785E-11   1.5834113679271518E-07   9.3268889568765244E-09   8.2639573954162469E-06   9.4124057163767921E-07   1.0306619874202321E-11   5.2961893582452543E-07   1.0053177932258880E-06   1.1201957550558433E-09   8.8758033864825118E-11   1.6195191440874612E-07   1.1233081368851075E-06   6.3248059216516367E-10   9.4813761071704738E-08   1.7955207845604019E-05   4.7386038612776851E-08   8.3463016235996217E-07   4.7316521050065364E-11   3.8955567160346902E-07   8.9968456701697808E-06   2.3305397428532875E-11   9.9378441508547217E-06   1.4838773319667860E-04   9.4520537735166368E-05   2.6791200705534382E-08   1.0793484938847803E-11   8.6299998293669265E-08   9.4251309323872727E-07   1.7008444208879210E-07   1.0891169287276537E-08   4.5259494169470930E-10   2.7243825525954518E-07   1.2808067953327479E-07   2.4068767496759655E-07   2.6825381892311678E-08   6.8967116788035892E-06   4.4999447560535949E-05   1.9016741355594587E-10   7.7186359942058610E-05   1.3166276336560792E-07   3.2854728656268455E-04   2.3647229002060317E-07   8.3382094245525401E-05   3.0435121228632069E-07
  8.4132814884564795E-16   1.1636385535464910E-15   1.7017379402184790E-11   1.6836321706330658E-10   1.5041277590076872E-12   1.2966338613070893E-12   3.8537571535046761E-12   1.8240984556579404E-13   7.5678006679388798E-11   9.6188120568629468E-10   2.5584356083113775E-10   9.4058315153319920E-09   5.9011374603662817E-11   3.5464437236729007E-12   2.3609968734336196E-13   1.0891352038887481E-12   2.1423884513283089E-14   5.2514916912566992E-13   1.0943714873718528E-10   2.4556651732648784E-09   2.5604297584853340E-10   9.1103919317965792E-14   1.4628945167153300E-10   1.2792791729191315E-09   4.8841665358975948E-09   5.9205177764834683E-10   5.3703702039587061E-09   1.2492031294360976E-08   1.0726758102561525E-10   4.1443094336783542E-09   5.5277681161754338E-12   1.2807179552459579E-12   1.5066908403097590E-09   4.0982674085663505E-11   6.1279916027999302E-12   2.9296846601289777E-10   2.1575769676681525E-11   1.6219146153578499E-11   5.1046377643192003E-10   4.7328479003227061E-14   5.4026173450682955E-14   2.0017885556104281E-14   3.2651581398800292E-15   2.0420092647945308E-14   5.4691942787070136E-15   3.3969457302030792E-14   2.0975708996217886E-15   2.4865883903211486E-14   7.2229838803734929E-16   4.0227261176829322E-09   1.3604665486530607E-08   1.6547254657513378E-05   4.8326979916799443E-09   5.0598666242834739E-08   1.0106308997178753E-11   8.6902529950149768E-12   4.8091199027611386E-08   8.4201225416672820E-07   3.6710008337443836E-07   8.5169063057738176E-08   7.2857149168027538E-09   2.1063643685598867E-10   3.3530764725022697E-07   6.0309381697646094E-08   1.2243291667727014E-07   1.9176872571612124E-08   2.7506552509528546E-08   8.2728466018758730E-08   1.1701180301984604E-05   1.2362488378980114E-10   2.1298552978830939E-09   3.3908527383216017E-08   7.3029113477586343E-08   1.2845913261841176E-10   1.2122944297155552E-07   6.9612264706005227E-05   9.4304284490697196E-07   1.7540594023574065E-07   8.1746303408155788E-11   1.1306065057289257E-10   1.0931764190258520E-07   2.1186457626350089E-08   2.6888301172028658E-08   3.5643942135950145E-09   1.8548047680204431E-09   5.2038593447381913E-10   3.2087564489351043E-09   7.5178465251167063E-09   1.5985330123456978E-11   4.8215870194507032E-08   3.0234738047904247E-09   6.1519609638727464E-08   3.8729198257238275E-09   7.7637253119931660E-08   5.0274458386722586E-09   5.0351464575420802E-09   1.2760706367638435E-07   1.8519498355680932E-09   2.5565387440233455E-08   3.2340020078498881E-08   1.4045238276138680E-10   9.4271149303576540E-07   6.2137405251016421E-09   2.4139786079781240E-08   7.7000500467573657E-09   2.7916418672589723E-10   3.3673750590908709E-11   5.0490093784139405E-12   2.8176218806047316E-05   4.4343088911514193E-12   2.6333155234180047E-08   2.7938494524504324E-07   1.5952119409530627E-07   7.2640276029972155E-07   3.4062101745731118E-11   4.2342850640990021E-07   2.0381220258641840E-07   9.4546051544869262E-10   6.3442790390158668E-11   1.2754244167954238E-07   2.1291000803117481E-05   1.5521373169098102E-10   9.4621871659118513E-09   2.9729018881432750E-07   6.6689416694273370E-08   4.7907064172231745E-05   2.0520912850458393E-11   9.0559307809721317E-08   1.5500441323941520E-07   2.8403645860558081E-11   2.8547370540087349E-06   4.1983481463075052E-06   3.8218071746503032E-06   9.7485718015967045E-07   2.2364410464278691E-11   1.8236988808205661E-08   6.1949644155310814E-07   4.4695740951605010E-06   6.7132071409165139E-09   4.9194234749955769E-10   3.0427295606358257E-07   1.8641882443158808E-07   1.1013297305533255E-07   2.7994973445696767E-08   1.3086689200989600E-05   1.2896819504207182E-05   2.5619711543660942E-10   3.5060979874975817E-04   1.8791228430730715E-07   7.4470398495228100E-06   2.7461413573474487E-07   2.6335970644493587E-04   1.1547201708315276E-07
  2.8180179125792976E-16   1.1159555206762144E-15   3.6791865922841944E-12   6.6119246332731572E-09   1.9618462423870171E-11   1.6985323697572926E-11   4.3198890108871199E-13   9.7323731596836358E-14   1.6792568233235515E-09   1.6320568812325667E-10   5.1609368364664157E-09   1.5865193364471699E-10   4.2549421499246749E-13   6.8282407593397945E-13   7.0071929195626244E-14   5.0262830275213319E-14   9.2886957406171926E-15   1.0014371939891729E-13   4.1752002568665568E-11   1.0781551057875989E-09   3.4335136255544490E-12   2.6411523069415908E-14   1.6354642060200306E-12   3.8139518487074004E-11   3.9742022451089253E-10   9.0391606842341431E-12   1.0220105197737193E-08   1.3958968551579918E-09   8.1046894217271968E-12   1.0616565543410839E-09   3.0291989679325011E-13   3.4068278748831644E-13   6.0908439751350830E-11   1.4027991948594759E-09   2.2827746029529060E-11   4.7135349818130453E-09   4.6761442273720128E-10   8.0656763961303661E-10   4.1539674519037188E-08   1.4552950462183754E-14   5.3855107453572794E-14   1.8122115163957132E-14   2.0377670494008670E-15   1.3601406196811681E-14   4.0571544177807702E-15   1.7535668295655390E-14   6.2190187097371240E-15   3.3288000174174363E-14   2.0248407784417759E-15   5.3530810796452484E-09   3.5956609854420799E-07   1.9155217733019626E-07   9.3099332034016894E-10   1.9033035569119082E-08   1.7700022043634139E-12   9.6363099120285883E-12   9.0255441068463319E-09   1.8417164744992673E-07   1.4594458225764113E-07   1.7869404559621348E-09   3.9664969328550462E-07   8.1224339860109092E-11   1.7717046217361180E-09   1.6267034489449614E-08   1.7494351238687085E-06   1.0634209471408904E-05   1.2809181998534184E-09   1.8168693268755023E-09   3.0553652871951476E-07   3.6732950313081544E-11   9.8982308128520817E-10   6.3253554729003379E-07   2.4109724904119252E-08   7.2574531648843996E-12   2.1348743122593339E-09   2.1604448024002423E-06   1.8737845912812512E-08   1.4322765659776134E-09   9.4381247748302932E-12   2.3223155081151042E-11   9.0090159607826077E-09   5.2993338196877084E-08   5.4742927020537333E-07   5.6849181067764256E-10   2.7257023843200859E-08   1.8591286430938631E-10   7.4724309403510181E-10   3.8687023053347147E-07   1.5388194739579571E-11   1.2344137990203347E-08   5.1325739804048145E-09   2.6901219093618809E-09   9.4883306464295616E-09   2.5827854200846555E-09   2.5369468423521989E-10   5.0789581822054927E-08   3.2612820768666357E-08   3.9350902598892354E-09   5.5567127775483445E-10   4.3370197509471267E-07   1.1402159579323700E-11   1.2967098129063755E-07   8.9030229436070199E-10   1.7974358881100836E-07   1.6156508081471976E-07   2.0897588467384440E-08   7.7072495371999411E-12   3.5684911521707022E-12   7.4467373402311707E-07   8.9953947911065051E-12   5.9232259774042575E-07   2.8115375167939159E-09   6.0967290377423539E-06   1.3166925008951872E-07   3.7187707072904863E-12   1.1515000624703145E-07   8.0063902197434090E-06   1.3836956817378694E-10   3.4317103107050534E-11   1.0515975978588675E-08   1.9851667849711363E-07   1.3650727683740641E-10   8.0186561067789305E-09   4.6723211385353403E-08   4.9256523517215810E-09   2.3653214293092855E-07   9.0118131549411888E-12   1.8872508735199852E-09   1.0350163958907943E-05   7.4581584886894305E-12   1.0838111570657331E-04   8.1549782835994943E-06   1.6646978139689889E-06   6.9716189757206762E-09   8.3816076840981460E-12   5.1666103872443952E-07   1.4190926785343629E-05   3.4231923683385524E-08   7.9378124861821206E-10   2.5401515741948681E-11   7.1470838470732411E-09   1.2482477721803236E-06   2.0003310943917215E-06   2.4677238885207021E-07   8.2224088023580878E-07   4.9979270409551002E-07   6.4966050611648720E-12   2.3432889552263636E-06   1.0688635587757914E-08   1.2614084480181185E-06   3.3928584321777229E-06   2.2684452787110623E-05   1.5973343926391892E-06
  2.8584118647031452E-15   5.0233164574732937E-16   6.7278874658062436E-13   5.8810213920708224E-08   2.5049388899017771E-11   4.4976795037477939E-11   2.7869211804358193E-12   1.8523680380458746E-13   1.2768435611884660E-08   2.4738890164475710E-11   2.3356448743914093E-07   3.1469475485762047E-12   2.8558990994553127E-12   1.0515254139933921E-10   2.1390604499539715E-14   8.5316389444746461E-13   8.8042868656693957E-15   2.8806828360914715E-13   1.9512798071887594E-10   4.5651782846254441E-10   1.1854409227406557E-12   1.0343846293568728E-13   2.5464722496444788E-11   9.5723997064271301E-12   9.2145782569616650E-09   1.6197833472539816E-12   7.9034711457995588E-09   1.1520792189388317E-10   6.9424144214339462E-10   3.5727124405393981E-09   6.6153840829514004E-12   3.0928955445876459E-12   2.1160494566067492E-09   1.4305448883321900E-08   1.7619457777320760E-09   2.1404517369193343E-08   4.3736200213389971E-09   3.3794114260141529E-09   3.3559649544696502E-08   1.4481372028975510E-13   5.9392731074318555E-14   5.0436168191942675E-14   2.1955669584199573E-14   4.3749623782146863E-15   3.7584579201530275E-14   3.7738446072092276E-14   5.3761238170428740E-15   1.3201643295897616E-13   1.1534850817041439E-15   7.0391630988822471E-08   5.4098791391145531E-06   6.9707076880930678E-08   1.2635074128200421E-08   2.4231095787566798E-05   1.0707522141604948E-11   4.5833227749107261E-11   2.5349432891407234E-09   1.4947935942681805E-06   3.2514557359400572E-06   3.2071541911078882E-08   2.0075371851029682E-06   5.1310605142218535E-11   1.7718371884273977E-10   7.3019283192801038E-08   3.2195016041369628E-06   1.5225673556460062E-05   1.7779781900697978E-08   5.7400661824693318E-10   2.6367006003746985E-08   4.4274549125109344E-11   1.9402844002441779E-08   1.3692553098131397E-06   8.6078334592553263E-09   1.6715871385555492E-10   4.1431396130367521E-10   3.7810817141434032E-06   6.6503045540273241E-10   1.4323229676233261E-10   3.0810614003323095E-11   2.2413324308657204E-11   2.9374785899062567E-09   6.1586744974930767E-07   6.0291904956452358E-07   4.7987787305191205E-10   6.7406214726658175E-07   1.0871868284093075E-09   1.2145231455598589E-08   3.6146597163040351E-06   4.1037512163328227E-11   3.4303794730093947E-07   3.8292032185237644E-07   3.2313719974038544E-09   8.6168657578383367E-08   4.7941850260540421E-07   2.0642947387844256E-09   4.0624058478423246E-08   6.8288632941401179E-06   2.3895796486028429E-07   3.1568357033242214E-10   9.9957550087025693E-06   4.0986125225502745E-11   2.5528967059815605E-09   1.4325662703304219E-09   4.8014093054239239E-05   6.8154097308177154E-07   1.0783252338422408E-08   1.0215501603989848E-11   2.2571485661683983E-11   1.7353995747491961E-06   6.1746981679330223E-11   1.2963700609546133E-05   7.5679764639310056E-11   5.3234813212949374E-04   7.3615126025005480E-08   3.8801337022769649E-12   1.3282190323318999E-07   1.2324994459443058E-05   4.8324811451350276E-10   3.0039011275964534E-10   7.9349948720828111E-08   3.4904073131301363E-07   2.5147121045946039E-10   1.9857171149343142E-07   5.6187218362124718E-07   7.5232796843672745E-09   1.5045875302096108E-08   1.3812288844772778E-11   7.2452685086124102E-09   9.3886591923662214E-05   2.5251242427411063E-11   3.5677815523891491E-05   4.3715541388571178E-04   2.9194166223350638E-05   1.6684244709294970E-10   8.9157262845458184E-12   3.5123749436207464E-05   1.5337580571778162E-05   3.3027744711096459E-09   3.1966883077735877E-09   1.2146526842556241E-10   6.0403405392367395E-08   1.0775766121636374E-06   1.3874585902716212E-06   5.8176399508257452E-07   9.7964488896146720E-07   3.6900621869341764E-06   1.2440924793915054E-10   2.3146322958185004E-06   6.7439608130839228E-08   2.8200239614286306E-05   7.5791334591338332E-06   5.1453696690471972E-05   1.0120724510841317E-06
  6.1228776978781066E-16   8.2971527929906789E-17   2.2877732453945582E-14   1.0017075586372574E-06   5.5168044149322745E-11   1.3172371043903849E-10   1.8903861396050365E-13   2.3533047686798582E-14   2.8927432889410423E-08   8.0509241656105618E-13   2.6294943884539937E-07   3.3560386570425042E-13   1.1185156459526471E-12   1.2827820493531644E-12   2.6028873886246445E-14   1.1755555117474105E-13   4.0788753331487215E-15   1.1505417542361207E-14   3.9821624738919866E-12   1.1763355549322500E-11   4.5648684166592925E-13   3.6801465870278513E-14   5.9137408076811859E-13   2.0793403081749143E-13   1.7578464336509869E-10   1.2669321764618990E-13   1.8016644741463277E-10   5.9570543517271196E-12   6.3202637881783466E-11   1.0905912016621446E-09   3.1534921963002320E-13   1.2277682134341164E-13   2.3248159036336843E-10   6.3742790645304293E-09   1.1550790027445993E-09   2.0400630535860041E-08   1.2066451631927534E-08   2.3948101754388804E-08   1.4056332990864617E-07   2.7639941947593825E-14   2.8727718137086055E-15   1.1199495897096162E-14   2.2398905175203334E-15   3.7281642791684762E-15   8.6128261436584891E-15   7.7467628447442465E-15   2.6442308325719641E-15   2.6531420520120836E-14   2.0289087020057900E-15   6.4018146361850768E-09   1.5954941904665308E-04   1.0546342924271295E-09   9.6711662737200909E-10   1.1358193358018606E-06   3.0703818770737216E-12   4.4269886185597094E-12   4.4912835316268803E-11   5.2196727858113888E-08   7.3875319866326198E-08   3.2194762384340689E-10   3.0060289458419350E-06   2.0752410705900310E-11   6.1918141386745475E-11   9.6096751236254483E-09   1.6326397838715692E-06   2.1341695642512461E-04   1.0523144777485259E-10   5.4438214781035823E-11   3.1422288819310021E-09   5.0996899788802550E-12   2.3509829584507350E-09   2.2845418719575456E-06   1.0716379344622344E-10   7.8528632066383913E-13   1.3254403635800968E-11   2.2517901350875006E-08   7.2665370205592738E-11   1.8278777578746834E-11   7.7859286298823747E-12   6.4476203532557277E-12   8.3160656408444743E-11   5.7159427968466738E-07   1.0229585481168649E-06   1.4084487657162352E-10   3.6233354214081253E-07   8.6852398146888902E-11   3.2723782732941820E-09   5.2400962580031694E-06   6.6601305555961617E-12   2.5172237476637617E-08   3.0649471476261950E-08   3.3622535689832861E-10   1.8097022140669756E-08   5.5024575959866436E-08   1.2593037569903239E-11   7.9970453524717764E-07   4.2966004431329357E-08   5.4683364809443778E-09   2.8052543800220319E-11   1.5315384606911539E-06   1.2159902865579871E-11   6.2163285892938613E-11   1.0380602903840286E-10   9.4493896640524494E-06   3.8758769418964951E-06   2.0643343079116528E-07   1.7384576482209588E-12   6.6597533052210365E-12   3.1932848450248764E-08   1.1632785778295605E-11   1.6737123567655326E-06   2.0522648036484951E-11   1.5338421026049208E-03   6.9507464649070336E-11   2.6902274290675852E-12   8.4567399258068360E-10   7.4842638375649774E-06   6.6245887383164008E-12   4.9343774843145640E-11   2.9017696333811688E-09   4.4790035474892680E-09   2.5341499649233218E-10   8.6776826489004211E-09   2.3322229977660141E-07   9.4440171577844324E-11   1.4995796998763812E-09   9.3794167919295641E-13   1.8534525491874558E-10   3.2951975512562781E-05   2.0255885388027372E-12   1.9331528483138014E-05   1.0440322800562193E-05   6.3999569675847721E-07   2.5582896973080350E-11   2.5981289375544495E-12   1.7699781189000531E-04   3.1730351935540900E-05   1.7610421484232071E-10   1.4343667914113154E-10   2.9697148113991033E-11   8.2459874843303872E-10   1.0247141217328902E-07   1.0175416180074704E-06   4.6393843890307551E-07   2.3254430281655669E-08   4.3106561877943581E-08   7.9646110626318397E-12   3.7790700823886330E-08   8.8121479598945376E-10   2.3617922190681059E-06   1.2802979657462844E-05   2.1217289423535146E-07   4.3020988027452859E-07
  1.8265483758138942E-15   3.3080098241563122E-16   4.0424697596536748E-12   5.0529763786123947E-11   4.6667952723197854E-14   2.4189261722524384E-13   1.5267375249174932E-12   1.8179025975930128E-13   1.0541814321474450E-09   6.6782439567512598E-12   6.0590264670320367E-11   5.7455555327546715E-12   1.3657347475799781E-12   1.4798509387390200E-10   2.4347334572615813E-14   3.3179202604585018E-13   5.6527801433202535E-15   3.4412870925813964E-14   1.1896469778182259E-12   1.0171252703091592E-11   6.4664604654811959E-10   2.2462004885356310E-13   1.5203979382448850E-10   3.9138426714447424E-10   1.9031507677186450E-12   1.2822022569768357E-10   2.1198439704304728E-12   3.5575423397601357E-12   4.9719789330785528E-09   4.2978320692910701E-07   4.6417695767856193E-13   1.5907220407964380E-11   6.0816272095762369E-08   3.0963670618466886E-11   3.4610736777124743E-11   1.1359882237762402E-08   2.4341398616544347E-12   6.4143626438507168E-11   2.8356212209576257E-10   1.2023053004976857E-13   2.5816243983437548E-14   2.1281110135626935E-15   4.2282052425869249E-14   3.2599655432886538E-15   1.6745979516678441E-14   1.4171164564337659E-14   3.1936005797951509E-15   9.5925453314274832E-14   2.2418458542008499E-16   5.5136604042475604E-08   5.3874946472707194E-09   4.5761985806802492E-09   2.9725612912185691E-09   1.1704884196427547E-05   1.5916497509399026E-11   1.1445018920124905E-10   3.1471086638768343E-08   1.1638418543109661E-09   9.9360834228947502E-05   8.3518077214462199E-10   2.0240848461116703E-08   1.8164932526697557E-11   1.0168774065024553E-10   7.0239950838373031E-08   5.4636273657468216E-08   5.4645479518993095E-09   5.1585534157055577E-10   1.7024936307429854E-09   5.3357475047897889E-09   5.6839769823613981E-11   4.6144519313022855E-09   1.5008247196246969E-09   4.2146581386261816E-08   2.8933971631174355E-11   1.9010822243955114E-09   5.1558011064774029E-10   9.2081064547463347E-09   4.7149140405424764E-10   5.0999373946684105E-11   1.0127661149366319E-11   4.5006064900867237E-10   8.7377889018629852E-07   6.0203231721778603E-08   3.7184117811845146E-09   1.5569435002946363E-08   1.2277921515056697E-09   2.0132098870470103E-08   2.1073489576335484E-08   7.8695988186842075E-12   2.7660807638940762E-06   7.3892746237643586E-07   7.0235695551213794E-09   8.3807465281722149E-08   7.7935990018157540E-06   3.6119454748876382E-11   2.6439224887534750E-10   8.2145543942502410E-10   1.5241761455785477E-07   3.1714187463263335E-08   7.5874029846521199E-06   2.7093299446546130E-11   8.3807984773126983E-09   9.8782679230995688E-11   4.1461556141484294E-07   1.7776636996702911E-06   6.1322023743567218E-10   2.5823971877417132E-12   1.4941358330116014E-12   6.5353336042163920E-07   4.3794317594302919E-11   1.1324584125108915E-07   1.9175596344366191E-09   4.1061560363198107E-07   3.7156481532125916E-09   8.1969919937466536E-12   5.1315089804822910E-10   2.3022510104978130E-08   5.3954478635416817E-10   4.6771298560400677E-11   5.5003507325819249E-08   1.0520266736783176E-10   2.0409516582279779E-10   4.3765275017939922E-07   7.2589849686242827E-06   1.5495791006517613E-09   9.6999616932647921E-10   1.8313889090557109E-12   5.0690686162894692E-08   4.8818672142226620E-07   9.6579069997076101E-12   1.4667066396217048E-07   3.8207675959389947E-06   1.0055733023156351E-05   1.6587700631233834E-09   2.8888119475762271E-12   5.5819805345453891E-08   2.3465973038074698E-08   2.0484888494637556E-09   1.3128543727289029E-09   2.2939455974766338E-11   2.2289665951205391E-09   1.2382716328756284E-08   4.5648630933462866E-09   2.0907044784237370E-09   7.2587643708415651E-08   3.9490412406778026E-07   6.7972519993184237E-12   2.3332201146572337E-07   3.7750326856284718E-09   2.3654332828227338E-05   1.1568836919832267E-08   1.4953958443194425E-08   1.8772839639736861E-08
  2.2654166885919943E-16   2.1893657953456034E-16   2.7587941755790601E-13   6.8452899844850851E-11   4.4550011092534824E-14   7.4493462158982876E-14   7.7207131245437282E-12   9.1730517769213377E-14   5.5692603602039110E-09   2.1592982321227199E-12   2.0419092399718793E-10   3.3829623617551615E-13   4.8200393618428141E-13   2.8971901541576079E-10   1.8146306766070756E-13   1.9067481656093443E-13   1.2267641663089551E-14   9.8598144006630960E-14   8.4513980770084204E-13   4.5946172594234282E-12   4.5798299980937184E-11   6.5840962163567902E-14   7.8514088392202627E-12   2.9554558783070804E-11   2.7042323748301652E-13   1.3030639256804861E-11   9.1221285612355248E-13   2.8889085933038106E-12   1.4807084031698165E-08   3.7861135832065769E-07   7.0358749817485527E-13   1.3720109344352730E-10   7.9517355776536434E-08   1.0804625719557099E-10   1.3001319858686745E-10   2.2655664695538835E-08   5.4707418261731602E-13   8.2613416807736395E-11   2.9421662199046445E-11   8.4443563656258338E-15   1.9555754393040500E-14   1.9885735653072239E-15   2.0331604018170895E-14   4.0893161248366267E-16   4.4739416659836654E-15   1.2454866355299580E-15   1.2686928537005274E-15   7.8610304799159230E-15   3.1569963548069938E-15   8.5890659439433379E-08   1.1051945504846669E-07   3.4967536447080635E-10   1.5617147083464136E-08   2.1965135026993412E-05   1.6277938144998881E-12   1.2530425131547102E-10   6.3877128326257133E-10   1.6882969027707287E-10   3.1940165817863825E-04   1.3133390783462243E-10   2.0608877510897680E-08   1.9623783041877940E-11   4.7037932898542869E-11   5.3708589860071166E-08   1.4258934566311868E-07   4.5157018394491192E-09   1.0988599028033356E-09   2.0276329915329268E-10   2.0559970567394315E-10   4.1248656036099182E-11   9.6727459230226533E-09   1.1631651923848125E-09   1.8376679546381616E-09   2.9467250861726194E-11   3.7487230779812557E-10   2.9735928253557244E-11   2.5324482641315715E-10   2.2170883837645231E-11   4.6198613188161197E-12   1.6435741508215375E-11   3.2607784453016378E-10   7.7506266137964533E-07   4.1606274628896862E-07   7.2630131369905983E-09   1.1098278614098787E-07   3.0716147156259631E-09   1.0926263482041964E-08   3.1652269904748423E-08   1.6949295271911060E-11   6.9793087797573000E-06   2.2480139236481175E-06   1.2482858862352855E-09   8.6941478194039946E-08   7.2677370106117054E-05   2.6130660747584778E-11   3.2112044187061345E-10   1.9961251156765971E-10   4.6676832415498172E-07   5.8024238359259389E-10   1.2977549569145488E-05   3.1160235944428261E-12   2.3722819421632329E-10   1.1143309558988153E-10   8.1655024390435397E-07   2.8674498732343688E-06   5.7804326785118272E-09   1.1169862683943644E-12   2.1292013063169738E-12   9.7083626472713898E-08   9.0659411760958539E-12   1.8326385727786977E-07   1.3883362608548812E-10   2.2192187339758581E-07   3.4720494436595376E-10   8.8421155523801833E-12   6.3740992183515985E-11   7.5028472397946631E-10   6.4797772036671599E-10   1.6222642178631346E-11   6.3639217689423420E-08   2.8614770008257782E-11   2.6830998344010095E-10   7.7713773493631268E-07   8.4163219738215840E-06   1.1427702052557907E-09   1.0638936714800697E-10   8.5150056396528987E-12   2.3761839633537031E-09   1.5353942607067870E-07   1.1438958993477020E-11   5.7248156428202042E-08   3.1977810234814357E-06   5.6794681708091460E-06   1.5394429128930419E-10   4.7432334292265853E-12   1.6167522479942963E-07   4.4031422061052680E-08   2.6273422262393810E-10   3.2478893460035458E-09   6.7841663271215002E-11   1.6082446431838438E-08   1.7669760274950539E-08   1.3449402976615183E-08   7.3182980346000241E-09   1.4574099161881251E-08   6.0984414439529941E-08   9.3673541556119697E-12   3.1065514187198635E-08   1.3389303082306238E-09   1.6171278242523516E-05   5.4401750184952754E-08   5.8782139345856718E-10   1.9393145124847409E-08
  2.2226747236181210E-16   8.3495450701526289E-16   3.1217902683244721E-14   5.6417719145599463E-12   7.9738341842854697E-14   8.3827094802001940E-14   1.2618726775159798E-12   7.2848555192556367E-14   3.0343035879963588E-10   1.1787291668305895E-12   6.0832272065860832E-12   3.5594331448457662E-13   6.6962338716943544E-14   5.5157297027094561E-12   3.0030329642578562E-14   7.3996728812739935E-14   2.3353464455026693E-14   1.5839035667405112E-14   4.5465427225085764E-13   3.8182944126127383E-13   3.4712201148541725E-12   2.0006177685089740E-13   9.6503426975641690E-13   5.0122978819715014E-13   6.5199318629962013E-13   2.1683173924661928E-12   8.8122449785888653E-13   1.6642003271374502E-13   2.3903467924716345E-10   2.3249972884913132E-08   4.6712274022034086E-13   9.7503346348119748E-12   2.5383607394813618E-09   8.4776110901073481E-12   3.8866576654701275E-12   5.2709974290911713E-10   1.5098333686453948E-13   1.1744207588803458E-11   1.1977660730515533E-12   1.7413853673798015E-14   5.0299262558074963E-14   3.6105760505084077E-15   3.1017636750869843E-14   6.3786595151974869E-15   6.1669727571798361E-15   3.6204231192459078E-14   1.3370229609992714E-15   7.3490974611908195E-14   4.4551422003414471E-15   2.0564267638643973E-09   3.1502497541406092E-09   5.1129171644481020E-10   9.0273087800459659E-10   9.2900894863187062E-08   4.5472214186146876E-12   2.3452657100018159E-11   3.4134072766687369E-09   2.5183561582095315E-11   2.5380515654548384E-07   5.0481209003869250E-11   2.2634170293703346E-09   2.5853920394568701E-11   1.5758985366616872E-11   3.3595492476902166E-09   1.5653490573198450E-09   7.5808203678600632E-11   9.5052137226932164E-11   3.4444553497188343E-11   5.5640496710356159E-11   4.4612032012859991E-12   3.9965777296927486E-09   2.1231117032533652E-10   5.2381702122275257E-10   1.8511560241070191E-11   7.7195171879901855E-10   1.2802531345469456E-10   6.2767989365246668E-11   6.7320779167145114E-11   1.8530917414756145E-11   9.9854064716362728E-12   2.3752480539060935E-11   3.3564035788404400E-08   6.9101725732286443E-09   4.2543205561189306E-10   1.1702506752109112E-09   1.1766817998735975E-10   2.6473082384047802E-09   1.3500844540717007E-09   2.6150102590618055E-11   3.2776971440935350E-07   9.9764088313922303E-08   1.8834026323655413E-10   4.4236417826780650E-09   1.3438864167684283E-06   3.6913067122406250E-11   1.1779448342498424E-11   2.0034720760860349E-11   2.7237778505892927E-08   3.1928158547645933E-10   2.2291277800057439E-07   2.8495756424333589E-12   5.4993880032796121E-11   1.1926166036475412E-10   3.0214216889905690E-08   7.0566348292706135E-08   3.3336002557755735E-11   7.2422952999365697E-12   5.1557275076714366E-12   9.7649347501163300E-08   3.5205239887344372E-11   6.4267334068492859E-09   1.5931135063289058E-10   4.5825562227331454E-09   1.4230943224865585E-10   5.6285710048266981E-12   4.3549003884221372E-11   3.6401619515629987E-10   6.0978654954079971E-11   3.1685621165504922E-11   4.3914646790670724E-09   1.6293997727495025E-10   2.5684488855158465E-10   4.2204077297431828E-08   9.9207883525577408E-07   6.6877202936700301E-11   2.7970269100983716E-11   3.1348664889357040E-12   3.2569122151745595E-10   5.1866703558022811E-09   9.4928169100472509E-12   1.3956936852120651E-09   1.1321445867576238E-08   6.4276085002527378E-08   2.4468634493018282E-10   1.4332050733212057E-12   9.8143312210668153E-09   2.0857534000780867E-09   1.8317830890423785E-10   2.0593492918555489E-10   2.6078422791563992E-11   1.2829237918996441E-09   1.0014077299854521E-09   2.1737192514976543E-09   2.7140684020652092E-10   5.7875842214263735E-09   6.8268628962623594E-09   1.8288882593879878E-11   2.6525873359661622E-08   7.4422650949425731E-10   4.2847639970024065E-07   2.8385114932322002E-09   2.2813028538709030E-09   1.1520095182605301E-09
  2.4733029143714385E-16   1.6473394417954028E-16   8.2648223206875495E-15   1.2740893184202529E-13   9.0940443587516290E-15   2.6060583210728348E-14   1.1956490610503160E-13   3.7097373651083111E-14   6.3558713671926720E-12   2.1414282669288934E-13   2.4437982843874716E-12   2.7865433539858507E-13   6.9859272100884641E-14   1.9705977404050151E-12   3.3476932778135151E-14   2.4982638012190889E-14   5.6989270273485993E-15   4.4784123119735538E-14   8.5625284849636668E-14   2.3793333928293872E-13   4.8321697841737035E-12   1.0284556886224121E-13   1.3292387739304943E-13   6.6957941097282317E-13   1.4029163333742275E-13   2.0271797694635615E-12   3.6922643083498206E-13   1.0376589563091232E-13   5.7884035003743814E-11   7.0004704352536625E-10   1.0011889662294440E-13   1.8839945023574620E-12   9.2407691768502862E-11   8.8851669064516580E-13   1.8085600761300434E-12   8.5542542744722573E-11   5.5530161859762828E-14   2.5040862130497653E-13   1.6428916520137642E-13   2.1173221769635160E-14   1.1916553853933688E-14   1.4333312386845485E-15   7.6467850031735676E-15   8.4380415788350401E-16   2.0514372881562906E-15   3.4302018328362039E-15   1.0940767052066477E-15   2.0810636429404595E-14   9.4035255389120997E-16   6.9715772930195740E-10   1.9793081878442101E-10   5.7331991540044479E-11   8.4884804709041786E-10   3.4156301289867411E-09   1.0608054755695135E-12   1.4231404391689726E-12   4.5863075788292451E-10   3.8000063939994844E-12   2.8502410517252257E-08   1.7994864375953637E-11   4.5890751077960483E-11   8.3543194742147903E-13   3.4324816152396138E-12   1.4301467998033447E-09   4.0537816583416750E-11   4.2912806202047207E-12   6.6900478187942273E-11   8.6461810860921015E-12   1.5310161478202947E-11   7.9803377979344838E-13   5.4289184926764545E-09   4.8970986840857602E-12   5.3663413339034642E-11   4.0981364839579615E-12   2.4278682284735646E-11   1.6922609907219215E-11   1.0948524802459893E-11   1.2625710795074366E-11   7.3869639579306249E-12   1.6321629591081751E-12   6.1046013077481390E-12   7.8888200475364029E-10   4.8559954271410344E-10   1.4224124976161513E-10   1.9057289561307320E-10   1.0244958788419604E-11   6.4196690667020863E-10   5.2796493657533711E-10   3.1154883153693461E-12   3.5829975855265730E-08   7.3754466991031666E-09   4.7342345956800556E-11   1.4570701816043356E-09   1.2116769751924602E-07   2.3696155586020002E-11   6.0010210495869590E-12   1.2115234694292930E-11   3.1311202287570344E-09   4.3868402729885129E-11   3.8327850451714014E-09   5.8533995675990129E-13   7.1916178802159497E-12   4.9535264088361925E-11   2.8218733534204693E-09   2.0927600428090858E-09   6.4414293161245446E-12   6.8437109487887037E-13   5.4695756837794738E-13   2.2246649232848377E-09   5.3244032006578732E-12   2.2215034933132127E-10   3.4402595108792323E-11   1.5199160906351360E-09   9.3909010843543256E-12   7.1958465751522516E-13   4.0074855195962401E-12   5.1226278053537078E-11   9.1989023489915514E-12   1.8664181399974224E-12   3.4683749269327748E-10   1.4952784769258051E-11   3.0582230034532710E-11   3.2737019886035900E-09   4.2259133590091042E-08   1.0524848742927146E-10   2.4477131896002399E-11   5.2429283592387227E-13   7.9625615735936344E-11   2.5968966468350510E-10   1.0034787147842794E-12   7.5291753908578781E-11   9.1598879240332741E-09   2.3666188880209695E-08   4.7169629354027069E-11   3.0138977567243101E-13   8.4259131004051606E-10   5.2358766078311928E-11   1.1302008513965816E-11   1.5214668483126971E-10   5.8584136125098530E-12   1.4143325197228776E-10   4.6588094849558823E-11   1.4306247269861591E-10   1.8815513545744837E-11   7.4858586383494204E-11   6.2204546546443542E-11   3.9737026691197324E-12   2.8299044810413446E-10   2.6731071499101337E-10   2.1041614575315453E-07   1.0760016550557768E-10   1.6326515270318625E-10   2.9971794356264321E-11
  6.7120968715241040E-16   1.0422311720391001E-16   5.0684499732060972E-14   9.4756866920700726E-11   4.6233763880857727E-12   1.0719287892782283E-12   2.9705768895188557E-13   2.5421929602026903E-14   2.2294917744874559E-07   9.1883336973264226E-13   2.9073907613243793E-09   1.2964277345955615E-13   1.2733552143808751E-13   4.8341674710961740E-12   2.3551737918717793E-14   1.2449992942129868E-13   9.3752910528533296E-15   3.2812581930179830E-14   7.9290454037479024E-14   2.0961405552025898E-13   1.4654510184309037E-12   5.0289108857179518E-14   5.5009490828498339E-14   5.6831137939050608E-13   2.1496833536293397E-13   5.9731862905115324E-13   1.5269946653832558E-13   3.4921412989410925E-13   9.4344569035856756E-11   2.4882400171447217E-07   2.4505388968652843E-13   1.0716405983645981E-11   2.6588982911993503E-09   4.1221460543500117E-11   5.7948419653487267E-12   7.7110799204526122E-10   1.3297066392650174E-11   4.3782294347783811E-09   6.3704543201632657E-10   2.4913556144570933E-14   3.7645732589965971E-15   2.3321183524167231E-15   3.0417845429146089E-14   3.3768680668842786E-15   1.2016671846366598E-14   2.6485937255472837E-15   7.3488038426152300E-16   4.7070826591941620E-14   2.2166096540454598E-15   6.7729130208170131E-08   1.1561701414534496E-06   1.8925938817752874E-10   1.5987787900299179E-08   1.0769681759520074E-05   2.6067939697248090E-12   4.4995174146455519E-11   4.8131509710866370E-11   2.2123991065875416E-12   1.2526422208471554E-04   1.2181727732573178E-10   4.7701113605018183E-07   2.0053698788098998E-11   9.9237010047163112E-12   3.3016067037956646E-09   2.5398882822517163E-06   2.6059419980968751E-08   1.5081844868589421E-09   4.2478002265967992E-11   1.1026497102548405E-11   2.6690827086606143E-11   4.2585300396732309E-09   1.8141326800882541E-08   1.8961748142730483E-11   6.2164357639444004E-12   8.6571187186113529E-11   1.2328848602117481E-11   8.8596058057558932E-11   4.8372747836012542E-11   2.4276913935213406E-11   2.9808676454882797E-12   5.2411261738456264E-11   1.7063618689248612E-05   9.9336994276053440E-06   1.9912200023688816E-09   2.2860757771195077E-08   1.8653187459002488E-09   1.1600031897557304E-08   1.5951349729348074E-06   1.5646911883537481E-12   3.5931420815317737E-06   2.2883185017748967E-08   5.6165865794166512E-11   2.9214646364140642E-08   7.0778823012723642E-07   2.3042819545488324E-11   1.5938937705005475E-08   1.0871956322835780E-10   8.7141845732051329E-08   1.8612139309862140E-11   6.0348459085022824E-06   7.0645662393059694E-12   2.8059307492185246E-11   3.4411920253023574E-10   1.6366854300087499E-06   1.2184383697049290E-06   1.9321365551283241E-07   1.0937372485879195E-11   8.9505482675778952E-12   3.4505808677863458E-09   2.0119623542582059E-11   5.8088621689390279E-06   4.5807379597453034E-11   6.4091608860618474E-07   1.1868529718946681E-11   4.5852994627565439E-12   7.4431423579650080E-11   1.4461079149378861E-07   3.1273629050604425E-10   7.5576157614131596E-11   5.6055002695483098E-08   8.2371513642097374E-12   6.0492625715112482E-10   7.1488912379433878E-07   6.4124454995962170E-06   1.8774284809112590E-09   2.6233272587126855E-11   4.8507656920777995E-12   2.0375262358126800E-10   1.2659132717542754E-06   3.7651161095386633E-12   5.4984207249774266E-07   4.6195971263402596E-06   6.9786283168842111E-06   7.9258278327485271E-11   1.4553741263115004E-12   3.1132529236070561E-06   8.2792080746180663E-07   3.9219766007793982E-11   2.8810026121555617E-09   1.1122716604076846E-10   3.5470541208913235E-08   1.9718686505679511E-07   5.5165019746020202E-07   1.2632273619688157E-07   1.3874850156339086E-09   3.3512512881774429E-09   1.6656826917381344E-11   2.8927979277699821E-09   9.5445024254494294E-10   9.1941534740517355E-06   1.1302499030465172E-06   1.4406358674244494E-09   3.2305058599115627E-07
  2.3338583525435424E-16   1.0544730011595141E-16   3.0835948001445788E-14   5.6675699913995011E-10   2.4432484504431791E-11   9.8561820490788068E-12   4.7310922809866133E-13   1.0009262013448908E-14   3.1725837267155035E-06   9.6218407179165012E-14   2.8565311326227392E-08   2.3618482938927172E-13   1.1310041773443398E-13   8.5274469533046090E-12   1.1100155222641171E-14   2.6523426438416954E-14   8.5142782898690628E-15   2.6489559772836638E-14   2.2240912360761247E-13   2.0821184825039243E-13   2.0161390529532101E-13   7.9741552827046589E-14   1.4886420975296218E-13   1.9591665328419508E-13   4.7535073874526802E-13   5.6766723547503103E-14   1.1875870746675529E-13   1.7874649074981707E-13   3.7348248985506939E-10   1.8052963845407582E-06   3.1664529281720133E-14   6.5366488820055226E-13   1.2903335574468135E-09   8.7476448650196448E-10   4.8210950771601397E-11   1.2019676446482710E-08   7.8291250640668309E-11   9.9732343971955017E-08   2.5870409930859390E-09   1.3875965288400991E-14   1.2403190303509821E-14   3.4230442635150685E-15   1.1876045903924478E-14   6.8525310758752222E-16   1.9666845785497709E-15   2.7676083804530195E-15   1.2667275292524741E-15   2.9806175295485581E-14   7.5035028062789873E-15   3.1618800233441023E-07   1.2346191287611700E-05   9.9517513627377980E-11   5.1209246559561285E-08   3.6014859936758111E-05   3.1945419299789235E-13   2.4054019395626487E-10   1.1890660525836843E-11   9.0308246084598390E-12   4.3127340236747227E-04   4.4502958828814207E-10   1.2212777860749018E-05   2.7247124129456042E-12   3.3615449836341289E-12   7.3222333122688248E-10   3.3240471046548664E-05   9.4899734391713078E-07   5.0043362299640223E-09   5.9682640769538735E-12   8.6688631118153635E-13   7.8862012562491732E-11   1.5173616576506205E-08   9.5064808053972267E-08   2.5800968347775025E-11   6.9098498647545054E-12   1.3465226085712552E-11   8.7643216891776723E-12   2.7606971674594612E-12   4.3918541465335959E-12   2.1112607765126103E-11   1.2669348608406372E-11   9.8647393902145669E-11   7.7397928016275340E-04   1.3737745595303341E-04   7.7292344868729907E-09   2.4064098554210261E-07   6.4033186928472114E-09   6.4689002492376849E-08   2.5600143304215464E-05   3.0072709844554545E-12   2.1775466483415187E-05   3.4996554695983999E-08   1.3308369936431373E-10   1.5619840127351065E-07   5.7684201056778009E-06   5.1166652523952810E-11   6.2833077147613906E-08   1.6903343643035670E-11   4.3090006074736182E-07   7.8988645856511810E-12   2.3149071578921834E-05   3.9908801421069764E-11   3.4216323431815659E-12   9.9751630631222099E-10   1.5488490170990163E-05   3.3827905350495253E-06   1.8285531488301804E-07   9.6922117773276367E-12   2.4824451360804973E-12   1.0708975102842854E-09   4.9069978989121723E-12   1.0988310698354563E-04   7.7601026792811374E-12   1.6002842287782785E-05   1.1783108443815909E-12   7.8677195469404924E-13   8.3222700190779236E-11   7.8217919593707518E-06   1.3941623716341125E-09   2.5177448187579438E-11   2.3612619153743379E-07   1.4890435599502007E-11   1.9946639961941919E-09   3.5968087978306544E-06   4.0371465908036052E-05   7.3665728304377462E-09   8.5437466751333707E-12   2.0248432157793831E-11   2.0726767762380740E-10   8.4131121121525635E-05   8.0331878507729344E-12   1.8530005643475023E-06   2.0840779651666134E-05   2.4509900445773908E-05   2.1845615001200423E-11   6.2883698438478849E-13   4.8175803886025935E-05   3.8106723595615248E-06   2.9229076395538306E-11   9.9008923433669826E-09   1.3606636807492607E-10   1.3268864489632538E-07   1.3780786155349776E-06   1.1009796389199116E-06   3.5625425197396215E-07   4.8980451247311689E-09   4.7166021090758537E-09   7.7829217287786227E-12   1.9732178905840783E-10   6.8057522144974812E-09   2.2124367936082775E-05   1.9239674212311875E-06   3.3638249523927771E-09   7.4878518861983593E-07
  3.0725091934323474E-16   1.1836684199121367E-16   4.2889551791325744E-13   7.4409516117484945E-15   1.1331281658425372E-14   1.6353563610839883E-14   9.7781474325252867E-14   1.5482181750620771E-14   2.0874189044144738E-11   3.8966574190598259E-13   4.8873006165411989E-13   9.4167655196157828E-14   4.6224918247811372E-14   1.6627020456290055E-12   7.5316754654178675E-14   1.0617211869107578E-13   6.2952546421806346E-15   1.0831519919293748E-14   1.2495487403350148E-13   1.7650811896457923E-13   1.4513990491667525E-13   9.3103904549796829E-14   2.5925433233116495E-13   2.2831963224075858E-13   5.8378348407777463E-13   2.3361502331330591E-12   3.2945123169833500E-13   2.8207700365416909E-13   3.4295533729542911E-12   3.5093895664867490E-10   2.5742105525804443E-13   3.4763631782748113E-13   4.9171913217630970E-11   1.7368525616113524E-13   1.4041494672853358E-13   6.4826240038109350E-12   1.5736062204337523E-13   6.0586075506131535E-13   2.4668772124985747E-13   1.8722529993764168E-14   7.4748667886275774E-15   1.7118123221159299E-15   1.4921300984244940E-14   1.5394991623172693E-15   2.7129164221374697E-15   1.6206492656981769E-14   7.3672789867217170E-16   9.4136391901915723E-15   3.8136140603115978E-15   7.3071695495613008E-11   1.6595768721829762E-10   2.3703906733297577E-10   1.6533684293575661E-11   1.9948477401829112E-08   1.1656994300244076E-12   1.2914413106995870E-12   2.5657645700237072E-10   5.5326710417738026E-12   1.9806366795509408E-07   1.3964711443029024E-11   1.5472070257345293E-11   4.3902489407935804E-12   1.3157180508117557E-11   4.0625807492468377E-10   2.8172701970597119E-10   2.5415145115593977E-11   8.4326207621593523E-12   1.7511896777856218E-10   2.6553513084000527E-11   2.4329429569920963E-12   4.9137408297449697E-11   1.2911636403313354E-11   1.7103753319242292E-11   2.8098843404070005E-12   4.2362946090168321E-10   1.2924238365147874E-11   5.6045656975535220E-10   1.0682955322326295E-10   3.5470540847703107E-12   3.8618099067699559E-12   1.8646943834397176E-12   3.9481521791407905E-10   5.5697886810775477E-10   4.8709346236793397E-11   1.2631138781074141E-11   1.2108527765530895E-11   6.3699109002783340E-11   1.0966521164585349E-10   4.5129002010734845E-12   2.3595438038389075E-09   1.6741809797564622E-09   7.3163510565927745E-11   1.1237217246159795E-10   1.7922714143264306E-08   5.7610733289289259E-12   1.3312842622495332E-11   9.4326868370085114E-12   1.9790299597141399E-10   6.8411435153477205E-11   7.4043506270899795E-09   1.5791555418988305E-12   9.0842152917006994E-11   1.3550261292395782E-11   2.6000878477021287E-09   1.0981377569616116E-09   7.2627728507226576E-11   1.5596793117062070E-12   9.2341250362966896E-13   1.4973370507904546E-08   6.5917511186448969E-12   3.3486147489780109E-10   3.5873020175141383E-10   3.5441007226619914E-10   9.9613717940158707E-12   2.0707866395354633E-12   2.1861246606173105E-11   1.9586862011537921E-10   5.4670935128484194E-12   1.1899494309633830E-11   3.3898573280138801E-10   2.8653039755561754E-11   5.2493998937731652E-11   1.3619547969488524E-09   5.6394589638567120E-09   1.1700947753758856E-11   2.5798927436082496E-11   1.1406474599699133E-12   3.0989668154706249E-11   6.2407013057058077E-10   1.5581816388037030E-12   5.8870205021731942E-11   4.8138146201955737E-10   3.2887080391676076E-09   2.6011969225856211E-10   4.2508027369616287E-13   1.8261192722229229E-10   1.0261189434995958E-10   2.8323691605503527E-10   2.2030568315215088E-11   7.2886771123770457E-12   1.1157873375537284E-11   6.5299419487922686E-11   1.1049701346242847E-10   4.4079961068977972E-11   3.4726730159029515E-10   4.7002837753336396E-10   3.3805878762810756E-12   3.5734465605498504E-09   5.9168097936186597E-11   1.0501722234117611E-08   2.0683730270718877E-10   9.2691148426906677E-10   1.2163865072249198E-10
  2.6154140791319967E-16   1.3243140445366736E-16   3.2509367851748126E-14   3.6636470258609627E-14   5.9485037156976085E-16   4.0621682368599492E-15   1.3718148690447525E-14   8.9366015150401765E-15   1.2882211838988581E-12   8.8729497878988983E-14   7.0885454456843966E-14   3.7693653703536719E-14   3.6630479641752672E-14   1.7986270222498316E-13   2.8918523558523688E-15   1.2584112633933397E-14   3.6331139503416159E-15   1.0146041831194748E-14   9.5323690152207868E-14   7.7725157733568175E-14   9.2996066258681841E-13   7.4292408992537556E-15   1.9420471294063588E-13   1.4141964181104186E-13   1.5250610531289532E-13   4.1228522105783120E-13   1.2506151994493711E-13   9.9460145591119331E-14   4.0705087195322672E-14   5.8080946526124091E-11   2.5828662926945166E-14   1.5314258123240142E-14   5.7314222095287057E-12   1.7329867720856193E-13   2.0128374192668614E-13   7.1341398173417971E-13   7.0229296326248947E-14   7.9124609674934754E-14   1.8574617000975785E-14   1.1678644365101893E-14   7.1871234304288131E-15   5.8100298491417433E-16   2.4818285013857231E-15   1.7600082405597920E-15   4.1629731462154020E-15   1.3046857373507101E-15   3.5589931607485178E-17   3.1485138704161652E-15   3.0695557930939588E-16   1.7225822065582401E-11   5.3253973308712066E-11   1.9460922975721768E-10   1.0203615278902654E-11   1.8209117220727021E-10   1.1433862043150178E-12   2.6538520560971063E-12   1.3830715953266330E-10   2.2658719580924692E-11   2.6838854726100946E-09   1.0260353177848408E-11   3.2236257949337561E-11   7.3898472772260526E-12   2.0673862267112231E-11   5.5944120779710349E-11   9.3084725441320538E-11   6.7053965911418841E-12   8.0248312482536317E-12   1.2177213777215536E-11   7.8662854590123854E-12   9.1070437608337017E-13   1.9844408216211733E-11   9.4547020588385546E-12   4.0353749591257465E-11   2.6054935838667122E-12   3.8004152944431661E-10   1.3467508521298391E-11   7.2653905767508864E-11   1.1741089518331765E-11   4.4973896622644578E-12   1.1365176483115426E-12   3.8961282301077006E-12   3.4889151906011672E-10   9.3242983886593108E-11   1.9335976774923175E-11   4.0131824162204283E-11   2.8849809073306788E-12   2.0541459754758420E-11   4.6190304135449964E-11   8.8734394906509607E-13   5.3601965192357651E-11   1.9224266571895761E-10   6.0416026070216199E-11   3.1418672276141752E-11   7.0992478606289005E-10   3.1833084405307740E-12   8.9464385693130222E-12   1.3089774238851291E-11   6.9978718530134145E-11   1.4343243858317620E-10   4.9736972486777159E-10   3.9739066574967508E-13   9.9792565042060579E-12   1.5279450491061071E-12   3.2001007878115051E-10   1.1508756880155557E-10   1.8721276252822075E-11   1.5653765104365212E-12   2.6533883730015512E-12   6.7544634299953806E-09   8.7161990095933433E-12   3.2678302910874107E-11   3.9037238333270581E-11   9.1816312933240525E-11   2.0215875020350713E-11   5.5982381962023481E-13   1.2917707804491578E-11   6.7823854830792684E-11   2.7991138480658114E-12   1.9562255064884746E-11   5.7083297466962050E-11   1.5048828917236378E-11   3.0182728455490562E-11   7.5529837006256199E-11   2.0183979430823660E-09   2.1497780771670305E-12   2.5131384666141371E-11   1.0379080898153879E-12   4.0009479279017151E-12   1.1175168338102366E-10   1.2824229337287501E-12   1.5808808798954636E-11   1.2380575410651008E-10   2.3684168605691528E-10   3.6787852677290714E-11   5.9423916448542979E-13   4.3956564819684866E-11   3.4751883912089059E-11   8.4866537574387223E-11   6.3660843981038124E-12   8.5882272579178509E-12   2.2581864944989764E-11   9.9340257578307385E-12   8.0307893005227003E-11   9.5924946005886811E-12   9.3016847249355329E-11   5.4959943393841844E-10   6.3411851900029108E-13   2.2839172272096621E-09   2.5157694025552999E-11   6.5102039145415392E-10   7.1671206131842981E-11   4.7834456693334618E-10   7.0509178572404927E-11
  3.3639720697521863E-16   1.1538898302492466E-16   1.0473746203628744E-12   7.3531690974584184E-15   6.2488198148976324E-15   1.4465644236461737E-15   8.0120682693784770E-14   5.9697446481287490E-14   4.5894427876288657E-15   2.6018281609402122E-10   2.1540105157644662E-14   4.0339299614904377E-13   1.4505069102391908E-13   1.9888004715134631E-13   7.1032183872542416E-15   5.5999044322847052E-14   3.0318488493812289E-15   6.1405660602292329E-15   2.4663575555592052E-12   1.5550753288453775E-12   3.5016705186195309E-09   1.4779155437386692E-14   1.5041172295415767E-11   1.8516197301928655E-10   6.3430525779112517E-14   8.5686173627791564E-09   4.4276433647371918E-13   2.0691732023317995E-12   1.5418965649016215E-13   9.1660868610025846E-13   1.5306407290483588E-13   1.5488352643132003E-12   2.1291278738670395E-12   4.4649583344413027E-14   5.6396734221909570E-14   1.1599439406483263E-13   1.4710879770460274E-14   1.4401515508365910E-14   2.2355112536860824E-14   2.1867730781231583E-14   3.8531622544777891E-15   4.4550683650423101E-15   3.1863764139763321E-15   2.5516924423638799E-15   4.1818029269644598E-15   9.8163661896857009E-15   3.9841671953958066E-16   6.1622904547915925E-15   9.9160909103657341E-16   3.0133645991255475E-11   1.5493192689343969E-11   6.2830813092833063E-08   1.1527418369592216E-10   4.2414644423219746E-11   1.7451997440186014E-12   6.8643564617104254E-12   6.6802661828463853E-07   5.4343295618564123E-11   1.2334058327898268E-10   1.0428861987947118E-09   2.5972632500776170E-11   2.0761597109114489E-11   8.4486354976529330E-10   9.5567335627369149E-10   1.4353219940725835E-11   6.3691664915877049E-12   3.1193555665046299E-10   1.0278564381500263E-08   2.3769308903460436E-09   1.7041004770118495E-12   2.9544455840121222E-11   4.8666770712482556E-12   8.9949887627753490E-08   9.2089578769133624E-12   4.8049797849823804E-06   6.1189197001774990E-09   1.7908332858816799E-07   1.7661960332509851E-09   6.3317676463188395E-12   2.4830471023766223E-12   2.2607002664612983E-10   5.6661318527959921E-12   3.7189359528677948E-12   6.4527850414197543E-11   4.8355417641527568E-11   9.2453687293660708E-12   3.1195864179062576E-11   5.5554791606527938E-12   3.5514056834875412E-12   1.1380778940334000E-10   3.1293529668820955E-10   2.9999879075444681E-09   3.2724636431554516E-11   5.7735030732490546E-10   3.5009525916320789E-11   1.2584460924825359E-12   1.0924396388879594E-10   3.2365341505087706E-11   4.0460234109870886E-07   3.4360744013637232E-12   7.7576580571562945E-12   6.3771339090446199E-08   3.4735693626352924E-11   3.7249640921132646E-11   1.8437246915073302E-11   3.9878862627246496E-12   3.9896893720994061E-12   2.5065034440464518E-12   8.0937537772521099E-06   5.1057273686196211E-12   1.6565208914218505E-12   1.4745375304739550E-09   1.8025611428292334E-11   7.1067428613482169E-08   2.0541311022943164E-12   1.7660145848771959E-10   2.7739219500795561E-11   5.7895972133795110E-12   1.0906859104181336E-11   2.3878517721848268E-09   1.0749336157466549E-08   4.1245101515830220E-11   3.0731659158742328E-10   1.8568227240972403E-10   4.9702117011692317E-10   1.8297077310946059E-08   1.0450825538442755E-12   7.5794204047173031E-09   1.2093379161154095E-11   7.5113819497213885E-12   5.2876392780626163E-12   1.1848613987535460E-10   2.2654108852422813E-10   6.1815422391164480E-09   2.2327246428277722E-12   4.9047248204854234E-11   7.2127073653209609E-12   5.2840067173074201E-09   9.7281667797131298E-11   5.1519400926077486E-12   3.4180573735813857E-09   1.2957845052183154E-11   4.3216733487490482E-11   3.2149909041706434E-12   8.3153652402806054E-08   6.4829969514242039E-08   1.3360136869892587E-11   1.4138108541334900E-06   4.7130387071969351E-09   1.0732387218028056E-09   4.7044094384796785E-12   2.3825225174280429E-07   2.2009903146879859E-11
[truncated: 650,251 more chars]
