# Supplementary material for: Intermolecular Interactions in G Protein-Coupled Receptor Allosteric Sites at the Membrane Interface from Molecular Dynamics Simulations and Quantum Chemical Calculations
Source: J Chem Inf Model. 2022 Sep 30;62(19):4736–47. doi: 10.1021/acs.jcim.2c00788 (PMC9554917; doi:10.1021/acs.jcim.2c00788)
Supplement: Supplementary file 3 — ci2c00788_si_003.zip [file ci2c00788_si_003.zip › quantum_chemical_coordiates_inputs/GCGR_5ee7/fsapt/QB.dat]

  3.9575128356195734E-09   1.3937388379497352E-12   2.8357719934477074E-12   1.5050453121598642E-14   1.4625772095456744E-15   1.5547226283597547E-15   1.3366178011504785E-15   1.0388037722046638E-15   2.3706313850697982E-15   1.1793948543039278E-13   7.5171367557141127E-16   1.6520423807940695E-11   3.3696980744539830E-12   3.8918559401966700E-14   1.7246134798778716E-16   7.1205611781552754E-14   2.8107641928821486E-14   6.6328495364747689E-15   6.0025712152957351E-15   2.2143798273957607E-13   2.3775586861514831E-14   9.9217720977454433E-15   1.4843355232564032E-09   3.2085085057848168E-14   1.4924437253246215E-09   2.2278567764813297E-12   8.5263268527715378E-15   2.7160438635778837E-15   3.7054184219221650E-15   1.2409163898285627E-10   7.7393252124733908E-09   9.9193900698034033E-16   1.2821060234074217E-12   1.2085728786283402E-15   7.9613613819043072E-13   1.3580140737152536E-14   1.4929794402631407E-15   1.7150420413199099E-14   4.6695709338814406E-09   2.7302664665990929E-12   1.4350837606421632E-11   6.8740046504036879E-14   3.9474257035223894E-14   1.4121163203277133E-14   1.5575228037045706E-12   3.2732376063494630E-14   1.1506644874047596E-14   1.5566400908763435E-14   2.7300879551029973E-11   1.1209957000249321E-11   5.8748280731082228E-15   5.8808592979017116E-13   1.1724606788686040E-12   3.2559825485749211E-08   2.0871686628776256E-10   5.4152678704680925E-10   3.6328164508741349E-14   5.1458602330843968E-14   1.9778401854061433E-10   5.9755956826991393E-13   2.0016870635531302E-15   2.9920780534410616E-15   3.1341048018141076E-09   1.5284048648681625E-13   5.8394088801113810E-15   7.4341642685399888E-12   2.6702976001814509E-14   3.0449884818373411E-14   6.2386364078019340E-09   3.4408705687311845E-09   8.6405037729087944E-09   1.3663159177484421E-14   8.4029640514866108E-09   1.7025184616247579E-09   1.3893106224617104E-13   5.7099648670111934E-09   8.0649403757058764E-09   3.5110543260143268E-09   3.6246054517357758E-09   4.6591212442157714E-14   7.7690422619654265E-15   4.2292826359862935E-11   1.5648281678274542E-14   2.6178084645617891E-15   1.5074194482606452E-13   7.7394602080284473E-14   1.4315677235689700E-15   4.6350673592665030E-07   1.7465431142279470E-14   1.3609564057153293E-13   2.4019930637711323E-14   2.5619806411331172E-16   2.7716569484269012E-15   2.4152189160628363E-14   3.6002554692211155E-14   2.2178645241085035E-14   3.5755843311556976E-12   3.1931058264132669E-13   4.3401270367517490E-13   1.7020375526114101E-12   9.6253809285910989E-13   8.9411125563274481E-12   1.1441958088431171E-11   2.1025334015806401E-08   1.1020375703715676E-07   2.5920677749733120E-10   8.3124955377653952E-11   2.3065765102630815E-11   1.4594849901679250E-09   2.6540180191318464E-08   1.5739131607786392E-11   1.2281454754703296E-11   3.2168343531690615E-11   3.2835447733839713E-12   3.8520601392806160E-13   6.5746988308255652E-11   1.0808413770794612E-05   1.3604343737732241E-07   1.2663701901264696E-08   1.5259627354403018E-12   3.6395980252150181E-09   1.3128444949566931E-10   8.7144224561893548E-12   3.3737538277757412E-11   7.9618018955528465E-07   4.1154924660481176E-09   5.7420393469542634E-09   1.5285197247940578E-12   8.9094518465470535E-09   7.0529414313101060E-13   2.3974586925121225E-06   1.5123221113547375E-09   2.3642092048047601E-11   2.3492280796580269E-13   6.7875433829615648E-13   1.9287356048715672E-11   1.5031607835544569E-10   6.9559939911038405E-13   1.6240387718008571E-12   1.7814534300072649E-06   7.2425370239601878E-12   4.5673665388272146E-08   2.9447133185524990E-06   2.9810536069964780E-12   4.3960733851654074E-07   1.6367352386276203E-05   8.9939822571450883E-13   8.0815963715281268E-12   5.4088938965333731E-06   3.6280128541830960E-12   3.3266066503228239E-09   4.7879561411457818E-06   6.5711044017843866E-13   8.9381494332647962E-13   9.9955392549071710E-11   2.8170315309093256E-10   3.1689742250570807E-12   1.1543650840386002E-06   1.4790687502566261E-07   5.7906729402604969E-12   1.9844906507866713E-07   3.5410561611637806E-06   1.7212765034021151E-11   2.8749855758447799E-11   1.3775523503987205E-12   2.1389713588727072E-11   1.2367569361225305E-09   2.3874888057344317E-08   2.3009596241661221E-12   2.5429820085249877E-07   1.1465487838618468E-11   7.7181087239563079E-12   9.2691009927671153E-13   1.7866616714272525E-06   2.5988963977808328E-13   9.0986364345688557E-11   1.6861445518443666E-10   2.2158785240615273E-07   2.6043378781900513E-11   2.3985653015940720E-10   4.3478754724508765E-13   1.2161738066647361E-10   2.1965789011704740E-07   5.7334619941187628E-11   1.5369097771855955E-10   2.2891539608676194E-09   3.4867157515852511E-09   6.4251378303382880E-11   1.0337837481233281E-11   1.7191054261408647E-06   6.6563669199939507E-12   1.2574589457424757E-09   8.3587892107592288E-10   7.5623709024676879E-06   3.7188587787874733E-12   1.0861656749045969E-12   2.9912504077633202E-08   7.1162707293034816E-13   1.5374719552687727E-10   5.0061780101869587E-10   1.6877644864562651E-08   1.8602945017720487E-07   1.8144992943571622E-07   1.1025258996807984E-11   9.3662449992522735E-11   2.8619201017959827E-11   1.4276851347120385E-11   1.5403262913065011E-07   4.7601059656741337E-09   1.6854903748737589E-08   1.3085918600875628E-10   2.2089696149231551E-12   2.5171449350808427E-05   2.8411812264499330E-12   4.6465162823464989E-12   1.4258119377563604E-08   3.3200957294146081E-05   8.1789441669151052E-09   7.4292160599082928E-06   6.2144318466208264E-09   2.2954915047971870E-11   9.1166713938416727E-09   2.9852671690933701E-12   2.3760596680970952E-06   2.7051286096819368E-12   6.7797773369458549E-13   4.6306636830936776E-12   7.2198489671664633E-13   3.8161146029306353E-12   2.5970906467863963E-08   1.8846186628855247E-09   8.0997661691317212E-08   1.0618623342200039E-09   7.8715494850905273E-07   4.7317948249762395E-12   9.1850853486085991E-12   2.0632311743850897E-10   5.2996250742248876E-13   1.0823027244776345E-12   2.0079915665167661E-10   1.9626120410830331E-11   3.4118100002189197E-10   1.7424174918480263E-08   4.9484807364105488E-08   4.1352802459726142E-09   1.8385353327335459E-09   6.1085421945205519E-10   1.1655993037293552E-08   2.4953055761002538E-10   5.2267232325633021E-11   3.3365774728678790E-08   5.4578717127734657E-09   4.7446860661422210E-08   3.8838673267665362E-08   1.7330575721748825E-08   5.0471757815380195E-08   1.2805959379474113E-06   3.2383430254733996E-12   1.7418537060465072E-10   7.7194738768086234E-12   6.0782575930427058E-10   1.2324290149931809E-06   9.7150240932915548E-10   4.8926566808036659E-06   4.4726585583371353E-13   6.9289579299091597E-06   1.8521113162969425E-11   1.1399548879399722E-07   5.8952126158967580E-12   3.8883622215677744E-09   2.9512920024298715E-13   5.8017582820048202E-13   4.6938609403026383E-12   2.7004260647016947E-11   1.6294417927725542E-12   3.4220711661997823E-11   3.4064288660556471E-10   1.5665001363041460E-04   3.0397904361086123E-13   1.9241152540053446E-10   4.4748641971837290E-08   1.8095774543084507E-13   4.9632872343585065E-11   3.7614715115490409E-08   1.1995490760252167E-09   2.9884859828584465E-12   6.8744851654332791E-13   2.3996138538132337E-10   6.7539940956628715E-11   6.4188256241924200E-13   1.2476281308407818E-10   1.8143456645475828E-12   2.4239625490135822E-12   1.7039313099998352E-07   2.6052420918175602E-09   5.7499521199447979E-14   1.6375210604183459E-12   8.8358102303488104E-13   2.5589011549782290E-06   6.2326239059108990E-10   6.4946644388855791E-12   1.4427497477342954E-10   4.6232033721217596E-11   5.7392752419172841E-12   1.5461051120533101E-12   2.5792558500085635E-12   1.8781421938931383E-04   2.1186762440094735E-12   4.2843744443728523E-13   7.7682881394295883E-07   1.1470644860977149E-06   9.7370906792509943E-12   3.0596275400885184E-10   8.2260379370628152E-12   5.6369383891135855E-04   5.2785295714448094E-07   9.8797149042600551E-11   2.1761401432533455E-11   3.8003334579268462E-12   8.9775298765683274E-11   1.1877843596795783E-11   3.4676315392698021E-12   9.5908434826354269E-09   5.3446562533644529E-08   4.3233819910852449E-06   6.3475514143191049E-10   8.8462379682640648E-06   1.8280583327403874E-11   1.1373565188007040E-05   3.6931785424701007E-09   1.0518743839760467E-10   8.9254419887808855E-11   4.2602713316800251E-11   1.0862253943341066E-11   1.6636213551013452E-13   2.7715543978934866E-13   1.1436615520956769E-12   3.3750193879723710E-06   1.7784357677171496E-11   1.3463644944713810E-05   2.1318306513217941E-11   1.0442883101063255E-12   9.1619352023864448E-12   8.2747059060514324E-11   5.3113978385354033E-12   6.9397051813178015E-13   5.5755998989878624E-05   6.3103059765208525E-07   1.6530727094258211E-10   6.8079292494572332E-15   3.5680592944049608E-07   3.1426954272542597E-11   5.7148183307065081E-12   2.0835603456803788E-09   3.3311240830654885E-11   2.0858888827751704E-11   2.9758410853902600E-11   9.8541899874217382E-13   1.5320082826940779E-12   1.0787186015749798E-07   2.5185816249196557E-05   8.5657091234118013E-11   5.3671949189952902E-08   6.3433330600334662E-06   2.6556909260470642E-13   1.5427759095877507E-11   1.7921930079609818E-08   4.4774938660431307E-04   2.7302825587205967E-05   1.4786803684781560E-10   1.2447656484042848E-10   9.5893982267401617E-08   4.5039009896835137E-11   5.7088005626864363E-11   6.6503472640756598E-10
  6.4630182769983283E-10   3.1694968469434587E-14   4.0264541461975203E-13   1.4842486119338755E-14   7.6127998468501871E-17   2.9678397072258050E-16   1.7826191163179015E-16   2.2685214367083784E-16   5.0637882117823516E-17   1.5395112860516538E-15   1.4773798383094135E-16   1.8948541064561362E-13   2.6081455125474906E-15   5.0839670965416647E-16   1.0500702362419755E-22   1.0143768075676733E-14   1.0497161289961316E-15   4.5601574682463435E-17   8.2490732975180450E-17   9.9907120869956628E-14   1.3147102537031873E-16   8.6421529652873535E-16   2.8164757284112768E-12   2.5382930926233837E-15   5.0355269735892692E-12   8.7757015346260029E-14   2.8110980753813797E-15   3.6352353608064826E-18   2.1148857997761164E-15   1.0570107472989381E-11   2.0340978359645867E-10   8.1931598691103080E-17   5.7618295954811043E-13   1.2548329203327885E-16   3.1044792529517842E-14   1.0731253825793059E-14   2.6207806973367758E-15   6.5123861967344669E-15   1.0784805440249069E-10   3.0778266564433605E-13   2.3429458006021683E-16   2.4860209827211769E-17   2.4700755825563086E-15   2.0752726593715952E-15   5.2180256947945615E-14   1.0257107010212865E-17   2.6619316064480259E-15   7.5571073120040606E-16   4.1001652124821491E-15   2.6619149562797106E-13   2.2621619397721827E-16   4.4349297817022894E-14   2.9305054855454474E-18   1.5325865449162088E-11   3.1048195154938257E-12   1.9320374528225229E-11   8.9842794200315618E-15   4.7453421991199171E-15   1.1034892190299052E-12   5.8896748281819724E-14   3.7516272420846889E-17   1.9622641029828646E-15   1.7331593347487882E-09   1.5881854344668502E-14   8.3847287873783140E-16   1.1162877709324169E-13   9.4757672361084555E-15   7.5827523471389774E-15   3.2011503108060530E-10   6.2961422855467919E-10   8.5524806375410664E-10   2.1993632141625731E-14   1.0522579849739375E-09   5.3067812729868204E-11   1.6559677077293307E-14   2.3666699258907614E-08   1.3668802277710819E-08   1.1574108418942942E-07   7.0165303110430340E-08   9.0100255411601054E-16   2.5325525969398405E-16   1.6447692676541053E-11   9.4686546733684970E-17   5.7046180550595288E-16   3.6523849559389615E-17   5.4440014906780572E-17   2.9821530445772183E-15   2.2713696735834032E-08   2.4637592836678104E-14   3.2531579828123666E-15   1.4643764177993936E-15   1.3855013546707573E-18   1.4339626623126441E-16   1.0229918971115761E-16   3.2480465736487785E-15   3.1588874770949491E-15   2.1749196521202787E-14   9.3624844111414137E-15   7.0429915909996281E-13   2.2691953391112030E-12   2.7207122270311134E-12   1.2225984624282875E-12   5.5466885260148842E-13   4.2050831476322926E-09   2.8265776415465605E-08   9.7849266748703448E-11   1.6252654173140737E-11   9.5139292474934081E-12   2.6334187308403667E-10   1.0479150583603745E-09   1.8930512755257004E-11   5.5846394201614123E-12   2.9889792148736162E-12   1.9795503187577827E-12   1.3259729400432512E-14   4.1486354435188935E-12   5.7369097219855101E-08   1.9949701902375490E-08   1.6229040678439770E-10   5.6202760756132216E-15   4.0283777807764123E-11   1.1258936547584315E-10   9.9700812842444879E-12   5.7253500003224195E-12   1.1162931860680275E-07   1.0709391690638274E-10   3.3331879908731261E-10   2.6377670942875892E-12   3.2571245461768532E-10   2.5411679899524582E-13   1.2370839051532993E-06   5.2858862740602676E-11   2.4350539404083861E-13   1.1419707150118521E-13   4.3729466557103163E-13   1.0273988720004013E-11   2.0103614953788130E-11   1.3344078594127483E-13   4.5740093757078233E-15   2.3657967432057227E-06   2.0962241168920162E-15   9.4728399811648147E-09   5.0971786860705058E-08   1.3103500918729315E-16   5.7354894256434322E-09   7.0324478045747593E-06   3.5902880281430629E-13   1.1536161609945075E-11   4.9858622871688629E-06   4.3471955335186987E-13   5.0448488316620625E-11   5.5434923635671789E-07   6.2178271433856204E-13   1.7448347376618478E-13   2.4687676021604904E-12   9.9446932541963090E-13   2.1371015531487651E-12   1.1505388570391171E-07   3.7772511773496196E-10   3.3939054769587563E-12   3.5075451805357343E-10   1.0507206042278197E-07   8.8651635632579852E-12   4.0939335631855618E-13   8.9069066260619243E-14   5.8586312747003873E-12   1.2510763588366023E-10   3.0098449853116707E-11   3.1713639877377371E-14   1.9571051745460700E-08   2.0065801283480295E-12   9.5296080948812512E-12   2.1540085484097650E-13   9.3365460163891176E-10   4.1397056609813782E-14   1.3562911284509980E-12   1.0121990026759493E-11   3.2046533388503290E-08   6.5081049321481070E-14   8.7668329685786993E-12   1.5733980220831064E-15   1.4975875425430993E-11   6.5307737108531437E-09   3.5623485669372592E-11   1.0086408177234292E-13   3.8208682237079468E-10   1.3371150470746386E-10   3.6037651554092265E-11   2.5221684743097221E-12   3.7147830503133567E-11   5.6036935082515870E-12   4.7039635473580620E-11   2.9018918498665092E-13   6.7874496798193691E-08   3.6472101128204815E-13   4.7026572763517815E-13   1.4740901571615273E-10   5.1177125013724646E-15   8.0713434243426624E-13   1.4584821081264298E-11   8.8195900725121506E-11   2.0203464368932467E-08   1.7139622604983673E-08   5.1502934422995659E-12   4.0449634146786840E-11   3.1247174371615135E-11   7.4333845255962261E-12   1.4383961516233674E-08   6.2874615482638930E-11   4.9689031769270246E-09   2.9586707466458478E-13   6.3602304694754149E-15   3.6754887925521996E-07   6.9803131523908562E-15   2.4218865824241879E-12   5.5789748934042789E-11   1.0723929528265698E-07   3.8868619540772450E-10   8.9653010303651382E-06   2.1184879158147375E-10   3.8276607219449183E-11   8.1398620440826123E-11   1.9254403545213896E-14   1.8528341537370529E-06   1.8373413003872117E-12   5.6891429656997978E-13   7.0731088028507956E-12   8.7881463226613324E-13   9.5542118314628092E-13   8.7498339063675321E-10   3.1723259642671011E-12   4.1280084507759922E-09   2.2930638729420574E-11   1.3731058160098886E-09   1.9171976590721515E-14   3.4908886026759133E-11   2.1444577296456158E-12   1.1008281145800166E-13   3.8732672807244546E-13   1.4885706961740073E-10   5.8268296606808238E-12   5.9729425768886023E-11   5.5363493089028965E-10   3.0028838330322462E-10   1.2115270772973603E-10   2.5979820985615273E-10   5.3550721544838571E-11   7.9834197950654219E-10   8.5646884825986739E-11   1.2994959818283558E-11   1.2661266817494754E-10   4.0604053296132295E-11   6.3484331954762939E-09   1.9756515094690020E-09   1.0858887381813401E-09   2.5984133100476366E-10   8.1355324496852864E-08   7.7221155158280867E-13   4.5394870017885146E-13   5.0596823148354884E-14   1.1410142316835607E-10   4.3463593173199686E-08   3.0535412539238373E-10   1.1232550308297832E-07   5.4376297194577867E-13   8.5211318752886012E-06   4.9513562983636505E-13   1.6915903729819180E-09   1.8674463244327201E-12   4.1928441321131356E-11   6.8905029473518740E-13   1.2667068582447535E-12   1.8709970697763499E-13   3.3035725222826357E-11   1.6020507726411722E-13   8.8520993543586496E-12   1.6592589465856218E-10   2.1205054166023054E-08   6.8520863645347232E-13   3.2864425394334819E-12   6.7282281021782464E-10   3.6234736735489462E-15   1.8258067280570622E-11   7.2015198846747753E-10   8.0476500247565902E-11   2.2482978450762104E-14   6.2651472376593449E-15   2.1676962155290297E-11   4.2452945497278398E-11   1.3367496545961101E-12   7.1347818791525100E-13   3.5321459316947080E-14   6.3614215788476464E-13   8.5248684645100278E-11   2.4832937218719371E-11   3.4909468427437574E-14   6.8114589514897399E-13   8.2495922986959814E-13   5.9488492912324352E-08   2.2512360705282561E-12   1.3566776037080038E-11   5.0101125421849824E-11   1.5536359187809161E-11   2.2701375748841124E-12   1.9900353116809272E-12   1.1444068963412250E-14   9.5669368329665116E-05   1.6577163144904189E-12   4.2920655763748557E-14   3.8914436832930352E-08   3.2618339883731113E-08   2.1763127706906493E-13   1.4168610977486273E-10   1.7227095936591981E-11   2.0329512900042887E-04   8.7347597074579246E-09   1.4689516793629034E-11   5.0384787702224021E-13   5.7038526864055513E-12   2.8118609689872777E-12   1.8294133784467286E-13   2.6407389868648745E-12   7.0525294027624191E-10   1.5904274743699854E-08   4.9337445361726097E-06   4.4416286213274194E-13   1.3056347611176760E-06   2.8036612968333998E-11   4.5514629849618313E-07   2.9808852549317516E-10   6.4203578554264646E-14   5.9178646480154864E-11   5.9182427720902995E-11   3.3467042863213414E-13   1.7231073731250545E-15   1.0518910548329951E-14   3.4420723943364033E-12   2.1726676324034745E-07   3.6695170033711595E-14   9.1703947665624440E-07   7.1264465955954443E-11   8.5144627749843900E-13   1.0922186178364025E-11   4.3622862186311070E-11   2.1633318266704869E-12   6.4382734042004192E-14   1.1399280117738939E-06   1.0103421705559871E-06   1.1386070224566931E-10   2.0439187509036074E-14   3.5579995849576600E-09   1.6584688707936996E-11   1.5447656490213454E-13   2.9063543370503740E-10   2.6787827635750008E-11   1.5955012697902663E-14   3.6875273944593131E-12   6.0270084834201518E-15   2.5698836766424407E-12   1.1559278220203284E-10   3.9409606271110165E-07   4.2880375216593943E-11   1.3133005281132578E-09   3.0600169288021124E-07   1.7779633002639276E-13   7.1688104694184150E-14   2.6561001150437267E-10   1.9704822239310230E-03   4.6556318526395718E-07   2.0140016003295065E-11   2.5302630759898742E-11   3.0688244371217854E-09   6.6365346690303640E-12   4.8469047890970689E-15   2.1762079709548187E-11
  5.5908509351462190E-10   6.5289009139552885E-15   5.5133076165777895E-12   8.8257974331205709E-15   4.2146664344598941E-17   2.6159556427270563E-15   1.0282724284888234E-17   1.9651190175906658E-17   6.1042591363097734E-17   8.0773509450360036E-15   2.1098940052915712E-18   3.8743092788744460E-12   2.2730743914268404E-15   4.8955442403412730E-15   5.4076082420416298E-18   8.4610645347357216E-15   7.0151003106629710E-16   2.2039657906732239E-15   1.4910944841459002E-18   8.5392862251526170E-16   2.8146712591090508E-19   7.3570758142492924E-18   5.1144902427949984E-11   2.1151815136544870E-16   6.3134460029632032E-10   6.8833934135643150E-14   1.1220653498007393E-14   2.4048337172331140E-15   2.1802524929240374E-15   1.7360659012998662E-10   1.1462202841683053E-13   1.6340149381543296E-16   4.8999333664483270E-14   1.9927187944392996E-16   1.1885180921679771E-14   1.9914832240297907E-14   7.6978139715195990E-15   3.8148007479891764E-15   1.3119739212561878E-09   6.6543484170005165E-13   8.5175206682173801E-12   4.0614359382342208E-15   1.0837679235018519E-16   9.1828640652744611E-17   2.0288526343404258E-14   3.9008777888784993E-15   5.3429667237431615E-16   2.9597078944497084E-16   2.4146175906124329E-12   1.5157829075027991E-12   1.5677693530790268E-16   8.7809567127528089E-14   1.5802353659951681E-13   7.6396824849728487E-08   5.7309846601428452E-15   1.4995947530140872E-11   5.9173642907897866E-15   6.0388116442146544E-16   2.8214329144448621E-13   7.4275147767796779E-15   5.7828903278326985E-16   3.9700270455730427E-17   2.2575219021274002E-09   1.1770945633462907E-14   2.8906672586821324E-16   1.5444922814903742E-11   6.1088592419360732E-17   7.1233989393531721E-17   5.5039751088144873E-11   7.2883545704269557E-11   2.2065634368385718E-10   2.9739327137471852E-15   1.4308913835739663E-11   1.5410651696522871E-08   1.0907568775563918E-13   2.3756899719458503E-10   1.5883878793882840E-09   2.0635926306439436E-14   4.4791464608869223E-10   3.0022643263017502E-14   3.0132709482500399E-15   7.0108452291130551E-13   1.5624562172965579E-14   6.9209107910995898E-16   3.9682659260395168E-14   1.0352404970728261E-14   1.8809906862923592E-21   2.6432524714458959E-07   2.4013427026859542E-15   2.2088807211421795E-14   2.0317566386193872E-14   1.2750790531934372E-16   4.1348088779097017E-16   1.1168583125831043E-18   1.7614793201140108E-15   1.1272799586177880E-15   1.0426066106738352E-12   1.6891161518007773E-14   4.8197182875469807E-13   1.5339675969354834E-12   7.8821196536872613E-13   3.8216397842263283E-12   7.6549369730947522E-13   6.9520008607348996E-09   2.3662817374954301E-07   6.7794203856678050E-11   2.1373638509036344E-10   7.0520155796899829E-11   1.8119019009563620E-11   2.7835683510465817E-10   2.9018424289120754E-12   1.1918582385377465E-11   3.4210958116901204E-11   3.2366550443290376E-12   8.2496565255141114E-14   1.4417958968564918E-10   2.0795622214514046E-06   2.3569347919358029E-08   1.9424083441020849E-08   2.0851276918980073E-12   5.4205589545521058E-09   1.9451462545380686E-12   1.5791654530162279E-12   1.3111762614182278E-12   7.4421532608687957E-09   3.0137453287660959E-11   2.1513448401727701E-09   2.9895783165512607E-13   8.8812193134453214E-11   3.4267909114443478E-13   3.3092284739046491E-08   2.0312682469745075E-09   1.0454671536233465E-11   2.1373362596678827E-16   2.2535535228574388E-14   4.0066303705386861E-13   5.9656118517689977E-11   2.5685389389290471E-12   8.1903890656678757E-14   4.2214989717339052E-08   2.1525818991136351E-13   7.0661184103892461E-08   6.7593576992887158E-07   3.2398073906008967E-13   2.2686889586838484E-09   9.4453995039665303E-07   1.2531437623031484E-11   4.1009400987579487E-14   2.7195576544584818E-07   1.0262437188400773E-12   3.3724991712905783E-10   1.3415658820639937E-06   4.2289796020845250E-13   3.4872856945716592E-14   2.3375285929436369E-11   3.0349779539358452E-11   3.2026021102987701E-15   1.3493971868143102E-07   2.1182891772643784E-08   1.6511699988243894E-13   1.0610354173706976E-09   4.4058350564469830E-06   9.2429630623200472E-12   7.6661333914863138E-14   8.6500306354575343E-15   2.4809386982345563E-11   4.1416351795137598E-11   1.1332523279518194E-09   5.7720285236792748E-12   2.2773981047402477E-09   4.0139829992477757E-13   2.0393742681644474E-13   7.8461310264142242E-16   5.3738503839415096E-08   3.1120747095664716E-13   1.0823738780650096E-11   1.0637364239929695E-11   3.2370265531113412E-07   2.3982190894019490E-14   1.4010580367213386E-10   1.7167497054187334E-13   1.4893199961460078E-13   2.8409110108981100E-08   1.8262113964440639E-11   2.0779542875971294E-10   4.2872845289487019E-10   8.1144118862391487E-09   1.9854674476360080E-12   2.0518728247387545E-12   4.2496524912982291E-08   4.4818715377495121E-13   5.9351335504844583E-11   6.3942700736245050E-11   1.1021107803294005E-06   6.7756330660105970E-12   9.3601943117967128E-14   2.7578009851974301E-10   4.6879137242752792E-13   1.2711599865046376E-10   1.4696611535164929E-10   1.6552841702962237E-08   2.9942105427837068E-07   3.6480949472854232E-07   1.5491042915940023E-11   1.8481587177588293E-11   1.5395592110548470E-11   3.4211407927009326E-12   1.9740336127719230E-09   2.0650031131666145E-10   2.6723759522551729E-08   1.7251026462441488E-12   4.5863772163290871E-14   1.3409639153298074E-05   1.4754828926890768E-12   3.1486778811012450E-13   1.5266573836328122E-08   7.1626503847089679E-07   2.3972573132303835E-16   1.7849412626341958E-10   1.2991808372549288E-12   3.4790196198591937E-12   7.0460113707342314E-10   2.3258141118385069E-13   7.8275792807517979E-07   3.3443111676596808E-13   3.2620532403057366E-13   4.2967864021755131E-13   1.8962434859531703E-13   1.8265251283326104E-12   4.6547331793727835E-09   1.1465440686523458E-10   2.5944567732286730E-11   9.2175775360588524E-11   4.1186096479145991E-09   2.0348622584700065E-12   6.9316986766771690E-12   1.2083395272364631E-13   3.1026989573089393E-14   2.3900746887093793E-14   2.1597564000267446E-13   5.3779622025007198E-15   2.1914146972071217E-10   1.2734441868296647E-11   8.6107788083780060E-08   7.0810618812121282E-09   2.7549223036643104E-10   2.0575760730888608E-11   2.5173763453295068E-10   1.4158653855120815E-11   1.0424992304863865E-11   2.5324916433085220E-15   6.9477116341991586E-11   3.4917682562056587E-08   6.0888008197863186E-10   1.2297906768069877E-10   8.7847620911770582E-08   2.8608367652076455E-06   4.9542610831714092E-12   7.6502620193123739E-11   4.9969028750465696E-13   6.1088918087639597E-12   3.9787576486475656E-09   4.7197343726337932E-11   1.0965075934171128E-08   1.1792999474520072E-13   3.2458923877009733E-08   6.5302547450825695E-12   3.5522684374199838E-08   3.0567342474674105E-12   1.0756500004670101E-10   1.5298280887956509E-13   1.0195668363007946E-13   5.1483768672477850E-12   4.4908065949288351E-12   2.4568951229769190E-13   3.0415189468862937E-13   3.3494947140619067E-11   6.6385418803416719E-05   2.0533171705566887E-13   4.5223729643810084E-11   4.0665365478135707E-08   2.3798571906187764E-14   6.5954257527831278E-12   1.0065773264000792E-08   6.0695194910125869E-14   3.4785051377841009E-12   9.1268084138575644E-13   1.3072160978146636E-11   1.0185155318276424E-11   3.3344628961466768E-12   7.7754166577217806E-13   2.2677387114965268E-12   4.4353732359144511E-17   9.0453032229021430E-09   4.4818270873455627E-10   1.1692646323184330E-15   6.0343015123714569E-12   6.0722813636228561E-14   2.3196629825769711E-06   4.1065922161382337E-10   1.5727487603942886E-11   4.7199618091792659E-12   4.9312862324244344E-11   1.3559586850381809E-12   1.6024508421975847E-14   1.7321675153131838E-12   1.8431658194822196E-06   2.2031682432485421E-12   1.4516913611932783E-13   6.6724317825349491E-07   1.2989664461746875E-08   1.0315215649691841E-12   6.6769857835810182E-13   1.8585608637950994E-13   4.5240703802287521E-04   6.0472325592244544E-07   6.6667203738246465E-11   3.5559680358757576E-13   4.4396476866097899E-12   1.0059306413729129E-11   1.6793923254621968E-11   1.3097648791204436E-12   1.9206432615873314E-08   2.5556142510047206E-07   5.2060571380464246E-07   3.5899107323534263E-11   6.9246189207145515E-09   3.2407156240287838E-14   1.0324371686987439E-05   2.1762424547459380E-10   4.1358427787599219E-12   9.1811500214430700E-12   5.2996693153520931E-14   4.4981228188740558E-14   2.1164805430329604E-13   1.2419316613755856E-13   1.5522617682864663E-12   4.1802623384010176E-06   6.5129442466039449E-12   3.7629509680434327E-06   8.7573145484996933E-13   1.7254940875268353E-13   4.2613734738931916E-12   8.9072930053212381E-11   5.4441516629873521E-12   6.4996302352369881E-13   9.6247571851867510E-06   3.9858501319305934E-08   2.2398705872648898E-12   1.0049610561239172E-14   4.2842091604854066E-07   2.4967006688473107E-13   1.3743628401376017E-11   2.1320737423301904E-11   3.8358983491986625E-11   8.7982708819941991E-13   3.9051725187608690E-11   2.4152402397128965E-13   3.0263224482046297E-12   1.0108075807381364E-07   4.3785287039444636E-07   2.0771571980019158E-12   7.2869431485235904E-08   8.9009436768177445E-07   4.6738454935516773E-14   1.2132659504053468E-12   2.2052287732664197E-10   8.7697414641668288E-07   1.9794340416790277E-05   8.0964016217917271E-11   1.0240162142319855E-12   1.0367628322671174E-08   2.1136607320684369E-11   7.1906412236379842E-12   3.4179701165743621E-11
  6.0190842590134107E-07   1.5747923652492464E-12   7.0919402543753263E-13   4.4669337910056481E-16   3.2722431633442969E-16   4.7645064065115289E-15   1.8206871986962821E-16   6.4239826107557375E-16   1.7035037347626247E-15   5.1811879342590108E-16   2.2531335258805152E-16   1.1294179637200193E-10   1.1692044488430548E-11   6.1033764347963745E-15   1.1082122384116254E-17   8.9029087201435664E-14   2.6754156137702812E-16   4.2299506518554799E-16   4.5800383504240198E-20   1.0525854835379386E-12   3.0520233924001728E-15   9.1761712047490633E-16   3.4340250034249978E-08   5.0316713753934496E-15   1.3045843861134115E-08   3.5184339707281389E-11   6.0849857563872832E-15   3.3249546758155643E-15   1.1673574437988813E-16   3.3823773286274608E-11   3.4558905854945292E-08   2.9073973542895425E-17   1.5296661770652427E-12   1.7668942393021986E-17   5.1032992365244227E-13   2.1447180586530309E-16   1.7793716116043294E-15   3.3837406570453332E-14   1.3584062483888303E-07   4.0798797366198177E-11   2.4602905013235472E-10   8.8373920891036373E-14   2.7384665030347336E-15   1.9057181885016601E-15   1.2786615977999224E-11   2.1104241652408788E-14   3.1697531091576810E-16   7.0930979835158927E-15   5.2610075296512011E-10   3.6570368157352928E-11   3.4986684078198231E-16   5.0388560733322409E-13   2.3190476197626615E-11   3.5121501612500415E-08   9.5369023415774521E-10   1.0530290428916761E-09   1.7814033277643511E-15   3.6440280776249044E-15   1.7968304841216104E-09   4.8138440628110594E-13   3.5033237318463984E-15   2.5940714430794346E-15   3.3172010469916734E-11   1.6984773004978616E-13   1.4602113378094112E-15   6.4466715291942125E-12   1.3017904822105114E-14   1.8306934769021413E-14   1.1629270188985177E-07   4.7990689573994095E-09   3.6849257157720731E-08   2.7230233086325248E-14   8.6253468798339156E-08   9.7556867563714162E-10   4.2363402817194033E-15   3.2453503659254800E-08   2.8974648661712242E-09   5.4007434498422417E-09   1.9849182146842531E-10   2.4452989123216038E-14   8.2521984424190764E-15   1.8886193348239726E-10   1.6129818776287940E-14   4.3409321309415099E-16   2.1388078832134707E-13   9.1553355397763693E-14   8.3065091943524120E-16   3.2207457521538306E-07   6.7511145936377184E-14   1.7788616741858543E-14   2.1032754367817439E-15   2.3228560584165485E-17   1.7215102428437643E-16   5.5751533521892745E-15   7.6084360774412030E-17   1.6898069591498528E-14   5.0703308552008530E-15   5.6919344742073114E-14   3.6298316879707807E-11   2.8266809880068546E-13   3.4149684693239006E-12   6.8704308116502665E-12   4.4781149942003829E-13   7.7002098990347734E-08   2.8892973328744271E-07   1.0370510669896690E-09   4.4595960271405062E-11   1.0047097799662916E-12   3.6925670628361715E-09   4.2568621615734003E-09   4.4136484461473273E-12   9.5279190167233761E-12   4.9355767459790596E-11   1.1359039743593248E-10   1.0800886068091357E-13   4.4310606647184484E-10   5.7865252524410544E-06   4.2194411492257356E-08   2.9473971341788294E-09   2.4622149209420727E-12   1.0627773255615672E-08   5.0851800265193235E-11   7.3561610397456126E-13   1.2567480776606368E-11   1.2779528610281057E-08   3.2601204804075758E-08   3.3553651934228665E-08   5.6482101604593004E-15   2.8904202139000377E-08   6.7947717999202665E-13   2.7672554847779346E-06   8.7939149483559552E-11   6.3704323756879264E-12   4.9649214094014617E-14   7.2330542973585484E-13   5.5557009422412498E-12   2.1102271324269367E-10   1.8216217845718375E-12   1.4340326600221147E-13   4.1643726040301142E-06   4.9954391006377032E-12   3.4241129529782073E-09   6.4176278833894427E-05   9.2034714370524361E-12   1.5147197663968714E-06   7.6002677330110473E-08   5.0593989421473703E-12   8.3206753331485989E-15   3.0941312548441435E-06   6.1562627750746909E-12   4.5616035951586665E-09   3.4355147412701057E-06   1.5397065002681383E-12   7.1856350609446442E-14   2.8898626540252738E-11   7.4230531633822993E-09   1.8155776032394439E-12   5.2540818305732408E-05   4.1010810536338426E-06   1.1062813827587883E-11   5.0683403480726196E-07   1.1403004074372825E-05   5.4084898489841855E-12   4.7414088679162194E-13   1.1731872152553350E-12   2.8068759684881543E-11   7.1795271682318453E-10   6.0203354743109705E-07   8.2531266291785385E-12   2.7352299698605464E-06   7.5337000998985274E-13   3.0073432368909615E-12   3.2016047632379262E-12   4.1835724276217474E-05   2.7059599698130865E-13   6.0433382098064747E-12   2.2572612970332922E-10   2.7590399071764093E-07   7.5443160907979650E-14   1.0686854753781620E-10   2.9724073961888067E-13   1.2096025289679844E-10   9.7399147386265739E-08   1.3474779838925541E-10   1.3356955735501350E-11   7.0403159039067879E-08   3.3945934621613231E-08   1.0697037142594236E-10   3.1139643102948066E-12   5.7596811323894787E-09   5.5407422150317181E-12   1.0928378158009985E-08   1.9742141215561642E-09   5.2717633891240049E-06   6.3247822206199729E-12   5.2163703550418954E-12   9.5118305998467800E-08   7.0281791460872010E-13   1.3751682470181515E-08   1.0321863341946033E-10   1.9063803939709966E-07   2.1043494173423226E-07   3.9359289731519853E-08   2.7313420872612032E-11   1.9276331066005601E-10   6.6011687593407354E-12   3.2680497266440646E-11   8.8890518446341007E-07   8.8987253617153942E-08   5.1920606924807204E-09   7.3034414721337044E-11   2.8138449415330592E-15   1.3189939375231185E-05   1.5712996201223976E-12   1.1076364917539831E-11   3.1673643335575850E-08   1.0397406138005696E-03   3.3878949602549555E-08   3.1562940615576701E-06   1.2711565564039169E-07   1.1453152024955312E-11   5.1715861926855734E-08   1.4555137129644009E-16   3.2213251052457614E-06   1.7189414144759539E-12   2.2246545449270964E-12   5.6509924786872064E-13   1.2109607207368756E-12   3.8486097923506824E-12   5.1917925636174042E-07   6.6117403770199067E-08   1.5343992258802701E-07   2.3143235291433590E-08   4.9246019583480822E-07   2.2931586049023020E-11   1.4382130990233300E-10   4.2323664765626286E-09   7.1501541496649009E-14   1.9175320677068251E-12   3.0442915221899542E-10   1.2750246900148955E-12   1.2320967274852695E-08   1.4085318446812218E-07   4.1373283260968002E-08   1.0160849604426951E-08   1.2833540214556582E-08   1.2374447040296481E-08   2.3535674352217294E-07   3.7804993105672261E-10   9.2553109801456619E-10   8.0412509647615940E-07   2.8558683893975545E-09   1.0746321459868033E-07   7.3610786170581359E-08   6.3075179518962347E-07   6.5338117301532810E-08   3.8745074810700524E-06   2.9403671693975860E-13   2.8198025475315503E-11   7.6847639335759912E-12   4.3759946492889195E-10   6.2011604336379267E-06   2.1910623320799686E-08   1.2783439371536890E-07   2.3700810932832784E-13   4.1668924497601950E-06   4.6803861858502797E-11   1.2993651834533375E-09   2.7176540619270132E-15   7.7159495271986827E-09   2.4337332796765116E-14   4.6348317148227659E-13   1.5175064697893950E-11   2.4083741916369282E-11   4.2481832008087359E-12   4.3603993693694304E-12   9.0768763048014884E-09   7.1873466124470315E-05   1.2174379306476561E-12   2.1338932607171622E-11   3.9732744064394151E-08   2.4018985028177067E-15   7.4795290503900888E-11   4.3425579723983911E-08   2.3927969849959713E-10   5.6847420414665865E-12   4.7348093878604255E-13   2.2952414937897650E-09   5.4591304825492620E-11   2.3347025767263663E-12   1.3852086255356814E-13   4.7025618751353107E-12   3.4939376181063735E-12   1.3918113618158226E-07   4.0916929239117170E-09   6.2775227054502835E-14   1.0946030831570151E-11   2.3678217638168326E-13   1.3674078079048323E-05   2.6585100312322722E-10   1.2432113127128123E-12   3.0352699642988775E-11   1.1980193417098697E-14   5.7337843413182018E-12   8.3681281955746556E-13   1.0748562009345236E-12   1.4203165400342530E-03   2.1990721667675038E-12   9.5359321184222926E-14   7.1394727343881277E-09   6.3513574684781014E-07   5.6066008610401075E-13   5.7407857609735216E-12   1.6374233265260306E-11   5.5265282414112211E-05   3.9836192506696977E-06   3.0680442351225206E-10   1.0040819487646423E-12   1.1507524382816414E-12   9.1449054360278388E-11   2.4959159026764889E-11   6.0969093999305162E-13   2.4370497103083243E-08   2.9612214758048893E-08   3.5425002095434724E-09   6.4306680707030079E-10   4.9234154669869307E-06   1.6588598817498999E-11   9.1977110629213683E-06   4.2749203874421531E-09   8.1871117150387215E-10   3.1563842446795363E-10   1.3155550605928178E-12   1.0522229721146852E-12   5.9907703706721234E-14   3.0861683535122522E-15   2.7740463090013053E-13   1.8089061883141798E-05   1.0233050997700583E-11   3.8008590785467902E-04   6.3193811269613808E-10   1.7667904074892501E-13   7.3519949409951686E-12   1.2462988960175619E-09   4.3648724024451458E-12   6.3611682545455221E-13   6.1685111240413566E-04   1.0003777447617246E-06   1.7039477895716389E-11   1.0476270964355229E-14   1.1830169171257073E-07   2.5737253990533539E-12   1.0609820987199960E-11   3.0146659109180022E-09   5.2083610615369028E-11   8.4151625179774336E-13   3.4551131920876814E-11   1.7486502035158421E-14   2.9520821486654528E-12   3.0158804146778517E-08   8.0259667230331416E-05   1.0479866267071508E-11   9.6764202618995449E-08   3.5827710643969876E-07   6.7089233425317778E-14   4.0359036213224451E-13   3.0977397215237958E-08   4.1558174882500521E-05   1.4945688268386828E-05   1.3524869770727682E-10   8.3414996972729198E-12   2.6245085666792545E-07   4.4120976219112058E-12   2.0139147963641138E-13   5.5519119092671169E-09
  3.3463682875375246E-10   2.4516335477465800E-13   2.4128053601237869E-13   1.2910132546361860E-14   1.4755595261334276E-15   1.8352912176917205E-15   1.7744179610403882E-16   4.6932712249497506E-16   1.4499267541631898E-16   7.0340598670384374E-13   3.1278549432709763E-16   6.9798569546468576E-11   6.4830448885032249E-12   7.4174796677529807E-14   1.5482291235533209E-16   4.5882476474750867E-13   1.6823512748289347E-14   9.5538897801086967E-15   1.3668613301406147E-14   7.5184984562364387E-14   3.7387439197413741E-14   1.4197336144393252E-14   5.1629235695882206E-11   2.0232844029875726E-14   2.3157663068105091E-11   2.7978438610843447E-14   6.0962980532804959E-15   1.1872283066165080E-14   4.0739792296317812E-15   2.7386304661464962E-11   2.6100190785641672E-09   6.5542142986958527E-16   1.9512457652686686E-12   1.7378726310933710E-16   1.1163519290231766E-12   4.6323016812160996E-14   3.2643886594148790E-15   4.9458274699652437E-14   2.6301189027878711E-10   3.3794610755095191E-13   1.6150317702663068E-13   8.7999998201036649E-14   1.3583298113860879E-14   1.5213311335817052E-14   1.7794990827622582E-13   5.5642711109142315E-14   5.0101069675141733E-15   1.1958829748769116E-14   6.9349817618408954E-13   2.0378319603668070E-12   8.1421459403909681E-15   1.3998333321989423E-13   8.8536388689909703E-14   6.6515960544126074E-10   5.1489680752610989E-11   4.7173823175997135E-10   3.5641975960793535E-14   8.7451534387023592E-15   2.7182026060328886E-11   5.8116260853465216E-13   1.1290174727383655E-14   3.2747231715362012E-15   3.6741782573368302E-11   8.1567464518382111E-14   1.3965774065757430E-14   4.5379200648267991E-14   1.4245320741525877E-14   1.1789504946297933E-14   3.9688172098258933E-10   1.3143646262028772E-09   1.0953363505848723E-09   1.7169374659813352E-13   8.1040772973653048E-10   1.7874864608080126E-10   4.4823257233114105E-13   7.1067395410910717E-10   1.7084431753454756E-09   7.8086692496325340E-10   1.2467698646265786E-09   5.2150007402846206E-14   9.9978997562403231E-15   5.7014320126412770E-11   2.9210134126000073E-14   3.9236299173889109E-15   6.7629213827632956E-13   1.1204185967750205E-13   5.8413046070325905E-15   1.8512935772941177E-07   8.8898612811562557E-14   2.2313056618261556E-14   4.5448182206554497E-14   5.3036155244705375E-16   3.1416778919889027E-15   2.3543705116936421E-13   3.0503423329863046E-13   1.8948593315026155E-14   5.2348062349845627E-11   2.2079399747424984E-12   2.5855170801682220E-12   3.1160814913641215E-13   6.7905359706870362E-13   6.8878080344079031E-13   3.6664332504413869E-12   1.3842268923015749E-10   3.7894951554647368E-08   1.4871433346427896E-10   2.6677182938253788E-10   4.6411552992668274E-11   1.1625427167817075E-10   4.3836485709111408E-08   7.8921558897741407E-13   1.0362928519918403E-11   1.4593892049513673E-12   3.7856986434646527E-12   1.1510985251191454E-13   1.2998042732647321E-11   1.2311097130419515E-07   1.0948862472874443E-08   1.4743053032911856E-08   1.5916731491550173E-12   6.2803345632971030E-11   3.7955148453511808E-11   8.8393424298961228E-13   2.3230944520500902E-10   5.4028111683291418E-08   9.3104329993903962E-10   1.1334505791208412E-10   3.7252166480532290E-13   8.2037829945135415E-09   4.1066990604553306E-13   6.0867532395580357E-08   2.9108415883632210E-09   2.6245752265328004E-11   1.7470260695347981E-14   1.8699224331884693E-13   1.2260873667169171E-11   8.2347962485009395E-11   3.7679002314563006E-13   7.3565334363141794E-13   4.6353573919974944E-08   1.6360240211492065E-12   8.2426786457351042E-10   2.3796378259520507E-08   6.2143312656112427E-13   2.6972880731000267E-08   3.9887430676843298E-07   1.2790912532381323E-12   4.0965864164222974E-12   2.5420050642751468E-08   9.7366126791693546E-13   5.9556915575489187E-09   5.2158967299950060E-07   4.8478197087535910E-13   1.9871162979233446E-13   1.0929030885039776E-10   1.5629848061333227E-11   3.7661701592836052E-13   8.1254727085818782E-09   2.0204198484946610E-09   1.4392014444757577E-12   2.7698337360275261E-07   6.6784558030059065E-08   1.7000904853957726E-11   7.5026939588475328E-12   6.7517479247992870E-14   1.2574351019961272E-11   7.7113787584299799E-10   1.5616378279813344E-08   1.2380547513182340E-12   1.9726296038886213E-08   6.9211366767801636E-12   9.8496275629561615E-13   1.5530449951536745E-12   2.4079365656414824E-08   3.8086546014708503E-13   1.2314822629953746E-11   2.7208619858549343E-11   1.2072990345507478E-09   1.0579512128957899E-10   1.3968385008001617E-10   1.7374875056638527E-13   1.5240515742586335E-11   1.2089475618291395E-07   4.6049091287454091E-12   3.0226093339013231E-12   1.1359487850456566E-10   1.0023762410500364E-10   2.5612904168166205E-11   3.6798448497127897E-11   1.0015223023568612E-07   6.2919747567384568E-13   8.9816720551711542E-11   3.6639618820848797E-10   3.1432095831061498E-07   3.3791996516324032E-12   6.8749181726193557E-13   1.8697642550617375E-08   2.6576185044779600E-13   9.9278203946440623E-12   1.7984826101619299E-09   4.1743286358763860E-10   2.2704506280312260E-09   1.9535504686967228E-07   8.0983065738195572E-12   1.9989040463743487E-11   6.2205708359278868E-12   1.6870791150223970E-12   1.2322928749177754E-07   1.3872722958841114E-09   1.7818061308218974E-09   8.9280203618717768E-11   2.1370176254444835E-12   8.1599044674392914E-06   7.9790742325688616E-12   1.6173035572375226E-12   2.1884767509173695E-08   2.7811038841799146E-07   1.5842062683122368E-10   2.8412084890872419E-07   3.8324331018172468E-10   8.4003693560347072E-12   2.5686339971816357E-10   7.3985391512717207E-12   1.4700670178711486E-08   3.2551097427338671E-13   6.0194770693666087E-14   3.5980375608617883E-12   4.3773935095883091E-13   2.2602895334671795E-12   9.7446402402511153E-11   5.3326787016816367E-11   1.3613120378606138E-07   4.5496864651990942E-11   1.2644446679442957E-06   8.7466763720064685E-13   9.8021849914031610E-12   2.0735667843367465E-11   8.3507085217124034E-14   2.8540482605085424E-13   9.7605191245320142E-11   2.0045769606077983E-11   2.9269789426279703E-11   2.1467546802830430E-09   1.1210046237763318E-08   1.0332230988901261E-09   1.7220238568488185E-09   8.6782179210116148E-11   4.5267912091652211E-10   1.9940103215726188E-12   3.1872054405111736E-12   7.2167783266330318E-10   3.1485256409269573E-09   1.0246518345563804E-08   2.4672964228288922E-08   4.2370526366684901E-09   7.4328027475490693E-10   3.3073735700520837E-09   1.5755248552793513E-12   2.0953497717537886E-10   1.0195245173980196E-12   7.4748175376271795E-11   3.3463700596470620E-08   3.7322887290324329E-11   3.9751801826673157E-08   3.2177027394839849E-13   3.9385515559840835E-08   3.6773912039935176E-12   1.0866086475734705E-07   5.6152349357475752E-12   5.4489358223687578E-09   3.6863317789489842E-13   7.0096244710349966E-14   1.8061323642288404E-12   4.7395690302922850E-12   1.5424202445896588E-13   2.0307698037634651E-11   3.5827082565200663E-11   6.0619083808897131E-06   8.7280784505412989E-14   1.7005513970836731E-10   7.4439944772628440E-08   1.0926544417332310E-14   3.9041088237067160E-10   2.7135488866044169E-08   1.0144928528149742E-08   1.2675184602655745E-12   1.4706361948416793E-13   7.9911392734294489E-10   6.4530481649839857E-11   1.0019171585210357E-12   3.3202489933490441E-10   2.1469293234150711E-12   1.5860685118981688E-13   1.1385475521421197E-07   1.7817760581771959E-09   9.6292193564681090E-14   1.3615273711219572E-12   3.6677290803475430E-12   4.7925794246710551E-08   5.5679232469064615E-10   1.8535728190451144E-11   2.1819657575824516E-10   1.0238126010694224E-10   4.9806808809629516E-13   8.0124171022469564E-13   3.9166948412380703E-12   2.0491166774644330E-07   2.4490271812037335E-12   8.0553334677723054E-13   1.0487089060126296E-06   4.9839720024166832E-07   8.9058648115481752E-13   4.9344647879362607E-10   3.6926775823011026E-12   1.0225686050311764E-06   8.9332158412952366E-07   8.3057613309187502E-12   1.1132359011978475E-10   7.4298068860789688E-13   8.1636077898433723E-11   2.6229125882388432E-12   4.0610640173434349E-12   2.7796438162034545E-10   3.1485210019397494E-09   7.0140382056415714E-07   7.3684479691093794E-10   2.4889218143350132E-07   2.1352470960500116E-12   1.6209898704118239E-06   3.3403288689968929E-09   1.4111119702692874E-11   9.5862755257392770E-12   3.4408550493537526E-10   3.5350680228278296E-12   3.7979257170759292E-13   1.7248237214315422E-14   2.9504967702267601E-12   8.4476286802155011E-08   6.1871510215611446E-12   5.0445553056544869E-08   4.5058134033823092E-11   3.0392316325758424E-13   1.1934416920319404E-12   1.0709344466024829E-10   3.2363592912960031E-12   1.4310970121482056E-13   5.4318852183559091E-08   1.7253536511218319E-08   2.8532149124277050E-11   5.3326326756023633E-14   3.4090393987524212E-09   2.6986889457103878E-12   6.4295266449432612E-13   1.4430646809253768E-09   2.1935538204230425E-11   6.6166303105287679E-11   3.6902968693320931E-11   3.9531906899322901E-13   7.8762117783549113E-13   4.6148170200900603E-08   1.0291677878081040E-05   1.8114211343144800E-09   5.8110891067813628E-08   3.8050507069667457E-06   1.1413931852929602E-13   1.2247941945213441E-11   1.6576785809449187E-08   2.4033086165653967E-07   7.7867361384385834E-06   9.5229115320587770E-11   5.3634748651956519E-10   1.1243005692470214E-07   2.3547989338005742E-11   5.6125897034558030E-11   6.2897801500913925E-09
  2.5270808385608965E-12   2.7692938090911686E-14   8.7583380584995359E-15   1.2067130517178105E-16   9.1765817222375059E-18   2.3748269538759766E-16   8.5903033936750256E-17   3.8562834017525616E-17   8.5343634804624924E-17   5.7715532798656242E-13   1.1799649127753148E-19   4.5457004481007949E-10   1.1431122483107833E-10   3.8363416524101399E-14   2.2772577021738998E-18   5.8964475943879340E-12   2.1138585711620625E-10   5.6999127786150123E-14   4.3221665099788413E-17   1.1292166662458403E-16   1.5648485700262726E-16   1.6311316233671465E-15   7.3566499154721020E-14   1.0697416612040725E-17   1.2583019359627322E-15   3.5925809737791085E-16   1.3018988049274413E-15   3.2083624381260833E-16   2.3038828019482601E-16   6.5491658274489907E-11   5.1219297162544874E-10   6.2959860216545331E-17   5.3446674291955529E-11   1.0092243438475565E-16   2.3064537768216576E-12   1.3434482800099086E-11   3.2647018826297943E-13   2.8564216941509227E-17   4.9414481829858709E-13   9.2181382607392411E-14   5.5745204956609660E-14   4.8996855674055948E-15   5.9356140221841420E-16   2.2682534395813324E-16   6.4056419756627066E-14   1.2056755782165143E-16   4.8781008507135419E-17   2.0958684693068285E-16   2.0183986131800347E-14   1.0728957066942696E-11   1.3193684192513286E-16   3.9842583046089160E-15   2.7331956718263778E-15   6.8149689105875636E-13   1.5682788890658042E-10   1.9435192558798844E-09   1.9980422291968679E-16   2.9272204505794327E-15   2.5372611224330163E-13   2.7082825463281393E-12   8.9608603271356185E-18   1.5290870999659618E-17   2.9271711916865457E-16   6.7518972450550272E-16   3.3336229717461787E-19   1.2028873360852788E-14   5.3680062596346773E-19   1.5876688864164752E-16   6.8058433808013005E-11   2.8678073887881168E-08   3.8118286645057233E-13   1.8257851902879154E-14   1.2947634338462288E-13   3.0878669479040783E-12   1.1986317411468424E-09   9.5992672072213212E-13   5.5106494844142169E-13   1.3843493288998297E-13   1.5434839057388487E-13   4.3696229266887986E-14   8.4114456957435103E-16   1.7967990982025537E-10   2.3231018808464282E-13   2.9389769257522013E-20   2.1378432910526971E-12   1.1496843297940091E-16   4.5229371832686675E-18   2.8849520842280715E-08   3.6942572112625781E-15   7.9070159602875583E-13   1.4373814254130585E-15   1.4065882536057680E-16   1.3185514226575858E-16   1.1072385503983900E-11   1.5115827685776286E-13   2.7312096364161273E-15   1.0290784006186435E-07   1.2969861096028937E-10   2.7892529332657838E-17   9.1246659761876226E-16   3.0182851045814958E-13   1.0427606022765738E-14   1.3755120862024926E-13   3.7908765151863229E-12   2.8548667381940883E-08   3.8386693132318485E-10   4.0672446195578551E-10   8.1636868061529769E-11   2.3197815469341376E-10   8.0864251890421979E-07   6.1001762603113297E-14   4.7932271403082324E-10   7.4240839832483350E-13   4.6749713907270749E-12   1.2569089775928804E-13   5.8782140113172769E-13   3.7634328657381991E-10   2.6065544280564288E-07   5.9572001175143832E-09   4.5299716756636681E-15   3.2279197740077427E-11   1.5921682365811630E-09   1.0189203001828611E-12   5.3960701421857053E-08   2.1132351307380782E-08   1.7400564444254737E-09   5.1852949825098913E-13   1.7401523767548652E-14   3.0908241389218422E-09   9.0500101128954494E-16   2.2790424405725249E-11   2.7546578912169291E-09   6.1943464588113491E-09   5.8442785707288592E-15   3.0609625579838678E-14   4.1421818588017186E-12   8.4838419814536647E-10   4.5020629638790986E-13   7.6487739727134932E-14   2.2602970719077410E-10   6.7741513266970847E-13   2.3871729537002048E-11   6.6356295422442752E-12   3.3190286684678829E-13   1.9832915909377592E-08   2.8713326767353755E-11   2.5096135042974556E-12   2.1029549428782643E-13   1.4436905168247153E-11   1.3307869368883862E-13   7.3616578883386842E-08   9.3651992339999040E-11   3.2820788975951040E-13   1.5873947177253637E-16   3.3275862128366396E-10   7.4032174259509590E-12   5.6437268742010950E-13   4.2555838240382855E-12   1.6703823059790545E-11   8.1536676088470682E-15   1.8339978998866254E-06   1.6948174383984791E-11   2.7502297468112050E-07   1.6047611209370045E-12   1.0182012920284695E-14   3.8159443322671065E-12   3.6037279286981301E-10   3.3654685242051769E-10   5.5571924867199126E-13   7.2137402222212418E-08   2.6626526696956929E-15   1.9011737312116514E-13   2.4815426157145728E-10   1.2653643958443110E-10   8.9049951553528765E-14   1.4794549174104811E-11   6.5065059660094548E-11   9.6817048270119264E-13   1.3222600593342732E-07   2.8901216477158599E-09   1.6316794841289964E-14   6.5365605053231882E-09   1.3274407756632785E-07   2.8424946680055835E-11   1.5483226402686907E-09   3.4797621338029802E-10   1.9692226605245797E-11   1.3809962959084860E-12   4.6947005417388816E-09   3.0916815226633143E-08   8.9101549129889506E-14   1.7438543348001228E-12   2.6398126509615563E-08   3.8149525793255894E-12   2.1577134281499623E-13   1.9287999162770975E-14   2.3729346509966019E-09   3.4900607661787733E-13   4.9733035258434793E-12   2.3225604452277360E-10   7.0855993672385802E-11   1.2520247125445702E-13   1.2870328689289069E-07   1.3199527781414690E-10   1.4035147095448561E-12   1.4526815578420766E-12   4.9315593645274014E-13   8.7516013371884469E-07   1.2144008021598374E-08   5.0045376444834062E-10   2.6850260136980254E-11   2.5426368778949673E-13   4.1483035448691724E-07   1.4201281432896782E-13   2.1273934497859816E-13   2.4314308785879647E-06   2.8062894287654300E-09   7.6328582407932538E-11   2.3451746477287426E-10   6.3847407026920451E-11   1.2664736333101921E-12   3.1522650269089869E-10   1.5228362365718297E-13   1.1711259003669256E-11   5.6722400459823136E-13   2.7679562029197123E-14   2.5744047752311042E-13   7.9503587877925870E-14   4.8597591790946749E-14   1.3036249502139369E-11   8.4534266359000850E-14   7.8316520421118804E-07   6.2275596165862464E-11   5.7707890960854370E-06   6.5764693394384682E-14   1.4751274288862788E-11   2.1955075342027462E-12   2.3684221771052733E-15   1.8685330520243980E-15   1.0791145810417127E-09   1.9254027220388978E-13   7.4256557431631796E-13   2.4792010578841177E-12   9.7831140200234798E-10   1.1421555802803787E-08   1.4622506163171444E-09   2.5465471229404490E-12   1.8831581933746794E-11   7.9852832823451671E-10   1.8954816685689584E-12   4.9753304522467017E-10   4.1655933569920102E-07   2.6241354776414546E-10   1.3001298973344477E-07   1.1469817461522007E-10   6.5441820984554373E-11   3.5961299380736894E-10   1.2453509760873128E-10   2.5995060471510705E-08   4.1535279926317858E-14   1.2860201620810571E-09   9.8425637718025359E-12   1.3594281170954168E-11   5.4790653265153853E-09   1.2140401485097545E-13   6.5529896268896805E-10   6.0523274277243994E-13   1.8814646936751794E-07   9.5735739005175276E-14   5.4225397790479837E-07   2.8697591035316952E-13   1.6275634488428670E-13   3.0724393426336299E-13   7.6182604170973782E-14   1.9364446527975860E-14   3.0309302698358135E-11   6.9831053339747520E-12   4.0012909522978282E-08   2.0643040014912260E-14   2.4476034370431481E-10   6.9442839996398003E-08   9.5224211613521451E-15   1.2269785415382315E-06   2.9202976880378292E-05   1.4999839786821600E-06   3.9953369262368745E-13   2.9109045116078051E-13   1.4566833239277411E-09   2.3747099743211278E-10   2.6813080560053802E-14   8.1825936895798024E-08   1.1758262324612824E-14   2.1671787926455315E-15   1.3488046080978756E-07   4.4005106687705408E-09   1.2452219171522509E-14   5.4953221658480969E-14   5.1792759983980451E-15   4.2374409755115995E-11   5.1574931371588073E-10   2.0454772952030051E-13   1.6503426993706310E-10   9.4097634362326836E-07   2.8417710087788558E-15   1.0758743063051136E-13   2.7962886849323564E-10   1.9530435840551796E-10   4.5528780348017736E-13   6.7316077122568629E-14   3.8324600244327383E-07   9.1260096983581333E-07   3.6153796607152561E-12   6.6183784597892362E-07   7.5060921446805504E-11   2.5730758497760694E-10   1.2449486092872496E-04   1.2289968467409512E-11   4.0425540498036864E-08   8.6046179516300925E-13   1.6832745161143876E-10   1.5323012555156266E-12   5.9638758527751862E-11   2.1530669465217570E-11   1.6266671436199936E-09   1.1422896591900422E-10   4.3986464608498990E-09   7.9777693203579047E-12   1.5175307270674645E-13   1.4714411134312163E-07   2.3515979434351263E-08   4.6836713926817198E-12   7.0822777427774542E-11   2.4854206569082556E-06   4.3113967200162227E-11   3.7504839403043002E-15   4.8403668278116563E-14   8.3710170289539554E-14   1.0961601203012127E-11   1.8338134798099911E-13   4.1078687928749396E-11   6.7809248226439195E-11   3.9398068307579955E-16   1.5545306338197599E-13   1.3691724201287354E-10   6.7120088246365431E-14   5.0295352489678334E-14   1.8722407800723294E-09   1.2109962405984833E-12   1.1135459469722661E-10   1.2438427383493203E-14   2.2618180139753845E-09   5.3611412991300490E-13   1.4311113281442353E-14   8.8747417816901128E-09   2.7538354237616635E-10   2.6272074264448241E-08   8.0114571174229216E-08   2.8252924108789267E-14   5.9683206442103964E-18   4.0827049072966851E-07   1.1172651700815338E-05   8.4120162506230823E-07   7.4932404343046384E-06   6.5599913902255161E-07   5.6074642989024336E-17   1.5479579913483759E-08   2.1505828547305706E-06   8.6922234157072245E-09   2.8919216556337641E-06   3.1113785614183241E-07   1.2384160731610180E-07   6.6220726095080760E-09   5.5300991735585359E-07   8.9045585796079011E-10   9.3553079786716194E-08
  2.6433028542609889E-11   2.7214113612002554E-13   2.6552783085694063E-14   1.8298163963987932E-14   8.9003962221192479E-16   5.6865572783445339E-16   5.0579610493429564E-16   6.3535956574133944E-16   6.5108747373317809E-16   2.7837111822977193E-12   7.1654266260100991E-16   1.1892650014420432E-09   1.4281677804577980E-09   1.9157033658603376E-13   4.7712076846753459E-17   8.1865208825932898E-11   4.4625063213658586E-11   4.4802145001515636E-14   8.9981127795575935E-16   7.5974339909214191E-13   5.9792599059746417E-15   1.0740046870969331E-14   1.0848115800869667E-12   1.5545450724329118E-15   5.1588755120992748E-13   1.6953046451956987E-13   5.7925067001680957E-15   5.6995674961247777E-15   1.2645164345749193E-15   9.1967687712277531E-11   1.7966491938610246E-08   3.1358427850079734E-16   1.1268434768250866E-09   3.1284154047252836E-16   5.6968928961647464E-12   8.1204320540062397E-11   1.2153686453069439E-13   3.3939643795452406E-14   1.3872780874783405E-12   5.8238792527975797E-14   7.6314081368379005E-14   4.2992541373368856E-14   3.0286891785313077E-14   8.3938687110781491E-15   2.0426259752721241E-12   8.3897380763364235E-15   8.7412747465965378E-16   1.9633619264666025E-15   3.6846786835261189E-13   3.6990547014663249E-11   3.8577761556963844E-15   2.6633010688583283E-14   3.2509104497564410E-13   2.5222881439512085E-12   4.5679892853812162E-09   1.2619677758099873E-09   1.3185384173047175E-14   1.9379781891127038E-14   1.0733809701089271E-10   6.0979216516495404E-12   5.7643388299057228E-15   4.1312756953953160E-16   5.2898140633533656E-13   7.7087004756195204E-13   1.0303853296412268E-14   2.2870599320876595E-14   3.1307897116455502E-15   5.3039908931858363E-15   1.6060198522761628E-09   4.2026085471936794E-07   3.0653413844832092E-12   2.2017459863142929E-13   2.5421619267986720E-12   2.3864309252515695E-09   2.8652549667947162E-10   1.9284222498695677E-11   4.6355908771336968E-12   3.2823065826314948E-12   2.8545740184449769E-12   3.1912076998573266E-13   1.2178051135208852E-14   6.7800628482131479E-09   2.7862141715717448E-12   1.7418166312739439E-15   2.2980717659186768E-11   2.9173280235053909E-13   3.0742115144834318E-15   9.6246589905305462E-09   2.4047739253254474E-13   1.0920881854979967E-12   2.6226456151499052E-14   6.0215743886465203E-16   1.4249611882285749E-15   4.1147498519256999E-11   3.7789590712163577E-12   8.3051386406666379E-14   1.0507058155471081E-08   2.5826962040025465E-09   1.2069935880977682E-14   5.0432357042519337E-13   5.5632749639912193E-14   6.5004412959265980E-12   6.3887526756275544E-12   3.2140287673546331E-11   2.8187671391332509E-08   4.9631478377145071E-10   1.0824923417801338E-08   8.7711516182067813E-11   2.6289199290604522E-09   6.9322368157854440E-06   3.6069391602371039E-12   1.8396738486798300E-09   1.1242552076942846E-11   2.3299771769613346E-11   4.9700515493767145E-13   1.8884736986774675E-12   2.2263747422146649E-09   3.8767694546439765E-06   3.8383435019125372E-09   1.7090470959830021E-12   2.3571253034080890E-11   7.8648432093422615E-09   1.2502932680366566E-11   3.5106189535079310E-07   7.2436977348392532E-07   4.7021985228003264E-08   3.1686859466131848E-11   4.7970536478342686E-13   1.6879620484308058E-09   4.5720972978425915E-13   1.7738552793855650E-10   1.8774679413776863E-09   2.1587861285046237E-08   1.2335534105578273E-13   4.8214418647275012E-13   1.3797915374796665E-11   6.7770574552049631E-09   5.6978048727200592E-13   5.9180728284067854E-13   5.6570709203704881E-09   2.2305186586147986E-12   3.3317249751854793E-10   9.6862460063760465E-11   4.2734131412815845E-12   2.2829253779992980E-07   2.2752045270574959E-09   2.3295828011941793E-12   3.6179369109031219E-13   2.1682027834101599E-10   2.1874684648148210E-12   8.9740959131425636E-07   4.7440980967582730E-10   1.8097372546578637E-12   2.8275674669564806E-13   3.4690976439912819E-09   8.8066120514789930E-12   2.9540355896740169E-12   1.2219100856646353E-09   5.8961666317073785E-10   3.5239265704162343E-12   2.1006240427519184E-05   5.0706161848036782E-11   3.0274251327531497E-09   1.6254850100330217E-11   3.1575871285150221E-13   2.7574099715586189E-11   1.0442153928580531E-08   5.3237682907546081E-08   6.9909339065728967E-13   9.5098635740905533E-07   5.8364115097970696E-12   1.5389152380411166E-12   7.4318670085737827E-10   1.1538694426824828E-10   3.4790140721738067E-13   6.0740375208740441E-11   4.8671052748756573E-09   1.1164025098830715E-10   2.9788010132229905E-08   5.6146308772143993E-09   1.3952418264895062E-13   4.9141110404672424E-08   2.2383334628398318E-07   8.7035150221087899E-11   3.4685997238360603E-10   9.4218306426041745E-10   5.2283033815800416E-11   4.8209340848780459E-12   2.8893083819938507E-09   3.2143023986692605E-07   1.9564856981392312E-12   1.4961116760366558E-10   4.4020223643280503E-08   1.8066751517325326E-09   6.4963498510365876E-13   6.4546661141753858E-13   1.2616149280065577E-07   1.5243711797279178E-12   1.3849316507944324E-10   9.5789253350865058E-08   2.1902021096653867E-11   5.9179713083451465E-11   6.5406577322304744E-08   2.7545807962030392E-09   2.2491539475553234E-11   8.0644160894066378E-12   8.5558972316974328E-13   1.3501955389052410E-05   9.3536788123298335E-08   3.0740627715601016E-10   2.6421971464601228E-08   1.4953909158695682E-12   4.5971783215932940E-07   3.0414797771906565E-12   1.0453518803831798E-12   2.6078092052214158E-06   7.0188925302068190E-09   1.3064403412318671E-09   6.6934949367543020E-09   9.4675477010633284E-10   4.3932830691605194E-13   1.2538527982511512E-09   5.3797367756269942E-13   8.0003693920728508E-10   5.7633356874720591E-12   5.2622724831501592E-13   2.1238008935518965E-12   4.4947792052247047E-13   3.5268770970451242E-12   6.3520358980842120E-11   3.2571838785957231E-11   1.2236361351414959E-05   3.9352727647853695E-10   2.1613962086376864E-04   2.4317316981911668E-13   6.4287080808676285E-11   1.8886045428248913E-10   1.2622387762415596E-13   3.5971736431990044E-13   1.2622069738124949E-08   3.5368128656367131E-12   7.5031927291767417E-11   3.1883595081338413E-08   2.4051232312484511E-09   2.4773686816183981E-08   8.8624994203281141E-10   4.5256316464388952E-10   1.8446760285474983E-10   8.2502166870768715E-10   7.3458101082461012E-12   2.7258424595141641E-09   2.6177273080005509E-06   9.6403866254211741E-09   1.2184090088553634E-06   4.2594211941443112E-09   1.3232014729248119E-10   5.0115248448659461E-10   6.3777530031475142E-10   5.3768534635200466E-09   9.6747138832953928E-13   1.9136403311998567E-08   5.3283784742466542E-10   1.5369620971260342E-11   1.3682278305583391E-07   7.2333778251154197E-13   2.5945726771872021E-09   2.3451753745189275E-12   1.8969243881270300E-07   3.6431131035623321E-12   5.4254612931593397E-06   9.9545813060070948E-13   5.0124687615474416E-13   3.6884844497767895E-12   3.8978685773125844E-12   1.5033683533534392E-12   2.1917175499860388E-09   2.3043931106955655E-11   1.6549241799373902E-07   1.0210217124831436E-13   1.7730869574079882E-10   4.1414192202813798E-08   1.2944418137676035E-13   1.3492317494058050E-07   3.1627658165772033E-05   4.7029160063983149E-06   9.4356847068967645E-13   4.0164610390703897E-13   1.7110835915973972E-08   2.0707148264044177E-08   2.4012307903248488E-12   4.3619220240514299E-07   9.5349437783284067E-13   8.0868733235077336E-13   2.4168758478778909E-07   6.0524095270991458E-09   2.9149604062492169E-14   5.6482018192901261E-12   1.1448403500844677E-12   1.0652819919444016E-09   5.1873864960762780E-10   6.4907373423982805E-10   6.0445680081153351E-09   8.7912059246666823E-08   7.5292800716511032E-13   1.3709926250784813E-12   3.6107671486406662E-10   1.8256524582499717E-08   8.7371652247853754E-12   2.0579931377830015E-13   2.0744097503663277E-07   4.3344232811995462E-06   2.0117019318289770E-11   2.7749471759201837E-07   3.9918521197459220E-11   1.3849485156393202E-08   1.6240802925817326E-04   5.0910735065859816E-11   2.5674780386296327E-08   9.4626668769602411E-13   5.3544542954691045E-09   3.0305367909104882E-12   2.8507412017973428E-10   4.5029866055157843E-11   8.6375885299184524E-10   8.4543933550014459E-10   6.2460272745110464E-08   1.8808792078818273E-09   6.9633737400333721E-12   3.0828224446358081E-07   1.5992388349551898E-07   1.1509503475587966E-11   8.5530528197891402E-11   6.6767417374950165E-07   3.9775180845063306E-10   2.8775676999977401E-13   5.6690266503551075E-14   1.1684425886771443E-12   1.1589765906942030E-09   8.3190800582913327E-12   8.1222002967797288E-09   4.5449218482291166E-10   7.1186240832020046E-13   4.6270488273891170E-13   2.0569321847652515E-10   3.4940978620694232E-12   9.8351094449603849E-14   1.4835140196147203E-08   1.1670255152850123E-10   5.4542742392925566E-08   2.5622294980799523E-15   1.4359871384687534E-09   2.5634101027964447E-12   4.6731913900163394E-12   7.3893439521661853E-08   1.7242052108527158E-09   3.6148732854047072E-09   2.8098509248610396E-07   7.7801589001676194E-13   3.2725754426929538E-12   4.7857445840603239E-07   2.5092907489386652E-05   2.1188401787815016E-06   5.5087553400228891E-05   2.3951668022267431E-06   2.9376442267266760E-13   4.1639699314817590E-08   1.7615140747532610E-05   1.2710599746270267E-07   2.5688779716299586E-06   4.7973867689029340E-07   4.5824689007593694E-07   2.0096525915947066E-06   2.7374105927658021E-08   1.3118162521120045E-09   2.7752670564376398E-07
  5.6476371270733465E-10   8.2707790686201929E-13   8.5622402593019712E-14   2.2789411665286152E-14   3.3703486965398410E-15   1.6178037140704734E-14   4.9531105716814087E-16   8.3064054327932981E-16   4.0687557835908947E-16   1.7624650597382524E-12   6.5907400417994729E-16   1.8446452606397436E-09   2.1297505696754501E-10   2.3741994421240003E-14   3.3106343400249182E-16   9.7077613963194645E-12   7.1916695795996601E-13   6.8487753241434768E-14   1.5464384002208452E-14   1.9698009761510244E-12   4.4977535780579068E-14   1.1734852637212402E-14   8.7497100108895980E-12   2.5521968595263645E-14   6.0792783112205331E-12   1.5466527478169191E-13   4.0730828046264158E-15   5.9107833587547187E-15   8.3672479569767458E-15   8.2113979135799770E-11   3.9313119327869226E-08   3.8343362966187802E-15   5.9100302892506893E-11   1.1147668731600653E-15   7.8942144086305499E-12   4.3263275485920917E-12   7.9525562908208483E-15   2.2168511737153387E-14   4.0099851612607926E-11   1.0244354438623635E-12   2.1244005631045498E-13   6.5445359674469786E-14   1.4797690717261180E-13   8.8561424097500872E-15   1.1386038862362321E-11   1.7682044023681202E-13   4.3529353413686618E-14   2.0431964807091447E-14   5.0082056705215041E-12   1.3222125508641047E-11   4.3663515655671359E-15   1.8369272603382131E-13   2.0602582067145915E-12   7.7608197040937314E-11   6.2343767565839349E-09   5.8168993514110978E-10   3.7897106565413077E-15   3.6541360370754878E-14   1.2803833583929555E-09   9.9485603163116490E-12   4.8260939607952364E-14   5.1894011471779906E-15   4.8490929330934101E-12   4.7220905011419820E-13   6.0690950236124860E-14   1.0324595171250126E-13   1.4670365275331978E-14   6.2473290777574135E-14   2.4941943786182429E-08   3.4773213108047502E-07   6.0671718716301464E-11   2.0591787064159095E-12   3.8849817377613260E-11   2.5520726901096948E-10   8.6053935728505655E-12   2.0021562676308968E-10   7.2694920539633832E-11   4.7524360064905015E-11   5.0224935381183426E-11   5.2083246493910666E-14   2.4973911157273958E-14   3.7674771996197482E-09   2.9922832958232353E-13   4.5955573519183170E-15   3.1116840886633111E-12   1.0093418525940354E-13   3.0254598482996842E-15   5.5602256298367097E-08   4.3205781261961214E-13   6.6849275563416079E-13   5.4513304646451574E-14   5.6638778285419778E-16   6.5862511670967432E-15   4.9346477563913513E-12   1.3060358544961820E-12   1.1324480663844527E-13   1.1725198323838611E-10   6.1349164136575425E-11   6.2542881722016114E-12   4.4996406266469392E-13   8.3031893454458189E-12   6.0248137701633940E-12   1.2472303503138764E-11   2.6881454473841019E-10   1.7078825048074077E-08   1.1092225310534481E-09   5.9684747954746752E-09   6.8779490174221850E-11   2.9801907208763992E-09   4.6841271906947994E-06   4.5337349391410786E-11   5.2736081642643742E-11   2.5104768474740391E-11   5.4476287390221993E-12   5.9395717363180804E-13   3.6042934807696101E-11   2.6304354857622168E-08   1.7105208473007675E-06   6.1006073205587114E-09   8.7863014885635530E-12   4.7994661807909117E-11   3.8980279656256364E-09   4.5178001905116359E-12   1.4650973612930932E-08   5.8830905339637337E-06   7.1213505510983196E-08   1.5275670770549647E-10   1.2587392726898262E-12   1.8616831877347657E-08   2.3982919377824133E-12   2.2355814904357419E-09   1.1026572221918138E-09   5.4989403761770697E-10   5.0397472098211520E-13   1.0214155573236436E-12   7.8240195557531080E-12   1.8682853397353083E-09   2.6453289181577677E-12   4.4281175336296660E-12   8.7625883004558608E-09   9.7890272579812868E-13   5.3874253903017911E-10   1.6156798412045704E-08   2.0475910380281166E-11   2.0137982745872272E-06   1.6685760872453545E-08   1.4589811481194951E-12   1.8165058088570329E-11   5.9785060889261641E-09   2.3902532372074054E-11   1.0805034566866267E-07   1.0115863636656109E-08   1.5091343739028262E-11   1.7197518881870808E-12   9.4425380518860278E-09   1.9908421341882056E-10   4.9256434695730255E-12   4.7590939049479241E-08   1.2570746390311783E-08   4.1040089024954841E-12   1.6788221773755877E-05   1.6266328123870188E-09   3.7294138083364968E-10   5.9508628097463143E-11   5.9630091678551654E-13   3.4671949776366218E-11   9.0518409793994725E-10   1.8210569118162559E-07   9.7568198993509572E-12   2.9951115536162739E-06   4.6183978209366895E-11   3.3817738576698588E-12   8.3854980749322527E-11   8.1338820930124438E-08   4.4631492917095445E-13   8.8227274621618726E-11   8.8223774748480721E-09   4.8438058764758000E-10   2.5114211713332039E-10   8.6722553081192301E-10   5.9331458172014963E-13   2.7989211391616518E-09   5.0518763560968869E-07   2.0668417288774342E-10   8.6809221967064122E-11   1.8146279101735394E-10   3.9274073694341297E-10   2.7500396062688549E-11   6.4837700345733730E-10   6.7269646262763141E-07   4.7327803216755370E-12   7.8454536487886006E-09   6.9119433121729448E-09   9.2724367511279001E-09   9.0163670272552584E-12   2.4108033423536427E-12   4.8417816844473969E-07   2.4970397366379311E-12   1.5427391064409124E-10   9.4301743412155962E-08   3.0559323291208039E-10   1.4773477895592194E-09   7.7901423406211938E-08   2.3275750812479308E-10   4.0035387876808481E-11   3.3006661201649574E-12   1.2992374407624884E-11   1.4061870130571816E-05   5.9435689307082663E-08   7.7904823419959234E-10   4.0757771452189422E-10   2.0054344228222570E-11   2.7356903715772138E-06   4.8931637561607731E-11   4.7929668156085085E-12   1.3246737424584792E-07   2.2336485938588058E-07   9.3783597069072362E-09   5.1445489946333540E-08   4.6630155032847217E-08   1.4700389658104941E-11   1.2271684639206692E-09   1.6163814531962515E-11   4.6643856705488176E-09   5.2126944129307977E-12   1.3746967412718114E-12   3.2690859646387238E-12   6.7104643962934895E-12   1.2116291409808419E-11   5.8624831812846486E-10   2.0905262187738686E-10   9.8378369486894855E-06   5.2532621113092365E-09   2.2946853622781487E-04   4.4129017441198466E-12   4.4850696062049138E-12   9.2607622594548172E-10   3.2289773551305600E-13   2.4107112483044206E-13   2.2643134950579128E-08   1.7311142834622408E-10   8.1760277112249659E-10   4.5009852687419988E-07   4.3632753907207078E-09   9.3395116586876913E-09   7.9792058020890392E-10   7.9999483580730608E-09   1.3587107412898161E-09   8.3998099295659073E-10   1.7467790477125089E-11   9.3511669939069960E-08   4.2298127611828774E-07   3.5381392164878117E-08   2.4749138099169435E-06   6.1568896833900509E-09   7.5351208018649353E-10   1.4000989029278573E-09   3.4844209801561038E-11   2.9005385851301368E-09   5.9276345694261893E-12   6.4496291240379612E-09   3.3658469296588878E-09   4.2491925891694936E-11   5.1283432193620294E-07   3.1342267739477081E-12   4.8606672521693152E-08   6.7625385121440958E-12   2.9173094193523619E-08   1.0645129293457069E-11   1.8472436949054904E-07   8.3228553691070018E-13   4.2488616447393787E-13   2.5909498818987613E-11   1.1354402719607310E-11   2.7889724749349312E-12   2.5107539528794925E-09   3.2437059665947610E-11   2.2300472613032908E-06   3.5302239714892867E-13   6.3912711658258437E-11   5.6821971703770319E-08   2.0119367325819436E-13   3.7028734580843562E-09   7.4362657404861832E-07   4.4209751570279609E-08   1.0182652123679649E-11   1.9476192675365389E-12   3.1380685105480037E-08   6.4760153216048844E-10   5.5340671598005203E-12   2.0577887251711515E-08   1.5586586654432231E-11   7.8878724461995726E-13   9.1718121624491759E-08   4.0852511741052479E-09   2.5797194132866758E-13   8.3399234938372668E-12   2.1454259010358005E-11   3.5795421061236016E-09   7.4570361803845090E-10   9.2657841939919961E-10   4.5492516801458735E-09   6.3565872241132837E-09   3.2170697473971461E-12   2.4867667236268055E-12   3.1006575697940477E-11   9.3118027958764426E-07   2.0097758760457409E-11   3.5929065605957140E-13   5.1857572144614191E-07   2.8956185832819183E-07   4.0134399277379006E-11   4.5501745281838794E-09   6.2861571752426942E-11   8.5515919088172304E-07   1.8079753173052376E-05   2.2966321947427937E-11   4.7026169367575300E-10   1.6569189163981778E-11   1.8239719225987140E-10   2.5928844032870057E-11   4.4470372650156017E-11   5.9562539066691060E-11   1.6254473623828063E-09   1.4314948989723027E-08   5.9839208353974682E-08   3.9544629950605580E-08   1.1059178470926137E-11   9.7837248295489682E-07   3.3277853672378868E-07   1.0203261140052439E-10   2.5850636707618990E-10   2.6398875284815392E-09   1.0618475154472837E-11   3.6322749301432157E-13   1.2982758679764509E-13   7.5161561678541874E-12   4.4904265791942664E-09   3.9882298168567257E-11   4.3170062803050116E-07   1.0056117144636714E-10   7.4725618170171425E-12   5.6443650142587161E-12   1.1122184674970469E-10   1.9762807791852326E-11   2.2242858850599620E-13   6.7439018478116578E-07   2.0905152442078159E-09   9.3899516807786920E-10   7.6314404197912233E-14   3.3528301220455356E-10   1.0404624132164002E-11   1.3890355701061701E-11   1.2870631319508861E-07   6.2572449582974829E-11   5.2234794305957977E-10   2.5951018377285122E-09   1.9976391395632484E-12   7.5306604762981239E-12   3.5626251700024444E-07   1.0137407792625523E-04   1.5080384869584814E-07   3.0557839394372819E-06   2.1684596757669900E-06   1.0322067551617407E-13   2.0121309516045584E-09   7.5109950398553405E-07   4.0012870885615378E-06   5.3328629210249018E-06   5.7266875939898557E-09   2.6791118954752079E-08   4.6583199529075636E-07   1.2356881408386152E-09   1.8945689629824964E-10   1.1268617826460782E-07
  4.7791752134601958E-10   2.1595925915618946E-12   4.0560469045969970E-14   7.2222939685052854E-15   9.6092868798611468E-16   2.1194698330524162E-15   1.7932129221667868E-15   4.2487007518134434E-15   5.7329001665290669E-15   7.9453909661467014E-14   6.3023395685923073E-16   1.4604311888242320E-10   1.9832437502882057E-10   1.8672942090283157E-14   3.4716708676881144E-16   3.7954292824512483E-12   4.9847106322681213E-14   3.9491586163324112E-15   1.4089211823637665E-14   3.9097882719755711E-11   2.8670546040682449E-14   1.8701763214826331E-14   4.6924173765835573E-12   6.4451514708718396E-15   6.4149289546331152E-12   4.6221906636891193E-13   1.3787057963799845E-14   1.3550153185969956E-14   6.3925698306040147E-15   1.3369482089392202E-12   1.5722553488951894E-08   1.3978151733341056E-15   1.9479046576220818E-11   3.9933180747457224E-16   2.1658571659937566E-13   4.1329020250219471E-13   2.4710284320068339E-14   7.7480986045817888E-14   2.7488403178400123E-11   7.5872063113002063E-14   9.8111453701530855E-14   4.2101838358833170E-14   1.1243160387429088E-13   1.1668312949531013E-14   4.3906038958396616E-10   5.9313343095791972E-14   1.3750024642754743E-14   4.8357870086213356E-15   7.4891778610061358E-11   3.3499383578849638E-13   1.7260422119137482E-14   6.1479664123577216E-13   4.3285356009510848E-12   2.9272579587700311E-11   1.4376950396177604E-08   2.4543923939253769E-10   1.9698399033694100E-14   2.0691092839064632E-14   3.2225341832698713E-08   5.8946728840397882E-13   1.4956084147334578E-14   1.1161409029119275E-15   1.4004943962951071E-11   5.8741057485193401E-13   1.3922256302346760E-14   1.3169034498337626E-13   1.0771638061404499E-15   8.6999704844301726E-15   4.0059268614925384E-07   2.9581855760931179E-07   1.3359164408270079E-10   4.4682451076147627E-13   1.0273563948579634E-09   7.0997623306047417E-12   1.1342955443843360E-12   7.6323392877865103E-09   4.8908045871253556E-11   5.4458113930560527E-09   5.1240490507244111E-10   1.4642167206577648E-13   2.1976613520644962E-14   3.4566860030511830E-08   1.1453380107242269E-13   1.0517042582043308E-15   2.7427914398035997E-12   3.8538563177562750E-14   2.0470653104494646E-15   1.9404976696744447E-09   6.8665934205061728E-14   1.2459839614559301E-13   4.0753825279164883E-14   3.8236215619146704E-15   3.2214076171974731E-15   1.7361634751564489E-12   2.8832318157708843E-13   1.0466421662248448E-14   2.9351278193935106E-12   1.1917907873005484E-10   2.3696905398806149E-11   2.0245558533338473E-12   9.0923895883501391E-13   2.6677364499205940E-12   1.6247664279680784E-11   1.3631235354115348E-09   1.6069217217915318E-09   9.4526537505420027E-11   1.8509236191151273E-09   2.7200673078590628E-11   6.9780296266163081E-09   6.4654925272354047E-06   1.0134202083691417E-12   3.7383278081090418E-11   2.6472297051820424E-11   1.6556371641700192E-11   1.2862378005304693E-12   5.8084004300101209E-10   2.1019832510685681E-08   4.3211544312744088E-06   8.3782116070266491E-10   1.8951895173577724E-11   1.3316411497186752E-10   3.3390429414588864E-09   1.0668217859251153E-11   1.1182880852003199E-08   2.4876437695987559E-04   8.1526727340481478E-08   1.6434851937337576E-09   2.6236904049070983E-12   1.8726282442246525E-09   9.4828068014678326E-13   1.0775791216508832E-08   3.1558229439036189E-10   3.6356100576751211E-10   1.4866938437083020E-13   2.7923938178060411E-12   1.4866389300499141E-11   1.0907295297516630E-09   1.0523219299018893E-12   2.8072598762742522E-12   2.2908624983428489E-05   9.2514620043128593E-12   7.6710545884677032E-10   2.2491735123785463E-08   1.0302431558568739E-11   2.9193671767007838E-05   2.1535563614170032E-07   8.6313835584609324E-12   3.1674744220075947E-12   7.1184599987497122E-08   6.0359154389581544E-12   3.5793402543470253E-08   1.5597381071503738E-08   1.7116078825349302E-11   1.5704021357040385E-12   8.1621552777239355E-09   3.0709242160552673E-11   1.0027033924347774E-11   6.2935035525130154E-08   1.7613664192886393E-08   6.6524808092135181E-12   2.4399763397072530E-05   2.8345414577984439E-08   3.9793892680706788E-11   5.5204658021670224E-12   1.0855314433364857E-13   1.3425027391762557E-11   7.0737415086857499E-10   1.6973894641731335E-06   3.2672496471869106E-12   1.9024512813394565E-05   2.3209044346091277E-11   6.4305814459671248E-12   3.7516526174072458E-11   1.1293667127629141E-07   1.4293427306858416E-12   8.6015855559046730E-11   1.0025277743774288E-08   3.9382295546481974E-10   1.9202747254322372E-10   2.1185477608037279E-10   8.6585059293168697E-13   1.9828516022330590E-09   4.1912425306297898E-08   3.9538389668046780E-11   3.0184498075146940E-11   1.9720167545149681E-10   4.7839703422872320E-09   6.8560170123224143E-12   1.1689897286455667E-10   5.1736311799858064E-07   2.8716621952282571E-12   3.4929274210866651E-08   9.9846510569633468E-10   9.6574436689988296E-08   7.1351805880377953E-12   1.9683328770506264E-12   2.9989648873268614E-07   1.5042233008481424E-12   1.8225672613497787E-09   8.8519275883439103E-08   2.2808362893260149E-09   2.8001528250884502E-09   4.9689905161614523E-09   3.4618935338508271E-11   8.6104495963570891E-11   3.3971250579034616E-12   2.7515737985686487E-12   2.4578192702106338E-05   1.7984276243146872E-07   7.7414279702451330E-11   1.3488737740179816E-09   1.1418813003793311E-12   8.1441100898098817E-08   7.1305306639103046E-11   2.5855191200862037E-11   1.4566099891811533E-07   2.6748448399733335E-07   3.1793072962510585E-07   7.2708754301124980E-06   6.1862517821178794E-07   8.6897001325401197E-12   3.2865644580417619E-09   6.9539810024677698E-12   3.9007695259240879E-08   1.5105185978064444E-12   1.7757693818154527E-12   8.8907784579431809E-12   6.4298106043192019E-13   7.8175342210306452E-11   1.6611704986708076E-08   1.4789737923179173E-09   6.9708497501882383E-06   3.9395833364401304E-08   2.8984881323117982E-04   4.7318836004914716E-12   1.4784394697186384E-11   1.5579073062167494E-08   2.6120300622036888E-13   5.2176899940267892E-12   2.6168672161338037E-08   1.3806437052137389E-10   1.0378486155330907E-08   1.2918817296684686E-05   1.6134837753183348E-10   1.5759278561242942E-09   1.6765570057079404E-10   1.6542444905054749E-07   2.2785063971683448E-09   5.1428738964396181E-11   4.3528697263708891E-10   8.6865910415111875E-07   4.4632001458062175E-07   5.4996092351301058E-09   2.9596333209672593E-06   1.1085522860666818E-08   8.0262772769910788E-09   2.8551121322185975E-09   9.4256697383192190E-12   1.2053988110291482E-09   1.4298291016865507E-11   6.5572800643160061E-08   2.7236502503748715E-09   9.0502865965527388E-11   4.3619281662598295E-06   8.5954630123039460E-13   3.7200582196151148E-06   1.6574212294249973E-11   6.4352759957611570E-08   7.8283317958566316E-12   9.3700646541300851E-08   2.0602224291628055E-12   4.4427649504869472E-12   1.7464243922473764E-12   4.0902233077570496E-11   3.2607892915186343E-12   2.8780803622087691E-09   8.1498789206944036E-10   2.4869506184077727E-07   4.1021999491937837E-13   5.2490525691694539E-11   3.9180301348026155E-09   1.2307436272973653E-13   1.0267651251402619E-10   1.5224241129714268E-07   3.9190190743083299E-09   6.2692189652893233E-12   9.5470256716097537E-13   4.9207474195551529E-08   2.9205591736219795E-10   1.8286462192857670E-12   7.3250633624220200E-09   4.6560399026411166E-12   2.0044936819197513E-12   9.8553626632712360E-08   4.8529354360271520E-10   4.3009085956503478E-13   5.9754911191521108E-12   1.0822053218336530E-11   6.9149843706806256E-09   2.6340884359199120E-10   4.8392561105162562E-10   2.6275235989887927E-09   1.4585880610319352E-10   3.8762468632643876E-12   3.6485586605863718E-13   1.3543930483479455E-11   2.4582928064795044E-05   2.9204310741914408E-12   4.5971488587796684E-13   2.2773005775707840E-08   1.0326845136413162E-07   1.2694506543278331E-11   4.5707722293404661E-10   1.0909322451995209E-11   1.1321375244552831E-05   1.9245111604848325E-06   1.4269849868819267E-10   7.1764175126554478E-11   5.3598264578690303E-12   3.0320170880715460E-10   5.0486083355857979E-12   1.5498908885858554E-11   1.3584753230295260E-10   3.4592486037634243E-10   6.5214462529863206E-08   5.1911734387996752E-08   2.7329956585159909E-07   1.5236491046498948E-11   6.3688694999797666E-08   4.9335612531692171E-07   3.5089989798121967E-10   9.3403490554608762E-11   1.1284779144576807E-09   5.5486754723837469E-11   2.1066427414122420E-12   1.0262461639536610E-13   6.7049442037629217E-12   3.6121990415589437E-08   2.8707072824399237E-11   5.3552419151539581E-07   1.0013480691004713E-10   1.0279723831540907E-11   4.3211138867369273E-12   1.2161466639581546E-10   2.4723214750331621E-12   1.6323835236961394E-13   4.3761380651432857E-07   3.6829917724794409E-08   5.6353718157407616E-10   6.4020661278321439E-14   1.1047387624227877E-09   2.7244033255199968E-12   1.0790709911539486E-11   1.7986135006909888E-07   7.1346157960960755E-11   1.7290810755672243E-10   8.8297121823594848E-10   4.5363305466401800E-13   2.1305815101861214E-12   1.7206470792532905E-08   2.0931241849293854E-05   6.8864783686485563E-08   1.6297265551933324E-07   8.1810191146277833E-08   1.6802701526496998E-12   2.9076172653693293E-10   6.8352505672412459E-07   5.4419859530470868E-05   2.8835026589300801E-07   5.4670864706031493E-10   1.7848376295037076E-08   2.6928850982719235E-07   8.1220889548501119E-11   3.3393167186010017E-10   3.9282948249479928E-08
  2.1312315577022421E-10   8.6438048430738341E-13   2.8131122590610781E-14   1.1941232308738772E-17   5.2428592847528445E-18   8.7161558338420178E-17   5.7933003606846153E-18   1.0088611011385722E-16   4.4538647257370786E-19   9.7018835821029114E-15   5.6319872655561134E-17   6.1990144838942135E-12   1.6307631847539926E-12   1.6902075105944534E-15   1.9113673569310555E-18   8.1486640116734754E-14   6.5719135961816824E-16   6.4300796144718786E-16   3.7103827596680488E-16   2.1943476113432483E-11   1.2083134264501035E-16   8.6193279793152526E-17   1.0690885691717242E-12   8.0008488934803911E-17   8.1320106844732716E-12   5.3575034587604725E-13   3.3245439482945819E-18   5.9986469599698829E-17   1.6327204470313265E-16   7.8836718667672766E-15   9.3167150404962938E-10   1.5120798618684053E-16   4.4098252361743119E-15   1.1906673473564803E-16   2.8897484933395584E-14   3.2778829836603294E-15   2.8668573939550171E-16   4.2101053765634499E-15   3.0070863966493581E-12   3.8720187241222112E-13   1.4235273346761645E-13   3.4872883876286323E-15   2.5684000671662914E-15   8.2664981235684688E-17   1.6174596792177951E-10   2.8486937473766694E-15   2.1073906195961945E-16   5.9933322243639644E-17   1.0071145407140940E-10   6.4254769300286060E-14   1.9726650388768627E-18   2.1828107643962616E-13   3.6591224417010545E-12   1.0672599366611155E-10   4.3523807538662545E-10   2.6459844173353632E-11   1.3968644380422685E-15   3.3949379964319858E-16   4.1944742230268487E-09   5.8405065033961556E-15   2.3724569453742771E-15   6.0219313979649429E-18   2.6225473649558649E-10   3.3940409256030197E-14   1.6163997562926183E-15   4.9093400004414159E-14   1.4334638038057324E-15   2.7781267228225037E-18   2.7852583603866618E-07   1.8620948732099240E-08   3.1727984519695600E-09   2.2296345931048542E-16   1.3483697768170996E-08   3.6141083057691696E-13   4.5123184661814120E-14   1.3777241532557518E-09   9.6065839469810188E-10   5.2733624453449733E-09   1.9580349432814784E-08   4.7980638030978314E-15   1.3521486045154451E-15   7.1832074185333962E-13   3.1153857654603469E-16   9.5774848093388141E-17   9.5281316816927291E-14   7.3888330109360379E-15   1.6242553149767280E-18   3.1348537657300085E-12   5.4213558636440650E-15   1.3965252545205134E-20   7.3235811364789194E-17   1.1070399491765686E-16   4.0661741290765509E-18   2.7914890210741633E-14   3.6697542825217968E-15   3.5001685227365041E-17   3.3867131076968178E-14   5.0982512220448608E-12   4.9727395728038935E-12   4.8287193311678069E-13   1.2192509157014511E-12   2.3802465741045922E-13   1.7972210981558470E-15   4.7698492324938851E-09   5.3326080293268307E-10   5.9138632330834816E-11   5.7791757531749290E-13   2.1321869712200485E-11   7.8104055625039793E-09   4.8458731055604876E-07   2.4503047701749643E-13   1.1001470586499032E-13   6.0123562590300984E-12   1.9080966841740449E-13   2.7327665899091068E-13   2.6181907484955933E-11   2.3496187548465736E-07   9.8268169893752672E-08   8.4231387050577531E-12   1.4605402135501774E-12   6.1047688840995232E-10   1.3555390734498193E-10   2.3839458034908029E-12   4.5640886529062452E-10   9.5192064747809822E-05   5.7953781926322408E-08   1.5647518937220205E-09   3.4683860622272607E-15   1.2913479524783469E-09   5.5151977767898237E-13   4.5850875450389404E-09   9.0781982118368443E-12   6.9215241332693342E-11   6.4612528689119450E-16   1.4847234688451267E-13   1.8402114992624133E-12   9.5256873104808256E-11   1.8866040449412710E-13   2.0412874861408377E-14   3.6108972127191842E-05   1.5543984635185261E-12   2.0597840904782753E-09   9.0011098478987248E-09   1.6536464574651212E-12   1.8529346364554335E-05   4.0781392867504902E-06   4.8355361469789185E-13   5.5398226472154128E-13   1.4850717995996174E-07   6.7689361822694040E-12   1.0669136018543951E-09   5.4594079652804561E-08   1.8505079198981971E-12   1.0126174557690784E-13   2.2849536567905444E-09   1.7969077145910821E-10   7.3270626230564060E-13   1.9993094595098375E-07   1.1113103169584901E-09   2.1078934725524305E-13   2.6643823851111856E-06   1.4168181721638900E-07   1.2581262966762036E-12   7.4992767240559850E-12   4.7114341863501455E-14   1.1383875562809958E-12   4.9047761578627567E-10   8.7150096698452718E-09   2.6500683827717881E-14   1.7572213387993728E-05   6.6799999450789614E-13   2.9115532422548829E-12   6.9192183142059763E-12   5.8076118186241662E-08   2.9207684230755582E-14   2.0671457163747782E-12   1.2621809489096668E-10   1.0705428394503749E-08   5.6980070525793009E-11   1.4186545332718749E-10   1.7273948649641160E-13   6.0174009283077819E-11   1.2105920672640817E-09   4.0559636025133634E-13   8.7668799739923919E-11   2.1716751642112967E-10   1.8927212747143601E-09   5.9824742817766328E-12   4.2269201963303583E-14   1.3857328699454488E-07   1.9469746396972598E-14   6.5325530093753282E-09   3.0181947653161376E-10   3.4310200108118910E-06   5.0494535374429840E-13   9.6768212651906548E-13   3.1807038098809351E-10   5.0861048721805689E-13   5.4798992657313691E-11   4.1963013113842271E-10   2.8007902196773142E-10   4.8661830664172480E-09   2.6793202697478912E-10   1.7571256632870936E-12   4.9356441950700889E-12   4.0833346240421843E-14   4.8132079040544236E-12   1.5715293741562901E-05   1.2685820942195582E-07   9.5740232018653669E-10   7.3531733971771127E-11   2.4366455919145920E-13   1.4522528139123672E-08   4.2082250333058188E-12   9.0087059993694689E-13   5.4556436539313106E-10   3.1184765794165738E-07   4.9690407503243027E-07   1.5081694311590571E-07   4.7294455735649119E-07   4.5058378527708510E-11   6.5059868917369715E-09   1.0167572604257071E-12   2.4719845448523496E-08   1.9967728339089856E-13   1.0902738066310274E-13   1.0234301325840320E-12   1.3034038000428779E-12   2.5802420811849442E-11   5.3379060731992179E-10   5.7688165899868278E-09   9.4164397091826890E-07   2.9160393221901804E-08   1.0727773127363462E-05   2.3947735550722836E-12   3.5927276977578273E-12   1.4175289217763302E-08   9.1410399321678288E-14   2.8913934174873470E-13   5.7239648979482381E-09   7.4804443490800533E-12   5.4260161408674747E-09   6.5808849311446500E-06   5.9944369997636155E-10   2.5212321958665152E-10   3.1804040224733093E-12   9.2327043690988925E-08   7.5505894985762252E-10   5.1526977530854721E-11   3.0633379478502172E-10   7.2645718382065291E-07   7.9632972668057877E-08   2.3934465629479644E-09   1.9087874511249384E-07   1.3815657806370945E-08   4.7759865669929474E-09   5.9237636677521472E-08   5.0618742337316476E-13   2.4192682189311263E-12   1.2889393294593106E-13   2.7255031032189424E-08   1.3426757606229379E-07   7.3265147192252106E-10   6.0955528852522932E-07   3.3628526047469736E-13   3.7209067130762192E-07   7.8979129892369605E-12   2.5452455796132499E-08   1.1080032236707231E-12   9.6927404019042598E-11   9.5359057008517145E-14   3.1096519445231879E-13   1.4458662208261151E-12   3.4931802618171518E-14   5.5957521194502642E-13   4.7421119064385038E-12   3.0466406844256640E-10   1.5922939943162451E-07   6.5111509357468942E-15   1.8864012189115735E-12   2.0349593135287337E-10   2.6742230281687977E-17   1.7056673893073029E-14   3.8335491646905573E-09   9.4832346731576545E-11   2.4366826114490512E-12   9.7819509600323124E-14   4.8942022150712008E-09   3.6308146929340150E-11   2.7962413893210526E-14   4.3757015452599220E-10   3.9986905267501010E-12   3.8743858162758402E-13   5.3674244386974039E-09   4.6817961934849878E-11   4.9662669272752425E-17   3.8913782500044036E-14   5.8741022157446489E-12   2.4159631170572945E-08   2.4805268652841721E-11   3.9214345247893504E-12   5.6173336543559370E-10   1.4872840667290435E-12   2.0965273892599631E-15   9.2223983171443500E-14   1.9175450897916155E-12   2.3252815163633320E-04   6.7421647463018581E-14   1.1890982924721418E-14   2.2000583374328075E-13   2.9477982906197612E-11   1.2852479497432798E-12   1.3985152565129214E-10   1.0088483925870587E-11   3.4013324319290961E-04   6.2377209284725937E-08   7.6308412931164266E-11   2.2267959069349568E-11   1.0319824779088135E-13   3.3526572403960436E-11   1.1397250547774147E-11   1.0252519704547170E-13   1.0270833633853243E-09   9.6828545996058233E-09   1.7078967652053203E-07   7.9733686763599014E-11   1.1898744807279145E-07   5.3637541873809700E-12   4.3218806282102418E-09   5.5320184869178313E-08   8.8360799163466109E-11   7.1796048616142396E-12   1.4365451064551419E-10   6.6552148507248181E-13   2.0306947399008970E-13   1.9353856619842506E-14   4.5612983602621414E-12   6.4013909166781893E-07   2.4049574861682308E-12   3.5778727490331483E-07   2.7420108913530228E-11   1.4901598339795204E-12   9.1929877473379131E-14   5.2420339251259059E-15   1.5410798975077584E-12   1.3561904178277876E-17   4.0394937318786965E-07   9.2087729333680808E-09   3.1062457155856140E-11   4.6773526370712218E-15   6.5048549816131525E-09   7.7852421719824258E-14   1.5295000323496857E-13   2.0022086228090858E-08   8.4190416914468065E-14   2.8608027169697253E-13   8.8712754399487704E-12   1.8071105490779341E-14   1.3798301097682710E-12   5.9420125864223354E-12   3.7671581408507971E-07   2.9002015310696115E-09   5.4114485150057444E-10   5.5385316066082735E-09   1.7569882263576478E-13   2.7398253668851185E-12   2.4859461576593006E-07   8.0159034589988092E-04   2.0466429310236637E-08   2.5825859445062297E-10   7.3191027972173708E-10   1.8468270786687820E-07   2.1127703986953257E-13   7.1152579817202485E-13   3.8806690085675815E-11
  1.3570424498873487E-11   2.0755589767331501E-12   1.2070356165917907E-14   1.6151244217760351E-14   1.0317058885908474E-15   2.5426964062626834E-15   5.6207635553355694E-16   3.2786505099360258E-15   8.3796850922149542E-16   2.2911576525467059E-14   1.6163685131093277E-15   1.1224928721111083E-11   2.8776605515786234E-10   3.2866741085231223E-14   4.1096780897219411E-17   9.0773217952978889E-11   4.6336432842707635E-13   6.5918353854258899E-14   2.5131642584935841E-15   5.1071632543024559E-11   1.7710540599527221E-15   1.6685346569558654E-14   2.6248775096217326E-13   9.6438375896674405E-15   2.2647527804190898E-13   1.9058695853872478E-13   1.3951547261481399E-14   3.4247992271122193E-15   2.1131682856061914E-15   3.7413254388139115E-13   2.5637381170691915E-09   1.4620053783308935E-15   1.0574880735463694E-10   3.9356650192150183E-15   1.0316528802972394E-13   1.9387406703684674E-12   1.4694874980603928E-14   6.7431270857436882E-14   2.5594928758078070E-12   7.6169021279094067E-13   1.2685739260139872E-13   5.0121138705206815E-14   5.6863632070704252E-14   2.8306347383457479E-14   1.7102882651955799E-09   9.4194410219325330E-15   2.2919358127904813E-14   5.7917869669846462E-15   1.1123760018030449E-11   9.8606987666417994E-13   4.7686389543306921E-15   3.2608172490627267E-13   2.4884232281203948E-13   1.3328163105643502E-12   1.5534429623954873E-09   6.9266659555697545E-11   9.1149873300255732E-15   3.8332924991125936E-14   1.1191465899053027E-08   1.6480701770983772E-13   1.6026121325195173E-14   1.3889033611901506E-15   1.1291865961301981E-12   5.4403191428838685E-13   7.9398410686927445E-15   3.0853498783392620E-14   1.7691524094004334E-14   7.6799993106098828E-15   3.7981997722703796E-07   4.1491910898810163E-07   5.7759931556929596E-12   3.9983773664079658E-13   3.2553422613402903E-11   1.7707463707570753E-11   2.7212516737210488E-12   6.9309038426865518E-10   1.3025407411248790E-12   6.1764039233947486E-11   1.3958831527782473E-11   4.5786624530140891E-14   4.2209106544783644E-14   9.3426904517888268E-08   2.8533694176807164E-13   2.8023827386197250E-16   5.3872507629504541E-12   1.3300613178120704E-13   2.0974586466244348E-15   5.9129343629225612E-11   8.4043067463422849E-14   2.2324490740887824E-13   1.5628495961239955E-14   2.1814819710985962E-15   3.0754336188536681E-15   1.8734026028403337E-11   2.2022705309083899E-13   4.4752630738146260E-14   3.5408776480051728E-12   1.1407261691182114E-09   4.7096733382240027E-12   3.0206834471519844E-12   8.2731885540971910E-13   1.6069396823157487E-11   6.6035167805498474E-12   7.5134545345748206E-11   2.4660909830131762E-10   1.9620443757708519E-10   1.9691372492760313E-09   1.5992137775774198E-11   2.0856141114631031E-09   7.7207803164301191E-06   2.7679331475614965E-11   5.5126233693906064E-10   1.2965597601173304E-11   7.6602316480984884E-12   2.1505207851732375E-12   1.2658918462953579E-09   1.4305378249099252E-09   7.9344103471093335E-06   4.7940547761107812E-10   1.7318844454484658E-11   1.3158699108670643E-11   4.3500908838382070E-09   4.9463608025812995E-12   1.1163306431914814E-07   3.4078559181825876E-04   3.6654732244635821E-08   3.6854030018045601E-09   9.6655364101442894E-13   3.1687698649690268E-09   3.9283302374210121E-12   2.6252255368169495E-09   3.2239368127253330E-11   4.2666870876811124E-09   5.8715461743067380E-13   4.6065601073929891E-13   1.7502933827535245E-11   5.9347909528871323E-10   1.2720403709966925E-12   1.0195005765062767E-12   4.8252733472497231E-07   2.0317452373247158E-12   3.4415653756304792E-11   1.5838421611306727E-09   2.8673296173420576E-11   2.5534071061212595E-05   7.6324259838126630E-09   7.5014132971986672E-12   5.3257655178097665E-12   3.0681436175123351E-09   1.2314967736088584E-11   2.6924750239463143E-07   6.7824437134015662E-10   1.3281374680993658E-11   3.1522430106684817E-13   7.7963863895860971E-09   2.5515706210899425E-11   6.0667928956846043E-12   1.4313940933777246E-08   8.8007642740168988E-10   7.4971492183761523E-12   3.7509859626243705E-05   1.7417583829404461E-09   4.4813193032284077E-11   3.7626688959299680E-12   1.7917957652222597E-13   1.7048608830549835E-11   1.1570581032523283E-08   1.8929923704429620E-06   8.8011156527918790E-12   1.0824788310497849E-05   8.2404731329739352E-12   7.8880547142418733E-13   3.3691067412429303E-10   1.1964726385468588E-09   2.5063795529792184E-12   1.1403172129895333E-10   6.0658998872344044E-09   8.1791061041373424E-11   8.7423201535780811E-10   2.1912717418500675E-09   1.6410555252896864E-13   3.3189713818995739E-08   3.5988417906219740E-08   3.3986798845053210E-11   4.3946878424857942E-11   1.3775032632217305E-10   1.1240207641690206E-09   2.2945453628618030E-11   1.2327424463013021E-10   7.4102033415095222E-07   1.4811793832535698E-12   3.5046865637683557E-07   1.6531917718291068E-09   1.6691152847712733E-08   5.2629672701166441E-12   2.4309621172898406E-12   1.5349149648139911E-07   8.3634262397359220E-13   3.8231061052870032E-10   4.8057506394660338E-08   3.9550879602847009E-09   5.8510290294255293E-10   5.5302980949225791E-10   2.6920766352541145E-11   9.8171828603928744E-11   4.0154906213273389E-12   1.1353795350032873E-12   1.4506237926897573E-05   6.8071539955920685E-08   1.1299727714404102E-11   4.0458149866198803E-08   3.3745185564087228E-12   8.5129947711591520E-08   2.2037090549010034E-11   2.2058725650365128E-11   1.3282591121139983E-07   2.3213383868138709E-08   1.6696784732914357E-07   1.8573660626831816E-08   2.7959188657494663E-07   6.6669250118093645E-12   3.8136261020954795E-09   3.6227345535507371E-12   1.7391386683624935E-09   1.5612797815132444E-12   4.7062066731755214E-13   2.4435360141346361E-12   9.5087345860509725E-13   5.7373497537650663E-12   3.4863031535154846E-08   5.3414494448591075E-10   6.7832238188876553E-06   6.2055357645302682E-09   3.3976147744561489E-04   3.7672548709916731E-12   2.2301156911727449E-11   3.8594604504341064E-09   2.0783087459721881E-13   1.4873873764326789E-12   2.2817238283660516E-08   1.0522804140776247E-11   1.5553935574123290E-08   1.4988897213102092E-05   7.8138459604115886E-11   8.5402125477345479E-10   2.7684050889401852E-10   9.8851655883583421E-08   6.4367621862162083E-09   2.4757893412374529E-10   7.0597930559387244E-10   4.6814317497624675E-07   1.1730553282035073E-06   3.7180216244538520E-08   2.5237624587423116E-06   8.5448362761133868E-09   3.5466401461123736E-10   5.2424528028518022E-10   6.0991863044689425E-11   1.7627620215860083E-09   2.0059048886038307E-12   4.9738664106682488E-08   1.8895970064487989E-09   2.3715430217827608E-11   1.1182989542303672E-05   3.7884900924404123E-12   3.6470080728372102E-08   2.1668108434444742E-11   3.3994383797273249E-07   6.2614487553452975E-12   1.1731705748816262E-06   2.4385818142760454E-12   1.1999716018736801E-12   2.3627966962890276E-12   1.4195024167498615E-11   9.0501328269182370E-12   1.8512393725161025E-09   2.9429341229863542E-10   1.9508060866372285E-08   2.4041736455781018E-13   1.3932460681012766E-11   1.3974620579352597E-09   1.4221056261646960E-13   9.3382545706512649E-10   1.5552449121908668E-07   7.9607350189982521E-10   3.8910149265487616E-12   5.5284166811905925E-13   5.2711876212935556E-08   8.7488630281613743E-09   3.0288059084221930E-12   8.0025350859534971E-08   3.4905941377952531E-13   8.3056495236436974E-13   2.1831753323238710E-07   1.3956520486729436E-10   5.3612900473292005E-13   4.1815752482067550E-12   2.8758012562840594E-12   3.8647023154279429E-09   5.2160174827884434E-11   8.8511912898223872E-10   1.4970480424984569E-09   2.5481900843305511E-10   1.3360590646070802E-12   2.8290944381964603E-13   2.7744170368392635E-10   4.7671755211058874E-07   5.5325608994206942E-12   1.6364565931346801E-12   2.8799580315871607E-08   5.1797783943309412E-07   3.9210279574058245E-11   5.7991879758620542E-10   6.3666453115419535E-11   9.1959609841199056E-07   2.7680629314898189E-06   1.8922527830749033E-10   5.7893031915911566E-10   2.5466695232644074E-11   2.3161864879172038E-09   3.8477865422091341E-12   1.7338940594402496E-10   7.6234982974853973E-11   1.2499811125045986E-10   3.2089749214431170E-09   3.0328067547962558E-08   2.0864097566210372E-08   7.9314230393777015E-12   3.8746898058118714E-09   4.6348691409726528E-07   9.9216589982826467E-11   7.7973594980444252E-11   6.2658872462524428E-10   1.1810616306712331E-10   1.0011047803509520E-12   3.1852067818726279E-13   1.2531792096790630E-12   6.1741660907228001E-09   1.1411478579013651E-11   2.1866211531856491E-08   7.6837202317906383E-12   2.4231094108565733E-12   6.2707039110648862E-12   8.9831910273482744E-11   2.9761643132581698E-12   2.2717916727482574E-13   8.8908383634513152E-08   4.4341596245869707E-09   1.4653120713752789E-08   3.8885771218329697E-13   2.4140000005797524E-10   4.3213965396900852E-11   4.3333658544879094E-12   1.5742881619289634E-07   7.4040491444767881E-10   2.0838873298589357E-10   2.6391221708552198E-08   3.6872364205058299E-12   9.0494257613046454E-13   2.6314103452584245E-08   5.9809998084285206E-05   1.7583290226417827E-07   1.7765160057880860E-07   2.9792877500714085E-09   3.5509788024297336E-12   1.6480493202762049E-09   6.6189011193137941E-06   1.8853657683486897E-06   1.5353431435745378E-07   2.6879641565664008E-09   1.8784721556438386E-07   1.4533459125200929E-07   3.5646329807881409E-10   8.0968037033866419E-11   5.5735164860494996E-08
  6.5700663875157821E-13   7.2335328833597882E-13   1.9569484407927399E-14   2.9190651819341805E-14   4.3161347059770117E-16   1.8049135870327319E-14   2.8012663941453287E-16   2.3309539551577787E-15   4.7387498775495712E-16   1.1922063227054328E-13   1.0513659407882808E-16   7.1345869988790008E-11   5.9116336164784700E-10   9.1679538723575043E-14   2.4363531715664872E-17   1.5988196446914770E-09   5.4340774578804317E-12   1.7400299582171434E-13   4.4578623058850702E-15   2.5936351851464311E-12   2.3083747321828846E-14   3.0253695720328975E-14   1.6063477851359190E-13   1.5333088565472630E-14   1.8087643148458804E-14   5.5343442281334348E-14   6.1267942839991173E-15   3.3914755891745242E-15   1.3671300208496205E-14   5.7116000593318929E-13   5.1373230183535334E-09   1.1651542606486190E-15   4.3384111851306601E-09   3.0704883661625583E-16   1.0512297058040418E-13   1.2136316952421320E-11   5.5376894844262579E-14   1.9549522752094046E-14   6.9114869253877766E-13   7.9729239848098423E-14   9.7184969090434235E-14   3.0937868164010901E-14   2.3783920216325551E-14   1.0440458233498901E-14   3.6256682345951764E-11   1.6139435372840136E-14   4.7939482769042688E-14   3.0940897746776026E-15   6.8558811859306513E-13   9.9896105604532432E-13   7.2022041162555007E-15   5.4558878263029087E-14   5.2391576453444264E-14   1.6395050894951856E-13   6.3316609237888057E-09   5.5264720345437799E-11   2.7153729574651304E-15   3.0662414691854712E-15   2.1123289354243551E-10   7.9216141245593853E-14   2.2944096223555458E-14   4.4595506855908879E-15   1.7331029590131789E-13   6.3032909845255648E-12   8.1938289442798018E-15   3.0737740250090604E-14   2.8560254785991899E-14   1.1684454818732480E-14   2.5976068870081080E-08   5.5712639672350438E-07   4.4592816663047228E-14   1.1614099802805290E-12   1.2568598942827749E-12   3.0067107614478533E-11   1.9932535859678386E-11   6.3230003317695595E-12   2.3846575268268725E-13   2.6836321742390411E-12   1.0698127382425469E-12   2.0418028776133102E-13   9.4964195411673910E-15   4.1094537891749034E-08   2.6789412589313807E-12   3.7654935723068980E-15   8.3574886466688379E-11   1.8765110848094699E-14   2.4605235972135872E-15   2.5635344958396698E-11   1.5729593483400291E-14   4.8585762146248714E-13   7.3728602934673123E-15   2.0148957557502472E-16   7.1213065871705314E-15   2.7563782997564226E-10   7.0745201123637819E-12   7.5219775759524799E-14   5.4918308757246313E-11   1.7095896593966296E-08   1.9577353156177772E-13   9.6392133045386265E-13   2.7224253395145082E-12   1.1382278042126737E-11   9.5716037970317645E-13   1.5871651292120425E-11   4.5610293908555206E-10   3.4799630516941514E-10   2.9499455070478298E-09   1.9201678394753967E-11   8.2865039258093742E-10   1.7537980561351905E-05   1.9929836446678518E-11   8.1627487554124381E-09   1.5474115009509840E-11   1.9921588076799910E-11   6.8939334643307337E-13   9.0539896472723648E-11   3.9271217309672099E-11   6.6482917770038020E-06   3.7434619030002217E-10   5.9219958539332859E-12   2.2174978761764475E-11   2.5288881436949401E-08   2.2697230894821383E-12   5.2164314298435391E-06   6.8508826446318638E-06   1.2452756694583526E-08   4.5768883775190001E-10   1.4650351637367588E-12   4.5221157685798180E-08   1.3676436273040650E-12   1.0695047347290693E-10   7.7001108550948027E-11   7.2345305332370181E-08   5.1244132690415910E-14   5.3360280949169272E-13   2.9579335789300781E-11   9.3682814320893071E-10   1.0112473816888593E-11   3.8951942918204784E-12   1.8200963889807485E-09   2.9295400935251348E-12   3.3162351174352256E-11   1.8159663675388444E-10   8.0026175666123315E-12   1.1527161115672655E-06   3.7182806657642888E-10   8.7216164313423089E-12   1.9241692426124445E-13   1.7131674317479153E-10   6.0599705549118692E-12   3.0779482955485933E-06   2.3463899330217574E-11   3.2159137244072159E-13   2.5098283619846844E-13   2.3319559239603827E-09   3.8058329250503965E-11   9.2930785561645657E-14   1.5085638606001014E-09   3.5670727443830870E-11   3.9389094388542206E-12   4.2845555003068040E-05   1.1516192594163520E-10   7.2967453402683117E-09   4.5732599862031886E-12   7.4046742100265739E-14   4.5045601308146229E-12   6.1060995030242373E-08   9.2383568649942462E-07   1.0257580357401580E-12   2.4924866941164002E-06   4.0257303363078743E-12   1.3279544486404177E-12   8.3865379409936625E-09   1.5077492621849082E-10   2.4969113600861160E-13   4.8848653874798462E-11   5.6043557104055203E-09   4.6511757768845499E-11   6.6642390664970993E-09   5.9572431481378309E-09   2.5665872935525866E-13   9.4880149066961610E-07   2.5378990579846216E-08   6.7484106239440949E-11   1.3154388754008268E-10   1.3726695379341104E-10   1.5819822037776823E-10   8.5824171615828813E-12   1.0059915932369557E-10   9.9341278852930549E-07   1.1806179075223270E-12   2.2510126814840535E-08   2.5500864695052579E-09   1.8917391930951829E-10   6.7768335618085646E-12   1.4471181124312595E-12   1.8854506999649004E-07   6.3048572688953080E-12   1.1059675749722733E-11   2.9466636285746652E-08   2.5263422545350419E-10   5.6863585491803419E-11   8.3292534287786791E-10   3.8286918171025373E-10   2.5928606499163399E-11   8.8700196030794633E-12   5.6339647050652698E-12   7.1805214921746164E-06   5.1533955086653256E-08   9.1691762196843380E-12   8.7187272329001870E-07   2.6371632847087230E-12   7.5863793027845189E-08   5.2184229581744177E-12   4.7091714397031691E-12   1.7696372323204557E-07   2.1724579591894761E-09   2.8801985453693098E-08   1.3607387753913385E-09   9.9671038742720054E-09   8.8614025119546218E-12   1.3830040802020536E-09   2.9865871960914574E-12   6.7585637004197933E-11   1.4210268201479593E-12   3.6462565306048077E-13   1.0704861642204024E-12   1.0741233179951599E-12   3.5376473609890016E-12   1.4001093236646106E-09   5.7936425524209861E-11   1.1888874265461733E-05   8.9867488288967946E-10   3.0710384439634801E-04   1.0126439100834147E-12   1.7581514239558162E-11   2.5515229785464016E-09   6.6846377088135632E-14   1.3290732725461909E-12   7.3244875567303061E-09   1.6379700127694179E-11   7.3559681367969453E-10   6.8864751549731321E-07   7.8752165576728717E-11   5.9023255403681636E-10   6.3898367455842590E-10   3.0563438191859818E-09   7.8365754244697609E-10   3.6316513362581854E-10   2.9575366998068841E-11   1.3063008228001101E-08   1.1253502174369341E-05   1.2272416160513464E-08   1.4773801683994579E-06   8.8914797712207494E-09   1.6830747405352317E-10   2.2188409440168422E-10   2.3161792614714680E-10   2.6960977552794570E-09   6.7678924658292654E-12   4.2116253098474425E-08   5.3009670212878049E-11   1.3032145830185026E-11   6.6453229515835831E-07   7.1898086623238667E-13   9.1072189185763660E-10   2.2957826796646926E-11   2.7873552145043695E-07   2.5685283255817128E-12   4.9597675515066403E-05   4.1224671838394714E-13   6.8098445687682725E-13   6.3280360277034600E-12   7.2407687856713991E-12   6.0336335822571856E-13   1.2701538634906309E-09   8.0798730320125461E-11   1.1322419866567099E-08   3.9981965282706964E-13   1.8037313437773697E-11   1.7557227762322500E-09   4.3960461448636583E-14   3.2693651125553873E-09   1.7085160505439762E-07   2.2828622989416933E-08   2.2515529248386401E-12   2.8695599712243589E-13   1.1537798664667492E-07   1.2853743769880505E-07   1.2905819432224854E-12   1.9992642731544662E-06   1.5815811645180061E-12   7.8844051097756158E-13   3.0724856176427272E-07   1.9832843962980882E-10   3.3260334340757992E-13   5.9582051948573801E-12   2.5152954220416195E-11   1.9887206835005548E-10   5.4713472035583932E-11   4.3616207150236724E-10   2.4006819297433607E-09   8.5151090499815585E-09   1.7169325300540306E-12   6.5317525992115432E-13   3.8381878033014165E-09   1.0700598979749660E-08   1.2976669519373213E-11   1.4328898920470881E-13   3.1513081943192947E-08   5.3257065509419319E-07   4.7743697199186923E-11   1.8866887070667092E-08   5.1282216394874311E-10   2.9697000183003276E-08   5.7208829528605132E-06   1.1551546315004569E-11   3.9186913901672233E-09   3.8776444770508265E-12   1.6475827321662051E-07   1.2709178974253474E-11   1.3427140332277208E-09   6.7841758812592893E-12   6.2522381521286725E-10   8.2700511077765718E-11   1.7967985161084158E-08   6.8427025408628942E-10   4.5342483568148756E-12   6.4050288170683469E-09   2.9999606277696082E-07   4.0188084589831041E-11   2.1577311865833008E-11   6.6204636360708017E-09   5.7390122457679086E-10   2.9093672991056487E-13   2.9537712910743057E-13   2.2587930650957853E-12   2.0784256679978542E-10   3.6617561270294771E-11   7.6412966058481146E-09   1.6922759168008995E-11   1.4503476957624188E-12   7.5946965537982225E-13   5.5721060798244013E-11   3.4623809639596828E-12   7.8572621261942388E-14   4.8485182004413600E-09   1.4216847006574909E-10   1.8487152737373518E-07   3.2544658368499964E-14   3.7798292054723527E-11   2.0750101873894694E-11   2.5820164201369455E-11   1.0883547768383240E-07   1.6196106928224227E-08   3.3211183442319779E-09   1.6031699166433875E-06   7.8386684901702768E-13   2.4418269340609398E-12   3.3502083184502769E-08   7.5031822425526749E-05   2.9060173689973289E-05   3.1410732726633166E-07   7.6106304926003224E-10   1.0126023510383089E-12   4.6164480943298701E-08   1.2906567309117900E-04   7.1542480063979469E-08   1.6229261753860885E-07   6.6516243482857755E-08   5.1944009333651183E-06   1.1960222147988215E-06   8.8927458669216237E-09   2.8875098409061807E-09   7.0784176147865493E-08
  1.4354990283614424E-12   1.1711631353088235E-13   1.5534153653614532E-14   2.4694682229870177E-13   1.3815198792948456E-15   2.5439776257494703E-15   3.7097896804825883E-16   4.1449021193930027E-16   1.2038844053599132E-15   1.8234643569556031E-13   6.3816672315757648E-16   5.1301760643245858E-10   1.3798079739399389E-09   6.1955568674610138E-13   1.3769769188530782E-16   6.6637027224677480E-09   1.9850883757676323E-10   2.3952022546369189E-13   8.7624217569344672E-16   2.8332600899539118E-13   8.5038932646781168E-15   1.1879900062892256E-14   1.0502391812959459E-13   3.8194723962949326E-15   1.5219291177925505E-13   4.1322981673279429E-14   1.7549399486121749E-14   1.9450455402545610E-15   3.7976333738771965E-15   2.0823736247239751E-12   1.9749267935905705E-09   5.9622750739159915E-16   9.0977578734610801E-09   6.6130637868428745E-16   7.9820007529478744E-14   1.0305632041258940E-09   5.1891492536300483E-13   8.9535683024648720E-15   6.1883667462994413E-13   5.7599955345167986E-14   3.6618889736988881E-14   3.2998075424500638E-15   3.4185051251093291E-15   2.0092885571703042E-14   5.1806131802678992E-12   5.7917193700224173E-15   3.0341054095965587E-15   2.8855884112431697E-16   9.3796917800419593E-14   1.0874588925252693E-12   1.1211980791430077E-15   9.5618084873721341E-15   7.0023072701121666E-14   1.9508794631351290E-13   4.9323344325854144E-09   1.5678877547371032E-10   2.6781925999484398E-15   9.3565911092006337E-15   4.8497451913118199E-11   1.5230393855632110E-13   4.2175518494166316E-15   1.7781586844419534E-15   7.6127258988821949E-14   1.0599902092247371E-12   4.1552110566649617E-15   1.5658690137416792E-14   4.8566925733819800E-15   3.6423675157083361E-15   1.5622629628397769E-09   5.0334135861978227E-07   1.5290058857152501E-13   1.1469991530278560E-12   8.8853205775682311E-13   2.4380754745410233E-10   3.4170766951301258E-10   1.1054673841151390E-11   3.1556300379058039E-13   2.6769319981117905E-12   5.3083016176825309E-13   6.6318938984496924E-14   1.3032629775234960E-14   3.6368909348251555E-09   1.0162825601525222E-11   1.0550739099520393E-15   1.0489571750934781E-10   9.0565278458988346E-14   2.8636845529914110E-15   4.1234674947729007E-10   1.3305969368900289E-13   2.0458296070320059E-12   6.9286210618507742E-15   1.4763987530607847E-16   9.8396708428312149E-16   3.4081663086153565E-09   5.3966591121270124E-11   2.2758436773207880E-13   2.4563389920671732E-09   1.3090348930744921E-07   2.1704620351865550E-13   4.8043791317716853E-13   2.1895419987119839E-13   4.9098802442545814E-12   4.0568899675683619E-12   2.7814805852888653E-11   7.3926484057386863E-09   8.2341395929240568E-11   8.2436196418898874E-09   6.6944943288769689E-11   1.9503140311063040E-09   2.3609438830203919E-05   2.8946482121709499E-12   2.9917628031959993E-08   8.7833784886813496E-12   1.8568052449965897E-11   6.2215704789655186E-13   4.0126504557449294E-12   7.7484127547853631E-12   5.5990112329067888E-06   1.8896152400592834E-10   5.3985106316949878E-13   2.1553336464149223E-11   5.1890870134607216E-08   2.6583616653217240E-12   1.1279885340537498E-05   6.1412957731002624E-07   3.2068909921957109E-08   9.1071159215950872E-11   3.9308288209856389E-13   1.6857962658696249E-08   7.6652283598024381E-13   1.0331555138414341E-10   1.6866688605970248E-10   1.5052103344855820E-07   1.2846915690328889E-13   3.2574542560307377E-13   1.1389049864365917E-11   3.2230511467111683E-09   1.0167478429704829E-12   9.0885944226244412E-13   1.5215737787076269E-09   2.4955374138500916E-13   1.1460446671834902E-10   1.4598411452854115E-10   7.2128417806914186E-12   1.5783267425338188E-07   2.2592107709747848E-10   3.1968594476150184E-12   5.1945838102130007E-13   3.8546405905137588E-11   3.9954603306250663E-12   7.3363155550307381E-06   1.4634046177467841E-10   1.4135384898636472E-12   2.3584422292768694E-13   2.5216649705190308E-09   3.0082713632855296E-12   7.7311390666618328E-13   4.7931795521272112E-10   1.1526552037370249E-10   7.1960644633465629E-12   3.4257593244127448E-05   1.4820429034226381E-11   2.0657483398582258E-08   1.4525415839487604E-11   2.7325888422645277E-13   2.0557280309455025E-11   3.0550092172499486E-07   7.3923549333185147E-08   2.9782919655335368E-12   1.0518601384672967E-06   6.8504706720197680E-12   3.6599405911739404E-13   2.4374572967308103E-08   8.6393852822789614E-11   6.9109327065367177E-13   1.1523892654164117E-11   7.0494899814156031E-09   2.2564906808106376E-11   2.3510818653658741E-07   3.3262322450906012E-08   8.6675500050138679E-14   1.5084892006217241E-06   2.4013512905858127E-08   6.3548882318777485E-11   3.4860107748609241E-10   3.8735249298330012E-10   1.1217667668402479E-10   6.3025762238693388E-12   3.8058831664134163E-10   6.5658476023932702E-07   8.8611677799777678E-13   1.0603503130164749E-09   2.7660460194479581E-08   2.4521194483196612E-11   1.1579453967069476E-12   9.9593622266280657E-13   5.8863615245725732E-07   1.6810788493742163E-12   3.9757697750740214E-11   1.1014100440648151E-07   1.5713277895418972E-10   1.7959182216854042E-11   4.7281305856993687E-09   2.7674694695863281E-08   1.0521985727155115E-11   9.4418254358546030E-13   1.8561851699509146E-12   1.1282649500647690E-05   8.9689053709363991E-08   1.3274910364960754E-11   5.2197722564359237E-07   1.3703114995908201E-12   2.6947797887312453E-08   5.0976750469946502E-12   3.4161754704877822E-12   4.0007576273946950E-07   1.8817560469466413E-09   3.8327702568226476E-09   2.2092293367346078E-10   1.1721971414300061E-09   7.6720026464913726E-13   1.6317764496273903E-09   6.5597391706210668E-13   2.7505751085254097E-11   8.5981212572969665E-13   8.2314081120877443E-14   5.5092527713517546E-13   1.0215726393294786E-13   3.7557707425193864E-12   1.0592612452669736E-10   6.4568286511488586E-12   1.1925157334813135E-05   1.4101337758699367E-10   2.3268077108203367E-04   3.6490204837286691E-12   5.5630696990170420E-11   3.2440383795677381E-10   4.7333216226092793E-14   4.5661656585005489E-13   5.5457726148195304E-09   7.7480931591948074E-12   8.5038131869774803E-11   3.6609130289347926E-08   9.0251320629979018E-10   4.2003161015166235E-09   7.1379225131043035E-10   1.3550293777376546E-10   1.3207372877312797E-10   6.9387434317984601E-11   2.6409656390508139E-12   4.8899175832166849E-10   1.1957265188370003E-05   1.4546997629783477E-08   8.9278364276394082E-07   8.2373825552866254E-09   1.4887986427984945E-10   2.5490197883735717E-10   1.0236114469543648E-08   2.8630749160796516E-09   1.7562922602440988E-12   2.1314627909026061E-08   5.8850143576604852E-12   3.9491813878950760E-12   5.1397724369387190E-08   1.8211817321270785E-12   5.9858005023235796E-10   5.8858736408959011E-12   1.1812239872010292E-07   1.5149219488055184E-12   1.1554856194181098E-04   3.9208835384353425E-13   2.0583298368152199E-13   2.4343232348146675E-12   4.3391534258248700E-12   1.3898168401985786E-12   1.7779686454617768E-09   1.7554968887370808E-10   1.4454343136645456E-08   4.4916432285819993E-14   4.3093627294395360E-11   2.6013354328077704E-09   1.4849269495184574E-13   6.9130997169331006E-08   3.8254549776771339E-06   8.0452228954476156E-07   9.7585195762425986E-13   5.9953463330332948E-13   6.2974446997158494E-08   3.9204742042472512E-07   1.2000683721878862E-12   8.2088910751141540E-06   8.3313731089130030E-13   3.5646269723724278E-13   3.1867609202005939E-07   5.9039569972513638E-10   2.4354191140723172E-14   5.3471988466455789E-12   6.6326362835065341E-13   2.3376326591849416E-10   2.0323915558409097E-10   1.3605697270785406E-09   6.5186410578026409E-09   9.2540496074901303E-08   8.1909643132959107E-13   8.2164608339604265E-13   2.2013502946924433E-09   2.5347218887079026E-09   4.1855211414304573E-12   6.8476075878027666E-13   6.6905779606818277E-08   6.7299098630222969E-07   4.4614055013653020E-11   1.1223964010514482E-06   3.9833926242675028E-10   5.9599655909308396E-09   2.5886390632603961E-05   1.2726338434100376E-11   2.0862698104742293E-07   1.2752583703708946E-12   5.5205340825254991E-07   6.7909478782275960E-12   2.8769807265386866E-09   6.6416279597360881E-12   2.6913670628085094E-10   1.9555514859188589E-10   6.2925204545248556E-08   2.4115716344265745E-11   4.2665448750485719E-12   5.2831287872369113E-08   1.4456185812328465E-07   5.8162434418355580E-12   1.1520800530749649E-11   3.0354445849680145E-07   2.3012818263612720E-09   3.1663502549348180E-13   7.1094128260303164E-14   1.3700362158411547E-12   1.2378400535886206E-10   3.8159032485337648E-12   1.8734772994024228E-09   1.4534584180196517E-10   5.3083601481667401E-13   6.7288403285629593E-12   1.5869248153493954E-10   1.8366311391490567E-12   1.2955085615379623E-13   6.2001124759770831E-09   4.6666960459617261E-11   1.2407880286423269E-06   1.1084109178778650E-13   1.4655759752580975E-10   1.2406236443823219E-11   8.0797333661881218E-13   7.2556862714037956E-08   3.9137986917507735E-08   1.2895900027978826E-08   1.6727998104636932E-06   8.3248288166478741E-13   3.5173281799426693E-13   2.8622319774644799E-08   5.3031423412037678E-05   2.8645364183653676E-04   1.4715563347729462E-05   3.1479068074358761E-08   2.8302531597794776E-13   3.5660440079196541E-07   2.1583772890024013E-04   2.0212114071512440E-08   1.6528511305701188E-07   5.9778349764689356E-06   1.9191038484577961E-05   3.9949215502685756E-06   3.0203116131516496E-08   2.1303507519624404E-08   1.2060172141192653E-07
  3.4192415189041868E-14   1.1699005266973431E-15   2.2170776673505769E-15   1.3623014661091701E-14   9.4269846546752748E-18   1.3588019901774052E-16   6.4506012491783388E-17   7.5008999542674899E-18   1.5978152929641080E-17   2.4538996073770888E-16   1.9453133694523323E-17   3.4965862843066777E-11   1.1003364843261509E-09   3.8030547661656083E-15   2.4175840485090609E-17   5.0595219905055284E-09   9.7835427463834439E-10   1.9340244813771777E-13   6.4958965248102860E-18   5.1182268817149192E-16   6.8133429285580095E-19   1.5012736106878295E-18   7.1980498598272384E-16   1.2523027853442481E-19   4.8569092833162119E-17   1.5416646421881286E-16   5.3665909137277406E-16   1.7066113432319843E-17   6.4891193093165378E-16   1.2708696525425936E-13   3.6730905931225074E-11   2.4862854663008637E-16   9.2666850556746485E-10   6.2710915232761836E-17   6.3945787641871199E-15   2.5185850418811071E-09   2.4721660514735133E-12   1.6546762347286991E-15   1.2130746285673113E-14   4.0334651362169366E-14   1.9870891915311402E-15   1.2304058991925791E-15   1.5913981141530348E-16   1.2374118461550209E-16   2.9034248081863391E-13   3.3256794231721289E-19   7.8999094021129765E-16   1.1126372614070951E-16   1.4015700140848506E-15   4.6006839660232533E-14   2.6129569714400942E-16   4.6022295998385445E-15   6.2597159559850694E-15   3.3886813161237109E-15   7.5127024536004924E-11   3.7161995422758815E-12   2.7025200998821639E-15   7.0418710676110174E-16   1.8744871652268896E-13   2.2708614635376887E-15   1.5430585458675825E-17   1.6958661086773492E-16   3.3076343183921268E-15   3.6564169966120024E-13   4.3867232351024738E-16   3.8261029579685000E-15   2.1021529305375925E-15   6.6387879167894911E-16   7.3491850582306980E-11   3.1900644279060637E-08   1.3608361583811274E-14   5.4153718015004039E-15   7.3752324455939388E-14   1.9036950805876027E-11   1.5510634823489022E-10   9.9146594259792953E-15   2.2475676732681332E-14   2.0846752442053068E-16   2.7993079085788045E-15   6.5749968500197368E-15   2.1464264525796476E-17   5.4109778867365915E-12   9.2415697358860256E-12   4.2075093789095188E-17   1.3739528706114862E-11   4.7820961695242170E-14   1.1305473901540349E-16   8.5869325730158689E-13   9.9774026989015091E-15   2.9945262808166814E-13   3.5025896652053216E-15   4.8312847897366263E-18   1.3425806756688455E-16   5.1030165148270716E-09   1.3108097715091408E-10   8.4687224525032924E-14   6.4278436169706446E-09   2.0547687412615352E-06   5.3525592352261134E-14   2.6882420527817488E-13   1.2557656625668765E-13   3.3795740947154333E-12   1.9242666864821942E-12   3.6820082378948246E-12   2.0781118181425132E-09   1.1253947669295163E-11   3.8514102793297653E-10   5.6950434350194153E-12   1.3922644209368844E-10   4.1424322722532414E-06   1.7280230575142670E-13   1.5805143148629071E-08   8.3882173371635688E-13   2.9548831641812885E-12   5.0149514902683126E-14   8.3431571755374545E-13   9.4819970842743403E-12   1.7841210558390164E-07   5.9744891342176563E-12   1.3529253556337560E-15   1.1608752921642236E-12   1.4183629034387042E-08   1.5540605165086447E-12   8.8996875936001940E-05   1.8047608584529309E-08   2.9081348687798469E-09   2.3167663068176479E-13   8.9740187304649640E-14   9.6389524562750186E-10   6.1641650956481666E-13   1.4492834258864127E-11   6.7077748926927812E-12   1.8377602733113354E-06   4.7328589496896956E-16   1.4627761675220575E-15   5.8960107169145434E-12   9.6285974530953897E-10   6.4425171029401067E-13   1.3836574929207210E-13   2.3579444684051106E-10   6.1115531390707614E-13   6.0696843592019175E-12   1.2100769310063693E-11   1.4996758665644552E-13   3.6047027226271842E-09   1.3982343032345862E-13   1.1943808459458613E-12   2.8277909756583618E-13   4.5058855485821786E-13   3.1615894062785253E-14   2.0263595188181712E-06   2.0008596863536010E-12   8.1102004319831633E-14   7.9886270352367414E-15   1.5385729051572359E-10   2.0972098255907807E-13   7.1132825337928904E-15   5.3331650021781698E-13   9.2057991944129149E-12   5.0824960907500734E-15   3.7134852420583400E-06   6.5744945434048457E-12   6.1507614921978340E-09   3.7787130107572231E-13   1.1509068269241894E-14   9.0986829013339376E-13   7.5468124218287641E-07   3.4293245429005274E-11   1.1548748840892390E-12   1.3959809067254497E-07   3.0964907517233808E-13   1.3434746204101799E-14   2.5475173983668224E-07   2.8617225312710462E-13   1.4056847592109111E-13   4.7172853050966322E-12   6.8576115760298446E-10   1.5136492138639388E-13   1.7235115141915431E-06   3.3209696628756011E-08   1.0553497399463815E-13   9.1616427800645899E-06   9.0310013374609423E-09   6.4278763003784571E-12   5.2854565606489989E-10   3.6323352306795971E-11   2.7030806821778421E-11   2.5942621265185852E-12   2.2982358990747838E-10   2.4012231123723275E-08   1.9725116445318742E-13   4.4614941144520222E-16   6.3825909101507215E-09   1.2439454004702479E-11   6.8962849111708785E-13   3.8368198524048302E-14   2.7577981489676290E-07   8.2421719072727372E-13   3.3668915176511125E-13   2.2030773550489188E-08   7.1324642078102287E-11   1.7464952428690435E-12   5.1461138954639776E-10   8.5657975495896101E-08   2.2239519156544120E-12   3.4473495455782247E-14   4.4404429302962939E-13   6.6735726881951396E-07   5.3086263385320654E-09   9.8893427181258245E-13   1.4186515280895706E-06   5.0961497437890928E-15   4.7786168955196954E-10   7.0376413824787244E-13   2.8379799817929946E-12   1.5333523295659744E-07   1.3402361755703020E-10   1.3640315542617253E-09   2.7845994047415635E-11   1.7542122534068635E-11   5.3944514267322404E-15   1.3129266252822913E-10   2.3432975016246797E-13   1.3256641692475784E-12   5.4463027722982055E-16   9.7791618792068847E-14   2.3913400012414941E-14   2.4164781369621884E-14   6.8819269233405547E-13   1.6485583543758324E-14   2.3292591176984918E-14   4.6593922612592595E-07   8.4654641220033555E-11   5.4093092433227024E-06   2.4678157029291573E-13   6.5196987555443980E-12   1.8701981919039484E-12   6.8643238210559223E-15   2.3526068878623303E-13   3.0967453441275787E-10   3.1877151476939264E-12   4.4856194566768994E-12   7.6235222156038583E-11   9.4974708309554224E-11   1.9025576411187588E-09   7.1031801825737517E-11   2.3099506889984836E-12   4.5902621651661452E-13   8.3608597370980486E-14   1.9741060546447384E-14   5.6564340341945984E-11   5.7916304660504331E-06   1.9755420308782501E-09   6.9171585436743471E-08   6.6426455550966306E-10   2.1601921250502814E-11   4.4534619107530432E-12   3.1019205009359215E-08   3.4028775684808161E-09   5.8948990649638723E-13   1.1489730581290380E-09   3.6786311245433142E-12   3.0211250882705055E-12   2.9822992653233410E-09   2.7083020293226921E-14   4.2087467938345910E-13   6.9710069145676698E-13   1.0985475595632761E-08   9.5509740006066401E-14   3.2284058098988075E-05   5.2712624192202541E-13   5.8362088370434968E-13   1.1822424665721734E-12   6.0624253637437137E-13   3.8130082080952884E-13   6.1396848514557205E-11   5.7499623932209774E-11   2.1320686728509526E-09   7.2258770703018280E-15   2.7510326906318841E-11   1.0041593830880302E-10   1.4580757614942281E-16   2.9091607329976365E-07   1.0003333378822597E-06   1.9800238299895615E-07   1.5952160946438736E-13   7.0765574223641694E-16   9.8165080092027845E-09   2.2713417661519368E-07   2.1321818120663249E-16   1.0949304396081000E-04   6.3857911542988411E-13   1.0859126233352671E-13   5.3092567841287161E-08   1.2893413213886995E-10   1.3178460212759340E-13   1.3577909119502011E-12   2.9730426741645871E-12   3.6690215956399126E-12   4.0048131839152004E-11   1.1688792246231148E-10   1.6993406827136032E-09   4.4175727316306751E-07   2.6793203800550571E-14   6.3060188586034621E-14   2.8711581381498827E-08   1.9742887445729107E-11   2.2088933641954737E-12   1.9137824483540119E-14   9.4712765183551193E-09   1.4759628764677819E-07   1.2929448578519737E-12   2.1227182682735105E-05   3.7176920191257501E-10   1.5764813757178433E-10   3.8237762419771925E-06   1.0326043271035822E-12   5.4552683272806001E-07   6.0071519247911973E-14   7.7571218209877831E-07   2.1730236839343896E-12   4.0445542926189849E-09   5.0796236849781780E-13   2.1695829210924046E-10   1.6673134123692891E-11   1.2528575019747472E-08   3.8633947544986670E-13   3.8517846157641720E-13   1.0741190755686818E-08   1.1540463162817058E-08   4.4735175591958962E-13   3.5986242044714038E-12   7.7812097221873293E-09   6.8833769349002190E-10   4.5642471767362759E-14   3.0735125105959821E-15   2.0417720650533899E-14   2.2940001150370825E-11   1.2579542279359648E-13   7.2858286372927439E-11   5.0759792216673051E-14   2.1884761106980984E-15   7.8888278776630304E-13   5.5700206300179813E-11   7.5433456038105459E-15   6.2412310895141544E-14   4.0855016307233723E-10   6.4046151384587014E-12   2.1359866503364627E-06   6.5094853516222294E-15   1.9527294864222233E-12   9.6633359991212745E-12   1.9199599461563379E-12   1.1017495931635808E-08   3.0545027174118438E-07   4.7754294661519137E-07   3.2865572272219417E-05   1.9158390909215940E-13   1.8018427455276541E-13   2.2141402739545319E-09   5.0809198046539808E-06   1.2076203744713031E-03   2.2700107038462497E-06   7.7572095239464610E-11   4.8006824992662649E-13   3.0625155817626189E-06   5.4400145803001252E-05   4.7436780415670305E-10   1.9974056615874700E-08   9.3205260898238556E-06   1.3631814546471557E-04   1.2191309272910257E-06   1.1253188070043463E-07   7.0067329209163302E-08   1.8123307472681080E-08
  4.7739857509552988E-15   3.5963437376530354E-13   4.4168292147236651E-16   7.4634835494909115E-15   1.7272125135346891E-16   5.4631913846328518E-16   1.2174444700438810E-16   4.5722298859170854E-18   1.3498193697966187E-15   2.9268131137645508E-17   1.3249604755529334E-16   7.1119560514552961E-14   3.4014681170866957E-12   2.9716687189491859E-15   6.1218922002827839E-20   2.1945297842890438E-13   3.4626843274237395E-16   3.3747070646269397E-16   4.0274639126859330E-16   3.2088424455973014E-10   2.1799182224471067E-16   3.5586367270219181E-16   4.3139965077810164E-15   2.3524700408932790E-16   3.4123624137761918E-14   5.1299355598722338E-14   1.0095766401349875E-16   1.2425057721228546E-15   1.1978754025919799E-16   2.6081267049703298E-14   4.2497107549607606E-12   2.6086787075305246E-16   2.5050951726914858E-13   1.9665472136067202E-17   2.2527557849411473E-15   8.1324033553660578E-15   5.2195159884617273E-16   1.7382064864842127E-14   3.5189607841342459E-14   4.3688023373854648E-14   3.3202556996832561E-16   5.1343315210063942E-14   2.0190591122021919E-15   1.1963660882739913E-15   3.9781966587858369E-08   3.0839122628313626E-15   4.2219043046694717E-16   2.2292035356138342E-16   4.2825354166199829E-12   4.5594747937604225E-15   1.2567210687278004E-16   4.3311802796279696E-12   9.2294963991247206E-15   7.6230301675016510E-14   2.7689928748089131E-11   9.7847578457803566E-15   2.4411296015452542E-16   1.8606220262393907E-15   2.4498396559387648E-08   1.4491891527757181E-15   1.4612046835560703E-16   5.9548096776843910E-17   4.8480627941522576E-13   2.7456203980791656E-14   5.6059402764740526E-17   7.0663740228216212E-18   7.8936064681293820E-16   5.4490995218848565E-16   6.0537913334104963E-07   1.4226113548255805E-09   1.0479683452965217E-11   3.9291059119704858E-15   1.9795017713391470E-09   9.2228684402572720E-14   6.6026248857020617E-15   1.7115092880820848E-07   2.2591586919919946E-13   9.2712422531383971E-09   7.3530851018715964E-10   1.1740894596991348E-15   7.2494527196495531E-15   2.1297906504804497E-10   2.1552622632794916E-16   5.6201142369463683E-17   3.8680645906624533E-18   1.9174512270668556E-15   4.0162664413271608E-17   1.5609945874375933E-12   1.9506464317793106E-15   6.2865716269247502E-16   1.2166889961397610E-18   2.2761016551118910E-16   4.9350831418789825E-18   1.9251822077371062E-13   1.4662037469270004E-17   4.4119292043505220E-16   4.8350569736551719E-15   6.0342423419191495E-12   1.0923565137168232E-11   1.6443230713692624E-14   3.8739046708002235E-13   9.4311081455689634E-13   7.9360425555799971E-13   1.8947323864582383E-09   4.4060723218192711E-11   1.0391839584715778E-11   2.1883618111690060E-10   5.0313055231840107E-13   4.9362764070982162E-11   8.0826839912751333E-08   1.3347555274745374E-12   2.3142721466551684E-12   1.0161956834445269E-12   1.0313306517541712E-12   3.0326303342986156E-14   1.9521067120489903E-09   3.3708294667536738E-09   1.3917013779252328E-08   1.3157678646208093E-11   1.0221806564554629E-13   6.4020335837197209E-11   2.8277466356591746E-12   1.6470436567764252E-12   1.3124770379742453E-09   3.1995732979175879E-04   1.7734262575179720E-11   4.1058761818235671E-09   1.2790996244619644E-14   2.8359352689527933E-09   4.2297559378935930E-13   1.7035894586782449E-07   4.4281289392895183E-13   5.0302748188638933E-11   3.5655026226156225E-14   5.7891075151083315E-15   1.1544515457098934E-11   1.3627089977148820E-09   1.7282674533738995E-12   3.9160881484092362E-16   7.1832835078818645E-06   2.3071505380875897E-12   9.6932084782771264E-10   3.4093743367113512E-09   3.4250387764603516E-12   1.9439103739077043E-05   1.7939791201100776E-06   1.2545125886446800E-12   6.5932551287333857E-13   4.0256713523086028E-07   1.6813368966394980E-12   6.0291732106862272E-10   2.1591495494940641E-08   3.1979413213110042E-12   3.3511973114884227E-13   8.7461478248123334E-10   1.2735851686253514E-11   6.5953200777717238E-13   1.5113074569075044E-08   1.3251562689713990E-09   1.1286216443650912E-12   1.1831188654746337E-06   1.3709854179781778E-08   1.7413988873425865E-13   7.1980995725498114E-13   4.3150255780308970E-13   1.3707637256696456E-13   7.9817771769355235E-10   2.0581937208330435E-06   3.0082377752120564E-12   2.7511742190807844E-05   3.9503517219967358E-13   1.8731521492688230E-13   3.7353638520737084E-12   3.0367671568024066E-09   2.4783517670843450E-13   2.5808663531983252E-10   7.4175239032437334E-10   3.3616877643249077E-11   5.5597524749289948E-12   1.9038890723974907E-10   3.0703621132307520E-14   1.8597714276045917E-10   7.4448430135806494E-12   1.7942084435334421E-12   7.8552507009067033E-11   2.5204660349334991E-10   8.0445859629965985E-10   1.0581680553647246E-11   1.3932321693277119E-10   1.2438532346377457E-07   1.5594969484185484E-13   7.9606065658602895E-07   5.1084861902221555E-10   2.1937607827273577E-06   1.3686819988235427E-12   3.5934753103192921E-12   7.9720530601999781E-08   5.0175226079838310E-13   1.6504543096115388E-09   3.2530716490152831E-08   7.6443047461338066E-09   9.7628277698711898E-08   1.3509472588866591E-11   6.0001828072289713E-12   8.3646623940256547E-12   7.7154841387829730E-12   9.8802220534321873E-13   2.6465213824433431E-05   1.2475239756983995E-07   3.0334649766406375E-11   1.4252923467842643E-10   4.5172451121855364E-12   1.9377164563381640E-10   5.1530719777782879E-12   9.0978981260196620E-12   6.1298475175634220E-09   4.9653303430701009E-08   1.6462797813855006E-06   4.3338262649313130E-06   2.5619550221906651E-07   4.2516252679072205E-12   2.4027705626955148E-09   7.4689656679723004E-16   4.5847405614545632E-09   7.9174167296973610E-14   1.7956967564647812E-15   1.9965752023553718E-12   3.5566691829730453E-14   8.3324371582187163E-11   1.0707487243817457E-07   1.8909620871674270E-09   6.2937787756724160E-08   4.0693583440279973E-08   1.9060142665962685E-06   2.2236223252308852E-13   8.5067385831827773E-13   3.1957460160452161E-08   3.4708440072085240E-14   6.0724401940401163E-14   3.7596027642884120E-09   5.9837587509495016E-14   7.7392677112771435E-09   1.5824917900772415E-05   2.7450319812575662E-11   7.4625123734864708E-12   4.0492806961594261E-13   5.5210116127997081E-08   5.9745610478137778E-09   2.3287147052999533E-10   9.6218282143148385E-10   3.0845531057777060E-06   1.0697794210756328E-07   2.3770075355275785E-08   2.7840579088962106E-09   1.9953708635432795E-09   2.1297931183036362E-11   4.2249364890448012E-09   3.4141074634624134E-12   7.8702605955642054E-11   1.6209361525564466E-13   2.1913353515298139E-07   2.2465190272989032E-08   3.8457198234513223E-10   2.7731019707050515E-05   1.0913988700055681E-13   3.7723918430223423E-07   2.2975551121932272E-11   2.2389101388042382E-08   9.1526713470003101E-15   1.5449393671070453E-09   4.1160316518870911E-14   5.4552683714598739E-13   2.1337056534529529E-13   5.1232417878729103E-13   2.9372844165093560E-13   4.2079512438891307E-10   7.6753870222364338E-11   2.3203108902098508E-11   2.0698683923525392E-15   4.0822798281280794E-13   1.3039395722642022E-10   2.6169260284994737E-14   4.9838585854655174E-11   4.6080250940605813E-09   2.8121671023222264E-12   3.8162210753958290E-13   1.2080362143916224E-14   1.3191470104213920E-10   1.5990477462088488E-10   5.6489332472131034E-13   5.9144713784674809E-10   1.4670570311194664E-13   1.1695872352505377E-13   6.4774183820866735E-09   7.7399913632973730E-12   3.0406977336972474E-15   9.3696183577189745E-13   9.4946758846757520E-14   4.9763771605827184E-09   4.2938746478523280E-13   6.3238513111541048E-11   2.6027630417401863E-10   5.0030662217012472E-12   2.4261475992290026E-12   1.8580722543180183E-14   6.9499930277174265E-12   5.0843605825903222E-06   5.4689704380479721E-13   4.4487929566695579E-13   2.2226553544868868E-10   3.3409241917906699E-11   1.4779920045839950E-12   3.3773756097889264E-13   6.1677758424559267E-14   1.1507651645889837E-05   1.4096256168335744E-08   2.4148048194096666E-15   1.1090922936761063E-11   1.5809620454298597E-13   1.2527734076268174E-10   7.3869072954364120E-12   2.6098718308456146E-12   1.0851462011199059E-10   5.8998743612670912E-10   1.9185947226210604E-08   1.3155378034953702E-08   1.6570301731637828E-06   8.3514588439150709E-14   3.8350279469689586E-10   1.7647923428245454E-08   1.0606101465611812E-11   2.1441295823504958E-11   1.0160546731298098E-11   2.5238906770094229E-13   1.3407276209330690E-14   2.0957670212613689E-13   4.5497820736276565E-13   3.6171099510825846E-08   5.2757071438225736E-14   6.7523988130984675E-09   2.2007083240876392E-12   3.0869044181359449E-13   2.9599891727778271E-12   9.6302378286579679E-12   4.3112387179442930E-13   3.0726849167693064E-14   2.5152973493692132E-07   4.7962519295058054E-07   6.3648702755323350E-11   3.8159081591055347E-15   6.6502407859369987E-11   3.8798226764072021E-12   2.4453957011207974E-13   3.2431822832163187E-09   9.6599464558892758E-11   6.5330737770034301E-12   1.6429029184544364E-09   1.1037964949156982E-13   1.0769088610620080E-12   9.8085627021596380E-12   2.5895997314642181E-07   2.0159614102060693E-09   3.1987061425747615E-08   1.2467023332662350E-10   6.7892727320584673E-15   2.7736545975212547E-11   3.4772873424795658E-07   1.7399257521176503E-05   3.0851706914903864E-11   7.3877567224197391E-12   8.6969910022596850E-10   7.2686596554572932E-07   1.6547417649660523E-12   1.1503231679837594E-11   3.2430411587018349E-09
  1.0200693477173734E-12   1.3751998010514854E-12   4.1227641596293545E-15   1.1148814598377355E-13   4.0229453359717477E-15   1.6003217537265151E-14   1.7728396128933173E-15   6.1696631918674645E-16   3.8790970901743035E-15   1.8773651585921317E-14   6.3548706150847820E-16   6.0933170829885455E-13   1.1226096456078209E-11   7.9074370495701500E-15   5.9872616949715762E-17   4.9358204868976293E-12   2.3326973155014755E-14   1.8711441940490084E-14   5.4804211167850351E-15   1.3054363490383869E-09   9.7994341194605619E-15   2.5615553007800425E-14   2.9627388673337188E-13   2.4503105810006682E-15   1.0252660160082272E-13   4.5878655865464639E-13   1.2652762759024278E-14   2.9370563640902283E-15   9.0758295896129760E-15   1.3464280874222839E-13   2.0117587994372465E-10   6.1440974420280023E-15   2.9974170121945909E-12   1.7875497279067052E-15   4.1077279336871309E-14   1.6261962179488268E-13   1.7558459242345968E-14   1.5331647086784613E-14   1.0996685173102078E-13   2.2334347780123578E-13   2.1895148465552645E-13   1.2677538507546236E-14   3.1061827422045742E-14   1.4763306949296981E-14   5.0548374466296585E-08   2.1723054786189119E-14   2.3605500028288094E-14   5.2890012555180989E-15   1.0359959099338352E-11   1.6320591222938914E-13   7.4073352588826245E-15   1.7545015473861484E-12   9.2148605679102506E-14   1.8707917987078771E-13   4.7637223461084318E-11   6.9042822888166961E-12   9.9451449145800424E-15   4.9634418293817379E-15   1.3502373849879491E-08   4.8625957627927644E-14   1.9573693774280701E-14   2.9364046671810033E-15   9.8742427869127944E-13   2.3025380433187462E-13   6.8054540044821967E-15   2.5539239439065565E-14   1.4649264709327778E-14   1.0154151482573940E-14   1.0842943389763325E-06   3.1706951975552484E-08   4.6558311909743155E-12   1.7145714066953979E-13   1.4191318896850071E-10   9.6519745751645947E-13   5.9643939710222474E-13   9.9887174165526734E-09   4.8694880929988538E-13   6.1000987333745393E-10   5.3305147770868798E-11   1.1713580743020180E-14   3.1044466226619780E-14   7.3434271433168306E-08   7.4202675384062921E-14   1.7444594568729331E-15   6.1509700796612529E-13   1.7077735646610969E-14   5.5770045116307826E-16   5.7573479585373282E-12   1.0492551620502849E-14   4.7724993888543901E-14   1.8801634460571068E-14   5.5544271792738434E-16   2.1878231353311673E-15   1.3431921910444052E-12   1.3658016498519327E-13   1.3040584962018862E-14   4.8467978015667187E-14   1.3874910920670161E-10   1.8338395143505770E-11   1.0644029455171160E-12   1.6558657116881600E-12   3.4540404870029056E-12   2.3185534706117750E-12   1.9139781053553707E-10   1.3446845592381738E-10   1.9882782149245130E-10   2.7985558862698338E-10   2.0653489955115406E-11   5.7130725194649515E-09   7.0025195307684461E-07   1.0094960676678909E-11   2.0704426836586966E-10   9.2789398789486811E-12   4.1492192167176634E-12   1.3272704373696337E-12   3.0008661189375215E-09   2.6984263330799102E-10   4.7123088476840833E-07   1.9066226842242344E-10   1.8262103467740032E-12   1.2578584926499042E-11   7.6196607790358489E-10   2.9432510901112531E-12   2.1076991760585894E-08   7.7509725971612045E-04   6.3076076680085426E-08   1.5977479490079077E-08   1.4508418375732131E-12   2.0379509299174898E-09   1.1416974179197615E-12   2.1157010118952508E-08   5.5204093017866718E-11   3.1193171108172766E-10   4.7972192983040329E-14   2.5734496188782731E-13   3.9281242169428088E-11   4.8264266772527141E-10   1.2608950450731997E-11   1.2429161079643477E-12   8.7004726006099151E-06   3.4533110145452442E-12   2.8005893651497992E-10   7.3500201902131120E-09   1.9006082992850217E-12   3.6747922192939043E-05   7.0274853014707425E-08   9.5932685635530158E-12   3.4536819343827575E-12   1.2885209236397636E-08   9.1352460857141652E-12   9.4399605652294244E-09   2.4106869189328766E-09   4.8852118183383290E-12   9.8525197478256035E-13   1.8392871560300721E-09   5.1016328889979837E-11   2.5648949703408430E-12   5.9862241278461219E-08   2.3124617029196827E-09   1.2280257240248113E-12   4.0812792947922535E-06   9.5881777914922762E-10   2.7297916078079353E-11   5.8323301599294245E-12   2.9372083846513692E-13   1.2345649077070142E-11   9.5868336246767655E-10   3.3079345680538918E-06   6.6743839647492349E-12   2.8741106161900805E-05   1.7706057227525609E-11   6.0590495754112932E-12   5.1625562196846546E-11   7.7953637865200462E-09   9.1444863463827701E-13   3.1355635736905985E-10   6.4125449334046342E-10   5.8794743765432229E-11   5.8650830917007490E-11   1.9770194636101558E-10   1.2521569744123455E-13   5.4270647198626789E-09   2.5876341785247024E-09   8.3905761450813282E-12   6.0700111516719877E-11   3.3010932643414874E-10   1.9599832517222032E-09   2.7469344505633781E-11   8.7130541317387956E-11   3.4713118179448181E-07   2.5658779215083196E-12   5.0525111174107058E-06   4.1726265349274623E-10   7.8559740192911575E-08   5.3999110396146480E-12   7.7683664267167196E-13   3.5964745366868524E-08   6.7785100692902178E-12   3.0595817070426923E-09   1.1362335134835066E-08   1.7628850416917518E-08   3.3683021961564030E-09   1.7982893312785203E-11   1.4770085769062433E-11   7.9403849936176118E-11   2.9340591770272930E-11   7.6637828615653505E-12   1.8039839641331978E-05   4.8850107563891011E-08   3.6198331532258678E-11   4.6646381687204873E-09   5.4207149414117495E-12   7.5355070599590673E-09   2.5164723662029318E-11   1.4402168993289312E-11   1.8157943227639183E-08   1.2234026151110610E-07   1.1385661368719982E-06   1.4364203666578101E-07   5.3752811717850094E-07   3.0961293770642758E-12   2.7835661636592857E-09   1.1351625873828769E-12   1.4479702064678027E-09   4.7222072582892554E-13   5.4947456177983102E-13   5.1548092426842041E-12   1.1360981858681473E-12   4.1907979712573030E-11   2.1247429319517506E-07   9.9036087939825906E-10   1.3271336123953466E-06   1.9895339065892204E-08   1.4647567645384348E-05   8.8296368902429335E-12   8.4262765437099550E-12   3.5025834822622244E-08   2.4602033602041404E-13   4.2102040737307857E-13   5.4045252049105919E-09   2.7714607295217718E-11   1.7707437211408175E-08   2.8354188763493226E-05   6.2207160331731556E-11   1.8327066298868978E-11   9.7758592355426295E-11   2.3545861754464680E-07   2.1016252893146538E-08   5.0811503523480009E-10   1.1082157214995255E-09   4.4969214286806735E-06   1.9252820779845775E-07   1.5349041166118369E-07   2.0002887472081523E-07   2.5643619363238620E-08   5.2552387571419700E-10   4.4422059348915193E-09   1.7109796445184924E-11   1.0428800202018241E-10   1.1077373214325291E-12   8.2902962080397943E-07   1.6718971557268017E-09   2.4172814867468371E-11   4.9054666694671714E-05   4.3757199342852836E-13   2.0494918315436952E-07   8.2089120956066358E-11   8.5422261116517445E-08   1.9238659840963364E-12   6.6899416308530318E-08   6.4111553919062363E-13   4.7005575188754809E-13   4.6021659468726979E-12   1.4507823170070729E-11   4.5465581978585022E-12   2.8791893508080400E-10   1.2668328093604884E-09   1.7335417189085569E-09   3.2380911903320617E-13   1.0464451800938876E-11   5.5104743458735705E-10   1.2148299626542478E-13   3.7946093436081007E-11   1.5863645019479827E-08   1.4698966316279048E-10   2.0062018819124183E-12   2.1244558133744917E-13   5.6195554504646660E-09   1.4504919016383896E-09   4.0575023835250690E-12   6.2939997609801376E-09   6.1961275612608766E-12   6.6208889274928466E-13   3.7869903619096043E-08   3.2521256762380837E-11   2.5780903316883484E-13   2.3171740538042750E-12   1.3405976258565673E-11   2.6756425657558256E-08   3.6773894999098088E-11   2.1413564420581229E-11   3.8691235769411336E-10   8.6576452765250990E-11   4.7541862753909543E-13   2.6550110203332138E-13   8.7133675510191970E-11   5.9557090780544457E-07   2.6648080693747465E-12   1.4060130199717235E-12   2.1572573575935139E-09   3.3934820759510550E-08   5.7844404653119439E-11   1.1408392105371612E-10   3.2890946632303580E-11   9.3154214381280348E-07   3.6305977583413454E-07   7.5935295634036062E-11   7.5423509110355315E-11   3.2583859920996742E-12   1.0440426274625794E-09   2.4455785797681509E-11   3.5494660306897249E-11   3.6520900522766802E-11   5.4944380559212433E-10   6.3584223714236838E-09   4.3817635226319245E-09   2.7156178769010585E-07   1.5005797715357890E-11   4.4751037842022494E-09   5.0441824084173634E-08   4.1194279703706410E-11   2.8979223646677014E-11   1.5899972835928488E-10   4.2577907983499593E-11   4.8824734564754056E-13   1.8348676592240143E-13   4.1286230303853145E-12   7.0184425715256913E-09   1.2411789772731560E-11   9.7412415236512029E-08   3.8871326867296535E-12   1.5900270723710940E-12   7.4089751868509559E-12   1.2200268207504948E-10   1.1411499885791917E-11   1.0833319385743458E-13   5.2048415105688444E-07   1.6525650122999523E-08   5.3147239457962115E-09   1.5818915451407702E-13   1.5020540682487553E-10   1.4120878679736361E-11   1.4540629444745357E-11   1.7979602609437749E-08   1.9840125616111029E-10   3.5999663558856784E-11   2.7753254070928433E-08   1.6555422899409344E-12   4.0916464126221899E-12   1.2963591317039978E-09   5.7996920189750063E-06   4.4244980217106751E-08   5.7252019109405705E-08   2.6265722352881786E-10   4.3681812674297015E-13   8.3350979402740222E-11   1.1095062438249155E-06   1.8701162530028762E-06   6.8993937204961046E-09   8.2113631499353025E-10   2.9418134217862838E-08   3.2195680115461485E-07   6.7441857233828134E-11   6.2446045920865951E-11   4.3530599056586212E-09
  1.0977735032064510E-13   3.7831707733110036E-13   4.7682763766557489E-15   2.7708267946531433E-14   9.5021092912839916E-16   7.3189735239223245E-15   5.9627967025734325E-16   6.3309991794272660E-17   8.4413235409105222E-16   8.6390056899783481E-15   1.8279844637329074E-16   8.1198519305804056E-14   1.4218380148286234E-11   8.2629101326998299E-15   2.3409754505760775E-17   1.6024960134613606E-11   7.0979856018002480E-14   1.4169707168532045E-14   4.6449916632601011E-16   1.3742230022070777E-09   9.6331399686525674E-15   1.0141257768561278E-14   1.3819044494978640E-14   1.9466450014466698E-15   1.0749962512305718E-13   1.0680590524455567E-13   1.4914884270521493E-15   5.1991998029809671E-15   4.2963629559691304E-16   4.5195072991179465E-14   2.5374960030187364E-11   3.3526324135822988E-15   3.7588038625260860E-12   9.0514656693322726E-16   3.0714197044629589E-14   9.0480280041077612E-14   2.5187674526108500E-14   1.1758418869213560E-14   3.0524800390140038E-13   4.6562512630510573E-14   1.2469373462924399E-14   1.1217792639077359E-14   2.5618716560367834E-15   1.1506049338486620E-14   9.2486611459380568E-08   9.6336705619692438E-15   3.5573771740895259E-15   4.2040471177584216E-15   3.4137228326972950E-12   1.6540245651825329E-13   6.9725479484743703E-16   3.5112028261550882E-13   4.4772629793479245E-14   3.7948136322320292E-14   5.7615941573736260E-11   8.7169466215037691E-13   4.3925135939064118E-15   2.8320858945730517E-15   2.0789840968340934E-09   1.2092762939329695E-13   7.6735341856659871E-15   1.6271514587720866E-16   4.3459296827263625E-14   1.4719603885322053E-13   8.1460574160916787E-15   5.2008819656565641E-15   7.7108324520130731E-15   4.4573170369230127E-15   7.9092687869421942E-08   2.8888290910323273E-09   5.5143597097376836E-13   1.5491002937894910E-13   2.7649775277654756E-12   6.5007698822719361E-14   9.9409742529064408E-14   1.6742210532641707E-10   8.4548304262775543E-14   1.2027103646464704E-11   1.6062848258151009E-12   5.7749383414123018E-14   4.6001391866232763E-14   3.9015100479705616E-08   1.6468682234887913E-13   3.7000198482891040E-16   2.5176591431711124E-13   1.4079634918351312E-14   4.2221817307493822E-16   1.1712164180955700E-12   1.3894826179971065E-14   1.7675729009829469E-13   3.7645997962871312E-15   2.7066017367173239E-16   4.4569409970696707E-16   4.5858780463968400E-12   1.5509323327877753E-12   4.0750093468849425E-14   2.7447274226467105E-13   2.2547641332647006E-10   9.8989361228902755E-13   6.6199731090925794E-13   1.2472108587755652E-12   1.4945171958239682E-11   3.4910134250991640E-12   2.0404434861946674E-11   3.9445989318075552E-10   4.4190279715498555E-11   2.3776603537483345E-11   7.1593428153635063E-12   1.0949668534977421E-09   1.3371330682131115E-07   1.5497418535828990E-11   1.1106751955412722E-09   2.2064884473997652E-12   2.4883853398729855E-12   4.8079629111113149E-13   2.5441803907286851E-10   1.4805675127168013E-10   2.6729471240406865E-07   5.3423687709754502E-11   1.3487355059908279E-12   5.5156083238447667E-12   2.3909809063570909E-10   2.2569986335133431E-12   6.0901035229302729E-08   3.6801145180546007E-05   2.4911502150385990E-08   8.9649488671403809E-10   4.1531961956410205E-13   2.7763730302295563E-09   1.0620337972324866E-12   1.3331857708283811E-09   1.2362493259865219E-11   8.1920297903241185E-10   2.0021946472469291E-13   3.3895286336785395E-13   1.6568016393968670E-11   9.9013441873139044E-11   1.2334409197195292E-11   5.4951446316279957E-13   1.5006708243545417E-08   3.7754445720172610E-13   9.5228351893616685E-11   6.1602070104693358E-10   9.0257109237062928E-12   2.6650536770463426E-06   5.0616215699761039E-10   9.3644932691844555E-12   5.5487409750537926E-13   2.9670715860870725E-10   1.9787227334434629E-12   6.4881236003108566E-09   2.7505756480958635E-11   7.7050093521646748E-13   9.5164956118937025E-14   2.1647708423295785E-10   2.4138962683194607E-12   7.1797076685283749E-13   4.9643200632231770E-09   8.4661673584136477E-11   1.7062137361666462E-13   6.4681440440212523E-07   5.4563641322692545E-11   7.2189227124491146E-11   3.7489639619897637E-12   5.5028209973591517E-13   1.4511115869499760E-12   1.8916836459426433E-09   4.0000472073570842E-06   4.6809500802687021E-12   2.7649001250301030E-06   5.0429775699704812E-12   8.4800850878799054E-13   9.7910465405258909E-11   1.0452051355164596E-09   2.2356358270739392E-13   3.3385894669457719E-11   4.0726162662797910E-11   2.6587766103238753E-11   1.8557225639006060E-11   6.0564983597342352E-10   1.2085795312495621E-13   1.8476594409258018E-08   4.7745445555035690E-10   7.1913942547288907E-12   3.3085697806378290E-11   1.7448571939918886E-10   1.4690473844596937E-10   6.3134094621657661E-12   3.9718746761100216E-11   5.6700032346974978E-08   6.7132852537857607E-13   5.9342975071476129E-06   8.4065141405792100E-12   3.0577778682824298E-10   2.4461390373995018E-12   2.4595363756237535E-13   3.0999023730121952E-09   3.3934322460990030E-12   1.5015394637654294E-10   6.4660897980259791E-10   1.5690865763716474E-09   1.8623196179864686E-10   1.8866723464606768E-11   4.0738041244155088E-11   2.3978184733390725E-11   1.1483202787855579E-11   2.7299102712367424E-12   1.2850544861173082E-06   1.6962879737544349E-08   1.5548938625742884E-11   1.1193450439778481E-08   8.4859164634717020E-12   6.5953752409781232E-10   1.1205483541397748E-12   5.8150936649541973E-12   1.6055118532726859E-09   1.5204339585162525E-08   2.2598601616576464E-07   1.3026963262371943E-09   4.3530132700278736E-07   3.6509515173165123E-12   1.9292403515930373E-09   3.1845779055512381E-13   2.7849326843009901E-11   4.8035879142998597E-13   2.1116617605731637E-13   4.4631977272275590E-13   2.3312685831480653E-13   7.4301530292580018E-12   1.2175286125076205E-08   2.2437329216915865E-10   1.2435758479706464E-06   9.7898469506288197E-09   1.1208235290375907E-06   1.2795711213699866E-12   4.1113277192774134E-12   2.7963916957600702E-08   1.4394756169686058E-13   9.3131520002085528E-14   3.5124647185596602E-10   4.0424969438737066E-12   2.6154091218164195E-09   4.9456373577425917E-06   2.7192727758760151E-11   2.9207432303536025E-11   4.0645359278820903E-11   5.7515091870649034E-07   1.0351780214073326E-09   3.1546162007330641E-11   1.1919246073904641E-10   3.0477661048292378E-06   2.1465036443362274E-07   4.2300067080311786E-08   3.8418518243831761E-08   6.5996324577344744E-09   1.6975029461436241E-10   4.3912410937280595E-10   4.5782461124963307E-11   7.1644765028979913E-11   5.5818723954765449E-13   1.4798707030055294E-06   2.8671577699523007E-10   4.2487676470965073E-12   4.8659957339117185E-06   3.9055680171008659E-13   1.2577302567141308E-09   1.0197363778258829E-11   8.4128602140516569E-08   1.6307094451217929E-12   6.9813070742254939E-08   4.6131624368973740E-14   7.6099791622692889E-13   1.2130812841523630E-11   6.0362623616256876E-12   8.8175776136767687E-13   5.6756472855680922E-12   1.5195503562386054E-10   2.0199451981322044E-10   8.3075849016633145E-14   4.8494496044330801E-12   5.0395119755135238E-11   2.1823011935142348E-14   3.7996581588914819E-11   2.3641027310567415E-09   3.4203539635409686E-11   1.1460705405288893E-12   3.7459557597481994E-13   1.7794934808259084E-09   6.4777766006435483E-09   4.3444884478277914E-13   6.6379946559823782E-09   2.1023951676498127E-13   1.2282425764323665E-12   1.0408308637598779E-08   1.4482142726967203E-11   2.3379735322892472E-13   1.6467894452467302E-12   1.8915354591481850E-12   4.7436916904795038E-09   6.0671246266892716E-12   4.8261871620238923E-11   1.2642779143298681E-10   4.9985911624177118E-11   4.4753371327498668E-13   8.8927814564214805E-13   4.5040152268509709E-10   6.8984439706256328E-09   1.4642371061947263E-12   2.2483409491313285E-12   7.3395089941000351E-10   2.4581974648349352E-08   2.6475325287493189E-11   2.9945930765479391E-10   9.4378480829169416E-11   1.9810204128725634E-08   1.1809071404612726E-07   1.5695038793967156E-11   3.5345294684324721E-11   1.1116579504803069E-11   1.1135756472525854E-09   2.9828544574314137E-11   1.0602291120984952E-10   3.1527028316939103E-12   1.2458468698790594E-11   6.9823260653921952E-11   3.8892231073404902E-11   1.4013045161489651E-09   7.0517472369798554E-12   5.4256266905637314E-09   8.2288661329769125E-09   1.3507901989640263E-11   1.4653726296492966E-12   3.5756944361080436E-11   3.6068635660496551E-11   4.7749393796338641E-13   6.1067319871230727E-14   7.4307571683580930E-13   4.8607084356794553E-10   7.1048950323105585E-12   1.3729381184196871E-08   8.4366281250358272E-12   1.3601431573396278E-12   8.2655565200346222E-13   3.7938685901118380E-12   4.2530659441564575E-12   1.0024370138458876E-13   6.1723853846836396E-08   3.1897502235756831E-10   1.3272282845526084E-08   4.7827293948133397E-14   3.6331175173671816E-11   9.6988830470923690E-12   3.0570056990023730E-12   3.4979485670226585E-09   4.0295506507792606E-10   3.6894176772004755E-10   7.9296275786990344E-08   8.5314300651369902E-13   1.3692413223223573E-12   2.3559077324660788E-10   1.3211803633319168E-06   6.3628012844624022E-08   3.5302034162117373E-08   6.8338567839546249E-10   1.3529172647020940E-12   5.7163027244903569E-10   7.2809559296001143E-07   3.9283021486190849E-08   8.7004230918432410E-10   3.2088860968407694E-09   5.5291200364271621E-08   5.8829715506678277E-08   6.9885184254635120E-11   1.7048861297540042E-10   8.0402666296502816E-10
  2.0411652927905912E-16   4.4075406866377123E-14   1.9891062633761705E-16   6.0591728130982759E-18   7.6166919432563169E-17   3.6227749888103620E-16   7.0416221372465302E-17   5.8709277437032869E-18   5.5599040831262272E-17   8.8062704847351679E-16   1.0009799674602805E-20   1.1757795259634790E-14   8.7927638219315321E-13   3.0448915658396570E-15   5.2123450038561385E-18   8.5287250843941977E-13   1.6991082118726683E-16   1.8143764127705418E-15   3.3282892435293966E-18   1.1364396491873483E-10   3.9690976291452324E-17   1.9025145788548109E-16   1.5680059943394636E-15   2.9779435155719217E-17   3.6543283609341687E-16   9.2306066045145280E-15   3.0674717764561497E-16   1.7057343867583344E-16   2.6715240783939022E-16   2.3074785790798877E-15   9.3416418487339734E-13   1.2484818652300435E-16   1.9114246777041395E-14   1.4857235622015528E-16   1.0320286945733556E-14   7.4619402111811071E-16   1.4679101106325408E-17   1.8696131792306159E-16   8.3168868657771691E-15   2.9914040299901560E-14   7.0398605686158833E-16   1.2585776122426994E-16   7.0021324504167030E-16   3.2822175788344740E-16   9.0932722936514456E-08   6.1542503729393440E-17   1.2793795954951228E-15   4.3932978077591228E-17   5.5084320819540270E-14   1.7831364810653052E-15   1.2301685447467068E-16   5.4257169569246149E-14   2.0131564203440804E-14   1.6763802737836318E-16   3.0537462087050741E-12   5.6015838048621368E-14   5.4933371702112246E-15   9.9562269023858063E-17   2.6191380625963273E-10   1.2865481340631246E-15   1.0966147450937439E-15   1.4813810907746791E-17   5.1884161947712444E-15   1.9001277818583690E-14   1.5214707101405333E-16   1.0405838609276153E-21   4.4092022405691652E-17   6.0063215033104697E-19   6.6495250372869445E-09   3.4930429546706394E-10   1.3354119840373727E-15   1.3148999593960870E-14   2.4460906823648560E-13   1.7880165475424241E-14   3.0139925784223297E-15   4.4547026955291741E-11   5.1312485886783024E-16   1.8559540072306356E-12   2.9453564259324298E-13   9.7407633303477924E-18   2.8407411372339612E-17   2.4215689346184843E-09   4.4958975186114849E-18   2.0603292050465575E-16   6.7356319692625191E-14   2.2462471906071498E-16   7.4330915237994170E-18   5.4329451795371291E-14   1.0133727611312638E-16   5.7755174095109111E-15   3.1280158538491283E-15   3.4187417783929286E-17   1.4849674848551223E-17   3.8422065008653733E-13   4.2800700106341181E-14   2.0279774491170080E-14   5.8162187426953524E-16   2.8093938295414830E-11   4.2481571227981128E-13   5.4338198049099184E-14   1.5639953809534937E-13   8.9879791395850731E-13   7.8944299431472003E-13   3.6073272906712624E-12   4.5335205151606574E-11   1.3041104494341877E-12   9.6986806536905168E-12   1.1239721638028336E-12   2.6653436116985563E-10   1.3072250469526534E-08   1.2157825080389153E-12   1.6624003709405457E-10   6.9800027390205679E-13   1.2543102691865251E-12   1.1716052597171889E-13   1.2662068198293068E-10   6.2519338452423631E-11   3.3160524512731359E-08   4.3592877776249334E-15   1.5685779010668121E-13   2.0626737401945558E-14   1.2129856274282188E-10   4.6545568414309158E-15   3.5206357080558576E-09   3.4672165988837877E-06   2.5798520029774351E-09   1.6788283858591521E-12   1.4485559537621746E-14   5.3915479499514404E-10   4.3680402292210763E-13   1.9734548152451902E-11   3.1920639684643429E-12   3.5750757479892151E-11   1.5020324008804398E-14   1.0692975503862088E-14   4.8529965888184926E-13   9.1282366800654109E-11   4.2377065632031247E-12   2.5858039323890346E-14   2.2220222074139366E-08   2.5190436370266303E-14   2.6865146294589869E-14   1.1761968891172701E-10   3.2043328994384010E-13   2.2195543555576057E-07   5.9736187375003282E-13   3.3010120459079321E-12   3.4265463882583694E-13   1.8892438092585277E-11   4.6170886639332600E-13   2.3507838929252725E-10   1.3385335347564154E-11   1.0090813794019286E-12   1.8452484598064244E-13   7.5065048772403061E-11   6.3510201142772216E-12   5.4451764497793229E-13   3.0649104230154679E-10   1.1558534462836192E-10   1.2902372944097338E-14   4.8524054346117689E-08   2.2869781266447532E-11   5.0680437926810131E-12   6.0877798067089610E-14   2.3744023097847597E-13   6.8448939155925385E-13   1.6926061985784673E-12   6.5650111698033116E-08   3.1747750121330528E-12   4.9741731501249989E-07   4.7653935978237968E-14   5.6546026986184272E-16   3.5379909899927562E-12   2.3865283091579140E-10   7.5989483303711011E-15   1.1491190358198629E-11   1.4218675118519188E-13   8.7800695989803698E-12   2.1859470654882122E-11   3.3686716957665887E-13   4.5232771134656720E-14   1.3982603290531438E-09   1.2797620937502345E-11   1.3649833817008483E-13   3.2249738393239275E-12   1.9124848830769287E-12   2.2896784662570779E-10   7.0190014906901171E-13   9.2547701248876588E-12   6.2592673896484997E-09   3.4052660097392430E-15   6.8797700127357240E-07   1.6784669643769636E-12   9.0706321671767223E-11   9.3704195899490792E-13   2.1303823158638052E-14   9.6498211336727257E-10   3.8683659756378033E-13   1.6205262113057781E-10   3.4029156791458951E-10   5.3197409861717211E-12   1.5568725593079939E-10   2.2679164230135733E-12   4.7238296600878812E-13   4.0816580037059970E-13   1.6858817368539913E-14   2.1183860227951690E-12   8.6030561679314528E-08   8.7028827717387932E-10   2.3585374837632826E-13   1.2920182705290250E-09   3.9751827358910210E-12   4.1437278803177088E-13   3.0902166807219570E-13   2.5600742088578182E-13   1.5329979125154999E-10   3.2755544961659274E-09   1.0123212991734623E-07   1.5708890433679487E-10   3.1515235212902733E-07   8.3248772586587920E-17   3.6751417715741724E-12   2.4609617468258854E-15   1.0153932147423770E-11   1.3342622766203801E-15   5.4749881797483248E-15   1.0578291682375597E-12   6.6967592765103793E-14   5.2021442408127189E-12   5.6130085367778362E-09   1.0181950351183325E-10   1.9494041574856232E-07   9.8576197475349191E-09   1.3369528403757058E-08   1.2170661782092546E-12   5.5175261080331094E-13   3.4806358383776628E-08   3.6248367505238604E-16   3.4129974233387045E-13   4.7101177244433000E-11   4.1247230914900726E-13   1.4748180856222759E-09   2.5224434791071336E-06   9.8011414944081097E-12   6.3177684363644448E-13   6.1941787946641881E-11   4.0914196970464175E-07   6.3308156470601463E-10   3.6295324724853332E-11   7.3440391152743896E-11   1.9574579316977953E-06   1.9920844191852397E-08   6.1418087678568499E-09   1.8347057541427038E-09   3.5677915632303619E-10   5.0514641618474454E-10   6.5790211040644628E-12   1.5110837400453125E-12   2.5430858790821052E-11   1.8678047548813066E-14   1.2953598534794307E-06   3.2811612640216353E-11   3.4375449543940993E-12   7.1916242085331241E-07   4.2559807271319377E-15   1.0173693591745046E-09   7.6016268270263255E-12   1.0958322913945079E-08   2.4631287790337450E-12   3.5021684196532625E-09   1.4904618280855956E-13   4.7990761194583474E-15   2.7163891781780516E-12   9.9756142246862354E-14   1.1505531042247879E-14   5.5924424816983884E-13   1.2954864979671852E-10   4.9657445708570441E-12   1.4036073903694200E-14   4.0896775655375104E-15   1.0763218293906364E-11   1.1084853081410167E-14   3.3326548932361509E-12   2.4685655682188528E-10   4.9248517824827152E-13   5.2204243931150167E-13   7.0988048602517421E-15   1.1808477710246395E-10   8.3285239069042416E-10   9.1826247351105408E-13   1.1088501678632080E-11   1.0986487956180484E-12   6.1075037141547364E-14   2.1481636583514716E-09   4.0136484478236008E-14   1.8881188088533381E-14   4.9026707267599701E-13   2.7195729993364170E-12   9.7620967488554569E-10   5.6581327539626895E-14   4.9235346140241412E-13   2.6773363173950035E-11   1.6856364810110743E-12   3.9014579665464467E-13   1.0998571944913584E-13   7.4212143932317606E-11   6.3264811147440745E-11   1.2835702709553222E-12   5.2929975199380268E-13   9.1805836514863623E-11   4.5482577202897989E-09   9.5856647729107713E-12   3.9580340053513063E-11   4.2469818082395751E-12   1.3391198919762729E-10   1.2263376433962712E-08   3.0901984523370153E-12   8.6339665452310621E-12   3.1009381530818379E-13   6.0926154341422046E-12   2.1159924281031042E-11   5.2606819541216732E-11   1.2830365287990230E-12   7.3535018051636018E-11   2.2914598142118557E-11   3.1183139630140699E-10   1.1377548451447757E-09   1.7091647078514744E-13   1.2697035969658758E-09   9.9143934950803809E-10   5.8008339774109200E-12   1.2514109027007245E-13   1.2678100318244925E-12   4.0236619102063588E-12   2.7000029525909912E-14   7.6448799099329617E-14   5.9207648663139526E-14   1.3171613594832882E-10   2.2919907152062743E-12   1.8271896936701185E-09   1.3232173110659327E-12   6.1725397429899994E-14   4.0977053252096551E-16   1.0602262955799236E-11   6.3726829699062918E-14   1.6154570190722993E-15   1.1273557366993154E-08   2.5635355263579944E-11   2.5138041709284262E-09   1.2738191662339272E-15   3.9866989700762206E-11   5.0436771357735488E-13   1.0881265590487193E-12   4.1218945746189439E-10   1.3639470834115928E-10   2.4833625578264109E-11   5.6140497770613883E-09   1.0156188784942936E-13   1.0723301229388012E-12   3.0554133110149007E-11   9.5996147908166715E-08   1.3650131424748230E-09   7.9682541308417920E-09   3.7396825010238141E-11   2.9889147705764262E-13   7.5984711476433742E-11   5.9660106016202635E-08   6.4507462769621832E-10   4.0116310204215236E-14   6.0515770716624436E-11   6.2367900898179426E-09   1.4556773868531293E-08   1.2687891017864983E-11   1.8349326976366286E-11   1.8367001078012241E-12
  5.1586673951750191E-14   2.5108548421387306E-13   7.9434536730500221E-15   1.0375528167942457E-13   8.0562703386000239E-16   9.3840191621028467E-15   9.4251440804489798E-16   1.2935724736010240E-15   1.2758211936726106E-15   1.1008873548199196E-14   4.0296042565665419E-16   2.4171785837393968E-13   1.6091861707048501E-10   2.3834378031837046E-14   1.2452220640319314E-16   2.9676661854642714E-10   5.8379213832125656E-13   1.2909126059308301E-14   1.0695704222808916E-15   3.7467584854806489E-11   2.7016358996646807E-15   5.6463103440340824E-15   1.0376710002971082E-13   5.4140019082261765E-15   3.9151842709318727E-14   6.1729312324768472E-14   1.1084996311061021E-14   2.2284712992193620E-15   9.7737057779530850E-15   4.3992967530585661E-14   5.5590308727588043E-11   2.4204833678159191E-15   3.8657939867776018E-11   1.6754995066676344E-15   4.8580041053943879E-14   2.7362912071535817E-12   1.5476249952698647E-13   2.3732119565761373E-14   1.0492233325435974E-13   1.1173153233610115E-13   3.4885407308885805E-14   2.2162348882157194E-14   1.6667407868314114E-14   6.0580821557995559E-15   2.0103477425785226E-09   8.3210929483525129E-15   1.1026571234305347E-14   6.8838149086156904E-15   2.7472880374016920E-14   2.7292475223843892E-13   6.9272269964436029E-15   2.5839205123383909E-13   4.0684690171611343E-14   8.3889539305670317E-15   1.0744515591177913E-10   1.5099960757080068E-12   1.9396612526311745E-14   1.4621296420759738E-14   5.0865592949269462E-11   5.6500513057484807E-14   3.0529552372681149E-14   2.6412419869033111E-15   4.2519882169846777E-14   1.3284357015813636E-13   4.5758450502126498E-15   5.4387076572197158E-15   1.2375553521018844E-14   6.8053364723475618E-15   4.3378561457784641E-09   3.5104522089902202E-09   3.4237423473225134E-14   1.4813387984278005E-13   5.9800050015045444E-14   2.5027789192399079E-13   6.1863274093177104E-13   1.1226500994477131E-11   1.6565840389623573E-14   6.7803798499122820E-13   8.7147284237732785E-14   6.3547724309195544E-14   2.5441907536025211E-14   1.5097722933221572E-08   8.5625070842245439E-13   2.7156538540677478E-16   2.3605565342248380E-12   5.4044665803319566E-14   3.5341646343278540E-16   2.3258092959684273E-13   5.5959668097645681E-14   8.0012693514004770E-14   1.7330653813979602E-14   1.0818308765948185E-15   4.4820080518173336E-15   8.1464367978248753E-11   1.9678784672841515E-11   8.2677612555252643E-14   4.3581549359202524E-13   3.0123592200958396E-09   3.5552325848410967E-13   7.5462388745103670E-13   1.2890133407704759E-12   6.7331016264975097E-12   7.8531184627850113E-12   1.7730214964106213E-12   6.6580833694215310E-11   3.4893777011828706E-11   1.1448005694850756E-10   2.1647857682710357E-12   3.7002974830685728E-10   4.1787439971982723E-07   2.0113146537212584E-11   1.5509777642962351E-08   2.5617321217357392E-12   1.0969361438817846E-11   6.4041307507446115E-13   4.2019775439453834E-11   1.5695766063294461E-11   9.7474869027430638E-08   2.5284679969206353E-11   5.4869627724818844E-12   5.1597724229795412E-12   9.0107272538915375E-10   7.4064875336463728E-12   1.2891146280184365E-06   1.1453561742092871E-06   1.2853895001744959E-08   4.1777504066196560E-11   8.7499023856412901E-13   7.8392548122666435E-09   9.1929342917804320E-13   1.1187801890486899E-10   6.6229737567464677E-11   1.8239983405288293E-08   1.4604070494115168E-13   4.7669316874731073E-13   1.7202463127607637E-11   6.0213196337247007E-10   4.5275545941713363E-12   1.4212450116253274E-12   5.3959638322935720E-09   2.2189231821278975E-12   3.9983373042836436E-11   3.6865313243456547E-11   1.4693643786742673E-11   2.1285310123599336E-07   1.2691047493299886E-10   4.3788920956356958E-13   1.2623823308140392E-11   1.9368248884753324E-11   1.1626302151241431E-11   1.0470065374310712E-07   2.8035282549514642E-11   4.2679819953092988E-12   2.7086046523966852E-13   2.8914832119407548E-10   1.3295721670060927E-11   1.2143075662666090E-12   2.5523096137928841E-10   6.5478593083666073E-11   5.5699521746120880E-13   9.2553933772196646E-07   4.0004429363740149E-12   1.6545654430589379E-09   2.0940699195486952E-11   6.3528415400923070E-13   3.7438481440383112E-12   5.1797296611394925E-08   2.2800265290146208E-06   6.9412441845309535E-12   6.4090577487706022E-07   3.4605397835919715E-12   1.0378831788479505E-12   1.0073907650991196E-09   6.2320567362940753E-11   1.7531936804222562E-12   2.4889866604575893E-11   6.6235485100413283E-12   1.3249993358337760E-11   7.7566490400646129E-10   1.6557918472215505E-09   4.9878096757385224E-13   3.1906178359387207E-07   2.5427353520791182E-10   3.6067819221396030E-12   6.1076028881033345E-11   9.8432732822179882E-11   3.5693241042551623E-11   1.1968865258253071E-11   1.1168423218544381E-10   1.2091317278402651E-08   1.9371688984357692E-12   2.6959230533767441E-07   1.6903339058575171E-10   3.3381876434542238E-11   5.5479885499216004E-12   1.0184924515029961E-12   1.2075885624943051E-08   3.1885556080059990E-12   2.2597092026240111E-11   3.2365629738335223E-09   9.3030879067434915E-11   6.3859791685053046E-11   8.1331605711405804E-12   8.3632102245449172E-11   3.3489416994513445E-11   1.0732719247376617E-11   7.6913710918761861E-12   5.5581886444699947E-07   9.7662795824252469E-09   1.2765513984412054E-12   3.6446772915036773E-07   3.4813532131462693E-12   6.1771703938889154E-10   7.5175998024631105E-12   1.0366012949604431E-11   3.4977795926643490E-10   6.3627076549322744E-10   1.1544128354470135E-08   4.3524844389153483E-10   2.4997391385694829E-08   3.7574318174169040E-12   9.5455763873114970E-10   4.6941966776111966E-13   5.8994514091254721E-12   9.8414183404039316E-13   3.4476710722282564E-13   1.3798951203941476E-13   1.8841132645242039E-12   7.3162789727129056E-12   6.8051295260595990E-10   2.0500390871602763E-11   6.7504687235390094E-07   9.0181238814679552E-10   9.5922645158163782E-07   3.2699560170038179E-12   5.2750372406655622E-12   7.9347107897054106E-10   3.2859119348805017E-13   9.7697302055992081E-13   5.8856550914138499E-10   3.9325546862611901E-12   5.0743979133468389E-10   3.5283703539553492E-07   1.1276558256227642E-11   7.3219543239101889E-11   1.7437901529628986E-11   1.2482333157972684E-08   1.3131419076819456E-10   9.7834510320302175E-11   1.0162232528978691E-11   1.4390922375445689E-07   1.7903760205130596E-06   7.4086854733342400E-09   3.6935203460840909E-08   1.7908330028215377E-09   9.6583410761928400E-11   2.3892101896272824E-11   2.2714704402248549E-10   1.2469429970438869E-10   1.0705900605592358E-12   3.3833483744167983E-08   2.1346630406029862E-11   1.5369502099447999E-12   1.4715807826215216E-07   2.6771168728550532E-12   2.4699269716058118E-10   8.9547544163488921E-12   2.3162681727473867E-08   4.2132985539100458E-12   9.3888267866856033E-07   3.9370774697716560E-13   4.6454630943781258E-13   1.3972136093555793E-12   7.6664918851296775E-12   1.1411156527425981E-12   1.2598069442068040E-11   6.9868869808677332E-11   4.1241467488123792E-10   8.4453827828433394E-14   2.0278588697099901E-11   2.5557225302417456E-11   4.3825446536362023E-14   3.0097510850199934E-10   7.9309161271381398E-10   1.5027218117691348E-09   2.5535247850708873E-12   2.8444672198952058E-13   6.9606213538737376E-09   1.2809846899528361E-07   7.4557354687290635E-12   1.1415674990298134E-07   2.0351015252374991E-12   1.1789308123294295E-12   4.9359990044936223E-09   1.6661721896082630E-11   7.4475961704563588E-13   1.7401681714840943E-12   1.2242180655837289E-11   2.1068245364609685E-10   1.6015262720746871E-11   2.3555683001016078E-10   3.5128077624443470E-10   3.8794988381310893E-10   2.9412525523697239E-12   6.2246481945809529E-13   5.7158649410536766E-09   3.6183412298959408E-10   2.8870010601682141E-12   1.6383270050333568E-13   6.8154397915524092E-10   9.6896705541069744E-09   5.5767982826780583E-11   5.9671693496812798E-09   9.2854974988082973E-10   9.3282807106203441E-10   9.4584153269057588E-08   2.0203872334279519E-11   1.5231735333620101E-09   6.6706148330153938E-12   3.9908215283064364E-08   1.0661136953179533E-11   1.3518112500990881E-09   5.5197981744682833E-12   5.3008542360866374E-11   3.9130088575652027E-12   1.7041075719867422E-09   1.2966921747446750E-10   4.2120590280944927E-12   1.5033673838107326E-09   1.1326264020444085E-08   2.9984376018432740E-11   1.8320806936101602E-11   5.1932262478142686E-10   1.7712753518374560E-10   1.0787036942753497E-12   3.5181558109046530E-13   1.9187232595423648E-12   5.1522791877696897E-11   3.4571235218302905E-12   8.3958572396573511E-10   9.5970039376230050E-12   1.3177216345691800E-12   1.3992770054717833E-12   2.5484758043638655E-11   9.7361383943418928E-12   2.6628801942442986E-13   1.9636125009387193E-09   2.8715870193874087E-11   4.6051692121389641E-07   4.4198370706533257E-13   2.5483527079942139E-11   2.1656869461983330E-11   1.0353012649615296E-11   3.3816483896072156E-09   7.3866873499453348E-09   4.1361000736766482E-09   4.1349001090876089E-06   5.6818407555745616E-13   1.2499918987928136E-12   6.2920269209218777E-10   1.2102989233601259E-06   2.8250984880186384E-07   3.3372445387542087E-08   1.5810703510637942E-10   4.0393966384679352E-13   5.2286916000580823E-09   3.9801948203730467E-06   2.9709924397939241E-09   1.1448879247439315E-09   4.3901182731056444E-08   1.2294449452438281E-06   3.3702772226457137E-07   1.2980687399118720E-09   1.3020510083607795E-09   8.8348560497372138E-10
  7.5409286650769295E-14   8.3953116887752274E-14   3.2940199965954115E-15   3.8636626769066784E-14   6.1864310574340276E-16   1.2780217136610018E-14   1.2791495190634614E-15   8.0727797970575463E-16   3.6448047201843855E-16   1.9343620065411028E-14   5.2329933570873439E-16   2.3708029264349221E-12   4.1635347525729813E-10   3.0966669906092432E-13   1.9348424117290331E-16   1.2932198491945337E-08   6.2977535169805606E-12   4.0682667450701650E-13   3.1009600066925557E-15   3.6936668183505795E-12   8.4064105822384811E-15   1.0415991765518766E-14   5.1084030519979857E-14   4.1472223245458117E-15   1.3460768660949322E-14   1.4511778533066002E-14   2.3608341439475160E-14   2.8107434634687387E-15   5.0634954630906257E-15   3.9647469055723344E-14   8.6358093960415714E-10   2.6187745237847410E-15   1.4428636446428965E-09   2.6758586325033254E-15   6.8045802067293439E-13   2.3703478967145576E-11   5.1449441524929671E-13   1.3551884979245990E-14   8.3508296613217307E-14   1.1517052159909627E-13   2.4562685728956163E-14   2.8221046852727589E-14   6.4659875008950176E-15   8.6214633749481447E-15   1.4112515653615361E-10   2.4178734737270476E-15   2.5013222617941726E-14   7.9737465432749770E-15   1.7990089464422317E-14   7.1565602957303687E-14   9.3526743215334168E-15   7.0795751559986810E-14   3.0559010087251752E-14   9.8658893734512273E-14   4.5530758198603199E-10   1.8490310286742402E-11   4.0608576671269488E-14   9.5648855747048815E-15   8.4081417324042511E-12   2.3002396226330758E-14   1.4513056744688337E-14   6.0579889275000981E-15   1.6327596062360419E-14   7.1690577621285459E-13   2.2791569509554009E-14   4.9816537718153000E-15   2.4185112403381659E-14   1.3790733892180592E-14   1.8793409425164318E-09   4.3101143490609992E-08   4.7000675372356900E-14   2.8806294222479984E-13   2.2465913475516343E-13   1.4276536119302464E-12   1.2799105484708561E-11   1.6361293329482883E-12   5.6496108043841367E-14   1.9777036022441299E-13   1.3208628804159408E-13   3.2795891255213755E-14   7.3554379750454625E-14   1.5541948154464857E-08   6.6291044156260773E-12   1.5520380381375393E-15   6.1994353912256122E-11   1.2479606426211070E-14   1.9097882146448550E-15   2.0571718040022613E-12   9.9401816727075198E-14   6.9891806756820337E-13   1.3280971315599851E-14   3.0759822662220541E-16   4.2274609134616077E-15   5.3537484049128601E-09   9.1927890808054306E-11   1.6927264256289319E-13   2.5325633895967447E-12   5.9356357168852640E-08   9.9503698804561169E-13   2.7222104979284536E-12   8.2236301844645174E-13   8.1526835076162497E-12   1.2576144800400788E-12   1.3383837211082648E-11   2.2021062916336132E-10   5.3953903697035423E-11   8.5255052316001756E-10   2.8795790606661939E-12   2.8211790445117712E-10   5.7066383660743189E-06   4.7368390180887225E-11   5.4346213591186997E-08   1.0440082053207695E-11   2.4806994188080868E-12   3.1103096145937472E-13   1.1243431585910135E-11   8.3078829692914699E-12   2.9363622675518069E-07   4.9362891586226797E-11   3.7578724841369367E-12   8.5188794341746901E-12   1.1520837245405494E-08   2.0735629275154094E-12   2.4933673054591840E-05   5.8282481327584651E-07   5.5082495661689695E-09   3.7966244283729563E-11   4.2042902805774992E-13   6.5701344301709937E-08   2.0249779839611026E-12   1.5139839150906618E-10   1.7247362841657037E-11   3.7178837743237380E-07   4.9549148511615665E-13   3.3991043061224275E-13   2.6076987195225896E-11   2.2035035830170208E-09   3.1162587975058869E-12   1.4182742141706960E-12   1.1133218276985504E-09   4.3713964575073487E-13   1.2806482209601601E-11   3.0302016966674356E-11   1.9257705999451253E-11   8.0074065685488482E-08   8.6160456717485866E-12   1.4087988266659793E-12   1.2957205684424881E-11   2.0178156232322810E-11   6.2575035425656379E-12   2.5337753722172642E-06   4.7327096401028919E-12   3.7759802177955517E-12   3.0319999728451813E-13   2.0921663763284362E-10   1.5217036341163201E-11   8.5218471858208901E-13   2.2514666172274048E-10   6.8192813555223649E-11   8.2281491575254254E-13   6.7499193024887815E-06   2.0179496289108970E-11   1.7551490707761077E-08   1.7651675034707422E-11   7.9552752214270524E-13   3.2153859936072459E-12   2.3874920091708045E-07   1.3624877317957501E-06   4.8491986285165863E-12   7.8544216375000266E-07   7.1228388482518516E-12   2.1108777316735014E-13   1.5587855527708707E-08   6.6604985443676051E-11   5.7506093483731693E-13   5.5593344605176642E-11   3.0514940743128251E-10   7.6669823328341224E-12   1.6191164994790597E-08   5.2292779423889500E-09   4.7104994470568277E-14   7.1005426715652127E-06   1.3985760290195505E-09   1.3203319404422921E-11   4.8560868638019911E-10   1.9450287706476088E-10   7.9583636498411387E-11   1.3310384636683838E-12   4.9637561304460055E-11   8.3687932805909530E-08   1.6624905670949576E-12   2.2988108550840996E-08   1.3275755266441624E-09   3.3217156682901866E-11   8.3798839153650465E-12   6.6004963023080341E-13   2.7518915273003034E-07   6.8463945460001428E-13   5.4337605864085950E-12   2.4232521560496887E-08   1.5242435688735431E-10   9.3265871353941837E-12   6.8875388734358281E-11   6.1277778737546583E-10   3.4503486591295611E-11   1.2043204756481852E-11   8.1877749477366644E-13   4.6050103484316319E-07   7.6116107986509848E-09   4.8956693184534801E-12   1.1037584702155975E-05   3.5760293760151785E-12   6.8012409105756380E-09   4.3566442492933825E-12   2.4894337774736299E-12   4.5220044872853180E-09   8.8900185577236185E-11   1.1394574839460936E-08   2.1069707648309025E-10   1.5744471844957962E-09   6.5791851810588544E-12   5.8783814531247938E-10   2.3458229630571614E-12   6.6340603347783576E-12   6.6373923676279807E-14   7.2331499966925401E-13   6.5632970265221743E-13   1.2340570139488557E-12   4.1433739021172356E-12   2.5166068749180104E-10   1.4127087063856775E-11   1.2834821239708272E-06   2.8013530357199153E-10   1.1833816785997764E-05   4.4749293918219212E-12   4.9537696435776813E-12   7.9194469881891038E-10   5.7084560644006916E-14   3.5903010249078834E-13   1.2744292900879784E-09   8.6594695621297585E-12   1.0638436741561406E-10   9.5832078671032205E-08   8.7759188701153529E-12   8.8356651588309739E-11   8.4757589527121709E-11   6.9460810852827788E-10   1.1355283839185785E-10   7.7950975448771022E-11   5.8920723297874719E-12   8.8243874232679119E-09   1.9063649043606546E-05   2.8406273086517665E-09   1.5817311018968088E-07   6.4947788192083517E-10   1.7397309071574617E-11   1.6878876825220590E-11   2.5100743779688566E-09   2.2492136740340258E-09   1.8978402788340343E-12   1.6646295034003738E-08   2.6319785133493384E-11   1.8186367435645762E-12   7.0584608183757313E-08   1.3312435002073191E-12   2.1784726252585985E-10   8.9045282549303580E-12   1.6518622293439380E-08   9.1796414802136110E-12   3.7026735941920863E-05   9.0362658437432772E-13   9.2110822486142290E-13   9.1922658849120080E-12   1.7704963646535243E-11   3.2519656292298535E-13   2.5472466405914443E-10   1.9149615659480975E-11   1.2831722388511614E-09   6.6535126894363825E-14   4.0734651471127756E-11   3.6142731416062870E-10   2.4066319956919484E-14   2.8638871402700002E-09   6.5474647827666936E-09   7.4517681714089968E-09   2.6986772218539538E-12   6.5930646276081950E-13   3.8324494226424690E-08   4.4818560998417139E-07   3.2816952753138271E-12   3.0380171585491663E-06   2.9542276219962982E-12   2.9365300986921738E-13   3.5480919567230359E-08   1.1158418097233354E-11   6.1906516457565520E-13   7.1103144296788316E-12   6.2642480940545822E-12   1.5153185164888445E-10   6.9856327741640637E-12   5.0447768207951999E-11   5.2317004458727498E-09   2.9184969903130927E-09   1.1277224248391616E-12   9.7915503312255919E-14   1.6223240759840523E-08   6.7319420243647520E-10   9.6960574393628014E-12   7.3098761078456043E-13   4.8246811327608648E-09   1.8251889664429417E-08   3.5089145403587375E-11   2.7401541203398854E-08   7.9633378144290942E-10   1.3349863084904879E-09   5.6245021073926646E-07   2.6580736973054481E-11   1.3829384240095326E-08   1.2248379627568464E-11   1.3067764551400509E-06   1.4077683599218253E-11   5.4745581654490587E-09   2.2139980154935777E-12   2.3491944356367356E-11   1.8943925504234379E-11   1.2159695399536967E-08   6.6548519227903688E-11   4.3339540990255676E-12   4.7597158963097024E-10   5.7474077823275867E-08   1.5115331599079153E-11   2.6071372120788465E-11   7.9783908674933050E-09   1.5191209667343319E-09   5.8646464468797360E-13   7.2672872591053698E-13   4.1854213750116005E-12   1.2910737571110295E-10   1.1220838185468340E-11   5.3439674641998488E-10   6.4520654380694022E-11   3.9735061257423579E-13   1.0008334892242124E-12   8.1489107297942175E-11   4.0410289428793676E-12   1.7567076715966274E-13   8.2054551700405607E-10   1.2926892778630712E-11   2.2022047521233468E-06   1.3641583066917921E-13   1.0040616682573464E-11   1.4821193178249283E-11   1.2063974423685129E-11   1.8471720610491527E-08   4.4663038679161559E-08   3.8512358193280758E-08   1.7208351665302547E-04   5.9214501107901802E-13   9.2574586911073779E-13   4.5412108959401870E-09   7.4286153374708050E-06   1.1744838159906766E-04   1.1774362555195184E-07   9.2716741038181200E-11   5.0085160065182594E-13   7.7941468745949557E-08   7.6441453843702496E-05   3.7576527675176900E-09   1.1516666818509186E-08   2.3141784068272819E-07   2.4491265467344684E-05   2.7229183590401070E-06   1.9228489387754176E-08   6.9637985105683943E-09   1.0350245797657524E-08
  5.2843505873257259E-15   2.5814850325993539E-17   3.7101154733667296E-16   3.0782809668717521E-17   1.7578607885082714E-17   1.2699013192756715E-16   2.1502375080978592E-16   1.3927279966247224E-18   5.7824900516744963E-19   2.0260890064781304E-15   2.2832194209285387E-17   4.9618945135534572E-14   3.2047238616644033E-12   1.3956464673667178E-13   4.2974424758538744E-18   4.1092319059313723E-09   2.1258039414871016E-11   4.4443053690142483E-14   3.2945522587223587E-16   2.6093756931779910E-15   7.9498832654932423E-16   1.3051787389088906E-17   1.2410055159600987E-14   4.1173846773986266E-16   1.1601037853023068E-15   6.3136331230530978E-16   7.6483050450070494E-18   2.5023482620269526E-16   6.9233120361858261E-17   8.8910536935520700E-16   3.3298838839635173E-11   1.3947584753276145E-17   1.1732781622279614E-10   3.9531917346110113E-18   2.6891489094983975E-13   1.8918354784885541E-10   7.1447312407832902E-12   4.9647677441676863E-16   1.0659994364431762E-14   1.1667136625738667E-15   8.1086649379098343E-15   2.1082528139368421E-15   8.4761862424428872E-18   1.8243104776544887E-15   5.3554384447345470E-12   2.2047099922749807E-17   2.0911919279130721E-16   7.3976547760370249E-18   2.8595082362703510E-14   2.3954641737780187E-16   1.4215065856761835E-16   2.8319215379082590E-16   1.6145124748222985E-15   4.8960656460696472E-15   2.9176261749026998E-12   4.3661569476053381E-14   1.8644780778534762E-15   1.4700967456609380E-15   7.3208743186563825E-13   4.2690171389644963E-18   2.4436175275158545E-18   8.8059737003750712E-20   1.5116657303317181E-14   2.0723461915986823E-13   1.6363303518632429E-16   3.5812825186560453E-15   3.3807435487624307E-18   5.0383951982630729E-17   2.3147644896575159E-10   3.5265470030101659E-09   7.4848591563408727E-15   1.5551943703920578E-13   3.6173850623929035E-14   2.7453015306831626E-14   1.9723406080849172E-11   4.1830777939556047E-14   9.8817837026863257E-15   2.4048255710816996E-15   9.4853480307874245E-16   3.5913869644103753E-15   3.8588415736443744E-18   9.0838294604989156E-10   9.2810217393580122E-12   8.9377418236143568E-17   7.0194899310114438E-12   5.1815542361077311E-15   1.7286321122457782E-17   3.5818821546141377E-13   2.6756123153864031E-15   3.8896865420069978E-14   1.4338231471124909E-15   8.4960411985279098E-17   2.1089124725690961E-17   5.1230907746379014E-08   9.6299844009787342E-10   1.1524747184175071E-13   5.5231363647597421E-13   7.3316511077673968E-07   7.4960878201430239E-14   5.2931372397527016E-13   3.3003501248138608E-16   7.2647681421983476E-14   3.2212891758082311E-13   2.5811910534322814E-12   3.2669069178000254E-11   4.5245301118216674E-12   7.7509109003445164E-11   6.5407658933558731E-13   1.1476426761509750E-12   9.9242856312720505E-07   1.1190356232243845E-12   1.9890407134232710E-06   1.6208123397154797E-13   6.7593751518629178E-13   2.4380028563972101E-14   1.7344030004854352E-15   8.6666886988569276E-13   2.2402634227308659E-09   5.2767938685079755E-12   5.2509557515510356E-13   1.4888763127821153E-12   2.0892144069883926E-09   1.2389457728644447E-12   2.1836044612036823E-04   1.2396225297113020E-09   3.4174937272570937E-11   1.4177336333152594E-13   6.9231738607168610E-13   8.1096249500582218E-09   7.4154395394917143E-13   1.0308954894024171E-13   1.5036183738528946E-11   7.8028576150300861E-06   3.8140008705870110E-15   1.7086090924677008E-14   1.0124382620328559E-13   8.7655875164565798E-10   3.6255489645919130E-13   2.2706585839691317E-13   7.9035090037926142E-11   1.3156193511803490E-12   5.9848985146758962E-12   4.3546869599949883E-12   3.1061122573731830E-14   1.6144245863401376E-09   6.4632591913098832E-12   3.1819341699100980E-13   6.6878322933924434E-13   1.2818210510595433E-12   7.8761302455355586E-13   5.6565071513581886E-07   3.1517546611020531E-12   1.1920615301101160E-13   2.5558791872163286E-14   2.4804817411130836E-11   2.6032163244769914E-12   3.4795702852104311E-14   1.4784852700668662E-11   3.1146794847855829E-13   5.9791683589671620E-13   9.8233408528779996E-07   1.5483943078053719E-15   1.8090012278282658E-07   3.0240588020580470E-13   1.3188603863863225E-13   1.3048846293459103E-14   2.2179010077526971E-06   1.1181234139459885E-09   4.8912480259670030E-14   9.8904802418028608E-08   5.8408788910428742E-12   5.3120962506077627E-13   9.6973691418095287E-08   3.9781220481646393E-12   1.6078904016757598E-13   5.4356963072930792E-12   4.4483867567319607E-11   2.3990231244385732E-12   6.3951989823796506E-08   1.2910028311765370E-07   1.9943773230751861E-15   2.3512938605529733E-05   4.9095852928473091E-12   8.0770920152115278E-13   2.2493429519362274E-10   1.7847147121526305E-11   2.7093026959093713E-13   2.1382214479026786E-13   3.2331516183062058E-11   1.5067121773345813E-09   1.3677177518026590E-14   3.9655943824948969E-10   2.4309814402399851E-10   3.9401106029780059E-12   4.8421853672217688E-13   3.0218684455520372E-13   8.1934625948509733E-08   6.1712279927678030E-13   1.1047682150828384E-11   5.2237506099154736E-09   2.3785997553079337E-13   6.3353618262942158E-13   4.1286767592137702E-11   8.6096059413947276E-09   7.9429498090076209E-12   3.7869379386186738E-12   8.7859341392897616E-14   4.7920668088674420E-08   7.7577712109361119E-13   2.7067364455103120E-13   5.4956051391095413E-05   5.0080482374482175E-14   5.0623708000935440E-10   6.0120258566279050E-16   4.0117798055177410E-13   1.9448225345661082E-11   6.4397675471666671E-11   9.6645999261239390E-10   1.2467767176249942E-11   4.4338342768775288E-11   1.6628543704877502E-12   6.3820133357379624E-12   3.4917445697750996E-13   2.0772213450930461E-12   2.7187205355348902E-14   7.9271104011940668E-14   2.4166213468156708E-14   8.4779975986826576E-14   9.7568191641815891E-13   1.5419053804850836E-11   1.0741884304801481E-12   1.3711216081005807E-07   2.5187108882986053E-12   5.3453811563793737E-07   4.7069268583306953E-14   3.2270205326303001E-12   1.0284649546463780E-11   3.6336047600136141E-17   7.4790978749555772E-16   4.8652918139398156E-11   1.8295924247657807E-13   3.7090272211211595E-12   5.2610224204539271E-09   4.0448712853333081E-12   1.5750131565211199E-11   7.5423997892364380E-13   3.4281753825949374E-11   2.5990342112714874E-11   7.8490821819906681E-12   3.6734660055022677E-13   9.2351366381360645E-11   2.5272884195307694E-06   1.3716198872892807E-11   2.0213728485838422E-08   5.2136676520055697E-13   1.2965984161508689E-12   8.9711432860344278E-13   2.9186168066055130E-09   1.3383143207283047E-09   2.7573985014645046E-13   2.4002140622113427E-09   5.0389306367640538E-12   2.2719169579726181E-12   1.4086454005092896E-09   1.3600380588740426E-13   1.2541177857387619E-11   5.8670824947163264E-12   4.0857762049350883E-11   3.2463375398991286E-12   7.3915267473688566E-06   2.1078975424257986E-13   1.8225140300441444E-15   1.0050677981908773E-12   1.2012043571519624E-13   2.3473555177289295E-14   2.9107187767362607E-13   4.3700839860975391E-13   1.4933682730822314E-10   3.1277514251207542E-14   6.4094033377931743E-14   1.0691535267067062E-10   3.3720411293975718E-15   8.8126784801279353E-10   2.7971759715518241E-10   7.9299415805919104E-08   9.1840781084536551E-14   1.7405141848015814E-15   6.2223310055024781E-09   1.8017299206942446E-05   1.5649079218626079E-13   1.9546403215165384E-05   1.6977068350462742E-12   5.3347698465007728E-13   2.6321648294856913E-09   5.4218188010379620E-12   2.4382632979268655E-16   1.8859535665842815E-12   2.8608823834509120E-13   1.5127917193222164E-13   1.2367840823523057E-12   4.5357105042794239E-12   4.4772258204244190E-10   1.1574079696374124E-07   1.6944923065507040E-14   4.2352656348771669E-16   5.1358296315646676E-07   1.4313781339540373E-11   2.3002629811057330E-12   2.4564595952571379E-13   4.2347162318523939E-10   2.7879485345446461E-10   1.7975968612267313E-11   4.5577242773971263E-07   4.1464757085773878E-08   2.4625252185345108E-11   5.4884124569148420E-08   2.4727912306750422E-11   8.5786780093502321E-08   4.9578925265869301E-13   3.2026037119888505E-06   5.1341406029011002E-12   9.9658808388352468E-08   1.1456443889249709E-12   3.3757465283654414E-13   8.0622130497410541E-12   1.0900808091689602E-08   2.7093445872583340E-13   1.8439093581965351E-12   7.5779484361506454E-12   1.3468671019674662E-08   3.0172371329034974E-13   3.3149095276940434E-12   1.1215379573652294E-08   2.4764683178819923E-08   1.6103651718463122E-15   4.5161875935702564E-14   1.7064608631831093E-12   1.0968967690055314E-12   6.7650350710063312E-12   6.7372825629839285E-11   4.4301204000380954E-13   5.0594244500927124E-14   4.9897865658367629E-13   5.7524963531502627E-12   6.5037772126775668E-14   7.5387843610287186E-15   8.9088971621778076E-12   4.5532038159020054E-12   7.9405451654781069E-05   1.0775642981533353E-14   2.9207709497905307E-12   3.6632535135357723E-13   1.4030589081043613E-12   3.5669591241739278E-09   6.8985648984697829E-07   6.3978147417675537E-07   1.1410440899630215E-03   1.1801490957890280E-13   6.5521029937916042E-13   5.5388586226299214E-10   7.1523915748475219E-07   2.9764434390404642E-04   3.1336533952656802E-08   1.3818877632938193E-10   3.6291989561096192E-14   1.9146219475185512E-07   1.6841854700789188E-05   1.8510262430060114E-11   8.4187226056723977E-10   7.6994127927609805E-06   2.2281471883156214E-04   3.4874361435720551E-07   3.9399474808532004E-08   1.8193248093263869E-08   2.1761019127948894E-09
  2.0852719228973766E-14   4.1976728045203715E-15   1.7747596956780661E-15   1.1245481516453492E-11   1.1647552014814860E-15   3.3834956673670058E-15   5.2027395956229736E-15   2.7316939320569319E-16   6.4099709719846166E-16   1.0746537497034615E-14   1.5401910971855972E-16   1.7140274455057707E-13   2.5541901148770694E-09   8.3067821400260451E-13   5.7825654545785526E-18   1.6580001375604288E-07   2.9138938540572670E-13   1.8703089399206517E-12   3.7730907319532880E-15   6.2072249715078417E-12   2.1365771219626691E-14   2.6671431200398509E-15   1.2565029378945903E-14   5.3338332438392554E-15   9.5283465397561388E-15   1.2783288161335412E-14   5.2424395829145618E-14   1.1893915201967188E-14   1.7731000769020018E-15   4.8314269773728893E-14   1.1625140092776101E-11   2.6075568048079174E-15   1.0455137734368259E-10   3.4961968817552838E-15   5.6503617303241167E-13   3.7247792037292513E-11   1.5957893603300747E-12   1.2696204962748547E-14   2.5153704197070034E-13   1.2430390389435940E-13   7.5001534925831033E-15   1.9687441845921435E-14   1.4300155918346667E-14   2.0714258844739020E-14   5.1291183978456615E-10   2.3928502528529776E-14   1.5372210506157524E-15   8.2237038634063148E-15   2.6268377995548462E-13   3.6563617696666400E-14   2.5776470014931091E-15   3.8499476450122290E-14   7.6869595597811045E-14   2.1221858062385777E-14   6.9937431753854081E-10   1.6515382851892856E-12   7.0581044178477030E-14   7.3299720426780083E-15   2.4095478889521454E-12   5.7382919510570344E-14   4.2769397700657244E-15   8.3124872890067961E-16   2.0014622088029909E-14   9.8414708320198987E-13   1.2546152998237938E-14   7.5400384761439434E-15   3.2110911077414665E-14   1.8249938439722803E-14   2.7244109815478953E-12   1.0154514541966419E-10   2.7473217791982321E-14   1.0899716525087771E-11   1.5794648196301619E-14   1.5690537868038028E-13   7.0507458024241821E-12   3.2836865081395613E-14   4.0191851989327461E-14   3.1424843508356996E-13   4.7562822267536759E-14   1.1861936561537592E-14   7.1437796162023272E-14   1.8138917515545273E-09   4.8652332510202918E-11   4.6604637957160495E-16   3.0859761288302843E-10   1.5646345697892406E-13   4.3488595532902416E-16   6.3675693219553166E-14   2.4311517642704623E-14   1.8462741604152342E-12   5.9350286811752063E-15   1.0669974119940846E-15   2.6807346370190406E-15   4.7546866756686606E-09   5.4074322068328821E-09   1.4746405387202756E-12   7.0796561308343825E-13   1.2190688180384578E-07   7.5733068429211801E-13   1.7663095325950784E-12   1.5489043004974078E-12   1.1667347999143966E-11   2.1073313023327622E-11   8.8574204183856896E-12   1.1672405051184273E-10   1.1679244232840599E-11   3.4819289386375544E-10   6.1495055159244441E-12   1.3836229701399144E-11   2.3143253812283436E-07   9.3060024315543839E-11   5.8273902418113811E-08   1.4896992316546078E-11   5.6673203905156715E-12   1.1374347878950451E-12   2.4643400702564023E-12   3.1363360735932458E-12   6.4092829671548584E-08   5.5732367233398646E-11   5.4885896955384822E-12   6.4397019346186064E-12   6.4500552773255973E-09   3.2765322481060856E-12   2.3981421790083132E-05   4.1605878608295960E-09   7.7470679201314500E-10   5.3886845388753144E-11   1.8498765330244886E-13   1.4853934515460150E-07   9.7663403136628745E-12   1.6287692372425148E-11   5.5381432731269066E-11   1.5694146446699344E-06   4.1686382285464184E-13   2.4879429057037765E-13   1.2563704981448187E-11   4.7589270771855701E-09   5.3547003963706752E-12   1.2158196710791592E-12   1.6826575710279938E-11   8.6525116574143631E-13   1.8605436147021195E-11   4.9934051083793391E-11   3.2569203045558351E-11   3.4928034689318903E-09   1.9202399216831446E-11   9.3228553051287801E-12   1.4858555901886441E-11   5.0284693692566632E-12   9.9648153973054718E-12   9.3636256007881874E-08   7.9002309999924786E-12   5.6619604864440540E-12   6.3317103011351332E-13   2.5832719857479627E-09   8.6084650996807478E-12   1.6261297016894973E-12   1.0755068762680254E-10   1.2284974862223456E-11   1.9084191005895370E-12   1.3529262581158209E-07   5.2099162512641250E-12   1.0975407114887884E-08   3.7501442484935680E-11   3.8657153619613098E-13   2.2981991356034057E-12   8.2051833411739656E-06   6.8641682322977372E-07   1.2709241361404766E-11   6.5464176451729989E-08   2.3492312911089973E-11   2.2527261458199927E-12   2.0481415397080621E-09   1.6876667929427777E-11   1.2365738710977333E-12   1.1854653873216371E-11   1.9038900092663090E-09   3.8762677657397723E-12   1.1442101342945457E-08   2.2079739225176902E-08   1.8252270176656848E-13   6.2286517822860552E-05   3.8181244135758718E-10   1.8607451311770589E-11   4.3443019507320601E-10   8.3644864355097972E-11   1.1463995862854212E-12   6.4674453644692145E-12   9.8602725700353384E-10   2.4574208974895063E-09   2.5526207096917680E-12   8.0128921602172736E-09   8.0495977797518204E-10   6.9179111866598618E-12   6.3446358788615481E-12   2.7323486879311898E-13   2.2117806614213019E-08   1.8608495074086685E-11   3.6287601764446062E-11   1.9828611803751208E-08   1.1988087666495022E-10   3.9510171704247204E-11   2.6292987628675214E-11   2.1094495472032067E-09   2.7100874363934624E-11   4.6495108970887057E-12   6.2933224830890383E-12   4.7463539317865686E-08   7.9899117902456642E-10   4.9388516781632112E-12   8.8288188733030436E-04   2.2461088637086088E-12   1.2480421020505532E-10   3.3136382669452712E-12   4.2737737594548198E-12   4.0454580076444844E-10   3.1592863333201271E-10   2.9665363846439210E-09   1.2378330544484458E-11   3.2657291353869741E-09   2.4476807786015294E-12   3.2655793194365751E-11   2.1213004519435531E-12   1.6066824541181140E-12   2.0971204579332770E-13   1.0215773813900694E-13   8.7799785679869829E-13   1.9247276471406037E-12   1.7396852293739769E-12   3.6869562102461162E-10   1.0742918973811088E-11   1.3922602974214600E-07   2.7793936471939049E-10   5.9799171720790697E-08   4.0778079154563261E-12   3.0298667554078452E-12   2.8589851073847660E-10   2.4317657617494758E-13   2.8206214112811997E-13   1.0453297208070153E-08   3.1300658128297073E-11   2.5639091839330846E-11   1.9850502187456923E-09   5.0021158580951850E-12   1.1965704456721703E-10   8.4051740755941536E-11   8.0851679369963321E-10   1.5027083813067698E-10   1.9236973731171165E-11   6.0362336432781301E-13   5.1570547472056478E-09   5.6442615149152964E-06   8.5807765378149440E-10   6.8639737848990182E-09   8.5892978798363437E-11   5.5358583764234749E-12   1.7361281109588366E-11   3.2118241394651504E-09   6.2388941899667542E-10   6.8772585824890434E-13   2.0041064752580930E-08   4.4362060216640519E-12   1.1890183583052247E-11   4.5380356283679150E-08   2.7442453851546444E-12   7.8968625471744898E-12   7.8264406656049201E-13   8.8652267440832786E-09   3.0920106859174398E-12   8.6381592438312565E-07   9.1373503481222712E-13   6.4157795692666707E-13   8.2764559766250720E-12   4.0672787398748687E-12   2.3796667819366117E-12   6.2214844808502060E-09   1.7909357100211177E-11   3.2002469628000403E-11   5.6149537874943800E-13   7.9510572397598727E-12   2.1393670284722515E-10   1.3369782367414919E-13   1.8101597567956180E-09   2.5531808498451323E-09   2.7375183852859076E-09   3.0620462942092217E-12   1.2418699752831512E-13   1.3451400679365532E-08   2.1516243129509297E-07   6.6753631723557420E-12   1.2936553513664701E-07   7.7460530890323221E-12   2.2316350636599919E-13   4.1935195093570273E-10   8.7712617088380263E-12   3.6710331127620680E-13   1.2578750144320031E-11   7.8587247499442572E-12   4.6363278027775440E-11   2.2429660133955617E-11   4.7393722196168114E-09   8.5816177206925212E-09   2.4411941306837207E-08   1.9268901845104362E-12   9.9559331440003719E-13   1.9047774540683488E-08   4.2653294047364243E-11   1.2974973049793764E-11   7.8550179814735288E-13   3.6864869722474128E-10   7.0104119269995178E-09   7.5384010573742002E-11   3.4414221018504971E-08   4.2632244374734343E-09   4.1155365711853246E-11   4.3811102486118820E-10   2.0756239826446643E-11   2.4424331248598102E-09   3.5517308651015577E-11   1.3520581825567386E-05   2.9225073526596140E-11   3.2128621619033663E-09   1.9966680691102260E-12   8.2940566896695954E-12   1.4229319307542168E-13   1.2833704367930363E-08   3.6412088489515092E-11   1.3983859785651602E-11   4.8419801970836777E-10   8.2135387111439230E-09   1.9381869711244511E-11   3.5076837207772207E-12   2.1489765129325349E-09   5.7203016809034434E-10   8.6719539834483341E-14   8.8450352392151060E-13   1.0783495955698683E-12   4.4833353138565857E-11   4.3444523832454005E-12   5.3852385034214817E-10   9.6544738111541908E-12   2.6118962587458207E-12   2.7793547039443309E-12   5.2349354220872967E-11   1.5194617999414871E-11   4.8305816348046400E-13   3.2886447028776543E-10   6.5355797931767489E-12   1.2808068131395482E-05   1.1404074634184339E-13   4.9798590464203619E-11   3.1208438451124730E-11   1.6303350037307186E-11   1.7168493430202923E-09   1.0656779651943356E-07   3.3764141272981235E-08   1.4423566206726775E-04   2.0604780943669883E-12   3.2855367800651208E-12   1.8869017861927208E-10   2.4776059310816667E-08   3.3659271511904255E-06   5.2140087472260434E-08   6.7043362378629063E-11   1.4656418477576390E-12   9.8983400306155085E-08   1.6771062747816643E-06   6.6727969998047572E-11   1.3666335282293040E-10   1.2314272317911788E-07   2.8404523907954940E-06   5.1429400267635501E-07   2.6764698292850195E-07   9.2915629885329782E-08   8.7215749015026997E-09
  2.8288088227102554E-16   1.2767307613709638E-14   2.4838899467673941E-16   1.8244323440528059E-12   9.0947154560554751E-17   3.3116988572419057E-16   1.6421684495129589E-16   8.3812468127606193E-21   1.1788154630150909E-18   4.1759707250931492E-15   2.1000492583749535E-17   2.4888186593532285E-13   3.4027743854140534E-10   3.4507849268621382E-12   1.6291659472961453E-18   6.6555954176954925E-07   1.7730427598203925E-12   6.2875933694556250E-12   1.8147771822289476E-16   1.3793961809709794E-12   4.5784369948210264E-16   2.4499771552670365E-16   2.8856371739779333E-17   4.0724148585005079E-16   3.2174000669632107E-15   1.3387787334577885E-16   3.0749986122080516E-15   3.0142365150451498E-16   1.1524288019521583E-15   3.4277707215708212E-15   6.2203432138772375E-11   2.0876243530690135E-16   7.7184614219430528E-10   4.3574963524795234E-16   6.3073815809442784E-12   5.3210046417142244E-10   1.4498845619750310E-11   1.0476269849342994E-16   1.7431081561213677E-14   9.8273798956201803E-15   1.7171109737348764E-15   9.1771606204046345E-16   1.1006812316812497E-16   2.0680968490741297E-15   5.8439802701050041E-11   4.8461055294753924E-17   3.6490252384966916E-18   6.7481273769492463E-17   5.4752832053770238E-15   1.0584230272003878E-14   8.6279303596076618E-17   5.5972220535164306E-15   4.5801479777539147E-15   7.8800652731857559E-15   1.3052493666144646E-12   8.6472935307110888E-13   2.7925432134194584E-15   6.3924293234460128E-16   2.5576791972201422E-14   4.0052187922991049E-16   8.5080658249600419E-18   6.6670771690463671E-18   6.5515113312627961E-17   3.2943292160158930E-13   1.3093229869472146E-15   4.2442097895964563E-16   1.1893826199758947E-15   4.7275675366216913E-17   1.5198305367219990E-11   1.0726296447340153E-09   2.3936521865119574E-15   3.6154502820103165E-11   7.8471854677809536E-16   4.8964170896071091E-14   9.3534560733229133E-12   2.9015733909095828E-15   3.0247079685366384E-17   1.4333010948866208E-14   3.6654824982056681E-15   2.5587626181385739E-15   2.2544744783235048E-14   2.2905359756992015E-09   1.7400882404284826E-10   1.0346827278426272E-18   7.9888218845394698E-10   1.3140145698112356E-15   1.5275555316941544E-16   3.3593619623041040E-15   7.8853230986244050E-16   2.3661741403810815E-13   3.5100930751051164E-17   6.4211762746098560E-17   4.4432656248476157E-16   1.0584972240572338E-08   4.2942077704150284E-08   2.0958928980463924E-12   4.0541788419671211E-15   2.8278414844066138E-07   3.4066658022247477E-14   1.3560088257956243E-16   6.9670587484256643E-16   1.3303284362543004E-13   1.3550789014387742E-14   7.4789445693328114E-12   3.1987302457932819E-10   8.6191544798632669E-12   5.0729569742569741E-11   2.4794939669617066E-12   4.0961895020986707E-13   3.3012796594963368E-06   1.4162787265641933E-11   5.2722900908852256E-07   2.6689835761486270E-12   2.4514790757900588E-13   9.7435698887175148E-15   5.9134307864593468E-14   1.8160985299473922E-14   2.2345199899203392E-07   1.9187771935189627E-11   1.9452103207926897E-12   9.1944139530019324E-18   5.1084986256132798E-09   1.9284642630429006E-13   3.7591845546519201E-05   3.0888517642300041E-09   2.0647090969810709E-12   2.4961942298246986E-12   5.4665424641752166E-14   6.5711496702377505E-07   1.1516676942175949E-12   5.1862510897576940E-12   6.6384179573636001E-12   1.2834706292407371E-06   2.3914069136549123E-14   4.8965882228695044E-14   2.5027547254224804E-12   5.8740417375085341E-09   8.0791529510837429E-14   4.9408915153560132E-13   3.0314932890069929E-12   1.3104833871570149E-12   3.7136360928835048E-12   4.5883132376327889E-12   9.2256966417879166E-14   3.7445219192080413E-10   8.8018123720779390E-13   5.4811516422278036E-13   4.3619000586160107E-15   6.3315681574236491E-12   3.1909708759326409E-14   1.9848414306642201E-06   3.7864297398099713E-13   1.4742300185671175E-13   1.9803135514710778E-16   1.6589881795842893E-09   7.6462437718848310E-12   3.2257982076509363E-13   3.9189901792823490E-10   7.3856513534022441E-12   2.0652059797509183E-13   1.0058512304629993E-06   6.4686735543470550E-14   1.3923690919508626E-08   1.0619462338390106E-14   1.5298073880789604E-14   3.8101398082286455E-13   8.3398726837395179E-06   2.7981641696465760E-07   9.4144873339014734E-13   1.1062671149406953E-07   1.7731358865033133E-11   1.4637715504490801E-14   3.0996786642677205E-09   4.5873353001339278E-13   1.4603414810560280E-13   1.1851868180547648E-11   6.5817245470900788E-10   8.5268766602946107E-13   3.7635794648908057E-08   3.6391826227828859E-07   9.7541093517836945E-17   2.6905722486800152E-06   6.3234080951265961E-10   1.6254189542249271E-12   7.6321205886989465E-10   1.5556672732223772E-13   1.4156432499127929E-15   1.0705281401324213E-12   5.9101102087317623E-11   1.7714196256940566E-09   4.6896701069339764E-14   3.8052051343178153E-10   7.2351476234268467E-09   2.7193919885072553E-13   2.5109084326584885E-13   1.7031904138822230E-13   4.1045979693757694E-07   3.4837569621129536E-13   1.2776343223482411E-12   7.9245981199361980E-08   6.4216937388374657E-11   1.1879301286296439E-12   9.3769988539955444E-12   5.6531229137179616E-11   6.3561757508785608E-12   4.9070027854073689E-13   2.7949931570445516E-13   1.0363257684459431E-08   3.1018769116349565E-09   3.4893481632277925E-12   4.4415998750415610E-03   9.2350805706991215E-13   4.3916760636127164E-11   3.9330934756381240E-14   2.7178765066538547E-13   9.6485498306021081E-10   1.4692028038586040E-10   2.9392411004950775E-10   2.9519297007360629E-12   7.6939025888785617E-10   2.6298037407921761E-12   2.4776003547549224E-10   5.9469132405288246E-13   3.9694516894129779E-12   1.1328299328271575E-14   1.0561662334887341E-13   1.9104450433122271E-14   2.2309838899534384E-17   6.3510867664758399E-13   3.4201460818107921E-10   2.5935590948139614E-13   2.0342203973881349E-07   3.9546768881059030E-12   3.6287063167360452E-08   2.6892730663298269E-15   1.4576622483038544E-12   2.9713662434150159E-11   8.2349036719865783E-16   1.1408909724928707E-13   1.1881998322584841E-08   6.9202607570291216E-13   9.0314816613852679E-12   2.3020751416838054E-09   2.8367210934197876E-11   1.3969826383135429E-10   5.9630639966437101E-13   6.9841868151185410E-11   9.5401155567558722E-11   5.9131818310621904E-11   1.7925582474710090E-14   1.8265684772505277E-10   5.7703508675058773E-05   7.4148500931001390E-10   4.9146074280618103E-10   1.7591361370702591E-10   8.5953728091520752E-14   1.2285147066913233E-11   5.1700527343587102E-08   2.2597361583986566E-10   4.9289959415997091E-15   2.8248762069385803E-09   1.1841465927823710E-12   1.4578912897418692E-12   5.0080227624883600E-08   6.0180075463642210E-13   1.0421673034766291E-11   2.0349552782865878E-12   1.0514971191429255E-08   1.1223823313830949E-15   4.0315791098549959E-05   1.3835670318560158E-13   5.9085024583234380E-14   3.7742078041702095E-12   1.7057871896487779E-12   2.6346614168214609E-13   3.7028961334122991E-09   1.1529745470178470E-11   1.3204104627465629E-11   5.1771494618938378E-14   3.4313309554549728E-12   1.9464392709369685E-10   1.2013706998936526E-15   6.5002955670403080E-09   3.3150886702006263E-08   6.0594242725230265E-09   1.9660712721131028E-12   3.5877316443505879E-17   1.1920375355176402E-07   2.0542662109550695E-06   5.0647826117527266E-13   4.2262267819482307E-07   4.2371940734050849E-13   1.2014621134207225E-16   1.3310112054981239E-09   5.2145948915927278E-11   2.8137622448927728E-14   2.1049689716270368E-12   4.0845776421549901E-14   6.3717220029786328E-14   1.1580054489143764E-17   6.0687540625249958E-09   2.7219083039039476E-09   1.0480116833228362E-08   8.4814368428080083E-13   1.1281070081367467E-13   8.3573838261182992E-08   1.3276302387635439E-10   4.7147323900322101E-12   1.2581789072267752E-13   1.7913703187240894E-09   2.3705750599982716E-08   6.0424398359131697E-12   2.9486201481049537E-07   2.1211147899467084E-08   2.8065896361259041E-11   1.5751446760807698E-09   1.3440493579325881E-11   2.0733417633350465E-08   2.4206682730537004E-12   5.8925251182600350E-05   4.8609996539912775E-14   1.5991774635845061E-08   2.8652472223436633E-13   1.0433036511241383E-11   2.8462944930833494E-13   1.3944759203257400E-07   1.3283846132219587E-13   4.4229942255279521E-13   5.3598791864633781E-10   7.8646546176820265E-09   8.7979543780600294E-16   1.9375225519641133E-13   2.8501934650003798E-09   6.3029081737806427E-09   2.6261391063685529E-14   3.3314007781441850E-13   1.9566772351298340E-12   3.5690516880195641E-11   1.5502087002279890E-12   4.5210585059997072E-10   7.3427064376347463E-13   4.3511531173596804E-14   3.8704650506655589E-15   1.7558305822048236E-12   1.4966289209875751E-12   1.9182183972952990E-15   1.3109458584254326E-10   2.5072350937500775E-12   1.8682599140290208E-04   4.0379704889679282E-14   2.3823349658224041E-11   2.7256767099177553E-12   7.9373900749893745E-13   8.7002659507710313E-09   3.9632770990196277E-07   1.0000400112130571E-07   3.8235415620397516E-04   1.8585669331957538E-14   2.6557332250534808E-13   2.0371279276317547E-09   2.1574108802305121E-07   5.7057105773465134E-08   3.4661649508959682E-07   6.8911664643165839E-12   1.7765497919432792E-13   8.9132029317405738E-08   3.5157861561514286E-05   4.3521200333199456E-11   2.1932167905489946E-11   2.6712741283462767E-06   7.2115000800192713E-05   6.8195157790931815E-06   1.1144860449746561E-06   5.5989918992708026E-07   1.7411374660483241E-09
  1.4093926881638639E-14   1.6153746603187181E-14   1.4107899343404020E-15   1.9254077610578732E-13   4.3335083844771533E-16   1.1218441244191021E-15   5.7223632870980298E-16   4.1624054520519839E-16   4.2098671909580626E-16   9.0891209251898838E-15   3.7020014275218992E-17   2.7316757147953855E-14   5.6160550817115522E-11   5.9350712756862945E-14   4.3561007622399618E-17   2.1975093416532913E-10   1.0790050308093697E-14   5.9341896547643373E-14   4.1427591155915191E-15   1.3204150747990837E-12   7.2899438952676980E-15   2.4947458968840429E-15   8.7511914819850886E-15   6.0127977171174289E-16   1.5243005188400354E-14   6.7268278913743622E-15   7.5936658240627316E-15   7.5365496374035186E-16   2.6304962826082506E-15   1.0413179483931535E-14   5.0596517569875563E-13   2.3179489937262723E-16   4.5605339803484784E-12   4.0511106559848091E-16   7.9794173620473868E-14   1.0401876000571119E-12   6.3778080412193201E-14   1.5363503689117178E-14   2.7486339198162249E-14   3.5753366198356240E-14   1.2017670575351997E-14   1.7084360647994691E-14   1.6088512869712692E-14   7.5527229061293708E-15   8.5245193018314648E-12   1.1273554384933215E-14   1.6438676202090146E-14   2.5122154362186146E-15   1.0673250564773298E-14   2.0660492357561360E-14   1.0901720958350348E-15   3.1761864485301581E-14   1.6798772595929057E-14   5.8742671747978703E-14   1.4494618001752490E-11   4.3855041771833777E-14   6.9861785072175090E-15   3.6231850273793454E-15   2.1214877526215326E-13   3.4145151482626775E-14   3.4792903183165232E-15   8.3760683144309924E-16   1.5483829297881084E-14   1.0611811705107591E-13   3.4540561527175815E-15   7.2063591991907872E-15   5.7462567697810321E-15   6.6131957018635335E-15   5.8405954933421927E-12   4.4272160649937665E-12   3.9075684010514025E-15   5.3596165128719887E-13   1.1550566739457470E-13   1.9156728445268073E-14   2.4865556154369726E-13   2.7754362767673962E-13   3.8895957266840108E-14   5.4021009092880806E-13   1.6078430272638436E-14   3.0680002440521325E-14   2.9285679049651356E-14   1.7500167808960328E-11   1.7016565648180710E-12   2.9440358056484562E-16   7.2142570758816820E-12   4.3170086665072116E-15   4.3273362175548222E-16   3.8030316069506777E-14   2.1207435178382100E-14   1.3040797571034641E-13   6.5180817866408323E-15   5.8199252722592542E-16   9.5574500776354887E-16   4.5036308448464230E-11   1.3875326955367562E-10   3.8210747174536012E-13   6.0025321915377989E-14   6.3001089550238700E-09   3.3122372529152402E-13   2.9993317329758453E-13   1.9656300699817307E-13   1.6237878017659077E-12   4.1253168425125855E-12   1.6467581391733646E-12   4.2801199990654344E-11   1.8851643142008078E-12   3.4004364638670537E-11   6.3630431864123927E-13   1.7760625016503441E-12   1.9835227704745022E-09   1.5671535431755435E-11   2.5523010926253635E-08   3.2842727000974801E-12   9.0589415836434985E-13   3.0557085829919231E-13   4.9927891924481723E-13   2.7462445057856142E-12   1.0749029222651477E-09   2.5331443023367811E-12   1.7916302898196875E-12   1.0114488094971149E-12   4.4423231755828024E-11   2.4278862246357958E-13   1.1177879469504896E-06   3.6448338666392990E-10   4.8206450476495266E-11   5.0571837874986662E-12   4.1804817126008551E-14   9.6051026805986014E-09   3.7968549848351367E-12   1.4224765988009097E-12   1.3816387240005599E-12   5.8292901195674626E-08   9.3237414047025804E-14   5.7155945888836653E-14   4.8639699078065888E-12   9.1590245965988027E-12   7.6929772918099830E-13   6.3828343463407469E-13   3.5648264904298865E-12   2.1662464111582261E-13   1.4559761955490940E-12   1.3004401441177332E-12   6.7838840390757854E-12   5.2587902925440987E-10   1.2764073423288610E-11   2.6277247445250159E-12   4.2940710973425554E-12   2.1084633662676930E-12   1.2011668050549193E-12   5.7702841912790697E-09   1.3340489356923924E-12   1.2220260018953324E-12   6.6779969342357750E-14   1.3537208718201198E-10   3.6791805158899214E-12   7.5345034248252977E-13   1.0879283894297093E-11   2.4634369771734826E-12   2.0296641649712351E-13   3.2531626074979323E-09   1.6283033303729520E-12   1.6333275147194977E-09   8.7224849499769018E-12   2.3373737962952741E-13   1.4535991290285936E-12   3.7986994066070504E-07   2.0976664662937753E-08   2.3442483280717369E-12   3.0216614532856476E-09   4.8817548198706791E-12   6.4863623828345263E-13   3.8891574107373683E-11   5.3781140562937793E-12   1.3527513089907975E-13   6.0288127536352871E-12   1.3581574700209297E-11   3.1041582176412887E-12   3.5754968227057153E-10   2.0816402131898886E-09   4.5583802824532328E-14   4.8814459856087507E-07   9.7393986373380746E-11   6.2433983368178109E-13   9.6653061513269031E-12   1.1075028788741993E-12   2.4960937726528951E-12   9.3455235421118017E-13   3.2676257717152913E-11   1.4803434955677538E-10   7.0249355891803270E-13   2.4829456752443101E-09   5.1429988087332886E-11   7.3763353120590628E-12   1.6820205707820789E-12   1.3747907418687808E-13   4.3514908115234906E-10   3.9331523717990366E-12   2.1014180221501704E-11   7.0226939476262249E-11   2.4933429638368863E-12   4.9974456759033945E-12   1.8104597065893858E-12   1.6005893304283285E-10   4.9789302525493882E-12   1.1255796327839276E-12   2.5834546374738348E-13   1.1049638018465656E-09   1.3627501910746270E-11   2.0527874017722335E-12   6.6418409846004338E-06   5.0811247071998430E-13   2.4072874719150814E-11   3.1285126284436040E-12   1.1781998934916861E-12   5.1233404236908939E-12   1.5617774432786533E-11   3.2221458000343682E-11   6.9639633847120928E-12   5.6294596903494952E-10   1.9058477185460985E-12   2.5924508433646399E-12   1.1048926274468492E-12   3.2792337801965065E-13   4.4468510408352471E-13   1.1688724706773899E-13   9.7114572050608779E-13   4.1644045354016343E-13   4.2139060569608988E-12   3.2695861864309043E-11   3.4436079595590330E-12   1.7334554002448363E-09   8.9186700330568798E-11   2.1178302483108322E-09   1.0214101133499958E-12   2.2286887648440860E-12   1.6932452399757882E-11   4.4080484444988814E-14   1.0312212826354711E-13   3.0546152713945294E-10   2.3917014666846518E-12   8.6784591777671301E-12   4.0515323565427332E-10   1.6512918121930764E-12   1.4293215420768256E-12   7.4728533035632391E-12   3.0706168557659935E-11   6.4856836291148661E-12   3.5760789517547296E-12   9.6799630040528902E-13   1.5311764561853944E-09   1.0160916239801384E-08   2.7175118145855296E-11   2.0887373737619350E-10   8.9855629202980756E-12   2.0911322873501865E-12   7.0813593881257198E-13   2.2464359367376297E-10   2.7906117660343545E-11   6.6405469706929108E-13   2.1848069590222739E-09   1.3408228491600223E-12   6.3556888361815241E-13   8.9832546360103079E-10   4.9822954812225864E-13   2.0309229792132999E-12   2.0590612007379867E-12   1.5149031123862195E-10   1.7385861801419207E-12   2.7837235694735337E-08   1.4609267032553667E-13   9.5942105777066664E-14   4.3106634659664592E-12   3.2041009662264792E-12   5.0624923198126426E-13   2.3769211549359140E-11   1.2401926987211999E-11   3.3731614236754013E-12   3.4212426970554027E-13   2.6124465483942735E-12   1.4707498667778408E-11   2.7751487275197657E-14   1.8851095222318321E-10   7.9940002086795427E-11   1.2326618549153519E-10   4.1688213890986065E-13   4.0215892994857421E-14   3.9796165530800051E-10   1.4744363531624034E-07   7.7828859352447363E-13   7.3617021860984692E-08   4.5246602511088720E-13   7.7348825793918586E-14   5.9697490171892251E-11   6.6509988357898998E-12   5.2504788560078286E-14   1.0924860492145901E-12   5.3345827167960817E-12   1.2053109093205879E-11   6.8900421311477929E-12   2.9642014246519427E-10   2.2440511521380024E-10   2.8732178367517754E-10   6.8608515746097797E-13   2.2041751424323827E-13   8.5678927320364916E-09   1.7655586343220344E-11   1.7399269492104134E-12   2.4525501549818717E-13   5.1184692201963530E-12   8.7902653184922302E-11   1.9882679722628788E-11   1.0210309958705630E-08   1.5858882209083030E-09   4.7912299622349193E-12   1.3605014939017560E-10   1.0673394217020359E-11   1.6349525193089951E-10   4.3608569907346582E-12   3.7258460526409258E-07   2.2417992107655601E-12   8.3525624524271319E-10   9.7532338623001671E-13   1.3813730284312108E-11   3.9841841850560971E-13   1.2567478779967931E-10   3.1506955141445665E-12   2.4515586125705270E-12   4.7250026894999368E-11   6.9022643973771692E-10   2.2941731643355908E-12   6.1124098663521980E-12   1.4168894857670026E-10   9.5653412033846207E-11   2.7521369007186902E-13   2.3267480872914058E-13   4.9507909250727708E-13   2.3393754936112821E-11   6.6937499072490847E-13   2.8933541302637694E-11   1.5283277182466803E-12   1.4681254698690457E-13   1.4390345374548726E-12   4.7520764666981396E-12   2.5031121610696858E-12   2.5218438573631418E-14   2.1553221856590303E-11   1.1210186254917516E-11   1.1841563624874763E-06   2.1974104049422167E-14   1.2986881014775987E-11   2.8751893933743375E-12   6.3961513065634204E-12   5.5490818814939316E-11   1.1210984618513901E-08   9.4952831837524747E-09   5.4718300298916998E-06   3.3765176038176800E-13   1.4526116618481179E-13   1.8653766206329762E-11   1.0461899294042709E-09   5.7895274476033646E-07   5.1798880676405813E-10   4.4000202008280403E-12   1.3445932931087537E-13   2.3980871148350925E-08   1.0620806367692404E-08   2.3415057381451963E-11   2.0420811444516785E-11   2.5416445818482958E-08   5.4880276935372565E-07   1.4040731990336949E-09   8.9289804159328986E-09   6.0886207352601269E-09   1.1979533125806842E-10
  1.5543071967456861E-14   1.6366858225717066E-14   2.9538732563750593E-15   2.5742703907547458E-13   2.8441011821547830E-16   2.1702890675391450E-15   1.3573521390481337E-15   1.7851341510329509E-16   2.9958060444789185E-16   1.5203425348132900E-14   1.5947917574005295E-16   3.3530846908328887E-14   6.8639186792454089E-12   6.6145723822292918E-15   6.4713337863954055E-17   4.7816712544889904E-11   5.2090897446393634E-14   2.5487579676366735E-14   1.9937312172605108E-15   1.8086943525551992E-12   3.4639096738009314E-15   1.5817962751316787E-15   3.6984825933606247E-14   6.7719335617875911E-16   2.7927608728445538E-15   4.5017702693180042E-15   1.5761407191608003E-14   7.4272579630958455E-16   1.4797446849267278E-15   2.2357313985737290E-14   3.1859321450866667E-12   5.1485774892604541E-16   4.3906652587939695E-12   9.7291367709528792E-16   2.2569836032755092E-14   1.0646129685754139E-12   1.5167299165350179E-13   6.4189597485525465E-15   2.3872539854035458E-14   2.4366724309423125E-13   1.4328948491000499E-14   2.3112379167655775E-14   7.3235413155020007E-15   1.5839223419646035E-14   1.2540362263634023E-10   4.3223179899596403E-15   3.2812344811839862E-15   2.5988684185268767E-15   1.3949512785753513E-13   1.6574541579612168E-13   3.3813607851891926E-15   5.0093465806679745E-14   1.9803062620913036E-14   1.6702791754417948E-14   8.7772320419056331E-12   7.4782717829905956E-13   4.1903016458320518E-15   1.1716666547877641E-14   1.7687303603901453E-12   7.8252091828523295E-14   7.1072799415001655E-15   5.1604226203975704E-16   2.2953371109169345E-14   1.8356601798030818E-13   1.1877545196624070E-15   7.2118405608479276E-15   6.8825327846108539E-15   9.6233555760631023E-15   2.8231824157812591E-10   2.4069475126676149E-10   4.2500374276648241E-14   3.3404028548916586E-13   5.1289255878427197E-14   1.2191773049675174E-13   1.9924911526617330E-13   7.4600894076737237E-13   1.2661314805088254E-14   3.7751362871343914E-13   3.2448766349446794E-14   8.2649035394722757E-14   4.3731742321243424E-14   5.4346250376985504E-10   4.4824251920769483E-13   4.2263608982245459E-16   2.7632345242527788E-12   1.1414545676656190E-14   5.1774843728043917E-16   1.7131269983713238E-13   6.1401898633170553E-15   5.9965345259809377E-14   1.3377485618422915E-15   2.3513847146853221E-16   6.1532899525811861E-16   6.7869527652266977E-11   3.3195095334047576E-11   1.1217807881816326E-13   7.2796178524758033E-14   7.7551148221258927E-09   1.2443114595746780E-12   2.2958358135155993E-12   1.3202783816437543E-13   1.2960562907647189E-11   1.1654592284125447E-11   6.0639999718258988E-12   7.8400855863364185E-11   7.3422482397098242E-12   1.6834750120711385E-11   1.6990448112219530E-12   1.8381860928444712E-11   1.9973403003389027E-08   1.0310307557111677E-11   2.5168289693045491E-08   6.9004304745944511E-12   1.4686536252381015E-12   1.6114588480938255E-12   1.9109483566677986E-12   4.0336916781057640E-12   8.5530177503873559E-09   5.5300796835339961E-11   1.8225955166632967E-12   6.0678145872869909E-12   7.6951387585668116E-11   5.7748466653487025E-13   1.3136847431389067E-06   1.1132139798693354E-08   3.8802556739795048E-10   1.1358980712543908E-11   4.4200243776421335E-13   7.5441091346158109E-10   6.2648710416832276E-12   9.3066906327472328E-12   2.3835205131412755E-11   2.0815465131888765E-08   1.7408817406456907E-13   1.1625753031854858E-13   4.4875661606511397E-12   4.6185077081244716E-11   3.5017722840582291E-12   1.3200391792755271E-13   2.0383808800866908E-10   1.2501789432729628E-12   4.6972087150542500E-11   9.7490296831884611E-12   1.0985852658838839E-11   6.2372894666179711E-09   2.9358071906291462E-11   1.6466261766994475E-12   4.5271260108714446E-12   1.2771483132820790E-11   3.2703769976207340E-12   5.0642973970190971E-09   7.4951506439931957E-12   1.1481427636035849E-12   1.6072925229628499E-13   1.2447063311744603E-10   1.0527260369904749E-11   1.7391291275110653E-12   4.9762699617817602E-12   4.6199723556241365E-11   1.3641752000950062E-12   4.5075588613236052E-08   7.5478871763523289E-12   9.9503686592983445E-10   2.8718653010498909E-11   3.2417444617404921E-13   4.6304620620902817E-13   1.4268872536453482E-08   1.2105831412207714E-07   5.3145685423653964E-12   3.6950309790204487E-08   1.4526946342699503E-11   8.6704353468992976E-13   1.0715359700838878E-10   1.5083760196413668E-11   3.5762699600312134E-13   5.0606740724673979E-12   7.8144864828181954E-12   1.6556648956491356E-11   1.5387931648223462E-10   9.8105375902242083E-10   1.3212267514279120E-13   5.9172516471201611E-08   7.4052273885177211E-11   4.1716828540776416E-12   3.4179580919345698E-11   1.7612838071053804E-11   6.4285031158418716E-12   2.5701456995074530E-12   1.9908846375527201E-11   4.7562272450217189E-10   6.6857025032319446E-13   2.8978207181391090E-08   1.3944100290066104E-10   7.7285557470675530E-12   1.7920490679370692E-12   1.8189448526064587E-13   9.0020135486648435E-10   9.5989604022392978E-12   1.0858959836957684E-11   4.3971731461205145E-10   2.1432308123839786E-11   7.1705063616643471E-12   6.0224370642981621E-12   1.4776362801082230E-10   7.2743693254316952E-12   3.0493294998713435E-12   1.8349657874019934E-12   3.8957038241871338E-09   1.4785385592644745E-10   4.4128665017794346E-13   4.1097627613643481E-07   3.2496663024713104E-12   2.8599100873664626E-11   2.1760138743505367E-12   2.1771798750383720E-12   3.9500773532933973E-11   4.4801352713486002E-11   9.6243931297627615E-10   7.6771048319517192E-12   4.6612746350601803E-09   1.8589352057784869E-12   1.4223759001169148E-11   1.2480511221927590E-12   2.6725576376458931E-12   9.0089736799105787E-13   1.8895193821679868E-13   1.3409870757800539E-13   4.4365375108367660E-13   1.0993971903737779E-12   5.2438944682635492E-11   2.5877770890580663E-11   3.6427819965504228E-08   2.7302789198762443E-10   6.2363374795463774E-09   2.6124003721088821E-12   1.6754306942370024E-12   1.8939292556700220E-10   3.9367768948882468E-14   2.3702005694275136E-13   8.0200109844774095E-11   9.5043397971949746E-12   3.2456177613007487E-11   1.5020152287869273E-08   9.7698493802829231E-12   2.3207554569411856E-12   2.8717720405435188E-11   1.2374918303710903E-09   1.2383656992377862E-10   8.1079229935158860E-12   4.6525010549771886E-12   1.2138067019529599E-08   9.5111335698591358E-08   6.3876865140234322E-10   2.5189553653440870E-09   2.3615960787728071E-11   1.1415404557769432E-11   1.1455783426683899E-11   3.0499915902707075E-10   5.2629122211027281E-11   3.8548971884177176E-13   4.2345745568175775E-09   1.8910212373725274E-12   5.3646673134864578E-12   1.7729995490279334E-09   2.4487595163088637E-12   1.8939422348706343E-11   4.1570447262610677E-12   1.2003320932496729E-09   2.4461110370157756E-12   3.0189181441678052E-08   2.6408346698310657E-13   6.7204851246510705E-13   9.2544352602542285E-12   2.7612764801716492E-12   8.8199136630243118E-13   2.1482867597966506E-11   2.9761598979984899E-11   1.8485778889069566E-11   3.5646409062166817E-13   1.1047722262164486E-11   3.4973009875876633E-11   4.3268521868944571E-14   4.1265405896987673E-10   6.4669591503333494E-11   1.0067999286991273E-10   2.1121559922954547E-12   2.0808634636903879E-13   4.1796764729442620E-10   1.6264792543779899E-07   2.8818016682807996E-12   4.4718059653082254E-08   1.5791530810822483E-12   5.0004140125026578E-13   1.2792880340824603E-09   1.1891434947080106E-11   4.4722971253047935E-14   2.1111656870930208E-12   7.9796573920409559E-12   1.8322676811610399E-11   3.8313125369775560E-11   5.7504307862062690E-11   2.3559930102791704E-11   3.1544452423145387E-10   9.1691405924977029E-14   3.3439492645092893E-13   1.0054150102485458E-08   4.9185763289166642E-11   2.0926660681433799E-12   3.9614825256740397E-13   4.4772260227840286E-11   8.9154663407979061E-10   1.0082243831419548E-11   1.2318423859569732E-08   1.2025462197500236E-09   1.6604813780735845E-11   7.0204851742322305E-09   2.6206217901714432E-11   3.0729804490279478E-11   5.1191247711389386E-12   2.1533490954446177E-08   4.3735567032531324E-12   9.8620418507750568E-10   4.9649149829376326E-12   5.6720843501879669E-11   6.8578775361995534E-12   3.4881620302130378E-10   3.1867072398967674E-12   2.7884251103778258E-12   5.2421518535344531E-10   5.9482215599596362E-10   3.6564379811871443E-12   1.4457990751960943E-11   2.3022583048262176E-10   9.5844415084553017E-11   4.6056263854925903E-13   1.9274738036956145E-13   1.3332046998464440E-12   5.8418610432359948E-12   5.3469802963250220E-12   5.6909553964338688E-11   1.1527601120037999E-11   4.7025779107426085E-13   8.5054470398205023E-12   2.2576303223740839E-11   1.7682561446959535E-12   4.4683270604039748E-13   1.2129790092792435E-10   5.7818647411515121E-12   7.3493714995548326E-07   9.2997982176300320E-14   4.4900550373259580E-12   2.9786832685019370E-11   1.9380531083841391E-12   3.8208610976500058E-10   5.8893798085375529E-09   1.2311160657245061E-08   6.8901423007749793E-06   7.9743061526281588E-13   1.2696709954176260E-13   2.4425704814641739E-11   5.1533034890460287E-08   2.3800031251586539E-07   2.8237122221278948E-09   2.1367324455256065E-11   8.8627681086038334E-13   2.8811777568334585E-08   1.6482120829534353E-07   1.9093545505788538E-10   1.8068605848447663E-11   3.2206848537962169E-08   9.0587139556902612E-07   1.3701419136062586E-08   3.2862744708771245E-09   2.7937621941143369E-09   1.8415607775921228E-10
  8.3646854035048308E-15   1.3854546765155395E-14   1.9752547472343509E-15   1.3631894268553380E-13   7.2340486243286438E-16   1.1390397237262201E-15   1.1417454150339365E-16   2.3533786110365130E-16   1.3835642533990093E-15   4.6136920981281591E-15   1.1395108048717006E-16   6.5403846106196731E-15   3.4132681065294022E-13   9.9343601499776965E-15   1.4224227372299860E-16   8.8418519719371803E-13   2.5378021012700974E-14   3.3003931458604739E-14   5.9318396122591340E-16   3.3332367563274479E-13   1.5583521604336157E-15   8.0218764801065940E-15   4.7980146605625657E-14   5.9835929495701019E-16   1.1221772343658827E-14   3.2632422671282613E-15   8.8143659552988028E-15   1.4783435990544287E-15   1.6924036952009372E-15   9.2353597272104028E-15   2.0989293427764291E-13   5.7256430747819903E-16   5.2921079672018657E-14   7.5848147869528225E-17   8.0831409913506195E-15   8.7010509014424861E-14   8.1740739306399369E-14   1.1435756434750170E-14   6.8007865616143361E-14   2.2474269466390604E-13   2.1792324539222570E-14   5.9284808021238868E-15   6.1795078816913001E-15   9.5894100075088157E-15   3.7109800020281961E-11   9.8619590189818732E-15   1.3337403063076085E-15   1.7245149916933063E-15   8.8416822059257017E-14   2.6886825488557222E-14   5.2299614119766709E-16   7.8332878929836024E-15   8.6618485587217029E-14   4.0477011836216935E-14   6.3361942796267585E-13   4.7325587460181683E-13   1.8945086426912455E-15   1.8768641314549880E-14   6.2982936137144745E-14   1.7372553017321565E-14   1.1930179270604875E-14   9.6705407305057705E-16   1.6358074987133242E-13   3.7080581748477633E-13   4.6574873249058041E-15   1.5534653779981663E-14   5.2695188022435953E-15   1.4391015907855189E-14   3.2565540332488247E-11   1.7359638647396422E-11   1.0550490996348294E-13   1.1903024506523006E-13   2.1323930542505640E-14   2.8754435430882727E-13   8.1703529433146733E-14   1.1843002049409024E-13   5.9326070258127631E-14   5.6973158637228499E-13   5.7876443797889492E-14   1.1342736570133034E-14   1.1844465148268235E-14   5.6180087230618839E-11   2.1479024905772697E-14   2.6581834011320401E-16   3.2963431563937928E-13   1.5883381644910784E-15   5.1277741061118142E-16   3.2817098504122847E-14   1.2702231872951630E-14   4.3929370946105062E-14   1.5937381470591083E-14   3.7926793824513531E-16   3.4054015885118505E-16   1.0943159803611805E-12   2.0142863490606619E-12   1.6550594005878492E-13   2.2663518417501841E-14   1.4116068160491812E-10   2.8616007243910790E-13   1.7841826800821649E-12   5.2339784524674105E-13   1.5138671495309919E-11   8.3295495417367035E-12   9.7790691296196766E-12   1.6562462669173003E-11   1.3041340143268242E-11   1.1923753607944693E-11   4.5345318880377348E-12   3.3111990140003321E-12   6.1232082482103210E-10   1.3464370673647984E-11   1.7320062423222421E-09   7.6787896125132268E-12   1.0694235548725358E-12   1.0505440367352202E-12   2.7816358067205834E-12   1.8166167745983626E-12   4.8366407023651410E-10   1.2838391157815407E-11   9.6939502283212283E-13   4.2828754931658615E-12   4.9544178527141046E-11   8.4801389672559188E-13   4.4420272436547901E-08   2.1143646716335436E-09   5.9830449351394321E-11   5.6301086680247645E-12   2.2393743810787588E-13   5.7477463811339394E-11   1.0235613620519493E-12   3.2811814318454620E-12   5.3952661318911315E-12   6.8385644502973315E-10   3.2504099479800928E-13   2.1897480642082236E-13   5.1661235955745925E-12   7.9029653883536826E-11   2.5707631605088071E-12   2.3010891124792824E-14   1.6151121435514546E-11   9.9958491838994225E-13   6.2503217688261430E-12   6.4084855392497501E-12   2.3967646096758587E-11   6.1038412503524739E-10   8.2030776466337619E-12   5.8829286987679782E-12   1.3749830058775544E-11   8.0256980260762033E-12   9.0989346179130906E-12   1.0875222688395782E-10   2.3617637804909674E-11   3.7934596544034605E-12   2.8414838764789502E-13   4.2705381105483134E-11   4.2171476931056684E-12   1.1374972164061255E-12   2.1271478818886955E-11   1.5445738039378441E-11   1.5612566880057111E-12   2.1121911938907863E-09   2.4488461633866201E-11   4.6482741652227515E-11   8.6973027561108179E-12   4.0403630967886200E-13   1.8934563184638504E-12   2.1104393751495747E-09   6.6520327771810510E-10   3.9700180600094947E-12   3.8048081483215464E-09   5.4597965373992712E-12   7.9411537452043973E-13   1.2752108241372698E-10   2.4622434300023627E-11   1.5836552044708426E-13   1.3284021741993210E-11   3.6820541454373368E-12   9.9066270999916580E-12   2.5707701609494682E-11   3.8163944143065718E-10   1.5080990771899266E-13   2.7878110751234253E-09   9.1167142367781986E-11   3.6125968079323244E-12   1.1665743117832710E-11   1.0172760471342358E-12   5.6334751417898968E-12   4.7515976022603135E-13   1.3359591153374601E-11   6.0556311274157002E-10   1.4394294909445852E-12   1.0189866471092995E-08   8.3243426146136889E-11   8.0728591875033288E-12   1.4594249099814997E-12   5.6850866869385765E-13   1.4357114024344069E-10   3.2176109866345132E-12   4.6607410598619457E-12   4.2522232123106791E-11   1.2732700158208157E-11   2.5133708856403688E-11   8.6616222100230122E-12   4.2075817710164115E-11   2.0005851424313640E-11   2.2626681155695011E-12   1.8754186348239973E-12   2.7488797938474251E-10   3.6715702994279947E-11   2.0295660516651997E-12   2.1003630538269326E-08   1.7372448415780181E-12   2.3979076348362165E-11   2.2805272500910200E-12   2.1143934506207532E-12   6.9317323865461099E-12   7.9919811831610741E-12   1.2473439264968595E-10   4.1440295499073784E-11   1.7816992546462997E-09   2.5735989962989428E-12   9.3723220881470756E-12   1.4085228289725239E-13   1.4727569044743978E-12   2.7753205204368552E-13   2.6388564315731823E-13   1.3683063980315357E-12   3.1629822107531088E-13   2.9041123229843494E-12   6.9161079413287810E-11   6.0107835658104342E-12   3.0805900542709052E-09   2.6071846443627538E-11   1.4184463387092132E-09   2.9774225069738833E-12   7.0612511997944354E-12   7.5716162828349657E-11   1.9092390703509943E-13   1.8686863847117813E-13   1.6078243242925900E-11   3.8235256273295893E-12   2.9164307379545700E-12   1.6292866654130016E-09   4.0987565351396100E-12   8.4350102785211398E-13   4.8498835800437107E-11   5.2221166760676199E-11   6.4700693630863821E-11   1.1623120386993205E-12   6.3932799095576553E-13   2.5775997843457825E-09   3.5470965981734736E-09   2.0624111246632905E-11   1.4453948492615281E-10   4.6839693460565952E-11   1.0164774557630441E-11   3.7931830102086862E-12   2.1619609366894141E-11   1.7685670050695974E-11   1.7939894330504931E-12   9.5226153256203827E-10   3.1139546900187730E-12   1.0079630413943841E-11   3.0484835741487842E-10   2.8912208245039557E-12   1.4650804142774838E-12   1.5669867744731602E-12   2.2549289130241230E-10   1.0591538714137427E-12   5.0759837492726113E-10   2.1903706046085366E-14   9.2772551964739319E-13   1.1443423980639875E-12   6.7029446643898258E-12   6.7396551836971941E-13   7.5843467627869713E-12   6.2915891633676986E-11   1.5165121434506691E-11   3.3797079204418023E-13   4.6896864279030367E-12   1.9492704419082070E-11   2.2003461414791870E-14   4.0471884710231736E-11   3.0653699698094330E-11   6.0840584494793988E-11   1.3108834187790581E-12   1.0600436390205511E-13   4.4806592252048811E-11   1.1360718472776814E-08   4.2793950075723571E-12   1.2307489336798415E-09   1.0746102008311894E-12   5.7311180179368047E-13   3.9758415396676282E-11   4.6337564803347114E-12   9.0993977932914097E-14   4.1739929989931311E-12   7.2123994765402605E-13   1.7592927085651677E-11   1.0496491382696768E-12   3.2026868153984763E-11   9.8572261575212611E-12   5.5202365750334935E-11   2.3463984703103614E-13   1.8561886665062192E-13   7.8451628745929088E-10   3.1665918063060031E-11   3.3920974233018739E-12   1.1944622226909585E-12   8.8571032052604750E-12   1.5320342415514606E-10   1.7528473273569079E-11   7.9701778495556599E-10   1.1641053293864957E-10   1.7824209721737289E-11   4.7363029530641770E-10   2.2105276786814999E-12   1.3601548388308134E-11   2.3034238433659062E-12   1.7581884133932848E-09   2.5382599906024771E-12   1.7887280747852514E-10   1.7818023597990482E-12   1.4441246246616895E-11   1.0688336312863423E-11   5.3351522433062857E-11   4.8066758936883274E-11   1.2227760722473850E-12   2.1349577307627508E-11   1.0777818603907586E-10   1.1205840452378869E-11   1.2805435309536618E-11   7.7812273541514955E-12   9.9079044968572597E-12   1.1479744237774643E-13   5.8522768342842010E-14   7.1469947076096904E-13   6.4793010055227304E-11   3.1339310765740463E-12   1.5329730438407304E-11   1.3240328306875746E-11   7.5212007051547148E-13   3.2750492320407762E-12   2.1642860871510830E-11   4.3020504051424664E-12   3.0780780766087662E-13   3.2241206184732141E-11   3.6755994771008301E-11   3.5609766065714547E-08   6.7846480575691086E-14   2.0227843935835480E-12   1.1143097101300836E-11   2.2878101812806590E-11   8.9552981370957520E-12   4.3513099146848805E-10   7.1521662359624048E-10   2.5375164338814584E-07   2.6794184142963582E-13   3.4659717531838617E-13   1.0196553317656574E-11   3.8741057970858777E-09   8.0248931678244606E-09   2.2673491333285902E-10   6.9078532477072453E-12   3.1059699040593117E-13   2.4246004194151303E-09   6.3726129930159843E-09   1.7783132069167432E-10   1.9328975673307666E-11   3.2229638457221534E-09   4.1720863918015009E-08   9.4789904964144813E-10   1.8616017461357465E-10   2.2074603234382082E-10   8.9247485651199971E-11
  5.7822701478474390E-16   3.4849410569035700E-16   2.0942254966697632E-16   1.3812675059574973E-17   1.0371635307864326E-16   2.1726753531199111E-16   8.4987558565049407E-18   4.6137592277382089E-17   1.0646355789951130E-17   5.4802873430161084E-17   4.1499908012135280E-17   2.7557978662139677E-16   1.6578585814490872E-13   4.0186177138912924E-16   6.9533891254933692E-21   2.0488036993848778E-14   9.0554948321872366E-16   1.4278848675793070E-16   2.8923685647268911E-20   7.7867033699239596E-15   4.9495279383428138E-16   1.1588869404153250E-15   8.3398388677853176E-17   2.0480205319979661E-16   1.6353590892992219E-15   9.8537024306566416E-17   8.2425953204278516E-17   9.5576829220847116E-19   5.9379386441980163E-17   1.5914075767735589E-15   6.1689809728049577E-14   8.2969664704244984E-18   3.2373880419596949E-15   4.4878007092419701E-17   2.8271948479072514E-16   2.9870407285286801E-15   6.0230983733529955E-17   5.2496528540695410E-16   4.4189459686959319E-18   1.6966848751175250E-16   3.7541845626810404E-16   1.0182105046502236E-15   1.5207942390748452E-16   7.1455977795158154E-18   6.2071723691628545E-12   8.5034713267306437E-16   3.2943645612868502E-18   1.7869526693962539E-17   2.3179864646515973E-16   6.6394660324229245E-15   5.6790197729296383E-17   1.3523670648182831E-14   7.5044671637704159E-15   5.3849790665163833E-16   1.3668149341469707E-13   1.4197242056575287E-15   9.2527813310639869E-18   7.9491664176300218E-18   5.4843284151173276E-14   5.7335927954205386E-16   2.7528762036567630E-17   1.5730238814922678E-17   8.7938045868917928E-15   5.9953633629708010E-17   5.1136977799080859E-17   2.7835154904381671E-16   9.1849812883566470E-17   1.7412076035421792E-16   1.4985105998748505E-11   3.6563231722095487E-12   6.7479299032749740E-16   1.4475407642455834E-15   5.1366463600501071E-17   1.4886508809221377E-15   8.7377778213172274E-19   1.0128541350065224E-15   3.6782638282894826E-16   4.9678402255359701E-16   2.8260710484498370E-15   5.0275206242556659E-16   1.7409392636717225E-15   2.2869601434644021E-11   5.5938711483947048E-14   2.0746440340483924E-19   2.9941083343425704E-15   9.5520188562149970E-17   1.6439407650303115E-16   1.2630663328537975E-14   4.1506776760606596E-16   9.6117089572903807E-16   1.4136109235371325E-15   7.4693515739255955E-18   9.5078416069333274E-17   4.4045277456617908E-14   3.1734002692434048E-13   1.0496623396764053E-14   3.3641764883152428E-15   1.3780002616372231E-11   9.9322586696473266E-14   7.7645291919785737E-14   1.1261938192895499E-13   1.5539276199912813E-12   5.3899894377399270E-14   5.8240101634061554E-13   4.4996309357790173E-14   1.0919654041576715E-12   4.1843269808981672E-13   1.3771492901570746E-12   5.2051915911671498E-13   1.9181316219436584E-10   4.0885673985203458E-17   2.4756640227292156E-10   2.9394752826761700E-14   1.6985329366485630E-14   1.1476266117457626E-13   4.7098371123259158E-13   3.5466421420181457E-12   1.8375042129916309E-10   1.0856715366322999E-12   4.5686951168468294E-14   4.2772478998824365E-13   2.6340862946271708E-11   3.6061906931050751E-13   3.5308293330130050E-09   1.2989608600005786E-10   2.4192759184394563E-12   4.8118372842387318E-14   5.8580124739954372E-15   9.3043240526761712E-12   4.7099093229775722E-15   2.8217137311181160E-13   3.7150887589643418E-12   5.5456701879453810E-11   2.0176873610693180E-14   1.8144079633318048E-14   1.7260755780911483E-15   1.1870906301699645E-14   8.5063370937734634E-13   1.3139561385317395E-13   4.3720344553317533E-13   5.7654162988130383E-14   3.4797336230542723E-12   2.1990019545926834E-14   2.8685431009207910E-14   1.8382880764481672E-10   1.4359705256028682E-13   5.6323698022871504E-14   3.4240681932778221E-13   2.0865871793574799E-12   1.8918385426820474E-13   2.2115869288628564E-11   5.0917258890294792E-13   8.6495635976606734E-15   6.0268677253023464E-15   6.0198998494990631E-12   1.2641451638577743E-13   1.1916060192286314E-13   1.5969270985829865E-13   1.2046266117418697E-13   6.0262482915421591E-16   3.1701816531894151E-10   8.2062216269482217E-13   2.0232283512441007E-11   1.7512336372933301E-12   4.1174408977610470E-15   1.7822766801364432E-13   3.6714723749682463E-10   5.8230023174722542E-10   1.0348074055397935E-13   1.1637463293310136E-09   5.6254756788455149E-14   2.7200232532313695E-13   1.3686216144391771E-12   8.9247634671311338E-13   1.8588747725416838E-13   3.1629595776267672E-13   4.6812930095106296E-14   1.3547832215476381E-13   5.3879515827569286E-12   4.0387274233229037E-12   6.9502082450730608E-14   1.0418261854656404E-10   4.8864644031992299E-12   1.9982244129308368E-12   4.6069647031122601E-14   1.0812892680146285E-12   5.8335395682621046E-13   2.9736087564163877E-13   1.3638023636130180E-12   7.0123561606636562E-13   1.8837637683721881E-13   2.7989477095448828E-09   3.5942979158726066E-12   2.1764554114767533E-12   9.3541360341554245E-13   7.1323346039740064E-16   3.6650855246303613E-11   6.7632365883292011E-13   4.0763145740032862E-13   2.4890568510379708E-12   2.3247904519199875E-14   1.1429281168561834E-13   4.2263371162583020E-13   2.4456050019378799E-12   3.8480272876430936E-16   5.5140077606440908E-13   1.0531058923487012E-13   1.0840504863807008E-11   4.2736379226501135E-13   2.0215627778497007E-13   1.1701859589671577E-09   2.5139647105895689E-14   6.2456188398028247E-13   8.1471098075278582E-13   1.2296268898955596E-12   3.1255025538191416E-16   2.4915915844680527E-12   5.1969671229449517E-11   2.3015599115796208E-16   1.7998708603401163E-10   2.1904824775103975E-14   9.7174723305463788E-13   4.2224622041854822E-15   1.2991233430549318E-13   3.1525659055053837E-14   8.7908457160395549E-14   8.9757100390970994E-14   1.3703410106043145E-14   1.7211904377476994E-13   4.8330123239652180E-12   3.0186079901853637E-13   6.5984299158704801E-10   2.6314379210469681E-13   5.5004140899557901E-12   1.7900158224596325E-14   5.6369311889249668E-13   8.4637474381681705E-11   9.5565757174533680E-15   1.6518882380789984E-16   1.8165321115506070E-11   4.8218191356941827E-15   4.7073446679400404E-12   6.1621285545474852E-10   1.1281536918681693E-12   2.2930831177710801E-16   6.4829614428364375E-12   2.4755267945372652E-11   2.3913749627509643E-12   3.9769780180784876E-15   1.3845619243451489E-13   1.1902746918743311E-10   8.3564796478591701E-10   7.7128958208080058E-12   3.0113496705815266E-11   1.4552259636279918E-12   1.5235828100876170E-13   9.0778730881059441E-13   7.3278698329137737E-12   4.8148143353919712E-12   4.7765622897409902E-15   5.6450184344416191E-13   2.5627340733547998E-12   8.1519106490473270E-14   5.5060229927110239E-12   3.3298177512974298E-15   8.2056651732773626E-13   1.9369893965672296E-15   2.0609499722816122E-11   2.3287589930954988E-13   3.0854414513740893E-10   4.1335650373734205E-14   9.6023403933502777E-15   1.4811225746371346E-12   4.1085255119792470E-15   7.3578091943039197E-14   1.6083940152384454E-14   1.5002494503272661E-11   1.6458075710461153E-12   1.9735184810223024E-14   2.4025013409825090E-12   1.8339036856829309E-15   3.8747522906832540E-16   1.0458754670820739E-12   4.0210019907726366E-12   4.6418371136990660E-12   1.0048877546594285E-13   3.4128282413230392E-14   9.1284274638919933E-14   1.0487994136872035E-09   1.8853737296954324E-13   1.3835429986433488E-10   1.6148353954521092E-14   1.3652721267669596E-14   1.2147355094260363E-11   1.0982544804051741E-14   1.0121553939443396E-13   1.1442652642699996E-13   1.8599309346795167E-12   6.4027031468579764E-13   3.1176415257637560E-12   4.3057758579471518E-12   4.2244542032118537E-12   4.3543597783996551E-11   7.3893756367988385E-16   2.7349550587655791E-14   7.3803775377866076E-11   3.5574261322596156E-12   1.4311405680627803E-13   2.8422161498098460E-14   4.2545141423431847E-12   2.0587003114911167E-11   3.4823450401532488E-12   7.4567831658819569E-11   2.5638568367768144E-11   9.3271158835151507E-12   1.0405124825072408E-10   3.8943746272837745E-12   3.7365560867329829E-13   7.6623827176835975E-15   7.3147891315218477E-13   3.6666672321252401E-13   1.4146885128686041E-12   5.2362937935418040E-13   2.4606264064791212E-14   1.4760485058442987E-14   1.4228072299507751E-11   7.5301893304808320E-13   4.2333705290699515E-13   2.6832953220328084E-12   5.1569677051769493E-12   1.2676494813904410E-14   1.1343454660787516E-12   1.9054231904868220E-12   6.3579940145391095E-14   2.0120166854652412E-14   4.3580270855448015E-14   2.0367465895537817E-13   6.8732622211412770E-13   4.3145025997287325E-13   1.3512246354227607E-11   2.0302786910286816E-12   3.2525455519734512E-16   2.7095636063562074E-18   1.3691246703819781E-12   1.2064936968584304E-14   1.2644198986638859E-14   9.9715595132906462E-13   1.8324986809236312E-12   3.9233901959482420E-09   2.4945995514090806E-14   1.2484187417060296E-12   5.4214182815833394E-12   3.6558215396975469E-13   1.1052610335106409E-11   9.1934748937790765E-11   6.5275304990317079E-11   9.8488875491660770E-09   1.1671500614199298E-13   5.0537729417759408E-14   1.9590002488777032E-16   1.0775850965901265E-09   1.8400968027849425E-10   1.7405286425119230E-11   5.8769354128049651E-12   3.3309724764226128E-14   4.0088104425160489E-10   1.8071989128328771E-09   2.7807850975225823E-11   1.9772485925763329E-11   4.5636878994880298E-10   3.5276456196620411E-09   1.5479519702235149E-10   4.9431604335726593E-16   9.6885383192441429E-11   2.1815147071075809E-11
  4.5280163568096095E-15   6.7957328810872152E-15   1.2249473039286581E-15   4.7085314758154681E-15   1.9508972469642754E-15   9.1511200212439022E-16   2.0449539310981725E-16   3.0291540481367154E-16   2.8361914889260935E-16   2.0375121270114828E-15   1.0809679546213630E-16   1.5236423586827872E-14   6.3975829416001483E-13   2.6215740520482219E-15   1.5245848519059386E-17   5.6866537840959332E-12   1.1441272529177995E-14   3.0018795589510867E-14   2.3329458197327009E-15   2.7452888770949724E-14   1.6235777981915841E-15   1.9166816146101094E-15   9.2854360009192805E-15   1.5924846988251084E-15   3.7553681372587451E-15   4.0004455783105658E-15   1.3933876801130220E-14   9.2791470959558934E-16   5.8548765450196529E-15   7.5259431159288407E-15   5.1086773339190733E-14   5.3626127455115553E-16   8.6476985639146283E-14   3.6396369401648824E-16   7.2877857619866997E-15   8.2602917785527957E-14   2.9487392044736887E-14   2.7511674415445467E-14   3.4423497105666531E-15   4.1328084057189535E-14   3.4263824167023869E-15   3.7360825782982433E-15   2.6222371866489527E-15   7.3820604435529828E-15   9.2568144415338118E-13   9.0055576876097049E-15   3.9713284920683153E-15   1.3919954064896482E-15   1.8921132532348931E-14   1.0236068582299795E-14   3.7315160770844508E-15   3.4455869834952595E-14   1.3535045533422972E-14   1.4784876357677304E-14   2.3515740362936797E-13   1.4752963465280906E-13   1.0073444706035644E-14   3.8697863973581348E-15   1.0013358628885058E-13   3.1758163731954339E-14   7.4973390672434477E-15   1.5506231405826544E-15   7.6142744426288574E-15   3.7822953554481352E-14   3.6901251860864192E-15   7.4177294529478470E-15   6.3294460667925360E-15   6.8139674928939877E-15   2.7588630254526055E-12   1.6293373547449819E-12   5.0312456526519704E-14   9.0286124563094345E-14   7.1123772403511851E-14   1.6507348613065254E-14   1.5812614022195927E-13   7.1218699935096582E-14   4.3233612160603777E-14   1.8730453607429102E-13   2.1181374317196924E-14   5.3729314103294363E-15   3.9314228226374341E-14   5.9488047879769429E-12   5.5877501297020538E-14   3.0586934927333047E-16   2.3195201508042479E-13   1.1827698946624432E-15   7.3374460643064237E-16   4.1227930641085111E-14   6.3785859430316581E-15   1.6263323448350840E-14   1.0127776814634895E-15   5.3861283717711477E-16   8.5245936471230230E-16   4.5238781711542270E-12   1.1141196031026354E-12   8.1437450100901958E-14   4.5700906535673560E-14   4.8917867883747928E-11   1.7771543162242203E-13   3.9429724121767629E-13   2.1067929981768873E-13   6.3082564371126929E-12   1.1669090161956335E-11   5.5222456579243771E-12   4.7136577194527780E-12   4.8273983360763956E-13   1.2202867811237864E-11   1.8326972528876210E-13   5.9890192143675216E-12   7.8422235026658147E-11   2.6502548850761253E-11   1.1146764594983343E-09   3.7964269729700072E-12   9.3721926707758853E-13   2.3751236756027297E-13   1.1330482883025705E-12   1.4041758254868115E-12   1.3324303711398307E-10   8.4354491556500882E-12   1.2392299364978904E-12   6.2184944125533986E-12   1.2250528896589070E-10   2.5431630744466030E-13   1.7735079818658904E-08   2.1740584962866595E-11   3.2753811127872403E-11   1.6782809556114959E-12   1.6874773925832640E-13   4.1273426127259233E-11   2.4419830676875463E-12   7.1787539192162281E-12   2.1743450188584104E-12   4.2379282449378502E-10   2.7800262286114124E-13   6.0484847726216252E-14   2.8282782339663425E-12   1.8957532155419552E-11   1.3076272140185846E-12   5.9867418390083568E-13   1.9556413862612134E-11   1.5882251312264737E-13   2.3609940622146890E-11   1.5215389194616110E-12   8.5445382795477183E-12   1.3183422456432870E-10   8.7588303304698626E-12   2.9408839700254818E-12   2.5714477183832217E-12   3.6380109859340856E-12   2.0901689076836532E-12   7.4026417903451817E-12   9.3348850860123654E-12   9.0690478987677519E-13   8.2360062220842586E-14   3.2175021402687478E-11   4.3961080169215437E-12   1.3922657871473746E-12   1.5889960546391791E-11   4.6835874793959350E-12   2.8179144307529035E-13   2.6506383569683627E-10   1.8396781406981649E-11   5.2285195434252089E-11   2.7226091100399618E-12   7.2762771836653390E-14   6.6222977766654955E-13   7.0244061451529083E-10   2.6464870786316154E-10   3.4613599657240581E-12   4.4882801540872378E-10   2.3747888907987353E-12   4.2736654969471245E-13   4.6083653340919051E-11   2.3944754191686633E-12   3.1634420328479025E-13   5.7854548589297388E-12   3.3650526650653108E-12   2.6980629058916698E-12   4.2921487653245136E-11   2.4359630204909784E-10   5.4147980679692476E-14   2.0270228763163690E-09   4.3937106436050324E-11   8.6450615260062880E-13   2.4271546396171184E-12   1.9044758645892071E-11   2.4408672009966689E-12   9.7882904885002653E-13   2.7544869557892830E-12   2.2274224748732231E-11   1.4552323615944460E-12   8.0780102129329589E-10   2.1135764735345413E-11   6.5103309747572927E-12   1.0490963250200566E-12   4.1171130952187683E-13   1.8699181373404757E-10   3.9158954578187552E-12   1.2233950258588637E-11   4.7269069428059926E-11   6.0903105498932186E-12   7.1328919616712263E-12   1.4711254129632678E-12   2.5371213680453165E-11   3.0685150194141926E-12   2.8339741796197371E-13   2.3374592411087475E-12   2.1244577754616075E-11   5.9078894463703010E-12   9.8852059171023708E-13   7.3533550320684567E-08   2.5426023774194312E-12   3.2573307472073060E-12   3.2388208261752551E-13   4.8157217234618879E-13   1.0660585050595902E-11   6.3807696262883821E-12   3.0271814444858079E-11   2.7533869063557904E-11   1.8050645771050714E-10   2.2214797614745729E-12   3.2630135810480198E-12   1.4451265602441801E-12   5.0880046633561182E-12   1.4071203178921435E-13   1.0047137575443048E-13   4.6750173635255364E-13   3.2015782194335087E-13   4.2072814560945410E-12   7.2430865586444094E-12   1.6267301947821360E-12   4.0961399403149274E-10   2.5825446933064734E-11   2.3308794309421455E-10   2.1189629883281187E-12   1.1144003618141766E-12   3.2983407217615045E-10   7.6718803037244690E-15   2.3757087351822813E-13   1.2110388886387576E-10   1.8696374654468082E-12   1.8899403003707479E-12   2.4174374738683686E-10   2.1827549849943730E-13   1.7913927299043626E-12   9.7345736439158413E-12   4.1426586970888193E-11   2.1313927404317926E-11   8.0683785356495977E-12   1.5041467770755118E-12   4.4792963794167377E-10   6.7935853361856661E-10   2.1323043316244395E-11   4.4066058845201448E-11   1.6559419980884189E-11   1.5520274354746924E-12   2.5687080278187269E-12   3.6236740523263871E-11   6.4513157632125991E-12   2.3341574680436106E-12   9.9581527556424161E-11   2.7918753373225897E-12   4.6662616074126083E-12   6.6031490158976202E-11   6.6661093694083132E-13   9.6537572375987607E-12   5.2891894482574294E-12   2.0550422103912594E-11   2.5863068350004895E-12   1.0651856883696486E-10   1.3842734026282512E-13   9.6238429310124285E-13   1.6592681550461273E-12   2.8397600512349649E-12   4.7727373678764399E-13   1.1559853468636784E-12   2.4910152836561883E-11   6.7522926297791850E-12   1.9190197592051717E-13   8.1955440259677368E-13   1.6468867154783888E-12   1.4479975317632553E-14   3.9101774300826573E-11   9.6984846856264464E-12   1.2190959568166601E-11   2.9255731291775826E-12   2.2665932639590783E-13   1.7159956184918426E-11   6.3058123200487968E-09   7.8933921889524835E-13   1.2131992274379534E-09   1.3184139360524754E-12   2.8133188729185533E-13   7.1861348023329948E-12   1.5542761820383810E-12   2.0886114639813894E-14   1.2393051352957152E-12   3.3438768607344051E-12   5.7158368691112146E-12   9.4023561124011104E-12   2.0957499340402608E-11   1.0511217697935342E-11   5.5718950358069140E-11   5.0732884170289495E-13   1.1716661685203836E-13   5.0894708445857640E-10   4.0490212513151381E-11   1.8884362570686245E-12   1.1539917385452128E-12   6.5889037581281688E-13   1.7631952324480098E-11   9.4841875324351424E-12   1.6566615178656769E-10   3.5045690465029332E-11   1.5605644577813156E-11   6.2378214984710528E-11   5.2925599166738098E-12   1.6887126238079881E-11   7.3321020602390830E-12   2.5410033348381322E-09   5.0901250571387252E-12   1.4356908495757984E-10   2.0396089811692857E-13   1.5812844883058683E-12   1.7152136952608693E-11   6.3137335227616059E-11   1.1388560966532891E-11   1.9637904113893766E-12   2.3623754775835280E-11   4.0992578825433989E-11   3.9727984956540619E-12   7.7336685661987915E-13   2.2712638123441364E-11   8.0397336114619204E-12   3.1424512910572083E-13   3.8181544692115448E-13   5.9677225053525015E-13   1.2475098978306696E-11   1.6625103738002971E-12   2.1851010039141998E-11   1.2919922738289212E-12   5.9515391047592305E-13   8.9867291112393387E-13   1.5427058329032663E-12   2.4251834139410346E-12   3.3423278626302079E-13   2.1101350476231386E-11   1.0093612723931144E-11   2.8325054709399127E-08   1.6222320956505155E-14   3.6905275328562640E-12   3.9272082316782075E-12   1.5378661300718825E-11   4.6423682022323019E-12   4.7872715572890473E-10   5.4140803559396317E-10   1.6497167146531617E-07   9.7541796334804141E-13   9.8980442856958647E-13   9.0823892128274278E-12   4.1020287181277847E-10   1.3988405328914946E-08   3.3440757395167056E-11   1.0846640113455043E-11   1.1285679438940080E-13   1.9117143582069080E-09   8.6734518314561871E-10   1.6903584585416442E-10   1.7018528928567507E-11   2.4413621179781426E-09   2.5268871012630252E-08   1.2206164243765560E-10   1.0746721610187519E-10   9.5469740665522766E-11   1.6030038299097854E-11
  1.8259819351826000E-14   1.7633745245231467E-14   1.0500731341719471E-15   3.8698008002635900E-14   4.4249099334334909E-16   2.4555312755211452E-15   4.1182674928485028E-16   5.1397930609941824E-16   1.5750495078195378E-16   6.3327797432145139E-15   5.1546243231411363E-17   4.8544560069433710E-15   5.1084849411450284E-12   1.2216382093564667E-14   6.6870857523893508E-17   6.9122044127516347E-11   9.3090399410872707E-15   1.2572817681555993E-14   1.9606463289218984E-15   1.7439044474318184E-13   3.5126103495743824E-15   1.8044191929586619E-15   2.2541618346408157E-14   5.4557121391395388E-16   5.9975728901969632E-15   1.1042553633618520E-14   8.0706685596210045E-15   7.3116516960392565E-16   4.5025194672301896E-16   9.5978902585651719E-15   6.6155829514688756E-14   2.1299575949189088E-16   2.9175084826424098E-13   7.7085369150545034E-16   1.0750720061172468E-14   1.3027969363821634E-13   9.5967959978684191E-14   6.5478346086808065E-15   4.8827993072848793E-14   5.9039876475568044E-14   1.2699872129234925E-14   7.0134611639475593E-15   5.1564437133830331E-15   1.3753289769959005E-14   1.3787351454959645E-12   1.1732301782577462E-14   7.8952529733891099E-15   1.1831997130394807E-15   9.9802496401371479E-15   2.8982566772881472E-14   6.5531209812682277E-16   1.1891753483778043E-14   1.1206858399042225E-14   3.1754891676945127E-14   1.4190996856594925E-12   8.2029348127644872E-14   5.5107683474433457E-15   2.4580608377803894E-15   1.3883953402489275E-13   2.2425963921482452E-14   5.6506705305748334E-15   6.0639536407504284E-16   1.3695545538655789E-14   8.6578107414435626E-14   3.8125632714452665E-15   4.2996248715776123E-15   3.8952294663767052E-15   3.6904815282791959E-15   4.1489217992921552E-13   3.1232850288145103E-13   1.7992284572745755E-14   6.5519713014903529E-14   6.3295841983363312E-14   1.4042004282867211E-14   1.7540925787552792E-14   9.9879612276373979E-14   4.5315755411612402E-14   1.6922801019811063E-13   1.3361597719113546E-14   3.2906614099677276E-14   1.5327841857366820E-14   1.2120829528694234E-12   1.6730928769823907E-13   5.9396837538474478E-16   4.5875524957365356E-13   1.0679159126979816E-14   5.1401141415388720E-16   7.5804505281512290E-15   2.1497334908945291E-14   1.5952324272029717E-14   2.5423992940071935E-15   1.2308870665142396E-16   9.9347176561194073E-16   6.6194130046636688E-11   1.3138042278870138E-11   7.8658836091579251E-14   9.9119261465173276E-14   1.1659525409423875E-10   5.6210253289052114E-13   3.1619427052577894E-13   5.8657265945973832E-14   1.0673936748280832E-12   9.3408933020167149E-13   1.0794238129807016E-12   7.8854751542685477E-12   4.2188820656522610E-13   4.0861737541215335E-12   6.3259720932278519E-13   3.0494980355163506E-12   1.4045400876010883E-10   1.0696722370509054E-11   1.9931472144472022E-09   2.1473666142355938E-12   2.0416093743907123E-13   1.0459120840234608E-13   3.8492102993231217E-13   4.1656658123097658E-12   2.0162108643995543E-11   2.8386722161254411E-12   1.0917624503085281E-12   5.4615601181195636E-13   2.9885881282494264E-11   1.1488416532879396E-13   4.4227029897027329E-08   3.2912278540969460E-11   1.0669564249181082E-11   3.2353713772195653E-12   1.9518749775707838E-13   7.9575148338910917E-11   3.4766685666538142E-12   3.4296431129040916E-12   1.1051362098302319E-12   1.4907812534170499E-09   2.6485946690092440E-14   1.7565719044264833E-14   1.9206088431019401E-12   8.1478649630381654E-12   9.3781230623374249E-13   1.1727835989225485E-13   2.7305307509290916E-12   2.0831936674005181E-13   3.7449986254304343E-12   7.8396429233505897E-13   6.9237992058489703E-12   1.0067288419685800E-10   6.1341655778373553E-12   2.7962284738598333E-12   1.4326615185520730E-12   5.0886861455410688E-12   1.0449137769149007E-12   2.7220250216819383E-11   3.7879034783480956E-12   7.0430627318353331E-13   3.4036739215411571E-14   9.6755375794922749E-12   4.0246429255772950E-13   9.3677717568734969E-13   4.4387811798023421E-12   3.7027384405947415E-12   1.2887789263117642E-13   4.1564994664242043E-11   2.4813232509935877E-12   1.6452657191202470E-10   1.4108686781994642E-11   1.7195868909114131E-13   1.2706944852088216E-13   2.3826543919210469E-09   1.1935121206427732E-09   1.6623060179892200E-12   7.4796512385103194E-11   8.2930055321363944E-12   1.6403533813165343E-13   8.1028523676323177E-12   3.5882715720014736E-12   1.1240613357106709E-13   1.6119342216200400E-12   6.2573581759359739E-12   1.9381693188003884E-12   4.6403486716362481E-11   1.8524847464134305E-10   2.8118013839131258E-14   3.7833940318003638E-08   1.4202538688794934E-11   2.1149039602065756E-12   2.9066358201174988E-12   1.3732465246257087E-12   3.2066858321294769E-12   8.7823868857940328E-14   5.6759152323407721E-13   9.9750026033479017E-12   8.8620146877017075E-13   4.4837799974288112E-11   1.4451377653260484E-11   1.7729538453974146E-12   5.3995816540820406E-13   1.2758122599071504E-13   3.5489500241952482E-11   1.2911808802992018E-12   1.7948611689183817E-12   8.3280365043715180E-12   1.4442728905755611E-11   1.5109941088803343E-12   4.4054711837843751E-13   8.4973331677462471E-12   1.1009093180942314E-12   4.3855608751762178E-13   1.4396887307189595E-12   5.5528527055786079E-11   6.3906316494816416E-12   4.6433568656980375E-13   5.4405010094187697E-07   1.3693792310655899E-12   4.9306491133047915E-12   7.9785811015693631E-13   1.0309536792075609E-12   5.6200769053943924E-13   1.6086079348480018E-12   3.1817372829601616E-11   5.9400716545746362E-12   2.9864084512593977E-11   2.2597517560624741E-13   3.3364025690361680E-12   2.7708376473188553E-13   1.8499788523248045E-13   2.4907786463884704E-14   8.0231560710957116E-14   1.4505422552109914E-13   1.3187263199882588E-13   4.1420358921368457E-13   1.1956745957408389E-12   8.5485664022287565E-13   1.4143319135857559E-10   1.9888614293301499E-10   1.5906997356002860E-10   1.3721138518604606E-12   6.9233268812673449E-13   2.3943660479657364E-11   2.7449929812867277E-14   1.2055504866346623E-13   1.2395459946550803E-10   5.4338796819565814E-13   8.0609128338541318E-12   5.4589234221581795E-11   1.1884662730614988E-12   7.6469720985892900E-13   3.1702632275134478E-12   2.1571202815395905E-11   1.0069153939807713E-11   3.1584650814015794E-12   8.9965213477778993E-13   8.6509276375280718E-11   1.5706184085984251E-10   1.6304773987579506E-11   1.1533011171285665E-10   1.3550364693375127E-12   7.5395453987869470E-13   1.0471958855612260E-13   3.8819004935719319E-11   7.1653084107250418E-12   2.8650253388375174E-13   8.8637538946908044E-11   6.3267751128244089E-13   9.5787117475509467E-13   1.2341211699059073E-10   7.1946234602902182E-13   5.2369281472018598E-12   8.4087756767320679E-13   5.8428280071550195E-12   6.4289112824210961E-13   5.3749014851429006E-10   6.2858537203103285E-14   1.6623651985194772E-13   9.9217857222169107E-13   7.0344862453631206E-13   1.5874196491218353E-13   2.1727738646798326E-12   6.5993293380355174E-12   5.1700402048164245E-12   1.6193644537152975E-13   7.7434219300434117E-13   4.1513782603158629E-12   8.2266941099066687E-15   2.6333548192310882E-11   5.8109146199802595E-12   1.9071068201727322E-11   9.0514078217429473E-13   4.3307671818055287E-14   1.9378841561276921E-11   1.2596582817411041E-08   1.3057019834868175E-12   7.1462088657399859E-09   8.0581028745310561E-13   1.2654229725497031E-13   1.8485836764749084E-11   1.3500023417524879E-12   3.5393652414998884E-14   4.5504235190225600E-13   1.0544647733956384E-12   9.6574765304702587E-12   1.4932490854444338E-12   9.7653276306959550E-12   1.7154848027572318E-11   3.7056922915492663E-11   5.1034396928985570E-13   8.3528341571093190E-14   7.7859179403065282E-10   3.4630718789226649E-12   1.7387403578797030E-12   4.1978307763128734E-13   2.7955792352153559E-12   1.2483832806806972E-11   8.6177593167971034E-12   6.5514746421637824E-10   2.2082153294348071E-10   1.3059076438898294E-12   1.9714477113887204E-11   2.5377055026824630E-12   2.0986256375892820E-12   1.8458880511269165E-12   1.1098819404869875E-08   8.7965141526700942E-13   1.0702722734443629E-10   3.8274332892387734E-13   1.0695426723511912E-12   2.2824045364325095E-12   7.1274053022594749E-12   1.3065889564735577E-12   8.4058640167894097E-13   1.2818998466992069E-11   2.1157068673703242E-11   7.5031299048649599E-13   5.5325838305335863E-13   2.8889752223297909E-11   2.3295739743297628E-11   1.0776125280892281E-13   1.6490348131465456E-13   1.9432084549449027E-13   3.0822056983571680E-12   5.3389134866388090E-13   7.0124175115402721E-12   1.7409112538518683E-12   1.2934564361687225E-13   7.9539763215185292E-13   6.1672955228754593E-12   4.7781533267761665E-12   4.8178412098270938E-14   3.8136679230749345E-12   2.3255551896874853E-12   6.7780773442302672E-08   6.0204982914915663E-14   2.1961814859725947E-13   1.1966630220046318E-12   6.6640527075264481E-12   1.0630767268555910E-11   1.2166973023529143E-09   7.8638834519352405E-10   4.5739012061580360E-07   2.0363718147719090E-13   2.8478470588472071E-13   2.2200525619776159E-12   9.2714129092587536E-11   3.3824414535467897E-08   1.2046929433865207E-11   3.8371092689454838E-12   4.7395935309632561E-14   2.7476379925120427E-09   3.0316826928982760E-10   7.9942740328605995E-12   8.2598826543133051E-12   3.1719605259532827E-09   2.0411109326390013E-08   1.6079449956316466E-10   7.3027502939827105E-10   7.1695069750055147E-10   9.1257587226468313E-12
  1.6200763090321077E-15   2.2223317357030633E-15   3.8153704289263794E-16   4.3294011423791005E-14   7.0821668237089436E-17   2.3852586760692405E-15   3.7861105655676780E-16   4.4898486198174453E-17   1.1330941058247203E-16   2.8389102700229623E-15   3.2658096797367971E-16   2.2428517677219596E-15   6.8615369284207875E-14   3.8772177370249546E-15   1.2887521182524136E-17   5.3918838944179924E-14   6.9329171141947943E-15   3.9902255206709421E-15   6.5051400815329394E-17   7.6389263697770016E-14   1.7341335003157019E-15   1.5215426352734298E-15   1.2172713911318901E-15   6.4592857775982612E-16   5.3111789812326573E-15   1.5117801257308730E-15   7.1750610627811970E-15   3.2015698328992228E-16   8.0014650080221310E-16   2.4904452030115473E-15   8.7601908486404046E-14   3.1464522560896277E-16   6.0786136062110793E-14   3.4029161407471271E-16   7.8448256444325701E-15   2.4905915063248455E-14   2.1204368487814434E-14   6.9993219531274374E-15   2.5960074207683302E-15   5.9428410884147668E-14   8.1712599614263901E-15   8.2116295460358978E-16   4.8985816708917257E-15   6.2522820515675884E-15   5.6595035970676125E-14   1.6416789633908583E-15   2.9030953275730448E-15   1.1637855349789180E-15   1.4328092340960549E-14   3.4717622552690372E-14   9.4635234937392637E-17   1.1800968962130270E-14   1.1936724278338696E-14   1.3589243829334040E-14   1.2456741760148450E-13   2.3035164105593714E-14   2.6497760468511983E-15   3.9828442633736448E-15   2.7461600279474489E-14   1.3958563535236977E-14   2.2947497818854684E-15   5.4108464892078509E-16   1.8899134712703877E-14   4.0205669743700919E-14   5.5108995037782252E-16   7.4201604285958715E-16   6.0913230321595702E-16   3.6242581947101371E-16   1.0751809296195956E-13   7.6305820231057637E-14   6.0070222916125137E-15   2.3837119980455400E-14   1.6874838417422386E-14   1.1405306107939501E-15   1.0414534829180043E-13   1.1256036719051582E-14   1.0297866510505941E-14   4.8624334152014185E-14   1.9682883613392687E-14   1.6868548941100531E-14   1.3738051043943848E-14   1.7476292934676301E-13   4.3333276385320088E-14   2.6899504717087691E-16   1.2604917145429278E-13   1.3692435003250526E-15   9.1538373027272777E-16   7.0691487475447165E-14   8.0349181613104979E-15   2.6798875500837787E-14   1.1117964229937984E-15   5.0264536702109262E-17   2.2293862466791853E-16   1.2306760620315790E-13   1.1097776651489125E-13   9.3883833748754640E-15   4.8358852071914220E-14   1.8690672786786187E-12   1.9311062609919871E-13   2.6024079527043351E-13   4.6292155582531616E-14   4.6119871114415784E-12   1.4343015893413919E-12   1.5376339665129802E-12   9.8604587394268290E-13   8.3711845101923433E-13   7.2121692549903511E-12   2.8424194329549275E-13   8.6163620273348768E-13   4.8678715266088291E-12   6.3173290180474443E-12   9.4933287324765642E-11   3.8773056865436279E-12   4.8478378997422237E-13   2.1780206152841750E-13   4.5734052579489679E-13   3.5935396273282952E-12   4.5560508689774998E-12   5.6662299683080925E-12   3.8523728021447497E-13   1.1563289046621619E-12   4.6263287719496070E-11   1.9791862450760952E-13   5.0687771350842178E-10   5.0543937084048851E-11   8.2198521804171634E-12   1.3006389760464374E-12   4.6740438374432193E-14   5.4346486530341927E-13   6.1637208586614948E-13   5.7507500527577373E-12   6.1630553836367357E-12   9.7883079499133877E-11   1.3668370104475733E-13   1.9307462802843403E-14   6.8609224147955516E-13   8.6592269207996137E-13   5.9767187467174469E-13   2.5672906276311624E-14   1.4179033004320685E-12   1.7467942572917843E-13   6.2966384003756789E-12   9.9594154481336085E-13   4.8156196910693032E-12   5.4055622665370951E-11   5.8291289791939209E-12   5.5482331406837871E-13   2.0194985724523063E-12   1.4430369037827704E-12   2.4764961170521503E-13   8.0577738105846064E-12   1.1431375737596553E-12   4.2507980881408923E-13   3.0086646875558333E-14   1.6543355824064823E-11   2.1710918910543673E-12   2.8362234013816149E-13   2.9393259206912201E-12   4.8788867092208122E-12   3.2285029037304050E-13   8.3667304237945972E-12   1.7394991581829914E-12   2.1462310833500959E-11   6.6508503868962546E-12   1.4931898869641466E-13   4.9917933612279327E-13   2.0804996577486216E-10   6.8291849020067759E-12   1.0988277154132206E-12   3.1317308343344499E-11   3.7896844642493721E-12   2.5299812680004817E-13   9.3783382867210511E-12   6.7428215774025298E-13   8.7781958579982484E-14   5.4814772783296389E-13   3.9416809681674348E-12   1.8767457996537959E-12   1.1022585690391831E-11   2.6443338885649473E-11   6.7829112086688716E-15   2.4619421466384612E-10   1.3178463797480002E-11   5.3399047229891906E-13   4.8769786075177495E-12   7.4763171463071991E-13   1.4125708954557177E-12   1.0656587971403605E-12   4.0626666617887275E-12   7.9041678581161687E-12   2.1032196087142885E-13   2.4729997096989398E-11   9.2233235527896028E-12   7.8164032022966443E-13   2.5766430905111542E-13   1.5826129709056367E-13   1.0219746775778086E-10   1.7811415697258012E-13   1.5455447187804110E-11   7.0883899113390639E-12   4.1725039685638083E-12   5.5530058723529708E-12   2.2085918208782687E-12   7.7649124909374606E-12   3.2727768734912334E-12   2.6789177930083257E-12   7.1385219782344637E-13   8.5357319134958963E-11   2.6208209439464591E-12   3.2333053987609706E-13   3.2238658673018501E-09   2.2337766064832148E-13   3.9546974291128695E-12   9.9873389342306085E-13   8.6262360025336513E-13   2.4365161238003563E-12   7.5075515042220481E-12   2.9932585104933593E-11   3.4288064670896930E-12   4.2578119740264354E-11   3.4410853815609216E-13   7.4438939603897655E-13   1.0259274290899249E-13   1.7319201683347614E-12   4.1742162067223561E-14   7.1732815177487360E-14   4.9431208003467451E-13   7.6549956449947348E-14   1.1084529135167341E-12   7.6790572471506647E-12   4.8245059787047668E-12   1.1260873975207166E-10   8.6884804919488407E-12   5.8780807509019080E-11   6.4322290435039832E-13   5.4818932819853125E-13   4.9399355093980605E-11   1.7413384825654133E-14   9.9254151312624476E-14   2.2678115902217727E-11   2.2743922971693736E-13   1.1523337579341512E-11   3.3908241678228896E-11   3.0928021635656607E-13   1.4262417886806685E-12   4.3267402214780684E-12   1.5458023794700762E-11   1.2875800777086898E-11   8.1253457751311585E-13   4.3767969466443053E-13   8.8708646667534990E-11   1.4101804042144583E-10   4.7592402703974973E-11   1.5194160555071684E-11   7.8474044240145153E-12   6.6278486607391947E-13   3.4540319171626259E-12   4.1723286914564419E-12   3.8097628194925924E-12   2.0613087902953892E-13   4.6154360509022153E-11   1.5843268401010488E-13   2.0627157955436205E-12   1.4326341772295823E-11   6.6766128679268267E-13   3.0634575820700361E-12   5.3426930382692334E-13   2.5872749932337565E-12   3.6285212506255375E-13   6.3464196364353120E-12   4.8670406719387836E-14   3.5107595130061352E-13   5.8184478196305433E-13   7.8342155547850383E-13   2.3426738194321388E-13   1.0651060503008743E-12   1.1057827069110547E-11   1.5092004462883324E-11   5.6496351643908509E-14   2.0209372324342539E-12   1.4184098149222533E-12   5.1326204517554881E-14   1.0046484759449317E-11   8.8016882377651344E-12   3.8838191206447355E-12   3.7286396908820470E-13   5.1414407094890387E-14   1.6210312582446941E-11   3.3481944745954023E-10   9.2960516571683649E-13   1.8551830117895067E-11   3.2244534992022850E-14   3.7784197380927204E-14   4.9863447333533585E-11   2.4849502508335783E-12   4.2773455804877420E-14   6.6130119269636476E-13   8.8695553721824396E-13   2.3384777451102776E-12   4.8328565604746500E-12   1.0922726134037897E-11   4.2573190820438777E-12   1.1707229721960585E-11   2.8412398382998535E-13   6.0216681287112053E-14   3.1738530203066988E-11   2.8617683698585479E-12   8.7464627637679112E-13   3.4987945116765021E-13   1.6873705514552678E-12   1.0338938590121450E-11   8.5535409321731318E-13   1.6280425933204222E-10   3.1931253574484005E-11   1.2435855665868912E-12   3.9053803797579180E-11   9.4537201628672087E-12   1.1735034178312299E-11   3.0906253942631530E-12   2.6686187778892309E-11   8.4997031583315653E-13   1.4819985787467585E-11   1.1107062389586957E-12   3.1446196358306600E-12   5.4393447871375645E-13   4.6473271945311121E-12   1.3497461941340182E-12   1.0972075450381485E-12   2.4511464919455430E-11   2.8161757605140449E-11   1.7920794489684053E-12   2.3817083149195855E-12   1.5558705954673369E-12   2.6510593639401435E-12   1.2836053755457688E-13   7.0791050982956251E-14   1.2223956086908207E-13   6.8877085353951589E-12   3.0298860823047022E-13   1.4456336070740726E-11   1.0719578540916325E-12   5.9079424064855008E-14   6.5521285566075097E-13   3.0941112795597576E-12   1.1901495728863147E-12   1.6112972985796021E-13   3.8629213798650901E-12   8.7378400103803142E-13   2.1046516325135113E-09   3.3155859357675046E-14   1.1729560890809692E-12   6.6647535411115149E-12   6.8473818633917626E-12   1.8183557605275662E-11   2.6720668348374770E-11   1.2627656987883100E-11   3.0151401766716130E-09   4.0617139201202106E-13   5.0547734265943967E-13   4.1110213209753680E-12   8.1499271824552869E-11   6.2693745554888215E-10   8.0130381090896867E-12   2.0296431591332118E-12   8.6518915353818814E-14   6.0184327238799898E-11   5.0560740768042160E-11   1.2869161671743815E-11   1.7711551208462091E-12   1.7767390005053913E-10   5.4010722198474681E-10   1.5507218601303714E-11   1.7967312997224586E-11   7.7800208658499676E-11   1.1163660769701594E-11
  4.6956337435604261E-15   4.2776528338678165E-15   6.9321044398572169E-16   6.6426223081574941E-15   2.4078862117721157E-16   4.4790240182101283E-16   1.2734132257803626E-16   1.8083841899633594E-17   1.9316499537330824E-16   3.5658710660653098E-16   1.3289828510720172E-16   1.7116729316952535E-15   2.2067470539362161E-14   4.0067016557829925E-15   7.3499321947237257E-18   2.8603178661156929E-14   8.9670006098805434E-15   6.1410966572335107E-15   4.0966694304865919E-16   2.9892575000487519E-14   1.2898634464610968E-15   9.3423959758110976E-17   1.1202056889904918E-14   4.6935679329103203E-16   4.6252353925534357E-15   5.8912268727811984E-15   4.0057244182829085E-15   1.5896370375127323E-15   2.6822428965701922E-16   5.3614747875452446E-15   1.1916230110893215E-14   1.6625066923380397E-16   3.5090896919864734E-14   3.5330489093057114E-16   7.0379029829990698E-15   4.2153441954778474E-15   2.4760670153183566E-14   4.7303097728495504E-15   1.5511659451335994E-14   1.6298966404559516E-14   4.0039150327433726E-15   1.8833005850268457E-15   4.9937307521164734E-15   3.1149715469430693E-15   1.0524055951260662E-13   5.7451287988390773E-15   1.3803106871002138E-15   7.9762828280053887E-16   4.7387013497757166E-15   1.0234825820167726E-14   2.1076211436301539E-16   5.9207159372286358E-15   9.6560852527869994E-15   9.5413471507445601E-15   8.9025976299885374E-15   3.7919557669007364E-14   1.3376796607330706E-14   2.7331472341548298E-15   2.6659955863811948E-14   1.1587862842811264E-14   5.0736993094921358E-15   2.3579861071023416E-16   1.7057642552161090E-15   1.9434860471896759E-14   8.8758035971830108E-16   1.9816024786403434E-16   8.6716219692740152E-15   1.1368140203721427E-15   3.6685354897548523E-14   6.6112478035823692E-14   4.2196782661396408E-15   1.0142241656533773E-13   1.1580720068461557E-14   1.1069454222609851E-14   3.5579361654859949E-14   3.1524463178005754E-15   2.5608583318579499E-15   1.8771972683148214E-14   2.0396444148681013E-14   1.5127941491698524E-15   1.4176070743096959E-14   1.2514391302289656E-13   6.5734803746917513E-14   1.0927763674828380E-16   1.1514264919758595E-14   5.5743097748287837E-15   8.1623482235852802E-16   5.0503712530478042E-15   2.8583077663033928E-15   2.3031849204604782E-14   2.5716793059559706E-16   6.6608731003104772E-17   2.5475892659058204E-16   1.5588402425329663E-12   7.7338975997513835E-14   2.5614127804586645E-14   1.7753910149070799E-14   1.4920377078598906E-12   1.8424936799756121E-13   5.2006613153651308E-13   7.7245941465811564E-14   3.5380953163695801E-12   1.9199124275683573E-11   2.4647870861090502E-13   1.9444548502375756E-12   1.9070536685023381E-12   9.8147110053782420E-13   1.0970349725812622E-12   7.8711195356516256E-13   1.3190560522958868E-12   1.2139410467299262E-12   1.0286648408758956E-11   5.0611309780307680E-12   5.4965457785373565E-13   1.5407642608552982E-13   3.2015626193304775E-13   9.0304267764233515E-13   6.2934502244026800E-12   3.0882228688876785E-12   1.7665225854921748E-13   1.6682694342642360E-12   2.1717769304817237E-11   2.0496902904177641E-13   6.6501998673957120E-11   4.6949907055942252E-11   8.9286443172024708E-12   1.1992418807630143E-12   1.2832720307468978E-13   1.9169641379212097E-12   4.0906188130026612E-12   3.2733995812005082E-12   1.9425929865817421E-12   1.0209704769796149E-10   8.7918526533821511E-14   6.2390802710329468E-14   2.4359474529458584E-12   1.7348329968943894E-11   3.2264040903546655E-13   1.9551846091610822E-13   2.1539114438680650E-12   4.2918530834869319E-14   4.4949728094456596E-12   9.3557419756781740E-13   3.9440154197891040E-12   2.9683881122597459E-11   7.6171242207250613E-12   2.5514560810053045E-12   2.7410248155582187E-12   4.2822039695173333E-12   2.0227685940938475E-12   5.8259714821832794E-12   7.3079815983666425E-13   1.3139683698391919E-12   5.2875505190971366E-14   3.3691087808439908E-11   1.3154900314546722E-12   6.0684080919440162E-13   1.0029399562687434E-12   9.3582245492214517E-12   4.0144702877542571E-13   1.5972311286867604E-11   1.3490773590935962E-12   4.6485909128390740E-12   2.1749525738449554E-12   1.6963164641098734E-13   5.0245919748951341E-13   1.1336172839735946E-10   8.3782317488069048E-12   3.5204389319276664E-12   9.6435433465039078E-11   1.2902337470173512E-11   4.0353363479999471E-13   5.1745630956093583E-12   2.8814841176005999E-12   8.9582759953919590E-15   5.6837044936243385E-12   4.7158170135451973E-13   2.1493076335900644E-12   2.2266345399653056E-12   4.1078109746025621E-11   8.0281650308855988E-14   3.7697242871357105E-10   8.3528669179342187E-12   1.6864036408522370E-13   3.6966720750767410E-12   2.3629674455033558E-12   1.7921936032328346E-12   1.1480448190784022E-12   7.1050207657328413E-13   6.4034583497731632E-12   9.5999261550135283E-14   3.1266329476523196E-11   7.6672022447262421E-12   9.5779709808579053E-13   7.1119545584854562E-13   1.1634474302994185E-13   3.2887579018409228E-11   6.4289106300720085E-12   9.1450679668042193E-12   2.8590554203741540E-11   6.7348113165676950E-12   4.1846312140034642E-12   9.8955907656016659E-13   2.8782680933220616E-12   3.0806551926525940E-12   2.5590861060651164E-12   1.6554270606427492E-12   8.9385134305388371E-11   6.5769403770524115E-12   1.7022345238010491E-13   1.4385472705041023E-09   6.8306193768838466E-13   8.5878184062870108E-12   1.1508410939792795E-12   8.7400866707397816E-13   1.1716867014460348E-12   3.6344458578947537E-12   7.3148251284318151E-12   8.9416060540911501E-13   1.0589565650435804E-10   2.2833213771419880E-13   1.1079954128369627E-12   1.8382299273391149E-13   3.6418034378057127E-13   1.3447133080284647E-14   4.2074178721520144E-14   3.3643537186653178E-13   2.6807858408827685E-13   1.3339665549014693E-12   1.1829819688396358E-11   2.7303936282796723E-12   2.6186824264154627E-11   3.4775066065972795E-11   4.2743138484280626E-11   1.0211176268734080E-12   3.3597746807108959E-13   3.2818892332729928E-11   4.7655249299580524E-14   1.0287886032543169E-13   3.6669302601070255E-11   8.9502047199904077E-13   1.3628315118729085E-13   8.5104260025168249E-12   1.1594590733184251E-12   1.4288060503674546E-12   5.5693750933992807E-12   3.2239814775461280E-11   3.3119748232699582E-12   7.7379610253554149E-13   5.4877788293524135E-13   9.1033284450825974E-11   1.2120468905619888E-10   1.3080384028558224E-11   1.6228935678298191E-11   9.4497709112427325E-12   6.2639497186075624E-13   1.0720461964267578E-12   7.1988567480973643E-12   2.4575013470393444E-12   5.1075996457847417E-13   7.0261991013594039E-12   3.7824550966813421E-13   4.5366486957258219E-13   2.2782963619015980E-11   8.4904642198065188E-13   1.5555335963850323E-12   3.8768415104250687E-13   4.2688612690025540E-12   5.6762169578841701E-13   6.4581865382714865E-12   4.6887295033514444E-14   1.4043928474584333E-13   1.9206429266587719E-13   7.6483473536324030E-13   3.8140583161226932E-13   3.1021310803432317E-13   1.0490681016955409E-11   1.2691812750879041E-12   7.4254868602941296E-15   5.8686645731070149E-13   2.5734299560591751E-11   4.1109883305819534E-14   1.0045888483084455E-11   1.6462813534212952E-11   8.0443682982783807E-13   4.2175263786496876E-13   2.5149909397267125E-13   4.1742220313051207E-12   5.7148833708974470E-11   1.8518669381200536E-12   5.6211758217966599E-10   4.2088270019743183E-13   1.5248327237810690E-13   2.6819579777457712E-12   6.8622427123358002E-13   1.8335398850757099E-14   1.2387427509634301E-12   5.0047068446516539E-13   1.0932648352530585E-11   3.6206280711059170E-12   1.3938763394829988E-11   2.3776931682213769E-11   1.4476984271559209E-11   1.0507779213111205E-12   1.1046047380422640E-13   9.4197173002525953E-12   8.7410411849462987E-12   9.4804127372468217E-13   7.2305609809253385E-13   1.9565166644433214E-12   1.2308354855542166E-11   5.8675183968643072E-12   1.1103393310049929E-11   2.3688892722787923E-11   1.4290299586838319E-12   5.1167755361967909E-12   5.2802183629359304E-12   3.5830364990435733E-12   3.8760093435656940E-13   2.1902532821703932E-11   5.7062775076269332E-13   3.8131915209394493E-11   1.1974562770357907E-12   1.3175993986496745E-12   2.7767261799092194E-12   1.0267259274896816E-11   2.7610649147193720E-12   1.6597815074216990E-12   9.0446250648532618E-12   1.1455406721223184E-11   2.7843963560071096E-12   9.4527526095329148E-13   3.6044957932998094E-12   5.8604325734652873E-12   6.7232843154092549E-14   4.1154412368727466E-14   4.3177093059069880E-13   7.4303049725864077E-12   7.7243664654144413E-13   2.5343049173386175E-12   4.3555296278162990E-13   3.9117726311198212E-13   4.8056017046340470E-13   2.7754906993937363E-12   2.5554904082264803E-12   6.2311004652478136E-14   6.5428976825872509E-12   2.7623459388695497E-12   1.0443885104586211E-09   8.5776803901022956E-15   2.0337172469792842E-12   8.4145649817561694E-13   3.5389477777070345E-12   1.3184525139766184E-11   1.4412266118053184E-11   1.0133358114904678E-11   6.4958871024820585E-10   8.7778252612927321E-14   1.3339955689679623E-13   2.2995295701948228E-12   4.2146624846091830E-11   2.2875323512411615E-10   1.4876612649235332E-11   5.4402346917070596E-12   7.0213055535794879E-14   4.3365829322449405E-11   7.2618552599335958E-12   2.0277436654949863E-11   1.7501531991551855E-12   4.6679176106743066E-11   2.4867112188796386E-10   2.6649985533580926E-11   3.0674344997728623E-11   5.0308818451544488E-11   1.1647091548673586E-12
  1.8661599328905304E-16   1.8934811099445458E-15   6.5950628090877195E-17   2.1850200703393062E-15   9.8462857902460157E-19   2.3452382056828501E-17   9.9522901372604912E-24   3.1355012583682393E-18   2.2942297348282872E-18   3.8198178641002945E-17   5.9104599111860585E-18   6.5663407523875471E-16   2.4491651518063556E-14   1.0505650126177458E-17   3.1120974237853841E-19   1.3370354371186349E-12   4.7083852115130004E-18   1.3118088094358238E-15   5.4206101678546531E-18   3.4818357294338959E-16   5.8257588608080890E-17   1.5528410548379490E-17   1.6008079239731860E-16   1.3166194560015315E-16   1.3821607240276669E-17   8.3065388309177800E-16   2.1573286372644738E-16   6.3991503749244930E-17   8.9207334193779660E-18   1.0691459741929171E-16   3.8647849632477391E-17   1.7816150243446218E-17   8.3883755526731390E-18   5.1502012373482956E-17   1.1960070965311247E-18   1.0275424016862386E-15   1.8772115945935809E-14   5.0001315468532973E-17   9.5551654156538339E-17   3.2257757465773531E-15   1.7953544573251349E-16   1.5868089101532370E-16   4.0484824690792186E-16   9.2282913439991375E-18   1.6439823372304148E-14   6.1321342385855252E-16   4.0864524746813762E-16   3.0422369987253336E-18   8.1001457293477446E-16   2.4973393423644423E-15   1.6882285827399560E-17   6.4237622152062834E-17   6.3787567098259224E-16   3.6911298174476868E-17   1.1227821269684471E-14   2.1179269861576654E-15   1.6587113912777656E-15   3.1143026964751154E-20   2.9598679128800405E-15   1.2153516637980361E-15   4.2491136079414651E-16   9.1992237504077285E-18   8.4817310626703049E-16   1.5522822046535408E-15   1.0798397075093305E-17   1.1886519532217293E-17   6.8091499935771196E-16   4.9537787021503812E-17   3.5282773019752011E-15   1.7868983490843635E-14   1.7461514997408652E-15   1.4098870369360974E-16   7.2841037259200182E-20   3.9709558434437598E-15   1.8873741826296132E-15   6.7485585637613998E-16   3.2644773970222211E-18   9.1306065501251961E-17   9.1873955723841835E-16   4.7998100004782073E-16   6.7849357398163247E-17   4.8159674722338881E-15   5.9821050444473507E-15   1.0090041596950686E-17   1.5272936541828700E-16   6.8793400279541785E-16   5.9535174222734927E-17   2.2432527949404657E-15   3.4777611206162572E-16   2.9474099458067763E-16   2.6618219219198425E-16   3.3158077713664369E-17   2.4346875751101036E-18   5.6062143618027028E-12   3.0339054306916744E-13   2.1379718565077249E-16   1.3765884724478455E-16   6.6182709468120976E-12   4.0468674725166864E-14   5.1548578319225076E-14   6.5954333679923905E-14   8.9281463703930701E-13   2.1841275091098771E-12   2.0920390509867198E-14   8.3494686985472525E-15   2.6108683477428589E-13   4.1390646946984502E-13   1.5099615718366985E-14   6.4941268045522341E-15   8.4151634098385365E-14   5.1773925139309032E-15   2.9304803515456938E-11   1.6570644596979215E-14   1.8568060338064939E-13   1.7828921794319216E-15   2.2649282092815387E-16   1.0775280411900968E-13   6.9964550496805734E-13   1.4468863164339862E-12   1.9978937697519505E-14   3.8727795995349294E-14   3.1589380008569510E-12   2.1129377226982615E-13   7.2546760354944792E-11   1.1599895271547014E-15   3.4625680506348376E-12   6.3396071759404434E-13   6.5379832002661680E-15   4.3886064132719099E-12   1.5368392458283470E-13   1.9005728958917799E-12   1.0163817295425080E-13   1.1908724750231181E-11   2.9594445447024356E-14   1.2729311798560646E-15   9.7289352212816189E-15   3.9044862140404715E-12   1.7709733500171715E-13   1.9756005202757421E-14   1.3467646691578783E-12   4.7573062629030747E-16   4.4950360790033070E-13   9.1897494447641546E-14   3.6940612354890411E-14   1.6815593824096510E-11   4.6787014526347101E-13   2.3913606541598144E-14   1.1907361319659527E-12   1.3456852075015771E-12   3.1957437796255257E-16   2.0438299685779634E-12   2.3632895687564376E-13   7.9157545671812308E-13   1.7349066400866236E-14   4.1319749427530560E-12   1.5125307086299351E-14   1.5152718970124641E-13   6.9077981825679634E-15   1.4808194306056835E-12   9.9232010892222991E-14   3.9391585264088488E-12   3.3576687483137875E-13   1.4958602387634303E-12   4.8693660244186727E-14   2.4241839525106366E-14   3.7751896746063682E-13   4.7579163761751925E-11   3.4471557702894459E-12   7.8871412453491794E-13   7.2109913949494988E-11   3.8051055847111226E-12   2.4260810407681122E-13   2.0048660367802848E-15   1.5874633824359012E-13   1.5954365331673948E-15   6.0216271610041010E-14   2.9819634504277878E-13   7.5815759718921859E-14   1.7376339092745423E-12   1.5556974702030098E-13   5.1294199596977720E-15   6.0260740340670013E-11   8.9233748906597509E-12   3.1768157958456121E-14   1.7165125980763382E-12   4.2272735103474259E-14   5.2035575567437469E-14   6.5604862776901823E-13   1.8036724342450719E-12   4.6049163879241131E-12   8.7628888639377736E-15   1.0158834919046071E-11   2.0284853202432112E-12   1.8827129387394583E-13   1.2062548548959557E-14   8.9317877070047922E-14   3.9717207520946035E-11   1.8385653168490033E-13   2.4707740237551343E-12   1.5367475531327570E-12   7.2987366781810510E-13   3.1973777366341069E-14   9.4374733495381392E-14   3.4620534394760134E-14   1.5763432778352014E-13   3.4258007278749516E-13   3.1154104699125296E-13   4.6739798830618839E-11   3.5764624206529734E-14   1.2124809956684855E-13   2.4110650940159779E-09   5.8935691776340395E-16   6.4420889616194821E-13   1.3958617281260986E-13   2.1087468637707654E-13   2.9411541221634030E-13   3.3336315333173220E-13   5.8866447844443972E-12   1.4567178925935507E-14   1.1350142556121857E-11   2.3353185695496319E-13   2.4206148380846557E-13   8.1443911590618722E-14   2.0293038326126155E-14   1.5358605052659200E-14   7.4827345852099715E-17   1.0274391834230156E-14   1.3630694234425330E-14   7.1532919648764409E-13   1.3358080141418946E-12   3.9131823253126918E-13   4.6309669787119282E-11   1.0831022689767933E-12   9.8031508186330632E-12   9.6640120232757357E-14   4.6836743695029566E-14   1.7927481839279780E-12   7.5168131087224904E-15   1.8349726605540237E-14   4.2526452645370791E-13   4.6296823782255224E-15   1.5948185555142818E-13   6.8710232209033121E-14   5.8931974686059736E-13   2.0244994378315982E-14   2.6837219887048190E-13   5.9289273317976826E-12   3.6095795117355198E-13   4.0666697343140877E-13   2.7722709161728585E-13   5.5394286401922939E-12   1.5621386494098281E-12   4.8224972194844911E-12   1.7212566324640404E-12   7.3561285041294945E-12   1.2459935211876564E-15   2.7804332216858383E-13   1.9335107910277326E-12   1.7932675384914308E-13   4.4327314700072357E-15   3.5571675165636714E-13   1.7385430079746010E-14   2.0123100347828255E-13   7.7223509479736711E-13   1.0146154591169808E-13   1.7948682981082596E-13   6.6608552157657236E-13   3.0824126826168049E-13   1.9103941991853626E-13   3.3655146430363700E-14   1.0124744078576791E-13   3.2754779339663245E-14   1.6480957274326851E-13   6.3203471253855455E-18   7.7090865862912949E-14   1.0210839504025920E-14   7.0189319450710369E-12   7.9893612628257074E-14   9.6426300934857983E-15   1.6159108564941299E-13   6.9872997874330052E-13   4.9182548911206579E-15   3.1176038453928275E-12   1.2548473263812455E-12   9.3323943161532832E-13   3.2154178431077635E-14   1.4815008310707195E-13   1.2407306453642358E-12   1.6359129008554729E-10   3.7107966852672559E-13   1.8396708339468475E-09   3.8558888440332471E-13   2.1109502091072669E-14   1.8303801689699868E-12   6.5475023759963321E-13   2.0815776777020725E-15   1.0309644797870675E-12   3.2080387966062090E-13   3.6282556605086902E-13   1.4750073495779336E-12   6.4996776086985817E-13   2.0619086580506062E-11   1.8749506157096451E-11   5.7112698755119562E-13   2.1421089423306004E-14   2.5508068135273118E-11   8.5537962790899570E-14   5.0431008965572167E-14   3.6675279086189627E-15   4.6889692693598360E-13   5.3588444757942048E-12   3.3044732590082180E-12   1.6652910314677868E-14   1.0607062859058239E-12   1.1281936289141506E-13   4.2705987497792758E-15   2.6832435057048577E-12   3.4227397475066275E-12   2.8286528663676968E-14   3.6220098911880402E-11   2.3976178522288677E-14   5.0136316620872317E-12   6.0128432584346563E-17   1.1883727039833251E-12   2.2880792301838028E-12   6.7470304151546662E-12   7.3734096090976750E-13   7.1749574606274548E-13   2.1839982077585290E-12   1.8523220287290347E-12   3.8756322751986937E-14   1.7052346879419620E-13   8.5738760143170043E-12   7.8246106297801834E-14   8.1311117393880043E-15   2.4060771479679130E-14   2.1198800591294616E-13   2.4551715381258591E-15   1.2878153028739896E-13   1.2199759603349647E-14   5.3750949288508261E-13   4.5893152084645590E-14   1.0946527527485801E-14   1.2658908899449734E-13   4.5155454459532707E-13   6.2166282865755370E-16   5.6507669762593070E-12   3.2849727535448481E-13   1.6156339342697900E-10   5.6787587576082452E-16   2.9700514266115144E-14   8.9520429600525970E-15   1.3375789003483980E-13   1.9835257497670067E-14   3.7766594974250121E-12   1.5054636000172512E-12   5.5530149114012859E-09   2.8820074924010766E-15   3.5536773129938429E-14   9.6635598963826455E-13   2.5498366694949384E-11   4.6904888742932993E-10   3.1827758024532496E-12   2.5018788900473144E-12   1.5694582630374986E-15   7.8994861673497678E-11   4.7621265922459931E-13   1.8239049483025692E-11   9.9889383964269484E-13   1.0871628991920952E-10   2.0127482708284729E-12   2.8567417494512711E-12   2.8236585806580776E-14   1.2880592939280713E-14   1.3681261376902525E-16
  5.5480195112359138E-15   8.6894726763967712E-15   1.3992864207297607E-16   2.0486112112290843E-14   5.9501460596838172E-16   1.5726515535282365E-15   1.1494313960200533E-15   1.2679333075703594E-16   1.4860783704660021E-16   9.1717193004332692E-15   2.0280790550787012E-16   1.5179331317301044E-14   7.6286008917569136E-14   1.7566790642258517E-15   7.4818086853747262E-17   1.2664261221974867E-13   9.3044209263308518E-16   2.4758116162790338E-15   1.5655987558132612E-15   7.8939283245035999E-14   3.6908379308639449E-15   1.0105918665768625E-15   2.0014745252804956E-14   1.5126215045772737E-15   2.2334433915062132E-15   1.4652704181893542E-14   1.5505313053075685E-14   6.7200307441497041E-16   1.5663318739349987E-15   1.4230169420743036E-15   3.6854651459311963E-14   6.8334905327527024E-16   7.1957026773919308E-14   9.7718776447276049E-16   1.4987730839389211E-15   1.2613059925480514E-14   1.8139453067745333E-14   9.2061628885111930E-15   1.6031313136583531E-14   2.0535580687664605E-14   5.0346681308547242E-15   4.3399688962162014E-15   1.0486253912682896E-15   1.7740488419311657E-15   1.1070836667990152E-13   2.6438230927205244E-15   3.2266667893386981E-15   3.5830107174978007E-15   3.0238574282933985E-14   2.5294369951278494E-14   9.9412137940825435E-16   6.4425308247671094E-15   1.5220543148936188E-14   5.0229905160859963E-15   6.8652072786413858E-15   6.8873101593491466E-14   1.3257196804806679E-14   1.1927599560596142E-15   9.8301294087380622E-14   9.2063810443995003E-15   3.7632113130317664E-15   8.9242198253555345E-17   2.3610772027401023E-14   1.3190298221014821E-13   6.4966148652164644E-16   1.0433637805664404E-15   1.6847201360800924E-15   1.4162168004211205E-15   8.9013747296533437E-14   5.6971046776674276E-14   1.2860484697895782E-14   6.4527899164669448E-14   3.0471583075677832E-14   1.3422842951686345E-14   4.0894231367586676E-14   3.1025547152935670E-14   9.5350919656727238E-15   2.4898104262803928E-14   2.1089706384294878E-14   6.0707660166239362E-15   3.0859718567120076E-14   1.6640078881950098E-13   6.3214809114296342E-14   7.8292711430916168E-16   9.3995662960755541E-14   5.8259178431565261E-15   9.2878221575874700E-16   1.2576775164615744E-13   1.3673338062488766E-14   3.0448301054463041E-14   1.0031620905394654E-15   2.2457610666089024E-16   3.3804564692815363E-16   2.2752337745452051E-14   6.6198106707226636E-14   6.9772935261905074E-15   3.3245250871739375E-15   4.3050871254117754E-13   1.6810134426488180E-14   4.0929473911986721E-14   7.4344206692856096E-15   1.9324220566917081E-12   1.2654183549439679E-13   1.2058730968676440E-13   9.3006416288126580E-13   2.4553440433576046E-13   1.1698508965075348E-12   3.5072182713736148E-14   4.3783422017338813E-13   1.1669165676913933E-12   9.1818570965067631E-13   6.0825698596548369E-13   1.0589363069852759E-12   3.0868716427377896E-13   1.9797232585080060E-14   5.8993885711473951E-14   1.9011957438270365E-13   7.9676997808850796E-13   2.5653282473119794E-12   1.4765720439430979E-13   2.5986521908918540E-13   2.1893945550267891E-12   7.9262221059245731E-14   5.1077840490921848E-12   1.4226633289640026E-11   1.4877770681489330E-12   2.8275252843115540E-13   2.7565990991267245E-14   7.4043428144096276E-13   5.3256970807415388E-14   2.4987806130979942E-12   1.3035882352605231E-12   3.5230169224536787E-12   4.6873228747657620E-14   3.5613968342409782E-15   1.3867728853492701E-13   2.2461522350730215E-12   3.2176162320661913E-13   1.0795514910087570E-14   1.2885609433370382E-12   5.5625190246410498E-14   4.4024946518848589E-13   6.2530917692035161E-13   1.5163617725419948E-13   6.3464628563367823E-12   5.1295178731688468E-13   4.3178571571086287E-13   1.6335543793462383E-13   1.9061145953988522E-13   2.8283932136168025E-13   1.9682983282504982E-12   1.9688911370680729E-13   3.2745432071929292E-14   2.3054322110734038E-14   4.5874840807691547E-12   4.0595179387745036E-13   9.2968058236147307E-14   7.4561396036505346E-13   7.1588941330311902E-13   1.0963914035533091E-13   4.6414824997882296E-12   4.6102853380458078E-13   2.8932104947255113E-12   4.2265346703555575E-13   1.3932094276434283E-14   1.1316147285634872E-13   3.2269373706478159E-12   1.8654661851284881E-12   6.9675020050430153E-13   3.3601102834088346E-12   2.2224740716826946E-12   9.7636087873767802E-14   1.2513707569499103E-12   2.9488948932309665E-13   1.7201348147303292E-14   2.6907788735341934E-13   4.7238338668468597E-13   2.7420826786959923E-13   1.0484734349303936E-12   2.2115130895324671E-12   1.0811384724870962E-14   1.5056550631091451E-11   1.6787407859673141E-12   9.5572293458258943E-14   1.9575816520089700E-12   1.9048334731905102E-12   3.2633998234632879E-13   9.3316261078932385E-14   3.3368169813565922E-13   7.6496864369449322E-12   7.1222171650939878E-14   2.8932424674977300E-12   3.3377197478953661E-12   7.0626087731333505E-13   1.1132673665093957E-13   4.1349215950951921E-14   1.0846249514435348E-11   1.4149191691078025E-13   7.6549465154445865E-13   9.6402952838147558E-13   1.9001503357591646E-13   4.2809024272059578E-13   6.6457365445496633E-13   8.6501438314233314E-13   1.0705131867340845E-12   1.0981609385439713E-13   3.9480109870969298E-13   1.6500139475839428E-11   5.0684378421738085E-13   8.1974225958934223E-14   1.9030521742748473E-11   9.9680341857017420E-14   2.9851267989705733E-12   6.3114190841733959E-14   5.8740353493982317E-14   9.5900765375930286E-13   1.2780454751312606E-12   3.0870268628901003E-12   1.6564730360324910E-13   2.9823375082152861E-11   3.5466777293085235E-13   5.5863335488365296E-13   1.1008977172561435E-13   3.4387548960778299E-13   1.6043927512889107E-14   8.9005506517007420E-15   5.4992065524849527E-14   4.7413897314882750E-14   1.1130632900791506E-13   5.3134070624159697E-13   1.2642232630438350E-12   3.4957784838937020E-12   3.2136412841959126E-12   5.3498907180288025E-12   3.2914622965586293E-13   1.4329186409378365E-13   2.3726633232577525E-12   9.6518379516196472E-15   2.6783041219695334E-14   3.7892370098840284E-12   1.7404720425650419E-13   5.5350178068122440E-13   2.2050495454463257E-11   1.6599236570827580E-13   2.3065137532964290E-13   4.1252575805021086E-13   1.0758851367058618E-12   4.9276188215862108E-12   3.1867970921836514E-13   5.9315765539160887E-14   2.0290439856552578E-11   1.3518317149915975E-11   3.1981070358220713E-12   5.4198582802701556E-12   3.9259695634227161E-13   9.2388718893581321E-14   3.3704878237023622E-13   6.6416909211069349E-13   8.3516510483051956E-13   4.7249984652054738E-14   7.6372815660260703E-12   2.3728843463261561E-13   5.8368050803907416E-14   2.3815084083441068E-12   1.1176729705655633E-13   1.1462286573261304E-12   3.0459692112127425E-13   3.9136998227241550E-13   5.3404974326279202E-13   6.7498013199990172E-12   1.0202024513619237E-14   1.2305880226402716E-13   1.1988052719186180E-13   7.5824726584366708E-14   1.3252962565883053E-14   1.2269494914191917E-13   3.5576169793889551E-12   9.5773482072321184E-13   1.2985261348972609E-14   1.0459950551092968E-13   1.6767942148540391E-12   6.4238544122798132E-15   9.8312514173432170E-13   1.0937706875231313E-12   1.6806118218817445E-12   8.2084956243947983E-14   2.2300184054450309E-14   2.6490106701201682E-12   1.3627457317592572E-11   1.4932967205050594E-13   7.7357126740636961E-12   5.7216856819342181E-14   6.1003467757688965E-14   2.3181134611078288E-13   2.1580355694584727E-13   1.3528978263118601E-15   1.2930622517661230E-13   1.6514635574940525E-13   2.0303196507282344E-12   1.1595323621013641E-12   1.1820451659768237E-12   2.7898929058235934E-12   2.4055270593618085E-12   2.9410107480651597E-14   3.5733255028335244E-14   5.9641498513244019E-13   9.3013940201467691E-13   5.4525698922574475E-13   1.2979327930628474E-13   2.5134730776000503E-13   1.4149313393734674E-12   6.3899404931269460E-13   1.9299720978336201E-12   4.3033056800481364E-12   3.2464568707014444E-13   1.8967915371245074E-12   2.2675310424180406E-12   3.8528324024362450E-13   1.4264891865309258E-13   2.6615702631053537E-12   1.4768371332645527E-13   1.9565195424242247E-12   6.0424829862454400E-14   1.4252490058052401E-13   7.3794491276958454E-13   3.2229899134800799E-12   1.0513954547426351E-12   2.6860812534114559E-13   3.9559232274720325E-13   8.0471168240649692E-13   2.5379992137529268E-13   3.3202307604938285E-13   5.0955893293926789E-13   5.4914921303380563E-13   1.7575978981886729E-14   1.1212063860823618E-14   1.1915495097935628E-13   7.1454198192802773E-13   7.0832994630463770E-13   1.2184678007050086E-12   1.1168741660240370E-12   4.5982001647191265E-14   6.7986528850274133E-14   1.9817879322928708E-12   3.8069310654567294E-13   3.6121512620301134E-14   9.9403091375681438E-13   2.1484807405763150E-13   1.0364008286246994E-11   1.7679261588789581E-15   1.4462869522149281E-13   5.7720247234161127E-13   1.8914261039160317E-12   4.3455904566617036E-12   1.6699298261887194E-11   5.3170743277433978E-13   1.5549713305808876E-11   3.9124945223641904E-14   9.8790197513315953E-14   9.7684162274013796E-13   1.5688052189836671E-12   8.3047422369256354E-12   2.3579137767929654E-12   2.0725489314144563E-12   2.0634332848924165E-14   3.0059326460797889E-12   2.7632790356270088E-12   9.4242025334854385E-12   2.7073943185762372E-12   2.9187804290268162E-12   2.4395720783003383E-11   3.4147289669090606E-12   1.4105872156412208E-12   5.8910328951705491E-12   2.3857271188815475E-13
  9.5908652278769075E-15   1.0429753013551915E-15   4.6018679840948984E-16   1.2051578165636879E-14   1.8631011111086978E-16   2.3784956239943924E-15   2.0729963486799478E-16   3.6895363549559080E-17   1.0828443339510036E-16   1.8781890164094629E-15   1.0024128530246672E-16   3.8800289891198965E-15   3.0989336210073055E-14   6.9435786608804281E-15   3.1249907480559923E-17   3.6582351955845202E-14   1.2146959057559467E-14   9.9256126322818459E-15   1.0696125764721743E-16   1.2629824469614486E-14   2.5221458475386275E-16   1.2023555956152388E-15   8.2345802493410918E-15   6.5167346260421855E-16   1.3789166416618404E-15   3.4634116241390223E-15   1.4114760094334424E-15   1.5656032113164051E-16   2.1547193862184025E-15   2.7757829601087230E-15   9.4589270959347160E-14   3.9907266721255886E-16   1.4267731214801495E-14   1.2814367659995248E-16   1.3531211532437820E-15   1.1730847622735143E-14   7.7907152100619948E-15   9.8255912536468122E-16   2.9898034500892454E-15   2.6333804562230179E-14   1.5399503445702360E-14   1.7104311331475902E-15   5.7860063269945427E-16   1.5548383721387210E-15   7.4575330777257245E-14   6.3058798827629674E-16   1.6574281523285002E-15   7.3876501203674290E-16   1.4178648712765257E-14   2.0677315054474517E-15   1.6479112852516874E-15   1.7933771427301815E-14   7.8163990611779395E-16   9.3832202274755329E-16   2.1717139740687261E-14   3.1656015997705089E-14   1.0809237408543639E-15   5.3241376180428594E-16   2.0423726281071148E-14   9.9381848197920697E-16   7.2458781755840855E-16   3.1851418329939875E-17   3.6069093151958120E-15   8.0203630855675030E-14   8.9151296014539163E-16   5.9243167511690528E-16   1.6628554085336585E-15   3.6308796035757997E-16   3.5667319683753518E-14   6.6334708549794845E-14   4.7505686596805694E-15   5.2082241859811261E-14   6.6692048460073733E-15   6.2998644985101097E-15   1.9968885374434057E-14   2.7813535221688798E-14   2.1403590945445566E-14   2.8467795072042309E-14   7.2383038333372684E-15   2.4047781439532143E-15   2.9330954627275062E-15   6.3155424661256150E-14   3.0485808248444928E-14   1.6583853970322495E-16   6.8341516708781408E-14   3.4993614306850727E-15   2.4436910699901246E-16   6.4156384321478738E-14   4.0854121786305081E-15   5.2551211841506696E-14   2.7196586899095811E-15   6.4804891308849906E-17   2.5718834849863578E-16   3.3373888804088637E-13   3.1229486546473838E-14   2.1962296094405829E-14   3.8058098820570721E-14   3.5277842371139012E-13   2.7965827824006571E-14   3.1104934291856992E-14   2.1928624246233540E-14   3.2375994266442540E-13   6.3338623348287302E-14   3.0089007621868616E-14   2.5161830701157316E-13   6.0029361941914429E-14   1.2325907698471609E-12   5.4258855072144749E-15   7.1094083457850799E-14   5.5582464565512792E-13   1.2954651491515986E-12   5.6051661149632566E-13   5.4921318132614036E-13   1.2236145572804618E-13   1.0234404849424154E-14   3.3658015307370990E-14   5.1972316209109499E-14   1.7168652412102918E-12   3.2149910790404369E-13   1.3173319967590159E-14   9.4526230711261402E-14   3.7592474640941646E-13   1.8516584452185294E-14   2.2196650160660046E-12   1.0141544883692041E-11   3.7879149440810982E-13   9.5193022123909104E-14   1.0682800148655088E-14   4.8978353690185655E-12   2.6120806626791452E-13   2.9171523039634508E-13   2.4734272864604977E-13   2.4960407213798024E-12   1.5789842325398498E-15   9.5210695613885230E-15   1.0041933686529031E-13   1.7010090890781882E-12   2.1669756231651742E-13   4.5740126072305822E-14   7.5027566322280220E-13   5.8524445809137913E-14   1.2009827143319168E-12   1.3891324621711903E-14   3.7809672088976266E-13   1.0733459319321100E-11   1.2674465556571781E-12   2.7646829045529262E-13   2.9638056811966297E-14   4.1427269176294617E-13   6.7171983136841210E-14   1.7633171613687711E-12   2.3709790813824101E-13   4.9750859547745152E-14   4.0264037051489182E-15   9.0578745340555626E-13   8.9288889181783424E-14   4.4119974478387477E-14   7.7670684945033783E-14   5.0364961027534950E-13   5.1955249895539995E-14   7.5614645748941538E-12   3.0033758478579779E-13   4.6849053715999682E-13   1.9726403617566803E-13   4.2320729400926545E-15   5.8585397460969292E-15   3.2021769476562354E-11   5.0198990376408464E-12   6.3813966955975194E-14   5.7965146664079827E-12   7.1366055824283171E-13   9.8034398102902541E-15   1.2247030428088647E-12   1.3586102563617065E-13   1.7702910888331197E-14   9.5826089190003092E-14   5.1085105733029888E-13   1.3805229162786328E-13   5.2421950944103135E-13   3.5112868149733733E-12   4.4853243831839594E-15   8.2885335006484171E-12   1.1086798684552343E-12   2.0784944382612233E-13   4.2285204046405423E-13   1.3596816488479398E-12   4.0715103668029348E-13   6.3627446154441252E-14   2.5765662929765550E-13   1.0709213345708026E-12   4.0593518647241918E-14   5.5381499558224615E-12   1.9889129254152301E-12   1.9647706592885719E-13   4.7614080614380154E-14   1.0535804635653764E-14   6.3706076652750782E-12   3.8711513224751983E-13   1.7949627906100701E-12   2.5154354433179916E-12   1.0388412221286111E-12   2.1797249182707039E-13   7.6718203275723675E-14   5.7008969207160618E-13   6.7464434375040382E-13   1.4388810159930373E-13   2.0388717592471048E-14   4.2925213160565607E-12   6.3581624838772085E-13   1.5204130231544909E-14   3.9936604246700146E-11   9.1532195020127986E-14   6.0668382995692736E-13   1.3501241949581455E-13   1.1072112183844176E-13   3.3176095360541088E-13   1.6637904714808021E-12   5.8668561831501420E-12   5.7614140897348026E-13   2.8234534354475953E-11   7.6169957146700291E-14   8.3552541231760327E-14   2.3816740585488809E-14   2.8124179916416908E-13   9.1735733150281733E-15   3.2320898781440281E-15   5.1679149989185388E-14   2.4381568125814531E-14   2.9903455390449375E-14   3.8574502847950965E-13   4.3999488891441727E-13   4.8242598374121159E-12   8.8421414835387978E-13   3.5954580830272258E-12   3.3933016872020767E-14   7.2330373256080123E-14   3.0203447204168139E-12   2.3200431683415157E-15   1.4067449993144364E-14   7.5242506387493486E-13   5.9135619938342121E-14   4.3311516877790398E-13   2.8495142630573825E-12   6.3874092666372104E-14   2.8458609498821354E-14   2.5316218683107549E-13   4.0475709229919738E-12   1.3088270660497339E-13   3.7662286490281892E-13   2.0660401198763903E-14   6.7696785155857458E-12   1.4217010101438826E-11   3.2856082992615523E-13   9.1189403685316412E-13   1.2783199425696156E-13   3.3955306023067316E-13   8.2435770229126320E-14   8.8698225602204935E-13   1.1868101190647226E-12   9.5196904556211085E-14   3.6238578718929798E-12   2.5720732790392648E-13   6.4900502557344471E-14   2.4268260410492254E-12   4.6601072498220757E-14   1.3372440599162151E-12   8.9380477269029541E-14   1.3251485450688999E-13   1.9776183059463822E-13   4.2578550970331909E-12   4.7007549262099537E-15   3.8973056338478236E-14   2.2580282152266869E-13   6.5925106538493342E-14   2.7638743150150808E-14   1.5435129129665046E-14   1.0950858508340735E-12   4.9152524889505221E-13   3.2252903779856843E-14   4.7102670578635982E-14   6.9367594195555991E-13   3.3718521314044128E-15   5.7504503102649586E-13   3.0056337347161854E-13   1.4256838699821512E-12   7.2172050052498018E-14   7.4661833114035141E-15   9.4638153211587587E-13   1.2777108620978665E-12   3.6209987702159204E-14   2.5769382600513741E-12   4.5034497112500151E-14   6.3341544475579909E-15   7.4234450866100724E-13   1.4216828323499813E-13   6.1053726181372221E-15   3.7429477947082955E-14   2.6640587593771294E-13   3.0761236704096669E-13   1.6018738315177916E-13   6.3212600024258244E-14   2.3538456118876412E-12   4.0521814875108546E-12   5.1491744963762461E-14   1.4122616232014880E-14   6.9462081117798377E-14   3.0860813567170110E-13   2.8352981863257398E-13   3.5937015550338584E-14   1.8029048090130052E-13   5.1860701154836399E-13   2.1600166399953591E-13   2.2991000397988264E-12   5.5727078047460083E-13   2.5101039273994808E-13   1.6263612979035246E-12   6.0261013829219989E-13   8.9230704340691106E-13   2.0646685369666264E-13   2.6394268976746943E-12   2.3589922315923449E-13   7.2630608735049894E-13   2.1209313118219215E-14   9.9779721729946411E-14   1.6349791962481647E-13   4.7461038396896110E-13   2.0747973042391106E-13   2.3026806835004729E-14   2.2083137188042008E-12   7.0248726405198523E-12   2.9297667054518633E-13   5.6392760597326148E-14   1.2373524585562627E-12   2.6539535194747710E-13   1.5603269254271917E-15   3.0221003360062223E-15   2.4570367854174899E-14   1.9268792927165658E-13   7.5438263458970226E-14   1.1116265755346279E-12   2.6658479996349112E-13   1.3199547091410928E-14   2.5316694000504235E-14   4.4193846911164505E-13   1.1576414396200103E-13   3.5656314111838870E-15   6.1148948543476433E-13   5.0882866524636211E-13   6.3913399353278997E-12   4.9198383349715791E-15   3.4374178304053616E-13   3.4942161461411134E-13   7.8012147470104929E-13   5.5796778611610445E-13   1.1884109522877281E-12   9.3366828522486115E-13   2.3089834515634227E-12   4.6270591651736744E-14   9.8729931372550517E-15   4.4031821535622266E-13   6.0383845301907108E-12   4.3255133914212914E-12   1.6235560701480172E-12   8.8940208636110772E-13   1.7198782406723708E-14   2.4887965332586743E-12   1.3023921594247545E-11   4.2771144864570576E-12   1.9047536837628699E-12   2.4361198439763345E-12   1.1469142057953412E-11   1.2124950200918538E-12   8.9142133637512728E-13   3.0186721056900152E-12   4.6270763579285512E-12
  2.4301685480269615E-15   1.4715956661481702E-15   2.0425673765310795E-16   3.8372373161508160E-15   1.8526229322698254E-16   3.2748664878709612E-16   3.4486005138183981E-17   2.6386974305396659E-17   1.5634321803904688E-16   1.8143684367929193E-16   2.8337614076169893E-17   7.3391156530611633E-16   6.5580059502852862E-15   2.2199024849332221E-15   1.2216623343222477E-17   3.4019824488444077E-14   6.0037565246530205E-15   2.3829915222266118E-15   1.3698089721402909E-16   1.3544485830127063E-14   1.1182356983792459E-16   3.7316054391453232E-17   5.7372612567564338E-15   6.3302755961422808E-17   1.1256694027973512E-15   2.0548469352743942E-15   5.4452663227572472E-15   1.8554687952016781E-16   3.8201521675925051E-16   4.7931847210326464E-16   5.0546993559846175E-15   6.3743512264040829E-17   1.1804125668154567E-14   2.5209013095291375E-16   1.6913571651866759E-15   5.1871932343543891E-15   9.7470920315372304E-15   2.6208954268747119E-15   4.3409305029045591E-15   6.4240273001182503E-15   7.4919944867269471E-16   3.2774862899570404E-16   1.5483391324259015E-15   1.7877296969634326E-15   2.0026842455086515E-14   7.4195486373376403E-16   1.3369461805238049E-15   1.0344709579849207E-15   9.2669777491065071E-16   3.1964444596874540E-15   3.7627736444678028E-16   4.5152393613924654E-15   1.6857475552522172E-15   2.5442147266994374E-15   4.7911038767293758E-15   2.5053284675407908E-14   3.6613226399104631E-15   2.2763302886132630E-15   2.0371795280811572E-14   4.8042355671014757E-16   3.7009823135378022E-15   1.1278729354127862E-16   9.5477194435838450E-16   9.7558935958334783E-15   6.4183432347207556E-16   4.6855813857279986E-16   1.2734296731146092E-15   8.9911099532668618E-16   1.8759521230794326E-14   4.9478756617688866E-14   6.9589805558405376E-16   3.0105257641020129E-14   5.2075756856888248E-15   7.4908821064922310E-15   4.2950908687679633E-14   2.4021198792667026E-15   2.2453638437898274E-15   8.9801383993806167E-15   8.3796276110125965E-15   5.4716239510943519E-16   4.9353170908012504E-15   8.9811087385196726E-14   5.1487551953624239E-14   1.0659679343185724E-16   1.5286023106793427E-14   3.7558710360252500E-16   2.4213476272960170E-16   3.8416780829410526E-15   1.4484251469435677E-15   1.4887270299798048E-14   1.7039059322977053E-16   7.0444228359483808E-17   3.9342421288855228E-16   2.0264439851967843E-13   3.4567239869359784E-14   4.5223249319944364E-15   6.4526849581763883E-15   1.0274674361744249E-13   1.9614114193873572E-14   2.8435442548354470E-13   1.1425552108114711E-13   7.5689922484992901E-13   6.5700776216136341E-12   4.1494618327147693E-13   1.1106177757189655E-12   5.4689537465874334E-13   1.4143634367772849E-12   6.0766754067071846E-13   2.4462192580554595E-13   5.7552814095031807E-13   8.5662898781908278E-13   2.3174504173065860E-12   1.0626581298830753E-12   4.8686568775944306E-13   3.3585104570496870E-14   1.7084929778718667E-13   4.7575696172501239E-13   5.2677367308865263E-12   1.8793044018859932E-12   1.5808077435186263E-13   8.8685836505073207E-13   2.0368445007541870E-12   7.4380639331331488E-14   8.5863591406456322E-12   2.7518702243102003E-11   5.3118048989621610E-12   4.9998299584890201E-13   7.1665436144750032E-14   2.7405774532734624E-12   1.1850212395861481E-12   1.4839469946378918E-12   3.4309997028613282E-13   6.2821551566841961E-11   1.0527082260574376E-14   1.0022938899813440E-14   6.6610726203435054E-13   2.8240899281826940E-12   3.7469505443494620E-13   5.8257334461098107E-14   8.9841763162156643E-13   9.3309603636861631E-14   3.4711417041334464E-12   5.9595093681895170E-13   2.1717650218088702E-12   1.2015868796186241E-11   2.6439645376371417E-12   7.2929976709929770E-14   1.0883781183774502E-12   8.1174262106617370E-13   9.1470789929679010E-13   2.8871615748977936E-12   3.9194631458293504E-13   5.1607815949114467E-13   2.0358288932078416E-14   1.7729315992774825E-11   3.3424255702926852E-13   1.1744938491859745E-13   1.5138878870196450E-13   3.5548379785597539E-12   1.0437048274470371E-13   1.0255892889223122E-11   3.9999849388436919E-13   2.4358226069610967E-12   1.8211635892597144E-12   3.1765708997962684E-14   4.6149314290158264E-14   1.0875642498836811E-10   1.0308730617510784E-11   1.3504436482701514E-12   2.4542797782579485E-11   1.6893495141739910E-12   9.6927894985445065E-14   2.3355227791695979E-12   8.9657324596637556E-13   5.4459451049178458E-15   8.4195514168910778E-13   4.5458827291000080E-13   6.2353861484485427E-13   2.1077128066758109E-12   4.9999522357695737E-12   3.0788923509213355E-14   1.5057549498121755E-10   1.1762691447599487E-11   1.4250459251340035E-13   1.2077334100342032E-12   1.6200313969581642E-12   8.5505337343541353E-13   3.6996166388993946E-13   8.4891207882846446E-13   4.6473526550626595E-12   4.1528047842406353E-14   1.3624678126387717E-11   2.7170638760765190E-12   1.4792251633588205E-13   4.6742595464923613E-13   5.8841542444761424E-14   2.6889798676428633E-11   4.2433284359802565E-12   3.3382192479371063E-12   7.3193586998977415E-12   2.5140746112209306E-12   1.8959240400876534E-12   6.1523445582412673E-13   1.4838693579284697E-12   8.1759201092969798E-13   2.6510939328089032E-13   3.1271719852087606E-13   1.5465616701378625E-11   1.7557980854933761E-12   1.7327208697717699E-13   3.9445362242573488E-11   1.7942448056716078E-13   5.0355200606614372E-12   3.7510063882859782E-13   2.6925150702839927E-13   9.1713678684635347E-13   8.0742083350443349E-13   9.3273620419864947E-12   7.9481834473204867E-13   2.4666502121159139E-11   1.2004417962414725E-13   6.9876568561263415E-13   3.0796839322196782E-14   6.3303980362939325E-13   1.8659437190041259E-14   2.3520762373017608E-14   4.6624501366933840E-14   1.0862945503819043E-13   2.0379408643525805E-13   4.9853772984805524E-12   2.0253559819656381E-12   3.7825448620359878E-12   6.6514402816700197E-12   2.2577594501247461E-11   2.6915419832899285E-13   5.1216732487219595E-14   1.6462526431701078E-11   1.0938777926958977E-14   7.0009673892851022E-14   1.4784623887317298E-11   5.4647593887593688E-13   6.8276425431016185E-13   9.9925479596719595E-12   5.4471529772007116E-13   4.2680535061484936E-13   2.2789547828537722E-12   3.4109003627159428E-12   1.3280447547720498E-12   6.1736268189638098E-14   1.3016123601316128E-13   2.8252644622632503E-11   3.8677594616952281E-11   6.5833885972458435E-12   4.9888367421013445E-12   6.0280830580376535E-12   7.8998412842199267E-13   9.3011368692713145E-13   7.9376238925945215E-13   2.3170791010695582E-12   6.4864925450730652E-14   3.2736367298848520E-12   3.2729960677439192E-13   1.9093878027877904E-13   2.9440305256529975E-12   4.0668930138205190E-13   6.7423138436976150E-13   2.0700389512906223E-13   8.0924754158221236E-13   6.3454231994283884E-13   5.9769052465547664E-12   3.1260735918609501E-14   5.9536643043597246E-14   6.4368328590480038E-13   4.4357774041122175E-13   6.1739069865069458E-14   1.4032561438777720E-13   3.7078803489558900E-12   1.5145207063849759E-12   7.7208848819107598E-14   2.6678758440519834E-13   4.6935883937405957E-12   5.7464781670827488E-15   2.6765209032186342E-12   5.4641787460351173E-12   8.6718601553656497E-13   4.4652411137083031E-13   3.4807541884123432E-14   2.0182413796669365E-12   1.8518907405650080E-11   9.8795358249294458E-13   4.1430569147812088E-11   2.0792648291993835E-13   4.3813780103426631E-14   1.2444494605302672E-12   4.3566412463689295E-13   8.9262700569970927E-15   6.0325103718768547E-13   5.6850039934229850E-13   3.0960527490479094E-12   1.0017337679832508E-12   4.2420978757581513E-12   1.1650904694923606E-11   1.5361729068757251E-11   2.0329674098858994E-13   9.9536586577696239E-15   2.0220761876424463E-12   4.6511288921373352E-12   9.8542862894393220E-14   1.0575791089036541E-13   9.2469526956148961E-13   3.0472606687082470E-12   1.8937524348401457E-12   1.1281773470317656E-11   8.3307015540400936E-12   1.0110848163475726E-12   6.4447205872751862E-12   4.0608120078254488E-12   3.7748160628752827E-12   3.5788656172746388E-13   1.3271063354350159E-11   3.2748505258721156E-13   3.1177925774936632E-12   7.9823171369682261E-13   1.2263520599005584E-12   7.5766565564979348E-13   4.8974319976041017E-12   8.4011224737995330E-13   2.4436342697642684E-13   8.8878778758218587E-12   1.2453083677139844E-11   1.4486244197505934E-12   2.3252021577986501E-13   5.8637801622610752E-12   4.3535014793925722E-12   3.3323916157031894E-14   1.2702468831198574E-14   6.2096601700790932E-13   2.6508077775979671E-12   4.3789622238243100E-13   9.8224340388638048E-13   3.9865797591057831E-13   4.4828181203480147E-14   2.3098355251183967E-13   8.9579166309542748E-13   2.9542120554758514E-12   6.6701916695706231E-14   2.5920781769682114E-12   9.7311992497620236E-13   1.4597087967682426E-10   4.4874366178865714E-15   1.1725454080904806E-12   4.8679436471456665E-13   8.8485756385491491E-13   5.0763348951500204E-12   2.0207035836642824E-11   5.4725996959426029E-12   1.1653717678852950E-10   2.6588476354616119E-14   2.0265488402224396E-13   2.7968170494418756E-13   2.3699931333579793E-11   4.1906401703793296E-11   5.2927977816252754E-12   4.3346081181421133E-12   4.3856186777942175E-14   1.3610476603015076E-11   1.9630249574423788E-11   1.0347735169235694E-11   8.6881372163558184E-13   2.4824046481135688E-12   3.2281631164975643E-11   9.4878231469623663E-12   5.7958014413281099E-12   1.6168771876512196E-11   2.3645855593285390E-12
  2.3431826539361281E-18   9.3787943782091113E-17   3.1335293835343645E-18   5.2078881716683360E-18   6.7266918554224696E-18   5.0972352019860606E-17   1.2637546102955958E-19   6.2013754631320074E-18   6.4498023423387129E-18   1.9536097419557415E-18   1.0919622690739851E-20   4.1292017317500045E-16   2.1873735173531882E-17   5.5917364824235453E-17   4.3502488604289518E-19   6.8216843430033271E-19   9.2764538007365455E-17   1.2252051037549646E-16   4.1882717211050338E-19   1.4778421331608848E-16   2.3718822758643341E-17   1.5209461918925291E-17   4.5928002640851010E-16   6.9996408955292730E-18   5.6571666638469618E-17   7.1646738077022002E-18   3.5723830353769522E-17   2.0408501512156583E-17   1.3257202704568353E-18   5.6839868047757108E-17   5.8503034506309270E-16   3.7655161180378927E-17   3.0387172663125682E-15   2.0840931001118321E-17   8.2920102123670913E-16   4.5629813642096941E-16   1.3908459074438742E-15   6.2876944985088376E-18   3.8038902666926387E-16   1.4783612118864438E-16   3.8830568286889523E-19   6.5588930711867297E-17   1.7498787465191557E-18   1.2030974614459886E-16   1.9392736196522099E-17   1.4166837475951144E-17   8.2180356791005249E-18   4.4482261190417512E-20   1.1383139741769698E-19   1.4924441649976954E-16   5.3481741005018750E-17   1.2490374393698566E-16   7.4897189179994913E-16   1.1807374612725507E-16   2.4672515485494486E-15   1.0449548356351495E-15   1.2358047394675336E-16   1.9727296813923372E-19   3.7470989455147918E-16   3.9692695239832749E-16   2.8392902176370658E-18   4.7632801373716191E-19   5.5372730875056833E-19   2.1246994395449945E-18   5.7880991774254855E-17   9.9138807219876161E-18   3.1018444689647821E-17   3.8184937997909550E-17   8.0696456625275200E-18   9.7165527096525864E-15   3.7703520467791581E-18   9.8931025036616171E-15   1.9226021946346727E-15   3.0747991219970412E-15   6.1223015019988154E-16   3.3286817610892594E-16   1.5136051427663273E-16   2.9938392541885941E-15   3.4851692496147122E-17   2.0345637451684497E-17   6.9794073944077377E-16   4.6850788648105049E-17   2.2431392431022994E-15   6.6675123875259141E-18   4.9836955367299664E-17   6.6667827101493249E-18   1.2739083085281866E-17   3.1292992325616601E-15   2.4746285889479921E-17   8.0687833681069039E-16   9.2189156367068232E-17   1.9938738631639877E-21   1.9487817080871277E-19   1.2235900918127435E-14   3.6315822147557891E-16   9.2375537170342215E-16   2.6249212093987210E-15   1.0715170656338839E-15   2.2893310627241378E-14   2.0101121370510951E-14   1.5026599949618625E-14   3.2338181522819872E-14   1.4287763796284099E-13   1.7664696384692647E-14   2.2676560653156606E-13   3.6093551375756380E-13   1.5258810219605439E-13   4.4238829971389938E-14   2.7701928449700270E-14   9.8952605536604407E-14   7.7716958026420677E-13   1.3818482923608445E-14   1.3920390985961889E-15   6.2256161274509288E-16   2.9651351567026944E-16   8.8646625949566287E-14   5.2568513435235553E-15   2.4547162645997961E-12   8.1729598187700484E-14   2.9455721717958922E-14   1.3202437490649780E-13   1.5844957913074638E-12   3.6612632021650957E-14   1.8337670397358745E-12   5.6978194125252772E-12   2.6915181369632688E-13   8.0955156073126170E-15   2.1593626006392191E-15   2.4151695054675053E-12   1.2360938742321727E-13   5.1809211705927986E-13   5.7397382809144548E-13   4.1008820949049958E-12   8.3811720451922683E-17   2.8489235754590400E-15   1.6757509463968919E-13   3.1260059724639465E-13   1.1650584706180401E-13   1.0161460832415334E-14   8.2907619508445201E-13   4.9674590739584265E-15   1.9319957996134657E-13   8.4773733201757000E-14   3.2479356229301008E-13   1.4161941779024130E-12   2.2307466366767425E-13   5.4372512134463794E-13   1.5504779899561947E-14   6.5255808769001729E-13   4.7425328693669800E-14   7.2159719267480303E-14   1.7972935856027780E-13   1.7846654022261785E-14   5.1781212875475864E-16   2.4967209720467195E-13   3.8335711018283145E-14   4.9507861720592821E-14   3.9717614678155729E-13   5.6919001444212469E-14   3.2158629637644779E-16   9.3151980198937182E-12   1.9246874377770893E-13   2.7627060527206314E-14   1.9055866088829372E-13   1.9299875202201905E-16   1.9585843544745456E-17   1.1665593629735881E-11   9.0966946374220172E-12   1.6966508081977476E-13   1.1776158105913817E-12   2.3734161263519940E-13   1.3238637034562986E-14   1.2186937304298050E-12   1.3753581518315317E-14   2.7369179345627927E-15   5.2102045060668648E-13   1.5236126403376710E-13   2.7418485400106532E-15   5.1286703283427842E-14   2.0679288669372915E-12   1.0360847941918453E-14   2.2423023759448248E-11   3.6221665497532616E-12   2.7778601226959578E-19   2.1368288628510812E-13   3.5648099069528326E-14   1.1134241434582460E-13   1.7829198589871434E-14   6.2256848803087262E-13   1.4810757696598086E-12   8.3982484426239129E-15   4.2446230046782729E-12   4.1227350038135056E-15   7.6693243090276563E-14   1.2711812594895150E-13   1.8824961783556234E-15   9.2156347800402792E-12   3.1293587695689165E-13   8.0916767409127227E-14   3.4253522388511880E-12   5.5462269128371410E-13   6.9012630832166607E-13   1.5012855443842555E-13   8.3919767056264492E-16   9.9713074325169122E-14   1.1339468405716472E-13   5.5777453903066440E-15   1.4009668603341391E-13   8.4925482455071925E-13   2.1219228174830039E-14   1.1263278607982146E-10   1.1813780203411844E-15   1.3217135737458030E-13   2.0868923529957487E-14   1.0519559774253121E-13   5.2455340866695901E-13   2.2101115281842094E-14   2.6738999617021965E-12   3.7725858031827756E-13   1.1872708899199980E-12   4.5674991710384939E-15   4.7588401811989949E-17   5.4052738831530010E-15   1.0605103754186262E-13   5.6271725428196096E-16   4.2198149502559815E-15   3.5034167851334542E-15   1.0234351170362699E-20   5.2772591473719320E-16   1.9943521989377204E-14   9.7840584023464773E-14   3.6106994186877864E-12   5.8699918800518537E-13   6.9881323127682839E-18   7.2535284867821417E-16   1.6296664929024170E-14   2.0739646968923444E-13   7.1639375616036006E-17   1.6476252657280287E-15   2.3155539898331643E-12   2.3989686385426985E-16   8.6284876481978342E-14   6.3800117149323765E-13   1.3580369180769250E-14   3.7469433177393608E-15   4.7225617256366387E-13   6.9851082984785201E-13   1.3582556156934521E-12   1.4377347482836756E-13   1.7064825406955713E-18   8.5877613979572078E-12   2.1812193446399172E-12   1.8405166895675945E-13   1.5929451343598130E-12   1.5332740714397957E-13   1.0992793256805876E-13   1.2873635530347395E-13   2.7298229600057384E-13   7.7174849938003370E-14   1.4475432958189158E-14   4.0171584224590561E-14   1.1054174685547595E-13   2.0332924628320622E-15   2.9979857136111618E-12   1.2012490900163407E-14   4.2389580402716793E-13   1.6018619235970009E-14   1.1140947259996923E-12   4.6379475944138588E-14   1.7393765951048302E-12   2.9864462385205800E-16   1.6319339957641539E-15   3.9501334201355267E-13   1.2554907718745247E-13   1.9048002027216132E-14   2.7747997953221482E-14   3.0116610085336184E-12   3.9565870398924323E-14   2.4242523776043026E-14   1.2730433307165877E-15   2.0893212715751582E-12   6.5166137246628095E-17   7.4458071206494435E-13   1.7228194574963339E-13   2.7671589372463756E-13   1.1465926330755406E-14   1.6336232553514426E-15   4.2559851789812830E-13   1.7072561719177037E-12   4.4326999852043996E-14   9.4760044171428824E-14   3.1292717654748558E-14   8.0138077803628798E-17   1.1285152350024065E-14   1.8980020963787315E-13   4.3020708685608510E-15   4.0785089287050670E-15   9.1498196831490530E-14   6.2348084242012851E-13   2.6595119301865839E-14   6.4630159941799947E-13   6.1211465003630291E-13   3.4589719767333170E-14   4.0462506821110462E-14   7.4469952793923338E-17   2.4549247565376042E-13   3.4782567054848213E-12   5.9333583309497424E-14   1.0229410753104844E-13   3.1109979749234926E-13   1.3522820990703086E-13   1.2606492884843612E-15   1.6939213139957960E-16   6.9316988010487012E-13   4.9909586506808924E-14   2.7715653388490991E-12   3.2315159045125284E-13   2.8882764611198086E-13   1.4357602406170047E-13   3.3807238373755339E-12   1.2539377843290187E-13   3.5911239161450756E-12   1.2614561124845832E-14   4.1499745043304956E-14   1.8210614170540402E-13   8.8208049274762855E-13   3.7590634573409536E-13   4.7559433156119674E-15   1.4563678926691197E-14   1.1349648202876936E-13   7.6893699451911763E-15   1.2872415380696347E-13   4.6700134293703928E-14   6.0996054931891347E-13   2.2628576490298076E-16   2.9812715479448388E-15   1.5862726844673502E-14   1.8147168151372529E-12   9.9031481653396398E-14   2.1233446715626653E-13   5.1793460553847618E-14   1.2288725669686187E-15   3.3597419987073682E-14   1.3065626763838699E-12   3.3538465521627116E-13   2.9285842936011965E-15   1.7538638978839191E-12   5.7023303806889228E-13   1.4718608528169044E-11   1.5212802764076606E-15   2.5947219075888237E-14   2.2374279368041693E-13   7.6118770678654451E-14   1.2843923238972562E-12   9.7432664196944954E-12   4.8559460631648029E-13   6.4813759774242047E-12   4.4855634129222025E-14   3.4607528136809806E-14   9.1794986272789733E-14   2.9283746688952979E-12   3.1209873430566196E-13   1.2342889626947426E-13   7.1102259850123063E-16   3.3553712953672799E-14   4.7676139729576652E-12   9.3220922242183684E-13   1.0502426478894187E-11   1.5656819853281509E-14   1.4718871523169804E-12   1.3012930747271421E-11   3.1164213190929919E-13   4.2110944164559087E-13   2.5362648870950441E-12   1.1786288438649312E-13
  2.0372664307883903E-15   1.3002676403430345E-15   1.8335641366028247E-16   1.7126324095808476E-15   9.3679693211813780E-17   2.7188751082421249E-16   4.2427111135014977E-17   1.9861557212573821E-17   3.0492254030656605E-17   5.2599030481502458E-16   3.9856814089544281E-17   1.2228168820058634E-15   3.2106168563272276E-15   1.6355799629905493E-16   5.3475908705066564E-18   1.3184289825112268E-14   3.1135587642074329E-15   6.0715636038638442E-16   1.2976814946429967E-16   1.1527839160871781E-14   1.0492489124943294E-16   1.6446217219088963E-16   9.4847077431866674E-15   5.6575168513818466E-17   3.2306592345313669E-16   1.3252363597899321E-15   1.1945535399822258E-15   1.2838367389582237E-17   1.6635020161064565E-16   4.3106421485931472E-16   3.2193109125087044E-15   7.7989969346302748E-17   7.7024736398130234E-15   6.6137965440373241E-17   1.4750649539911895E-15   6.6311576472514202E-16   1.2913517805147896E-14   2.0469498247569771E-15   6.7785670234693619E-15   1.6460463091415431E-15   4.9591495001578462E-16   8.0925981224646503E-16   1.2649159696858738E-15   7.1014166811571869E-16   2.4067565580587444E-14   2.0867951508719088E-16   4.6304654015331613E-16   3.1265171837415940E-16   5.3575592188396925E-16   2.9195844888638758E-15   6.9422159728521933E-17   1.5908786340743603E-15   2.3703165720240838E-15   3.3015653258521471E-15   3.0815326556458382E-15   2.7020595447960858E-15   2.7459700320802521E-16   3.9253123622509617E-16   1.4310932994660655E-14   3.2585541103297610E-16   3.9174706268094112E-16   3.0919877367914328E-17   2.1719317379177329E-15   9.2977076059108304E-15   2.3633390262671411E-17   3.7092223512958378E-16   6.2688446565773815E-16   2.1206280859882856E-16   4.6407839312054518E-15   6.7590291261279724E-15   5.0913710116772758E-16   1.2304374359388858E-14   3.2029126953283840E-15   1.4257089125025646E-15   2.0873168846721973E-14   3.8562829349091345E-16   7.4864846004685205E-16   2.9138527994404476E-15   3.2713763451556649E-15   1.8924801958678483E-16   2.2318474908885242E-15   5.9406323449395772E-15   1.2565256612646433E-14   1.0176254287627901E-16   4.9114759249254422E-15   9.7821444333461879E-17   1.3598958768790449E-16   3.4696091164551480E-15   1.1903987795516138E-15   1.0809545015141111E-14   1.5761915020509892E-16   1.6239647342414898E-17   7.7675513475293814E-17   7.1001477824644273E-14   5.2900298120258505E-15   2.2988665106849865E-15   3.0225688977854366E-15   9.9108295994926230E-15   2.3038032323979074E-14   6.0009774473871893E-14   3.7430993004121472E-15   1.1780789141145602E-12   5.8980155797167735E-13   4.5691485733375007E-14   1.3882842889346768E-13   1.2195583025338927E-13   9.0381249488807227E-13   4.2105430199498265E-14   7.2064215946368499E-14   4.0719648850179101E-13   6.9352735133039699E-13   2.2406757183528542E-12   8.3420966538114767E-13   1.1955837875927632E-13   2.8980017305325947E-14   1.0853973907238651E-13   5.9788830506016079E-13   2.1397826628187326E-12   2.4154700695877010E-13   9.7967551794167128E-14   1.0889029277046889E-13   2.8074748492553492E-12   5.6291493935541779E-14   1.0853516380080221E-12   1.0656558973329725E-11   8.1121264955031551E-13   1.2248110955591139E-13   9.7793368291007552E-15   2.5856944485690912E-12   5.3982991321349708E-14   4.2709430229900913E-13   8.9575414544432304E-13   1.7067758459861856E-11   3.0830631715163979E-14   6.1142166562297592E-15   3.8071749963027588E-14   1.3848596584471973E-12   3.1543402517522118E-13   1.3364947754682274E-14   1.0488920271738137E-13   4.9390522519179558E-14   8.6609040288644587E-13   4.2479510169786727E-14   7.5249035252029115E-13   5.1127809822990168E-12   1.2276904622331471E-12   6.9345484326072742E-13   1.5144828923569154E-13   4.2389994050194356E-13   3.3555829623186128E-13   1.0955200925438311E-12   1.9288049755755105E-13   2.2942655182840795E-14   7.1512060998837349E-15   8.1666889038266290E-13   9.6864455173971752E-14   7.1883650518802242E-14   4.5939954411626277E-13   1.9835550960463908E-13   1.3605676385381860E-14   2.5952191270501831E-12   7.0539545321534465E-13   1.0407463756486087E-12   5.5935276311635822E-13   3.5349520974431720E-15   5.4475130984030942E-14   2.6602207297449080E-11   8.3834873748845545E-13   1.0024393180088678E-13   1.2934055067922939E-12   1.4794706228454983E-12   1.6368428106401966E-14   1.9917219342941992E-12   6.5721268945015404E-13   1.1755237147113587E-15   2.2979537149312371E-13   2.9235440805365812E-13   4.8825460072803081E-13   1.1717953599306266E-12   5.4988021780115608E-13   6.7237199369174333E-15   4.7374108439883871E-11   1.3859066454884317E-12   1.3886396976899248E-13   1.3220768623963368E-12   3.1708791692914740E-13   2.0475821755134510E-13   7.4864528547411687E-14   1.6862910607263595E-13   2.6794727493772243E-12   2.8754356167689414E-14   1.1695305566775319E-12   2.1185820754937853E-12   3.5661156943053112E-13   1.5040189426416864E-13   1.7599608099084211E-15   4.6066676883904059E-12   3.0310722913132168E-13   1.4353885279737623E-12   3.8206887387269827E-12   1.4425840538529441E-12   1.9373472581715443E-13   8.8874434089413547E-14   6.5960172765832597E-13   3.9551186160146538E-13   7.7006222070647041E-14   3.3808265360911637E-13   5.2829613297069754E-12   5.0059386630596574E-13   9.2211261631589139E-14   3.3227475705982614E-11   1.1560421397712389E-13   5.9401048640525613E-13   2.5326513453252511E-13   1.3563032379739226E-13   2.5591219448447703E-13   2.9536408047171013E-13   5.7388943239871998E-13   4.2363105705627288E-13   6.3473199012214073E-12   1.0972192904750759E-14   4.2883569870271510E-13   3.8680595827270214E-14   4.8540356591629056E-14   9.1939172494526487E-15   9.6612469047564016E-15   2.7560705138244340E-14   5.6136148733173315E-14   2.2219781199603206E-13   8.5188304165048862E-13   3.4058730044863938E-13   1.3605548909079802E-12   1.3122137289804754E-12   9.2541808044122542E-12   2.3212615646963614E-13   6.1231250879586899E-14   3.0128367254106694E-12   4.0233433669550646E-15   1.1867797525212005E-14   7.2337854544511169E-12   2.8202662303131997E-13   6.5680618386524129E-14   1.0304115939561769E-12   4.0660796902256678E-14   1.3924318407853324E-13   3.3758148013303441E-13   2.1263079444627060E-12   6.3822481698116719E-13   1.9574830726970304E-13   8.2339191176751259E-14   1.2913152753521332E-11   1.1831864356383832E-11   2.6480841904304935E-12   2.3580430209773747E-12   8.0444644953967918E-13   2.0217588048373760E-13   5.1855241660032281E-13   4.0227971096046639E-13   1.0797698544569381E-12   1.0993139716960136E-13   3.4000537265396694E-12   1.9407074057787718E-14   6.1405169435872994E-14   4.8338277962448219E-12   8.8624450412022113E-14   5.2902365097252892E-13   5.1468571669757656E-14   4.0593193957774282E-13   3.4856200552960124E-13   2.0484165887093493E-12   1.1480829874518539E-14   6.0672080125763146E-14   1.9777652894108325E-13   6.2687112817848121E-14   1.0735175766894432E-14   3.0667177720595338E-14   9.8513873004712193E-13   8.1055551081368849E-13   1.9783498123079953E-14   8.9838282437646177E-14   1.3491350338458026E-12   3.6074135828189401E-15   2.1311479280389150E-13   3.7741140242763657E-13   3.7369235641538058E-13   3.4703836840804433E-14   2.9855316871033702E-14   1.8542821972486782E-12   8.3534266973963355E-12   2.0564300938223151E-13   1.0496855387220111E-11   6.4657633729231909E-14   4.8002232165947107E-15   6.4107032476464248E-13   4.5208565653916999E-14   1.8264293269949319E-15   1.3348895707552771E-13   2.7479192279315042E-14   1.5672090288111749E-12   4.1764335620642902E-13   1.4691224249254341E-12   5.9967208495794401E-12   7.9701321219155135E-12   6.6254155562949152E-14   7.5243014885848823E-15   2.9221937716757422E-13   1.9873997069395680E-12   3.1188931704165000E-13   9.6568959546442766E-14   2.4074531422128473E-13   1.8175470791058190E-12   9.3208167467454882E-13   6.2822614178635081E-12   3.6846975493210443E-12   5.4340975130944060E-13   4.6701314959961042E-12   7.7633321927297242E-14   7.0973343842177870E-13   9.8700210170728482E-14   5.7621436582721248E-12   2.5905030862005922E-13   2.5458688128893727E-12   1.3262308627506460E-13   1.1584964112605221E-13   1.8631333401274734E-13   1.9975128257262255E-12   2.7863188481743230E-13   2.2923430604179889E-14   7.5383561424579825E-13   5.4374282586550933E-12   5.5795011064259221E-13   1.8695276216930255E-13   2.2069743295520580E-12   4.7457605019268807E-13   1.5730600040990499E-14   2.2759986587870326E-15   2.7059607849090977E-14   1.3621702564824668E-12   1.7831980866178314E-13   3.5019959592988787E-13   3.2608952205519825E-13   6.1944683432410503E-14   1.3114730055289096E-13   4.0156770166996160E-13   8.9677685317804376E-14   2.4797027810875408E-14   7.9512456644645745E-13   2.8480907400728628E-13   7.5511490850989999E-11   1.8878277935138836E-15   1.4103196836101724E-13   4.4454572774459533E-13   1.3243120370147441E-12   9.3815169982312771E-13   1.1148092917209781E-11   1.3689430336211239E-12   1.0922705824245939E-11   3.0942196546838065E-14   5.7341851927009887E-14   1.9615813443696638E-13   4.1611040606444025E-12   1.7776354269185995E-11   3.4588602266292718E-12   1.2573435549210701E-12   2.9585497276587924E-14   2.0366767727293786E-12   9.7086524233197615E-12   1.5658700360146630E-12   7.0416831122550456E-13   5.2901435431533250E-12   6.4192872997316601E-12   4.8199661848486151E-12   2.1047149399606962E-12   6.1544657004538892E-12   2.4457070940715655E-12
  2.3210407602355044E-15   1.7234389705330513E-15   8.5490666810384096E-17   1.0584280682670384E-14   1.3614220371765148E-16   1.7057031673853660E-16   4.0885804885843810E-17   1.9264876762319405E-17   2.9338139035570484E-17   1.2063441787151882E-15   1.6746803314119458E-17   1.5912572075691295E-15   5.5122023256586068E-15   1.6349192425923155E-15   1.3515143572926498E-17   2.1350843920542693E-14   1.0456821800960287E-15   4.3618862160901439E-16   5.1674758760660430E-16   4.2465688000797295E-15   9.5795798330973718E-16   6.4016750569616389E-16   3.5349294007694803E-15   1.5525814848394145E-16   5.8948938313054427E-16   7.7790956973268771E-16   1.3293018303455591E-15   4.5138946913985386E-17   1.7148480784025062E-16   9.6612896814251120E-16   1.2256163019653601E-14   9.1894674576258332E-17   6.6549484644366493E-15   1.0819132366668443E-16   1.1714326909075092E-15   1.4162904880785406E-14   8.6321888637796398E-15   2.3036952426156498E-15   3.0331107808544152E-15   3.6061031900773936E-14   1.7973388466411694E-15   3.6898092296338274E-15   6.5158860659142261E-16   2.0418656652349916E-15   4.2993001235909236E-14   2.5448471916829491E-16   1.1065354974493682E-15   1.3453233794796222E-16   1.3110168913933600E-14   6.6586716367389077E-15   6.5923370099611773E-16   7.2798136863688295E-15   5.6674996584971915E-16   2.0079448568143848E-15   9.8494161398053897E-16   1.6559529523819356E-14   9.4986448086166823E-16   1.1481066942451513E-15   2.6461746949615239E-14   1.3201695576942262E-15   5.9960302513134215E-16   1.7852207370599013E-16   1.6963828705278787E-15   6.7238126102852034E-15   2.9513671910728181E-16   4.3347472634635232E-16   1.3701564160530804E-15   4.7765782212551555E-16   5.4221282608935375E-14   1.3537177912355187E-14   1.6124863947269647E-15   1.5414322861839146E-14   2.9323244021619580E-15   5.4830590195403700E-15   1.2252422859893724E-14   1.8949188066450734E-15   1.9731564133219664E-15   2.4903995371815808E-14   2.5612636227557143E-15   6.4595661849628475E-16   1.8771143288328403E-15   2.7401213101427546E-14   2.0541228815083080E-14   6.4096091022693882E-17   1.8012911558328530E-14   1.0260837123953117E-15   1.3260199845255229E-16   4.5997501188708898E-15   5.4400771566492894E-16   6.6683814409050572E-15   7.1989330029312202E-16   3.1756352595277166E-17   4.3292135401944107E-17   5.5470290107357902E-15   1.2937593625337408E-14   8.4004634200207054E-15   4.6605823687248884E-15   2.9765136589053253E-13   5.0499395911302071E-14   1.1951810916524214E-13   2.4121638990391138E-14   1.1494709825946200E-12   9.5532622771827945E-13   4.1817818611683674E-13   1.4235496472192604E-12   4.7859060238225343E-13   7.5933729549859067E-13   7.8290810323189061E-14   1.5461921074383510E-13   1.3272042923243167E-12   2.2643620894611037E-12   2.5437983304982271E-12   3.9244356740350161E-13   4.5118770010878107E-13   4.8747551802698282E-14   2.8883742277317046E-13   6.8085332862366700E-13   2.1620688827201894E-12   1.8991676110561067E-12   3.1904686924659811E-14   2.5818553123372652E-13   1.7370102203040298E-12   5.2761243980476157E-14   9.8002040294048596E-12   2.9294571995022330E-11   1.4659736999939126E-12   1.7573118607332759E-12   1.2790998734346718E-13   6.1001338623521677E-12   3.0823513062521492E-13   1.1433215120110144E-12   2.0015590828340039E-12   2.7598706226835077E-11   8.5221543295389391E-15   4.1478257178587389E-14   1.1630847634734465E-13   1.3620803855374300E-12   1.6531653586243118E-13   1.2064056514895028E-14   2.6131580275497679E-12   1.5728515051937219E-13   3.2820141016632308E-12   4.7209641173150794E-13   1.5990354922780249E-12   1.1707944597725982E-11   1.1733587169114294E-12   1.2333447648770921E-12   3.5213685156574673E-13   9.6606883573625876E-13   3.0774484694076715E-13   1.4476540348778016E-12   7.2548915147298904E-13   3.3272321820693514E-13   1.2897869315071239E-14   8.0566662735309609E-12   6.6284674836904913E-13   2.1853616257777182E-13   8.8883188595677748E-13   2.3702428311971990E-12   2.1704099951534173E-13   1.9023362050639662E-11   7.9642399908107387E-13   9.5862807448060694E-13   2.7671816217444930E-13   6.1308133485098576E-15   1.2536806728859579E-13   1.3020814267455327E-11   3.2442597663527620E-11   7.7945533819909093E-13   3.6413514691112904E-11   2.4468545540448409E-12   1.8051530589823756E-14   8.1445869935458657E-13   1.5266403664591379E-12   6.9187330177167148E-14   5.4192100214927004E-13   1.0730426382109078E-12   6.4821281496689354E-13   2.4218273359686937E-12   1.3122056912401197E-11   7.2564122455485284E-15   3.4638344195276847E-11   6.1998896492809873E-12   1.1183905736679874E-13   1.4541002138301987E-12   1.9315021703715311E-12   1.0613655536822351E-12   1.2486786495856287E-13   1.0457884073464718E-13   6.5516358189582584E-12   3.1620748642019603E-14   3.4019731186429079E-12   1.0757359588684871E-11   3.2470270418460359E-13   1.2375911413740222E-13   2.0585822391205795E-13   5.9342236398699926E-12   7.5780338100720996E-13   1.0832304603509626E-12   5.1211235888505569E-12   4.2989453694285946E-12   8.1011885601140689E-13   3.6293682194191681E-13   2.2348808511876681E-12   1.7646754806140146E-12   2.5541777761059061E-13   2.1750866316772177E-13   5.5056439562013276E-11   4.8350955606863477E-13   1.1864961515063942E-13   2.1162071034334704E-11   4.9486102456060146E-13   2.0435537040559782E-12   3.1387653621628015E-13   1.1904825992295130E-13   1.4167657500393771E-12   1.7809761319911273E-12   1.2422499554931977E-12   4.0146254901264765E-13   2.8061754607471272E-11   7.4646565899820930E-13   1.4975737340534558E-13   4.3795404614650842E-13   3.9028579697800700E-13   1.4073214243923698E-14   2.3861813085785137E-14   1.2217590030326349E-14   6.0906172687071744E-14   3.9191654935043334E-13   2.5931074200791140E-12   2.6331005910210870E-12   5.5381579196553654E-12   1.1273222092037901E-11   2.9483631895881052E-12   2.7981494468240064E-13   4.2493834349357987E-13   1.0469325473855390E-11   7.3013613857113125E-15   2.6455279988538491E-14   6.2815312985930782E-12   1.3076099542913313E-13   1.7396670883235717E-12   1.1530149795655531E-11   6.9489906324556313E-13   1.0376193923319795E-13   1.3074682377062302E-12   1.2022969511500193E-11   2.7093468481895837E-12   1.5134913151736616E-12   5.4683404587001768E-14   2.7531460556645875E-11   3.9084375871557858E-11   1.2855930329853166E-12   3.8485004203993744E-12   1.3995178683466905E-12   2.6679626160894614E-13   9.2467812894695266E-13   1.4689298582833860E-12   6.4997785313509035E-13   3.7632451859010608E-14   4.3579840478511264E-12   7.7058894609476042E-14   1.4278977657875989E-13   3.4112360424980943E-12   2.7944851371482387E-13   1.8466412459438179E-12   1.5623577345323362E-12   8.3513454453413238E-13   7.0768223048713040E-13   1.0416250629984343E-11   4.1457870754939570E-14   1.4769062422304578E-13   9.2842818104228691E-14   1.1016663927147138E-13   1.4908908997102230E-13   2.7382424174556933E-13   1.4585024394709796E-12   2.5580296539014724E-12   3.5381216839938600E-14   5.0953068162926296E-13   2.3733288003076664E-12   3.5990198939421966E-15   4.4832834230903585E-13   1.2318708689888367E-12   3.6563973722002102E-13   9.5932531229435833E-14   7.6244015237147203E-14   2.0119689726364600E-12   4.6393553645217484E-12   2.2552412256105510E-13   1.1909346629400102E-11   1.0818729021443086E-13   5.7414723664914872E-14   1.9289518467179735E-12   4.3284426973641328E-13   5.7005544873894146E-15   1.9077148833062222E-13   3.2028291224442037E-13   2.2058302676846258E-12   9.5933523341946786E-13   7.6315085780824300E-13   1.0172982787053405E-11   8.7117702191664750E-12   1.5498515360526017E-13   6.8779601207353487E-16   1.3348836587783486E-12   1.5928364809829110E-12   5.5586101248136208E-13   7.1483745647522353E-14   1.4956959816799117E-13   9.6103877942746247E-12   3.3290673891385930E-13   3.2723626603961614E-12   9.2583199295340734E-12   2.2815396339507196E-12   1.6238178920228283E-12   3.5632235004160806E-12   1.2603479819055891E-13   5.8497431025066756E-13   2.7379938342358879E-12   2.2485077538823777E-13   1.2686660832200692E-12   1.9613352457746566E-13   6.9797107670403863E-13   6.5101105665936845E-13   6.6870854802929140E-12   1.3240145901336035E-12   3.9473457240730571E-14   1.9827356222961727E-12   4.1389190555389001E-12   6.5652140152488475E-13   1.3254450326447897E-13   1.5689124068872994E-12   1.3959200357235155E-12   1.0763544532716953E-14   1.4998215973437080E-14   6.4208976221952522E-14   1.4452240826316399E-12   6.8953087193436302E-13   2.5160679721839345E-12   1.3522455250498965E-12   1.1356083862533881E-13   2.0410983385421895E-13   3.5314879283366723E-13   6.8313649766821396E-13   2.2325867564781075E-14   1.8487099731489133E-12   1.9748672382819640E-13   2.9015740244774372E-11   1.0001374874110565E-14   1.8775651445254419E-13   7.4422639339974130E-13   2.9705271290316188E-12   3.3854442976709876E-12   3.6958935786585095E-11   2.4127850871764147E-12   1.3541992784892072E-11   1.5691748671502730E-13   8.0856838164327297E-14   7.1077905529573830E-13   2.4988776674572782E-11   2.4732452002243345E-11   1.2645075266795584E-11   6.4479954402826961E-13   2.9449790715978378E-14   1.6773291445201970E-12   2.9530917068066618E-11   1.0511945749136670E-11   5.0284163141604932E-12   2.3545115738789202E-12   2.7936233584673907E-11   9.8915646941831490E-12   4.2523225573472634E-12   9.8866033529344279E-12   1.0560524348807347E-12
  5.3920340984568110E-16   9.5164125807274259E-16   5.3737749720945463E-17   1.9087597933113895E-15   7.6659366283289832E-18   1.9094030725952093E-17   1.3498398297011616E-18   6.1190241684538116E-18   1.0273728627911770E-17   3.5465483988057461E-16   3.8415379971321169E-18   9.8757712701088601E-17   1.8893890195373512E-16   2.2335843796704577E-16   4.8544781462013850E-19   3.3594657017284662E-16   1.1726897750960489E-16   5.4287132836902317E-17   6.9042257959931850E-17   2.8784765000361074E-15   5.1202471880093395E-17   5.3789515809840871E-18   2.9295791522502123E-17   7.7426458703043966E-19   2.2834699694892263E-16   1.6457398282533656E-17   3.3912637959500153E-16   1.5247678977560555E-19   1.5421136448116492E-17   6.5840959981550467E-17   1.0418227235003166E-17   1.7618909585752187E-17   6.6754481804965804E-15   4.5676502647827897E-17   1.7121428587173318E-15   1.2235827407784666E-15   4.1996952283813253E-15   4.9820899334465929E-17   3.1232609571272138E-16   9.1467780128181143E-15   1.4519996859895307E-15   6.1912195492525201E-16   1.6181733256672260E-18   5.7540073141630086E-16   3.7276363247044274E-14   7.0363190907453344E-16   1.8348593342476548E-16   5.9113585795743072E-17   4.2776477052516861E-15   2.8586802226319866E-16   1.2788420887570735E-16   2.3368527985977141E-16   1.0348401503482753E-16   1.0514142397235743E-16   1.2881646736408442E-14   9.1134997634258655E-16   1.5021459331037195E-16   1.5234396495425162E-16   5.4191165329832442E-15   7.7064976483357720E-17   2.1546893114028868E-16   2.0512178184175475E-17   1.0077497188777054E-16   4.8478228074884736E-16   1.2441359536307139E-17   6.8166414298158586E-17   1.0903663694853728E-16   3.5755446370151479E-17   3.5539470022990272E-14   1.1139377373586532E-16   3.0171470537570883E-16   1.2120887183007386E-14   3.4801936761933247E-17   4.7629108529362724E-16   1.7771569861515413E-15   1.2288903594216309E-15   1.6191883186957310E-16   2.9923922473295008E-15   4.3538521500642590E-16   1.3544567304591942E-17   4.8660545446633901E-16   2.8209434095770587E-14   1.6933908811323077E-17   9.9278267106219580E-20   1.2802506062921632E-15   1.1874958431622953E-16   6.5359072558750658E-19   2.6556421995952200E-15   1.5267756595541354E-16   5.6429933404092701E-17   1.0475020161639073E-16   1.4717264929585093E-17   6.6856831599053168E-18   3.6553529175027993E-15   8.2339854412374247E-16   1.0097317566847723E-16   1.2507041626396290E-15   8.6851573079735237E-14   3.6387327357153174E-16   6.6798567752060811E-14   8.3037157543957128E-15   2.3573379975121475E-13   8.1250638567854332E-13   1.4491051813714003E-13   1.5421374310532999E-13   3.4416453127049286E-16   1.5385866924557439E-14   3.2791318874158795E-14   2.0515205951818227E-15   1.8374949688466433E-13   6.5602456015088145E-13   8.0775523011193743E-12   2.6736749020803192E-13   3.1425916580452199E-14   1.6084891374219247E-15   1.2818067959788813E-15   2.7275480199970314E-15   7.2991908191240714E-12   8.7580765940411313E-13   9.7370761312444342E-14   3.7289996412470894E-15   3.1103525449473051E-13   3.8312939670580537E-14   2.4657372901166684E-11   4.3124707673071045E-12   4.8653942528230723E-13   1.7378945264584747E-13   5.5243494690349531E-16   3.6692532377126562E-13   2.6716382139291736E-13   7.4018503819303787E-13   2.2812061845993920E-14   1.8586237430473153E-11   3.9996656048892587E-15   2.1864818604511998E-18   3.4118710821114969E-14   7.0185715658547947E-13   7.1544639217385423E-14   1.3504995848579680E-16   1.4088966327612304E-13   1.9200807963670922E-14   1.1408614867750126E-12   6.9380202401728330E-14   2.8807033402695098E-13   9.4541592946828739E-13   5.1124720737128019E-15   4.5204539803854673E-14   1.8549699797080305E-13   1.0327942999184386E-13   2.1426482631325139E-15   8.3978340715570737E-14   4.5878756575700370E-15   9.6362199466596579E-14   1.6498649208942329E-17   2.7191765022676754E-12   4.9481656271171647E-13   6.5500959935385914E-15   3.7070628132154801E-15   1.7868592443371794E-12   2.6535236797663854E-14   1.6810179577109957E-12   7.4334510966830435E-13   1.2312162212114166E-12   1.7570264407377065E-14   6.3493834600110109E-15   1.1324722746618910E-13   4.3915995182622897E-12   2.5853808179416413E-12   4.2697866483346091E-13   3.2290074918415962E-11   4.4059470118621424E-13   4.3577775240053976E-14   1.5355580955024606E-12   5.0435764100501539E-14   6.9350162022932347E-15   1.4335304077553544E-13   4.8511676900295784E-13   2.9037302278525479E-13   1.3482017643211190E-13   2.8322431946225468E-12   1.0942862490774181E-14   3.8975461158316588E-13   1.8547505017684043E-13   1.1140133163658675E-14   8.5536512324765082E-13   2.9515568304732413E-13   5.6905206786216744E-14   8.9569189109194898E-15   1.4300042449399597E-12   6.4757019569640880E-12   3.1981206074918080E-14   7.8551129943760896E-13   6.2909319280678983E-16   4.5114718377450425E-17   2.6545006415574311E-14   5.6265243745993327E-14   2.5715447916727058E-12   1.0969173830819030E-12   6.7283030501561706E-13   1.6217783202200400E-13   6.9608516962620856E-14   4.6778384915767745E-13   1.0125173830820731E-13   5.6295322587976921E-14   4.0296211822216005E-14   1.0446702734716067E-15   3.3146287126754449E-15   2.9866545162025125E-11   6.0922526645983699E-14   1.3275278991774769E-14   6.2323198266608385E-11   2.8670023180528768E-16   1.7382963696600547E-12   4.5990142260025873E-14   7.7431075237530190E-14   1.1500733297086314E-13   2.4949530678025445E-12   1.6970415068040644E-11   7.2791388435365011E-13   3.4965667439007846E-12   1.5795963950146155E-13   2.6376075855410974E-13   6.1990315611572668E-14   7.0504877985174569E-15   2.4922731604551349E-15   7.9664210960564028E-17   1.3481959375133151E-14   4.1307568088294317E-19   1.9786423045604209E-16   1.5146342974858805E-12   3.1686842299253306E-13   5.9129321440028912E-12   1.0209344337545982E-12   2.8684572413685671E-12   2.6021494435814315E-14   1.8734776974010526E-13   1.0597530073062742E-12   2.4411679784586822E-16   1.5840391209374566E-15   2.9980661482790663E-12   6.5528913907487801E-14   1.5417380973140528E-12   2.8192086731183553E-11   1.6224684190586054E-13   3.0525968234511236E-14   2.2357280427408602E-13   9.1731636887549499E-14   1.7312352878468604E-12   3.7164909533616029E-13   1.8202379018359780E-14   1.1513390059726115E-11   5.1933993635344024E-12   2.2556327990951672E-12   2.6030368478812079E-12   1.0853617344593863E-14   4.7886545898383168E-14   1.7812507733119976E-14   5.9257885903809771E-13   1.8721905210576305E-13   2.4244981403010504E-15   8.9705777571304728E-12   3.2450568564245651E-13   6.0235495670747262E-14   8.1088631071864705E-13   1.3023917006137468E-13   1.0151625067730488E-15   7.6481597108677179E-14   1.2701892478085029E-12   5.6968983015859728E-15   2.8817962443606153E-12   6.5112667880888176E-16   3.2739410826768638E-14   1.3697460476599247E-13   1.3356914317213707E-14   1.7787773549930878E-14   5.1386375017543927E-13   2.0764750382396343E-13   4.9519915997282113E-13   1.8378942316247822E-14   4.0337315854946151E-13   6.1386065278826786E-13   8.4300715397034254E-16   9.9944724586324159E-14   1.5256607917713535E-12   8.6616500148847047E-14   4.0278585522456761E-14   7.1448280285857666E-15   2.8857463837550510E-13   2.5828754288645445E-11   2.7191325478647411E-13   3.1410455664525122E-13   2.9626337228679187E-13   1.6382102830334646E-15   9.5335284235213686E-13   2.4343084991649216E-13   4.1851784396088080E-15   1.0869927029655934E-13   3.8061527919172604E-13   3.7491227908589329E-14   6.2872946097111227E-14   5.5228809287702817E-12   3.6181560793951121E-13   6.8685911940981574E-13   2.9781266747184235E-14   7.1970666231294118E-16   4.3973965527708414E-14   1.2896849497206202E-12   3.5288793194139722E-15   2.6730584634295408E-15   1.9800297021275856E-13   7.9021041217030006E-12   4.0236998624387431E-13   1.2171932437783101E-11   2.3523176727009811E-13   4.3727134530794394E-15   2.4984138272474467E-12   7.7104674420981990E-13   6.0278409852359928E-14   7.7698911615030924E-14   1.3145977977359047E-12   1.0509135960764233E-13   7.5701556816095524E-12   5.8998420240514110E-15   5.9133585194867072E-14   5.2656956097750077E-13   1.0676657215971789E-12   1.4846123919673029E-13   7.6710964427183868E-14   6.8628292280499461E-13   1.1559747373531868E-12   3.1056418535409423E-14   2.2742843476801641E-14   2.7626575913367913E-14   2.2014399182507626E-13   6.2577457336509622E-15   2.2695259223022061E-15   3.6853367500977515E-15   6.1508186969631644E-13   3.6115911809291007E-14   2.1311241090631076E-12   2.1984745663513082E-13   6.1289651978248186E-15   4.7095270849415454E-14   1.3638168193696142E-14   6.7180304172144655E-13   2.6805911970428939E-14   4.6674027401263569E-13   1.0991295290854001E-13   1.2244815507752179E-10   2.1677031437346016E-15   6.0828998889898150E-15   4.8141541263209309E-13   4.1650599793353756E-14   6.2877520531102513E-13   3.4819768408508887E-12   8.7369414706725228E-14   9.7077434521179447E-11   1.6400485292889100E-14   2.0462316641892179E-14   1.3198548476224027E-12   1.4495994107988779E-14   2.6038908877040996E-11   2.5275424802993340E-14   5.0029866860242784E-14   1.2576025666376042E-14   2.1064899313317516E-13   5.7420128179583638E-12   5.5655073038877596E-12   1.4871676764368174E-14   3.4727994754523422E-12   3.2676934067035578E-12   5.5326519018098029E-13   2.7985241173250411E-12   2.0728485310009126E-14   2.4219061998519326E-13
  8.3398015991249466E-15   3.5403262823509475E-15   3.0397173794076984E-16   4.3711695492094049E-15   1.6239433472406412E-16   2.0482050563455022E-16   1.6472675762988956E-16   7.1391394123212912E-18   1.1432427849611695E-16   7.6486821007951626E-16   6.6905375834929685E-17   4.6863312001505111E-15   2.6480818224783922E-15   1.2990803750216524E-15   3.5357195234419777E-17   2.0567386584665467E-14   4.4370892230313272E-15   1.0717397258251234E-15   1.9156664729759221E-16   1.2010682461516068E-14   5.6393212654890569E-16   3.3181607558298207E-16   7.7652175565497646E-15   1.1729136069170123E-16   1.6756731418606962E-15   4.1690312929381838E-15   2.4886852235985388E-15   5.3338675099458233E-17   7.2633653892550974E-16   1.2446429345369086E-15   1.6338620457961058E-14   4.8648590768574725E-17   1.3565509818289136E-14   1.2206262984976154E-16   2.7276418505566758E-15   4.5905697080667725E-15   9.9916552277473402E-15   3.4384123221361113E-15   1.5342836129809514E-15   2.4412969419246378E-14   4.2841541232048414E-15   2.8299359904702135E-15   2.2212840152819051E-15   3.6754804522572949E-15   1.1142359660185945E-14   3.3216260657922482E-16   2.6113031235926322E-15   9.4151319340921209E-16   6.9486502694582464E-15   5.1873172574363343E-15   2.8366681157681957E-16   3.2176838746984796E-15   3.2185066323158315E-15   4.2424895755438945E-15   4.2084539233166332E-15   5.0417302121756857E-14   1.4855346777956675E-15   1.9102891688569976E-15   2.3847042325678811E-14   2.6228059122411286E-15   1.9165021836937949E-15   3.2339428834561770E-16   1.1024556787913681E-14   1.0206299541411523E-14   2.0109472189336221E-16   9.7086509124883055E-16   4.1394042282551428E-16   7.3659068396201749E-16   1.7007183135128980E-14   6.1193055544678144E-15   4.6015503961569512E-15   1.3147229596443547E-14   9.6216057205482147E-15   9.1362954039767510E-15   6.7494445804997465E-14   5.7918299128244306E-15   7.2693554608176128E-15   3.1023154934550040E-15   5.9536268468034672E-15   1.5058469274903623E-15   1.5523245642412277E-15   5.2907624711523441E-14   2.4740178173771830E-14   2.8415316446518945E-16   1.2313292588552953E-14   2.2740332814951452E-15   2.6299980997462488E-16   6.5508583229790902E-15   5.9938030092148729E-16   1.8385156169495559E-14   4.7519903450109230E-16   3.9289393425505707E-17   9.4310886979048595E-17   1.1846712599555211E-13   3.8093450435366454E-14   1.2283221602680705E-15   3.9879284497882370E-15   1.8974352327277077E-13   1.4833376560212787E-13   1.3561758242489389E-13   9.4037426810713064E-14   1.4847358266667695E-12   9.6782183337318185E-13   2.0180475030978351E-13   3.6448826535327664E-12   1.9008366501065651E-13   1.6814628095451937E-12   1.9774566637559147E-13   4.2547244096941031E-14   1.0696098874603229E-12   5.6788387033301655E-12   5.6960169806942436E-12   1.4727319674598608E-12   2.8816404150602583E-13   4.7360615812413877E-14   1.2962681102320066E-13   1.4770215366538850E-13   3.8827083593514149E-12   2.4912519114203316E-12   1.8291414142643211E-13   6.0658314525137817E-13   1.6697653867967244E-11   2.9645922254544204E-14   7.8800808211553655E-11   3.6132876229598514E-11   2.5964188437068544E-12   2.4729624566929447E-12   1.2535426644183664E-13   1.4031714180365208E-12   2.4433777660192969E-13   1.1101752847526227E-12   7.5887843438109510E-13   6.0245541596792856E-12   2.4036810447230328E-14   1.9707283735749752E-14   4.0397896343732495E-13   6.1852420936088334E-12   3.5850460230883842E-13   3.5042094359709342E-14   2.6880430585455577E-12   2.5589575879797631E-14   7.7596149742009245E-13   7.3091039777287556E-13   4.1210307706396474E-12   4.9889924147118831E-11   3.9526413587288908E-12   1.4639279034417277E-12   1.3780932982476281E-12   1.6502688115816158E-12   7.4085118242214006E-13   1.5618160285004596E-12   5.2290491353265687E-13   7.7936321591852993E-13   1.0129512263412385E-14   7.4528117419644883E-12   6.5165877724075026E-13   4.5249930066091351E-13   1.6519965074108079E-12   3.2876973182689820E-12   4.4736536449427136E-13   3.8075814528633028E-11   7.9551060561225077E-13   1.6507058576584965E-12   5.6236486072911225E-13   2.0573580606471433E-14   5.3786923693805343E-13   3.9734194789128261E-11   1.2055056364589268E-11   7.2989518257734346E-13   5.1857830202817691E-11   5.3017367965896238E-12   1.0863035201938079E-13   9.5146358939559597E-13   1.7267837792479670E-12   3.3071948286850008E-14   1.6525138484413766E-12   1.0073277786460936E-12   7.8308356344007003E-13   2.8877597679045118E-12   1.0104195961913334E-11   7.0293296101034404E-15   7.8251288781313817E-11   1.3224410323136568E-11   6.6632485103979168E-13   2.1282626509916033E-12   1.2628735850667772E-12   1.7844068883612167E-12   1.3026271626973902E-13   4.2930169274052200E-13   5.2830363069375024E-12   3.1710287416966956E-14   2.4233287764060306E-11   1.4840502319835238E-11   1.4171202093262882E-12   1.6816184210303858E-13   1.9540372708399556E-13   2.5069371352980653E-11   9.4816424568030926E-13   2.5654009205665846E-12   7.4519796162991074E-12   1.0791129100742320E-11   4.1819824691472913E-13   2.3942150879040254E-13   4.0800710483552291E-12   8.8033220105655925E-13   1.9523690344002623E-13   4.7156586649555652E-13   1.0880878475170450E-10   1.0045212436804829E-12   7.1964562061983487E-13   2.3667185069448905E-10   6.1431511434287395E-13   7.1699313402890645E-13   7.9057767455497110E-13   3.0948543479100916E-13   1.6485647376222661E-12   3.1216471246344731E-12   1.1877074140796050E-11   7.1838309912930505E-13   1.1827614335894739E-11   7.3817301787654039E-13   4.4093394113780793E-13   3.0394412365485248E-13   5.8813415015655818E-13   2.5876049819667612E-14   4.1328918689418436E-14   1.1379204036390143E-13   6.9601908930633458E-14   3.2723962401607791E-13   7.3919387670346807E-12   3.6893462357548259E-12   8.8508771608756862E-12   1.2163322979332948E-11   1.7208732162475190E-11   4.1002274676243995E-13   5.3991187913251683E-13   7.9771908094408481E-12   1.9517369609443573E-14   6.3683100677619448E-14   5.9560149093996586E-12   2.0763687616625800E-13   1.7524175948414593E-12   2.1496507813732953E-11   1.5623555421680711E-12   5.4965028080930079E-13   1.0973173978852129E-12   4.0943526767055060E-12   3.8263523522080244E-12   2.4921010165255516E-12   5.0216493449873749E-14   3.5862099960420109E-11   7.8548395225165164E-12   5.4924641257289747E-13   7.0888448000699891E-12   6.5366240072308255E-12   7.5960817760928479E-13   6.8325458485122688E-13   4.8641465477720806E-13   1.8383713500482264E-12   1.4325541989113313E-13   1.2735670202654973E-11   3.9853461859901582E-13   2.6322201310861239E-13   5.4488791260604573E-12   4.3611772464567126E-13   2.1879932022514019E-12   1.9769257144807010E-12   1.9614307800393936E-12   6.1863898619494588E-13   6.0801578361014193E-13   9.0076776293778370E-14   1.8450396040597563E-13   4.1907258171398317E-13   1.4623875647809097E-13   1.7865352775557663E-13   9.4906650461237314E-13   4.7929629585503227E-12   2.0139594001834969E-12   1.4994073878471856E-13   1.0827415823562280E-12   1.7697622433883327E-12   6.3354218661283925E-15   2.9107207069054665E-12   3.3954336189413571E-12   9.1082887738322167E-13   2.5165073445655313E-13   9.8826368648436348E-14   3.6914282575766161E-12   4.7183012025199003E-11   4.6767701436394193E-13   1.0138727696548774E-11   2.9432501882286739E-13   1.1330419517186640E-14   2.7208470416433626E-12   8.9427500056818790E-13   4.3437374374463250E-15   4.4880639631988216E-13   3.1971438133946472E-13   4.1369597216227953E-12   1.7518159775712560E-13   3.5043581084491430E-12   8.9703588031674437E-12   2.1305176789809748E-11   2.4201428455594616E-13   2.0125673097168278E-14   1.7979547878428320E-12   8.7443797002809037E-13   9.2429621846040121E-13   1.5953479054648097E-13   9.5950712715487332E-13   1.8059753448094326E-11   8.4863162542657359E-13   2.4390777477173998E-11   3.8470417878059344E-12   3.0167445342376535E-12   4.1281355477585442E-12   1.8937155953862988E-12   4.0563155612355152E-12   1.3938320207250925E-12   1.1916192775034639E-11   3.8462437731284832E-13   4.4779413756147489E-12   2.1417994285110526E-13   2.1079434835729471E-12   6.2371669214143068E-13   1.1442740209761844E-11   9.1841782108590271E-13   3.4453760181589448E-13   1.7430147659205534E-12   6.8452223952680414E-12   1.3723421169214858E-12   1.2527136039927700E-12   2.8913861208306604E-12   3.9727925188555529E-12   4.8074644804212291E-14   6.3183267360937944E-15   4.2976853977228219E-14   2.7937769140728303E-12   2.4127770963072548E-13   2.7424256369590489E-12   6.2592328844805551E-13   8.9847987519301814E-14   3.8851078375767065E-13   6.5918008731868889E-13   1.4592355702564841E-12   3.4461531008319051E-14   2.0805070860869569E-12   8.3576468469121861E-13   3.4895643359681604E-11   1.7178445963706502E-14   3.8202602675572565E-13   7.1257329766530185E-13   5.3638426743655919E-12   2.0978111591632085E-12   1.2579632394984083E-11   7.4258536584172732E-12   3.1180698976687746E-10   2.1300787950449586E-13   1.8720568970115169E-13   1.8126519305322246E-12   4.4597811467530479E-11   2.3414352475829723E-11   4.7742159222419972E-12   4.8193101190981433E-13   5.1622397930788041E-14   2.3877113548486067E-11   1.9874529484321624E-11   6.7427700153418727E-12   7.9049800030742510E-13   3.0830817070896052E-11   5.5554743573740295E-11   1.0931124003291887E-11   1.4242878371459280E-11   1.5834509450360533E-11   7.1672090108307434E-12
  6.2524095809887317E-15   1.0842797591018507E-14   1.3740792590370558E-15   4.4252403664661822E-13   2.7320912453474321E-15   8.0403873594412902E-15   1.1385206852639143E-15   1.3638395231063511E-16   1.1830336285061959E-16   9.7649612044483399E-15   3.9668520378751307E-16   1.5271206780269334E-14   6.7011071001576806E-10   5.2303430857714775E-13   8.5587771192152481E-17   3.5120035562797216E-07   5.9385478710691349E-13   4.9037269333717332E-11   6.9384828242193702E-16   3.6763548792856877E-13   2.6446914686474807E-15   5.4469979445303066E-16   9.5292571147682156E-15   4.3598495840370740E-16   4.6892970670486343E-15   1.9918998859929738E-15   2.1483682184528526E-14   9.9338861981745681E-16   3.1310324933756320E-14   6.0208011288781997E-15   1.1773248576647479E-12   7.2435020760894839E-16   5.0354702464176879E-12   9.1756475017872393E-16   1.5837416930325591E-13   5.8466042380147299E-11   8.2464437693186395E-12   1.4252155954904598E-14   1.0316009431059040E-13   1.5875479677761140E-13   9.5823980216313683E-15   2.5591281529546377E-15   4.4844226417746640E-15   6.2597899886221478E-15   7.3533075305132312E-11   9.4352527434732188E-15   4.0860965296328126E-15   1.7405368270431545E-15   8.0197036301860925E-14   1.7633208558145305E-14   3.1297008806361771E-15   1.6592610326264517E-14   2.0828537420413741E-14   6.1713503185232511E-15   2.4597470431186044E-10   2.9249199227033942E-13   6.2905465629657946E-15   4.5254322353037480E-15   2.9937610248810067E-13   2.2438100967866762E-14   2.3297210188060769E-15   2.5205819086768169E-15   2.0198194020370760E-14   6.6912949038098587E-13   4.2612794225618390E-15   1.9485154296079696E-15   1.0899539373587533E-14   3.3846040118064251E-15   2.6359472131174447E-13   5.4583858718603756E-12   9.6671034990624820E-15   1.3421323255127516E-12   4.7626422058358565E-15   8.0825029323345692E-14   1.1590551777585628E-11   2.0818087975317975E-14   2.9534049516225122E-14   4.4378764145132084E-14   1.1976008503162781E-14   2.5134829860686622E-15   1.1506905617851779E-13   2.6257158793080150E-10   1.6889803713479684E-10   7.5871676231061769E-16   7.3660144785924217E-11   9.6161281052956365E-16   1.0403715725029019E-15   8.3157082785367631E-14   1.1891589186964715E-14   9.5444266772225605E-14   6.1172340175886103E-16   1.3659502345663630E-15   6.1902410503035339E-16   2.7323289319908577E-08   4.0380976404134039E-08   1.7743818527875304E-12   2.4054510865274539E-12   1.1557374973134069E-07   5.5457520874776113E-13   1.6324438039539769E-12   6.4945533777842865E-13   1.3345799270750442E-11   1.7720954571602983E-11   2.5293586781869012E-13   2.7805979073149143E-11   2.4740807967660299E-12   1.1814946933907976E-10   1.4024392056555665E-12   1.4067547602015841E-12   7.4636527083220937E-09   1.6418871870304702E-11   2.4859958675374036E-08   6.8714933014611884E-12   1.5915654816198379E-12   2.0447361671793573E-12   2.5957775892207102E-13   1.3472113224734960E-12   5.3841745343264153E-09   2.2276019740574003E-11   8.2393666039137648E-13   1.6112748403580256E-12   1.1755268301515237E-09   9.7834130851506225E-13   6.9247550608852504E-06   3.7368069406050262E-10   2.6392185128500292E-11   2.5803848940640210E-12   1.4183063880413839E-13   4.5081294711553574E-08   8.9184087327776388E-13   2.3197391552019635E-11   4.6328790935370083E-12   1.0886598510302323E-06   2.1613385093938928E-13   1.8322935766815138E-13   1.0073505268594643E-12   7.1339232157092140E-10   2.7016670677352738E-12   5.1488931640677448E-13   9.3476579108561419E-12   8.8735897052666448E-13   2.3641296572818229E-12   6.8970850862562827E-12   6.0857371468381246E-12   2.5824869794440594E-10   1.2074932708551039E-11   5.5612911455424379E-12   4.3453412614419149E-12   9.2182938877291966E-13   7.1935759742514454E-12   1.0752273894964814E-07   4.5788222278758997E-13   2.0017299165254108E-12   1.2506422071139830E-13   3.3497982130863756E-10   1.2939751617586187E-12   2.3841067302328408E-12   2.2721945159493775E-11   6.2435677767990851E-13   2.1086630119758366E-12   2.5752045495936019E-08   3.9806675880632947E-12   2.9393304005357150E-07   2.6657082685315241E-12   4.3250021549518373E-13   7.5563892356194467E-13   2.0156540109361852E-05   3.6794687570811499E-09   8.7969203054921537E-13   5.3903623904422121E-09   6.2666748891537938E-11   7.8223105123437864E-13   1.6365329721882885E-07   4.4521604967522560E-12   9.7888453291299165E-13   4.4289077595471254E-12   7.4686178157276018E-10   2.0442522706234193E-12   7.6549706925243522E-09   3.6890123250393062E-08   6.6535448145852618E-14   1.9984431365592986E-04   1.6622055243232564E-10   4.4104969362950609E-12   1.6506544937898563E-10   1.1170045545576336E-11   1.0095196352343857E-12   2.3836458075156242E-13   2.3058116035380106E-10   4.1206601208617604E-10   2.8596152947909274E-12   1.4776149734601187E-09   4.7668132455216383E-11   5.5371838601152208E-12   1.2949265055779196E-12   3.4574728354154259E-13   4.1351521140603261E-10   9.3732521445383279E-13   1.6429398529619622E-11   2.6316736016239323E-09   5.7136282499636900E-12   7.2504962910924366E-12   3.5734246003619826E-12   8.1887027300476742E-09   1.6207840443863143E-12   3.1579549794180782E-12   9.3147396490226208E-13   2.5650557517355065E-09   4.8645941533557471E-11   4.7960368947229828E-13   1.1305466683256280E-03   2.7541347757695240E-12   5.3883419328800295E-11   2.8945997301613744E-12   2.1937970360760462E-12   1.1321117394242414E-10   5.9227431941832520E-11   2.8809793168610397E-10   2.4610368139623252E-12   4.8163194957341998E-10   9.7388693379622232E-13   5.5570491866729450E-12   8.7020370444676715E-13   1.3434590697440266E-12   6.9786287372133310E-14   3.8850215674296566E-14   2.4309086350206737E-12   7.0107886025689361E-13   2.7229715810321425E-12   4.8621992591642842E-11   3.1429275661522419E-12   1.3445803330385344E-08   1.5327910995477881E-10   1.7432810424346379E-09   1.3047206717057083E-12   3.7540448361382838E-12   2.5240062605881509E-10   1.1882146988902042E-13   2.9095265502263583E-14   4.6252454416561170E-10   5.0706310794864128E-12   1.0820766366225578E-11   2.9613870236971743E-10   1.6517366258422537E-12   3.1404893031758414E-11   1.6613394611207649E-12   8.8623843924120715E-11   1.1604223316383810E-11   2.7717090685579202E-12   1.0592927118771334E-12   9.8526462313983313E-10   9.1512487379268874E-08   2.8619479230395010E-11   3.5561922780628933E-09   2.2067083466363745E-11   3.5433163173529933E-12   5.8283945081294468E-12   9.8334053411434802E-09   4.5358129292683514E-10   8.3869839436974491E-13   4.7651871611521302E-09   1.3049225456763662E-12   4.9682931108033142E-12   4.3521130125358299E-09   2.7913815162978830E-13   3.7091020820309936E-12   3.9395173480372416E-13   1.0860712825024675E-09   4.5761479745149100E-12   3.1593643588195987E-07   4.3381966630892673E-13   1.4207982447224701E-12   1.5069587886275749E-11   1.3294414890265741E-13   2.5065200883680588E-12   3.9525921615692348E-09   1.8786537990685024E-11   1.2567670164934488E-11   3.4981709741114376E-13   8.2992551690817977E-12   1.4621041686354856E-12   4.7083552310712751E-14   1.3397390591884172E-09   2.1566610945722360E-10   2.7796343063099904E-08   6.2483622513617194E-12   1.2266650123904431E-13   2.6921537530844987E-08   1.1895880398270693E-07   9.3907581434365278E-13   5.7390612850705267E-05   7.7707896288577632E-13   6.2607656411870282E-13   7.3415222780494201E-11   1.7178627429921574E-12   1.0357620218821945E-13   3.9489165467186954E-12   1.4950812581593256E-12   2.9219233174128531E-11   2.6931440024152089E-12   7.2486261776123144E-10   1.2818735947620481E-09   2.0764755228661173E-07   6.8122745919002947E-13   2.8169371281007919E-13   1.1350260962652002E-08   1.6997708637008909E-11   1.0637438865894703E-12   2.5726804119811915E-12   2.5180939798538269E-11   7.8620773308230578E-10   5.4654704115880394E-12   1.3220195280086676E-07   1.8456345493515189E-09   6.0408440849743283E-12   1.2198464456159375E-10   1.0127197011306500E-11   3.6666526682658312E-09   6.2982991576887236E-12   5.5421526255277799E-06   1.2830357206556300E-11   4.0558158634435214E-09   3.0134235993886950E-13   1.1447658594994066E-12   8.1844765630652957E-13   1.1849743711159151E-08   7.0406146810797267E-12   5.8246764857657700E-12   7.5112833734532274E-11   2.0169498367829394E-09   7.5040563323553705E-12   1.1670720544791938E-11   5.2202823100584042E-09   1.1352044702499200E-09   9.0796409321319352E-14   6.3608166751462616E-13   1.9123797828066643E-12   1.5052846920208673E-11   3.7110070369337418E-12   8.6035956849072086E-12   8.7347813180320099E-12   6.3154654950265412E-13   6.3627792958255445E-13   3.7726840512681539E-12   3.8492579598991351E-12   4.3724457339139329E-13   6.0608846005512232E-11   5.9640090871506463E-12   1.9351230047638316E-05   8.2178980814929202E-14   6.2827358359053327E-12   4.2308595050085492E-12   1.7725954286228522E-11   2.9921264920727835E-10   5.7027618348657921E-07   1.8172187700832488E-06   7.4232428521182856E-05   1.2613837479722115E-13   1.1188246404052697E-12   2.1524601872693118E-11   1.7620912028692590E-09   4.6081949148831345E-06   3.1388191398104247E-09   2.4521220436456732E-11   5.7654377888032964E-13   7.0759139681647595E-07   2.3705682412291417E-07   1.3039360229927572E-11   2.4963718951016731E-11   2.5976068535753896E-06   3.4840624068222662E-06   2.4694197822997970E-08   4.1196839483814582E-07   5.3938767700019883E-08   6.1575367452526947E-09
  1.7637280156419017E-16   1.0593316605173532E-15   7.1414791837508188E-16   8.7352811997280727E-14   6.4569804792235122E-18   2.5635334545165354E-16   5.5667645045434289E-17   9.1094958910572994E-18   8.0013926327185862E-17   7.3379030279633755E-16   2.8565814955151707E-17   3.8309093784153392E-15   1.4939373423903509E-11   1.5491282824333323E-15   5.3126835807081056E-18   2.5169921105643477E-11   6.2331651882495953E-14   1.9279960667344494E-12   3.4980774932890175E-19   1.0845717418164599E-13   1.6452312588788236E-16   1.2688418052250314E-16   8.1956438411939334E-17   1.2671998604409409E-17   5.7789836346930671E-16   2.4452464032546948E-15   7.8229870119775946E-17   1.7544949123568672E-16   1.3832074812549756E-15   1.2280477776087018E-16   3.3707644942142239E-16   5.3870464025409704E-16   4.6434189586029577E-13   1.4926687208147860E-17   2.4372269617420503E-14   8.6994315812667311E-13   4.7162073451644777E-13   1.1285067070545917E-15   5.1785573731951570E-16   5.1861527282197200E-16   3.6241399241576154E-15   4.3417663643217318E-16   8.7589243122547503E-17   8.2626204187561069E-17   2.9891786432649720E-11   6.7403809904814687E-17   2.6095520646602170E-16   7.9975779255442983E-16   8.7756421325230611E-16   1.5866219051162546E-15   4.6184345400476122E-17   2.4017211431793225E-16   2.9393016410298700E-17   5.1020248485753171E-15   8.9972955506095569E-12   1.2994082078496495E-15   4.9239611032061722E-16   2.4201557232046378E-16   3.8566725273911897E-13   2.4414278431235355E-17   7.7047419825528396E-17   3.0054675441980060E-17   9.5858621351500109E-15   3.0449806943714204E-13   8.2323691534392415E-18   1.2411947410683690E-16   3.9889421897550114E-15   1.1541276967634408E-16   9.9699061651970862E-14   6.5778086271614006E-13   1.9960590491903535E-15   4.8081188221332013E-14   2.0078806571097198E-15   1.1290767637849635E-15   3.9293607169582830E-13   3.0625644776040603E-14   6.0226763958223421E-16   2.7964795509657790E-14   1.1672298429538994E-16   9.2136694547373324E-16   6.2780764672695184E-15   4.1073862367249102E-11   5.7783999822149105E-12   5.2373411202340244E-19   5.6277317240862828E-13   2.1629958670856313E-15   1.2447102225054403E-16   3.7555326038617250E-15   7.3318268846442883E-16   1.5329589464520847E-16   3.8475313613258158E-17   7.6118176256785757E-17   5.3054059373252952E-16   2.6719500185546290E-09   9.1070065184578599E-10   9.6182327532743181E-14   1.8273338805385113E-15   4.8577836193504967E-09   5.8532272980591174E-14   8.0482422729005454E-14   1.9688979312361425E-14   2.1044544701419958E-11   2.0089972066831305E-13   2.0703606395410512E-12   1.0583978570373954E-11   2.1975624810210570E-13   1.9595971344662806E-11   2.8050034075505291E-13   3.1875136562539199E-13   8.2916984966767315E-10   9.5795971325650809E-13   1.7740015584810843E-10   4.7305620904317985E-13   6.7025863161066815E-13   3.6745083373915028E-13   1.6706350110086890E-13   4.1411001567352567E-13   2.5487570033199124E-11   2.6108851178324336E-12   4.9689204378502278E-13   7.2550552409296167E-13   3.2694160097984212E-10   1.9961577246527177E-13   6.1201829185622833E-08   2.1009057427194341E-10   7.7314193648203630E-13   7.7426276211573710E-13   5.2861835603322071E-15   1.1556421185398770E-09   1.2362259220264987E-12   1.1708475175741987E-12   8.4530600454257053E-12   2.1071394373866771E-08   4.4320105611094230E-13   1.7143480399506381E-15   2.0224932658150351E-13   1.4637682704028003E-10   2.4777086099213936E-13   6.2183864776724407E-13   1.0496735931162116E-12   2.9753487880704411E-14   9.5107382248234423E-13   3.4914230955454942E-13   4.2332233469942554E-13   1.2797566961466135E-10   3.2068107285881205E-13   1.7815264656385512E-11   1.5137733182362538E-13   5.9590417614052884E-14   2.6771932634943984E-15   6.5400612807348084E-11   6.6011998620415484E-13   2.4861309238890106E-14   8.5901882426237360E-15   6.7219938376706146E-11   1.7078550557085747E-12   8.1119260128836903E-13   6.8440874161970105E-12   1.2599434730640073E-14   1.0311670978893027E-14   5.2459211644621173E-10   1.5150017597744824E-12   4.4598925538223424E-09   6.7584568200854110E-13   2.5734875964389686E-13   8.6973191781753982E-14   7.1446374470723544E-07   1.5622208290949970E-09   1.6748098248398781E-12   7.7930468676369736E-11   2.8868245899383381E-13   6.1586311758063283E-13   2.8016525672970668E-09   4.7148386763881072E-13   4.5973270724197881E-15   4.0788578876504086E-12   1.5325964914870375E-11   2.7379849615454515E-14   2.0149527834282405E-10   4.1322445212928602E-09   1.1232728845243134E-13   1.9609831648653719E-06   4.6551753042534961E-12   2.9390322330477859E-14   2.3133048038469881E-13   1.1610117735271037E-12   2.8431330099219231E-12   1.4611889980194304E-13   5.4536321824198448E-11   7.8019802121453283E-11   8.9787787628426984E-14   8.0243202549586946E-10   3.3721620495982561E-11   2.2340620235621051E-12   1.0302899535437187E-13   3.8292808163234490E-16   3.4218355952192987E-11   2.7757335452458040E-12   1.6086626327611156E-12   2.9345968975129192E-10   5.1896815789028583E-13   1.5645139192858583E-12   4.6747452311857933E-13   3.7547111330334017E-10   2.0560194958798135E-14   1.5989768601411234E-15   9.2340360385772717E-13   6.3610350957099366E-10   7.7476078030093940E-12   6.1775952532180094E-13   2.2309454577968162E-05   2.6906467133830462E-12   1.3520602239442446E-12   1.0622035111397971E-12   1.8128252971553862E-12   1.1847643760366366E-12   1.3638764799337871E-11   2.6091858063882983E-10   6.0307843414252296E-12   1.3422137832719884E-12   1.2993564021097458E-13   2.7442529304309761E-12   5.3607233004189058E-14   2.5390839595075573E-13   1.5441731157838701E-13   9.6331222868634722E-14   1.0804196405836416E-12   2.9184229352116683E-13   5.6235183098380311E-13   2.6125534457705449E-12   5.1085234132481855E-13   1.4768265848340456E-09   7.0806659685998876E-11   7.3469055983577638E-11   2.2488815525559269E-14   2.0222983194833750E-13   1.9792883489059720E-11   2.7894047897235429E-14   2.0405662413037363E-13   2.4255729032567798E-10   8.5579477268795051E-14   1.6800394673609163E-14   1.1893344028709709E-11   1.1663912926169015E-12   2.9059497962792863E-13   2.4051177891597170E-12   3.0393634105785093E-11   5.9898830062191631E-13   2.7233952196873627E-13   2.7700777037727654E-13   1.1457570891344279E-10   3.7531052710405319E-10   9.3250002665148363E-12   1.9173742862475467E-15   7.8037509419216969E-13   2.2287986211725459E-13   5.8379844603322085E-14   7.1108752739763854E-10   9.6601498270263306E-11   1.8969226223503788E-12   1.6941394105297996E-09   1.5903002609544269E-13   1.3756347784685763E-13   4.1464710712641499E-10   7.2364701676272973E-14   1.5139014057783098E-12   1.2232253250029390E-13   6.0006910138066029E-11   5.7164064141437753E-12   7.4569621668235236E-11   1.8819274330477776E-13   9.2567047780100612E-13   4.2793338837973020E-12   7.0713439772365050E-13   1.4511556563913859E-13   7.2215789491337454E-11   1.3089502561145576E-11   6.7560713809734936E-12   2.1233775615835998E-14   1.5233988250892906E-12   5.6646693263501403E-13   1.4203780773346239E-14   3.4806595688259612E-10   1.0992874152757305E-12   3.8419131253069988E-10   1.5537827334462003E-13   9.2821219202332483E-16   4.5383994923452213E-13   1.3356731545572544E-08   3.9607148440773194E-14   2.4667468903368670E-07   1.1172981017892028E-12   4.0944719018250450E-13   1.7519953975199407E-11   1.9906644882998013E-13   4.6733451855434105E-14   7.8957400585154232E-13   4.1136018501122559E-12   9.0161185366955399E-12   1.3295998894912504E-12   1.4652260578951874E-10   5.7173613885863841E-10   4.6386996610496362E-09   5.8972816196263404E-14   7.4624412735558498E-14   1.2194119709768773E-09   4.8294363180565922E-12   3.0281295950156141E-12   7.2155187290777080E-13   1.2732074393482803E-12   4.7097033244196277E-12   1.8497639254112108E-12   2.9846897754579870E-09   9.0833304940893132E-10   6.2065108929771902E-14   2.9243500726626907E-11   7.2286323233702242E-12   1.8975269342957623E-10   1.8068419910945937E-12   1.9875815191033065E-06   2.1245245302603999E-12   2.9528105039801523E-10   2.6932820984628701E-13   4.8166164651170896E-14   2.6864154522312111E-13   9.8594886400082688E-11   5.7641955285200821E-13   3.6684096524553115E-15   2.1854004010985691E-11   7.7650345943115388E-11   5.6589279315504981E-14   6.2281620018549805E-14   7.0715608092014047E-11   3.9857003557907555E-12   2.0418482467412587E-14   1.2523462058480903E-13   7.5204579909379439E-14   3.9824592107105755E-13   8.2208237692529332E-15   3.2068184362359803E-11   5.2079573475457243E-13   4.8446511481404944E-13   1.4612485568711577E-12   1.4504428042108479E-14   7.1106411796383725E-15   3.6214072965047536E-13   3.8632221638741346E-12   6.6946226788726192E-12   1.9892490562620462E-06   6.3604158376689090E-15   1.3350679094702157E-13   1.1339693888332176E-11   2.4794166948379707E-11   6.8851203622118248E-12   6.0279240594208577E-09   1.6979123795295682E-09   1.7458091528122100E-08   6.9734637045040968E-14   7.4315346141788266E-13   5.3959301745562751E-12   3.3190465182104253E-12   9.5901576880524580E-10   7.0093337267984864E-11   3.7530735274967295E-12   4.8001952757236665E-13   9.2662927576590885E-09   3.4607418946128605E-09   1.1069387529093758E-12   1.2352292402126457E-11   1.2519085401323603E-08   1.0956984419762062E-06   1.1236526420806724E-14   1.7695927346264189E-08   1.2163403107898268E-08   3.8161792273155502E-10
[truncated: 2,175,001 more chars]
