# Supplementary material for: Intermolecular Interactions in G Protein-Coupled Receptor Allosteric Sites at the Membrane Interface from Molecular Dynamics Simulations and Quantum Chemical Calculations
Source: J Chem Inf Model. 2022 Sep 30;62(19):4736–47. doi: 10.1021/acs.jcim.2c00788 (PMC9554917; doi:10.1021/acs.jcim.2c00788)
Supplement: Supplementary file 3 — ci2c00788_si_003.zip [file ci2c00788_si_003.zip › quantum_chemical_coordiates_inputs/PAR2_5ndz/5ndz_fsapt.inp]

memory 32 GB

molecule mol {
0 1
 C        -0.672439       13.227868       48.911125
 C        -0.226007       12.906241       47.635704
 C         0.823255       11.980713       47.528168
 C         1.426733       11.432580       48.686119
 C         0.949199       11.746919       49.956020
 C        -0.124240       12.623366       50.062191
 C        -1.576351       11.485844       53.297977
 C        -2.224530       12.496900       54.024776
 C        -3.066246       12.157125       55.075375
 C        -3.264500       10.816065       55.435955
 C        -2.580902        9.811228       54.732948
 C        -1.750620       10.142179       53.677219
 C         1.229457       13.247995       43.090282
 C         1.520085       13.034880       44.579407
 C         2.962143       13.440412       44.880249
 C         2.935484       15.094857       42.986362
 C        -4.179089       10.458899       56.474129
 N         2.464000       10.605886       48.336868
 C         2.502011       10.631831       47.025715
 N         1.516137       11.427598       46.469589
 C         3.632707       10.066216       46.260792
 C         1.234146       11.596236       45.041504
 C        -0.177215       11.108922       44.730663
 C        -0.810385       12.854021       51.367050
 N        -0.789248       11.738976       52.184624
 O        -1.406849       13.877358       51.635494
 C         4.846040       10.777332       46.371643
 C         5.940471       10.280591       45.704845
 C         5.885732        9.079659       44.989464
 C         4.722173        8.343032       44.887783
 C         3.586093        8.889879       45.511848
 O         7.089919        8.863965       44.413265
 C         7.985361        9.751123       45.091141
 O         7.173849       10.812433       45.577179
 Br        1.917455        8.051933       45.248070
 C         1.498850       14.693433       42.679871
 C         3.257998       14.873707       44.458206
 N        -4.934134       10.153189       57.300884
 H        -1.494191       13.932756       49.051250
 H        -0.690261       13.364354       46.762558
 H         1.427146       11.304595       50.827984
 H        -2.080606       13.533114       53.725410
 H        -3.587533       12.941759       55.626602
 H        -2.731834        8.766300       55.010082
 H        -1.245286        9.357255       53.109055
 H         0.188484       12.983106       42.849438
 H         1.872218       12.571226       42.496166
 H         0.849757       13.711628       45.141834
 H         3.633342       12.753654       44.334702
 H         3.180378       13.310452       45.952061
 H         3.124457       16.141287       42.695057
 H         3.611449       14.473866       42.373753
 H         1.950986       10.936424       44.528030
 H        -0.324067       10.080136       45.083782
 H        -0.939438       11.750329       45.195461
 H        -0.359334       11.105121       43.648357
 H        -0.334242       10.921124       51.795887
 H         4.896063       11.683432       46.971947
 H         4.685027        7.413882       44.315151
 H         8.751891       10.135141       44.401188
 H         8.413795        9.220294       45.957794
 H         0.808849       15.356281       43.232006
 H         1.273108       14.833679       41.609795
 H         4.310289       15.118860       44.663437
 H         2.652655       15.564114       45.071560
--
-1 1
C          8.81970       13.06130       38.84620
C          8.92290       12.35890       40.20200
O          9.13980       13.01550       41.21510
N          8.73950       11.03440       40.21900
C          8.92270       10.26320       41.42910
C         10.32890       10.43510       42.01040
O         10.48170       10.51140       43.22980
C          8.58580        8.80490       41.15210
N         11.31720       10.50030       41.11310
C         12.70080       10.74240       41.47570
C         12.80290       12.10920       42.17080
O         13.29130       12.24520       43.28860
C         13.58300       10.59290       40.25230
C         13.40780        9.18530       39.59700
O         13.26440        8.22910       40.39190
O         13.42300        9.16400       38.35090
N         12.30180       13.15510       41.47580
C         12.46290       14.50840       41.94590
C         11.66320       14.86320       43.20340
O         12.04650       15.76380       43.93140
C         12.17100       15.51090       40.84370
N         10.54030       14.14870       43.43140
C          9.76460       14.35390       44.62860
C         10.47020       13.79400       45.88490
O         10.12220       14.14610       46.99870
C          8.40190       13.69680       44.51210
C          7.44470       14.28670       43.47880
C          6.27740       13.32660       43.30080
C          6.99110       15.69610       43.83930
N         11.44290       12.87090       45.67040
C         12.19550       12.28540       46.75010
C          6.18340        8.72260       52.61480
C          6.71130        8.83480       51.18410
O          6.49220        7.96180       50.35010
N          7.44380        9.93040       50.91110
C          8.05480       10.10020       49.61360
C          9.04430        8.97290       49.28370
O          9.15900        8.57870       48.12310
C          8.80290       11.44040       49.52450
C          7.95960       12.66230       49.25980
C          7.17150       12.71880       48.10860
C          8.02390       13.79650       50.07030
C          6.45380       13.86460       47.77960
C          7.32300       14.95570       49.73610
C          6.52880       14.99430       48.59210
N          9.78190        8.50890       50.30080
C         10.83550        7.52860       50.10880
C          8.61670        4.44010       49.83520
C          7.79470        4.68790       48.55650
O          7.64540        3.79280       47.72960
N          7.23560        5.90200       48.40770
C          6.48440        6.20760       47.21650
C          7.33400        6.16550       45.94180
O          6.87470        5.61280       44.94360
H          6.04510        7.20880       47.33600
N          8.55520        6.74210       45.94510
C          9.38100        6.56100       44.75670
C          7.13270        1.55250       44.46000
C          6.57690        2.17450       43.17090
O          6.14310        1.43740       42.28630
N          6.62090        3.51030       43.02600
C          6.30750        4.08270       41.73460
C          7.34900        3.70140       40.67340
O          6.97590        3.38110       39.54870
C          6.15950        5.60140       41.78250
S          4.42750        6.05630       42.14000
N          8.64080        3.72940       41.02820
C          9.64530        3.24200       40.09950
C         -0.80360        4.23630       39.87110
C         -0.44650        5.26600       40.95870
O         -0.20300        4.90620       42.10410
N         -0.47580        6.55890       40.58290
C         -0.24180        7.61720       41.52680
C         -1.19740        7.48760       42.73540
O         -0.79350        7.52070       43.89130
C         -0.34960        9.02640       40.92960
C          0.81380        9.53670       40.13190
C          0.75880       10.07030       38.86120
C          2.16670        9.75960       40.59450
N          1.97540       10.59660       38.50810
C          2.85540       10.42370       39.54140
C          2.86450        9.51750       41.79400
C          4.19620       10.81700       39.63550
C          4.19310        9.91620       41.89150
C          4.85690       10.55050       40.82380
N         -2.50860        7.37860       42.44410
C         -3.49070        7.27080       43.50180
C          0.37120        4.33400       46.00330
C          0.15460        5.39780       47.08460
O          0.60110        5.21240       48.22180
C          1.73010        4.37110       45.27430
C          1.93770        3.04540       44.52460
C          2.88890        4.62220       46.23220
C          3.03180        3.08720       43.47220
N         -0.59070        6.46850       46.78510
C         -1.07090        7.34620       47.83630
C         -1.79980        6.51170       48.90840
O         -1.54470        6.62010       50.09990
C         -1.97790        8.41480       47.23920
C         -2.81530        9.19110       48.25350
C         -1.96210        9.87430       49.31150
C         -3.69440       10.19300       47.51630
N         -2.76710        5.68790       48.44990
C         -3.58150        4.93770       49.37980
C         -1.06130        2.19250       50.13420
C         -0.06970        2.69150       51.18670
O          0.30300        1.95720       52.09180
N          0.41610        3.94490       51.03350
C          1.40700        4.46060       51.94470
C          0.77050        5.07480       53.19410
O          1.47410        5.50210       54.11490
C          2.34200        5.47730       51.25400
O          1.60010        6.49060       50.63150
C          3.32650        4.81930       50.30310
N         -0.56330        5.07140       53.27730
C         -1.26220        5.59810       54.42440
C         -0.73200        5.15620       55.78100
O         -0.56130        6.00770       56.65190
C         -2.77780        5.30710       54.29060
C         -3.38740        6.22230       53.22410
C         -3.49950        5.41690       55.62830
C         -4.84300        5.93050       52.89860
N         -0.53600        3.84750       56.04330
C         -0.10980        3.47000       57.38540
C         -0.14740        1.93430       57.36610
C         -0.04200        1.57910       55.88640
C         -0.83470        2.68350       55.21040
C          3.28130        5.06210       56.93950
C          3.07210        6.49620       57.45630
O          3.67710        6.92800       58.42660
N          2.22050        7.26720       56.74090
C          2.00220        8.64140       57.12440
C          1.42350        8.77210       58.53140
O          1.73570        9.74650       59.21060
C          1.09990        9.36410       56.11150
C          1.74230        9.62350       54.77000
C          2.61990       10.70140       54.58320
C          1.49290        8.80480       53.66380
C          3.22050       10.94230       53.35290
C          2.07870        9.03100       52.41540
C          2.96690       10.10130       52.25810
O          3.61170       10.39050       51.11250
N          0.53170        7.84780       58.94010
C         -0.23810        8.07980       60.14880
H          9.36160       14.00480       39.00340
H          8.62360       10.52430       39.34580
H          8.25390       10.66400       42.20780
H          8.66630        8.20870       42.06600
H          7.56390        8.72680       40.75180
H          9.28960        8.38250       40.42140
H         11.10950       10.26630       40.14030
H         13.00520       10.01970       42.24150
H         14.63180       10.71290       40.57140
H         13.36570       11.37850       39.51390
H         11.93530       13.00390       40.53570
H         13.50370       14.64040       42.28750
H         12.36350       16.52300       41.22600
H         12.81020       15.32210       39.96990
H         11.12150       15.44530       40.51820
H         10.21820       13.48500       42.72640
H          9.67880       15.43300       44.83350
H          7.93680       13.73540       45.50870
H          8.56660       12.63270       44.28190
H          7.96900       14.33440       42.51320
H          5.51390       13.72650       42.61680
H          6.62800       12.36780       42.89030
H          5.78760       13.10600       44.26200
H          6.23160       16.06120       43.12880
H          6.55070       15.73430       44.85020
H          7.83110       16.40740       43.81840
H         11.71350       12.63020       44.71630
H         11.87820       12.80190       47.67570
H          5.41340        9.48910       52.77640
H          5.70220        7.73470       52.68130
H          7.55750       10.66410       51.61170
H          7.29030       10.03350       48.82180
H          9.53050       11.35960       48.70070
H          9.39640       11.56720       50.44340
H          7.17550       11.86710       47.43120
H          8.63730       13.77080       50.97210
H          5.86180       13.89270       46.86060
H          7.41000       15.83990       50.37330
H          5.98740       15.90290       48.31700
H          9.69640        8.94240       51.22050
H         11.50980        7.88680       49.31400
H          9.38610        3.71190       49.54430
H          7.27720        6.60680       49.14700
H          5.67180        5.48720       47.04950
H          8.91440        7.19940       46.79020
H          8.76670        6.77980       43.87500
H          7.68010        0.68060       44.07770
H          6.96100        4.11620       43.77770
H          5.38090        3.63050       41.35190
H          6.42060        6.01670       40.80030
H          6.82690        6.03740       42.53960
H          4.53280        7.35890       41.79840
H          8.93040        4.04880       41.96220
H          9.62250        3.82140       39.16520
H         -1.09920        3.35280       40.45880
H         -0.61720        6.80090       39.60580
H          0.75440        7.49460       41.98350
H         -0.48480        9.70860       41.78730
H         -1.28010        9.10100       40.34480
H         -0.09320       10.15020       38.18730
H          2.24530       11.07220       37.65060
H          2.38320        9.01580       42.63730
H          4.70110       11.31890       38.80820
H          4.75230        9.73740       42.80930
H          5.90530       10.83570       40.93420
H         -2.82900        7.40800       41.47590
H         -3.32820        8.06990       44.24160
H          0.34860        3.40260       46.58880
H          1.69450        5.19280       44.53530
H          0.99570        2.74100       44.04080
H          2.16320        2.26720       45.27680
H          3.84410        4.59240       45.68820
H          2.82370        5.59970       46.72860
H          2.91720        3.85080       47.01880
H          3.22340        2.09050       43.04750
H          2.74830        3.75610       42.64720
H          3.98770        3.45280       43.87320
H         -0.91770        6.61040       45.82970
H         -0.21660        7.80340       48.35940
H         -2.65360        7.92540       46.51910
H         -1.33820        9.11270       46.67230
H         -3.48260        8.46920       48.76070
H         -2.58690       10.46600       49.99930
H         -1.39810        9.14590       49.91330
H         -1.24750       10.56000       48.83590
H         -4.33430       10.75770       48.21240
H         -3.07330       10.92300       46.96920
H         -4.34650        9.68660       46.78640
H         -2.96780        5.63390       47.44960
H         -3.95170        5.61280       50.16620
H         -1.77850        1.59060       50.71460
H          0.08540        4.52070       50.25930
H          1.99730        3.61270       52.32680
H          2.90070        5.96620       52.07010
H          1.25990        6.17800       49.77290
H          4.00720        5.58150       49.89530
H          3.92820        4.05830       50.82260
H          2.79960        4.33910       49.46670
H         -1.10920        4.74620       52.48230
H         -1.12850        6.69300       54.46720
H         -2.87590        4.27030       53.92370
H         -2.79820        6.15000       52.29640
H         -3.29010        7.26750       53.56520
H         -4.56560        5.18200       55.50610
H         -3.09910        4.71640       56.37580
H         -3.41950        6.42800       56.05890
H         -5.19140        6.58000       52.08070
H         -4.95620        4.88720       52.56830
H         -5.51240        6.11130       53.75340
H         -0.79160        3.88080       58.14310
H         -1.10920        1.58830       57.77540
H          0.64570        1.50270       57.99080
H         -0.43460        0.58280       55.64070
H          1.00510        1.61650       55.54590
H         -0.53890        2.82170       54.16390
H         -1.91780        2.46640       55.24660
H          3.81340        4.56110       57.76030
H          1.72160        6.87330       55.94590
H          2.97310        9.15860       57.17850
H          0.80150       10.32000       56.56840
H          0.17700        8.77530       55.98690
H          2.83220       11.37500       55.41880
H          0.82760        7.94510       53.77500
H          3.89960       11.78450       53.20350
H          1.86600        8.34710       51.58560
H          3.27600        9.91790       50.33050
H          0.25430        7.12100       58.27760
H         -0.26680        9.16990       60.29570
H          9.33930       12.46880       38.09320
H          7.77330       13.27840       38.63180
H         13.25920       12.45740       46.58550
H         11.95510       11.22500       46.82620
H          6.99090        8.81670       53.34080
H         10.39590        6.57690       49.81030
H         11.39670        7.41250       51.03600
H          7.97410        4.00150       50.59870
H          9.09630        5.36950       50.14240
H          9.72840        5.52890       44.71000
H         10.22410        7.25100       44.79200
H          6.30360        1.21170       45.08010
H          7.83800        2.24620       44.91770
H          9.45690        2.19120       39.87960
H         10.63200        3.32630       40.55490
H         -1.66300        4.59520       39.30480
H          0.08950        4.00060       39.29230
H         -3.39490        6.30030       43.98870
H         -4.49110        7.36510       43.07940
H         -0.44720        4.35090       45.28360
H         -2.98200        4.14770       49.83210
H         -4.42720        4.49920       48.85000
H         -1.57910        3.04480       49.69430
H         -0.54080        1.54840       49.42550
H          0.90690        3.81800       57.56770
H          3.92090        5.08660       56.05720
H          2.31150        4.58600       56.79490
symmetry c1
no_reorient
no_com
}

set {
basis         jun-cc-pvdz
scf_type df
guess sad
freeze_core true
}

energy('fisapt0')
