# Supplementary material for: Intermolecular Interactions in G Protein-Coupled Receptor Allosteric Sites at the Membrane Interface from Molecular Dynamics Simulations and Quantum Chemical Calculations
Source: J Chem Inf Model. 2022 Sep 30;62(19):4736–47. doi: 10.1021/acs.jcim.2c00788 (PMC9554917; doi:10.1021/acs.jcim.2c00788)
Supplement: Supplementary file 3 — ci2c00788_si_003.zip [file ci2c00788_si_003.zip › quantum_chemical_coordiates_inputs/PAR2_5ndz/5ndz_min1.xyz]

729
Coordinates from ORCA-job 5ndz_min1
  C   7.96864167083153     11.63555638226060     32.93470601355494
  C   7.57952422273721     11.47161213976897     34.39794724610701
  O   8.03723023321679     12.23349511298945     35.25767542786595
  N   6.73949680185906     10.47978946560160     34.69945464513221
  C   6.37331112481245     10.22184172620837     36.08667958049918
  C   7.53264403584688      9.58557367119904     36.83793929372785
  O   7.70345066018511      9.83051246670307     38.03783723838245
  C   5.13515811615316      9.33011063750677     36.15343881294700
  C   3.90194898156840     10.00139113691192     35.58722620401375
  O   3.25654555463391     10.80451864598818     36.25864754786226
  N   3.56609770525984      9.67248920642286     34.34543014842475
  N   8.32303277283191      8.75841481061614     36.15142646623053
  C   9.52528785821092      8.19414034440467     36.75366066839138
  C   10.45782035536345      9.30592760025049     37.21509781070933
  O   10.95052849946771      9.28979741527358     38.34878846495110
  C   10.22646111919106      7.27100716021153     35.75720184398291
  C   11.11959269943780      6.17880028722280     36.34661946599788
  C   10.28186207563736      5.18196755066850     37.12312503297634
  C   11.90575266129064      5.47565063546752     35.25211177407628
  N   10.72048225016893     10.27888779726765     36.33795233571641
  C   11.53197744171070     11.42670291280411     36.72746614612859
  C   10.85984660458139     12.22782757548980     37.83390431376688
  O   11.54351217407674     12.78166104401330     38.70148651837705
  C   11.80641095446882     12.31666721770844     35.51531154060639
  N   9.52685262604488     12.30611889525886     37.81674252048897
  C   8.81966342545293     13.06125274840056     38.84620174897908
  C   8.91635494601230     12.35620476349658     40.19312716811653
  O   9.14314278068482     13.00113471564450     41.22399798454217
  C   7.36145539236381     13.27157910993454     38.44212112527783
  C   6.51124989275431     14.06974503219532     39.43067095839374
  C   7.14071397939537     15.42860236294867     39.69730313975342
  C   5.09295685960064     14.23006500117273     38.90856427925954
  N   8.72707373214241     11.03324580565677     40.20521940209606
  C   8.92267383873723     10.26317868518158     41.42908141383897
  C   10.33605097937065     10.45085949949633     41.96419820052246
  O   10.54083619091711     10.55179055102539     43.18007193461739
  C   8.62919227307844      8.78424775446815     41.17623586816605
  N   11.32349669139199     10.48866183733444     41.06757902624467
  C   12.70080853086409     10.74235306283026     41.47571975912580
  C   12.82051862386339     12.10931388378020     42.13167220624141
  O   13.36323915931507     12.23917342751211     43.23433440509604
  C   13.62902837217348     10.64817458276154     40.26513504839906
  C   13.80541526739670      9.23114569959301     39.78099580688138
  O   13.66273230235453      8.31116037531148     40.60606706202701
  O   14.07461781079296      9.03711092039339     38.57782271226858
  N   12.31032245689376     13.14243867109446     41.46001303114562
  C   12.46292562552821     14.50839570368623     41.94594476941115
  C   11.76680670046507     14.68552089139132     43.28838549766176
  O   12.32952026010691     15.26937946060694     44.22204422396691
  C   11.90949260313496     15.49153709897554     40.91431165338105
  N   10.53977012194289     14.17478632612771     43.40814539821491
  C   9.76457508407264     14.35393120581509     44.62863577646852
  C   10.39618744838969     13.67776917955930     45.83922601771158
  O   9.90492987897061     13.86685413669549     46.95653836391742
  C   8.35032654176878     13.81224402720391     44.42151249400715
  C   7.41696471578782     14.65546512142892     43.55211506907349
  C   5.97797978440234     14.20577560645578     43.73300923851010
  C   7.56649210734546     16.13142599719122     43.87905092359284
  N   11.45789980391231     12.89854114950649     45.65154397022919
  C   12.19545560213115     12.28535823048979     46.75006895703398
  C   13.56872219236756     12.90105428682569     46.96021945509393
  O   13.99447808863414     13.07493854049126     48.10395595359424
  C   12.34697598105544     10.77832990732982     46.50994354507521
  O   12.99152686113059     10.15116734633197     47.60552662795866
  C   9.59745505948184     12.91667563061028     59.27671474948395
  C   8.73772396241554     11.98187998523142     58.43723541938174
  O   9.24101743965455     11.27578766937270     57.55690519088989
  N   7.42888331514897     11.96616047685260     58.69705662107175
  C   6.53323092484934     11.08137052793858     57.96560085610627
  C   6.41440027552548     11.48542566560885     56.50168326024186
  O   6.05769254787967     10.64952019055296     55.66489019167728
  C   5.14964177802238     11.09065953543498     58.61746954514835
  C   5.14034931843188     10.42163444501306     59.97746222203982
  O   6.17673016465766     10.29539526157379     60.62780936662276
  N   3.96153571762579     10.00088289904602     60.42119371227054
  N   6.71347438270081     12.74536680013432     56.18152078785618
  C   6.77169694908635     13.18638186293459     54.78949282552879
  C   7.90007934275415     12.47415024320336     54.05277015228943
  O   7.68528803268453     11.83921784627778     53.01289201008914
  C   6.92898944705102     14.71634888567514     54.72342480307155
  C   7.36321817655751     15.15428165453492     53.34216077940523
  C   5.62537600904597     15.39362584661712     55.10425668243349
  N   9.12243380031071     12.57787290850230     54.58100513115704
  C   10.26890550870638     11.90963482011382     53.97127201675216
  C   10.03350097548630     10.40968861650170     53.84838960561522
  O   10.31771595689798      9.80964737148566     52.80619895747919
  C   11.53647331726772     12.19434211101835     54.77648230866293
  N   9.52003123675484      9.78477946134238     54.91069953366186
  C   9.21868951071252      8.35684615251691     54.86285993682388
  C   8.21593167987032      8.07308714812041     53.75448339559956
  O   8.35924420948198      7.10607101688423     52.99537383913214
  C   8.69644289302424      7.87993281444181     56.22917840066575
  C   9.79911999109295      7.96067115978046     57.27948813554480
  C   8.17907027039610      6.45404765242251     56.13147441486949
  C   9.35386802897690      7.49674127782159     58.63275852543271
  N   7.18404930644158      8.91031444352403     53.65114789090738
  C   6.18335761455774      8.72255353980713     52.61477200536657
  C   6.78250357192813      8.80445045649402     51.22539731932961
  O   6.62479360191236      7.89250109926220     50.41147783321197
  N   7.49656479697321      9.89630024058620     50.94297100895979
  C   8.05477505322607     10.10020490493040     49.61362448162485
  C   9.18837059352572      9.13096356720944     49.30589346142477
  O   9.49958504107123      8.91391907651596     48.12969354123949
  C   8.59402409619478     11.52908922846049     49.51331469924119
  C   7.53812903250279     12.57832367230952     49.31599845197636
  C   6.86040343617760     12.69549547604806     48.11942593503575
  C   7.21696334887003     13.44437329097155     50.34421762095941
  C   5.89351065188540     13.67470993170871     47.95005242496597
  C   6.24807195812749     14.41558808485318     50.17984520695664
  C   5.58534485880273     14.52875663522712     48.98226319587248
  N   9.80888566317342      8.54380767187577     50.33049241040001
  C   10.83552516308004      7.52858796546193     50.10882760992777
  C   10.22589172720829      6.25073226686198     49.54418446753780
  O   10.60811248173864      5.78367035274845     48.46493497869597
  C   11.58528808850839      7.26039820300593     51.41735189848090
  N   9.26722185262758      5.67192699475750     50.27177469066245
  C   8.61667879369002      4.44007767348613     49.83515817754650
  C   7.74695522333012      4.66129205820781     48.60570825718347
  O   7.51526639026460      3.72235798813779     47.83483466278786
  C   7.78326873592331      3.86123680765873     50.97666986263788
  N   7.24410364591808      5.88140559464859     48.41804834239512
  C   6.48442054542824      6.20759539443300     47.21653146497833
  C   7.33159278095831      6.03043554731424     45.95899593915673
  O   6.95785516136274      5.29053541454732     45.04121547114064
  H   6.04146334157296      7.20796705253672     47.33565654342893
  N   8.48370474588548      6.70818522835863     45.90128642612449
  C   9.38095444181995      6.56101219930505     44.75672009567243
  C   9.86456032134916      5.12390916163096     44.62838768030337
  O   10.10275690137095      4.64087933540890     43.51622825938592
  C   10.56023828336002      7.52875250714295     44.87199938855986
  C   11.71958420464668      7.15551763867281     43.95926406404467
  O   11.63784440515279      7.28855991602543     42.73431779417913
  N   12.81386016096016      6.69826683443585     44.55756819441335
  N   10.00311950609906      4.43085632056639     45.76028702002863
  C   10.39081250566448      3.02477166339022     45.76001543300882
  C   9.42810639939030      2.18999841530924     44.92560271651234
  O   9.85041079385096      1.36992264968780     44.10232102810333
  C   10.43560220463268      2.50773317467968     47.19797721240115
  N   8.12626877124369      2.39227879776916     45.11442388509160
  C   7.13267455039239      1.55250870659071     44.46003048804422
  C   6.62698741076848      2.15364512055142     43.15635969832901
  O   6.21026355399909      1.40475388282947     42.26360601465084
  C   5.96521491420789      1.28974449557466     45.41275813592738
  C   6.35374735535183      0.39963651324509     46.57049658432512
  C   6.80932792296796     -0.89445861354290     46.35218454740955
  C   6.28966918660882      0.85862434867788     47.87954629755959
  C   7.17481018540561     -1.71255946764115     47.40493889318735
  C   6.65415843359151      0.04952355572359     48.94030144949141
  C   7.09572527490467     -1.23556801700827     48.69699838541348
  O   7.45920759412848     -2.04766839410742     49.74775410573485
  N   6.64619190263123      3.48164367537281     43.02037431083122
  C   6.30751603686988      4.08274329544730     41.73459870440726
  C   7.30975523383719      3.65154575676224     40.67196081569188
  O   6.93197495067466      3.34565091651572     39.53519153472236
  C   6.27691857136976      5.60774779279369     41.84564859534755
  S   4.68436138845041      6.32108629933413     42.30366255768127
  N   8.59497695722214      3.63325806585789     41.03115391185869
  C   9.64530708718909      3.24204742074674     40.09948666718461
  C   9.40565764997920      1.84211064072515     39.55160880228517
  O   9.49484825158070      1.61311534183156     38.34154798215985
  C   11.00475786683034      3.31573687210446     40.79163509528705
  O   11.26432495864577      4.63167134031578     41.23749875028723
  N   9.09200432445131      0.89116143024743     40.43478669817163
  C   8.82243487327983     -0.47877115689088     40.00392823424392
  C   7.61784126825804     -0.51948963756102     39.07268323046961
  O   7.66503307313479     -1.12547843108236     37.99564121065222
  C   8.62199959637956     -1.39675179027730     41.22303580052858
  N   6.51623346318101      0.11774274940998     39.47638749412157
  C   5.30471433368020      0.07602341986071     38.66414683477210
  C   5.50203821220157      0.79700693990092     37.33603725528744
  O   5.03827946929443      0.32512904346934     36.29131859197823
  C   4.13132983518171      0.67526407333152     39.43689547136687
  C   3.79298896022161     -0.04868822361585     40.73909343242946
  C   2.58054309598837      0.57956317259373     41.40386723792192
  C   3.57250556164548     -1.53263501654743     40.48520173722996
  N   6.19829499817555      1.93385473296333     37.34962319281059
  C   6.44267835608892      2.66282614281058     36.11348426264309
  C   7.51700065657924      2.00560869079650     35.26179663273009
  O   7.57429880782450      2.26062034044835     34.05476557318424
  C   6.82718530558412      4.11173618161216     36.41727220160276
  C   5.66562931731998      4.97198154218033     36.82601857703941
  C   4.47417712235002      4.92925569258135     36.12076530798597
  C   5.76050007549635      5.81593896904326     37.91997625401955
  C   3.40258280579887      5.71748213368261     36.49345377023294
  C   4.69091014891758      6.60416483684250     38.29966345880450
  C   3.51045099599484      6.55543676795320     37.58540316919891
  N   8.37119374071239      1.17141028934474     35.85924386948230
  C   9.28851438824965      0.37422618088036     35.05365196142717
  C   -2.77916565000139      4.62187929954129     34.09131119269389
  C   -1.83038725569798      5.20965153373531     35.12672770597008
  O   -1.70779737422745      4.69460243133549     36.24564063333546
  N   -1.15036973788854      6.30251014412365     34.77432278627601
  C   -0.23663907389265      6.93329184606460     35.71876215427315
  C   -1.00077071896986      7.50343501590790     36.90425344534052
  O   -0.60108798817366      7.31332473698099     38.05799899597849
  C   0.57616417433277      8.02512827400927     35.02527380592431
  O   1.30036154704691      7.50299205327228     33.92780857568957
  N   -2.12979247355243      8.16768679105960     36.63897536117253
  C   -2.97600601511894      8.65584990976960     37.72251650797448
  C   -3.45370627848987      7.50693665512029     38.59979343000843
  O   -3.45390875213379      7.62091214184449     39.83079608719492
  C   -4.16219283505278      9.43512020672070     37.15427656841796
  N   -3.86633286839200      6.39303888835317     37.98902991792665
  C   -4.30708856353733      5.24611934950512     38.77728367209713
  C   -3.17663274872884      4.75885470528970     39.67256453429876
  O   -3.37794881379936      4.47887496149133     40.85968550082344
  C   -4.79391058303052      4.12824396646548     37.85656658956224
  N   -1.97401011929794      4.65560346241997     39.10680752971064
  C   -0.80362169311968      4.23633271200193     39.87106466527223
  C   -0.48172447067489      5.27024112210662     40.94088360895756
  O   -0.17607824902029      4.92715147589325     42.08968510554568
  C   0.38973514890546      3.98509090851487     38.93331042720901
  C   0.13392867007941      2.74016371537823     38.08144581084062
  C   1.67820262632776      3.84179379458095     39.72749900127090
  C   1.28528257420177      2.37193035546324     37.17971559204619
  N   -0.53967326758152      6.55426108395928     40.57594569883971
  C   -0.24184440367205      7.61717713265587     41.52678030378115
  C   -1.21011637296529      7.56736500416450     42.70438726244890
  O   -0.80435574415492      7.73125340463697     43.85913611073534
  C   -0.33199971936022      8.96721114091703     40.80986385997592
  C   0.94367669847789      9.42094612854506     40.13607217601604
  C   1.20582924508899      9.38891561677106     38.79690672986149
  C   2.09119327543577     10.02868346929933     40.74736427309516
  N   2.45277811824801      9.89464858402973     38.53913420305476
  C   3.01660682276558     10.30150201016678     39.71778872394565
  C   2.43308970548417     10.35458262592829     42.06215649197724
  C   4.25688736106482     10.88322642053891     39.96202200684455
  C   3.66636566087526     10.93830872444365     42.29839420952171
  C   4.56276690582809     11.19213385189188     41.25583648396945
  N   -2.49533924595340      7.32165090884492     42.43518892787042
  C   -3.49068108693303      7.27084690204480     43.50181283940179
  C   -3.41546693067889      5.97181463792790     44.29473969742199
  O   -3.67970930355843      5.97184824254416     45.50190578471410
  C   -4.90399212116999      7.45216653810187     42.94370342539647
  N   -3.05611975951943      4.86474924031200     43.63949179638466
  C   -2.96596698670959      3.58071577091100     44.32940956786995
  C   -1.83333242333121      3.56444826486642     45.34569855644138
  O   -1.94482265953017      2.90645182762109     46.38675552685269
  C   -2.78285112781256      2.45469605742572     43.31227182539681
  C   -2.79682162706142      1.02568822310839     43.85625199693547
  C   -4.07238751720494      0.76495104411539     44.63904749290801
  C   -2.64174944847179      0.01867685746184     42.72813421712941
  N   -0.74734853763819      4.28221672759295     45.07003131018824
  C   0.37124877439822      4.33395394395794     46.00333046258181
  C   0.08616527086584      5.33499401715826     47.11552971157487
  O   0.49284156118425      5.12688231010202     48.26527051545406
  C   1.67984215112731      4.62868328194831     45.25251491586824
  C   2.00801452672604      3.43962967174068     44.34728488937975
  C   2.81750980678795      4.89341558543634     46.22380638057363
  C   3.38665690780609      3.46434027695189     43.76841998588950
  N   -0.62979587538565      6.41815659753464     46.80100076427935
  C   -1.07094360414819      7.34623226962260     47.83629648594348
  C   -1.93944426131387      6.65140114015132     48.87382784204372
  O   -1.88562439742963      6.99436572439874     50.06080118258170
  C   -1.83909658169401      8.49941282497770     47.19180164019276
  C   -2.49628874443881      9.50553760683997     48.12923450556210
  C   -1.45265044575962     10.26829483479358     48.88059494100712
  C   -3.37558204168815     10.45574546223823     47.33180530220260
  N   -2.72692395957086      5.66658141877692     48.45230223191668
  C   -3.58150107694667      4.93774944371322     49.37982414321186
  C   -2.79925985368207      3.87256362374095     50.13431194004611
  O   -3.10358971028520      3.59260680950352     51.29949755907684
  C   -4.76210363641668      4.30702190346984     48.63955232721747
  N   -1.79379314237048      3.27335693005514     49.49266871027292
  C   -1.05264338367041      2.18018278939200     50.11118170788806
  C   0.01507446666970      2.67193034143593     51.08352163737921
  O   0.46743740548349      1.89381464853764     51.93222225972622
  C   -0.42151553435917      1.27906647184925     49.03476727970234
  C   0.92632844569831      1.82478102314193     48.59593218986880
  C   -0.29251181901784     -0.15297177082234     49.53865765675689
  N   0.43029819228255      3.93584139601199     51.00028639547902
  C   1.40700569479372      4.46060937033370     51.94468410032640
  C   0.75190167995227      5.15172869997652     53.13210938131534
  O   1.44153318842816      5.82556278822086     53.90369022824508
  C   2.35078049722233      5.44241735620214     51.24411133069407
  O   1.58156055174346      6.43259913427313     50.54961387314873
  C   3.23699811280883      4.71124368616045     50.25154022591391
  N   -0.56603703373157      5.00301339785499     53.28193361042502
  C   -1.26219024432421      5.59814258785800     54.42438271235361
  C   -0.75147265889286      5.05600454158779     55.75605154668334
  O   -0.48072814626005      5.86192740071558     56.66189797527807
  C   -2.78333044285012      5.44347799386490     54.25533429417381
  C   -3.30276356390481      6.44061206913767     53.21868012773658
  C   -3.49445225793832      5.64760673369378     55.58378498184299
  C   -4.80089585554799      6.39694296962026     53.02361949639275
  N   -0.56264526615984      3.72195952718001     55.94490628500156
  C   -0.04494419361508      3.22782081723487     57.23357169207747
  C   1.41429856090727      3.57049697234112     57.50066275292720
  O   2.04872959488636      2.99234078090277     58.38825312991047
  C   -0.24733785231647      1.70886693285404     57.13466820724513
  C   -0.32330591455431      1.42591229806735     55.69070992420207
  C   -0.97643792991084      2.60906728533411     55.06914347858521
  N   1.95201802793975      4.50839503934023     56.72734393761081
  C   3.28127235166517      5.06210066887806     56.93952080566957
  C   3.22182983553644      6.52910614179334     57.31758764665314
  O   4.05941721934092      7.00090793796346     58.08907156753627
  C   4.14144682007063      4.90093802283627     55.67997744179724
  C   4.37782957788265      3.47089608745249     55.19380025889861
  C   5.19302392933273      3.46974374898609     53.91028834051786
  C   5.06432571024307      2.64472471851911     56.27135300798155
  N   2.24364179448725      7.24833063750663     56.76821592866433
  C   2.00216935427516      8.64137627549698     57.12439552822503
  C   1.49709571565447      8.76445794697167     58.55771528474651
  O   1.90775551583498      9.66835364008959     59.29447583574120
  C   1.00168742629282      9.25061420636198     56.14503550541635
  C   1.63998955958391      9.73450042315332     54.86464434866249
  C   2.30621969535374     10.95035615391086     54.80825060646437
  C   1.58909736554140      8.95953448929519     53.71266050173268
  C   2.89657807947546     11.38425070125298     53.63488855552353
  C   2.17345335394125      9.38243034736554     52.53930199773623
  C   2.82569579793249     10.59428870818716     52.50391695779643
  O   3.40905072035817     11.01518479872713     51.32955904120458
  N   0.59115555953322      7.86764754848773     58.96526595153805
  C   -0.23805549815551      8.07980497898514     60.14879087555526
  C   0.32561271658809      7.47265652504580     61.42442518557525
  O   -0.19564080198986      7.76374863951547     62.51275838147597
  C   -1.64931342169074      7.49511714543184     59.94166483361850
  C   -2.26399440918120      8.03827669278542     58.66806128996296
  C   -1.59566268226296      5.97310593116841     59.91460066715215
  N   1.35838069432149      6.64343269706394     61.34276035938657
  C   1.90599243020194      6.01328938229308     62.53640427106050
  C   3.08148836493750      6.83702278839755     63.03968310199556
  O   3.83313235030898      7.43787418019915     62.26322323715777
  C   2.32749685410568      4.55420295615401     62.25411042184892
  N   3.22432782927718      6.87596526027411     64.36359449294685
  C   4.34287999383232      7.55470830564057     65.00690619066459
  C   -0.91887359698946     14.16118073095557     48.76433806567599
  C   -0.36372558217633     13.91308490190665     47.49298440091390
  C   0.70499938511117     13.00185402398199     47.37129530814712
  C   1.22957087251629     12.33671673702206     48.51295293954283
  C   0.66742195514264     12.60081423535030     49.77731131785393
  C   -0.41429634897668     13.50804770916588     49.91100848646104
  C   -1.45633175377622     12.50120573618653     53.39164297511142
  C   -1.77254299249664     13.55825705249680     54.28086284204961
  C   -2.20878222677311     13.27932615354641     55.59013129585362
  C   -2.33279679241946     11.94734441350726     56.03018247144166
  C   -2.01857801803506     10.89029329633599     55.15296385805251
  C   -1.58133985157821     11.16722399359540     53.84269473619671
  C   2.20173800825025     14.67661082623885     43.18538870488548
  C   1.67358086199507     14.42569758034640     44.61571543935776
  C   2.71532794379014     14.97945030501542     45.61307291383554
  C   3.40569579158227     16.78233224960950     43.97867549278578
  C   -2.78500521620506     11.67441607209418     57.38646107986941
  N   2.26217473636082     11.49749808962374     48.17328792105326
  C   2.36237968852776     11.65650258296423     46.85122795748394
  N   1.47222486184421     12.53370790555300     46.29980415873829
  C   3.37675754720555     10.90329569383845     46.12157602790786
  C   1.31842893146969     12.93576956002450     44.89190848330037
  C   -0.03503414582215     12.47807652044839     44.31374866749558
  C   -1.01839207344610     13.77715271190754     51.25839330667170
  N   -1.00412570919511     12.69713362017162     52.05836282360589
  O   -1.46897582600852     14.88724556527101     51.53569845223883
  C   4.67882688637412     11.42901294019246     46.04876934054001
  C   5.66324025504062     10.71481173627321     45.36213700582265
  C   5.38359281685170      9.51688501177000     44.74728834887529
  C   4.09850134503591      8.95016447768568     44.79908355390568
  C   3.08809043815088      9.65837123598041     45.49173208389221
  O   6.51512447089512      9.04564962798735     44.16456857696984
  C   7.54761800722066      9.85541421307333     44.66893690393162
  O   6.96719135647609     11.02953085957614     45.17432487791115
  Br  1.34296236650378      8.89775093071121     45.55281213206030
  C   2.44991013085461     16.17556161821242     42.93826299610944
  C   2.93552880911202     16.48640634520394     45.40896492877168
  N   -3.14537314254531     11.46447318589361     58.46668325349727
  H   7.56406270704657     10.85942056227366     32.27141338517277
  H   7.62142043488729     12.60759608538521     32.55911743444182
  H   9.06308902510760     11.62202147439091     32.83348845556367
  H   6.68086015843473      9.70701028649284     34.06727570890057
  H   6.14014099929322     11.20910846542633     36.58604909440516
  H   4.95735294553710      9.06505260901946     37.22457971955706
  H   5.32409122268414      8.34307537862293     35.67014534774358
  H   2.92747467522753     10.25681984903279     33.85273358926170
  H   4.25106798564298      9.23662263183816     33.77045416457429
  H   7.93143548493495      8.22584866170397     35.40115955559139
  H   9.24921860709246      7.55570493997420     37.65068003115874
  H   10.83647601867077      7.86918073397903     35.04557625715884
  H   9.46427915813489      6.76365257284181     35.11988226597381
  H   11.84457655671596      6.66153434740813     37.05360045404795
  H   10.87498052197514      4.56535274070770     37.81622755032545
  H   9.53595786827023      5.72224804449736     37.73766389548467
  H   9.73025999203035      4.49821376622555     36.46107801507366
  H   12.53069502937831      4.68081244076264     35.67944173669586
  H   11.24688092474297      5.01219902020563     34.50502407278731
  H   12.57198027482128      6.17015099150887     34.72397583726744
  H   10.86024626025702      9.98425801411161     35.39211937790316
  H   12.52209085320416     11.06162659626454     37.14432406447929
  H   12.37388275330000     13.20636106470278     35.81912386382557
  H   12.40929127857523     11.79315959042236     34.76042197937987
  H   10.88532291658829     12.66282797145096     35.02464276972173
  H   9.03338392094320     12.17421983925273     36.94200218352080
  H   9.28154297994071     14.08746276913488     38.98049828730424
  H   6.85963757355190     12.29179495083289     38.26530951085595
  H   7.33225332248379     13.79381487054992     37.46024434605331
  H   6.47353957750707     13.50819351263557     40.40080679421231
  H   6.70433687819187     15.90451192257227     40.58625088978460
  H   8.22677437093760     15.32745001448703     39.87265995839799
  H   7.00671549751269     16.11446590390836     38.85053552306444
  H   4.48387269585337     14.81737014672505     39.60856628278055
  H   5.06873351017331     14.74533954601199     37.93890635664204
  H   4.60072215112556     13.25504775854215     38.77996574644171
  H   8.71029798403526     10.51022110563498     39.34562216722556
  H   8.19741153923956     10.65778489022945     42.19640831331330
  H   8.79862406868889      8.20208826156346     42.09618040413050
  H   7.58612396005884      8.62061395669291     40.87082850285664
  H   9.28035638420086      8.35057134127272     40.40069856165152
  H   11.22153951020719      9.99258513837730     40.19142045228860
  H   13.01394613155450      9.95618211125073     42.22119393004101
  H   14.62700834420462     11.03158359756077     40.55982429064194
  H   13.30037035004947     11.30511825373855     39.43334787664997
  H   12.02409616919632     13.02741089341667     40.49295319852157
  H   13.55549764023134     14.72226221080997     42.09579957449691
  H   11.97455582568706     16.52103988602492     41.28945308987881
  H   12.47879730421296     15.44877143192426     39.97545420999159
  H   10.85419271446960     15.29619538295819     40.66528376072848
  H   10.09064344505968     13.69978042096478     42.63231127253977
  H   9.71890816406400     15.45831565986827     44.85376249875771
  H   7.88101473022245     13.69550455418407     45.42543695444351
  H   8.39140907452328     12.78326022100646     43.99861921403708
  H   7.68841987994291     14.51890726662725     42.47302195880734
  H   5.27891303072161     14.92278285203648     43.26600657118737
  H   5.80034517334483     13.21984023754200     43.27969254411124
  H   5.68998186185418     14.13371261471506     44.79581304677225
  H   7.01558449314667     16.75320337764190     43.15928346847947
  H   7.17430882451793     16.36414704734991     44.87900548438062
  H   8.61928937199322     16.45340886520960     43.86191080666724
  H   11.83880602277888     12.69370626447181     44.74616920772653
  H   11.59407240043220     12.42246447139324     47.69314437043741
  H   14.17204489906013     13.17059528196644     46.07967792066730
  H   13.01899098416847     10.55411793819827     45.65998544554317
  H   11.36898552612210     10.29547243235067     46.30533752315412
  H   12.40818716304473     10.22771258759557     48.35059922443799
  H   9.12347618735525     13.89471144557726     59.43256170301225
  H   9.78829876141370     12.47443896294084     60.26419976590465
  H   10.57231133917550     13.09137942868585     58.80247109366361
  H   7.15021630143457     12.20460051597026     59.62825486606818
  H   6.93559948070981     10.02598354883221     57.99435194557078
  H   4.44294533684364     10.56360674437861     57.93399277494876
  H   4.75711996748483     12.12530512095166     58.71027885268053
  H   3.90478715142928      9.57381936249184     61.31667709664934
  H   3.16738648373558     10.51885201433823     60.12226213427126
  H   6.68197137957663     13.46025112080088     56.87882721176426
  H   5.80633849450781     12.90615356753778     54.27612114383718
  H   7.72159954118723     15.04377670809043     55.44626766199213
  H   7.48746126548354     16.24595606717794     53.30164708563849
  H   8.32167331503403     14.71568202014762     53.03246134951814
  H   6.60683526851780     14.88979119800051     52.58487375071490
  H   5.71621838973620     16.48617161620601     55.03017772941728
  H   4.80092273716029     15.09244816868263     54.44176659848942
  H   5.31855502140086     15.16718729898372     56.13428514438652
  H   9.24685228965104     12.94671188969478     55.50108104121643
  H   10.38856393175952     12.33019366967036     52.93537042991692
  H   12.39852345021279     11.69142782439619     54.31776048166745
  H   11.76482692136345     13.26863959282445     54.79982457062075
  H   11.46720834310095     11.84597359003988     55.81786156661153
  H   9.49152968276317     10.23137655923126     55.81705624843308
  H   10.16315172273638      7.79355910960678     54.61988786153082
  H   7.84558167971244      8.53283760031165     56.56243566183369
  H   10.18814315897134      8.99707514485051     57.35631108926438
  H   10.66333690270614      7.34733253182835     56.94643506909081
  H   7.95902233272221      6.05017104149574     57.13435372069350
  H   7.25251996706305      6.38763546867943     55.54368376603236
  H   8.91472130227902      5.78515663668147     55.66415340780893
  H   10.19109987944975      7.46177330635099     59.34105050114763
  H   8.58938020360407      8.16328051847987     59.05846015364087
  H   8.90856181983443      6.48821812501294     58.59046890166469
  H   6.93181468673917      9.54371182135532     54.40260073128290
  H   5.38984596415719      9.49509304730244     52.73100375430896
  H   5.67240393683522      7.74153080957405     52.74517249167672
  H   7.52948146346860     10.67165384828390     51.59420293219292
  H   7.24989569486019      9.94585565139250     48.84137869493428
  H   9.28961177490111     11.59890571456991     48.64581211686132
  H   9.21855225493656     11.78097776241280     50.39937981931442
  H   7.14040591343325     12.04188563430848     47.28364320939000
  H   7.76239747475902     13.38034558536168     51.29487796771726
  H   5.44503239774332     13.86921593300247     46.96347104914777
  H   6.00944693676763     15.09840745535709     51.00696985651799
  H   4.82460577193573     15.30522154843492     48.84351050279374
  H   9.78195818773376      8.95086571683384     51.26062819010656
  H   11.57457070335535      7.91641988707922     49.35284968306102
  H   12.30435083000422      6.44136556114172     51.28514602840460
  H   12.15602641978820      8.14521772615014     51.73296243163510
  H   10.92015926687308      6.98736561649218     52.25147870543353
  H   8.93464357211709      6.09779194724079     51.11719680421102
  H   9.41781797709237      3.70129125150317     49.55407894416825
  H   7.31104060331580      2.91821814385103     50.66446219918086
  H   8.40195586684435      3.64132339615927     51.85757719165763
  H   6.97842278629260      4.53760616618709     51.30308351753373
  H   7.18232031606607      6.55972572447739     49.17663555854488
  H   5.60468335575042      5.50760299085811     47.14046258704236
  H   8.79968306932040      7.25868823819825     46.67744599403431
  H   8.80553869426814      6.81379116989895     43.82111061543813
  H   10.89689770458125      7.61880318546375     45.93244622722889
  H   10.22403663884578      8.55578600489888     44.60008126008479
  H   13.64500184369973      6.65399076210347     44.00788560470521
  H   12.97423954697675      7.00822756090559     45.49053223857436
  H   10.13351192341958      4.91505524982404     46.63586930936701
  H   11.41529457728397      2.92866076044319     45.30861657946212
  H   10.84495305354693      1.48806307562105     47.21594640616891
  H   11.08849063230730      3.12534543726176     47.83316414093623
  H   9.44793057453121      2.46406471073432     47.67888680241501
  H   7.81586467044704      2.90952916608210     45.92395961248089
  H   7.59754878180075      0.55907047053855     44.19569415018952
  H   5.14804402138511      0.79025581367738     44.85084680059745
  H   5.52372439280580      2.24393500352620     45.78123056454118
  H   6.87807935654265     -1.27986681843850     45.32656824258407
  H   5.94491214058053      1.88189988773615     48.08070590107975
  H   7.52978054999338     -2.73159796024019     47.21086542047895
  H   6.59722149060603      0.45283819323573     49.96042100912129
  H   7.35161309500557     -1.54561657058028     50.54598429667143
  H   6.97190993700618      4.09041100105259     43.75616597238022
  H   5.28505011270909      3.71647454692412     41.42959217522648
  H   6.56553563150409      6.03104326840770     40.85768877939798
  H   7.06519958269990      5.97475348604154     42.54312093153069
  H   4.96722907951792      7.58887408873822     42.07258196261120
  H   8.90553703854624      4.08791512418525     41.87856947822007
  H   9.66303313438496      3.96140983706253     39.22349120662393
  H   11.78881456315832      3.02935492069114     40.06069745332373
  H   11.06622969305901      2.59848120632459     41.63730387700164
  H   11.91371083953510      4.57715471264063     41.92373395758724
  H   9.15813665880749      1.05778595772758     41.41951643486538
  H   9.71332666271915     -0.85018169526578     39.42898018678441
  H   8.37714104068717     -2.41466353042642     40.89490066036066
  H   9.53520260280419     -1.45576895633423     41.83051536179633
  H   7.80968079896762     -1.05324046415120     41.88102181433072
  H   6.45774907360465      0.55226575137659     40.38496209854605
  H   5.06684709529640     -1.00885804266510     38.45545834485288
  H   3.24088509359422      0.68991040716271     38.76691903101084
  H   4.32480923652766      1.74682239934050     39.67155824927344
  H   4.65310260497855      0.05051649268374     41.44968475260555
  H   2.22974782307178     -0.03330809828590     42.24434111593442
  H   2.82104087138130      1.58073309529798     41.80773059393253
  H   1.73802087113398      0.69779814314859     40.70726741120215
  H   3.56508135002310     -2.10342631853991     41.42209827378068
  H   2.61375470341816     -1.71691586601094     39.98134897464000
  H   4.36063857210571     -1.95180624183613     39.83845016666489
  H   6.65163836468542      2.26290950385174     38.18422856940256
  H   5.48765588588204      2.68184704891191     35.50929580388014
  H   7.27204664956250      4.56375947234494     35.50429119515400
  H   7.63332465399190      4.16177123939725     37.18543190188770
  H   4.39005276608663      4.21185502698284     35.28767435020652
  H   6.68875157822328      5.83766096758872     38.50982524148115
  H   2.44456612123044      5.65253920064146     35.95504797106531
  H   4.77080517784966      7.23869633372842     39.19269666939554
  H   2.64465118085812      7.14902696699836     37.90811339112889
  H   8.52673867803407      1.17065207022846     36.85727733585294
  H   9.72879160027288     -0.41625122536693     35.67571828313123
  H   8.76428928560744     -0.10105270616550     34.21223148179590
  H   10.10533879602818      0.98476322493013     34.64060840370978
  H   -3.23429958865650      5.38362921968467     33.44475315217402
  H   -2.24449099722201      3.90938787580258     33.44793370811141
  H   -3.59353687954876      4.06965666576284     34.58147231316540
  H   -0.97100165912173      6.45022794491707     33.80305961086319
  H   0.50123443714776      6.16010196344164     36.11058429564956
  H   1.28590648861633      8.45877869867344     35.76303501070270
  H   -0.07647523602450      8.85261105811483     34.67437945463706
  H   1.66888345634410      8.24949645226129     33.47625057954564
  H   -2.27118123461142      8.57067822132886     35.73652871799236
  H   -2.36593434502544      9.34426768379181     38.37885166737154
  H   -4.81203729922431      9.78496156735213     37.96810882059560
  H   -3.83339114035736     10.32533515509372     36.60012910400275
  H   -4.78220341636764      8.83129653340434     36.47701493549821
  H   -3.82054798998066      6.28813296076728     36.99771280796256
  H   -5.15817988654703      5.57775350372308     39.43159151142768
  H   -5.08858216125333      3.25131311432345     38.44900570950588
  H   -5.67544184569584      4.43840723042269     37.27885724279833
  H   -4.02818281481580      3.79447218455853     37.13894389277345
  H   -1.87610681527192      4.67579871506176     38.09659805479956
  H   -1.04461587918000      3.27124690612960     40.40220755015081
  H   0.52143199176727      4.85834278035986     38.23941380654201
  H   -0.78279100852330      2.85735828591239     37.47164203053083
  H   -0.07146564827565      1.88055779680582     38.75588504111528
  H   2.47409903044121      3.39451204250884     39.10500275125045
  H   2.04696284825541      4.80968558267585     40.09247195181138
  H   1.55473987466814      3.18374646869956     40.60228173661602
  H   1.06266500477389      1.47370837235743     36.59103748587464
  H   1.52968054274194      3.18141028620476     36.47705555441597
  H   2.20083297452102      2.16710307865938     37.76855393410945
  H   -0.92468158515162      6.82437469268269     39.69427672932812
  H   0.80159333410995      7.47161341783029     41.91764272540130
  H   -0.58199771984316      9.74703870691022     41.55994460619798
  H   -1.15905282577237      8.99630699708680     40.06483416178956
  H   0.56747238399103      8.93976206627400     38.02765628066223
  H   2.92201394882347      9.83204880241110     37.67326919905521
  H   1.74247051701286     10.14020530966003     42.89038848361137
  H   4.96511221417745     11.07494849395461     39.14381019297852
  H   3.95471792805078     11.20901015076936     43.32407244750328
  H   5.53270181730105     11.65243461780114     41.49361270949019
  H   -2.84093198759301      7.33022613528178     41.48928480616588
  H   -3.28856434069179      8.11310290893760     44.22169509770835
  H   -5.64438707522689      7.40060425812374     43.75275498442347
  H   -5.01917116370412      8.42856696821973     42.45411886797182
  H   -5.16576511732156      6.68044690643912     42.20500441204604
  H   -3.02877280795626      4.84061086848286     42.62508302982491
  H   -3.92200329129281      3.37241339914696     44.89800811921044
  H   -1.83492744232819      2.60573288077630     42.74759324060808
  H   -3.59107254045293      2.52753479535459     42.55065228945263
  H   -1.93145509018613      0.90913071684597     44.55558597110578
  H   -4.00256685648171     -0.15912332012023     45.22556328480982
  H   -4.27780784471782      1.59600296900901     45.33523300693172
  H   -4.94418287239565      0.67131566081760     43.97724006717318
  H   -2.63276053843134     -1.00711386112743     43.11851660278398
  H   -3.46405919742428      0.08727625237741     42.00288390323058
  H   -1.70406088257016      0.17298102249867     42.17803383191563
  H   -0.56893778232309      4.59081754017035     44.12591291307963
  H   0.49292007349959      3.32782036845202     46.51616893270687
  H   1.56097562935187      5.54304413091494     44.61394967701238
  H   1.27776212209545      3.38934342440599     43.51196132498475
  H   1.87570799292585      2.49275256351656     44.91431660694943
  H   3.75530458821030      5.11875198378122     45.69277069710908
  H   2.61351623793564      5.75605160975488     46.87428904163618
  H   3.00539966339668      4.02930372191535     46.87845274304432
  H   3.47013675954386      2.72945083101796     42.94497833170679
  H   3.64373452845424      4.45447393643808     43.34978841431787
  H   4.15862599127214      3.20450853360994     44.51190648210876
  H   -0.88064156260525      6.62332754624009     45.85324137897868
  H   -0.16250678462500      7.75232596553015     48.36387927520175
  H   -2.63398341342423      8.09194515450414     46.52376622317954
  H   -1.14790432979729      9.05160157617551     46.51461307438357
  H   -3.14513043571834      8.95853295855515     48.85800787249116
  H   -1.90287033582857     11.00483489755472     49.56267404606615
  H   -0.82436906987658      9.60602822554242     49.49470921236060
  H   -0.78276782509819     10.82550232283495     48.20751552036687
  H   -3.86566239344619     11.18497903571982     47.99010428725332
  H   -2.79393604916941     11.02238585629878     46.59105539744024
  H   -4.16480192971675      9.91869899941702     46.78877445707126
  H   -2.98678769496534      5.61869234863745     47.48085600736488
  H   -3.99528254756416      5.65098339834795     50.14981839741267
  H   -5.39092509973668      3.73761125199672     49.33644787517449
  H   -5.39752056176076      5.07284209182090     48.17404747666912
  H   -4.44178056054331      3.61709737210214     47.84403538403812
  H   -1.66135484976876      3.40537266308834     48.50611004869219
  H   -1.77428045895596      1.55870520659173     50.71119840377246
  H   -1.09315707372018      1.24778626695386     48.13696342025148
  H   1.36758557858215      1.17260778324214     47.82671258211560
  H   0.84786972589792      2.82557418298766     48.14184059303611
  H   1.65911364403601      1.87272752344147     49.41374072884913
  H   0.14731871457982     -0.79867205211766     48.76712877347168
  H   0.34891801194992     -0.21888813385198     50.42795012995970
  H   -1.27095386742351     -0.57501849998417     49.80357336341404
  H   0.34035353735904      4.42773910350597     50.11388098650767
  H   2.03765376665684      3.62957976989720     52.37206328043972
  H   2.94725663067451      6.03824507709110     51.97274838873075
  H   1.21733658306111      6.03580204453757     49.75000811667485
  H   3.86571887481388      5.41995527524849     49.69154906114899
  H   3.91702181859415      4.01843279546774     50.76841467467063
  H   2.67874413162633      4.12593192702081     49.50238646113434
  H   -1.14540632485156      4.68725636564527     52.52679349621723
  H   -1.02538540237519      6.70345900628628     54.43219162636537
  H   -3.02965880766053      4.40940578890586     53.89399055738495
  H   -2.81235441795739      6.26182158088368     52.23916140341526
  H   -3.00693355766538      7.46799595765154     53.52014708215677
  H   -4.58281105301470      5.74195942290603     55.43162850315556
  H   -3.33159996004437      4.80535539909328     56.26922719938585
  H   -3.15970992442739      6.56149194049942     56.09800518991495
  H   -5.13827177250959      7.22454140533135     52.38737181810856
  H   -5.11396650377239      5.46096020297715     52.54021817756450
  H   -5.33909676164828      6.46602598014880     53.98305898792108
  H   -0.63688350993425      3.66873957570225     58.08011939110886
  H   -1.17744696358604      1.41382436161168     57.66230630168278
  H   0.55854477238606      1.14321212048831     57.64349790300077
  H   -0.88054211723986      0.49262666445091     55.47250461601887
  H   0.68527214100899      1.25186873019308     55.25577407817560
  H   -0.65884967372682      2.75059638632279     54.01649214494746
  H   -2.08553086558873      2.53574375655814     55.05420623425466
  H   1.61397096472267      4.64282203071508     55.79393675674878
  H   3.79703281726121      4.48590678240391     57.76352071413594
  H   5.13030202465924      5.36902336556156     55.88484206253806
  H   3.71439696326523      5.49021559470503     54.83839508640872
  H   3.38820271992703      2.99965253329134     54.96797203567534
  H   5.41593103500153      2.44451856960314     53.58737093806158
  H   4.65195952733678      3.96418031793158     53.08908019025493
  H   6.15234772371242      3.99311446993792     54.03141418420487
  H   5.03049195719088      1.57303619219595     56.04132075901849
  H   6.12039937253156      2.92612466011354     56.38206019780733
  H   4.58107066767051      2.80171249024644     57.25014316874062
  H   1.75334134028773      6.91528326307430     55.96049932208211
  H   2.97198865107080      9.21285726243662     57.05561233381255
  H   0.50449198611062     10.12076072176592     56.62436316044878
  H   0.17271975776225      8.54360107662398     55.90788073685696
  H   2.37286340735689     11.57270041285751     55.70867900405256
  H   1.07746704730425      7.98442002394362     53.73518260329711
  H   3.43389663493238     12.34075606049058     53.60852668529652
  H   2.11372722040491      8.73233616958072     51.65195931615827
  H   3.14188300804828     10.42630687370995     50.63275402622682
  H   0.17617200207544      7.27104545189462     58.27119359035548
  H   -0.33748979538846      9.18579227762155     60.32810839624657
  H   -2.27667228562731      7.81638576792769     60.80998235959693
  H   -3.30763512843672      7.70816953012140     58.56836507016158
  H   -2.26548304956524      9.13556901046110     58.66330074292177
  H   -1.74233983430752      7.70025528732379     57.75807217077578
  H   -2.59436622732083      5.55993488905389     59.71376412180685
  H   -0.92859410574322      5.57295602846399     59.13646685902398
  H   -1.26837279640990      5.55886743486995     60.87785565880135
  H   1.94938574363022      6.62051109071492     60.53743723457768
  H   1.09009660193926      5.97360092285585     63.30950708952189
  H   2.71638270474162      4.08544402079605     63.16657126210146
  H   1.47443295069538      3.95599755476533     61.90885707396261
  H   3.11019889167411      4.48954833099899     61.48581438185781
  H   2.75025013382240      6.19575694434509     64.91712760939050
  H   4.08596569427811      7.78009993530441     66.05055872987343
  H   5.25749479111999      6.94306702113230     65.00090289714286
  H   4.56957057495391      8.50203360113233     64.49666775315316
  H   -1.74245044636576     14.87601432718286     48.86606764192103
  H   -0.75491938046890     14.43198981940709     46.61119843760798
  H   1.10058184063601     12.09976425768001     50.65511409404947
  H   -1.68953521971685     14.60406441639937     53.96009347924336
  H   -2.45037116582736     14.10787951809156     56.26364849008955
  H   -2.09914964256625      9.84872874073740     55.48623143423900
  H   -1.33128623961895     10.31961167049336     53.18975578527503
  H   1.47746490867747     14.29009746170791     42.44314537366158
  H   3.14087332069750     14.10616381408881     43.02643824213852
  H   0.73146462104460     15.01784202220630     44.74087050073195
  H   3.68103887444595     14.44104213668742     45.49225463869463
  H   2.39351759203439     14.82412635230310     46.66091098839529
  H   3.49391858266015     17.87237164241840     43.82250521558975
  H   4.42506083204107     16.35583065273042     43.82462159334007
  H   2.10130262411172     12.33147897523848     44.34793261190993
  H   -0.14775905396653     11.38670550369928     44.39008857712390
  H   -0.88728797621121     12.94564687276673     44.82500240291592
  H   -0.09556030327521     12.74744407871217     43.25105853044505
  H   -0.67004635485988     11.84625749240003     51.64306962753536
  H   4.88978787456679     12.40013497389591     46.50665305109420
  H   3.87616328005110      7.98460404789936     44.31887246794993
  H   8.22631936567356     10.13336698857434     43.83588210791799
  H   8.10289314075320      9.33215096981991     45.47305541660031
  H   1.48537796438325     16.71854784589305     42.95587466906029
  H   2.86677479420612     16.31377246288121     41.92295189215228
  H   3.68461384390395     16.85354796063025     46.13529011376433
  H   1.99854101687980     17.03626079691123     45.62139618258872
