# Supplementary material for: Intermolecular Interactions in G Protein-Coupled Receptor Allosteric Sites at the Membrane Interface from Molecular Dynamics Simulations and Quantum Chemical Calculations
Source: J Chem Inf Model. 2022 Sep 30;62(19):4736–47. doi: 10.1021/acs.jcim.2c00788 (PMC9554917; doi:10.1021/acs.jcim.2c00788)
Supplement: Supplementary file 3 — ci2c00788_si_003.zip [file ci2c00788_si_003.zip › quantum_chemical_coordiates_inputs/PAR2_5ndz/5ndz_min2.inp]

! PBE0 RIJCOSX D3BJ def2-SVP def2/J TIGHTSCF Opt xyzfile
%pal nprocs 20 end
%maxcore 3800
%base "5ndz_min2"
%geom
Constraints
{C 4 C}
{C 12 C}
{C 20 C}
{C 25 C}
{C 38 C}
{C 46 C}
{C 51 C}
{C 33 C}
{C 192 C}
{C 198 C}
{C 203 C}
{C 208 C}
{C 216 C}
{C 230 C}
{C 235 C}
{C 243 C}
{C 251 C}
{C 259 C}
{C 260 C}
{C 271 C}
{C 278 C}
{C 293 C}
{C 301 C}
{C 313 C}
{C 320 C}
{C 68 C}
{C 76 C}
{C 83 C}
{C 88 C}
{C 96 C}
{C 100 C}
{C 111 C}
{C 116 C}
{C 121 C}
{C 126 C}
{C 134 C}
{C 139 C}
{C 151 C}
{C 157 C}
{C 168 C}
{C 176 C}
{C 59 C}
end
end

*xyzfile -1 1 5ndz_min2.xyz
