# Supplementary material for: Intermolecular Interactions in G Protein-Coupled Receptor Allosteric Sites at the Membrane Interface from Molecular Dynamics Simulations and Quantum Chemical Calculations
Source: J Chem Inf Model. 2022 Sep 30;62(19):4736–47. doi: 10.1021/acs.jcim.2c00788 (PMC9554917; doi:10.1021/acs.jcim.2c00788)
Supplement: Supplementary file 3 — ci2c00788_si_003.zip [file ci2c00788_si_003.zip › quantum_chemical_coordiates_inputs/PAR2_5ndz/5ndz_min2.xyz]

729
Coordinates from ORCA-job 5ndz_min5_A2G
  C   7.80807483039377     11.49004849460549     32.82611915107355
  C   7.66394831443040     11.27238425048744     34.30685471683727
  O   8.38904200801681     11.81926766977232     35.12091113454454
  N   6.69598384535309     10.39775655032291     34.68846447061436
  C   6.37331105134113     10.22184170349449     36.08667957181546
  C   7.45295527151467      9.46701426774228     36.85910597515308
  O   7.46411514077669      9.55091474672548     38.07512015916555
  C   5.05756728812461      9.43034271773544     36.22518025181243
  C   3.93019328301853     10.04111496671260     35.42552957397088
  O   3.20721905191473     10.92725627024942     35.84657086373323
  N   3.82053131058613      9.58492877503177     34.13789514199933
  N   8.31655589596805      8.72654935190053     36.13789868874631
  C   9.52528807063484      8.19414045059123     36.75366064470649
  C   10.34129535694574      9.37121091624848     37.30152179343243
  O   10.54520529205767      9.50133174497200     38.49118421292260
  C   10.33398053316503      7.31733393670693     35.81953278748082
  C   11.61246747298351      6.77772744068964     36.47662796833915
  C   11.32220768218212      5.96624289496099     37.73204614163097
  C   12.38568858150952      5.95946358796162     35.45192720907036
  N   10.73250359422342     10.27641851524168     36.37717008016902
  C   11.53197741282095     11.42670285909804     36.72746617908053
  C   10.85604211360237     12.29524026789315     37.79236021300552
  O   11.53876708282642     12.93189296327084     38.58428909998642
  C   11.87650435695300     12.24666577561176     35.49704762952813
  N   9.50545578564497     12.33175015989566     37.80586008531775
  C   8.81966338638678     13.06125265389260     38.84620180438107
  C   8.92606252439516     12.36169374459149     40.20353414349933
  O   9.14360432201038     13.01878500865739     41.21601888364508
  C   7.37029262974574     13.34936988644636     38.46966035005232
  C   6.62259075856789     14.24197709552132     39.46495340548910
  C   7.38433464247943     15.52695174435127     39.78644741137437
  C   5.22223414221511     14.55280010841925     38.94091652704473
  N   8.74212462748152     11.03694001543839     40.21997359484555
  C   8.92267405418418     10.26317893732415     41.42908143427699
  C   10.32916915269787     10.43330950189722     42.01122780331582
  O   10.48140452820423     10.51025710904534     43.23084175189241
  C   8.58242302003493      8.80651060527729     41.15119510649502
  N   11.31759742096468     10.49848360739214     41.11408201794013
  C   12.70080839737288     10.74235279294499     41.47571967794438
  C   12.80105718566398     12.10895446458014     42.17151340212893
  O   13.29117276643803     12.24523623666750     43.28858542831029
  C   13.58197579976950     10.59397194358269     40.25098949681030
  C   13.40824750082924      9.18631941511370     39.59523200400495
  O   13.26080369726999      8.22993140091689     40.38916625899599
  O   13.42444393230194      9.16529862722503     38.34898097543532
  N   12.30140805071300     13.15509726699911     41.47591242294082
  C   12.46292562501104     14.50839586953361     41.94594474318419
  C   11.66455703333263     14.86288743187753     43.20437134518717
  O   12.04898710740747     15.76252071886975     43.93309122111562
  C   12.16794928464559     15.51038009377077     40.84392352632413
  N   10.54084371823257     14.14964010379712     43.43152955561464
  C   9.76457509081492     14.35393110595524     44.62863580423531
  C   10.46766503523710     13.78974867251908     45.88427164161845
  O   10.11903237051437     14.14107706983961     46.99834391889101
  C   8.39984279532476     13.69970073341523     44.50811479656094
  C   7.44684477153214     14.29211358849900     43.47183117987010
  C   6.28002857405677     13.33245740118203     43.28504233616728
  C   6.99282534745942     15.70080220324974     43.83429044431013
  N   11.44273433087196     12.86904674589559     45.66953272687913
  C   12.19545556110494     12.28535826064006     46.75006896579530
  C   13.66750423768689     12.57887112697024     46.57847491598076
  O   14.54379359354149     11.88660984372907     47.04154164325939
  C   11.92291630785053     10.77682121826777     46.87927810732364
  O   12.54401050096095     10.19782822720822     47.98967139170566
  C   9.72616851305175     12.52431519898832     59.40318456803757
  C   8.80812901229953     11.87436814091410     58.40518577212296
  O   9.24734687103011     11.43078895020900     57.34000880056252
  N   7.50201359762777     11.84955292281939     58.72560092503840
  C   6.53323087277506     11.08137045312519     57.96560087917487
  C   6.49653538709291     11.47945263664126     56.49327024851806
  O   6.20873840749693     10.64529481226519     55.64760264012526
  C   5.15611567394384     11.19781194520158     58.63026207390989
  C   5.20537340526448     10.74539864779036     60.09110667694883
  O   6.15033438750756     11.09242438284894     60.80856152993638
  N   4.19903920531055      9.99475341892163     60.51779077284207
  N   6.76009873682977     12.76642247434681     56.17584768570918
  C   6.77169689456654     13.18638189252690     54.78949279737499
  C   7.96860117229563     12.63422033212368     54.01033826378742
  O   7.81397232258008     12.27451999429963     52.85256010752619
  C   6.49930764366088     14.68573945152264     54.62628122990197
  C   6.69686990066426     15.12601054744348     53.18136050518539
  C   5.07525644567091     14.99034503689183     55.08811174264965
  N   9.16392472480520     12.57271393314813     54.63905880918507
  C   10.26890557167351     11.90963483234985     53.97127199010928
  C   10.02195079925631     10.40449523383412     53.83707261231771
  O   10.27566009130381      9.83033159602480     52.78682991392733
  C   11.59834760398172     12.19870349139517     54.64224347561991
  N   9.53556913137350      9.76897277044053     54.92009570848623
  C   9.21868943747004      8.35684614652638     54.86285994726197
  C   8.25782417584673      8.07082015237315     53.69630907320882
  O   8.43795497729509      7.13409471751677     52.92727753687433
  C   8.62504124849666      7.86682136911868     56.19043635779691
  C   9.64642134631324      7.98906297500956     57.32599807669900
  C   8.10055073617832      6.44184683314425     56.04528068240486
  C   9.04440223525874      7.86498509177987     58.71708574476457
  N   7.19663718005255      8.89195495585792     53.61994853962614
  C   6.18335766064745      8.72255355482213     52.61477206720587
  C   6.71506505074911      8.83461908589021     51.18530257963366
  O   6.48488319978151      7.96868541978850     50.34678356015579
  N   7.44746725714824      9.93028921558302     50.91277494698560
  C   8.05477508304705     10.10020492698562     49.61362445358981
  C   9.04659556681819      8.97514690257786     49.28260620996139
  O   9.16260173172617      8.58304045213689     48.12117682632141
  C   8.79507210995634     11.44376847965896     49.51667926258479
  C   7.94476441414981     12.65980419688111     49.24886919008958
  C   7.15624537449463     12.71444055726520     48.09790029911387
  C   8.00221484019810     13.79320915464081     50.06138045109514
  C   6.43192003686399     13.85745214426880     47.77223244473610
  C   7.29489209129616     14.94930561007171     49.73052831561056
  C   6.50054802829315     14.98615368090466     48.58649175314024
  N   9.78219720915317      8.50900337177311     50.30010904677220
  C   10.83552519715952      7.52858801913694     50.10882759511136
  C   10.23837191673387      6.21832699847859     49.55956530271476
  O   10.64292839135838      5.69741553994406     48.52761879918577
  C   11.60102134077257      7.28853361850017     51.39753028296192
  N   9.25535832464555      5.65538689506375     50.30087251161318
  C   8.61667875677603      4.44007760733589     49.83515814326158
  C   7.79671171606794      4.68955499510784     48.55552664838797
  O   7.64661109711017      3.79490410669771     47.72830108708582
  C   7.70217176094926      3.87156096813528     50.90761251689245
  N   7.23722933597447      5.90375672925034     48.40716730819607
  C   6.48442063807287      6.20759529644110     47.21653141178690
  C   7.33163521221265      6.16866979795543     45.93993863862222
  O   6.87508750887150      5.60792429655607     44.94493327621025
  H   6.04126434157296      7.20776905253672     47.33619869692893
  N   8.55357759298203      6.74304751081111     45.94353544945435
  C   9.38095429831839      6.56101232259766     44.75672000180271
  C   9.70539160489981      5.05608408033350     44.64254958057883
  O   9.67107570831848      4.44389963013341     43.58111683173559
  C   10.64326478942245      7.40723636283350     44.66228861913783
  C   11.22699578784938      7.28483667099761     43.24324109021573
  O   10.55748680654282      6.76952313532802     42.35072997470642
  N   12.45423159540073      7.76521685516131     43.03748161118940
  N   10.02193897794769      4.42560214908620     45.79050022202377
  C   10.39081253806401      3.02477156509113     45.76001548257708
  C   9.41931740786809      2.21285366990326     44.87485118544090
  O   9.82763622053605      1.44053944964628     44.01818860742488
  C   10.50142228608266      2.44415335958974     47.15806522346580
  N   8.10094866592911      2.36626425230015     45.15055893005184
  C   7.13267456272430      1.55250889854150     44.46003042225523
  C   6.57565950590230      2.17765214840483     43.17253818312939
  O   6.14197251357961      1.44210096918073     42.28668141449453
  C   6.04104064909257      1.07220598602142     45.41445485416032
  C   6.62280930963118      0.23320514556895     46.52500974149397
  C   7.50628421609101     -0.82174767870643     46.25032288955563
  C   6.34229121759660      0.50720672496896     47.86421292418663
  C   8.08901935484131     -1.56877008015726     47.26476050654348
  C   6.91222450192973     -0.24025148384188     48.89557645378167
  C   7.79554356007347     -1.28251662529244     48.60153661691815
  O   8.39005764458740     -2.03897005539858     49.55263202829278
  N   6.62042590069889      3.51377497009461     43.02774070944510
  C   6.30751566694111      4.08274310918532     41.73459899546667
  C   7.34996519241308      3.69979928708466     40.67481591371662
  O   6.97733500546545      3.37218297376957     39.55200100683499
  C   6.16021597394131      5.60143666257994     41.77101828937942
  S   4.42742892132781      6.06390793329153     42.11264936874792
  N   8.64148800413292      3.72723596018676     41.03039655320146
  C   9.64530728071765      3.24204745328838     40.09948661260184
  C   9.30989933233777      1.80734060542521     39.68855028002454
  O   9.34963339091182      1.43928268225557     38.51662703078161
  C   11.04624262403552      3.40194759956641     40.70747166860875
  O   11.50819815371320      4.70240596201230     40.64274062625025
  N   8.96412069593196      0.97454004985037     40.68756774554942
  C   8.63223474862948     -0.41769847651731     40.47404676430957
  C   7.45340804195809     -0.67409751489681     39.52602709154669
  O   7.40835213582878     -1.71929859212516     38.90134812703715
  C   8.32865869613153     -1.07812892382265     41.81310858872866
  N   6.47367299278780      0.26134915510566     39.48457341687597
  C   5.30471431710392      0.07602338379852     38.66414683590381
  C   5.22920036446321      1.05047097316561     37.47158332416966
  O   4.19724086244523      1.16807764781364     36.81867119760835
  C   3.99771692460817      0.19380012420948     39.44830861742056
  C   3.73883022027858     -0.87791899516659     40.50214884042975
  C   2.36289121387860     -0.64796557722014     41.12436928158947
  C   3.84409439706619     -2.28896511467106     39.93203664669040
  N   6.36096475326217      1.72513567651056     37.19614055501309
  C   6.44267834501053      2.66282616899556     36.11348422280903
  C   7.67902765046536      2.52238404026616     35.20476478425177
  O   7.58960176411554      2.79365568085402     34.01520373290470
  C   6.55851099615627      4.13277898925631     36.58459122519000
  C   5.34628459374411      4.87056675615601     37.07982367461523
  C   4.04585481404725      4.55914081799563     36.67337306377553
  C   5.52336287077939      5.98416174339404     37.91803024420137
  C   2.96399339866745      5.34217557236180     37.08636081201960
  C   4.44491692680235      6.75411136051465     38.34813311746755
  C   3.14937999628837      6.43816231455677     37.93284748156712
  N   8.85028158492234      2.28453171526329     35.82623602017717
  C   10.10128642133413      2.36710555729431     35.12216715196013
  C   -2.23967905601505      5.18225106162148     33.08306168465068
  C   -1.90463268897225      5.72734432677546     34.44290847094329
  O   -2.45291961980018      5.35211204557638     35.47002060160618
  N   -0.91619998780470      6.66693960503715     34.47704015852529
  C   -0.23663910641647      6.93329186427864     35.71876223672338
  C   -1.09795773341993      7.44070403487756     36.83992805781919
  O   -0.74829553492060      7.17509057914374     37.97904644311092
  C   0.95100284808307      7.87092771063389     35.47809280241778
  O   1.86924652320886      7.28686002843119     34.59829895790551
  N   -2.17972297974523      8.19722160590291     36.60039225835769
  C   -2.97600595817225      8.65584991029296     37.72251646957506
  C   -3.52906727684204      7.52263037284005     38.58265771561411
  O   -3.72602804149055      7.72706617517074     39.77159860893880
  C   -4.10335202363442      9.54715151656474     37.22709091724095
  N   -3.84605093050478      6.36454613750295     37.97441433579324
  C   -4.30708863308511      5.24611930161473     38.77728367991194
  C   -3.18389739272275      4.71891170142869     39.67406545870487
  O   -3.42351360532233      4.35475720278785     40.81689437519677
  C   -4.86570127166423      4.14875296393767     37.88906963247141
  N   -1.96186687188774      4.65966839077206     39.11717192513174
  C   -0.80362166448177      4.23633286227134     39.87106470394988
  C   -0.44429001544788      5.26462421553240     40.95935216738072
  O   -0.20144763865330      4.90388703983840     42.10478291597892
  C   0.35289926771388      3.83000653135052     38.94906466879010
  C   -0.02796110342207      2.56238352685267     38.16715320685576
  C   1.64758946220198      3.64279484049354     39.73182452347874
  C   0.81217583998093      2.28399189745347     36.92980588284002
  N   -0.47374432656095      6.55750382946827     40.58465358176662
  C   -0.24184423322588      7.61717702523603     41.52678015366845
  C   -1.19761015081237      7.48810337337458     42.73514213726929
  O   -0.79386688878305      7.51503928566358     43.89201255704957
  C   -0.34667492383516      9.02260371083077     40.92213576132757
  C   0.80031233509591      9.49424109618684     40.07892590484429
  C   0.72826273773765      9.94558711449888     38.77816541938486
  C   2.16167800984226      9.73782917056118     40.50339526291727
  N   1.94019059560516     10.44102444220519     38.37064223551240
  C   2.83467288558210     10.33692043706747     39.40166721537061
  C   2.87783957915419      9.55520758982082     41.70196824342710
  C   4.17300736787251     10.74663254397667     39.46410452892950
  C   4.20910453165981      9.95417486705582     41.76053720844337
  C   4.85384936031234     10.53943616648439     40.65359383388443
  N   -2.50877471725425      7.38074758561644     42.44406722961429
  C   -3.49068118991107      7.27084689130914     43.50181290823390
  C   -3.33497315167157      5.96303481796787     44.29891340748151
  O   -3.51493360695676      5.96158534650957     45.51463956017273
  C   -4.89236319562859      7.33879842988542     42.91250984532716
  N   -3.04514092888449      4.84149596843871     43.61511179865155
  C   -2.96596706473354      3.58071578037761     44.32940949942493
  C   -1.87608004234534      3.65232098424817     45.40969972534300
  O   -2.06985749447504      3.16952670576423     46.52381545742552
  C   -2.81117116845849      2.38120288354330     43.40937637699024
  C   -3.03123977215245      1.04071972924887     44.11924511825771
  C   -4.39653199320639      0.95848809133057     44.79852187687727
  C   -2.86083067406671     -0.11108779489542     43.13674656428596
  N   -0.72326295511210      4.25550627347555     45.06485145458809
  C   0.37124897384524      4.33395386328149     46.00333044358728
  C   0.15506740503549      5.39917920493861     47.08304380870575
  O   0.60181243726516      5.21359338161046     48.22037857054384
  C   1.72667497908335      4.38573668199260     45.26774214544295
  C   1.95065367087151      3.05219775386916     44.53636912301863
  C   2.88759260408557      4.68101531369506     46.21173216946466
  C   3.03080699218556      3.09209723016070     43.46944064221982
  N   -0.59012526901538      6.46929883286847     46.78442060993891
  C   -1.07094370598165      7.34623232657065     47.83629653900368
  C   -1.80069494019474      6.51310928993699     48.90859084954088
  O   -1.53363786928547      6.60922960689184     50.09842327739885
  C   -1.97941960188455      8.41361249100959     47.23810785547412
  C   -2.82168209284872      9.18793273056787     48.25006775995100
  C   -1.97309279766762      9.87650245631315     49.30788684253515
  C   -3.70258642441918     10.18536557231121     47.50871645018575
  N   -2.76747240541161      5.68877484627466     48.45025545302132
  C   -3.58150119712392      4.93774967893184     49.37982381482600
  C   -2.79925971241653      3.87256338796830     50.13431222956037
  O   -3.06168175778360      3.61929666889171     51.30561621412909
  C   -4.74524460890223      4.29121361583505     48.64045729623169
  N   -1.79564516596646      3.25009565639869     49.47508337088061
  C   -1.06181604712532      2.19141417857352     50.13571551186954
  C   -0.06839373594054      2.68892578073106     51.18735894641735
  O   0.30079373894214      1.95610321442193     52.09515742957000
  C   -0.33416049416354      1.27355428589665     49.12382250755439
  C   1.02801199204541      1.81939178229815     48.69786065164652
  C   -0.19662162804918     -0.13763276350767     49.68464483071521
  N   0.41489723204511      3.94337391792211     51.03570815815211
  C   1.40700562130722      4.46060936069364     51.94468408485996
  C   0.77142915099457      5.08113674748895     53.19109245865873
  O   1.47574667363068      5.51145053478645     54.10989265753687
  C   2.34234195980483      5.46919895074576     51.24398543262756
  O   1.60078482316741      6.48185867393591     50.62064036208191
  C   3.31433881232504      4.79965076285909     50.28845154047688
  N   -0.56221301559959      5.07327160428976     53.27688830165359
  C   -1.26219020362171      5.59814258850232     54.42438276230351
  C   -0.73183553001472      5.15762931926463     55.78141947626044
  O   -0.54285586387102      6.01341345895202     56.64435911958554
  C   -2.77738980688676      5.30529715662184     54.29050219747207
  C   -3.38709258416983      6.21912109887467     53.22278049493535
  C   -3.50020422774903      5.41716281108214     55.62741128970286
  C   -4.84242289693527      5.92655325525233     52.89696144924002
  N   -0.53989817231865      3.84901479995650     56.04791664702488
  C   -0.11158982189880      3.47410977698053     57.39020186395844
  C   1.25789484381052      4.03995291331754     57.75059895509773
  O   1.59392985065588      4.15310831784008     58.92347825366193
  C   -0.15322351716314      1.93848665766267     57.37517515486064
  C   -0.05317038898601      1.57861700394936     55.89634477664804
  C   -0.84479096856800      2.68320497842691     55.21956834062195
  N   2.05059735073948      4.36385173376832     56.70924905345287
  C   3.28127234225206      5.06210062823977     56.93952083479964
  C   3.07282737606998      6.49634166881090     57.45599448274321
  O   3.68099175255118      6.92959154946105     58.42343421509578
  C   4.16255527661060      5.14628016319266     55.69308170584385
  C   4.62813987735237      3.82467921669528     55.08536422959384
  C   5.41051370614091      4.10640152339215     53.80639472816697
  C   5.45347446864094      3.00954867196617     56.07103014254853
  N   2.21994039377395      7.26689647521026     56.74169549232982
  C   2.00216948600361      8.64137640464471     57.12439541880173
  C   1.42233835234023      8.77209963117747     58.53080139924849
  O   1.73514644195943      9.74584150628623     59.21056064726586
  C   1.10085606750464      9.36338821849678     56.10956407595261
  C   1.73782403286215      9.61284163207823     54.76291416732966
  C   2.61972272863901     10.68512480225332     54.56335633638795
  C   1.47699447034121      8.78980569056999     53.66250246301356
  C   3.21304122834675     10.91623364663069     53.32740774947277
  C   2.05487932460524      9.00620957388049     52.40853437790017
  C   2.94744444706436     10.07063197973167     52.23883458908942
  O   3.58689625294115     10.34900704748357     51.08737868875567
  N   0.52913342096015      7.84828477597379     58.93851025926558
  C   -0.23805550652889      8.07980487459625     60.14879101293543
  C   0.37966992407448      7.57519706424074     61.44892972548345
  O   0.07110894466151      8.10584404245241     62.49957699899832
  C   -1.68638513031240      7.57773893516816     60.02042249386736
  C   -2.38399558355075      8.22312976149322     58.82922332165454
  C   -1.77888595699979      6.05778615816437     59.96625023925809
  N   1.20038205905888      6.50225431971563     61.36650113561190
  C   1.90599238965289      6.01328944490332     62.53640421214578
  C   3.38302160991247      6.39177418734375     62.34352151224763
  O   3.84727492038431      7.39709096270751     62.85471286951100
  C   1.64569861269686      4.53689601166076     62.79175546776564
  N   4.10362806318057      5.56994406842398     61.53767815276687
  C   5.44896942503459      5.90351811948736     61.14533844093999
  C   -0.67152878162172     13.22528223173214     48.88353327477197
  C   -0.23368154208163     12.90479207631841     47.60502172142642
  C   0.80926028100790     11.97352562612433     47.48973273537624
  C   1.41612099443886     11.41570625450202     48.64199802397939
  C   0.94590163389116     11.72884156722390     49.91549525166743
  C   -0.12102435979689     12.61297839894399     50.02918065722977
  C   -1.56728726238944     11.48374527023645     53.27172229160623
  C   -2.20837387827306     12.49865715525758     53.99957268650575
  C   -3.04904579823728     12.16395759793192     55.05277253587320
  C   -3.25371559926633     10.82417733970255     55.41461447364448
  C   -2.57672691519477      9.81554660706351     54.71070951925075
  C   -1.74765983667379     10.14141806666880     53.65262420614873
  C   1.21223212633180     13.26734088049021     43.05709938389983
  C   1.50531307576198     13.04553309090383     44.54433734823836
  C   2.95139303217353     13.43969204210093     44.84222275610186
  C   2.93156434617702     15.10402476410364     42.95708195409246
  C   -4.16587667138820     10.47131293683081     56.45641385150244
  N   2.44778302554997     10.58641361067500     48.28191765882877
  C   2.47966796079076     10.62073972326392     46.97051388345959
  N   1.49521017772859     11.42491125775405     46.42447008138391
  C   3.61019002722605     10.06393061110649     46.19841040137173
  C   1.21133891931336     11.60623524419582     44.99874671371287
  C   -0.20143810096567     11.12379911817408     44.68679297230690
  C   -0.79927611855119     12.84658517647294     51.33780524625720
  N   -0.78289627077162     11.73125264153000     52.15518406015339
  O   -1.37877621310420     13.87770652596768     51.61380114393913
  C   4.82624479427970     10.76710306064435     46.33598107602795
  C   5.92636929367279     10.27901799200730     45.67182722328391
  C   5.87669055696357      9.08648592675176     44.94227103755894
  C   4.71005943788073      8.35941313127864     44.81143869863636
  C   3.56714955460847      8.90161100120953     45.42629954411674
  O   7.09210966164350      8.86330900437250     44.39350920436472
  C   7.98019974436323      9.74828210843587     45.08275276358847
  O   7.16406613169282     10.80673034399749     45.56830659640357
  Br  1.90260276121392      8.05958103851640     45.13404310999874
  C   1.49234783785049     14.71179798401162     42.65018796635735
  C   3.25331942272905     14.87391330195943     44.42767177343444
  N   -4.91905014275732     10.16859971752134     57.28599194226562
  H   7.13255284131252     10.87005481617276     32.22314724141309
  H   7.61929296593248     12.55067302537695     32.60522565305235
  H   8.84677827524073     11.27500760374313     32.53747548895676
  H   6.00243473841560     10.11394468286990     34.00257519727561
  H   6.27378767048117     11.20168045488295     36.57914234310802
  H   4.76530705227090      9.41385815807165     37.28176523985274
  H   5.22726663774570      8.38524695149319     35.92052919419043
  H   3.00213673616169      9.91945067438028     33.63970132305470
  H   4.02999977353916      8.60717372324153     33.96878226727566
  H   8.23556913045787      8.74945346742490     35.12852337804846
  H   9.22571650939899      7.62176094784931     37.64144924298735
  H   10.60291721671648      7.89363871678522     34.91294066314840
  H   9.70148806949026      6.47553967545650     35.48087481944032
  H   12.24572429613919      7.62703590325760     36.80033101186069
  H   12.24653307108273      5.53786070773304     38.14267032682415
  H   10.92580003241275      6.58158667308549     38.55158381663536
  H   10.61847810835800      5.13885714408083     37.52873083739750
  H   13.31568025543027      5.56891276179495     35.89000145932997
  H   11.79016870385483      5.09863480882687     35.10117472112202
  H   12.65643150388034      6.56176597560427     34.56921513846509
  H   10.48927510721886     10.12856143060799     35.40847038225628
  H   12.44781727384226     11.04961407903198     37.22236569090165
  H   12.48168670556882     13.11274601689451     35.79654521092385
  H   12.46897217836077     11.64643236776465     34.78978736459288
  H   10.96495342648273     12.60698663042719     34.99321546635279
  H   8.99083404448389     11.92216338608072     37.02937254223234
  H   9.35458099661963     14.00941599033493     38.99949126284819
  H   6.82973339378479     12.39162908195931     38.36581884251253
  H   7.36804162045579     13.82530246106915     37.47301991211899
  H   6.51484392151981     13.67377102587465     40.40545514664382
  H   6.76279599359270     16.20839274362125     40.38745661687223
  H   8.29819477003285     15.32158833075109     40.36138681737749
  H   7.67132197124074     16.06165130713009     38.86446734507324
  H   4.62673582865838     15.08467775838904     39.69916043338493
  H   5.27135207840147     15.19580463802836     38.04564879555993
  H   4.67326000263095     13.63959163023820     38.66555661844966
  H   8.63250756973059     10.52774002105889     39.34560048886247
  H   8.25537873350374     10.66757410860906     42.20733560697346
  H   8.66307604098464      8.21041420954327     42.06491730609537
  H   7.55987691537952      8.73000831894480     40.75210258412969
  H   9.28515563007479      8.38263183394522     40.42001282847487
  H   11.10988628194291     10.26369553665003     40.14155712334617
  H   13.00769279328580     10.02039593257040     42.24131840538740
  H   14.63109080278242     10.71554867332054     40.56830436300386
  H   13.36243573162149     11.37915477012890     39.51283850642295
  H   11.93805073966311     13.00426253978751     40.53445283292885
  H   13.50416259760277     14.64131209936707     42.28576446058057
  H   12.35971615912774     16.52293198261771     41.22540428776887
  H   12.80587484798388     15.32209639633957     39.96899450137631
  H   11.11790098342053     15.44300015420147     40.52048061278469
  H   10.21906563190078     13.48572129979373     42.72654818418805
  H   9.68152079135121     15.43286239292508     44.83549045792575
  H   7.93211879685411     13.73871462428122     45.50346734784804
  H   8.56650941151988     12.63549376382481     44.27878637832750
  H   7.97577731463509     14.34286676287139     42.50887681119814
  H   5.51366900527011     13.73781829091525     42.60713330863399
  H   6.63223548137250     12.37897902806183     42.86284011649244
  H   5.79158912916908     13.10213771045048     44.24476366200702
  H   6.23837065605931     16.07033621330758     43.12056335638800
  H   6.54669203706986     15.73747969376072     44.84281050969880
  H   7.83436953779600     16.41050512847915     43.82072899131639
  H   11.71754074545079     12.63150704335088     44.71575814459530
  H   11.86761302600744     12.79550991179856     47.67583495824280
  H   13.89962176926420     13.49539894494185     45.98399997481354
  H   12.22812364947528     10.30085518007263     45.92503310457292
  H   10.83698937304789     10.62154986783442     46.97931232733180
  H   13.47902310384715     10.44768700923528     47.91941266095309
  H   9.19177924265895     13.03399201473144     60.21464899923119
  H   10.38287842915623     11.75295957783899     59.83234428443985
  H   10.36997893533787     13.23886483248177     58.87048224132026
  H   7.22302720841371     11.89055067444677     59.72554087810254
  H   6.82566686578903     10.01661917429313     57.94668044042087
  H   4.42737821253433     10.60635151010806     58.06084903661502
  H   4.81900764822392     12.24858993692088     58.60938949433009
  H   4.22064895803973      9.64258928223062     61.47212181226777
  H   3.36073494446073      9.80625128140995     59.95658881714396
  H   6.99086366023005     13.41405257055307     56.92055531060015
  H   5.93649018297779     12.65866860837488     54.30167749683350
  H   7.21391566760197     15.24240600116804     55.26233651783698
  H   6.35013550107737     16.16177645745540     53.04853486217804
  H   7.75043221564820     15.07692948315338     52.87440993067839
  H   6.13100218246487     14.48746970900817     52.48773888985139
  H   4.84832463600853     16.06132447559553     54.97941188928419
  H   4.35261354390287     14.43459838376234     54.47040180878778
  H   4.90186846010948     14.70795472704750     56.13767788295305
  H   9.18221766291601     12.62147486230066     55.65587765236464
  H   10.29025335640423     12.26703359961129     52.93309349322017
  H   12.39362360861830     11.63034905409758     54.14077124492702
  H   11.83959279901830     13.26890939393332     54.56502924255379
  H   11.57576643748567     11.90812461766564     55.70413258963092
  H   9.34564967279992     10.29164393107561     55.77611047984099
  H   10.12691875720791      7.77773520699801     54.62313334666284
  H   7.76840321849674      8.52775288160808     56.41787781298957
  H   10.15833311742133      8.96099163716222     57.25259770089940
  H   10.42469557308638      7.21976573094438     57.17608955437604
  H   7.77922003497577      6.03961691430586     57.01551264054482
  H   7.23638965891655      6.39284593513725     55.36842371920196
  H   8.87713594067130      5.77566890031945     55.63678403116380
  H   9.82363049727016      7.91320745318224     59.49215968088807
  H   8.33087166340372      8.67947299978928     58.92027814293344
  H   8.49594115245903      6.92099192853810     58.85655681997527
  H   7.03528751114031      9.60051298472509     54.33652303563418
  H   5.41250510090045      9.48855374078992     52.77585169836521
  H   5.70295657759213      7.73432584231759     52.68029693648172
  H   7.55982796439503     10.66528466671104     51.61263095108204
  H   7.28787170377029     10.02825877842020     48.82465867381583
  H   9.52461170071127     11.36007231141290     48.69488466360696
  H   9.38768951812521     11.57899117711545     50.43500296059735
  H   7.15786887363391     11.86736912831612     47.41436301297274
  H   8.61534402542426     13.76848077509927     50.96342664902894
  H   5.83988733959781     13.88440385119088     46.85313627741165
  H   7.37848382438495     15.83283394754144     50.36905833263306
  H   5.95315407459383     15.89198465383130     48.31397425199054
  H   9.69443163189366      8.94074889167672     51.22060760368932
  H   11.51020101034469      7.88622447133746     49.31401497392397
  H   12.40084993449392      6.55760436849322     51.21428287257930
  H   12.04976745057874      8.22502628454042     51.75661799254033
  H   10.93304429251486      6.90629868728786     52.18273390350541
  H   8.89993974392965      6.14126839348801     51.12750712645597
  H   9.38612686766441      3.71186127974587     49.54452380575659
  H   7.19953189758354      2.97230470920807     50.52323926186295
  H   8.27314913895303      3.60457237481414     51.80856449776739
  H   6.93595913167262      4.60912892026953     51.19107436957861
  H   7.27557624190425      6.60699947121976     49.14828698723526
  H   5.67479917419859      5.48335927841144     47.04838154135191
  H   8.91106243795671      7.20403244525312     46.78705446576794
  H   8.76803717132822      6.77897283811227     43.87382548269385
  H   11.38888992996282      7.12105154857037     45.42168241496651
  H   10.41461908612723      8.47198774116739     44.83058830895889
  H   12.79595473165383      7.88133827477291     42.05118194119942
  H   12.92723843782479      8.26301122453980     43.77887466860874
  H   10.08985654322664      4.93175406919451     46.67494756915968
  H   11.35279316034402      2.91276052498093     45.23048672645189
  H   10.86968549881192      1.41038317997011     47.10292379387480
  H   11.20737170397177      3.03812448360276     47.75741480340556
  H   9.52207721231312      2.45137342608818     47.65486622459920
  H   7.82312962626373      2.95318035834718     45.94073234536089
  H   7.67908802017093      0.68058505249610     44.07618418638812
  H   5.30213988314814      0.50289311413645     44.82696651825596
  H   5.51461934480274      1.94162482621397     45.84063177491880
  H   7.76480002199194     -1.06397368790286     45.21580732677681
  H   5.67987980278073      1.33990339135435     48.11345881560062
  H   8.78404807875010     -2.38006310138934     47.04046065164608
  H   6.67609197291212      0.00306507675077     49.93712298791102
  H   8.09764200487586     -1.73631458604808     50.41843449328082
  H   6.96216545091103      4.12076299475867     43.77766165541879
  H   5.38110304331242      3.62954970671695     41.35245946336968
  H   6.42653081766879      6.00631382292149     40.78622323494930
  H   6.82433104133271      6.04335310535864     42.52752429270440
  H   4.52911671143836      7.35544880454581     41.72980636212274
  H   8.93116119506787      4.04414623374146     41.96545783720643
  H   9.61726734645463      3.82018574457741     39.16452322975503
  H   11.73216419434992      2.77782461376114     40.11217029701124
  H   11.03566959131741      2.98883014136976     41.73580375049659
  H   11.08225789967006      5.29824892451625     41.28912049937225
  H   9.03264916086930      1.30850803790754     41.64738375521317
  H   9.47307449464360     -0.92816947703445     39.97659196480645
  H   8.11722377998206     -2.14463198016801     41.65848952408869
  H   9.17858631250086     -0.96842430888188     42.50404519299453
  H   7.44415463084580     -0.60087618327026     42.26056316262248
  H   6.48854287347002      1.02439292717256     40.16210636517638
  H   5.40115218199941     -0.92564859337086     38.21682028714290
  H   3.18437315819284      0.18833747922123     38.70389444078383
  H   3.97266397081878      1.18627419864444     39.93314213605418
  H   4.49843575383026     -0.75614592071597     41.29546499485224
  H   2.16574707105870     -1.35262185316374     41.94675201617160
  H   2.26663207716240      0.37225253037887     41.52931404175491
  H   1.56868855767887     -0.78756090947496     40.37012346542379
  H   3.55638889106205     -3.03837771303075     40.68664848262567
  H   3.16689084803980     -2.41062517629980     39.06934171571165
  H   4.86361914135807     -2.52725863782003     39.59162485536825
  H   7.09307901056732      1.71076903035259     37.90420503482172
  H   5.56935306011290      2.50354354182164     35.47058705353464
  H   6.94801179385370      4.70580295265465     35.72448854744155
  H   7.33401059375782      4.17322926783779     37.36407782348383
  H   3.86833789066191      3.66293039107940     36.07534896478829
  H   6.53209884760282      6.24384089879324     38.25187931535470
  H   1.95929121263889      5.03071878666998     36.78813257546275
  H   4.61525334627805      7.59703432485757     39.02367896915075
  H   2.29754294522813      7.00668632221302     38.31615872533687
  H   8.89805784118343      2.01307419897480     36.81193644740400
  H   10.43695937599426      1.39023774515942     34.73266190041261
  H   9.98231623989780      3.04582868620516     34.26623800202873
  H   10.87592401322198      2.75511858802281     35.79974232420981
  H   -2.10855757795393      5.93313057414762     32.29117303394962
  H   -1.56588946032249      4.33778132321503     32.86908872045944
  H   -3.26739353902395      4.80022305700118     33.08059494759609
  H   -0.33446872873325      6.77336637898697     33.65061945951756
  H   0.17524156898753      5.99929181857086     36.13970545876617
  H   1.40049742579168      8.12607388133027     36.45182610610674
  H   0.59408146712750      8.80649627213189     35.01570514242496
  H   2.37275500155043      6.62328995654327     35.10083058705963
  H   -2.46793470547775      8.37596970935780     35.64575643599137
  H   -2.32864524371596      9.22412750711280     38.40670504294994
  H   -4.68612298917945      9.91804175629241     38.08000233140454
  H   -3.69637114420383     10.41246363393628     36.68182882974620
  H   -4.78119961646400      8.98846193743537     36.56297783251284
  H   -3.53503714582777      6.18892161441340     37.01815163220458
  H   -5.07275669853735      5.61422862703741     39.47383650405547
  H   -5.20108553172297      3.30416733927444     38.50532357645340
  H   -5.72332941828550      4.52428247132185     37.31174240119730
  H   -4.10316979823243      3.78830270103772     37.18227571196952
  H   -1.82030309837527      5.06276591911633     38.19794240965541
  H   -1.10010257475273      3.35394750798674     40.46011058669591
  H   0.49456315643782      4.66041910844422     38.23279277073976
  H   -1.08914840372871      2.62507923471338     37.86809798594987
  H   0.04036283049334      1.70646982763052     38.86258905694286
  H   2.44338441041607      3.25274955468615     39.08292516948752
  H   2.01836474176902      4.58209972108229     40.16834913359303
  H   1.50048965053089      2.92489962535984     40.55350862087662
  H   0.44548018008574      1.38577642301551     36.41021189112220
  H   0.74210914060499      3.11925196407869     36.21145586472376
  H   1.87708385279860      2.10843716971700     37.14713420660404
  H   -0.61995305440903      6.79787126259721     39.60790635375420
  H   0.75522824369755      7.49700639795304     41.98275399731693
  H   -0.44066403246320      9.71089169292101     41.77996721167154
  H   -1.29338124903746      9.10591060619920     40.36531674163076
  H   -0.13119681753829      9.98318425916973     38.11087810781298
  H   2.20115959761985     10.79957034719893     37.45332222570353
  H   2.40711010221724      9.09721881664360     42.57536218990531
  H   4.66448948632248     11.21909346465924     38.61179952243847
  H   4.78169245905101      9.80510935654080     42.67614147437262
  H   5.90393740206372     10.83072150155157     40.72873354436879
  H   -2.82937422796319      7.40899776244273     41.47543454721071
  H   -3.32956529326775      8.06991084792062     44.24196751135598
  H   -5.63842095766755      7.24989784144998     43.71398102783120
  H   -5.04657013295423      8.28807043463689     42.37877171584321
  H   -5.04633311768997      6.51556471631595     42.19789285977597
  H   -2.96501489397430      4.84236723605187     42.59673652433591
  H   -3.89095691988816      3.47509763346566     44.91505761850843
  H   -1.81382286093472      2.40856811965922     42.93918962353489
  H   -3.54096304273265      2.48948176209354     42.58941189095255
  H   -2.26331582772527      0.93622958305203     44.90616253799293
  H   -4.56831032300222     -0.04951434459710     45.20687778587175
  H   -4.48768474257373      1.66193718493743     45.63852688856743
  H   -5.20662062760480      1.16944585936037     44.07930733573055
  H   -2.99498866241173     -1.07841554364378     43.64616812650107
  H   -3.60821483763751     -0.05214832502954     42.32783523744595
  H   -1.86487141382512     -0.11081982490810     42.66731857948643
  H   -0.59468274863283      4.59740691556946     44.10970052431314
  H   0.35792175723260      3.40299682078965     46.58948948300221
  H   1.66690172678791      5.19394330988832     44.51544069780726
  H   1.00784748194039      2.72626366710494     44.06795478788770
  H   2.19551419400986      2.28890488857412     45.29760284044160
  H   3.83798232116833      4.68459490985637     45.65819258612221
  H   2.79314286462878      5.65815606049673     46.70500847606070
  H   2.95449189046540      3.91453733547102     47.00126035671953
  H   3.22778965265792      2.09123064941648     43.05679337890383
  H   2.72813878472642      3.74504626627183     42.63845450666259
  H   3.98811597570369      3.47389310635284     43.85158375634606
  H   -0.91643886554757      6.61179405111360     45.82869892124260
  H   -0.21790946432754      7.80490501231520     48.36040411800975
  H   -2.65249255164791      7.92242783684796     46.51682771721061
  H   -1.34278384997156      9.11538152739011     46.67214194105262
  H   -3.48759795691629      8.46485687246171     48.75717148675047
  H   -2.60084260179135     10.46688414636914     49.99416019624751
  H   -1.40721785986952      9.15135058342263     49.91195338549125
  H   -1.25997155745135     10.56367539063292     48.83232195348842
  H   -4.34609111189583     10.74943162913798     48.20206203900499
  H   -3.08259934867002     10.91614472176987     46.96144017900411
  H   -4.35113141004085      9.67488191574081     46.77843390950274
  H   -2.96521569311040      5.63143268915241     47.44942157270631
  H   -3.95250461795308      5.61243158815017     50.16617931085050
  H   -5.36628216809781      3.71901515266519     49.34379445878852
  H   -5.37096044619341      5.05715144990694     48.15927399041366
  H   -4.36489842087161      3.61256531270450     47.86135351351607
  H   -1.69823487579735      3.38366119951214     48.46509969742891
  H   -1.77979326922130      1.59133533546764     50.71715306071172
  H   -0.98992850121307      1.24065389779556     48.23689915385670
  H   1.42079711024033      1.25413872655451     47.83944800466080
  H   0.98398283698349      2.88345793530626     48.42602872421409
  H   1.76076799452421      1.71831980064928     49.51464635473696
  H   0.30723512110598     -0.79574399477629     48.96073676140799
  H   0.39369914448701     -0.12458085881428     50.61334370043613
  H   -1.17810060375337     -0.57575380640726     49.92251512531660
  H   0.08019041256302      4.52070924970261     50.26425428257599
  H   1.99538064393739      3.61298978277304     52.33060347583056
  H   2.91076659817941      5.95911650053416     52.05282332838340
  H   1.24711946757213      6.16461377233143     49.76864901498380
  H   3.99028537706069      5.55663699933666     49.86381130793929
  H   3.92178151396091      4.04352076811288     50.80813482053134
  H   2.77610988478182      4.31065985020625     49.46406835049051
  H   -1.10789883144988      4.74125404757822     52.48451252785598
  H   -1.13033948008820      6.69326923923674     54.46856429106706
  H   -2.87440245352015      4.26792084590921     53.92492010861758
  H   -2.79749834284043      6.14679166057204     52.29526898073430
  H   -3.28969962926190      7.26410253093905     53.56437952866588
  H   -4.56597816457118      5.18074655473487     55.50492680473258
  H   -3.09962285000679      4.71914629647730     56.37688658926233
  H   -3.42147196794645      6.42963661724931     56.05494769523447
  H   -5.19093356239924      6.57593027628810     52.07910439048337
  H   -4.95486386403773      4.88322394980116     52.56665879911470
  H   -5.51195143237417      6.10694295901357     53.75166256195128
  H   -0.79132282116305      3.88813866005060     58.14778405912075
  H   -1.11476938607806      1.59619138967023     57.78817664636647
  H   0.64044204788228      1.50667202624036     57.99895607982160
  H   -0.44926830103111      0.58266513294308     55.65473476950623
  H   0.99302549290335      1.61208449046046     55.55273342446910
  H   -0.55227207259308      2.81683899139804     54.17184481332992
  H   -1.92832368273095      2.46932889751578     55.26003794910157
  H   1.65084243657100      4.43285693990256     55.77380981960611
  H   3.81197753522289      4.56138052724641     57.76137271543976
  H   5.05072439559645      5.73575283867700     55.97751423658138
  H   3.62850737944056      5.72481978123098     54.92583124880069
  H   3.73330838366185      3.23674588605311     54.80897872678823
  H   5.75021569798496      3.17602404716140     53.32496500086749
  H   4.79953411983635      4.66219339861663     53.07862592787132
  H   6.30467337007221      4.71857121701646     54.00917157561282
  H   5.83281247399251      2.08576768793093     55.60771015545730
  H   6.32531385983530      3.59118273077776     56.41731210842180
  H   4.86846400103736      2.72139302175862     56.95765871600722
  H   1.72253195970790      6.87365680412983     55.94557770260175
  H   2.97343348173001      9.15824882122273     57.17860314194324
  H   0.80860691211113     10.32309638423128     56.56225594243595
  H   0.17452872528333      8.77863546746947     55.99132959802058
  H   2.84294827950120     11.36178001862680     55.39368222121888
  H   0.80852180428699      7.93370808824172     53.78241503185828
  H   3.89649257772838     11.75359724034279     53.16952225007658
  H   1.82971695674770      8.32180590344569     51.58273109636988
  H   3.25876831729846      9.85686918099356     50.31524901282801
  H   0.25068683538905      7.12182621425477     58.27605302668895
  H   -0.26540076674304      9.16997352272264     60.29556919492860
  H   -2.17367275126949      7.92545347232005     60.94650656486023
  H   -3.45193015931370      7.95927171190166     58.80454031271127
  H   -2.32124530681391      9.32115160189759     58.86721133624985
  H   -1.93941999339274      7.88318843923306     57.88011850774576
  H   -2.83163151166195      5.73678597393759     59.98061554068344
  H   -1.33049098382904      5.67519729875138     59.03666132498651
  H   -1.26532237369940      5.57791196464104     60.81107756851762
  H   1.44695642025093      6.13422674623812     60.45050968300554
  H   1.55726994366024      6.63015418448740     63.37362642797684
  H   2.29584665043386      4.15427616411074     63.59192775255207
  H   0.59927832996900      4.38874232011046     63.09761347178063
  H   1.81084915059081      3.93299544268619     61.88605782402345
  H   3.60843082482932      4.86716599950582     61.00066322250849
  H   6.13143089684264      5.05304994472917     61.30508105379360
  H   5.48307109085249      6.22478433797813     60.09197702435801
  H   5.77508379953743      6.73933098205176     61.77674434903978
  H   -1.48734636501145     13.93559167058229     49.03059058731837
  H   -0.69869156334645     13.36873274863753     46.73541040099676
  H   1.41953361195748     11.28445904458212     50.78922802054994
  H   -2.05951418008036     13.53389193117229     53.69921747972005
  H   -3.56574749114330     12.95162907551885     55.60399437778234
  H   -2.73128525285329      8.77139590412700     54.98869408040588
  H   -1.24646886727782      9.35331931383606     53.08553810144736
  H   0.16847272366396     13.01183705179454     42.81812472469950
  H   1.84792868143493     12.58745539290963     42.45913250556502
  H   0.84136780368639     13.72408682729593     45.11214077816135
  H   3.61640008438220     12.75222028591036     44.28960709009664
  H   3.17347152218118     13.30162616503556     45.91218079824392
  H   3.12472359677826     16.15115729151434     42.67102382411580
  H   3.60502323993231     14.48414299738735     42.34049844030011
  H   1.92400513642012     10.94670928877068     44.47959139741583
  H   -0.34667097489426     10.09477936375575     45.04069745672484
  H   -0.96282743062020     11.76584238269655     45.15200926620752
  H   -0.38041410543378     11.12135454335532     43.60378833872659
  H   -0.33576593802212     10.90996346864396     51.76457560510949
  H   4.87465130503099     11.66029801969513     46.95614194015729
  H   4.67848432510969      7.43156640992744     44.23646149052571
  H   8.74876750995461     10.13520377289263     44.39685186321748
  H   8.40669870260295      9.21916850335568     45.95197497426697
  H   0.80724755149701     15.37810606982559     43.20424967048861
  H   1.26685511147852     14.85620766938490     41.58062384015378
  H   4.30551207009103     15.11608188759163     44.63692855888404
  H   2.64887969724395     15.56262723435384     45.04393443464924
