# Supplementary material for: Intermolecular Interactions in G Protein-Coupled Receptor Allosteric Sites at the Membrane Interface from Molecular Dynamics Simulations and Quantum Chemical Calculations
Source: J Chem Inf Model. 2022 Sep 30;62(19):4736–47. doi: 10.1021/acs.jcim.2c00788 (PMC9554917; doi:10.1021/acs.jcim.2c00788)
Supplement: Supplementary file 3 — ci2c00788_si_003.zip [file ci2c00788_si_003.zip › quantum_chemical_coordiates_inputs/PAR2_5ndz/5ndz_prep1.xyz]

729
5ndz_prep1
C          7.97800       11.63500       32.93800
C          7.58800       11.47100       34.40100
O          8.04500       12.23300       35.26100
N          6.74800       10.47900       34.70200
C          6.38100       10.22100       36.08900
C          7.54000        9.58500       36.84100
O          7.71000        9.83000       38.04100
C          5.14300        9.32900       36.15500
C          3.91000       10.00000       35.58800
O          3.26400       10.80300       36.25900
N          3.57500        9.67100       34.34600
N          8.33100        8.75800       36.15500
C          9.53300        8.19400       36.75800
C         10.46500        9.30600       37.22000
O         10.95700        9.29000       38.35400
C         10.23500        7.27100       35.76200
C         11.12800        6.17900       36.35200
C         10.29000        5.18200       37.12800
C         11.91500        5.47600       35.25800
N         10.72800       10.27900       36.34300
C         11.53900       11.42700       36.73300
C         10.86600       12.22800       37.83900
O         11.54900       12.78200       38.70700
C         11.81400       12.31700       35.52100
N          9.53300       12.30600       37.82100
C          8.82500       13.06100       38.85000
C          8.92100       12.35600       40.19700
O          9.14700       13.00100       41.22800
C          7.36700       13.27100       38.44500
C          6.51600       14.06900       39.43300
C          7.14500       15.42800       39.70000
C          5.09800       14.22900       38.91000
N          8.73200       11.03300       40.20900
C          8.92700       10.26300       41.43300
C         10.34000       10.45100       41.96900
O         10.54400       10.55200       43.18500
C          8.63400        8.78400       41.18000
N         11.32800       10.48900       41.07300
C         12.70500       10.74300       41.48200
C         12.82400       12.11000       42.13800
O         13.36600       12.24000       43.24100
C         13.63400       10.64900       40.27200
C         13.81100        9.23200       39.78800
O         13.66800        8.31200       40.61300
O         14.08100        9.03800       38.58500
N         12.31400       13.14300       41.46600
C         12.46600       14.50900       41.95200
C         11.76900       14.68600       43.29400
O         12.33100       15.27000       44.22800
C         11.91300       15.49200       40.92000
N         10.54200       14.17500       43.41300
C          9.76600       14.35400       44.63300
C         10.39700       13.67800       45.84400
O          9.90500       13.86700       46.96100
C          8.35200       13.81200       44.42500
C          7.41900       14.65500       43.55500
C          5.98000       14.20500       43.73500
C          7.56800       16.13100       43.88200
N         11.45900       12.89900       45.65700
C         12.19600       12.28600       46.75600
C         13.56900       12.90200       46.96700
O         13.99400       13.07600       48.11100
C         12.34800       10.77900       46.51600
O         12.99200       10.15200       47.61200
C          9.59000       12.91700       59.28100
C          8.73100       11.98200       58.44100
O          9.23500       11.27600       57.56100
N          7.42200       11.96600       58.70000
C          6.52700       11.08100       57.96800
C          6.40900       11.48500       56.50400
O          6.05300       10.64900       55.66700
C          5.14300       11.09000       58.61900
C          5.13300       10.42100       59.97900
O          6.16900       10.29500       60.63000
N          3.95400       10.00000       60.42200
N          6.70800       12.74500       56.18400
C          6.76700       13.18600       54.79200
C          7.89600       12.47400       54.05600
O          7.68200       11.83900       53.01600
C          6.92400       14.71600       54.72600
C          7.35900       15.15400       53.34500
C          5.62000       15.39300       55.10600
N          9.11800       12.57800       54.58500
C         10.26500       11.91000       53.97600
C         10.03000       10.41000       53.85300
O         10.31500        9.81000       52.81100
C         11.53200       12.19500       54.78200
N          9.51600        9.78500       54.91500
C          9.21500        8.35700       54.86700
C          8.21300        8.07300       53.75800
O          8.35700        7.10600       52.99900
C          8.69200        7.88000       56.23300
C          9.79400        7.96100       57.28400
C          8.17500        6.45400       56.13500
C          9.34800        7.49700       58.63700
N          7.18100        8.91000       53.65400
C          6.18100        8.72200       52.61700
C          6.78100        8.80400       51.22800
O          6.62400        7.89200       50.41400
N          7.49500        9.89600       50.94600
C          8.05400       10.10000       49.61700
C          9.18800        9.13100       49.31000
O          9.50000        8.91400       48.13400
C          8.59300       11.52900       49.51700
C          7.53700       12.57800       49.31900
C          6.86000       12.69500       48.12200
C          7.21500       13.44400       50.34700
C          5.89300       13.67400       47.95200
C          6.24600       14.41500       50.18200
C          5.58400       14.52800       48.98400
N          9.80800        8.54400       50.33500
C         10.83500        7.52900       50.11400
C         10.22600        6.25100       49.54900
O         10.60900        5.78400       48.47000
C         11.58400        7.26100       51.42300
N          9.26700        5.67200       50.27600
C          8.61700        4.44000       49.83900
C          7.74800        4.66100       48.60900
O          7.51700        3.72200       47.83800
C          7.78300        3.86100       50.98000
N          7.24500        5.88100       48.42100
C          6.48600        6.20700       47.21900
C          7.33400        6.03000       45.96200
O          6.96100        5.29000       45.04400
H          5.95300        7.63300       47.32800
N          8.48600        6.70800       45.90500
C          9.38400        6.56100       44.76100
C          9.86800        5.12400       44.63300
O         10.10700        4.64100       43.52100
C         10.56300        7.52900       44.87700
C         11.72300        7.15600       43.96500
O         11.64200        7.28900       42.74000
N         12.81700        6.69900       44.56400
N         10.00600        4.43100       45.76500
C         10.39400        3.02500       45.76500
C          9.43200        2.19000       44.93000
O          9.85500        1.37000       44.10700
C         10.43800        2.50800       47.20300
N          8.13000        2.39200       45.11800
C          7.13700        1.55200       44.46300
C          6.63200        2.15300       43.15900
O          6.21600        1.40400       42.26600
C          5.96900        1.28900       45.41500
C          6.35700        0.39900       46.57300
C          6.81300       -0.89500       46.35500
C          6.29200        0.85800       47.88200
C          7.17800       -1.71300       47.40800
C          6.65600        0.04900       48.94300
C          7.09800       -1.23600       48.70000
O          7.46100       -2.04800       49.75100
N          6.65100        3.48100       43.02300
C          6.31300        4.08200       41.73700
C          7.31600        3.65100       40.67500
O          6.93900        3.34500       39.53800
C          6.28200        5.60700       41.84800
S          4.68900        6.32000       42.30500
N          8.60100        3.63300       41.03500
C          9.65200        3.24200       40.10400
C          9.41300        1.84200       39.55600
O          9.50300        1.61300       38.34600
C         11.01100        3.31600       40.79700
O         11.27000        4.63200       41.24300
N          9.09900        0.89100       40.43900
C          8.83000       -0.47900       40.00800
C          7.62600       -0.52000       39.07600
O          7.67400       -1.12600       37.99900
C          8.62900       -1.39700       41.22700
N          6.52400        0.11700       39.47900
C          5.31300        0.07500       38.66600
C          5.51100        0.79600       37.33800
O          5.04800        0.32400       36.29300
C          4.13900        0.67400       39.43800
C          3.80000       -0.05000       40.74000
C          2.58700        0.57800       41.40400
C          3.58000       -1.53400       40.48600
N          6.20700        1.93300       37.35200
C          6.45200        2.66200       36.11600
C          7.52700        2.00500       35.26500
O          7.58500        2.26000       34.05800
C          6.83600        4.11100       36.42000
C          5.67400        4.97100       36.82800
C          4.48300        4.92800       36.12200
C          5.76800        5.81500       37.92200
C          3.41100        5.71600       36.49400
C          4.69800        6.60300       38.30100
C          3.51800        6.55400       37.58600
N          8.38100        1.17100       35.86300
C          9.29900        0.37400       35.05800
C         -2.76900        4.61900       34.08800
C         -1.82100        5.20700       35.12400
O         -1.69900        4.69200       36.24300
N         -1.14100        6.30000       34.77200
C         -0.22800        6.93100       35.71700
C         -0.99300        7.50100       36.90200
O         -0.59400        7.31100       38.05600
C          0.58500        8.02300       35.02400
O          1.31000        7.50100       33.92700
N         -2.12200        8.16500       36.63600
C         -2.96900        8.65300       37.71900
C         -3.44700        7.50400       38.59600
O         -3.44800        7.61800       39.82700
C         -4.15500        9.43200       37.15000
N         -3.85900        6.39000       37.98500
C         -4.30000        5.24300       38.77300
C         -3.17000        4.75600       39.66900
O         -3.37200        4.47600       40.85600
C         -4.78600        4.12500       37.85200
N         -1.96700        4.65300       39.10400
C         -0.79700        4.23400       39.86900
C         -0.47600        5.26800       40.93900
O         -0.17100        4.92500       42.08800
C          0.39700        3.98300       38.93200
C          0.14200        2.73800       38.08000
C          1.68500        3.84000       39.72700
C          1.29400        2.37000       37.17900
N         -0.53400        6.55200       40.57400
C         -0.23700        7.61500       41.52500
C         -1.20600        7.56500       42.70200
O         -0.80100        7.72900       43.85700
C         -0.32700        8.96500       40.80800
C          0.94900        9.41900       40.13500
C          1.21200        9.38700       38.79600
C          2.09600       10.02700       40.74700
N          2.45900        9.89300       38.53900
C          3.02200       10.30000       39.71800
C          2.43700       10.35300       42.06200
C          4.26200       10.88200       39.96300
C          3.67000       10.93700       42.29900
C          4.56700       11.19100       41.25700
N         -2.49100        7.31900       42.43200
C         -3.48700        7.26800       43.49800
C         -3.41200        5.96900       44.29100
O         -3.67700        5.96900       45.49800
C         -4.90000        7.44900       42.93900
N         -3.05200        4.86200       43.63600
C         -2.96200        3.57800       44.32600
C         -1.83000        3.56200       45.34300
O         -1.94200        2.90400       46.38400
C         -2.77800        2.45200       43.30900
C         -2.79200        1.02300       43.85300
C         -4.06800        0.76200       44.63500
C         -2.63600        0.01600       42.72500
N         -0.74400        4.28000       45.06800
C          0.37400        4.33200       46.00200
C          0.08800        5.33300       47.11400
O          0.49400        5.12500       48.26400
C          1.68300        4.62700       45.25200
C          2.01200        3.43800       44.34700
C          2.82000        4.89200       46.22400
C          3.39100        3.46300       43.76900
N         -0.62800        6.41600       46.79900
C         -1.07000        7.34400       47.83400
C         -1.93900        6.64900       48.87100
O         -1.88600        6.99200       50.05800
C         -1.83800        8.49700       47.18900
C         -2.49600        9.50300       48.12600
C         -1.45300       10.26600       48.87800
C         -3.37500       10.45300       47.32800
N         -2.72600        5.66400       48.44900
C         -3.58100        4.93500       49.37600
C         -2.79900        3.87000       50.13100
O         -3.10400        3.59000       51.29600
C         -4.76100        4.30400       48.63500
N         -1.79300        3.27100       49.49000
C         -1.05200        2.17800       50.10900
C          0.01500        2.67000       51.08200
O          0.46700        1.89200       51.93100
C         -0.42000        1.27700       49.03300
C          0.92800        1.82300       48.59500
C         -0.29100       -0.15500       49.53700
N          0.43000        3.93400       50.99900
C          1.40600        4.45900       51.94400
C          0.75000        5.15000       53.13100
O          1.43900        5.82400       53.90300
C          2.35000        5.44100       51.24400
O          1.58100        6.43100       50.54900
C          3.23700        4.71000       50.25200
N         -0.56800        5.00100       53.28000
C         -1.26500        5.59600       54.42200
C         -0.75500        5.05400       55.75400
O         -0.48500        5.86000       56.66000
C         -2.78600        5.44100       54.25200
C         -3.30500        6.43800       53.21500
C         -3.49800        5.64500       55.58000
C         -4.80300        6.39400       53.01900
N         -0.56600        3.72000       55.94300
C         -0.04900        3.22600       57.23200
C          1.41000        3.56900       57.50000
O          2.04400        2.99100       58.38800
C         -0.25100        1.70700       57.13300
C         -0.32600        1.42400       55.68900
C         -0.97900        2.60700       55.06700
N          1.94800        4.50700       56.72700
C          3.27700        5.06100       56.94000
C          3.21700        6.52800       57.31800
O          4.05400        7.00000       58.09000
C          4.13800        4.90000       55.68100
C          4.37500        3.47000       55.19500
C          5.19100        3.46900       53.91200
C          5.06100        2.64400       56.27300
N          2.23900        7.24700       56.76800
C          1.99700        8.64000       57.12400
C          1.49100        8.76300       58.55700
O          1.90100        9.66700       59.29400
C          0.99700        9.24900       56.14400
C          1.63600        9.73300       54.86400
C          2.30200       10.94900       54.80800
C          1.58600        8.95800       53.71200
C          2.89300       11.38300       53.63500
C          2.17100        9.38100       52.53900
C          2.82300       10.59300       52.50400
O          3.40700       11.01400       51.33000
N          0.58500        7.86600       58.96400
C         -0.24500        8.07800       60.14700
C          0.31800        7.47100       61.42300
O         -0.20400        7.76200       62.51100
C         -1.65600        7.49300       59.93900
C         -2.27000        8.03600       58.66500
C         -1.60200        5.97100       59.91200
N          1.35100        6.64200       61.34200
C          1.89800        6.01200       62.53600
C          3.07300        6.83600       63.04000
O          3.82500        7.43700       62.26400
C          2.32000        4.55300       62.25400
N          3.21500        6.87500       64.36400
C          4.33300        7.55400       65.00800
C         -0.92000       14.15900       48.76200
C         -0.36400       13.91100       47.49100
C          0.70500       13.00000       47.37000
C          1.22900       12.33500       48.51200
C          0.66600       12.59900       49.77600
C         -0.41600       13.50600       49.90900
C         -1.46000       12.49900       53.38900
C         -1.77700       13.55600       54.27800
C         -2.21400       13.27700       55.58700
C         -2.33800       11.94500       56.02700
C         -2.02300       10.88800       55.15000
C         -1.58500       11.16500       53.84000
C          2.20400       14.67500       43.18500
C          1.67500       14.42400       44.61500
C          2.71600       14.97800       45.61300
C          3.40700       16.78100       43.97900
C         -2.79100       11.67200       57.38300
N          2.26200       11.49600       48.17300
C          2.36300       11.65500       46.85100
N          1.47300       12.53200       46.29900
C          3.37800       10.90200       46.12200
C          1.32000       12.93400       44.89100
C         -0.03300       12.47600       44.31200
C         -1.02100       13.77500       51.25600
N         -1.00700       12.69500       52.05600
O         -1.47200       14.88500       51.53300
C          4.68000       11.42800       46.05000
C          5.66500       10.71400       45.36400
C          5.38600        9.51600       44.74900
C          4.10100        8.94900       44.80000
C          3.09000        9.65700       45.49200
O          6.51800        9.04500       44.16700
C          7.55000        9.85500       44.67200
O          6.96900       11.02900       45.17700
Br         1.34500        8.89600       45.55200
C          2.45200       16.17400       42.93800
C          2.93600       16.48500       45.40900
N         -3.15200       11.46200       58.46300
H          7.47580       10.87450       32.34010
H          7.68040       12.62440       32.59080
H          9.05730       11.52360       32.83450
H          6.36320        9.90270       33.96720
H          6.14420       11.17290       36.56440
H          4.95660        9.04410       37.19050
H          5.33400        8.40350       35.61180
H          2.76160       10.08700       33.91530
H          4.13350        9.00470       33.83200
H          8.10100        8.51350       35.20240
H          9.23990        7.60530       37.62730
H         10.81730        7.87260       35.06410
H          9.49040        6.81290       35.11100
H         11.83400        6.64500       37.03950
H         10.93630        4.40900       37.54360
H          9.77110        5.69510       37.93770
H          9.55920        4.72410       36.46140
H         12.54330        4.70320       35.70100
H         11.22440        5.01970       34.54880
H         12.54250        6.20020       34.73850
H         10.36450       10.22290       35.40240
H         12.49320       11.05890       37.11000
H         12.42020       13.17000       35.82600
H         12.34860       11.74450       34.76300
H         10.86960       12.67200       35.10850
H          9.00970       11.84120       37.09280
H          9.29790       14.03880       38.94210
H          6.89950       12.30240       38.26760
H          7.33060       13.75240       37.46770
H          6.47510       13.51900       40.37320
H          6.52640       15.98300       40.40530
H          8.14130       15.29150       40.12050
H          7.21860       15.98470       38.76580
H          4.50790       14.79960       39.62710
H          5.11930       14.75650       37.95640
H          4.64840       13.24580       38.77090
H          8.45110       10.55530       39.36460
H          8.22490       10.62790       42.18270
H          8.78330        8.22070       42.10120
H          7.60230        8.66910       40.84760
H          9.30730        8.40610       40.41060
H         11.12800       10.34060       40.09420
H         12.99870        9.98290       42.20600
H         14.60680       11.06840       40.52870
H         13.23740       11.26160       39.46230
H         11.81180       12.98620       40.60390
H         13.52870       14.71110       42.08600
H         12.02950       16.51100       41.28910
H         12.45850       15.38100       39.98290
H         10.85610       15.28600       40.75110
H         10.13590       13.65360       42.64930
H          9.69470       15.42220       44.83780
H          7.88490       13.64560       45.39570
H          8.41070       12.80350       44.01570
H          7.69630       14.50590       42.51150
H          5.32740       14.81410       43.10960
H          5.88710       13.15840       43.44500
H          5.69110       14.31900       44.77980
H          6.89540       16.71300       43.25190
H          7.31910       16.29840       44.92990
H          8.59650       16.44210       43.69920
H         11.78780       12.70960       44.72100
H         11.61860       12.42620       47.66980
H         14.17210       13.18720       46.11770
H         12.93010       10.61280       45.60960
H         11.36390       10.33370       46.37020
H         13.07570        9.21140       47.43920
H          8.95970       13.44690       59.99520
H         10.33980       12.33710       59.81920
H         10.08640       13.63740       58.63090
H          7.04050       12.57290       59.41150
H          6.92590       10.06780       58.01650
H          4.43100       10.58860       57.96340
H          4.79630       12.11860       58.71870
H          3.88520        9.54660       61.32190
H          3.12610       10.13320       59.85900
H          6.89990       13.41880       56.91150
H          5.82600       12.91960       54.31070
H          7.69020       15.01590       55.44090
H          7.46310       16.23880       53.32330
H          8.31610       14.69270       53.10160
H          6.61160       14.84660       52.61350
H          5.74350       16.47480       55.05560
H          4.83520       15.08480       54.41510
H          5.34330       15.10630       56.12060
H          9.26140       13.12620       55.42110
H         10.40160       12.31580       52.97360
H         12.37970       11.69130       54.31750
H         11.71560       13.26920       54.80360
H         11.40550       11.82800       55.80050
H          9.33120       10.30040       55.76370
H         10.13620        7.81860       54.64430
H          7.87080        8.52860       56.53790
H         10.15320        8.98780       57.35360
H         10.64760        7.36550       56.96020
H          7.80870        6.13200       57.10980
H          7.36250        6.41060       55.40970
H          8.98250        5.79540       55.81510
H         10.17620        7.57870       59.34090
H          8.51870        8.11630       58.97890
H          9.02410        6.45800       58.57680
H          7.08990        9.68190       54.29890
H          5.40370        9.47890       52.72140
H          5.70090        7.75220       52.74790
H          7.65340       10.59380       51.65880
H          7.26480        9.96690       48.87700
H          9.31580       11.58610       48.70310
H          9.16910       11.76110       50.41270
H          7.08180       12.02070       47.30800
H          7.72350       13.36760       51.29670
H          5.37970       13.76760       47.00640
H          6.00910       15.08520       50.99510
H          4.82370       15.28340       48.85060
H          9.56970        8.79940       51.28270
H         11.54770        7.91770       49.38670
H         12.34960        6.50350       51.25560
H         12.05410        8.18180       51.76830
H         10.88200        6.90680       52.17790
H          8.97610        6.08640       51.14990
H          9.39240        3.71790       49.58320
H          7.30040        2.94180       50.64790
H          8.43000        3.64440       51.83000
H          7.02250        4.58300       51.27750
H          7.38680        6.59860       49.11750
H          5.63580        5.52780       47.15650
H          8.74370        7.33000       46.65790
H          8.82680        6.81240       43.85850
H         10.90890        7.55630       45.91030
H         10.22710        8.53880       44.64120
H         13.62120        6.43450       44.01320
H         12.84460        6.61600       45.57020
H          9.84050        4.87920       46.65490
H         11.39170        2.93990       45.33450
H         10.72790        1.45730       47.20320
H         11.16460        3.08500       47.77500
H          9.45280        2.61260       47.65760
H          7.81680        3.13760       45.72300
H          7.60530        0.59500       44.23300
H          5.14870        0.82940       44.86370
H          5.59260        2.23780       45.79750
H          6.88760       -1.27890       45.34830
H          5.95260        1.86280       48.08570
H          7.52300       -2.71830       47.21640
H          6.59350        0.42370       49.95400
H          7.34890       -1.57210       50.57720
H          6.89870        4.06560       43.80850
H          5.32300        3.73510       41.44090
H          6.61500        6.04340       40.90630
H          7.03970        5.93160       42.56120
H          4.79710        7.65020       42.36710
H          8.86620        3.89470       41.97380
H          9.65190        3.94340       39.26970
H         11.79090        3.00880       40.10030
H         11.02180        2.63550       41.64840
H         12.12650        4.66100       41.67550
H          9.04430        1.11340       41.42270
H          9.69850       -0.83640       39.45480
H          8.42970       -2.41360       40.88800
H          9.52970       -1.38930       41.84080
H          7.78500       -1.03920       41.81670
H          6.52690        0.63000       40.34900
H          5.08250       -0.96910       38.45420
H          3.25800        0.69460       38.79650
H          4.34480        1.72290       39.65130
H          4.64830        0.05530       41.41630
H          2.36310        0.04710       42.32930
H          2.79540        1.62430       41.62730
H          1.73070        0.51390       40.73260
H          3.33970       -2.03220       41.42520
H          2.75590       -1.66490       39.78470
H          4.48660       -1.96950       40.06590
H          6.56790        2.29350       38.22370
H          5.52600        2.67200       35.54110
H          7.31990        4.54770       35.54640
H          7.59160        4.12770       37.20550
H          4.38410        4.27270       35.26920
H          6.68540        5.86270       38.48990
H          2.49040        5.67610       35.93080
H          4.78500        7.25680       39.15620
H          2.67990        7.16900       37.87890
H          8.38980        1.09360       36.87000
H          9.91500       -0.24290       35.71220
H          8.72990       -0.26710       34.38480
H          9.93930        1.03540       34.47430
H         -2.72850        5.21640       33.17720
H         -2.47240        3.59450       33.86340
H         -3.78580        4.62450       34.48060
H         -1.25830        6.69220       33.84870
H          0.46160        6.17220       36.08670
H          1.27790        8.46800       35.73820
H         -0.08550        8.80840       34.67510
H          1.81120        8.20550       33.50980
H         -2.39540        8.33290       35.67830
H         -2.37880        9.33100       38.33550
H         -4.78010        9.79130       37.96740
H         -3.78930       10.28110       36.57260
H         -4.74240        8.77980       36.50370
H         -3.86580        6.34030       36.97620
H         -5.13130        5.55650       39.40450
H         -5.11210        3.27540       38.45190
H         -5.62020        4.48600       37.25050
H         -3.97280        3.81490       37.19570
H         -1.84930        4.86720       38.12400
H         -1.03800        3.29530       40.36790
H          0.49750        4.84020       38.26630
H         -0.75390        2.88930       37.47790
H         -0.09090        1.89560       38.73140
H          2.51620        3.66310       39.04440
H          1.86750        4.75430       40.29160
H          1.59610        2.99990       40.41580
H          1.03820        1.47800       36.60720
H          1.49810        3.19350       36.49460
H          2.17950        2.17220       37.78300
H         -0.78650        6.79700       39.62730
H          0.77830        7.48090       41.89810
H         -0.65270        9.72780       41.51520
H         -1.12990        8.92930       40.07170
H          0.47450        8.99730       38.11000
H          2.80990        9.91480       37.59210
H          1.74520       10.14860       42.86580
H          4.94040       11.07230       39.14450
H          3.95560       11.20610       43.30520
H          5.51910       11.64210       41.49450
H         -2.78610        7.16490       41.47850
H         -3.28850        8.09210       44.18320
H         -5.62210        7.40680       43.75440
H         -4.97270        8.41510       42.43960
H         -5.11310        6.65420       42.22420
H         -2.83760        4.90580       42.65000
H         -3.89930        3.40910       44.85610
H         -1.85340        2.61610       42.75560
H         -3.53350        2.54620       42.52890
H         -1.94680        0.90830       44.53170
H         -4.05980       -0.25990       45.01420
H         -4.13140        1.45870       45.47090
H         -4.92970        0.89960       43.98180
H         -2.64860       -0.99400       43.13460
H         -3.45770        0.13120       42.01820
H         -1.68960        0.18770       42.21220
H         -0.68680        4.79810       44.20290
H          0.46930        3.34720       46.45950
H          1.53950        5.51120       44.63090
H          1.28260        3.38680       43.53860
H          1.87020        2.51110       44.90280
H          3.73420        5.09780       45.66720
H          2.57320        5.75170       46.84690
H          2.96960        4.01680       46.85630
H          3.53840        2.58410       43.14130
H          3.51730        4.36350       43.16790
H          4.12380        3.45960       44.57590
H         -0.86890        6.59940       45.83550
H         -0.19070        7.74990       48.33420
H         -2.59060        8.09210       46.51240
H         -1.17860        9.02620       46.50100
H         -3.11910        8.96340       48.83920
H         -1.93510       10.98150       49.54410
H         -0.84850        9.57440       49.46480
H         -0.81390       10.79910       48.17410
H         -3.84260       11.16970       48.00310
H         -2.76570       10.98620       46.59820
H         -4.14770        9.88510       46.80980
H         -2.73750        5.41040       47.47140
H         -3.97670        5.64470       50.10260
H         -5.38870        3.76360       49.34360
H         -5.34810        5.08580       48.15310
H         -4.38830        3.61230       47.87950
H         -1.53450        3.57330       48.56160
H         -1.76210        1.57320       50.67310
H         -1.08050        1.27190       48.16590
H          1.35540        1.16980       47.83430
H          0.79870        2.82380       48.18280
H          1.59860        1.86790       49.45310
H          0.15800       -0.77480       48.76090
H          0.34000       -0.17250       50.42560
H         -1.27860       -0.54360       49.78560
H          0.06730        4.53810       50.27540
H          1.99910        3.62530       52.32000
H          2.97500        5.93130       51.99030
H          2.17270        7.04660       50.11020
H          3.90140        5.42300       49.76380
H          3.83070        3.96180       50.77730
H          2.61670        4.21960       49.50180
H         -1.09650        4.47280       52.60050
H         -1.04880        6.66420       54.40750
H         -2.99460        4.43150       53.89780
H         -2.81010        6.25750       52.26070
H         -3.00760        7.44640       53.50260
H         -4.57270        5.53120       55.43790
H         -3.14660        4.90470       56.29870
H         -3.28580        6.64560       55.95670
H         -5.09350        7.12940       52.26880
H         -5.09720        5.39910       52.68480
H         -5.30020        6.62170       53.96190
H         -0.66510        3.61870       58.04080
H         -1.19610        1.43660       57.60390
H          0.61540        1.19880       57.55640
H         -0.94370        0.54110       55.52460
H          0.68180        1.31440       55.28860
H         -0.56740        2.76230       54.06970
H         -2.06140        2.48990       55.12010
H          1.42880        4.87350       55.94200
H          3.75190        4.51420       57.75460
H          5.09900        5.38970       55.83830
H          3.70380        5.48690       54.87160
H          3.40640        3.01710       54.98330
H          5.34900        2.44220       53.58210
H          4.65470        4.01990       53.13930
H          6.15500        3.94420       54.09350
H          5.22080        1.62960       55.90760
H          6.02140        3.09560       56.52140
H          4.43290        2.61420       57.16340
H          1.63230        6.82920       56.07700
H          2.93700        9.18570       57.04180
H          0.47760       10.07780       56.62510
H          0.22730        8.51400       55.90880
H          2.36440       11.57150       55.68830
H          1.08120        8.00330       53.72490
H          3.40470       12.33370       53.60780
H          2.11640        8.76310       51.65490
H          3.26730       10.35330       50.64770
H          0.45720        7.00740       58.44770
H         -0.34490        9.15250       60.30050
H         -2.28090        7.79890       60.77800
H         -3.26600        7.61350       58.53230
H         -2.34210        9.12170       58.72980
H         -1.64430        7.76400       57.81490
H         -2.60630        5.57390       59.76440
H         -0.95890        5.64420       59.09490
H         -1.20210        5.60430       60.85740
H          1.76800        6.44090       60.44430
H          1.12660        6.00490       63.30600
H          2.72440        4.10890       63.16360
H          1.45270        3.98040       61.92530
H          3.08110        4.53870       61.47380
H          2.53430        6.42400       64.95840
H          4.24350        7.45650       66.08990
H          5.26990        7.10420       64.67950
H          4.32260        8.60970       64.73670
H         -1.73980       14.85430       48.86650
H         -0.75710       14.41690       46.62160
H          1.05820       12.10890       50.65490
H         -1.68390       14.58160       53.95260
H         -2.45610       14.08660       56.25950
H         -2.11730        9.86460       55.48190
H         -1.34380       10.34640       53.17820
H          1.48040       14.30260       42.45990
H          3.13370       14.12470       43.04030
H          0.76190       15.00710       44.73480
H          3.66150       14.45210       45.48040
H          2.37450       14.79580       46.63200
H          3.46560       17.85950       43.83230
H          4.40750       16.37310       43.83480
H          2.07010       12.35850       44.34860
H         -0.19530       11.42560       44.55350
H         -0.83490       13.07550       44.74300
H         -0.02710       12.60260       43.22940
H         -0.58520       11.93040       51.54840
H          4.90770       12.37250       46.52160
H          3.90970        8.00080       44.31970
H          8.23930       10.10870       43.86660
H          8.06330        9.32890       45.47690
H          1.50190       16.70760       42.96300
H          2.86780       16.31310       41.94000
H          3.68270       16.84200       46.11830
H          2.00440       17.01710       45.60170
