# Supplementary material for: Intermolecular Interactions in G Protein-Coupled Receptor Allosteric Sites at the Membrane Interface from Molecular Dynamics Simulations and Quantum Chemical Calculations
Source: J Chem Inf Model. 2022 Sep 30;62(19):4736–47. doi: 10.1021/acs.jcim.2c00788 (PMC9554917; doi:10.1021/acs.jcim.2c00788)
Supplement: Supplementary file 3 — ci2c00788_si_003.zip [file ci2c00788_si_003.zip › quantum_chemical_coordiates_inputs/PAR2_5ndz/fsapt/5ndz_fsapt_temp.xyz]

211
lig_prot
H   8.37307466896609      9.15710388797308     45.73619198936702
C   7.96398959442157      9.76733999708432     44.91566619771754
H   8.75499887030619     10.18700521281977     44.27618787107978
O   7.16669657480165     10.80049575301334     45.47693105626006
Br  1.86485038731707      8.15882144349236     44.81932507549873
O   7.06991910541637      8.96219619250538     44.13748435207063
C   5.90441053179540     10.32802531185985     45.47007521632937
C   5.83814768650356      9.20996991782673     44.63310418461619
C   4.80724448793563     10.78612611432214     46.15779253904059
H   4.86980380056630     11.61488124793076     46.86218187693245
C   4.65321550948352      8.53653187533421     44.41879146848965
H   4.59511578005808      7.64348113575699     43.79342361169710
C   3.51995958521354      9.02949529587717     45.09137015277331
C   3.57892825482224     10.11936316049268     45.96069821341536
C   2.45861326178773     10.63828901428782     46.77061703918292
N   1.45536006572050     11.44064977722653     46.25615435192647
N   2.45359340545953     10.58323601275616     48.08129248946361
C   1.42211948974248     11.39784217352467     48.47430743654191
C   0.79059449617205     11.97142900292305     47.34272958906514
C   1.15173756521271     11.64295071288695     44.83878967868982
H   1.85261076116573     10.98536244855486     44.30250065784509
C  -0.26638970953381     11.16813657659113     44.53755395767595
H  -0.41461209368222     10.14677454334733     44.91074671518530
H  -1.02324450467606     11.82231365463274     44.99107837289331
H  -0.44131533423005     11.15053691810920     43.45460077549875
H   0.78933337034181     13.76231220157740     44.95706426455637
C   1.45477571574717     13.08217374606766     44.39436479807318
C   2.89910805891054     13.46585541088563     44.70752683399343
C   3.21402564556098     14.89760064101473     44.29411148222804
C   2.91705134487796     15.12069021651962     42.81844274416112
C   1.47828823563135     14.74512030690386     42.49700979980372
H   0.79713845937104     15.42092439339903     43.04136605181292
H   3.12670270217609     16.16254330278946     42.52591973429525
H   3.59094012053713     14.48609464894248     42.21740415088654
H   4.26204187258594     15.13745680788197     44.52081022465850
H   2.60204987023794     15.59172815873625     44.89683352792434
H   1.80968006192731     12.61615932410963     42.31442793673907
H   0.13275889646979     13.06160149652484     42.65890686313700
C   1.17739378986929     13.30548077556457     42.90571650488808
H   1.26587890430165     14.88928256517796     41.42635239278884
H   3.56690657226892     12.77367617021250     44.16316685377008
H   3.10832444843837     13.32582793525953     45.77878942203898
H  -0.72616778267566     13.38292256835326     46.64094236562982
C  -0.24613481386578     12.90395169113823     47.49308936399005
C  -0.65216918151386     13.21063224132596     48.78486771250240
H  -1.45902049706779     13.92481019141795     48.95973395107243
C  -0.08165416636794     12.58004031684834     49.91057140347827
C   0.97674867921019     11.69036677710494     49.76232015192426
H   1.47077546623552     11.22774136133992     50.61500369023477
C  -0.73148872102230     12.81368013879204     51.23297034255079
O  -1.28621172037337     13.85408494065715     51.52429025649792
N  -0.72042512554553     11.69534314811354     52.04627846809099
H  -0.29465427705282     10.86709344002248     51.64608339160109
C  -1.48947045369372     11.46196808560410     53.17879707972032
C  -1.69882722988358     10.12464862456402     53.56071739961764
H  -1.22995783116339      9.32519679118569     52.98315803175480
C  -2.08940284519593     12.49021131712934     53.92144849909808
H  -1.91638482399101     13.52109437571749     53.62225162662465
C  -2.91745390722382     12.17544406930705     54.99074897145069
H  -3.40263689678519     12.97424245864603     55.55247167295597
C  -3.15063145948052     10.84198084303916     55.35456616029578
C  -2.51370248188028      9.81851107515056     54.63671231329145
H  -2.68836711310687      8.78019310970441     54.92156243179429
C  -4.04441500745132     10.50837517561630     56.41709001308615
N  -4.78206317852408     10.21898523534972     57.26147930863323
C          8.81970       13.06130       38.84620
C          8.92390       12.36700       40.20670
O          9.14260       13.02710       41.21710
N          8.74190       11.04280       40.22370
C          8.92270       10.26320       41.42910
C         10.33220       10.44270       42.00560
O         10.49340       10.53680       43.22310
C          8.59560        8.80650       41.13890
N         11.31920       10.50040       41.10680
C         12.70080       10.74240       41.47570
H          8.24890       10.65680       42.20620
H          8.67970        8.20240       42.04680
H          7.57220        8.72570       40.74130
H          9.30080        8.39650       40.40280
H         11.11500       10.25660       40.13430
H          8.98710       14.13120       38.97000
H          9.57090       12.65230       38.17050
H          7.82680       12.89530       38.42810
H          8.47060       10.55950       39.37940
H         13.32140       10.74590       40.57960
H         12.78020       11.70770       41.97580
H         13.04070        9.95580       42.14940
C          6.18340        8.72260       52.61480
C          6.73320        8.83300       51.19620
O          6.53290        7.95020       50.36950
N          7.45240        9.93570       50.91670
C          8.05480       10.10020       49.61360
C          9.04680        8.97640       49.28150
O          9.15760        8.58470       48.11990
C          8.78060       11.44990       49.50280
C          7.90810       12.64620       49.21860
C          7.11990       12.66550       48.06560
C          7.94500       13.79340       50.01380
C          6.38020       13.79270       47.71790
C          7.21940       14.93210       49.66250
C          6.42890       14.93600       48.51480
N          9.78300        8.50960       50.29840
C         10.83550        7.52860       50.10880
H          7.14110       11.80200       47.40100
H          8.55890       13.79540       50.91580
H          5.79090       13.79750       46.79630
H          7.28320       15.82520       50.28810
H          5.86900       15.82960       48.22520
H          9.69750        8.94350       51.21780
H          6.47140        9.60490       53.18630
H          5.09630        8.65230       52.57920
H          6.58910        7.83160       53.09390
H          7.57250       10.65170       51.61890
H          7.25970       10.08120       48.86820
H          9.55520       11.38010       48.73910
H          9.34950       11.62830       50.41530
H         11.29590        7.29860       51.06960
H         10.41260        6.61910       49.68220
H         11.58960        7.93020       49.43200
C          7.13270        1.55250       44.46000
C          6.58570        2.18070       43.17090
O          6.15380        1.44750       42.28370
N          6.63300        3.51740       43.02620
C          6.30750        4.08270       41.73460
C          7.34710        3.70220       40.67100
O          6.97320        3.37990       39.54690
C          6.14040        5.60410       41.76950
S          4.37410        6.06890       41.87490
N          8.63880        3.73030       41.02600
C          9.64530        3.24200       40.09950
C         -0.80360        4.23630       39.87110
C         -0.43800        5.26070       40.96070
O         -0.18060        4.89610       42.10190
N         -0.47050        6.55340       40.58910
C         -0.24180        7.61720       41.52680
C         -1.19990        7.48310       42.73380
O         -0.80110        7.48450       43.89330
C         -0.36260        9.01440       40.90230
C          0.73500        9.46440       39.98070
C          0.59540        9.84670       38.66360
C          2.11450        9.73800       40.31850
N          1.78030       10.32810       38.16640
C          2.72550       10.28730       39.15630
C          2.89110        9.62130       41.48820
C          4.05660       10.72140       39.13790
C          4.21900       10.03200       41.46290
C          4.80200       10.57310       40.30000
N         -2.51100        7.38640       42.44240
C         -3.49070        7.27080       43.50180
H          7.67280        0.67310       44.08220
H          6.97960        4.12550       43.77380
H          5.38560        3.61470       41.36010
H          6.53460        6.03330       40.83970
H          6.69370        6.03620       42.61550
H          4.51210        7.31720       41.38080
H          8.92690        4.04880       41.96170
H          9.62760        3.82050       39.16440
H         -1.09860        3.35470       40.46160
H         -0.62430        6.79190       39.61240
H          0.75870        7.50960       41.97790
H         -0.41210        9.71730       41.75190
H         -1.33710        9.09130       40.39350
H         -0.28860        9.83230       38.04080
H          1.99840       10.59190       37.20790
H          2.46780        9.20300       42.40580
H          4.48590       11.18690       38.24890
H          4.81770        9.94720       42.36860
H          5.84980       10.88170       40.31550
H         -2.83410        7.41870       41.47460
H         -3.33270        8.06990       44.24240
H          7.84290        2.23930       44.92060
H          6.29920        1.22260       45.08020
H          9.45700        2.19110       39.87980
H         10.63080        3.32350       40.55810
H         -1.66620        4.59910       39.31220
H          0.08690        3.99740       39.28960
H         -3.38770        6.30030       43.98730
H         -4.49240        7.35850       43.08110
C          3.28130        5.06210       56.93950
C          3.06900        6.49690       57.45300
O          3.67080        6.93030       58.42590
N          2.21800        7.26760       56.73700
C          2.00220        8.64140       57.12440
C          1.42860        8.76820       58.53460
O          1.75180        9.73360       59.22110
C          1.09800        9.37120       56.11860
C          1.72510        9.60570       54.76560
C          2.60520       10.67480       54.54140
C          1.45660        8.76280       53.68320
C          3.19180       10.88340       53.29730
C          2.02650        8.95590       52.42290
C          2.91770       10.01630       52.22920
O          3.54940       10.26570       51.06420
N          0.52920        7.84920       58.93840
C         -0.23810        8.07980       60.14880
H          3.81010        4.56340       57.76340
H          1.71990        6.87470       55.94110
H          2.97450        9.15620       57.17730
H          0.82290       10.33590       56.57170
H          0.16290        8.79790       56.01120
H          2.83360       11.36610       55.35810
H          0.78760        7.91080       53.82270
H          3.87750       11.71580       53.12070
H          1.80060        8.25510       51.61180
H          3.22930        9.72410       50.32670
H          0.24650        7.12710       58.27300
H         -0.27270        9.16930       60.29560
H          3.92480        5.08560       56.06000
H          2.31240        4.58500       56.79190
H          0.27050        7.61620       60.99410
H         -1.25080        7.70000       60.01370
