# Supplementary material for: Intermolecular Interactions in G Protein-Coupled Receptor Allosteric Sites at the Membrane Interface from Molecular Dynamics Simulations and Quantum Chemical Calculations
Source: J Chem Inf Model. 2022 Sep 30;62(19):4736–47. doi: 10.1021/acs.jcim.2c00788 (PMC9554917; doi:10.1021/acs.jcim.2c00788)
Supplement: Supplementary file 3 — ci2c00788_si_003.zip [file ci2c00788_si_003.zip › quantum_chemical_coordiates_inputs/PAR2_5ndz/fsapt/Disp.dat]

  0.0000000000000000E+00   0.0000000000000000E+00   0.0000000000000000E+00   0.0000000000000000E+00   0.0000000000000000E+00   0.0000000000000000E+00   0.0000000000000000E+00   0.0000000000000000E+00   0.0000000000000000E+00   0.0000000000000000E+00   0.0000000000000000E+00   0.0000000000000000E+00   0.0000000000000000E+00   0.0000000000000000E+00   0.0000000000000000E+00   0.0000000000000000E+00   0.0000000000000000E+00   0.0000000000000000E+00   0.0000000000000000E+00   0.0000000000000000E+00   0.0000000000000000E+00   0.0000000000000000E+00   0.0000000000000000E+00   0.0000000000000000E+00   0.0000000000000000E+00   0.0000000000000000E+00   0.0000000000000000E+00   0.0000000000000000E+00   0.0000000000000000E+00   0.0000000000000000E+00   0.0000000000000000E+00   0.0000000000000000E+00   0.0000000000000000E+00   0.0000000000000000E+00   0.0000000000000000E+00   0.0000000000000000E+00   0.0000000000000000E+00   0.0000000000000000E+00   0.0000000000000000E+00   0.0000000000000000E+00   0.0000000000000000E+00   0.0000000000000000E+00   0.0000000000000000E+00   0.0000000000000000E+00   0.0000000000000000E+00   0.0000000000000000E+00   0.0000000000000000E+00   0.0000000000000000E+00   0.0000000000000000E+00   0.0000000000000000E+00   0.0000000000000000E+00   0.0000000000000000E+00   0.0000000000000000E+00   0.0000000000000000E+00   0.0000000000000000E+00   0.0000000000000000E+00   0.0000000000000000E+00   0.0000000000000000E+00   0.0000000000000000E+00   0.0000000000000000E+00   0.0000000000000000E+00   0.0000000000000000E+00   0.0000000000000000E+00   0.0000000000000000E+00   0.0000000000000000E+00   0.0000000000000000E+00   0.0000000000000000E+00   0.0000000000000000E+00   0.0000000000000000E+00   0.0000000000000000E+00   0.0000000000000000E+00   0.0000000000000000E+00   0.0000000000000000E+00   0.0000000000000000E+00   0.0000000000000000E+00   0.0000000000000000E+00   0.0000000000000000E+00   0.0000000000000000E+00   0.0000000000000000E+00   0.0000000000000000E+00   0.0000000000000000E+00   0.0000000000000000E+00   0.0000000000000000E+00   0.0000000000000000E+00   0.0000000000000000E+00   0.0000000000000000E+00   0.0000000000000000E+00   0.0000000000000000E+00   0.0000000000000000E+00   0.0000000000000000E+00   0.0000000000000000E+00   0.0000000000000000E+00   0.0000000000000000E+00   0.0000000000000000E+00   0.0000000000000000E+00   0.0000000000000000E+00   0.0000000000000000E+00   0.0000000000000000E+00   0.0000000000000000E+00   0.0000000000000000E+00   0.0000000000000000E+00   0.0000000000000000E+00   0.0000000000000000E+00   0.0000000000000000E+00   0.0000000000000000E+00   0.0000000000000000E+00   0.0000000000000000E+00   0.0000000000000000E+00   0.0000000000000000E+00   0.0000000000000000E+00   0.0000000000000000E+00   0.0000000000000000E+00   0.0000000000000000E+00   0.0000000000000000E+00   0.0000000000000000E+00   0.0000000000000000E+00   0.0000000000000000E+00   0.0000000000000000E+00   0.0000000000000000E+00   0.0000000000000000E+00   0.0000000000000000E+00   0.0000000000000000E+00   0.0000000000000000E+00   0.0000000000000000E+00   0.0000000000000000E+00   0.0000000000000000E+00   0.0000000000000000E+00   0.0000000000000000E+00   0.0000000000000000E+00   0.0000000000000000E+00   0.0000000000000000E+00   0.0000000000000000E+00   0.0000000000000000E+00   0.0000000000000000E+00   0.0000000000000000E+00   0.0000000000000000E+00   0.0000000000000000E+00   0.0000000000000000E+00   0.0000000000000000E+00   0.0000000000000000E+00   0.0000000000000000E+00   0.0000000000000000E+00   0.0000000000000000E+00   0.0000000000000000E+00   0.0000000000000000E+00   0.0000000000000000E+00   0.0000000000000000E+00   0.0000000000000000E+00   0.0000000000000000E+00   0.0000000000000000E+00   0.0000000000000000E+00   0.0000000000000000E+00   0.0000000000000000E+00   0.0000000000000000E+00   0.0000000000000000E+00   0.0000000000000000E+00   0.0000000000000000E+00   0.0000000000000000E+00   0.0000000000000000E+00   0.0000000000000000E+00   0.0000000000000000E+00   0.0000000000000000E+00   0.0000000000000000E+00   0.0000000000000000E+00   0.0000000000000000E+00   0.0000000000000000E+00   0.0000000000000000E+00   0.0000000000000000E+00   0.0000000000000000E+00   0.0000000000000000E+00   0.0000000000000000E+00   0.0000000000000000E+00   0.0000000000000000E+00   0.0000000000000000E+00   0.0000000000000000E+00   0.0000000000000000E+00   0.0000000000000000E+00   0.0000000000000000E+00   0.0000000000000000E+00   0.0000000000000000E+00   0.0000000000000000E+00   0.0000000000000000E+00   0.0000000000000000E+00   0.0000000000000000E+00   0.0000000000000000E+00   0.0000000000000000E+00   0.0000000000000000E+00   0.0000000000000000E+00   0.0000000000000000E+00   0.0000000000000000E+00   0.0000000000000000E+00   0.0000000000000000E+00   0.0000000000000000E+00   0.0000000000000000E+00   0.0000000000000000E+00   0.0000000000000000E+00   0.0000000000000000E+00   0.0000000000000000E+00   0.0000000000000000E+00   0.0000000000000000E+00   0.0000000000000000E+00   0.0000000000000000E+00   0.0000000000000000E+00   0.0000000000000000E+00   0.0000000000000000E+00   0.0000000000000000E+00   0.0000000000000000E+00   0.0000000000000000E+00   0.0000000000000000E+00   0.0000000000000000E+00   0.0000000000000000E+00   0.0000000000000000E+00   0.0000000000000000E+00   0.0000000000000000E+00   0.0000000000000000E+00   0.0000000000000000E+00   0.0000000000000000E+00   0.0000000000000000E+00   0.0000000000000000E+00   0.0000000000000000E+00   0.0000000000000000E+00   0.0000000000000000E+00   0.0000000000000000E+00   0.0000000000000000E+00   0.0000000000000000E+00   0.0000000000000000E+00   0.0000000000000000E+00   0.0000000000000000E+00   0.0000000000000000E+00   0.0000000000000000E+00   0.0000000000000000E+00   0.0000000000000000E+00   0.0000000000000000E+00   0.0000000000000000E+00   0.0000000000000000E+00   0.0000000000000000E+00   0.0000000000000000E+00   0.0000000000000000E+00   0.0000000000000000E+00   0.0000000000000000E+00   0.0000000000000000E+00   0.0000000000000000E+00   0.0000000000000000E+00   0.0000000000000000E+00   0.0000000000000000E+00   0.0000000000000000E+00   0.0000000000000000E+00   0.0000000000000000E+00   0.0000000000000000E+00   0.0000000000000000E+00   0.0000000000000000E+00   0.0000000000000000E+00   0.0000000000000000E+00   0.0000000000000000E+00   0.0000000000000000E+00   0.0000000000000000E+00   0.0000000000000000E+00   0.0000000000000000E+00   0.0000000000000000E+00   0.0000000000000000E+00   0.0000000000000000E+00   0.0000000000000000E+00   0.0000000000000000E+00   0.0000000000000000E+00   0.0000000000000000E+00   0.0000000000000000E+00   0.0000000000000000E+00   0.0000000000000000E+00   0.0000000000000000E+00   0.0000000000000000E+00   0.0000000000000000E+00   0.0000000000000000E+00   0.0000000000000000E+00   0.0000000000000000E+00   0.0000000000000000E+00   0.0000000000000000E+00   0.0000000000000000E+00   0.0000000000000000E+00   0.0000000000000000E+00   0.0000000000000000E+00   0.0000000000000000E+00   0.0000000000000000E+00   0.0000000000000000E+00   0.0000000000000000E+00   0.0000000000000000E+00   0.0000000000000000E+00   0.0000000000000000E+00   0.0000000000000000E+00   0.0000000000000000E+00   0.0000000000000000E+00   0.0000000000000000E+00   0.0000000000000000E+00   0.0000000000000000E+00   0.0000000000000000E+00   0.0000000000000000E+00   0.0000000000000000E+00   0.0000000000000000E+00   0.0000000000000000E+00   0.0000000000000000E+00   0.0000000000000000E+00   0.0000000000000000E+00   0.0000000000000000E+00   0.0000000000000000E+00   0.0000000000000000E+00   0.0000000000000000E+00   0.0000000000000000E+00   0.0000000000000000E+00   0.0000000000000000E+00   0.0000000000000000E+00   0.0000000000000000E+00   0.0000000000000000E+00   0.0000000000000000E+00   0.0000000000000000E+00   0.0000000000000000E+00   0.0000000000000000E+00   0.0000000000000000E+00   0.0000000000000000E+00   0.0000000000000000E+00   0.0000000000000000E+00   0.0000000000000000E+00   0.0000000000000000E+00   0.0000000000000000E+00   0.0000000000000000E+00   0.0000000000000000E+00   0.0000000000000000E+00   0.0000000000000000E+00   0.0000000000000000E+00   0.0000000000000000E+00   0.0000000000000000E+00   0.0000000000000000E+00   0.0000000000000000E+00   0.0000000000000000E+00   0.0000000000000000E+00   0.0000000000000000E+00   0.0000000000000000E+00   0.0000000000000000E+00   0.0000000000000000E+00   0.0000000000000000E+00   0.0000000000000000E+00   0.0000000000000000E+00   0.0000000000000000E+00   0.0000000000000000E+00   0.0000000000000000E+00   0.0000000000000000E+00   0.0000000000000000E+00   0.0000000000000000E+00   0.0000000000000000E+00   0.0000000000000000E+00   0.0000000000000000E+00   0.0000000000000000E+00   0.0000000000000000E+00   0.0000000000000000E+00   0.0000000000000000E+00   0.0000000000000000E+00   0.0000000000000000E+00   0.0000000000000000E+00   0.0000000000000000E+00   0.0000000000000000E+00   0.0000000000000000E+00   0.0000000000000000E+00   0.0000000000000000E+00   0.0000000000000000E+00   0.0000000000000000E+00   0.0000000000000000E+00   0.0000000000000000E+00   0.0000000000000000E+00   0.0000000000000000E+00   0.0000000000000000E+00   0.0000000000000000E+00   0.0000000000000000E+00   0.0000000000000000E+00   0.0000000000000000E+00   0.0000000000000000E+00   0.0000000000000000E+00   0.0000000000000000E+00   0.0000000000000000E+00   0.0000000000000000E+00   0.0000000000000000E+00   0.0000000000000000E+00   0.0000000000000000E+00   0.0000000000000000E+00   0.0000000000000000E+00   0.0000000000000000E+00   0.0000000000000000E+00   0.0000000000000000E+00   0.0000000000000000E+00   0.0000000000000000E+00   0.0000000000000000E+00   0.0000000000000000E+00   0.0000000000000000E+00   0.0000000000000000E+00   0.0000000000000000E+00   0.0000000000000000E+00   0.0000000000000000E+00   0.0000000000000000E+00   0.0000000000000000E+00   0.0000000000000000E+00   0.0000000000000000E+00   0.0000000000000000E+00   0.0000000000000000E+00   0.0000000000000000E+00   0.0000000000000000E+00   0.0000000000000000E+00   0.0000000000000000E+00   0.0000000000000000E+00   0.0000000000000000E+00   0.0000000000000000E+00   0.0000000000000000E+00   0.0000000000000000E+00   0.0000000000000000E+00   0.0000000000000000E+00   0.0000000000000000E+00   0.0000000000000000E+00   0.0000000000000000E+00   0.0000000000000000E+00   0.0000000000000000E+00   0.0000000000000000E+00   0.0000000000000000E+00   0.0000000000000000E+00   0.0000000000000000E+00   0.0000000000000000E+00   0.0000000000000000E+00   0.0000000000000000E+00   0.0000000000000000E+00   0.0000000000000000E+00   0.0000000000000000E+00   0.0000000000000000E+00   0.0000000000000000E+00   0.0000000000000000E+00   0.0000000000000000E+00   0.0000000000000000E+00   0.0000000000000000E+00   0.0000000000000000E+00   0.0000000000000000E+00   0.0000000000000000E+00   0.0000000000000000E+00   0.0000000000000000E+00   0.0000000000000000E+00   0.0000000000000000E+00   0.0000000000000000E+00   0.0000000000000000E+00   0.0000000000000000E+00   0.0000000000000000E+00   0.0000000000000000E+00   0.0000000000000000E+00   0.0000000000000000E+00   0.0000000000000000E+00   0.0000000000000000E+00   0.0000000000000000E+00   0.0000000000000000E+00   0.0000000000000000E+00   0.0000000000000000E+00   0.0000000000000000E+00   0.0000000000000000E+00   0.0000000000000000E+00   0.0000000000000000E+00   0.0000000000000000E+00   0.0000000000000000E+00   0.0000000000000000E+00   0.0000000000000000E+00   0.0000000000000000E+00   0.0000000000000000E+00   0.0000000000000000E+00   0.0000000000000000E+00   0.0000000000000000E+00   0.0000000000000000E+00   0.0000000000000000E+00   0.0000000000000000E+00   0.0000000000000000E+00   0.0000000000000000E+00   0.0000000000000000E+00   0.0000000000000000E+00   0.0000000000000000E+00   0.0000000000000000E+00   0.0000000000000000E+00   0.0000000000000000E+00   0.0000000000000000E+00   0.0000000000000000E+00   0.0000000000000000E+00   0.0000000000000000E+00   0.0000000000000000E+00   0.0000000000000000E+00   0.0000000000000000E+00   0.0000000000000000E+00   0.0000000000000000E+00   0.0000000000000000E+00   0.0000000000000000E+00   0.0000000000000000E+00
  0.0000000000000000E+00   0.0000000000000000E+00   0.0000000000000000E+00   0.0000000000000000E+00   0.0000000000000000E+00   0.0000000000000000E+00   0.0000000000000000E+00   0.0000000000000000E+00   0.0000000000000000E+00   0.0000000000000000E+00   0.0000000000000000E+00   0.0000000000000000E+00   0.0000000000000000E+00   0.0000000000000000E+00   0.0000000000000000E+00   0.0000000000000000E+00   0.0000000000000000E+00   0.0000000000000000E+00   0.0000000000000000E+00   0.0000000000000000E+00   0.0000000000000000E+00   0.0000000000000000E+00   0.0000000000000000E+00   0.0000000000000000E+00   0.0000000000000000E+00   0.0000000000000000E+00   0.0000000000000000E+00   0.0000000000000000E+00   0.0000000000000000E+00   0.0000000000000000E+00   0.0000000000000000E+00   0.0000000000000000E+00   0.0000000000000000E+00   0.0000000000000000E+00   0.0000000000000000E+00   0.0000000000000000E+00   0.0000000000000000E+00   0.0000000000000000E+00   0.0000000000000000E+00   0.0000000000000000E+00   0.0000000000000000E+00   0.0000000000000000E+00   0.0000000000000000E+00   0.0000000000000000E+00   0.0000000000000000E+00   0.0000000000000000E+00   0.0000000000000000E+00   0.0000000000000000E+00   0.0000000000000000E+00   0.0000000000000000E+00   0.0000000000000000E+00   0.0000000000000000E+00   0.0000000000000000E+00   0.0000000000000000E+00   0.0000000000000000E+00   0.0000000000000000E+00   0.0000000000000000E+00   0.0000000000000000E+00   0.0000000000000000E+00   0.0000000000000000E+00   0.0000000000000000E+00   0.0000000000000000E+00   0.0000000000000000E+00   0.0000000000000000E+00   0.0000000000000000E+00   0.0000000000000000E+00   0.0000000000000000E+00   0.0000000000000000E+00   0.0000000000000000E+00   0.0000000000000000E+00   0.0000000000000000E+00   0.0000000000000000E+00   0.0000000000000000E+00   0.0000000000000000E+00   0.0000000000000000E+00   0.0000000000000000E+00   0.0000000000000000E+00   0.0000000000000000E+00   0.0000000000000000E+00   0.0000000000000000E+00   0.0000000000000000E+00   0.0000000000000000E+00   0.0000000000000000E+00   0.0000000000000000E+00   0.0000000000000000E+00   0.0000000000000000E+00   0.0000000000000000E+00   0.0000000000000000E+00   0.0000000000000000E+00   0.0000000000000000E+00   0.0000000000000000E+00   0.0000000000000000E+00   0.0000000000000000E+00   0.0000000000000000E+00   0.0000000000000000E+00   0.0000000000000000E+00   0.0000000000000000E+00   0.0000000000000000E+00   0.0000000000000000E+00   0.0000000000000000E+00   0.0000000000000000E+00   0.0000000000000000E+00   0.0000000000000000E+00   0.0000000000000000E+00   0.0000000000000000E+00   0.0000000000000000E+00   0.0000000000000000E+00   0.0000000000000000E+00   0.0000000000000000E+00   0.0000000000000000E+00   0.0000000000000000E+00   0.0000000000000000E+00   0.0000000000000000E+00   0.0000000000000000E+00   0.0000000000000000E+00   0.0000000000000000E+00   0.0000000000000000E+00   0.0000000000000000E+00   0.0000000000000000E+00   0.0000000000000000E+00   0.0000000000000000E+00   0.0000000000000000E+00   0.0000000000000000E+00   0.0000000000000000E+00   0.0000000000000000E+00   0.0000000000000000E+00   0.0000000000000000E+00   0.0000000000000000E+00   0.0000000000000000E+00   0.0000000000000000E+00   0.0000000000000000E+00   0.0000000000000000E+00   0.0000000000000000E+00   0.0000000000000000E+00   0.0000000000000000E+00   0.0000000000000000E+00   0.0000000000000000E+00   0.0000000000000000E+00   0.0000000000000000E+00   0.0000000000000000E+00   0.0000000000000000E+00   0.0000000000000000E+00   0.0000000000000000E+00   0.0000000000000000E+00   0.0000000000000000E+00   0.0000000000000000E+00   0.0000000000000000E+00   0.0000000000000000E+00   0.0000000000000000E+00   0.0000000000000000E+00   0.0000000000000000E+00   0.0000000000000000E+00   0.0000000000000000E+00   0.0000000000000000E+00   0.0000000000000000E+00   0.0000000000000000E+00   0.0000000000000000E+00   0.0000000000000000E+00   0.0000000000000000E+00   0.0000000000000000E+00   0.0000000000000000E+00   0.0000000000000000E+00   0.0000000000000000E+00   0.0000000000000000E+00   0.0000000000000000E+00   0.0000000000000000E+00   0.0000000000000000E+00   0.0000000000000000E+00   0.0000000000000000E+00   0.0000000000000000E+00   0.0000000000000000E+00   0.0000000000000000E+00   0.0000000000000000E+00   0.0000000000000000E+00   0.0000000000000000E+00   0.0000000000000000E+00   0.0000000000000000E+00   0.0000000000000000E+00   0.0000000000000000E+00   0.0000000000000000E+00   0.0000000000000000E+00   0.0000000000000000E+00   0.0000000000000000E+00   0.0000000000000000E+00   0.0000000000000000E+00   0.0000000000000000E+00   0.0000000000000000E+00   0.0000000000000000E+00   0.0000000000000000E+00   0.0000000000000000E+00   0.0000000000000000E+00   0.0000000000000000E+00   0.0000000000000000E+00   0.0000000000000000E+00   0.0000000000000000E+00   0.0000000000000000E+00   0.0000000000000000E+00   0.0000000000000000E+00   0.0000000000000000E+00   0.0000000000000000E+00   0.0000000000000000E+00   0.0000000000000000E+00   0.0000000000000000E+00   0.0000000000000000E+00   0.0000000000000000E+00   0.0000000000000000E+00   0.0000000000000000E+00   0.0000000000000000E+00   0.0000000000000000E+00   0.0000000000000000E+00   0.0000000000000000E+00   0.0000000000000000E+00   0.0000000000000000E+00   0.0000000000000000E+00   0.0000000000000000E+00   0.0000000000000000E+00   0.0000000000000000E+00   0.0000000000000000E+00   0.0000000000000000E+00   0.0000000000000000E+00   0.0000000000000000E+00   0.0000000000000000E+00   0.0000000000000000E+00   0.0000000000000000E+00   0.0000000000000000E+00   0.0000000000000000E+00   0.0000000000000000E+00   0.0000000000000000E+00   0.0000000000000000E+00   0.0000000000000000E+00   0.0000000000000000E+00   0.0000000000000000E+00   0.0000000000000000E+00   0.0000000000000000E+00   0.0000000000000000E+00   0.0000000000000000E+00   0.0000000000000000E+00   0.0000000000000000E+00   0.0000000000000000E+00   0.0000000000000000E+00   0.0000000000000000E+00   0.0000000000000000E+00   0.0000000000000000E+00   0.0000000000000000E+00   0.0000000000000000E+00   0.0000000000000000E+00   0.0000000000000000E+00   0.0000000000000000E+00   0.0000000000000000E+00   0.0000000000000000E+00   0.0000000000000000E+00   0.0000000000000000E+00   0.0000000000000000E+00   0.0000000000000000E+00   0.0000000000000000E+00   0.0000000000000000E+00   0.0000000000000000E+00   0.0000000000000000E+00   0.0000000000000000E+00   0.0000000000000000E+00   0.0000000000000000E+00   0.0000000000000000E+00   0.0000000000000000E+00   0.0000000000000000E+00   0.0000000000000000E+00   0.0000000000000000E+00   0.0000000000000000E+00   0.0000000000000000E+00   0.0000000000000000E+00   0.0000000000000000E+00   0.0000000000000000E+00   0.0000000000000000E+00   0.0000000000000000E+00   0.0000000000000000E+00   0.0000000000000000E+00   0.0000000000000000E+00   0.0000000000000000E+00   0.0000000000000000E+00   0.0000000000000000E+00   0.0000000000000000E+00   0.0000000000000000E+00   0.0000000000000000E+00   0.0000000000000000E+00   0.0000000000000000E+00   0.0000000000000000E+00   0.0000000000000000E+00   0.0000000000000000E+00   0.0000000000000000E+00   0.0000000000000000E+00   0.0000000000000000E+00   0.0000000000000000E+00   0.0000000000000000E+00   0.0000000000000000E+00   0.0000000000000000E+00   0.0000000000000000E+00   0.0000000000000000E+00   0.0000000000000000E+00   0.0000000000000000E+00   0.0000000000000000E+00   0.0000000000000000E+00   0.0000000000000000E+00   0.0000000000000000E+00   0.0000000000000000E+00   0.0000000000000000E+00   0.0000000000000000E+00   0.0000000000000000E+00   0.0000000000000000E+00   0.0000000000000000E+00   0.0000000000000000E+00   0.0000000000000000E+00   0.0000000000000000E+00   0.0000000000000000E+00   0.0000000000000000E+00   0.0000000000000000E+00   0.0000000000000000E+00   0.0000000000000000E+00   0.0000000000000000E+00   0.0000000000000000E+00   0.0000000000000000E+00   0.0000000000000000E+00   0.0000000000000000E+00   0.0000000000000000E+00   0.0000000000000000E+00   0.0000000000000000E+00   0.0000000000000000E+00   0.0000000000000000E+00   0.0000000000000000E+00   0.0000000000000000E+00   0.0000000000000000E+00   0.0000000000000000E+00   0.0000000000000000E+00   0.0000000000000000E+00   0.0000000000000000E+00   0.0000000000000000E+00   0.0000000000000000E+00   0.0000000000000000E+00   0.0000000000000000E+00   0.0000000000000000E+00   0.0000000000000000E+00   0.0000000000000000E+00   0.0000000000000000E+00   0.0000000000000000E+00   0.0000000000000000E+00   0.0000000000000000E+00   0.0000000000000000E+00   0.0000000000000000E+00   0.0000000000000000E+00   0.0000000000000000E+00   0.0000000000000000E+00   0.0000000000000000E+00   0.0000000000000000E+00   0.0000000000000000E+00   0.0000000000000000E+00   0.0000000000000000E+00   0.0000000000000000E+00   0.0000000000000000E+00   0.0000000000000000E+00   0.0000000000000000E+00   0.0000000000000000E+00   0.0000000000000000E+00   0.0000000000000000E+00   0.0000000000000000E+00   0.0000000000000000E+00   0.0000000000000000E+00   0.0000000000000000E+00   0.0000000000000000E+00   0.0000000000000000E+00   0.0000000000000000E+00   0.0000000000000000E+00   0.0000000000000000E+00   0.0000000000000000E+00   0.0000000000000000E+00   0.0000000000000000E+00   0.0000000000000000E+00   0.0000000000000000E+00   0.0000000000000000E+00   0.0000000000000000E+00   0.0000000000000000E+00   0.0000000000000000E+00   0.0000000000000000E+00   0.0000000000000000E+00   0.0000000000000000E+00   0.0000000000000000E+00   0.0000000000000000E+00   0.0000000000000000E+00   0.0000000000000000E+00   0.0000000000000000E+00   0.0000000000000000E+00   0.0000000000000000E+00   0.0000000000000000E+00   0.0000000000000000E+00   0.0000000000000000E+00   0.0000000000000000E+00   0.0000000000000000E+00   0.0000000000000000E+00   0.0000000000000000E+00   0.0000000000000000E+00   0.0000000000000000E+00   0.0000000000000000E+00   0.0000000000000000E+00   0.0000000000000000E+00   0.0000000000000000E+00   0.0000000000000000E+00   0.0000000000000000E+00   0.0000000000000000E+00   0.0000000000000000E+00   0.0000000000000000E+00   0.0000000000000000E+00   0.0000000000000000E+00   0.0000000000000000E+00   0.0000000000000000E+00   0.0000000000000000E+00   0.0000000000000000E+00   0.0000000000000000E+00   0.0000000000000000E+00   0.0000000000000000E+00   0.0000000000000000E+00   0.0000000000000000E+00   0.0000000000000000E+00   0.0000000000000000E+00   0.0000000000000000E+00   0.0000000000000000E+00   0.0000000000000000E+00   0.0000000000000000E+00   0.0000000000000000E+00   0.0000000000000000E+00   0.0000000000000000E+00   0.0000000000000000E+00   0.0000000000000000E+00   0.0000000000000000E+00   0.0000000000000000E+00   0.0000000000000000E+00   0.0000000000000000E+00   0.0000000000000000E+00   0.0000000000000000E+00   0.0000000000000000E+00   0.0000000000000000E+00   0.0000000000000000E+00   0.0000000000000000E+00   0.0000000000000000E+00   0.0000000000000000E+00   0.0000000000000000E+00   0.0000000000000000E+00   0.0000000000000000E+00   0.0000000000000000E+00   0.0000000000000000E+00   0.0000000000000000E+00   0.0000000000000000E+00   0.0000000000000000E+00   0.0000000000000000E+00   0.0000000000000000E+00   0.0000000000000000E+00   0.0000000000000000E+00   0.0000000000000000E+00   0.0000000000000000E+00   0.0000000000000000E+00   0.0000000000000000E+00   0.0000000000000000E+00   0.0000000000000000E+00   0.0000000000000000E+00   0.0000000000000000E+00   0.0000000000000000E+00   0.0000000000000000E+00   0.0000000000000000E+00   0.0000000000000000E+00   0.0000000000000000E+00   0.0000000000000000E+00   0.0000000000000000E+00   0.0000000000000000E+00   0.0000000000000000E+00   0.0000000000000000E+00   0.0000000000000000E+00   0.0000000000000000E+00   0.0000000000000000E+00   0.0000000000000000E+00   0.0000000000000000E+00   0.0000000000000000E+00   0.0000000000000000E+00   0.0000000000000000E+00   0.0000000000000000E+00   0.0000000000000000E+00   0.0000000000000000E+00   0.0000000000000000E+00   0.0000000000000000E+00   0.0000000000000000E+00   0.0000000000000000E+00   0.0000000000000000E+00   0.0000000000000000E+00
  0.0000000000000000E+00   0.0000000000000000E+00   0.0000000000000000E+00   0.0000000000000000E+00   0.0000000000000000E+00   0.0000000000000000E+00   0.0000000000000000E+00   0.0000000000000000E+00   0.0000000000000000E+00   0.0000000000000000E+00   0.0000000000000000E+00   0.0000000000000000E+00   0.0000000000000000E+00   0.0000000000000000E+00   0.0000000000000000E+00   0.0000000000000000E+00   0.0000000000000000E+00   0.0000000000000000E+00   0.0000000000000000E+00   0.0000000000000000E+00   0.0000000000000000E+00   0.0000000000000000E+00   0.0000000000000000E+00   0.0000000000000000E+00   0.0000000000000000E+00   0.0000000000000000E+00   0.0000000000000000E+00   0.0000000000000000E+00   0.0000000000000000E+00   0.0000000000000000E+00   0.0000000000000000E+00   0.0000000000000000E+00   0.0000000000000000E+00   0.0000000000000000E+00   0.0000000000000000E+00   0.0000000000000000E+00   0.0000000000000000E+00   0.0000000000000000E+00   0.0000000000000000E+00   0.0000000000000000E+00   0.0000000000000000E+00   0.0000000000000000E+00   0.0000000000000000E+00   0.0000000000000000E+00   0.0000000000000000E+00   0.0000000000000000E+00   0.0000000000000000E+00   0.0000000000000000E+00   0.0000000000000000E+00   0.0000000000000000E+00   0.0000000000000000E+00   0.0000000000000000E+00   0.0000000000000000E+00   0.0000000000000000E+00   0.0000000000000000E+00   0.0000000000000000E+00   0.0000000000000000E+00   0.0000000000000000E+00   0.0000000000000000E+00   0.0000000000000000E+00   0.0000000000000000E+00   0.0000000000000000E+00   0.0000000000000000E+00   0.0000000000000000E+00   0.0000000000000000E+00   0.0000000000000000E+00   0.0000000000000000E+00   0.0000000000000000E+00   0.0000000000000000E+00   0.0000000000000000E+00   0.0000000000000000E+00   0.0000000000000000E+00   0.0000000000000000E+00   0.0000000000000000E+00   0.0000000000000000E+00   0.0000000000000000E+00   0.0000000000000000E+00   0.0000000000000000E+00   0.0000000000000000E+00   0.0000000000000000E+00   0.0000000000000000E+00   0.0000000000000000E+00   0.0000000000000000E+00   0.0000000000000000E+00   0.0000000000000000E+00   0.0000000000000000E+00   0.0000000000000000E+00   0.0000000000000000E+00   0.0000000000000000E+00   0.0000000000000000E+00   0.0000000000000000E+00   0.0000000000000000E+00   0.0000000000000000E+00   0.0000000000000000E+00   0.0000000000000000E+00   0.0000000000000000E+00   0.0000000000000000E+00   0.0000000000000000E+00   0.0000000000000000E+00   0.0000000000000000E+00   0.0000000000000000E+00   0.0000000000000000E+00   0.0000000000000000E+00   0.0000000000000000E+00   0.0000000000000000E+00   0.0000000000000000E+00   0.0000000000000000E+00   0.0000000000000000E+00   0.0000000000000000E+00   0.0000000000000000E+00   0.0000000000000000E+00   0.0000000000000000E+00   0.0000000000000000E+00   0.0000000000000000E+00   0.0000000000000000E+00   0.0000000000000000E+00   0.0000000000000000E+00   0.0000000000000000E+00   0.0000000000000000E+00   0.0000000000000000E+00   0.0000000000000000E+00   0.0000000000000000E+00   0.0000000000000000E+00   0.0000000000000000E+00   0.0000000000000000E+00   0.0000000000000000E+00   0.0000000000000000E+00   0.0000000000000000E+00   0.0000000000000000E+00   0.0000000000000000E+00   0.0000000000000000E+00   0.0000000000000000E+00   0.0000000000000000E+00   0.0000000000000000E+00   0.0000000000000000E+00   0.0000000000000000E+00   0.0000000000000000E+00   0.0000000000000000E+00   0.0000000000000000E+00   0.0000000000000000E+00   0.0000000000000000E+00   0.0000000000000000E+00   0.0000000000000000E+00   0.0000000000000000E+00   0.0000000000000000E+00   0.0000000000000000E+00   0.0000000000000000E+00   0.0000000000000000E+00   0.0000000000000000E+00   0.0000000000000000E+00   0.0000000000000000E+00   0.0000000000000000E+00   0.0000000000000000E+00   0.0000000000000000E+00   0.0000000000000000E+00   0.0000000000000000E+00   0.0000000000000000E+00   0.0000000000000000E+00   0.0000000000000000E+00   0.0000000000000000E+00   0.0000000000000000E+00   0.0000000000000000E+00   0.0000000000000000E+00   0.0000000000000000E+00   0.0000000000000000E+00   0.0000000000000000E+00   0.0000000000000000E+00   0.0000000000000000E+00   0.0000000000000000E+00   0.0000000000000000E+00   0.0000000000000000E+00   0.0000000000000000E+00   0.0000000000000000E+00   0.0000000000000000E+00   0.0000000000000000E+00   0.0000000000000000E+00   0.0000000000000000E+00   0.0000000000000000E+00   0.0000000000000000E+00   0.0000000000000000E+00   0.0000000000000000E+00   0.0000000000000000E+00   0.0000000000000000E+00   0.0000000000000000E+00   0.0000000000000000E+00   0.0000000000000000E+00   0.0000000000000000E+00   0.0000000000000000E+00   0.0000000000000000E+00   0.0000000000000000E+00   0.0000000000000000E+00   0.0000000000000000E+00   0.0000000000000000E+00   0.0000000000000000E+00   0.0000000000000000E+00   0.0000000000000000E+00   0.0000000000000000E+00   0.0000000000000000E+00   0.0000000000000000E+00   0.0000000000000000E+00   0.0000000000000000E+00   0.0000000000000000E+00   0.0000000000000000E+00   0.0000000000000000E+00   0.0000000000000000E+00   0.0000000000000000E+00   0.0000000000000000E+00   0.0000000000000000E+00   0.0000000000000000E+00   0.0000000000000000E+00   0.0000000000000000E+00   0.0000000000000000E+00   0.0000000000000000E+00   0.0000000000000000E+00   0.0000000000000000E+00   0.0000000000000000E+00   0.0000000000000000E+00   0.0000000000000000E+00   0.0000000000000000E+00   0.0000000000000000E+00   0.0000000000000000E+00   0.0000000000000000E+00   0.0000000000000000E+00   0.0000000000000000E+00   0.0000000000000000E+00   0.0000000000000000E+00   0.0000000000000000E+00   0.0000000000000000E+00   0.0000000000000000E+00   0.0000000000000000E+00   0.0000000000000000E+00   0.0000000000000000E+00   0.0000000000000000E+00   0.0000000000000000E+00   0.0000000000000000E+00   0.0000000000000000E+00   0.0000000000000000E+00   0.0000000000000000E+00   0.0000000000000000E+00   0.0000000000000000E+00   0.0000000000000000E+00   0.0000000000000000E+00   0.0000000000000000E+00   0.0000000000000000E+00   0.0000000000000000E+00   0.0000000000000000E+00   0.0000000000000000E+00   0.0000000000000000E+00   0.0000000000000000E+00   0.0000000000000000E+00   0.0000000000000000E+00   0.0000000000000000E+00   0.0000000000000000E+00   0.0000000000000000E+00   0.0000000000000000E+00   0.0000000000000000E+00   0.0000000000000000E+00   0.0000000000000000E+00   0.0000000000000000E+00   0.0000000000000000E+00   0.0000000000000000E+00   0.0000000000000000E+00   0.0000000000000000E+00   0.0000000000000000E+00   0.0000000000000000E+00   0.0000000000000000E+00   0.0000000000000000E+00   0.0000000000000000E+00   0.0000000000000000E+00   0.0000000000000000E+00   0.0000000000000000E+00   0.0000000000000000E+00   0.0000000000000000E+00   0.0000000000000000E+00   0.0000000000000000E+00   0.0000000000000000E+00   0.0000000000000000E+00   0.0000000000000000E+00   0.0000000000000000E+00   0.0000000000000000E+00   0.0000000000000000E+00   0.0000000000000000E+00   0.0000000000000000E+00   0.0000000000000000E+00   0.0000000000000000E+00   0.0000000000000000E+00   0.0000000000000000E+00   0.0000000000000000E+00   0.0000000000000000E+00   0.0000000000000000E+00   0.0000000000000000E+00   0.0000000000000000E+00   0.0000000000000000E+00   0.0000000000000000E+00   0.0000000000000000E+00   0.0000000000000000E+00   0.0000000000000000E+00   0.0000000000000000E+00   0.0000000000000000E+00   0.0000000000000000E+00   0.0000000000000000E+00   0.0000000000000000E+00   0.0000000000000000E+00   0.0000000000000000E+00   0.0000000000000000E+00   0.0000000000000000E+00   0.0000000000000000E+00   0.0000000000000000E+00   0.0000000000000000E+00   0.0000000000000000E+00   0.0000000000000000E+00   0.0000000000000000E+00   0.0000000000000000E+00   0.0000000000000000E+00   0.0000000000000000E+00   0.0000000000000000E+00   0.0000000000000000E+00   0.0000000000000000E+00   0.0000000000000000E+00   0.0000000000000000E+00   0.0000000000000000E+00   0.0000000000000000E+00   0.0000000000000000E+00   0.0000000000000000E+00   0.0000000000000000E+00   0.0000000000000000E+00   0.0000000000000000E+00   0.0000000000000000E+00   0.0000000000000000E+00   0.0000000000000000E+00   0.0000000000000000E+00   0.0000000000000000E+00   0.0000000000000000E+00   0.0000000000000000E+00   0.0000000000000000E+00   0.0000000000000000E+00   0.0000000000000000E+00   0.0000000000000000E+00   0.0000000000000000E+00   0.0000000000000000E+00   0.0000000000000000E+00   0.0000000000000000E+00   0.0000000000000000E+00   0.0000000000000000E+00   0.0000000000000000E+00   0.0000000000000000E+00   0.0000000000000000E+00   0.0000000000000000E+00   0.0000000000000000E+00   0.0000000000000000E+00   0.0000000000000000E+00   0.0000000000000000E+00   0.0000000000000000E+00   0.0000000000000000E+00   0.0000000000000000E+00   0.0000000000000000E+00   0.0000000000000000E+00   0.0000000000000000E+00   0.0000000000000000E+00   0.0000000000000000E+00   0.0000000000000000E+00   0.0000000000000000E+00   0.0000000000000000E+00   0.0000000000000000E+00   0.0000000000000000E+00   0.0000000000000000E+00   0.0000000000000000E+00   0.0000000000000000E+00   0.0000000000000000E+00   0.0000000000000000E+00   0.0000000000000000E+00   0.0000000000000000E+00   0.0000000000000000E+00   0.0000000000000000E+00   0.0000000000000000E+00   0.0000000000000000E+00   0.0000000000000000E+00   0.0000000000000000E+00   0.0000000000000000E+00   0.0000000000000000E+00   0.0000000000000000E+00   0.0000000000000000E+00   0.0000000000000000E+00   0.0000000000000000E+00   0.0000000000000000E+00   0.0000000000000000E+00   0.0000000000000000E+00   0.0000000000000000E+00   0.0000000000000000E+00   0.0000000000000000E+00   0.0000000000000000E+00   0.0000000000000000E+00   0.0000000000000000E+00   0.0000000000000000E+00   0.0000000000000000E+00   0.0000000000000000E+00   0.0000000000000000E+00   0.0000000000000000E+00   0.0000000000000000E+00   0.0000000000000000E+00   0.0000000000000000E+00   0.0000000000000000E+00   0.0000000000000000E+00   0.0000000000000000E+00   0.0000000000000000E+00   0.0000000000000000E+00   0.0000000000000000E+00   0.0000000000000000E+00   0.0000000000000000E+00   0.0000000000000000E+00   0.0000000000000000E+00   0.0000000000000000E+00   0.0000000000000000E+00   0.0000000000000000E+00   0.0000000000000000E+00   0.0000000000000000E+00   0.0000000000000000E+00   0.0000000000000000E+00   0.0000000000000000E+00   0.0000000000000000E+00   0.0000000000000000E+00   0.0000000000000000E+00   0.0000000000000000E+00   0.0000000000000000E+00   0.0000000000000000E+00   0.0000000000000000E+00   0.0000000000000000E+00   0.0000000000000000E+00   0.0000000000000000E+00   0.0000000000000000E+00   0.0000000000000000E+00   0.0000000000000000E+00   0.0000000000000000E+00   0.0000000000000000E+00   0.0000000000000000E+00   0.0000000000000000E+00   0.0000000000000000E+00   0.0000000000000000E+00   0.0000000000000000E+00   0.0000000000000000E+00   0.0000000000000000E+00   0.0000000000000000E+00   0.0000000000000000E+00   0.0000000000000000E+00   0.0000000000000000E+00   0.0000000000000000E+00   0.0000000000000000E+00   0.0000000000000000E+00   0.0000000000000000E+00   0.0000000000000000E+00   0.0000000000000000E+00   0.0000000000000000E+00   0.0000000000000000E+00   0.0000000000000000E+00   0.0000000000000000E+00   0.0000000000000000E+00   0.0000000000000000E+00   0.0000000000000000E+00   0.0000000000000000E+00   0.0000000000000000E+00   0.0000000000000000E+00   0.0000000000000000E+00   0.0000000000000000E+00   0.0000000000000000E+00   0.0000000000000000E+00   0.0000000000000000E+00   0.0000000000000000E+00   0.0000000000000000E+00   0.0000000000000000E+00   0.0000000000000000E+00   0.0000000000000000E+00   0.0000000000000000E+00   0.0000000000000000E+00   0.0000000000000000E+00   0.0000000000000000E+00   0.0000000000000000E+00   0.0000000000000000E+00   0.0000000000000000E+00   0.0000000000000000E+00   0.0000000000000000E+00   0.0000000000000000E+00   0.0000000000000000E+00   0.0000000000000000E+00   0.0000000000000000E+00   0.0000000000000000E+00   0.0000000000000000E+00   0.0000000000000000E+00   0.0000000000000000E+00
  0.0000000000000000E+00   0.0000000000000000E+00   0.0000000000000000E+00   0.0000000000000000E+00   0.0000000000000000E+00   0.0000000000000000E+00   0.0000000000000000E+00   0.0000000000000000E+00   0.0000000000000000E+00   0.0000000000000000E+00   0.0000000000000000E+00   0.0000000000000000E+00   0.0000000000000000E+00   0.0000000000000000E+00   0.0000000000000000E+00   0.0000000000000000E+00   0.0000000000000000E+00   0.0000000000000000E+00   0.0000000000000000E+00   0.0000000000000000E+00   0.0000000000000000E+00   0.0000000000000000E+00   0.0000000000000000E+00   0.0000000000000000E+00   0.0000000000000000E+00   0.0000000000000000E+00   0.0000000000000000E+00   0.0000000000000000E+00   0.0000000000000000E+00   0.0000000000000000E+00   0.0000000000000000E+00   0.0000000000000000E+00   0.0000000000000000E+00   0.0000000000000000E+00   0.0000000000000000E+00   0.0000000000000000E+00   0.0000000000000000E+00   0.0000000000000000E+00   0.0000000000000000E+00   0.0000000000000000E+00   0.0000000000000000E+00   0.0000000000000000E+00   0.0000000000000000E+00   0.0000000000000000E+00   0.0000000000000000E+00   0.0000000000000000E+00   0.0000000000000000E+00   0.0000000000000000E+00   0.0000000000000000E+00   0.0000000000000000E+00   0.0000000000000000E+00   0.0000000000000000E+00   0.0000000000000000E+00   0.0000000000000000E+00   0.0000000000000000E+00   0.0000000000000000E+00   0.0000000000000000E+00   0.0000000000000000E+00   0.0000000000000000E+00   0.0000000000000000E+00   0.0000000000000000E+00   0.0000000000000000E+00   0.0000000000000000E+00   0.0000000000000000E+00   0.0000000000000000E+00   0.0000000000000000E+00   0.0000000000000000E+00   0.0000000000000000E+00   0.0000000000000000E+00   0.0000000000000000E+00   0.0000000000000000E+00   0.0000000000000000E+00   0.0000000000000000E+00   0.0000000000000000E+00   0.0000000000000000E+00   0.0000000000000000E+00   0.0000000000000000E+00   0.0000000000000000E+00   0.0000000000000000E+00   0.0000000000000000E+00   0.0000000000000000E+00   0.0000000000000000E+00   0.0000000000000000E+00   0.0000000000000000E+00   0.0000000000000000E+00   0.0000000000000000E+00   0.0000000000000000E+00   0.0000000000000000E+00   0.0000000000000000E+00   0.0000000000000000E+00   0.0000000000000000E+00   0.0000000000000000E+00   0.0000000000000000E+00   0.0000000000000000E+00   0.0000000000000000E+00   0.0000000000000000E+00   0.0000000000000000E+00   0.0000000000000000E+00   0.0000000000000000E+00   0.0000000000000000E+00   0.0000000000000000E+00   0.0000000000000000E+00   0.0000000000000000E+00   0.0000000000000000E+00   0.0000000000000000E+00   0.0000000000000000E+00   0.0000000000000000E+00   0.0000000000000000E+00   0.0000000000000000E+00   0.0000000000000000E+00   0.0000000000000000E+00   0.0000000000000000E+00   0.0000000000000000E+00   0.0000000000000000E+00   0.0000000000000000E+00   0.0000000000000000E+00   0.0000000000000000E+00   0.0000000000000000E+00   0.0000000000000000E+00   0.0000000000000000E+00   0.0000000000000000E+00   0.0000000000000000E+00   0.0000000000000000E+00   0.0000000000000000E+00   0.0000000000000000E+00   0.0000000000000000E+00   0.0000000000000000E+00   0.0000000000000000E+00   0.0000000000000000E+00   0.0000000000000000E+00   0.0000000000000000E+00   0.0000000000000000E+00   0.0000000000000000E+00   0.0000000000000000E+00   0.0000000000000000E+00   0.0000000000000000E+00   0.0000000000000000E+00   0.0000000000000000E+00   0.0000000000000000E+00   0.0000000000000000E+00   0.0000000000000000E+00   0.0000000000000000E+00   0.0000000000000000E+00   0.0000000000000000E+00   0.0000000000000000E+00   0.0000000000000000E+00   0.0000000000000000E+00   0.0000000000000000E+00   0.0000000000000000E+00   0.0000000000000000E+00   0.0000000000000000E+00   0.0000000000000000E+00   0.0000000000000000E+00   0.0000000000000000E+00   0.0000000000000000E+00   0.0000000000000000E+00   0.0000000000000000E+00   0.0000000000000000E+00   0.0000000000000000E+00   0.0000000000000000E+00   0.0000000000000000E+00   0.0000000000000000E+00   0.0000000000000000E+00   0.0000000000000000E+00   0.0000000000000000E+00   0.0000000000000000E+00   0.0000000000000000E+00   0.0000000000000000E+00   0.0000000000000000E+00   0.0000000000000000E+00   0.0000000000000000E+00   0.0000000000000000E+00   0.0000000000000000E+00   0.0000000000000000E+00   0.0000000000000000E+00   0.0000000000000000E+00   0.0000000000000000E+00   0.0000000000000000E+00   0.0000000000000000E+00   0.0000000000000000E+00   0.0000000000000000E+00   0.0000000000000000E+00   0.0000000000000000E+00   0.0000000000000000E+00   0.0000000000000000E+00   0.0000000000000000E+00   0.0000000000000000E+00   0.0000000000000000E+00   0.0000000000000000E+00   0.0000000000000000E+00   0.0000000000000000E+00   0.0000000000000000E+00   0.0000000000000000E+00   0.0000000000000000E+00   0.0000000000000000E+00   0.0000000000000000E+00   0.0000000000000000E+00   0.0000000000000000E+00   0.0000000000000000E+00   0.0000000000000000E+00   0.0000000000000000E+00   0.0000000000000000E+00   0.0000000000000000E+00   0.0000000000000000E+00   0.0000000000000000E+00   0.0000000000000000E+00   0.0000000000000000E+00   0.0000000000000000E+00   0.0000000000000000E+00   0.0000000000000000E+00   0.0000000000000000E+00   0.0000000000000000E+00   0.0000000000000000E+00   0.0000000000000000E+00   0.0000000000000000E+00   0.0000000000000000E+00   0.0000000000000000E+00   0.0000000000000000E+00   0.0000000000000000E+00   0.0000000000000000E+00   0.0000000000000000E+00   0.0000000000000000E+00   0.0000000000000000E+00   0.0000000000000000E+00   0.0000000000000000E+00   0.0000000000000000E+00   0.0000000000000000E+00   0.0000000000000000E+00   0.0000000000000000E+00   0.0000000000000000E+00   0.0000000000000000E+00   0.0000000000000000E+00   0.0000000000000000E+00   0.0000000000000000E+00   0.0000000000000000E+00   0.0000000000000000E+00   0.0000000000000000E+00   0.0000000000000000E+00   0.0000000000000000E+00   0.0000000000000000E+00   0.0000000000000000E+00   0.0000000000000000E+00   0.0000000000000000E+00   0.0000000000000000E+00   0.0000000000000000E+00   0.0000000000000000E+00   0.0000000000000000E+00   0.0000000000000000E+00   0.0000000000000000E+00   0.0000000000000000E+00   0.0000000000000000E+00   0.0000000000000000E+00   0.0000000000000000E+00   0.0000000000000000E+00   0.0000000000000000E+00   0.0000000000000000E+00   0.0000000000000000E+00   0.0000000000000000E+00   0.0000000000000000E+00   0.0000000000000000E+00   0.0000000000000000E+00   0.0000000000000000E+00   0.0000000000000000E+00   0.0000000000000000E+00   0.0000000000000000E+00   0.0000000000000000E+00   0.0000000000000000E+00   0.0000000000000000E+00   0.0000000000000000E+00   0.0000000000000000E+00   0.0000000000000000E+00   0.0000000000000000E+00   0.0000000000000000E+00   0.0000000000000000E+00   0.0000000000000000E+00   0.0000000000000000E+00   0.0000000000000000E+00   0.0000000000000000E+00   0.0000000000000000E+00   0.0000000000000000E+00   0.0000000000000000E+00   0.0000000000000000E+00   0.0000000000000000E+00   0.0000000000000000E+00   0.0000000000000000E+00   0.0000000000000000E+00   0.0000000000000000E+00   0.0000000000000000E+00   0.0000000000000000E+00   0.0000000000000000E+00   0.0000000000000000E+00   0.0000000000000000E+00   0.0000000000000000E+00   0.0000000000000000E+00   0.0000000000000000E+00   0.0000000000000000E+00   0.0000000000000000E+00   0.0000000000000000E+00   0.0000000000000000E+00   0.0000000000000000E+00   0.0000000000000000E+00   0.0000000000000000E+00   0.0000000000000000E+00   0.0000000000000000E+00   0.0000000000000000E+00   0.0000000000000000E+00   0.0000000000000000E+00   0.0000000000000000E+00   0.0000000000000000E+00   0.0000000000000000E+00   0.0000000000000000E+00   0.0000000000000000E+00   0.0000000000000000E+00   0.0000000000000000E+00   0.0000000000000000E+00   0.0000000000000000E+00   0.0000000000000000E+00   0.0000000000000000E+00   0.0000000000000000E+00   0.0000000000000000E+00   0.0000000000000000E+00   0.0000000000000000E+00   0.0000000000000000E+00   0.0000000000000000E+00   0.0000000000000000E+00   0.0000000000000000E+00   0.0000000000000000E+00   0.0000000000000000E+00   0.0000000000000000E+00   0.0000000000000000E+00   0.0000000000000000E+00   0.0000000000000000E+00   0.0000000000000000E+00   0.0000000000000000E+00   0.0000000000000000E+00   0.0000000000000000E+00   0.0000000000000000E+00   0.0000000000000000E+00   0.0000000000000000E+00   0.0000000000000000E+00   0.0000000000000000E+00   0.0000000000000000E+00   0.0000000000000000E+00   0.0000000000000000E+00   0.0000000000000000E+00   0.0000000000000000E+00   0.0000000000000000E+00   0.0000000000000000E+00   0.0000000000000000E+00   0.0000000000000000E+00   0.0000000000000000E+00   0.0000000000000000E+00   0.0000000000000000E+00   0.0000000000000000E+00   0.0000000000000000E+00   0.0000000000000000E+00   0.0000000000000000E+00   0.0000000000000000E+00   0.0000000000000000E+00   0.0000000000000000E+00   0.0000000000000000E+00   0.0000000000000000E+00   0.0000000000000000E+00   0.0000000000000000E+00   0.0000000000000000E+00   0.0000000000000000E+00   0.0000000000000000E+00   0.0000000000000000E+00   0.0000000000000000E+00   0.0000000000000000E+00   0.0000000000000000E+00   0.0000000000000000E+00   0.0000000000000000E+00   0.0000000000000000E+00   0.0000000000000000E+00   0.0000000000000000E+00   0.0000000000000000E+00   0.0000000000000000E+00   0.0000000000000000E+00   0.0000000000000000E+00   0.0000000000000000E+00   0.0000000000000000E+00   0.0000000000000000E+00   0.0000000000000000E+00   0.0000000000000000E+00   0.0000000000000000E+00   0.0000000000000000E+00   0.0000000000000000E+00   0.0000000000000000E+00   0.0000000000000000E+00   0.0000000000000000E+00   0.0000000000000000E+00   0.0000000000000000E+00   0.0000000000000000E+00   0.0000000000000000E+00   0.0000000000000000E+00   0.0000000000000000E+00   0.0000000000000000E+00   0.0000000000000000E+00   0.0000000000000000E+00   0.0000000000000000E+00   0.0000000000000000E+00   0.0000000000000000E+00   0.0000000000000000E+00   0.0000000000000000E+00   0.0000000000000000E+00   0.0000000000000000E+00   0.0000000000000000E+00   0.0000000000000000E+00   0.0000000000000000E+00   0.0000000000000000E+00   0.0000000000000000E+00   0.0000000000000000E+00   0.0000000000000000E+00   0.0000000000000000E+00   0.0000000000000000E+00   0.0000000000000000E+00   0.0000000000000000E+00   0.0000000000000000E+00   0.0000000000000000E+00   0.0000000000000000E+00   0.0000000000000000E+00   0.0000000000000000E+00   0.0000000000000000E+00   0.0000000000000000E+00   0.0000000000000000E+00   0.0000000000000000E+00   0.0000000000000000E+00   0.0000000000000000E+00   0.0000000000000000E+00   0.0000000000000000E+00   0.0000000000000000E+00   0.0000000000000000E+00   0.0000000000000000E+00   0.0000000000000000E+00   0.0000000000000000E+00   0.0000000000000000E+00   0.0000000000000000E+00   0.0000000000000000E+00   0.0000000000000000E+00   0.0000000000000000E+00   0.0000000000000000E+00   0.0000000000000000E+00   0.0000000000000000E+00   0.0000000000000000E+00   0.0000000000000000E+00   0.0000000000000000E+00   0.0000000000000000E+00   0.0000000000000000E+00   0.0000000000000000E+00   0.0000000000000000E+00   0.0000000000000000E+00   0.0000000000000000E+00   0.0000000000000000E+00   0.0000000000000000E+00   0.0000000000000000E+00   0.0000000000000000E+00   0.0000000000000000E+00   0.0000000000000000E+00   0.0000000000000000E+00   0.0000000000000000E+00   0.0000000000000000E+00   0.0000000000000000E+00   0.0000000000000000E+00   0.0000000000000000E+00   0.0000000000000000E+00   0.0000000000000000E+00   0.0000000000000000E+00   0.0000000000000000E+00   0.0000000000000000E+00   0.0000000000000000E+00   0.0000000000000000E+00   0.0000000000000000E+00   0.0000000000000000E+00   0.0000000000000000E+00   0.0000000000000000E+00   0.0000000000000000E+00   0.0000000000000000E+00   0.0000000000000000E+00   0.0000000000000000E+00   0.0000000000000000E+00   0.0000000000000000E+00   0.0000000000000000E+00   0.0000000000000000E+00   0.0000000000000000E+00   0.0000000000000000E+00   0.0000000000000000E+00   0.0000000000000000E+00
  0.0000000000000000E+00   0.0000000000000000E+00   0.0000000000000000E+00   0.0000000000000000E+00   0.0000000000000000E+00   0.0000000000000000E+00   0.0000000000000000E+00   0.0000000000000000E+00   0.0000000000000000E+00   0.0000000000000000E+00   0.0000000000000000E+00   0.0000000000000000E+00   0.0000000000000000E+00   0.0000000000000000E+00   0.0000000000000000E+00   0.0000000000000000E+00   0.0000000000000000E+00   0.0000000000000000E+00   0.0000000000000000E+00   0.0000000000000000E+00   0.0000000000000000E+00   0.0000000000000000E+00   0.0000000000000000E+00   0.0000000000000000E+00   0.0000000000000000E+00   0.0000000000000000E+00   0.0000000000000000E+00   0.0000000000000000E+00   0.0000000000000000E+00   0.0000000000000000E+00   0.0000000000000000E+00   0.0000000000000000E+00   0.0000000000000000E+00   0.0000000000000000E+00   0.0000000000000000E+00   0.0000000000000000E+00   0.0000000000000000E+00   0.0000000000000000E+00   0.0000000000000000E+00   0.0000000000000000E+00   0.0000000000000000E+00   0.0000000000000000E+00   0.0000000000000000E+00   0.0000000000000000E+00   0.0000000000000000E+00   0.0000000000000000E+00   0.0000000000000000E+00   0.0000000000000000E+00   0.0000000000000000E+00   0.0000000000000000E+00   0.0000000000000000E+00   0.0000000000000000E+00   0.0000000000000000E+00   0.0000000000000000E+00   0.0000000000000000E+00   0.0000000000000000E+00   0.0000000000000000E+00   0.0000000000000000E+00   0.0000000000000000E+00   0.0000000000000000E+00   0.0000000000000000E+00   0.0000000000000000E+00   0.0000000000000000E+00   0.0000000000000000E+00   0.0000000000000000E+00   0.0000000000000000E+00   0.0000000000000000E+00   0.0000000000000000E+00   0.0000000000000000E+00   0.0000000000000000E+00   0.0000000000000000E+00   0.0000000000000000E+00   0.0000000000000000E+00   0.0000000000000000E+00   0.0000000000000000E+00   0.0000000000000000E+00   0.0000000000000000E+00   0.0000000000000000E+00   0.0000000000000000E+00   0.0000000000000000E+00   0.0000000000000000E+00   0.0000000000000000E+00   0.0000000000000000E+00   0.0000000000000000E+00   0.0000000000000000E+00   0.0000000000000000E+00   0.0000000000000000E+00   0.0000000000000000E+00   0.0000000000000000E+00   0.0000000000000000E+00   0.0000000000000000E+00   0.0000000000000000E+00   0.0000000000000000E+00   0.0000000000000000E+00   0.0000000000000000E+00   0.0000000000000000E+00   0.0000000000000000E+00   0.0000000000000000E+00   0.0000000000000000E+00   0.0000000000000000E+00   0.0000000000000000E+00   0.0000000000000000E+00   0.0000000000000000E+00   0.0000000000000000E+00   0.0000000000000000E+00   0.0000000000000000E+00   0.0000000000000000E+00   0.0000000000000000E+00   0.0000000000000000E+00   0.0000000000000000E+00   0.0000000000000000E+00   0.0000000000000000E+00   0.0000000000000000E+00   0.0000000000000000E+00   0.0000000000000000E+00   0.0000000000000000E+00   0.0000000000000000E+00   0.0000000000000000E+00   0.0000000000000000E+00   0.0000000000000000E+00   0.0000000000000000E+00   0.0000000000000000E+00   0.0000000000000000E+00   0.0000000000000000E+00   0.0000000000000000E+00   0.0000000000000000E+00   0.0000000000000000E+00   0.0000000000000000E+00   0.0000000000000000E+00   0.0000000000000000E+00   0.0000000000000000E+00   0.0000000000000000E+00   0.0000000000000000E+00   0.0000000000000000E+00   0.0000000000000000E+00   0.0000000000000000E+00   0.0000000000000000E+00   0.0000000000000000E+00   0.0000000000000000E+00   0.0000000000000000E+00   0.0000000000000000E+00   0.0000000000000000E+00   0.0000000000000000E+00   0.0000000000000000E+00   0.0000000000000000E+00   0.0000000000000000E+00   0.0000000000000000E+00   0.0000000000000000E+00   0.0000000000000000E+00   0.0000000000000000E+00   0.0000000000000000E+00   0.0000000000000000E+00   0.0000000000000000E+00   0.0000000000000000E+00   0.0000000000000000E+00   0.0000000000000000E+00   0.0000000000000000E+00   0.0000000000000000E+00   0.0000000000000000E+00   0.0000000000000000E+00   0.0000000000000000E+00   0.0000000000000000E+00   0.0000000000000000E+00   0.0000000000000000E+00   0.0000000000000000E+00   0.0000000000000000E+00   0.0000000000000000E+00   0.0000000000000000E+00   0.0000000000000000E+00   0.0000000000000000E+00   0.0000000000000000E+00   0.0000000000000000E+00   0.0000000000000000E+00   0.0000000000000000E+00   0.0000000000000000E+00   0.0000000000000000E+00   0.0000000000000000E+00   0.0000000000000000E+00   0.0000000000000000E+00   0.0000000000000000E+00   0.0000000000000000E+00   0.0000000000000000E+00   0.0000000000000000E+00   0.0000000000000000E+00   0.0000000000000000E+00   0.0000000000000000E+00   0.0000000000000000E+00   0.0000000000000000E+00   0.0000000000000000E+00   0.0000000000000000E+00   0.0000000000000000E+00   0.0000000000000000E+00   0.0000000000000000E+00   0.0000000000000000E+00   0.0000000000000000E+00   0.0000000000000000E+00   0.0000000000000000E+00   0.0000000000000000E+00   0.0000000000000000E+00   0.0000000000000000E+00   0.0000000000000000E+00   0.0000000000000000E+00   0.0000000000000000E+00   0.0000000000000000E+00   0.0000000000000000E+00   0.0000000000000000E+00   0.0000000000000000E+00   0.0000000000000000E+00   0.0000000000000000E+00   0.0000000000000000E+00   0.0000000000000000E+00   0.0000000000000000E+00   0.0000000000000000E+00   0.0000000000000000E+00   0.0000000000000000E+00   0.0000000000000000E+00   0.0000000000000000E+00   0.0000000000000000E+00   0.0000000000000000E+00   0.0000000000000000E+00   0.0000000000000000E+00   0.0000000000000000E+00   0.0000000000000000E+00   0.0000000000000000E+00   0.0000000000000000E+00   0.0000000000000000E+00   0.0000000000000000E+00   0.0000000000000000E+00   0.0000000000000000E+00   0.0000000000000000E+00   0.0000000000000000E+00   0.0000000000000000E+00   0.0000000000000000E+00   0.0000000000000000E+00   0.0000000000000000E+00   0.0000000000000000E+00   0.0000000000000000E+00   0.0000000000000000E+00   0.0000000000000000E+00   0.0000000000000000E+00   0.0000000000000000E+00   0.0000000000000000E+00   0.0000000000000000E+00   0.0000000000000000E+00   0.0000000000000000E+00   0.0000000000000000E+00   0.0000000000000000E+00   0.0000000000000000E+00   0.0000000000000000E+00   0.0000000000000000E+00   0.0000000000000000E+00   0.0000000000000000E+00   0.0000000000000000E+00   0.0000000000000000E+00   0.0000000000000000E+00   0.0000000000000000E+00   0.0000000000000000E+00   0.0000000000000000E+00   0.0000000000000000E+00   0.0000000000000000E+00   0.0000000000000000E+00   0.0000000000000000E+00   0.0000000000000000E+00   0.0000000000000000E+00   0.0000000000000000E+00   0.0000000000000000E+00   0.0000000000000000E+00   0.0000000000000000E+00   0.0000000000000000E+00   0.0000000000000000E+00   0.0000000000000000E+00   0.0000000000000000E+00   0.0000000000000000E+00   0.0000000000000000E+00   0.0000000000000000E+00   0.0000000000000000E+00   0.0000000000000000E+00   0.0000000000000000E+00   0.0000000000000000E+00   0.0000000000000000E+00   0.0000000000000000E+00   0.0000000000000000E+00   0.0000000000000000E+00   0.0000000000000000E+00   0.0000000000000000E+00   0.0000000000000000E+00   0.0000000000000000E+00   0.0000000000000000E+00   0.0000000000000000E+00   0.0000000000000000E+00   0.0000000000000000E+00   0.0000000000000000E+00   0.0000000000000000E+00   0.0000000000000000E+00   0.0000000000000000E+00   0.0000000000000000E+00   0.0000000000000000E+00   0.0000000000000000E+00   0.0000000000000000E+00   0.0000000000000000E+00   0.0000000000000000E+00   0.0000000000000000E+00   0.0000000000000000E+00   0.0000000000000000E+00   0.0000000000000000E+00   0.0000000000000000E+00   0.0000000000000000E+00   0.0000000000000000E+00   0.0000000000000000E+00   0.0000000000000000E+00   0.0000000000000000E+00   0.0000000000000000E+00   0.0000000000000000E+00   0.0000000000000000E+00   0.0000000000000000E+00   0.0000000000000000E+00   0.0000000000000000E+00   0.0000000000000000E+00   0.0000000000000000E+00   0.0000000000000000E+00   0.0000000000000000E+00   0.0000000000000000E+00   0.0000000000000000E+00   0.0000000000000000E+00   0.0000000000000000E+00   0.0000000000000000E+00   0.0000000000000000E+00   0.0000000000000000E+00   0.0000000000000000E+00   0.0000000000000000E+00   0.0000000000000000E+00   0.0000000000000000E+00   0.0000000000000000E+00   0.0000000000000000E+00   0.0000000000000000E+00   0.0000000000000000E+00   0.0000000000000000E+00   0.0000000000000000E+00   0.0000000000000000E+00   0.0000000000000000E+00   0.0000000000000000E+00   0.0000000000000000E+00   0.0000000000000000E+00   0.0000000000000000E+00   0.0000000000000000E+00   0.0000000000000000E+00   0.0000000000000000E+00   0.0000000000000000E+00   0.0000000000000000E+00   0.0000000000000000E+00   0.0000000000000000E+00   0.0000000000000000E+00   0.0000000000000000E+00   0.0000000000000000E+00   0.0000000000000000E+00   0.0000000000000000E+00   0.0000000000000000E+00   0.0000000000000000E+00   0.0000000000000000E+00   0.0000000000000000E+00   0.0000000000000000E+00   0.0000000000000000E+00   0.0000000000000000E+00   0.0000000000000000E+00   0.0000000000000000E+00   0.0000000000000000E+00   0.0000000000000000E+00   0.0000000000000000E+00   0.0000000000000000E+00   0.0000000000000000E+00   0.0000000000000000E+00   0.0000000000000000E+00   0.0000000000000000E+00   0.0000000000000000E+00   0.0000000000000000E+00   0.0000000000000000E+00   0.0000000000000000E+00   0.0000000000000000E+00   0.0000000000000000E+00   0.0000000000000000E+00   0.0000000000000000E+00   0.0000000000000000E+00   0.0000000000000000E+00   0.0000000000000000E+00   0.0000000000000000E+00   0.0000000000000000E+00   0.0000000000000000E+00   0.0000000000000000E+00   0.0000000000000000E+00   0.0000000000000000E+00   0.0000000000000000E+00   0.0000000000000000E+00   0.0000000000000000E+00   0.0000000000000000E+00   0.0000000000000000E+00   0.0000000000000000E+00   0.0000000000000000E+00   0.0000000000000000E+00   0.0000000000000000E+00   0.0000000000000000E+00   0.0000000000000000E+00   0.0000000000000000E+00   0.0000000000000000E+00   0.0000000000000000E+00   0.0000000000000000E+00   0.0000000000000000E+00   0.0000000000000000E+00   0.0000000000000000E+00   0.0000000000000000E+00   0.0000000000000000E+00   0.0000000000000000E+00   0.0000000000000000E+00   0.0000000000000000E+00   0.0000000000000000E+00   0.0000000000000000E+00   0.0000000000000000E+00   0.0000000000000000E+00   0.0000000000000000E+00   0.0000000000000000E+00   0.0000000000000000E+00   0.0000000000000000E+00   0.0000000000000000E+00   0.0000000000000000E+00   0.0000000000000000E+00   0.0000000000000000E+00   0.0000000000000000E+00   0.0000000000000000E+00   0.0000000000000000E+00   0.0000000000000000E+00   0.0000000000000000E+00   0.0000000000000000E+00   0.0000000000000000E+00   0.0000000000000000E+00   0.0000000000000000E+00   0.0000000000000000E+00   0.0000000000000000E+00   0.0000000000000000E+00   0.0000000000000000E+00   0.0000000000000000E+00   0.0000000000000000E+00   0.0000000000000000E+00   0.0000000000000000E+00   0.0000000000000000E+00   0.0000000000000000E+00   0.0000000000000000E+00   0.0000000000000000E+00   0.0000000000000000E+00   0.0000000000000000E+00   0.0000000000000000E+00   0.0000000000000000E+00   0.0000000000000000E+00   0.0000000000000000E+00   0.0000000000000000E+00   0.0000000000000000E+00   0.0000000000000000E+00   0.0000000000000000E+00   0.0000000000000000E+00   0.0000000000000000E+00   0.0000000000000000E+00   0.0000000000000000E+00   0.0000000000000000E+00   0.0000000000000000E+00   0.0000000000000000E+00   0.0000000000000000E+00   0.0000000000000000E+00   0.0000000000000000E+00   0.0000000000000000E+00   0.0000000000000000E+00   0.0000000000000000E+00   0.0000000000000000E+00   0.0000000000000000E+00   0.0000000000000000E+00   0.0000000000000000E+00   0.0000000000000000E+00   0.0000000000000000E+00   0.0000000000000000E+00   0.0000000000000000E+00   0.0000000000000000E+00   0.0000000000000000E+00   0.0000000000000000E+00   0.0000000000000000E+00   0.0000000000000000E+00   0.0000000000000000E+00   0.0000000000000000E+00   0.0000000000000000E+00   0.0000000000000000E+00   0.0000000000000000E+00   0.0000000000000000E+00
  0.0000000000000000E+00   0.0000000000000000E+00   0.0000000000000000E+00   0.0000000000000000E+00   0.0000000000000000E+00   0.0000000000000000E+00   0.0000000000000000E+00   0.0000000000000000E+00   0.0000000000000000E+00   0.0000000000000000E+00   0.0000000000000000E+00   0.0000000000000000E+00   0.0000000000000000E+00   0.0000000000000000E+00   0.0000000000000000E+00   0.0000000000000000E+00   0.0000000000000000E+00   0.0000000000000000E+00   0.0000000000000000E+00   0.0000000000000000E+00   0.0000000000000000E+00   0.0000000000000000E+00   0.0000000000000000E+00   0.0000000000000000E+00   0.0000000000000000E+00   0.0000000000000000E+00   0.0000000000000000E+00   0.0000000000000000E+00   0.0000000000000000E+00   0.0000000000000000E+00   0.0000000000000000E+00   0.0000000000000000E+00   0.0000000000000000E+00   0.0000000000000000E+00   0.0000000000000000E+00   0.0000000000000000E+00   0.0000000000000000E+00   0.0000000000000000E+00   0.0000000000000000E+00   0.0000000000000000E+00   0.0000000000000000E+00   0.0000000000000000E+00   0.0000000000000000E+00   0.0000000000000000E+00   0.0000000000000000E+00   0.0000000000000000E+00   0.0000000000000000E+00   0.0000000000000000E+00   0.0000000000000000E+00   0.0000000000000000E+00   0.0000000000000000E+00   0.0000000000000000E+00   0.0000000000000000E+00   0.0000000000000000E+00   0.0000000000000000E+00   0.0000000000000000E+00   0.0000000000000000E+00   0.0000000000000000E+00   0.0000000000000000E+00   0.0000000000000000E+00   0.0000000000000000E+00   0.0000000000000000E+00   0.0000000000000000E+00   0.0000000000000000E+00   0.0000000000000000E+00   0.0000000000000000E+00   0.0000000000000000E+00   0.0000000000000000E+00   0.0000000000000000E+00   0.0000000000000000E+00   0.0000000000000000E+00   0.0000000000000000E+00   0.0000000000000000E+00   0.0000000000000000E+00   0.0000000000000000E+00   0.0000000000000000E+00   0.0000000000000000E+00   0.0000000000000000E+00   0.0000000000000000E+00   0.0000000000000000E+00   0.0000000000000000E+00   0.0000000000000000E+00   0.0000000000000000E+00   0.0000000000000000E+00   0.0000000000000000E+00   0.0000000000000000E+00   0.0000000000000000E+00   0.0000000000000000E+00   0.0000000000000000E+00   0.0000000000000000E+00   0.0000000000000000E+00   0.0000000000000000E+00   0.0000000000000000E+00   0.0000000000000000E+00   0.0000000000000000E+00   0.0000000000000000E+00   0.0000000000000000E+00   0.0000000000000000E+00   0.0000000000000000E+00   0.0000000000000000E+00   0.0000000000000000E+00   0.0000000000000000E+00   0.0000000000000000E+00   0.0000000000000000E+00   0.0000000000000000E+00   0.0000000000000000E+00   0.0000000000000000E+00   0.0000000000000000E+00   0.0000000000000000E+00   0.0000000000000000E+00   0.0000000000000000E+00   0.0000000000000000E+00   0.0000000000000000E+00   0.0000000000000000E+00   0.0000000000000000E+00   0.0000000000000000E+00   0.0000000000000000E+00   0.0000000000000000E+00   0.0000000000000000E+00   0.0000000000000000E+00   0.0000000000000000E+00   0.0000000000000000E+00   0.0000000000000000E+00   0.0000000000000000E+00   0.0000000000000000E+00   0.0000000000000000E+00   0.0000000000000000E+00   0.0000000000000000E+00   0.0000000000000000E+00   0.0000000000000000E+00   0.0000000000000000E+00   0.0000000000000000E+00   0.0000000000000000E+00   0.0000000000000000E+00   0.0000000000000000E+00   0.0000000000000000E+00   0.0000000000000000E+00   0.0000000000000000E+00   0.0000000000000000E+00   0.0000000000000000E+00   0.0000000000000000E+00   0.0000000000000000E+00   0.0000000000000000E+00   0.0000000000000000E+00   0.0000000000000000E+00   0.0000000000000000E+00   0.0000000000000000E+00   0.0000000000000000E+00   0.0000000000000000E+00   0.0000000000000000E+00   0.0000000000000000E+00   0.0000000000000000E+00   0.0000000000000000E+00   0.0000000000000000E+00   0.0000000000000000E+00   0.0000000000000000E+00   0.0000000000000000E+00   0.0000000000000000E+00   0.0000000000000000E+00   0.0000000000000000E+00   0.0000000000000000E+00   0.0000000000000000E+00   0.0000000000000000E+00   0.0000000000000000E+00   0.0000000000000000E+00   0.0000000000000000E+00   0.0000000000000000E+00   0.0000000000000000E+00   0.0000000000000000E+00   0.0000000000000000E+00   0.0000000000000000E+00   0.0000000000000000E+00   0.0000000000000000E+00   0.0000000000000000E+00   0.0000000000000000E+00   0.0000000000000000E+00   0.0000000000000000E+00   0.0000000000000000E+00   0.0000000000000000E+00   0.0000000000000000E+00   0.0000000000000000E+00   0.0000000000000000E+00   0.0000000000000000E+00   0.0000000000000000E+00   0.0000000000000000E+00   0.0000000000000000E+00   0.0000000000000000E+00   0.0000000000000000E+00   0.0000000000000000E+00   0.0000000000000000E+00   0.0000000000000000E+00   0.0000000000000000E+00   0.0000000000000000E+00   0.0000000000000000E+00   0.0000000000000000E+00   0.0000000000000000E+00   0.0000000000000000E+00   0.0000000000000000E+00   0.0000000000000000E+00   0.0000000000000000E+00   0.0000000000000000E+00   0.0000000000000000E+00   0.0000000000000000E+00   0.0000000000000000E+00   0.0000000000000000E+00   0.0000000000000000E+00   0.0000000000000000E+00   0.0000000000000000E+00   0.0000000000000000E+00   0.0000000000000000E+00   0.0000000000000000E+00   0.0000000000000000E+00   0.0000000000000000E+00   0.0000000000000000E+00   0.0000000000000000E+00   0.0000000000000000E+00   0.0000000000000000E+00   0.0000000000000000E+00   0.0000000000000000E+00   0.0000000000000000E+00   0.0000000000000000E+00   0.0000000000000000E+00   0.0000000000000000E+00   0.0000000000000000E+00   0.0000000000000000E+00   0.0000000000000000E+00   0.0000000000000000E+00   0.0000000000000000E+00   0.0000000000000000E+00   0.0000000000000000E+00   0.0000000000000000E+00   0.0000000000000000E+00   0.0000000000000000E+00   0.0000000000000000E+00   0.0000000000000000E+00   0.0000000000000000E+00   0.0000000000000000E+00   0.0000000000000000E+00   0.0000000000000000E+00   0.0000000000000000E+00   0.0000000000000000E+00   0.0000000000000000E+00   0.0000000000000000E+00   0.0000000000000000E+00   0.0000000000000000E+00   0.0000000000000000E+00   0.0000000000000000E+00   0.0000000000000000E+00   0.0000000000000000E+00   0.0000000000000000E+00   0.0000000000000000E+00   0.0000000000000000E+00   0.0000000000000000E+00   0.0000000000000000E+00   0.0000000000000000E+00   0.0000000000000000E+00   0.0000000000000000E+00   0.0000000000000000E+00   0.0000000000000000E+00   0.0000000000000000E+00   0.0000000000000000E+00   0.0000000000000000E+00   0.0000000000000000E+00   0.0000000000000000E+00   0.0000000000000000E+00   0.0000000000000000E+00   0.0000000000000000E+00   0.0000000000000000E+00   0.0000000000000000E+00   0.0000000000000000E+00   0.0000000000000000E+00   0.0000000000000000E+00   0.0000000000000000E+00   0.0000000000000000E+00   0.0000000000000000E+00   0.0000000000000000E+00   0.0000000000000000E+00   0.0000000000000000E+00   0.0000000000000000E+00   0.0000000000000000E+00   0.0000000000000000E+00   0.0000000000000000E+00   0.0000000000000000E+00   0.0000000000000000E+00   0.0000000000000000E+00   0.0000000000000000E+00   0.0000000000000000E+00   0.0000000000000000E+00   0.0000000000000000E+00   0.0000000000000000E+00   0.0000000000000000E+00   0.0000000000000000E+00   0.0000000000000000E+00   0.0000000000000000E+00   0.0000000000000000E+00   0.0000000000000000E+00   0.0000000000000000E+00   0.0000000000000000E+00   0.0000000000000000E+00   0.0000000000000000E+00   0.0000000000000000E+00   0.0000000000000000E+00   0.0000000000000000E+00   0.0000000000000000E+00   0.0000000000000000E+00   0.0000000000000000E+00   0.0000000000000000E+00   0.0000000000000000E+00   0.0000000000000000E+00   0.0000000000000000E+00   0.0000000000000000E+00   0.0000000000000000E+00   0.0000000000000000E+00   0.0000000000000000E+00   0.0000000000000000E+00   0.0000000000000000E+00   0.0000000000000000E+00   0.0000000000000000E+00   0.0000000000000000E+00   0.0000000000000000E+00   0.0000000000000000E+00   0.0000000000000000E+00   0.0000000000000000E+00   0.0000000000000000E+00   0.0000000000000000E+00   0.0000000000000000E+00   0.0000000000000000E+00   0.0000000000000000E+00   0.0000000000000000E+00   0.0000000000000000E+00   0.0000000000000000E+00   0.0000000000000000E+00   0.0000000000000000E+00   0.0000000000000000E+00   0.0000000000000000E+00   0.0000000000000000E+00   0.0000000000000000E+00   0.0000000000000000E+00   0.0000000000000000E+00   0.0000000000000000E+00   0.0000000000000000E+00   0.0000000000000000E+00   0.0000000000000000E+00   0.0000000000000000E+00   0.0000000000000000E+00   0.0000000000000000E+00   0.0000000000000000E+00   0.0000000000000000E+00   0.0000000000000000E+00   0.0000000000000000E+00   0.0000000000000000E+00   0.0000000000000000E+00   0.0000000000000000E+00   0.0000000000000000E+00   0.0000000000000000E+00   0.0000000000000000E+00   0.0000000000000000E+00   0.0000000000000000E+00   0.0000000000000000E+00   0.0000000000000000E+00   0.0000000000000000E+00   0.0000000000000000E+00   0.0000000000000000E+00   0.0000000000000000E+00   0.0000000000000000E+00   0.0000000000000000E+00   0.0000000000000000E+00   0.0000000000000000E+00   0.0000000000000000E+00   0.0000000000000000E+00   0.0000000000000000E+00   0.0000000000000000E+00   0.0000000000000000E+00   0.0000000000000000E+00   0.0000000000000000E+00   0.0000000000000000E+00   0.0000000000000000E+00   0.0000000000000000E+00   0.0000000000000000E+00   0.0000000000000000E+00   0.0000000000000000E+00   0.0000000000000000E+00   0.0000000000000000E+00   0.0000000000000000E+00   0.0000000000000000E+00   0.0000000000000000E+00   0.0000000000000000E+00   0.0000000000000000E+00   0.0000000000000000E+00   0.0000000000000000E+00   0.0000000000000000E+00   0.0000000000000000E+00   0.0000000000000000E+00   0.0000000000000000E+00   0.0000000000000000E+00   0.0000000000000000E+00   0.0000000000000000E+00   0.0000000000000000E+00   0.0000000000000000E+00   0.0000000000000000E+00   0.0000000000000000E+00   0.0000000000000000E+00   0.0000000000000000E+00   0.0000000000000000E+00   0.0000000000000000E+00   0.0000000000000000E+00   0.0000000000000000E+00   0.0000000000000000E+00   0.0000000000000000E+00   0.0000000000000000E+00   0.0000000000000000E+00   0.0000000000000000E+00   0.0000000000000000E+00   0.0000000000000000E+00   0.0000000000000000E+00   0.0000000000000000E+00   0.0000000000000000E+00   0.0000000000000000E+00   0.0000000000000000E+00   0.0000000000000000E+00   0.0000000000000000E+00   0.0000000000000000E+00   0.0000000000000000E+00   0.0000000000000000E+00   0.0000000000000000E+00   0.0000000000000000E+00   0.0000000000000000E+00   0.0000000000000000E+00   0.0000000000000000E+00   0.0000000000000000E+00   0.0000000000000000E+00   0.0000000000000000E+00   0.0000000000000000E+00   0.0000000000000000E+00   0.0000000000000000E+00   0.0000000000000000E+00   0.0000000000000000E+00   0.0000000000000000E+00   0.0000000000000000E+00   0.0000000000000000E+00   0.0000000000000000E+00   0.0000000000000000E+00   0.0000000000000000E+00   0.0000000000000000E+00   0.0000000000000000E+00   0.0000000000000000E+00   0.0000000000000000E+00   0.0000000000000000E+00   0.0000000000000000E+00   0.0000000000000000E+00   0.0000000000000000E+00   0.0000000000000000E+00   0.0000000000000000E+00   0.0000000000000000E+00   0.0000000000000000E+00   0.0000000000000000E+00   0.0000000000000000E+00   0.0000000000000000E+00   0.0000000000000000E+00   0.0000000000000000E+00   0.0000000000000000E+00   0.0000000000000000E+00   0.0000000000000000E+00   0.0000000000000000E+00   0.0000000000000000E+00   0.0000000000000000E+00   0.0000000000000000E+00   0.0000000000000000E+00   0.0000000000000000E+00   0.0000000000000000E+00   0.0000000000000000E+00   0.0000000000000000E+00   0.0000000000000000E+00   0.0000000000000000E+00   0.0000000000000000E+00   0.0000000000000000E+00   0.0000000000000000E+00   0.0000000000000000E+00   0.0000000000000000E+00   0.0000000000000000E+00   0.0000000000000000E+00   0.0000000000000000E+00   0.0000000000000000E+00   0.0000000000000000E+00   0.0000000000000000E+00   0.0000000000000000E+00   0.0000000000000000E+00   0.0000000000000000E+00
  0.0000000000000000E+00   0.0000000000000000E+00   0.0000000000000000E+00   0.0000000000000000E+00   0.0000000000000000E+00   0.0000000000000000E+00   0.0000000000000000E+00   0.0000000000000000E+00   0.0000000000000000E+00   0.0000000000000000E+00   0.0000000000000000E+00   0.0000000000000000E+00   0.0000000000000000E+00   0.0000000000000000E+00   0.0000000000000000E+00   0.0000000000000000E+00   0.0000000000000000E+00   0.0000000000000000E+00   0.0000000000000000E+00   0.0000000000000000E+00   0.0000000000000000E+00   0.0000000000000000E+00   0.0000000000000000E+00   0.0000000000000000E+00   0.0000000000000000E+00   0.0000000000000000E+00   0.0000000000000000E+00   0.0000000000000000E+00   0.0000000000000000E+00   0.0000000000000000E+00   0.0000000000000000E+00   0.0000000000000000E+00   0.0000000000000000E+00   0.0000000000000000E+00   0.0000000000000000E+00   0.0000000000000000E+00   0.0000000000000000E+00   0.0000000000000000E+00   0.0000000000000000E+00   0.0000000000000000E+00   0.0000000000000000E+00   0.0000000000000000E+00   0.0000000000000000E+00   0.0000000000000000E+00   0.0000000000000000E+00   0.0000000000000000E+00   0.0000000000000000E+00   0.0000000000000000E+00   0.0000000000000000E+00   0.0000000000000000E+00   0.0000000000000000E+00   0.0000000000000000E+00   0.0000000000000000E+00   0.0000000000000000E+00   0.0000000000000000E+00   0.0000000000000000E+00   0.0000000000000000E+00   0.0000000000000000E+00   0.0000000000000000E+00   0.0000000000000000E+00   0.0000000000000000E+00   0.0000000000000000E+00   0.0000000000000000E+00   0.0000000000000000E+00   0.0000000000000000E+00   0.0000000000000000E+00   0.0000000000000000E+00   0.0000000000000000E+00   0.0000000000000000E+00   0.0000000000000000E+00   0.0000000000000000E+00   0.0000000000000000E+00   0.0000000000000000E+00   0.0000000000000000E+00   0.0000000000000000E+00   0.0000000000000000E+00   0.0000000000000000E+00   0.0000000000000000E+00   0.0000000000000000E+00   0.0000000000000000E+00   0.0000000000000000E+00   0.0000000000000000E+00   0.0000000000000000E+00   0.0000000000000000E+00   0.0000000000000000E+00   0.0000000000000000E+00   0.0000000000000000E+00   0.0000000000000000E+00   0.0000000000000000E+00   0.0000000000000000E+00   0.0000000000000000E+00   0.0000000000000000E+00   0.0000000000000000E+00   0.0000000000000000E+00   0.0000000000000000E+00   0.0000000000000000E+00   0.0000000000000000E+00   0.0000000000000000E+00   0.0000000000000000E+00   0.0000000000000000E+00   0.0000000000000000E+00   0.0000000000000000E+00   0.0000000000000000E+00   0.0000000000000000E+00   0.0000000000000000E+00   0.0000000000000000E+00   0.0000000000000000E+00   0.0000000000000000E+00   0.0000000000000000E+00   0.0000000000000000E+00   0.0000000000000000E+00   0.0000000000000000E+00   0.0000000000000000E+00   0.0000000000000000E+00   0.0000000000000000E+00   0.0000000000000000E+00   0.0000000000000000E+00   0.0000000000000000E+00   0.0000000000000000E+00   0.0000000000000000E+00   0.0000000000000000E+00   0.0000000000000000E+00   0.0000000000000000E+00   0.0000000000000000E+00   0.0000000000000000E+00   0.0000000000000000E+00   0.0000000000000000E+00   0.0000000000000000E+00   0.0000000000000000E+00   0.0000000000000000E+00   0.0000000000000000E+00   0.0000000000000000E+00   0.0000000000000000E+00   0.0000000000000000E+00   0.0000000000000000E+00   0.0000000000000000E+00   0.0000000000000000E+00   0.0000000000000000E+00   0.0000000000000000E+00   0.0000000000000000E+00   0.0000000000000000E+00   0.0000000000000000E+00   0.0000000000000000E+00   0.0000000000000000E+00   0.0000000000000000E+00   0.0000000000000000E+00   0.0000000000000000E+00   0.0000000000000000E+00   0.0000000000000000E+00   0.0000000000000000E+00   0.0000000000000000E+00   0.0000000000000000E+00   0.0000000000000000E+00   0.0000000000000000E+00   0.0000000000000000E+00   0.0000000000000000E+00   0.0000000000000000E+00   0.0000000000000000E+00   0.0000000000000000E+00   0.0000000000000000E+00   0.0000000000000000E+00   0.0000000000000000E+00   0.0000000000000000E+00   0.0000000000000000E+00   0.0000000000000000E+00   0.0000000000000000E+00   0.0000000000000000E+00   0.0000000000000000E+00   0.0000000000000000E+00   0.0000000000000000E+00   0.0000000000000000E+00   0.0000000000000000E+00   0.0000000000000000E+00   0.0000000000000000E+00   0.0000000000000000E+00   0.0000000000000000E+00   0.0000000000000000E+00   0.0000000000000000E+00   0.0000000000000000E+00   0.0000000000000000E+00   0.0000000000000000E+00   0.0000000000000000E+00   0.0000000000000000E+00   0.0000000000000000E+00   0.0000000000000000E+00   0.0000000000000000E+00   0.0000000000000000E+00   0.0000000000000000E+00   0.0000000000000000E+00   0.0000000000000000E+00   0.0000000000000000E+00   0.0000000000000000E+00   0.0000000000000000E+00   0.0000000000000000E+00   0.0000000000000000E+00   0.0000000000000000E+00   0.0000000000000000E+00   0.0000000000000000E+00   0.0000000000000000E+00   0.0000000000000000E+00   0.0000000000000000E+00   0.0000000000000000E+00   0.0000000000000000E+00   0.0000000000000000E+00   0.0000000000000000E+00   0.0000000000000000E+00   0.0000000000000000E+00   0.0000000000000000E+00   0.0000000000000000E+00   0.0000000000000000E+00   0.0000000000000000E+00   0.0000000000000000E+00   0.0000000000000000E+00   0.0000000000000000E+00   0.0000000000000000E+00   0.0000000000000000E+00   0.0000000000000000E+00   0.0000000000000000E+00   0.0000000000000000E+00   0.0000000000000000E+00   0.0000000000000000E+00   0.0000000000000000E+00   0.0000000000000000E+00   0.0000000000000000E+00   0.0000000000000000E+00   0.0000000000000000E+00   0.0000000000000000E+00   0.0000000000000000E+00   0.0000000000000000E+00   0.0000000000000000E+00   0.0000000000000000E+00   0.0000000000000000E+00   0.0000000000000000E+00   0.0000000000000000E+00   0.0000000000000000E+00   0.0000000000000000E+00   0.0000000000000000E+00   0.0000000000000000E+00   0.0000000000000000E+00   0.0000000000000000E+00   0.0000000000000000E+00   0.0000000000000000E+00   0.0000000000000000E+00   0.0000000000000000E+00   0.0000000000000000E+00   0.0000000000000000E+00   0.0000000000000000E+00   0.0000000000000000E+00   0.0000000000000000E+00   0.0000000000000000E+00   0.0000000000000000E+00   0.0000000000000000E+00   0.0000000000000000E+00   0.0000000000000000E+00   0.0000000000000000E+00   0.0000000000000000E+00   0.0000000000000000E+00   0.0000000000000000E+00   0.0000000000000000E+00   0.0000000000000000E+00   0.0000000000000000E+00   0.0000000000000000E+00   0.0000000000000000E+00   0.0000000000000000E+00   0.0000000000000000E+00   0.0000000000000000E+00   0.0000000000000000E+00   0.0000000000000000E+00   0.0000000000000000E+00   0.0000000000000000E+00   0.0000000000000000E+00   0.0000000000000000E+00   0.0000000000000000E+00   0.0000000000000000E+00   0.0000000000000000E+00   0.0000000000000000E+00   0.0000000000000000E+00   0.0000000000000000E+00   0.0000000000000000E+00   0.0000000000000000E+00   0.0000000000000000E+00   0.0000000000000000E+00   0.0000000000000000E+00   0.0000000000000000E+00   0.0000000000000000E+00   0.0000000000000000E+00   0.0000000000000000E+00   0.0000000000000000E+00   0.0000000000000000E+00   0.0000000000000000E+00   0.0000000000000000E+00   0.0000000000000000E+00   0.0000000000000000E+00   0.0000000000000000E+00   0.0000000000000000E+00   0.0000000000000000E+00   0.0000000000000000E+00   0.0000000000000000E+00   0.0000000000000000E+00   0.0000000000000000E+00   0.0000000000000000E+00   0.0000000000000000E+00   0.0000000000000000E+00   0.0000000000000000E+00   0.0000000000000000E+00   0.0000000000000000E+00   0.0000000000000000E+00   0.0000000000000000E+00   0.0000000000000000E+00   0.0000000000000000E+00   0.0000000000000000E+00   0.0000000000000000E+00   0.0000000000000000E+00   0.0000000000000000E+00   0.0000000000000000E+00   0.0000000000000000E+00   0.0000000000000000E+00   0.0000000000000000E+00   0.0000000000000000E+00   0.0000000000000000E+00   0.0000000000000000E+00   0.0000000000000000E+00   0.0000000000000000E+00   0.0000000000000000E+00   0.0000000000000000E+00   0.0000000000000000E+00   0.0000000000000000E+00   0.0000000000000000E+00   0.0000000000000000E+00   0.0000000000000000E+00   0.0000000000000000E+00   0.0000000000000000E+00   0.0000000000000000E+00   0.0000000000000000E+00   0.0000000000000000E+00   0.0000000000000000E+00   0.0000000000000000E+00   0.0000000000000000E+00   0.0000000000000000E+00   0.0000000000000000E+00   0.0000000000000000E+00   0.0000000000000000E+00   0.0000000000000000E+00   0.0000000000000000E+00   0.0000000000000000E+00   0.0000000000000000E+00   0.0000000000000000E+00   0.0000000000000000E+00   0.0000000000000000E+00   0.0000000000000000E+00   0.0000000000000000E+00   0.0000000000000000E+00   0.0000000000000000E+00   0.0000000000000000E+00   0.0000000000000000E+00   0.0000000000000000E+00   0.0000000000000000E+00   0.0000000000000000E+00   0.0000000000000000E+00   0.0000000000000000E+00   0.0000000000000000E+00   0.0000000000000000E+00   0.0000000000000000E+00   0.0000000000000000E+00   0.0000000000000000E+00   0.0000000000000000E+00   0.0000000000000000E+00   0.0000000000000000E+00   0.0000000000000000E+00   0.0000000000000000E+00   0.0000000000000000E+00   0.0000000000000000E+00   0.0000000000000000E+00   0.0000000000000000E+00   0.0000000000000000E+00   0.0000000000000000E+00   0.0000000000000000E+00   0.0000000000000000E+00   0.0000000000000000E+00   0.0000000000000000E+00   0.0000000000000000E+00   0.0000000000000000E+00   0.0000000000000000E+00   0.0000000000000000E+00   0.0000000000000000E+00   0.0000000000000000E+00   0.0000000000000000E+00   0.0000000000000000E+00   0.0000000000000000E+00   0.0000000000000000E+00   0.0000000000000000E+00   0.0000000000000000E+00   0.0000000000000000E+00   0.0000000000000000E+00   0.0000000000000000E+00   0.0000000000000000E+00   0.0000000000000000E+00   0.0000000000000000E+00   0.0000000000000000E+00   0.0000000000000000E+00   0.0000000000000000E+00   0.0000000000000000E+00   0.0000000000000000E+00   0.0000000000000000E+00   0.0000000000000000E+00   0.0000000000000000E+00   0.0000000000000000E+00   0.0000000000000000E+00   0.0000000000000000E+00   0.0000000000000000E+00   0.0000000000000000E+00   0.0000000000000000E+00   0.0000000000000000E+00   0.0000000000000000E+00   0.0000000000000000E+00   0.0000000000000000E+00   0.0000000000000000E+00   0.0000000000000000E+00   0.0000000000000000E+00   0.0000000000000000E+00   0.0000000000000000E+00   0.0000000000000000E+00   0.0000000000000000E+00   0.0000000000000000E+00   0.0000000000000000E+00   0.0000000000000000E+00   0.0000000000000000E+00   0.0000000000000000E+00   0.0000000000000000E+00   0.0000000000000000E+00   0.0000000000000000E+00   0.0000000000000000E+00   0.0000000000000000E+00   0.0000000000000000E+00   0.0000000000000000E+00   0.0000000000000000E+00   0.0000000000000000E+00   0.0000000000000000E+00   0.0000000000000000E+00   0.0000000000000000E+00   0.0000000000000000E+00   0.0000000000000000E+00   0.0000000000000000E+00   0.0000000000000000E+00   0.0000000000000000E+00   0.0000000000000000E+00   0.0000000000000000E+00   0.0000000000000000E+00   0.0000000000000000E+00   0.0000000000000000E+00   0.0000000000000000E+00   0.0000000000000000E+00   0.0000000000000000E+00   0.0000000000000000E+00   0.0000000000000000E+00   0.0000000000000000E+00   0.0000000000000000E+00   0.0000000000000000E+00   0.0000000000000000E+00   0.0000000000000000E+00   0.0000000000000000E+00   0.0000000000000000E+00   0.0000000000000000E+00   0.0000000000000000E+00   0.0000000000000000E+00   0.0000000000000000E+00   0.0000000000000000E+00   0.0000000000000000E+00   0.0000000000000000E+00   0.0000000000000000E+00   0.0000000000000000E+00   0.0000000000000000E+00   0.0000000000000000E+00   0.0000000000000000E+00   0.0000000000000000E+00   0.0000000000000000E+00   0.0000000000000000E+00   0.0000000000000000E+00   0.0000000000000000E+00   0.0000000000000000E+00   0.0000000000000000E+00   0.0000000000000000E+00   0.0000000000000000E+00   0.0000000000000000E+00   0.0000000000000000E+00   0.0000000000000000E+00   0.0000000000000000E+00   0.0000000000000000E+00
  0.0000000000000000E+00   0.0000000000000000E+00   0.0000000000000000E+00   0.0000000000000000E+00   0.0000000000000000E+00   0.0000000000000000E+00   0.0000000000000000E+00   0.0000000000000000E+00   0.0000000000000000E+00   0.0000000000000000E+00   0.0000000000000000E+00   0.0000000000000000E+00   0.0000000000000000E+00   0.0000000000000000E+00   0.0000000000000000E+00   0.0000000000000000E+00   0.0000000000000000E+00   0.0000000000000000E+00   0.0000000000000000E+00   0.0000000000000000E+00   0.0000000000000000E+00   0.0000000000000000E+00   0.0000000000000000E+00   0.0000000000000000E+00   0.0000000000000000E+00   0.0000000000000000E+00   0.0000000000000000E+00   0.0000000000000000E+00   0.0000000000000000E+00   0.0000000000000000E+00   0.0000000000000000E+00   0.0000000000000000E+00   0.0000000000000000E+00   0.0000000000000000E+00   0.0000000000000000E+00   0.0000000000000000E+00   0.0000000000000000E+00   0.0000000000000000E+00   0.0000000000000000E+00   0.0000000000000000E+00   0.0000000000000000E+00   0.0000000000000000E+00   0.0000000000000000E+00   0.0000000000000000E+00   0.0000000000000000E+00   0.0000000000000000E+00   0.0000000000000000E+00   0.0000000000000000E+00   0.0000000000000000E+00   0.0000000000000000E+00   0.0000000000000000E+00   0.0000000000000000E+00   0.0000000000000000E+00   0.0000000000000000E+00   0.0000000000000000E+00   0.0000000000000000E+00   0.0000000000000000E+00   0.0000000000000000E+00   0.0000000000000000E+00   0.0000000000000000E+00   0.0000000000000000E+00   0.0000000000000000E+00   0.0000000000000000E+00   0.0000000000000000E+00   0.0000000000000000E+00   0.0000000000000000E+00   0.0000000000000000E+00   0.0000000000000000E+00   0.0000000000000000E+00   0.0000000000000000E+00   0.0000000000000000E+00   0.0000000000000000E+00   0.0000000000000000E+00   0.0000000000000000E+00   0.0000000000000000E+00   0.0000000000000000E+00   0.0000000000000000E+00   0.0000000000000000E+00   0.0000000000000000E+00   0.0000000000000000E+00   0.0000000000000000E+00   0.0000000000000000E+00   0.0000000000000000E+00   0.0000000000000000E+00   0.0000000000000000E+00   0.0000000000000000E+00   0.0000000000000000E+00   0.0000000000000000E+00   0.0000000000000000E+00   0.0000000000000000E+00   0.0000000000000000E+00   0.0000000000000000E+00   0.0000000000000000E+00   0.0000000000000000E+00   0.0000000000000000E+00   0.0000000000000000E+00   0.0000000000000000E+00   0.0000000000000000E+00   0.0000000000000000E+00   0.0000000000000000E+00   0.0000000000000000E+00   0.0000000000000000E+00   0.0000000000000000E+00   0.0000000000000000E+00   0.0000000000000000E+00   0.0000000000000000E+00   0.0000000000000000E+00   0.0000000000000000E+00   0.0000000000000000E+00   0.0000000000000000E+00   0.0000000000000000E+00   0.0000000000000000E+00   0.0000000000000000E+00   0.0000000000000000E+00   0.0000000000000000E+00   0.0000000000000000E+00   0.0000000000000000E+00   0.0000000000000000E+00   0.0000000000000000E+00   0.0000000000000000E+00   0.0000000000000000E+00   0.0000000000000000E+00   0.0000000000000000E+00   0.0000000000000000E+00   0.0000000000000000E+00   0.0000000000000000E+00   0.0000000000000000E+00   0.0000000000000000E+00   0.0000000000000000E+00   0.0000000000000000E+00   0.0000000000000000E+00   0.0000000000000000E+00   0.0000000000000000E+00   0.0000000000000000E+00   0.0000000000000000E+00   0.0000000000000000E+00   0.0000000000000000E+00   0.0000000000000000E+00   0.0000000000000000E+00   0.0000000000000000E+00   0.0000000000000000E+00   0.0000000000000000E+00   0.0000000000000000E+00   0.0000000000000000E+00   0.0000000000000000E+00   0.0000000000000000E+00   0.0000000000000000E+00   0.0000000000000000E+00   0.0000000000000000E+00   0.0000000000000000E+00   0.0000000000000000E+00   0.0000000000000000E+00   0.0000000000000000E+00   0.0000000000000000E+00   0.0000000000000000E+00   0.0000000000000000E+00   0.0000000000000000E+00   0.0000000000000000E+00   0.0000000000000000E+00   0.0000000000000000E+00   0.0000000000000000E+00   0.0000000000000000E+00   0.0000000000000000E+00   0.0000000000000000E+00   0.0000000000000000E+00   0.0000000000000000E+00   0.0000000000000000E+00   0.0000000000000000E+00   0.0000000000000000E+00   0.0000000000000000E+00   0.0000000000000000E+00   0.0000000000000000E+00   0.0000000000000000E+00   0.0000000000000000E+00   0.0000000000000000E+00   0.0000000000000000E+00   0.0000000000000000E+00   0.0000000000000000E+00   0.0000000000000000E+00   0.0000000000000000E+00   0.0000000000000000E+00   0.0000000000000000E+00   0.0000000000000000E+00   0.0000000000000000E+00   0.0000000000000000E+00   0.0000000000000000E+00   0.0000000000000000E+00   0.0000000000000000E+00   0.0000000000000000E+00   0.0000000000000000E+00   0.0000000000000000E+00   0.0000000000000000E+00   0.0000000000000000E+00   0.0000000000000000E+00   0.0000000000000000E+00   0.0000000000000000E+00   0.0000000000000000E+00   0.0000000000000000E+00   0.0000000000000000E+00   0.0000000000000000E+00   0.0000000000000000E+00   0.0000000000000000E+00   0.0000000000000000E+00   0.0000000000000000E+00   0.0000000000000000E+00   0.0000000000000000E+00   0.0000000000000000E+00   0.0000000000000000E+00   0.0000000000000000E+00   0.0000000000000000E+00   0.0000000000000000E+00   0.0000000000000000E+00   0.0000000000000000E+00   0.0000000000000000E+00   0.0000000000000000E+00   0.0000000000000000E+00   0.0000000000000000E+00   0.0000000000000000E+00   0.0000000000000000E+00   0.0000000000000000E+00   0.0000000000000000E+00   0.0000000000000000E+00   0.0000000000000000E+00   0.0000000000000000E+00   0.0000000000000000E+00   0.0000000000000000E+00   0.0000000000000000E+00   0.0000000000000000E+00   0.0000000000000000E+00   0.0000000000000000E+00   0.0000000000000000E+00   0.0000000000000000E+00   0.0000000000000000E+00   0.0000000000000000E+00   0.0000000000000000E+00   0.0000000000000000E+00   0.0000000000000000E+00   0.0000000000000000E+00   0.0000000000000000E+00   0.0000000000000000E+00   0.0000000000000000E+00   0.0000000000000000E+00   0.0000000000000000E+00   0.0000000000000000E+00   0.0000000000000000E+00   0.0000000000000000E+00   0.0000000000000000E+00   0.0000000000000000E+00   0.0000000000000000E+00   0.0000000000000000E+00   0.0000000000000000E+00   0.0000000000000000E+00   0.0000000000000000E+00   0.0000000000000000E+00   0.0000000000000000E+00   0.0000000000000000E+00   0.0000000000000000E+00   0.0000000000000000E+00   0.0000000000000000E+00   0.0000000000000000E+00   0.0000000000000000E+00   0.0000000000000000E+00   0.0000000000000000E+00   0.0000000000000000E+00   0.0000000000000000E+00   0.0000000000000000E+00   0.0000000000000000E+00   0.0000000000000000E+00   0.0000000000000000E+00   0.0000000000000000E+00   0.0000000000000000E+00   0.0000000000000000E+00   0.0000000000000000E+00   0.0000000000000000E+00   0.0000000000000000E+00   0.0000000000000000E+00   0.0000000000000000E+00   0.0000000000000000E+00   0.0000000000000000E+00   0.0000000000000000E+00   0.0000000000000000E+00   0.0000000000000000E+00   0.0000000000000000E+00   0.0000000000000000E+00   0.0000000000000000E+00   0.0000000000000000E+00   0.0000000000000000E+00   0.0000000000000000E+00   0.0000000000000000E+00   0.0000000000000000E+00   0.0000000000000000E+00   0.0000000000000000E+00   0.0000000000000000E+00   0.0000000000000000E+00   0.0000000000000000E+00   0.0000000000000000E+00   0.0000000000000000E+00   0.0000000000000000E+00   0.0000000000000000E+00   0.0000000000000000E+00   0.0000000000000000E+00   0.0000000000000000E+00   0.0000000000000000E+00   0.0000000000000000E+00   0.0000000000000000E+00   0.0000000000000000E+00   0.0000000000000000E+00   0.0000000000000000E+00   0.0000000000000000E+00   0.0000000000000000E+00   0.0000000000000000E+00   0.0000000000000000E+00   0.0000000000000000E+00   0.0000000000000000E+00   0.0000000000000000E+00   0.0000000000000000E+00   0.0000000000000000E+00   0.0000000000000000E+00   0.0000000000000000E+00   0.0000000000000000E+00   0.0000000000000000E+00   0.0000000000000000E+00   0.0000000000000000E+00   0.0000000000000000E+00   0.0000000000000000E+00   0.0000000000000000E+00   0.0000000000000000E+00   0.0000000000000000E+00   0.0000000000000000E+00   0.0000000000000000E+00   0.0000000000000000E+00   0.0000000000000000E+00   0.0000000000000000E+00   0.0000000000000000E+00   0.0000000000000000E+00   0.0000000000000000E+00   0.0000000000000000E+00   0.0000000000000000E+00   0.0000000000000000E+00   0.0000000000000000E+00   0.0000000000000000E+00   0.0000000000000000E+00   0.0000000000000000E+00   0.0000000000000000E+00   0.0000000000000000E+00   0.0000000000000000E+00   0.0000000000000000E+00   0.0000000000000000E+00   0.0000000000000000E+00   0.0000000000000000E+00   0.0000000000000000E+00   0.0000000000000000E+00   0.0000000000000000E+00   0.0000000000000000E+00   0.0000000000000000E+00   0.0000000000000000E+00   0.0000000000000000E+00   0.0000000000000000E+00   0.0000000000000000E+00   0.0000000000000000E+00   0.0000000000000000E+00   0.0000000000000000E+00   0.0000000000000000E+00   0.0000000000000000E+00   0.0000000000000000E+00   0.0000000000000000E+00   0.0000000000000000E+00   0.0000000000000000E+00   0.0000000000000000E+00   0.0000000000000000E+00   0.0000000000000000E+00   0.0000000000000000E+00   0.0000000000000000E+00   0.0000000000000000E+00   0.0000000000000000E+00   0.0000000000000000E+00   0.0000000000000000E+00   0.0000000000000000E+00   0.0000000000000000E+00   0.0000000000000000E+00   0.0000000000000000E+00   0.0000000000000000E+00   0.0000000000000000E+00   0.0000000000000000E+00   0.0000000000000000E+00   0.0000000000000000E+00   0.0000000000000000E+00   0.0000000000000000E+00   0.0000000000000000E+00   0.0000000000000000E+00   0.0000000000000000E+00   0.0000000000000000E+00   0.0000000000000000E+00   0.0000000000000000E+00   0.0000000000000000E+00   0.0000000000000000E+00   0.0000000000000000E+00   0.0000000000000000E+00   0.0000000000000000E+00   0.0000000000000000E+00   0.0000000000000000E+00   0.0000000000000000E+00   0.0000000000000000E+00   0.0000000000000000E+00   0.0000000000000000E+00   0.0000000000000000E+00   0.0000000000000000E+00   0.0000000000000000E+00   0.0000000000000000E+00   0.0000000000000000E+00   0.0000000000000000E+00   0.0000000000000000E+00   0.0000000000000000E+00   0.0000000000000000E+00   0.0000000000000000E+00   0.0000000000000000E+00   0.0000000000000000E+00   0.0000000000000000E+00   0.0000000000000000E+00   0.0000000000000000E+00   0.0000000000000000E+00   0.0000000000000000E+00   0.0000000000000000E+00   0.0000000000000000E+00   0.0000000000000000E+00   0.0000000000000000E+00   0.0000000000000000E+00   0.0000000000000000E+00   0.0000000000000000E+00   0.0000000000000000E+00   0.0000000000000000E+00   0.0000000000000000E+00   0.0000000000000000E+00   0.0000000000000000E+00   0.0000000000000000E+00   0.0000000000000000E+00   0.0000000000000000E+00   0.0000000000000000E+00   0.0000000000000000E+00   0.0000000000000000E+00   0.0000000000000000E+00   0.0000000000000000E+00   0.0000000000000000E+00   0.0000000000000000E+00   0.0000000000000000E+00   0.0000000000000000E+00   0.0000000000000000E+00   0.0000000000000000E+00   0.0000000000000000E+00   0.0000000000000000E+00   0.0000000000000000E+00   0.0000000000000000E+00   0.0000000000000000E+00   0.0000000000000000E+00   0.0000000000000000E+00   0.0000000000000000E+00   0.0000000000000000E+00   0.0000000000000000E+00   0.0000000000000000E+00   0.0000000000000000E+00   0.0000000000000000E+00   0.0000000000000000E+00   0.0000000000000000E+00   0.0000000000000000E+00   0.0000000000000000E+00   0.0000000000000000E+00   0.0000000000000000E+00   0.0000000000000000E+00   0.0000000000000000E+00   0.0000000000000000E+00   0.0000000000000000E+00   0.0000000000000000E+00   0.0000000000000000E+00   0.0000000000000000E+00   0.0000000000000000E+00   0.0000000000000000E+00   0.0000000000000000E+00   0.0000000000000000E+00   0.0000000000000000E+00   0.0000000000000000E+00   0.0000000000000000E+00   0.0000000000000000E+00   0.0000000000000000E+00   0.0000000000000000E+00   0.0000000000000000E+00   0.0000000000000000E+00   0.0000000000000000E+00   0.0000000000000000E+00
  0.0000000000000000E+00   0.0000000000000000E+00   0.0000000000000000E+00   0.0000000000000000E+00   0.0000000000000000E+00   0.0000000000000000E+00   0.0000000000000000E+00   0.0000000000000000E+00   0.0000000000000000E+00   0.0000000000000000E+00   0.0000000000000000E+00   0.0000000000000000E+00   0.0000000000000000E+00   0.0000000000000000E+00   0.0000000000000000E+00   0.0000000000000000E+00   0.0000000000000000E+00   0.0000000000000000E+00   0.0000000000000000E+00   0.0000000000000000E+00   0.0000000000000000E+00   0.0000000000000000E+00   0.0000000000000000E+00   0.0000000000000000E+00   0.0000000000000000E+00   0.0000000000000000E+00   0.0000000000000000E+00   0.0000000000000000E+00   0.0000000000000000E+00   0.0000000000000000E+00   0.0000000000000000E+00   0.0000000000000000E+00   0.0000000000000000E+00   0.0000000000000000E+00   0.0000000000000000E+00   0.0000000000000000E+00   0.0000000000000000E+00   0.0000000000000000E+00   0.0000000000000000E+00   0.0000000000000000E+00   0.0000000000000000E+00   0.0000000000000000E+00   0.0000000000000000E+00   0.0000000000000000E+00   0.0000000000000000E+00   0.0000000000000000E+00   0.0000000000000000E+00   0.0000000000000000E+00   0.0000000000000000E+00   0.0000000000000000E+00   0.0000000000000000E+00   0.0000000000000000E+00   0.0000000000000000E+00   0.0000000000000000E+00   0.0000000000000000E+00   0.0000000000000000E+00   0.0000000000000000E+00   0.0000000000000000E+00   0.0000000000000000E+00   0.0000000000000000E+00   0.0000000000000000E+00   0.0000000000000000E+00   0.0000000000000000E+00   0.0000000000000000E+00   0.0000000000000000E+00   0.0000000000000000E+00   0.0000000000000000E+00   0.0000000000000000E+00   0.0000000000000000E+00   0.0000000000000000E+00   0.0000000000000000E+00   0.0000000000000000E+00   0.0000000000000000E+00   0.0000000000000000E+00   0.0000000000000000E+00   0.0000000000000000E+00   0.0000000000000000E+00   0.0000000000000000E+00   0.0000000000000000E+00   0.0000000000000000E+00   0.0000000000000000E+00   0.0000000000000000E+00   0.0000000000000000E+00   0.0000000000000000E+00   0.0000000000000000E+00   0.0000000000000000E+00   0.0000000000000000E+00   0.0000000000000000E+00   0.0000000000000000E+00   0.0000000000000000E+00   0.0000000000000000E+00   0.0000000000000000E+00   0.0000000000000000E+00   0.0000000000000000E+00   0.0000000000000000E+00   0.0000000000000000E+00   0.0000000000000000E+00   0.0000000000000000E+00   0.0000000000000000E+00   0.0000000000000000E+00   0.0000000000000000E+00   0.0000000000000000E+00   0.0000000000000000E+00   0.0000000000000000E+00   0.0000000000000000E+00   0.0000000000000000E+00   0.0000000000000000E+00   0.0000000000000000E+00   0.0000000000000000E+00   0.0000000000000000E+00   0.0000000000000000E+00   0.0000000000000000E+00   0.0000000000000000E+00   0.0000000000000000E+00   0.0000000000000000E+00   0.0000000000000000E+00   0.0000000000000000E+00   0.0000000000000000E+00   0.0000000000000000E+00   0.0000000000000000E+00   0.0000000000000000E+00   0.0000000000000000E+00   0.0000000000000000E+00   0.0000000000000000E+00   0.0000000000000000E+00   0.0000000000000000E+00   0.0000000000000000E+00   0.0000000000000000E+00   0.0000000000000000E+00   0.0000000000000000E+00   0.0000000000000000E+00   0.0000000000000000E+00   0.0000000000000000E+00   0.0000000000000000E+00   0.0000000000000000E+00   0.0000000000000000E+00   0.0000000000000000E+00   0.0000000000000000E+00   0.0000000000000000E+00   0.0000000000000000E+00   0.0000000000000000E+00   0.0000000000000000E+00   0.0000000000000000E+00   0.0000000000000000E+00   0.0000000000000000E+00   0.0000000000000000E+00   0.0000000000000000E+00   0.0000000000000000E+00   0.0000000000000000E+00   0.0000000000000000E+00   0.0000000000000000E+00   0.0000000000000000E+00   0.0000000000000000E+00   0.0000000000000000E+00   0.0000000000000000E+00   0.0000000000000000E+00   0.0000000000000000E+00   0.0000000000000000E+00   0.0000000000000000E+00   0.0000000000000000E+00   0.0000000000000000E+00   0.0000000000000000E+00   0.0000000000000000E+00   0.0000000000000000E+00   0.0000000000000000E+00   0.0000000000000000E+00   0.0000000000000000E+00   0.0000000000000000E+00   0.0000000000000000E+00   0.0000000000000000E+00   0.0000000000000000E+00   0.0000000000000000E+00   0.0000000000000000E+00   0.0000000000000000E+00   0.0000000000000000E+00   0.0000000000000000E+00   0.0000000000000000E+00   0.0000000000000000E+00   0.0000000000000000E+00   0.0000000000000000E+00   0.0000000000000000E+00   0.0000000000000000E+00   0.0000000000000000E+00   0.0000000000000000E+00   0.0000000000000000E+00   0.0000000000000000E+00   0.0000000000000000E+00   0.0000000000000000E+00   0.0000000000000000E+00   0.0000000000000000E+00   0.0000000000000000E+00   0.0000000000000000E+00   0.0000000000000000E+00   0.0000000000000000E+00   0.0000000000000000E+00   0.0000000000000000E+00   0.0000000000000000E+00   0.0000000000000000E+00   0.0000000000000000E+00   0.0000000000000000E+00   0.0000000000000000E+00   0.0000000000000000E+00   0.0000000000000000E+00   0.0000000000000000E+00   0.0000000000000000E+00   0.0000000000000000E+00   0.0000000000000000E+00   0.0000000000000000E+00   0.0000000000000000E+00   0.0000000000000000E+00   0.0000000000000000E+00   0.0000000000000000E+00   0.0000000000000000E+00   0.0000000000000000E+00   0.0000000000000000E+00   0.0000000000000000E+00   0.0000000000000000E+00   0.0000000000000000E+00   0.0000000000000000E+00   0.0000000000000000E+00   0.0000000000000000E+00   0.0000000000000000E+00   0.0000000000000000E+00   0.0000000000000000E+00   0.0000000000000000E+00   0.0000000000000000E+00   0.0000000000000000E+00   0.0000000000000000E+00   0.0000000000000000E+00   0.0000000000000000E+00   0.0000000000000000E+00   0.0000000000000000E+00   0.0000000000000000E+00   0.0000000000000000E+00   0.0000000000000000E+00   0.0000000000000000E+00   0.0000000000000000E+00   0.0000000000000000E+00   0.0000000000000000E+00   0.0000000000000000E+00   0.0000000000000000E+00   0.0000000000000000E+00   0.0000000000000000E+00   0.0000000000000000E+00   0.0000000000000000E+00   0.0000000000000000E+00   0.0000000000000000E+00   0.0000000000000000E+00   0.0000000000000000E+00   0.0000000000000000E+00   0.0000000000000000E+00   0.0000000000000000E+00   0.0000000000000000E+00   0.0000000000000000E+00   0.0000000000000000E+00   0.0000000000000000E+00   0.0000000000000000E+00   0.0000000000000000E+00   0.0000000000000000E+00   0.0000000000000000E+00   0.0000000000000000E+00   0.0000000000000000E+00   0.0000000000000000E+00   0.0000000000000000E+00   0.0000000000000000E+00   0.0000000000000000E+00   0.0000000000000000E+00   0.0000000000000000E+00   0.0000000000000000E+00   0.0000000000000000E+00   0.0000000000000000E+00   0.0000000000000000E+00   0.0000000000000000E+00   0.0000000000000000E+00   0.0000000000000000E+00   0.0000000000000000E+00   0.0000000000000000E+00   0.0000000000000000E+00   0.0000000000000000E+00   0.0000000000000000E+00   0.0000000000000000E+00   0.0000000000000000E+00   0.0000000000000000E+00   0.0000000000000000E+00   0.0000000000000000E+00   0.0000000000000000E+00   0.0000000000000000E+00   0.0000000000000000E+00   0.0000000000000000E+00   0.0000000000000000E+00   0.0000000000000000E+00   0.0000000000000000E+00   0.0000000000000000E+00   0.0000000000000000E+00   0.0000000000000000E+00   0.0000000000000000E+00   0.0000000000000000E+00   0.0000000000000000E+00   0.0000000000000000E+00   0.0000000000000000E+00   0.0000000000000000E+00   0.0000000000000000E+00   0.0000000000000000E+00   0.0000000000000000E+00   0.0000000000000000E+00   0.0000000000000000E+00   0.0000000000000000E+00   0.0000000000000000E+00   0.0000000000000000E+00   0.0000000000000000E+00   0.0000000000000000E+00   0.0000000000000000E+00   0.0000000000000000E+00   0.0000000000000000E+00   0.0000000000000000E+00   0.0000000000000000E+00   0.0000000000000000E+00   0.0000000000000000E+00   0.0000000000000000E+00   0.0000000000000000E+00   0.0000000000000000E+00   0.0000000000000000E+00   0.0000000000000000E+00   0.0000000000000000E+00   0.0000000000000000E+00   0.0000000000000000E+00   0.0000000000000000E+00   0.0000000000000000E+00   0.0000000000000000E+00   0.0000000000000000E+00   0.0000000000000000E+00   0.0000000000000000E+00   0.0000000000000000E+00   0.0000000000000000E+00   0.0000000000000000E+00   0.0000000000000000E+00   0.0000000000000000E+00   0.0000000000000000E+00   0.0000000000000000E+00   0.0000000000000000E+00   0.0000000000000000E+00   0.0000000000000000E+00   0.0000000000000000E+00   0.0000000000000000E+00   0.0000000000000000E+00   0.0000000000000000E+00   0.0000000000000000E+00   0.0000000000000000E+00   0.0000000000000000E+00   0.0000000000000000E+00   0.0000000000000000E+00   0.0000000000000000E+00   0.0000000000000000E+00   0.0000000000000000E+00   0.0000000000000000E+00   0.0000000000000000E+00   0.0000000000000000E+00   0.0000000000000000E+00   0.0000000000000000E+00   0.0000000000000000E+00   0.0000000000000000E+00   0.0000000000000000E+00   0.0000000000000000E+00   0.0000000000000000E+00   0.0000000000000000E+00   0.0000000000000000E+00   0.0000000000000000E+00   0.0000000000000000E+00   0.0000000000000000E+00   0.0000000000000000E+00   0.0000000000000000E+00   0.0000000000000000E+00   0.0000000000000000E+00   0.0000000000000000E+00   0.0000000000000000E+00   0.0000000000000000E+00   0.0000000000000000E+00   0.0000000000000000E+00   0.0000000000000000E+00   0.0000000000000000E+00   0.0000000000000000E+00   0.0000000000000000E+00   0.0000000000000000E+00   0.0000000000000000E+00   0.0000000000000000E+00   0.0000000000000000E+00   0.0000000000000000E+00   0.0000000000000000E+00   0.0000000000000000E+00   0.0000000000000000E+00   0.0000000000000000E+00   0.0000000000000000E+00   0.0000000000000000E+00   0.0000000000000000E+00   0.0000000000000000E+00   0.0000000000000000E+00   0.0000000000000000E+00   0.0000000000000000E+00   0.0000000000000000E+00   0.0000000000000000E+00   0.0000000000000000E+00   0.0000000000000000E+00   0.0000000000000000E+00   0.0000000000000000E+00   0.0000000000000000E+00   0.0000000000000000E+00   0.0000000000000000E+00   0.0000000000000000E+00   0.0000000000000000E+00   0.0000000000000000E+00   0.0000000000000000E+00   0.0000000000000000E+00   0.0000000000000000E+00   0.0000000000000000E+00   0.0000000000000000E+00   0.0000000000000000E+00   0.0000000000000000E+00   0.0000000000000000E+00   0.0000000000000000E+00   0.0000000000000000E+00   0.0000000000000000E+00   0.0000000000000000E+00   0.0000000000000000E+00   0.0000000000000000E+00   0.0000000000000000E+00   0.0000000000000000E+00   0.0000000000000000E+00   0.0000000000000000E+00   0.0000000000000000E+00   0.0000000000000000E+00   0.0000000000000000E+00   0.0000000000000000E+00   0.0000000000000000E+00   0.0000000000000000E+00   0.0000000000000000E+00   0.0000000000000000E+00   0.0000000000000000E+00   0.0000000000000000E+00   0.0000000000000000E+00   0.0000000000000000E+00   0.0000000000000000E+00   0.0000000000000000E+00   0.0000000000000000E+00   0.0000000000000000E+00   0.0000000000000000E+00   0.0000000000000000E+00   0.0000000000000000E+00   0.0000000000000000E+00   0.0000000000000000E+00   0.0000000000000000E+00   0.0000000000000000E+00   0.0000000000000000E+00   0.0000000000000000E+00   0.0000000000000000E+00   0.0000000000000000E+00   0.0000000000000000E+00   0.0000000000000000E+00   0.0000000000000000E+00   0.0000000000000000E+00   0.0000000000000000E+00   0.0000000000000000E+00   0.0000000000000000E+00   0.0000000000000000E+00   0.0000000000000000E+00   0.0000000000000000E+00   0.0000000000000000E+00   0.0000000000000000E+00   0.0000000000000000E+00   0.0000000000000000E+00   0.0000000000000000E+00   0.0000000000000000E+00   0.0000000000000000E+00   0.0000000000000000E+00   0.0000000000000000E+00   0.0000000000000000E+00   0.0000000000000000E+00   0.0000000000000000E+00   0.0000000000000000E+00   0.0000000000000000E+00   0.0000000000000000E+00   0.0000000000000000E+00   0.0000000000000000E+00   0.0000000000000000E+00   0.0000000000000000E+00   0.0000000000000000E+00   0.0000000000000000E+00   0.0000000000000000E+00   0.0000000000000000E+00
  0.0000000000000000E+00   0.0000000000000000E+00   0.0000000000000000E+00   0.0000000000000000E+00   0.0000000000000000E+00   0.0000000000000000E+00   0.0000000000000000E+00   0.0000000000000000E+00   0.0000000000000000E+00   0.0000000000000000E+00   0.0000000000000000E+00   0.0000000000000000E+00   0.0000000000000000E+00   0.0000000000000000E+00   0.0000000000000000E+00   0.0000000000000000E+00   0.0000000000000000E+00   0.0000000000000000E+00   0.0000000000000000E+00   0.0000000000000000E+00   0.0000000000000000E+00   0.0000000000000000E+00   0.0000000000000000E+00   0.0000000000000000E+00   0.0000000000000000E+00   0.0000000000000000E+00   0.0000000000000000E+00   0.0000000000000000E+00   0.0000000000000000E+00   0.0000000000000000E+00   0.0000000000000000E+00   0.0000000000000000E+00   0.0000000000000000E+00   0.0000000000000000E+00   0.0000000000000000E+00   0.0000000000000000E+00   0.0000000000000000E+00   0.0000000000000000E+00   0.0000000000000000E+00   0.0000000000000000E+00   0.0000000000000000E+00   0.0000000000000000E+00   0.0000000000000000E+00   0.0000000000000000E+00   0.0000000000000000E+00   0.0000000000000000E+00   0.0000000000000000E+00   0.0000000000000000E+00   0.0000000000000000E+00   0.0000000000000000E+00   0.0000000000000000E+00   0.0000000000000000E+00   0.0000000000000000E+00   0.0000000000000000E+00   0.0000000000000000E+00   0.0000000000000000E+00   0.0000000000000000E+00   0.0000000000000000E+00   0.0000000000000000E+00   0.0000000000000000E+00   0.0000000000000000E+00   0.0000000000000000E+00   0.0000000000000000E+00   0.0000000000000000E+00   0.0000000000000000E+00   0.0000000000000000E+00   0.0000000000000000E+00   0.0000000000000000E+00   0.0000000000000000E+00   0.0000000000000000E+00   0.0000000000000000E+00   0.0000000000000000E+00   0.0000000000000000E+00   0.0000000000000000E+00   0.0000000000000000E+00   0.0000000000000000E+00   0.0000000000000000E+00   0.0000000000000000E+00   0.0000000000000000E+00   0.0000000000000000E+00   0.0000000000000000E+00   0.0000000000000000E+00   0.0000000000000000E+00   0.0000000000000000E+00   0.0000000000000000E+00   0.0000000000000000E+00   0.0000000000000000E+00   0.0000000000000000E+00   0.0000000000000000E+00   0.0000000000000000E+00   0.0000000000000000E+00   0.0000000000000000E+00   0.0000000000000000E+00   0.0000000000000000E+00   0.0000000000000000E+00   0.0000000000000000E+00   0.0000000000000000E+00   0.0000000000000000E+00   0.0000000000000000E+00   0.0000000000000000E+00   0.0000000000000000E+00   0.0000000000000000E+00   0.0000000000000000E+00   0.0000000000000000E+00   0.0000000000000000E+00   0.0000000000000000E+00   0.0000000000000000E+00   0.0000000000000000E+00   0.0000000000000000E+00   0.0000000000000000E+00   0.0000000000000000E+00   0.0000000000000000E+00   0.0000000000000000E+00   0.0000000000000000E+00   0.0000000000000000E+00   0.0000000000000000E+00   0.0000000000000000E+00   0.0000000000000000E+00   0.0000000000000000E+00   0.0000000000000000E+00   0.0000000000000000E+00   0.0000000000000000E+00   0.0000000000000000E+00   0.0000000000000000E+00   0.0000000000000000E+00   0.0000000000000000E+00   0.0000000000000000E+00   0.0000000000000000E+00   0.0000000000000000E+00   0.0000000000000000E+00   0.0000000000000000E+00   0.0000000000000000E+00   0.0000000000000000E+00   0.0000000000000000E+00   0.0000000000000000E+00   0.0000000000000000E+00   0.0000000000000000E+00   0.0000000000000000E+00   0.0000000000000000E+00   0.0000000000000000E+00   0.0000000000000000E+00   0.0000000000000000E+00   0.0000000000000000E+00   0.0000000000000000E+00   0.0000000000000000E+00   0.0000000000000000E+00   0.0000000000000000E+00   0.0000000000000000E+00   0.0000000000000000E+00   0.0000000000000000E+00   0.0000000000000000E+00   0.0000000000000000E+00   0.0000000000000000E+00   0.0000000000000000E+00   0.0000000000000000E+00   0.0000000000000000E+00   0.0000000000000000E+00   0.0000000000000000E+00   0.0000000000000000E+00   0.0000000000000000E+00   0.0000000000000000E+00   0.0000000000000000E+00   0.0000000000000000E+00   0.0000000000000000E+00   0.0000000000000000E+00   0.0000000000000000E+00   0.0000000000000000E+00   0.0000000000000000E+00   0.0000000000000000E+00   0.0000000000000000E+00   0.0000000000000000E+00   0.0000000000000000E+00   0.0000000000000000E+00   0.0000000000000000E+00   0.0000000000000000E+00   0.0000000000000000E+00   0.0000000000000000E+00   0.0000000000000000E+00   0.0000000000000000E+00   0.0000000000000000E+00   0.0000000000000000E+00   0.0000000000000000E+00   0.0000000000000000E+00   0.0000000000000000E+00   0.0000000000000000E+00   0.0000000000000000E+00   0.0000000000000000E+00   0.0000000000000000E+00   0.0000000000000000E+00   0.0000000000000000E+00   0.0000000000000000E+00   0.0000000000000000E+00   0.0000000000000000E+00   0.0000000000000000E+00   0.0000000000000000E+00   0.0000000000000000E+00   0.0000000000000000E+00   0.0000000000000000E+00   0.0000000000000000E+00   0.0000000000000000E+00   0.0000000000000000E+00   0.0000000000000000E+00   0.0000000000000000E+00   0.0000000000000000E+00   0.0000000000000000E+00   0.0000000000000000E+00   0.0000000000000000E+00   0.0000000000000000E+00   0.0000000000000000E+00   0.0000000000000000E+00   0.0000000000000000E+00   0.0000000000000000E+00   0.0000000000000000E+00   0.0000000000000000E+00   0.0000000000000000E+00   0.0000000000000000E+00   0.0000000000000000E+00   0.0000000000000000E+00   0.0000000000000000E+00   0.0000000000000000E+00   0.0000000000000000E+00   0.0000000000000000E+00   0.0000000000000000E+00   0.0000000000000000E+00   0.0000000000000000E+00   0.0000000000000000E+00   0.0000000000000000E+00   0.0000000000000000E+00   0.0000000000000000E+00   0.0000000000000000E+00   0.0000000000000000E+00   0.0000000000000000E+00   0.0000000000000000E+00   0.0000000000000000E+00   0.0000000000000000E+00   0.0000000000000000E+00   0.0000000000000000E+00   0.0000000000000000E+00   0.0000000000000000E+00   0.0000000000000000E+00   0.0000000000000000E+00   0.0000000000000000E+00   0.0000000000000000E+00   0.0000000000000000E+00   0.0000000000000000E+00   0.0000000000000000E+00   0.0000000000000000E+00   0.0000000000000000E+00   0.0000000000000000E+00   0.0000000000000000E+00   0.0000000000000000E+00   0.0000000000000000E+00   0.0000000000000000E+00   0.0000000000000000E+00   0.0000000000000000E+00   0.0000000000000000E+00   0.0000000000000000E+00   0.0000000000000000E+00   0.0000000000000000E+00   0.0000000000000000E+00   0.0000000000000000E+00   0.0000000000000000E+00   0.0000000000000000E+00   0.0000000000000000E+00   0.0000000000000000E+00   0.0000000000000000E+00   0.0000000000000000E+00   0.0000000000000000E+00   0.0000000000000000E+00   0.0000000000000000E+00   0.0000000000000000E+00   0.0000000000000000E+00   0.0000000000000000E+00   0.0000000000000000E+00   0.0000000000000000E+00   0.0000000000000000E+00   0.0000000000000000E+00   0.0000000000000000E+00   0.0000000000000000E+00   0.0000000000000000E+00   0.0000000000000000E+00   0.0000000000000000E+00   0.0000000000000000E+00   0.0000000000000000E+00   0.0000000000000000E+00   0.0000000000000000E+00   0.0000000000000000E+00   0.0000000000000000E+00   0.0000000000000000E+00   0.0000000000000000E+00   0.0000000000000000E+00   0.0000000000000000E+00   0.0000000000000000E+00   0.0000000000000000E+00   0.0000000000000000E+00   0.0000000000000000E+00   0.0000000000000000E+00   0.0000000000000000E+00   0.0000000000000000E+00   0.0000000000000000E+00   0.0000000000000000E+00   0.0000000000000000E+00   0.0000000000000000E+00   0.0000000000000000E+00   0.0000000000000000E+00   0.0000000000000000E+00   0.0000000000000000E+00   0.0000000000000000E+00   0.0000000000000000E+00   0.0000000000000000E+00   0.0000000000000000E+00   0.0000000000000000E+00   0.0000000000000000E+00   0.0000000000000000E+00   0.0000000000000000E+00   0.0000000000000000E+00   0.0000000000000000E+00   0.0000000000000000E+00   0.0000000000000000E+00   0.0000000000000000E+00   0.0000000000000000E+00   0.0000000000000000E+00   0.0000000000000000E+00   0.0000000000000000E+00   0.0000000000000000E+00   0.0000000000000000E+00   0.0000000000000000E+00   0.0000000000000000E+00   0.0000000000000000E+00   0.0000000000000000E+00   0.0000000000000000E+00   0.0000000000000000E+00   0.0000000000000000E+00   0.0000000000000000E+00   0.0000000000000000E+00   0.0000000000000000E+00   0.0000000000000000E+00   0.0000000000000000E+00   0.0000000000000000E+00   0.0000000000000000E+00   0.0000000000000000E+00   0.0000000000000000E+00   0.0000000000000000E+00   0.0000000000000000E+00   0.0000000000000000E+00   0.0000000000000000E+00   0.0000000000000000E+00   0.0000000000000000E+00   0.0000000000000000E+00   0.0000000000000000E+00   0.0000000000000000E+00   0.0000000000000000E+00   0.0000000000000000E+00   0.0000000000000000E+00   0.0000000000000000E+00   0.0000000000000000E+00   0.0000000000000000E+00   0.0000000000000000E+00   0.0000000000000000E+00   0.0000000000000000E+00   0.0000000000000000E+00   0.0000000000000000E+00   0.0000000000000000E+00   0.0000000000000000E+00   0.0000000000000000E+00   0.0000000000000000E+00   0.0000000000000000E+00   0.0000000000000000E+00   0.0000000000000000E+00   0.0000000000000000E+00   0.0000000000000000E+00   0.0000000000000000E+00   0.0000000000000000E+00   0.0000000000000000E+00   0.0000000000000000E+00   0.0000000000000000E+00   0.0000000000000000E+00   0.0000000000000000E+00   0.0000000000000000E+00   0.0000000000000000E+00   0.0000000000000000E+00   0.0000000000000000E+00   0.0000000000000000E+00   0.0000000000000000E+00   0.0000000000000000E+00   0.0000000000000000E+00   0.0000000000000000E+00   0.0000000000000000E+00   0.0000000000000000E+00   0.0000000000000000E+00   0.0000000000000000E+00   0.0000000000000000E+00   0.0000000000000000E+00   0.0000000000000000E+00   0.0000000000000000E+00   0.0000000000000000E+00   0.0000000000000000E+00   0.0000000000000000E+00   0.0000000000000000E+00   0.0000000000000000E+00   0.0000000000000000E+00   0.0000000000000000E+00   0.0000000000000000E+00   0.0000000000000000E+00   0.0000000000000000E+00   0.0000000000000000E+00   0.0000000000000000E+00   0.0000000000000000E+00   0.0000000000000000E+00   0.0000000000000000E+00   0.0000000000000000E+00   0.0000000000000000E+00   0.0000000000000000E+00   0.0000000000000000E+00   0.0000000000000000E+00   0.0000000000000000E+00   0.0000000000000000E+00   0.0000000000000000E+00   0.0000000000000000E+00   0.0000000000000000E+00   0.0000000000000000E+00   0.0000000000000000E+00   0.0000000000000000E+00   0.0000000000000000E+00   0.0000000000000000E+00   0.0000000000000000E+00   0.0000000000000000E+00   0.0000000000000000E+00   0.0000000000000000E+00   0.0000000000000000E+00   0.0000000000000000E+00   0.0000000000000000E+00   0.0000000000000000E+00   0.0000000000000000E+00   0.0000000000000000E+00   0.0000000000000000E+00   0.0000000000000000E+00   0.0000000000000000E+00   0.0000000000000000E+00   0.0000000000000000E+00   0.0000000000000000E+00   0.0000000000000000E+00   0.0000000000000000E+00   0.0000000000000000E+00   0.0000000000000000E+00   0.0000000000000000E+00   0.0000000000000000E+00   0.0000000000000000E+00   0.0000000000000000E+00   0.0000000000000000E+00   0.0000000000000000E+00   0.0000000000000000E+00   0.0000000000000000E+00   0.0000000000000000E+00   0.0000000000000000E+00   0.0000000000000000E+00   0.0000000000000000E+00   0.0000000000000000E+00   0.0000000000000000E+00   0.0000000000000000E+00   0.0000000000000000E+00   0.0000000000000000E+00   0.0000000000000000E+00   0.0000000000000000E+00   0.0000000000000000E+00   0.0000000000000000E+00   0.0000000000000000E+00   0.0000000000000000E+00   0.0000000000000000E+00   0.0000000000000000E+00   0.0000000000000000E+00   0.0000000000000000E+00   0.0000000000000000E+00   0.0000000000000000E+00   0.0000000000000000E+00   0.0000000000000000E+00   0.0000000000000000E+00   0.0000000000000000E+00   0.0000000000000000E+00   0.0000000000000000E+00   0.0000000000000000E+00   0.0000000000000000E+00   0.0000000000000000E+00   0.0000000000000000E+00   0.0000000000000000E+00   0.0000000000000000E+00   0.0000000000000000E+00   0.0000000000000000E+00
  0.0000000000000000E+00   0.0000000000000000E+00   0.0000000000000000E+00   0.0000000000000000E+00   0.0000000000000000E+00   0.0000000000000000E+00   0.0000000000000000E+00   0.0000000000000000E+00   0.0000000000000000E+00   0.0000000000000000E+00   0.0000000000000000E+00   0.0000000000000000E+00   0.0000000000000000E+00   0.0000000000000000E+00   0.0000000000000000E+00   0.0000000000000000E+00   0.0000000000000000E+00   0.0000000000000000E+00   0.0000000000000000E+00   0.0000000000000000E+00   0.0000000000000000E+00   0.0000000000000000E+00   0.0000000000000000E+00   0.0000000000000000E+00   0.0000000000000000E+00   0.0000000000000000E+00   0.0000000000000000E+00   0.0000000000000000E+00   0.0000000000000000E+00   0.0000000000000000E+00   0.0000000000000000E+00   0.0000000000000000E+00   0.0000000000000000E+00   0.0000000000000000E+00   0.0000000000000000E+00   0.0000000000000000E+00   0.0000000000000000E+00   0.0000000000000000E+00   0.0000000000000000E+00   0.0000000000000000E+00   0.0000000000000000E+00   0.0000000000000000E+00   0.0000000000000000E+00   0.0000000000000000E+00   0.0000000000000000E+00   0.0000000000000000E+00   0.0000000000000000E+00   0.0000000000000000E+00   0.0000000000000000E+00   0.0000000000000000E+00   0.0000000000000000E+00   0.0000000000000000E+00   0.0000000000000000E+00   0.0000000000000000E+00   0.0000000000000000E+00   0.0000000000000000E+00   0.0000000000000000E+00   0.0000000000000000E+00   0.0000000000000000E+00   0.0000000000000000E+00   0.0000000000000000E+00   0.0000000000000000E+00   0.0000000000000000E+00   0.0000000000000000E+00   0.0000000000000000E+00   0.0000000000000000E+00   0.0000000000000000E+00   0.0000000000000000E+00   0.0000000000000000E+00   0.0000000000000000E+00   0.0000000000000000E+00   0.0000000000000000E+00   0.0000000000000000E+00   0.0000000000000000E+00   0.0000000000000000E+00   0.0000000000000000E+00   0.0000000000000000E+00   0.0000000000000000E+00   0.0000000000000000E+00   0.0000000000000000E+00   0.0000000000000000E+00   0.0000000000000000E+00   0.0000000000000000E+00   0.0000000000000000E+00   0.0000000000000000E+00   0.0000000000000000E+00   0.0000000000000000E+00   0.0000000000000000E+00   0.0000000000000000E+00   0.0000000000000000E+00   0.0000000000000000E+00   0.0000000000000000E+00   0.0000000000000000E+00   0.0000000000000000E+00   0.0000000000000000E+00   0.0000000000000000E+00   0.0000000000000000E+00   0.0000000000000000E+00   0.0000000000000000E+00   0.0000000000000000E+00   0.0000000000000000E+00   0.0000000000000000E+00   0.0000000000000000E+00   0.0000000000000000E+00   0.0000000000000000E+00   0.0000000000000000E+00   0.0000000000000000E+00   0.0000000000000000E+00   0.0000000000000000E+00   0.0000000000000000E+00   0.0000000000000000E+00   0.0000000000000000E+00   0.0000000000000000E+00   0.0000000000000000E+00   0.0000000000000000E+00   0.0000000000000000E+00   0.0000000000000000E+00   0.0000000000000000E+00   0.0000000000000000E+00   0.0000000000000000E+00   0.0000000000000000E+00   0.0000000000000000E+00   0.0000000000000000E+00   0.0000000000000000E+00   0.0000000000000000E+00   0.0000000000000000E+00   0.0000000000000000E+00   0.0000000000000000E+00   0.0000000000000000E+00   0.0000000000000000E+00   0.0000000000000000E+00   0.0000000000000000E+00   0.0000000000000000E+00   0.0000000000000000E+00   0.0000000000000000E+00   0.0000000000000000E+00   0.0000000000000000E+00   0.0000000000000000E+00   0.0000000000000000E+00   0.0000000000000000E+00   0.0000000000000000E+00   0.0000000000000000E+00   0.0000000000000000E+00   0.0000000000000000E+00   0.0000000000000000E+00   0.0000000000000000E+00   0.0000000000000000E+00   0.0000000000000000E+00   0.0000000000000000E+00   0.0000000000000000E+00   0.0000000000000000E+00   0.0000000000000000E+00   0.0000000000000000E+00   0.0000000000000000E+00   0.0000000000000000E+00   0.0000000000000000E+00   0.0000000000000000E+00   0.0000000000000000E+00   0.0000000000000000E+00   0.0000000000000000E+00   0.0000000000000000E+00   0.0000000000000000E+00   0.0000000000000000E+00   0.0000000000000000E+00   0.0000000000000000E+00   0.0000000000000000E+00   0.0000000000000000E+00   0.0000000000000000E+00   0.0000000000000000E+00   0.0000000000000000E+00   0.0000000000000000E+00   0.0000000000000000E+00   0.0000000000000000E+00   0.0000000000000000E+00   0.0000000000000000E+00   0.0000000000000000E+00   0.0000000000000000E+00   0.0000000000000000E+00   0.0000000000000000E+00   0.0000000000000000E+00   0.0000000000000000E+00   0.0000000000000000E+00   0.0000000000000000E+00   0.0000000000000000E+00   0.0000000000000000E+00   0.0000000000000000E+00   0.0000000000000000E+00   0.0000000000000000E+00   0.0000000000000000E+00   0.0000000000000000E+00   0.0000000000000000E+00   0.0000000000000000E+00   0.0000000000000000E+00   0.0000000000000000E+00   0.0000000000000000E+00   0.0000000000000000E+00   0.0000000000000000E+00   0.0000000000000000E+00   0.0000000000000000E+00   0.0000000000000000E+00   0.0000000000000000E+00   0.0000000000000000E+00   0.0000000000000000E+00   0.0000000000000000E+00   0.0000000000000000E+00   0.0000000000000000E+00   0.0000000000000000E+00   0.0000000000000000E+00   0.0000000000000000E+00   0.0000000000000000E+00   0.0000000000000000E+00   0.0000000000000000E+00   0.0000000000000000E+00   0.0000000000000000E+00   0.0000000000000000E+00   0.0000000000000000E+00   0.0000000000000000E+00   0.0000000000000000E+00   0.0000000000000000E+00   0.0000000000000000E+00   0.0000000000000000E+00   0.0000000000000000E+00   0.0000000000000000E+00   0.0000000000000000E+00   0.0000000000000000E+00   0.0000000000000000E+00   0.0000000000000000E+00   0.0000000000000000E+00   0.0000000000000000E+00   0.0000000000000000E+00   0.0000000000000000E+00   0.0000000000000000E+00   0.0000000000000000E+00   0.0000000000000000E+00   0.0000000000000000E+00   0.0000000000000000E+00   0.0000000000000000E+00   0.0000000000000000E+00   0.0000000000000000E+00   0.0000000000000000E+00   0.0000000000000000E+00   0.0000000000000000E+00   0.0000000000000000E+00   0.0000000000000000E+00   0.0000000000000000E+00   0.0000000000000000E+00   0.0000000000000000E+00   0.0000000000000000E+00   0.0000000000000000E+00   0.0000000000000000E+00   0.0000000000000000E+00   0.0000000000000000E+00   0.0000000000000000E+00   0.0000000000000000E+00   0.0000000000000000E+00   0.0000000000000000E+00   0.0000000000000000E+00   0.0000000000000000E+00   0.0000000000000000E+00   0.0000000000000000E+00   0.0000000000000000E+00   0.0000000000000000E+00   0.0000000000000000E+00   0.0000000000000000E+00   0.0000000000000000E+00   0.0000000000000000E+00   0.0000000000000000E+00   0.0000000000000000E+00   0.0000000000000000E+00   0.0000000000000000E+00   0.0000000000000000E+00   0.0000000000000000E+00   0.0000000000000000E+00   0.0000000000000000E+00   0.0000000000000000E+00   0.0000000000000000E+00   0.0000000000000000E+00   0.0000000000000000E+00   0.0000000000000000E+00   0.0000000000000000E+00   0.0000000000000000E+00   0.0000000000000000E+00   0.0000000000000000E+00   0.0000000000000000E+00   0.0000000000000000E+00   0.0000000000000000E+00   0.0000000000000000E+00   0.0000000000000000E+00   0.0000000000000000E+00   0.0000000000000000E+00   0.0000000000000000E+00   0.0000000000000000E+00   0.0000000000000000E+00   0.0000000000000000E+00   0.0000000000000000E+00   0.0000000000000000E+00   0.0000000000000000E+00   0.0000000000000000E+00   0.0000000000000000E+00   0.0000000000000000E+00   0.0000000000000000E+00   0.0000000000000000E+00   0.0000000000000000E+00   0.0000000000000000E+00   0.0000000000000000E+00   0.0000000000000000E+00   0.0000000000000000E+00   0.0000000000000000E+00   0.0000000000000000E+00   0.0000000000000000E+00   0.0000000000000000E+00   0.0000000000000000E+00   0.0000000000000000E+00   0.0000000000000000E+00   0.0000000000000000E+00   0.0000000000000000E+00   0.0000000000000000E+00   0.0000000000000000E+00   0.0000000000000000E+00   0.0000000000000000E+00   0.0000000000000000E+00   0.0000000000000000E+00   0.0000000000000000E+00   0.0000000000000000E+00   0.0000000000000000E+00   0.0000000000000000E+00   0.0000000000000000E+00   0.0000000000000000E+00   0.0000000000000000E+00   0.0000000000000000E+00   0.0000000000000000E+00   0.0000000000000000E+00   0.0000000000000000E+00   0.0000000000000000E+00   0.0000000000000000E+00   0.0000000000000000E+00   0.0000000000000000E+00   0.0000000000000000E+00   0.0000000000000000E+00   0.0000000000000000E+00   0.0000000000000000E+00   0.0000000000000000E+00   0.0000000000000000E+00   0.0000000000000000E+00   0.0000000000000000E+00   0.0000000000000000E+00   0.0000000000000000E+00   0.0000000000000000E+00   0.0000000000000000E+00   0.0000000000000000E+00   0.0000000000000000E+00   0.0000000000000000E+00   0.0000000000000000E+00   0.0000000000000000E+00   0.0000000000000000E+00   0.0000000000000000E+00   0.0000000000000000E+00   0.0000000000000000E+00   0.0000000000000000E+00   0.0000000000000000E+00   0.0000000000000000E+00   0.0000000000000000E+00   0.0000000000000000E+00   0.0000000000000000E+00   0.0000000000000000E+00   0.0000000000000000E+00   0.0000000000000000E+00   0.0000000000000000E+00   0.0000000000000000E+00   0.0000000000000000E+00   0.0000000000000000E+00   0.0000000000000000E+00   0.0000000000000000E+00   0.0000000000000000E+00   0.0000000000000000E+00   0.0000000000000000E+00   0.0000000000000000E+00   0.0000000000000000E+00   0.0000000000000000E+00   0.0000000000000000E+00   0.0000000000000000E+00   0.0000000000000000E+00   0.0000000000000000E+00   0.0000000000000000E+00   0.0000000000000000E+00   0.0000000000000000E+00   0.0000000000000000E+00   0.0000000000000000E+00   0.0000000000000000E+00   0.0000000000000000E+00   0.0000000000000000E+00   0.0000000000000000E+00   0.0000000000000000E+00   0.0000000000000000E+00   0.0000000000000000E+00   0.0000000000000000E+00   0.0000000000000000E+00   0.0000000000000000E+00   0.0000000000000000E+00   0.0000000000000000E+00   0.0000000000000000E+00   0.0000000000000000E+00   0.0000000000000000E+00   0.0000000000000000E+00   0.0000000000000000E+00   0.0000000000000000E+00   0.0000000000000000E+00   0.0000000000000000E+00   0.0000000000000000E+00   0.0000000000000000E+00   0.0000000000000000E+00   0.0000000000000000E+00   0.0000000000000000E+00   0.0000000000000000E+00   0.0000000000000000E+00   0.0000000000000000E+00   0.0000000000000000E+00   0.0000000000000000E+00   0.0000000000000000E+00   0.0000000000000000E+00   0.0000000000000000E+00   0.0000000000000000E+00   0.0000000000000000E+00   0.0000000000000000E+00   0.0000000000000000E+00   0.0000000000000000E+00   0.0000000000000000E+00   0.0000000000000000E+00   0.0000000000000000E+00   0.0000000000000000E+00   0.0000000000000000E+00   0.0000000000000000E+00   0.0000000000000000E+00   0.0000000000000000E+00   0.0000000000000000E+00   0.0000000000000000E+00   0.0000000000000000E+00   0.0000000000000000E+00   0.0000000000000000E+00   0.0000000000000000E+00   0.0000000000000000E+00   0.0000000000000000E+00   0.0000000000000000E+00   0.0000000000000000E+00   0.0000000000000000E+00   0.0000000000000000E+00   0.0000000000000000E+00   0.0000000000000000E+00   0.0000000000000000E+00   0.0000000000000000E+00   0.0000000000000000E+00   0.0000000000000000E+00   0.0000000000000000E+00   0.0000000000000000E+00   0.0000000000000000E+00   0.0000000000000000E+00   0.0000000000000000E+00   0.0000000000000000E+00   0.0000000000000000E+00   0.0000000000000000E+00   0.0000000000000000E+00   0.0000000000000000E+00   0.0000000000000000E+00   0.0000000000000000E+00   0.0000000000000000E+00   0.0000000000000000E+00   0.0000000000000000E+00   0.0000000000000000E+00   0.0000000000000000E+00   0.0000000000000000E+00   0.0000000000000000E+00   0.0000000000000000E+00   0.0000000000000000E+00   0.0000000000000000E+00   0.0000000000000000E+00   0.0000000000000000E+00   0.0000000000000000E+00   0.0000000000000000E+00   0.0000000000000000E+00   0.0000000000000000E+00   0.0000000000000000E+00   0.0000000000000000E+00   0.0000000000000000E+00   0.0000000000000000E+00   0.0000000000000000E+00   0.0000000000000000E+00   0.0000000000000000E+00   0.0000000000000000E+00
  0.0000000000000000E+00   0.0000000000000000E+00   0.0000000000000000E+00   0.0000000000000000E+00   0.0000000000000000E+00   0.0000000000000000E+00   0.0000000000000000E+00   0.0000000000000000E+00   0.0000000000000000E+00   0.0000000000000000E+00   0.0000000000000000E+00   0.0000000000000000E+00   0.0000000000000000E+00   0.0000000000000000E+00   0.0000000000000000E+00   0.0000000000000000E+00   0.0000000000000000E+00   0.0000000000000000E+00   0.0000000000000000E+00   0.0000000000000000E+00   0.0000000000000000E+00   0.0000000000000000E+00   0.0000000000000000E+00   0.0000000000000000E+00   0.0000000000000000E+00   0.0000000000000000E+00   0.0000000000000000E+00   0.0000000000000000E+00   0.0000000000000000E+00   0.0000000000000000E+00   0.0000000000000000E+00   0.0000000000000000E+00   0.0000000000000000E+00   0.0000000000000000E+00   0.0000000000000000E+00   0.0000000000000000E+00   0.0000000000000000E+00   0.0000000000000000E+00   0.0000000000000000E+00   0.0000000000000000E+00   0.0000000000000000E+00   0.0000000000000000E+00   0.0000000000000000E+00   0.0000000000000000E+00   0.0000000000000000E+00   0.0000000000000000E+00   0.0000000000000000E+00   0.0000000000000000E+00   0.0000000000000000E+00   0.0000000000000000E+00   0.0000000000000000E+00   0.0000000000000000E+00   0.0000000000000000E+00   0.0000000000000000E+00   0.0000000000000000E+00   0.0000000000000000E+00   0.0000000000000000E+00   0.0000000000000000E+00   0.0000000000000000E+00   0.0000000000000000E+00   0.0000000000000000E+00   0.0000000000000000E+00   0.0000000000000000E+00   0.0000000000000000E+00   0.0000000000000000E+00   0.0000000000000000E+00   0.0000000000000000E+00   0.0000000000000000E+00   0.0000000000000000E+00   0.0000000000000000E+00   0.0000000000000000E+00   0.0000000000000000E+00   0.0000000000000000E+00   0.0000000000000000E+00   0.0000000000000000E+00   0.0000000000000000E+00   0.0000000000000000E+00   0.0000000000000000E+00   0.0000000000000000E+00   0.0000000000000000E+00   0.0000000000000000E+00   0.0000000000000000E+00   0.0000000000000000E+00   0.0000000000000000E+00   0.0000000000000000E+00   0.0000000000000000E+00   0.0000000000000000E+00   0.0000000000000000E+00   0.0000000000000000E+00   0.0000000000000000E+00   0.0000000000000000E+00   0.0000000000000000E+00   0.0000000000000000E+00   0.0000000000000000E+00   0.0000000000000000E+00   0.0000000000000000E+00   0.0000000000000000E+00   0.0000000000000000E+00   0.0000000000000000E+00   0.0000000000000000E+00   0.0000000000000000E+00   0.0000000000000000E+00   0.0000000000000000E+00   0.0000000000000000E+00   0.0000000000000000E+00   0.0000000000000000E+00   0.0000000000000000E+00   0.0000000000000000E+00   0.0000000000000000E+00   0.0000000000000000E+00   0.0000000000000000E+00   0.0000000000000000E+00   0.0000000000000000E+00   0.0000000000000000E+00   0.0000000000000000E+00   0.0000000000000000E+00   0.0000000000000000E+00   0.0000000000000000E+00   0.0000000000000000E+00   0.0000000000000000E+00   0.0000000000000000E+00   0.0000000000000000E+00   0.0000000000000000E+00   0.0000000000000000E+00   0.0000000000000000E+00   0.0000000000000000E+00   0.0000000000000000E+00   0.0000000000000000E+00   0.0000000000000000E+00   0.0000000000000000E+00   0.0000000000000000E+00   0.0000000000000000E+00   0.0000000000000000E+00   0.0000000000000000E+00   0.0000000000000000E+00   0.0000000000000000E+00   0.0000000000000000E+00   0.0000000000000000E+00   0.0000000000000000E+00   0.0000000000000000E+00   0.0000000000000000E+00   0.0000000000000000E+00   0.0000000000000000E+00   0.0000000000000000E+00   0.0000000000000000E+00   0.0000000000000000E+00   0.0000000000000000E+00   0.0000000000000000E+00   0.0000000000000000E+00   0.0000000000000000E+00   0.0000000000000000E+00   0.0000000000000000E+00   0.0000000000000000E+00   0.0000000000000000E+00   0.0000000000000000E+00   0.0000000000000000E+00   0.0000000000000000E+00   0.0000000000000000E+00   0.0000000000000000E+00   0.0000000000000000E+00   0.0000000000000000E+00   0.0000000000000000E+00   0.0000000000000000E+00   0.0000000000000000E+00   0.0000000000000000E+00   0.0000000000000000E+00   0.0000000000000000E+00   0.0000000000000000E+00   0.0000000000000000E+00   0.0000000000000000E+00   0.0000000000000000E+00   0.0000000000000000E+00   0.0000000000000000E+00   0.0000000000000000E+00   0.0000000000000000E+00   0.0000000000000000E+00   0.0000000000000000E+00   0.0000000000000000E+00   0.0000000000000000E+00   0.0000000000000000E+00   0.0000000000000000E+00   0.0000000000000000E+00   0.0000000000000000E+00   0.0000000000000000E+00   0.0000000000000000E+00   0.0000000000000000E+00   0.0000000000000000E+00   0.0000000000000000E+00   0.0000000000000000E+00   0.0000000000000000E+00   0.0000000000000000E+00   0.0000000000000000E+00   0.0000000000000000E+00   0.0000000000000000E+00   0.0000000000000000E+00   0.0000000000000000E+00   0.0000000000000000E+00   0.0000000000000000E+00   0.0000000000000000E+00   0.0000000000000000E+00   0.0000000000000000E+00   0.0000000000000000E+00   0.0000000000000000E+00   0.0000000000000000E+00   0.0000000000000000E+00   0.0000000000000000E+00   0.0000000000000000E+00   0.0000000000000000E+00   0.0000000000000000E+00   0.0000000000000000E+00   0.0000000000000000E+00   0.0000000000000000E+00   0.0000000000000000E+00   0.0000000000000000E+00   0.0000000000000000E+00   0.0000000000000000E+00   0.0000000000000000E+00   0.0000000000000000E+00   0.0000000000000000E+00   0.0000000000000000E+00   0.0000000000000000E+00   0.0000000000000000E+00   0.0000000000000000E+00   0.0000000000000000E+00   0.0000000000000000E+00   0.0000000000000000E+00   0.0000000000000000E+00   0.0000000000000000E+00   0.0000000000000000E+00   0.0000000000000000E+00   0.0000000000000000E+00   0.0000000000000000E+00   0.0000000000000000E+00   0.0000000000000000E+00   0.0000000000000000E+00   0.0000000000000000E+00   0.0000000000000000E+00   0.0000000000000000E+00   0.0000000000000000E+00   0.0000000000000000E+00   0.0000000000000000E+00   0.0000000000000000E+00   0.0000000000000000E+00   0.0000000000000000E+00   0.0000000000000000E+00   0.0000000000000000E+00   0.0000000000000000E+00   0.0000000000000000E+00   0.0000000000000000E+00   0.0000000000000000E+00   0.0000000000000000E+00   0.0000000000000000E+00   0.0000000000000000E+00   0.0000000000000000E+00   0.0000000000000000E+00   0.0000000000000000E+00   0.0000000000000000E+00   0.0000000000000000E+00   0.0000000000000000E+00   0.0000000000000000E+00   0.0000000000000000E+00   0.0000000000000000E+00   0.0000000000000000E+00   0.0000000000000000E+00   0.0000000000000000E+00   0.0000000000000000E+00   0.0000000000000000E+00   0.0000000000000000E+00   0.0000000000000000E+00   0.0000000000000000E+00   0.0000000000000000E+00   0.0000000000000000E+00   0.0000000000000000E+00   0.0000000000000000E+00   0.0000000000000000E+00   0.0000000000000000E+00   0.0000000000000000E+00   0.0000000000000000E+00   0.0000000000000000E+00   0.0000000000000000E+00   0.0000000000000000E+00   0.0000000000000000E+00   0.0000000000000000E+00   0.0000000000000000E+00   0.0000000000000000E+00   0.0000000000000000E+00   0.0000000000000000E+00   0.0000000000000000E+00   0.0000000000000000E+00   0.0000000000000000E+00   0.0000000000000000E+00   0.0000000000000000E+00   0.0000000000000000E+00   0.0000000000000000E+00   0.0000000000000000E+00   0.0000000000000000E+00   0.0000000000000000E+00   0.0000000000000000E+00   0.0000000000000000E+00   0.0000000000000000E+00   0.0000000000000000E+00   0.0000000000000000E+00   0.0000000000000000E+00   0.0000000000000000E+00   0.0000000000000000E+00   0.0000000000000000E+00   0.0000000000000000E+00   0.0000000000000000E+00   0.0000000000000000E+00   0.0000000000000000E+00   0.0000000000000000E+00   0.0000000000000000E+00   0.0000000000000000E+00   0.0000000000000000E+00   0.0000000000000000E+00   0.0000000000000000E+00   0.0000000000000000E+00   0.0000000000000000E+00   0.0000000000000000E+00   0.0000000000000000E+00   0.0000000000000000E+00   0.0000000000000000E+00   0.0000000000000000E+00   0.0000000000000000E+00   0.0000000000000000E+00   0.0000000000000000E+00   0.0000000000000000E+00   0.0000000000000000E+00   0.0000000000000000E+00   0.0000000000000000E+00   0.0000000000000000E+00   0.0000000000000000E+00   0.0000000000000000E+00   0.0000000000000000E+00   0.0000000000000000E+00   0.0000000000000000E+00   0.0000000000000000E+00   0.0000000000000000E+00   0.0000000000000000E+00   0.0000000000000000E+00   0.0000000000000000E+00   0.0000000000000000E+00   0.0000000000000000E+00   0.0000000000000000E+00   0.0000000000000000E+00   0.0000000000000000E+00   0.0000000000000000E+00   0.0000000000000000E+00   0.0000000000000000E+00   0.0000000000000000E+00   0.0000000000000000E+00   0.0000000000000000E+00   0.0000000000000000E+00   0.0000000000000000E+00   0.0000000000000000E+00   0.0000000000000000E+00   0.0000000000000000E+00   0.0000000000000000E+00   0.0000000000000000E+00   0.0000000000000000E+00   0.0000000000000000E+00   0.0000000000000000E+00   0.0000000000000000E+00   0.0000000000000000E+00   0.0000000000000000E+00   0.0000000000000000E+00   0.0000000000000000E+00   0.0000000000000000E+00   0.0000000000000000E+00   0.0000000000000000E+00   0.0000000000000000E+00   0.0000000000000000E+00   0.0000000000000000E+00   0.0000000000000000E+00   0.0000000000000000E+00   0.0000000000000000E+00   0.0000000000000000E+00   0.0000000000000000E+00   0.0000000000000000E+00   0.0000000000000000E+00   0.0000000000000000E+00   0.0000000000000000E+00   0.0000000000000000E+00   0.0000000000000000E+00   0.0000000000000000E+00   0.0000000000000000E+00   0.0000000000000000E+00   0.0000000000000000E+00   0.0000000000000000E+00   0.0000000000000000E+00   0.0000000000000000E+00   0.0000000000000000E+00   0.0000000000000000E+00   0.0000000000000000E+00   0.0000000000000000E+00   0.0000000000000000E+00   0.0000000000000000E+00   0.0000000000000000E+00   0.0000000000000000E+00   0.0000000000000000E+00   0.0000000000000000E+00   0.0000000000000000E+00   0.0000000000000000E+00   0.0000000000000000E+00   0.0000000000000000E+00   0.0000000000000000E+00   0.0000000000000000E+00   0.0000000000000000E+00   0.0000000000000000E+00   0.0000000000000000E+00   0.0000000000000000E+00   0.0000000000000000E+00   0.0000000000000000E+00   0.0000000000000000E+00   0.0000000000000000E+00   0.0000000000000000E+00   0.0000000000000000E+00   0.0000000000000000E+00   0.0000000000000000E+00   0.0000000000000000E+00   0.0000000000000000E+00   0.0000000000000000E+00   0.0000000000000000E+00   0.0000000000000000E+00   0.0000000000000000E+00   0.0000000000000000E+00   0.0000000000000000E+00   0.0000000000000000E+00   0.0000000000000000E+00   0.0000000000000000E+00   0.0000000000000000E+00   0.0000000000000000E+00   0.0000000000000000E+00   0.0000000000000000E+00   0.0000000000000000E+00   0.0000000000000000E+00   0.0000000000000000E+00   0.0000000000000000E+00   0.0000000000000000E+00   0.0000000000000000E+00   0.0000000000000000E+00   0.0000000000000000E+00   0.0000000000000000E+00   0.0000000000000000E+00   0.0000000000000000E+00   0.0000000000000000E+00   0.0000000000000000E+00   0.0000000000000000E+00   0.0000000000000000E+00   0.0000000000000000E+00   0.0000000000000000E+00   0.0000000000000000E+00   0.0000000000000000E+00   0.0000000000000000E+00   0.0000000000000000E+00   0.0000000000000000E+00   0.0000000000000000E+00   0.0000000000000000E+00   0.0000000000000000E+00   0.0000000000000000E+00   0.0000000000000000E+00   0.0000000000000000E+00   0.0000000000000000E+00   0.0000000000000000E+00   0.0000000000000000E+00   0.0000000000000000E+00   0.0000000000000000E+00   0.0000000000000000E+00   0.0000000000000000E+00   0.0000000000000000E+00   0.0000000000000000E+00   0.0000000000000000E+00   0.0000000000000000E+00   0.0000000000000000E+00   0.0000000000000000E+00   0.0000000000000000E+00   0.0000000000000000E+00   0.0000000000000000E+00   0.0000000000000000E+00   0.0000000000000000E+00   0.0000000000000000E+00   0.0000000000000000E+00   0.0000000000000000E+00   0.0000000000000000E+00   0.0000000000000000E+00   0.0000000000000000E+00   0.0000000000000000E+00   0.0000000000000000E+00
  0.0000000000000000E+00   0.0000000000000000E+00   0.0000000000000000E+00   0.0000000000000000E+00   0.0000000000000000E+00   0.0000000000000000E+00   0.0000000000000000E+00   0.0000000000000000E+00   0.0000000000000000E+00   0.0000000000000000E+00   0.0000000000000000E+00   0.0000000000000000E+00   0.0000000000000000E+00   0.0000000000000000E+00   0.0000000000000000E+00   0.0000000000000000E+00   0.0000000000000000E+00   0.0000000000000000E+00   0.0000000000000000E+00   0.0000000000000000E+00   0.0000000000000000E+00   0.0000000000000000E+00   0.0000000000000000E+00   0.0000000000000000E+00   0.0000000000000000E+00   0.0000000000000000E+00   0.0000000000000000E+00   0.0000000000000000E+00   0.0000000000000000E+00   0.0000000000000000E+00   0.0000000000000000E+00   0.0000000000000000E+00   0.0000000000000000E+00   0.0000000000000000E+00   0.0000000000000000E+00   0.0000000000000000E+00   0.0000000000000000E+00   0.0000000000000000E+00   0.0000000000000000E+00   0.0000000000000000E+00   0.0000000000000000E+00   0.0000000000000000E+00   0.0000000000000000E+00   0.0000000000000000E+00   0.0000000000000000E+00   0.0000000000000000E+00   0.0000000000000000E+00   0.0000000000000000E+00   0.0000000000000000E+00   0.0000000000000000E+00   0.0000000000000000E+00   0.0000000000000000E+00   0.0000000000000000E+00   0.0000000000000000E+00   0.0000000000000000E+00   0.0000000000000000E+00   0.0000000000000000E+00   0.0000000000000000E+00   0.0000000000000000E+00   0.0000000000000000E+00   0.0000000000000000E+00   0.0000000000000000E+00   0.0000000000000000E+00   0.0000000000000000E+00   0.0000000000000000E+00   0.0000000000000000E+00   0.0000000000000000E+00   0.0000000000000000E+00   0.0000000000000000E+00   0.0000000000000000E+00   0.0000000000000000E+00   0.0000000000000000E+00   0.0000000000000000E+00   0.0000000000000000E+00   0.0000000000000000E+00   0.0000000000000000E+00   0.0000000000000000E+00   0.0000000000000000E+00   0.0000000000000000E+00   0.0000000000000000E+00   0.0000000000000000E+00   0.0000000000000000E+00   0.0000000000000000E+00   0.0000000000000000E+00   0.0000000000000000E+00   0.0000000000000000E+00   0.0000000000000000E+00   0.0000000000000000E+00   0.0000000000000000E+00   0.0000000000000000E+00   0.0000000000000000E+00   0.0000000000000000E+00   0.0000000000000000E+00   0.0000000000000000E+00   0.0000000000000000E+00   0.0000000000000000E+00   0.0000000000000000E+00   0.0000000000000000E+00   0.0000000000000000E+00   0.0000000000000000E+00   0.0000000000000000E+00   0.0000000000000000E+00   0.0000000000000000E+00   0.0000000000000000E+00   0.0000000000000000E+00   0.0000000000000000E+00   0.0000000000000000E+00   0.0000000000000000E+00   0.0000000000000000E+00   0.0000000000000000E+00   0.0000000000000000E+00   0.0000000000000000E+00   0.0000000000000000E+00   0.0000000000000000E+00   0.0000000000000000E+00   0.0000000000000000E+00   0.0000000000000000E+00   0.0000000000000000E+00   0.0000000000000000E+00   0.0000000000000000E+00   0.0000000000000000E+00   0.0000000000000000E+00   0.0000000000000000E+00   0.0000000000000000E+00   0.0000000000000000E+00   0.0000000000000000E+00   0.0000000000000000E+00   0.0000000000000000E+00   0.0000000000000000E+00   0.0000000000000000E+00   0.0000000000000000E+00   0.0000000000000000E+00   0.0000000000000000E+00   0.0000000000000000E+00   0.0000000000000000E+00   0.0000000000000000E+00   0.0000000000000000E+00   0.0000000000000000E+00   0.0000000000000000E+00   0.0000000000000000E+00   0.0000000000000000E+00   0.0000000000000000E+00   0.0000000000000000E+00   0.0000000000000000E+00   0.0000000000000000E+00   0.0000000000000000E+00   0.0000000000000000E+00   0.0000000000000000E+00   0.0000000000000000E+00   0.0000000000000000E+00   0.0000000000000000E+00   0.0000000000000000E+00   0.0000000000000000E+00   0.0000000000000000E+00   0.0000000000000000E+00   0.0000000000000000E+00   0.0000000000000000E+00   0.0000000000000000E+00   0.0000000000000000E+00   0.0000000000000000E+00   0.0000000000000000E+00   0.0000000000000000E+00   0.0000000000000000E+00   0.0000000000000000E+00   0.0000000000000000E+00   0.0000000000000000E+00   0.0000000000000000E+00   0.0000000000000000E+00   0.0000000000000000E+00   0.0000000000000000E+00   0.0000000000000000E+00   0.0000000000000000E+00   0.0000000000000000E+00   0.0000000000000000E+00   0.0000000000000000E+00   0.0000000000000000E+00   0.0000000000000000E+00   0.0000000000000000E+00   0.0000000000000000E+00   0.0000000000000000E+00   0.0000000000000000E+00   0.0000000000000000E+00   0.0000000000000000E+00   0.0000000000000000E+00   0.0000000000000000E+00   0.0000000000000000E+00   0.0000000000000000E+00   0.0000000000000000E+00   0.0000000000000000E+00   0.0000000000000000E+00   0.0000000000000000E+00   0.0000000000000000E+00   0.0000000000000000E+00   0.0000000000000000E+00   0.0000000000000000E+00   0.0000000000000000E+00   0.0000000000000000E+00   0.0000000000000000E+00   0.0000000000000000E+00   0.0000000000000000E+00   0.0000000000000000E+00   0.0000000000000000E+00   0.0000000000000000E+00   0.0000000000000000E+00   0.0000000000000000E+00   0.0000000000000000E+00   0.0000000000000000E+00   0.0000000000000000E+00   0.0000000000000000E+00   0.0000000000000000E+00   0.0000000000000000E+00   0.0000000000000000E+00   0.0000000000000000E+00   0.0000000000000000E+00   0.0000000000000000E+00   0.0000000000000000E+00   0.0000000000000000E+00   0.0000000000000000E+00   0.0000000000000000E+00   0.0000000000000000E+00   0.0000000000000000E+00   0.0000000000000000E+00   0.0000000000000000E+00   0.0000000000000000E+00   0.0000000000000000E+00   0.0000000000000000E+00   0.0000000000000000E+00   0.0000000000000000E+00   0.0000000000000000E+00   0.0000000000000000E+00   0.0000000000000000E+00   0.0000000000000000E+00   0.0000000000000000E+00   0.0000000000000000E+00   0.0000000000000000E+00   0.0000000000000000E+00   0.0000000000000000E+00   0.0000000000000000E+00   0.0000000000000000E+00   0.0000000000000000E+00   0.0000000000000000E+00   0.0000000000000000E+00   0.0000000000000000E+00   0.0000000000000000E+00   0.0000000000000000E+00   0.0000000000000000E+00   0.0000000000000000E+00   0.0000000000000000E+00   0.0000000000000000E+00   0.0000000000000000E+00   0.0000000000000000E+00   0.0000000000000000E+00   0.0000000000000000E+00   0.0000000000000000E+00   0.0000000000000000E+00   0.0000000000000000E+00   0.0000000000000000E+00   0.0000000000000000E+00   0.0000000000000000E+00   0.0000000000000000E+00   0.0000000000000000E+00   0.0000000000000000E+00   0.0000000000000000E+00   0.0000000000000000E+00   0.0000000000000000E+00   0.0000000000000000E+00   0.0000000000000000E+00   0.0000000000000000E+00   0.0000000000000000E+00   0.0000000000000000E+00   0.0000000000000000E+00   0.0000000000000000E+00   0.0000000000000000E+00   0.0000000000000000E+00   0.0000000000000000E+00   0.0000000000000000E+00   0.0000000000000000E+00   0.0000000000000000E+00   0.0000000000000000E+00   0.0000000000000000E+00   0.0000000000000000E+00   0.0000000000000000E+00   0.0000000000000000E+00   0.0000000000000000E+00   0.0000000000000000E+00   0.0000000000000000E+00   0.0000000000000000E+00   0.0000000000000000E+00   0.0000000000000000E+00   0.0000000000000000E+00   0.0000000000000000E+00   0.0000000000000000E+00   0.0000000000000000E+00   0.0000000000000000E+00   0.0000000000000000E+00   0.0000000000000000E+00   0.0000000000000000E+00   0.0000000000000000E+00   0.0000000000000000E+00   0.0000000000000000E+00   0.0000000000000000E+00   0.0000000000000000E+00   0.0000000000000000E+00   0.0000000000000000E+00   0.0000000000000000E+00   0.0000000000000000E+00   0.0000000000000000E+00   0.0000000000000000E+00   0.0000000000000000E+00   0.0000000000000000E+00   0.0000000000000000E+00   0.0000000000000000E+00   0.0000000000000000E+00   0.0000000000000000E+00   0.0000000000000000E+00   0.0000000000000000E+00   0.0000000000000000E+00   0.0000000000000000E+00   0.0000000000000000E+00   0.0000000000000000E+00   0.0000000000000000E+00   0.0000000000000000E+00   0.0000000000000000E+00   0.0000000000000000E+00   0.0000000000000000E+00   0.0000000000000000E+00   0.0000000000000000E+00   0.0000000000000000E+00   0.0000000000000000E+00   0.0000000000000000E+00   0.0000000000000000E+00   0.0000000000000000E+00   0.0000000000000000E+00   0.0000000000000000E+00   0.0000000000000000E+00   0.0000000000000000E+00   0.0000000000000000E+00   0.0000000000000000E+00   0.0000000000000000E+00   0.0000000000000000E+00   0.0000000000000000E+00   0.0000000000000000E+00   0.0000000000000000E+00   0.0000000000000000E+00   0.0000000000000000E+00   0.0000000000000000E+00   0.0000000000000000E+00   0.0000000000000000E+00   0.0000000000000000E+00   0.0000000000000000E+00   0.0000000000000000E+00   0.0000000000000000E+00   0.0000000000000000E+00   0.0000000000000000E+00   0.0000000000000000E+00   0.0000000000000000E+00   0.0000000000000000E+00   0.0000000000000000E+00   0.0000000000000000E+00   0.0000000000000000E+00   0.0000000000000000E+00   0.0000000000000000E+00   0.0000000000000000E+00   0.0000000000000000E+00   0.0000000000000000E+00   0.0000000000000000E+00   0.0000000000000000E+00   0.0000000000000000E+00   0.0000000000000000E+00   0.0000000000000000E+00   0.0000000000000000E+00   0.0000000000000000E+00   0.0000000000000000E+00   0.0000000000000000E+00   0.0000000000000000E+00   0.0000000000000000E+00   0.0000000000000000E+00   0.0000000000000000E+00   0.0000000000000000E+00   0.0000000000000000E+00   0.0000000000000000E+00   0.0000000000000000E+00   0.0000000000000000E+00   0.0000000000000000E+00   0.0000000000000000E+00   0.0000000000000000E+00   0.0000000000000000E+00   0.0000000000000000E+00   0.0000000000000000E+00   0.0000000000000000E+00   0.0000000000000000E+00   0.0000000000000000E+00   0.0000000000000000E+00   0.0000000000000000E+00   0.0000000000000000E+00   0.0000000000000000E+00   0.0000000000000000E+00   0.0000000000000000E+00   0.0000000000000000E+00   0.0000000000000000E+00   0.0000000000000000E+00   0.0000000000000000E+00   0.0000000000000000E+00   0.0000000000000000E+00   0.0000000000000000E+00   0.0000000000000000E+00   0.0000000000000000E+00   0.0000000000000000E+00   0.0000000000000000E+00   0.0000000000000000E+00   0.0000000000000000E+00   0.0000000000000000E+00   0.0000000000000000E+00   0.0000000000000000E+00   0.0000000000000000E+00   0.0000000000000000E+00   0.0000000000000000E+00   0.0000000000000000E+00   0.0000000000000000E+00   0.0000000000000000E+00   0.0000000000000000E+00   0.0000000000000000E+00   0.0000000000000000E+00   0.0000000000000000E+00   0.0000000000000000E+00   0.0000000000000000E+00   0.0000000000000000E+00   0.0000000000000000E+00   0.0000000000000000E+00   0.0000000000000000E+00   0.0000000000000000E+00   0.0000000000000000E+00   0.0000000000000000E+00   0.0000000000000000E+00   0.0000000000000000E+00   0.0000000000000000E+00   0.0000000000000000E+00   0.0000000000000000E+00   0.0000000000000000E+00   0.0000000000000000E+00   0.0000000000000000E+00   0.0000000000000000E+00   0.0000000000000000E+00   0.0000000000000000E+00   0.0000000000000000E+00   0.0000000000000000E+00   0.0000000000000000E+00   0.0000000000000000E+00   0.0000000000000000E+00   0.0000000000000000E+00   0.0000000000000000E+00   0.0000000000000000E+00   0.0000000000000000E+00   0.0000000000000000E+00   0.0000000000000000E+00   0.0000000000000000E+00   0.0000000000000000E+00   0.0000000000000000E+00   0.0000000000000000E+00   0.0000000000000000E+00   0.0000000000000000E+00   0.0000000000000000E+00   0.0000000000000000E+00   0.0000000000000000E+00   0.0000000000000000E+00   0.0000000000000000E+00   0.0000000000000000E+00   0.0000000000000000E+00   0.0000000000000000E+00   0.0000000000000000E+00   0.0000000000000000E+00   0.0000000000000000E+00   0.0000000000000000E+00   0.0000000000000000E+00   0.0000000000000000E+00   0.0000000000000000E+00   0.0000000000000000E+00   0.0000000000000000E+00   0.0000000000000000E+00   0.0000000000000000E+00   0.0000000000000000E+00   0.0000000000000000E+00   0.0000000000000000E+00   0.0000000000000000E+00   0.0000000000000000E+00   0.0000000000000000E+00   0.0000000000000000E+00   0.0000000000000000E+00
  0.0000000000000000E+00   0.0000000000000000E+00   0.0000000000000000E+00   0.0000000000000000E+00   0.0000000000000000E+00   0.0000000000000000E+00   0.0000000000000000E+00   0.0000000000000000E+00   0.0000000000000000E+00   0.0000000000000000E+00   0.0000000000000000E+00   0.0000000000000000E+00   0.0000000000000000E+00   0.0000000000000000E+00   0.0000000000000000E+00   0.0000000000000000E+00   0.0000000000000000E+00   0.0000000000000000E+00   0.0000000000000000E+00   0.0000000000000000E+00   0.0000000000000000E+00   0.0000000000000000E+00   0.0000000000000000E+00   0.0000000000000000E+00   0.0000000000000000E+00   0.0000000000000000E+00   0.0000000000000000E+00   0.0000000000000000E+00   0.0000000000000000E+00   0.0000000000000000E+00   0.0000000000000000E+00   0.0000000000000000E+00   0.0000000000000000E+00   0.0000000000000000E+00   0.0000000000000000E+00   0.0000000000000000E+00   0.0000000000000000E+00   0.0000000000000000E+00   0.0000000000000000E+00   0.0000000000000000E+00   0.0000000000000000E+00   0.0000000000000000E+00   0.0000000000000000E+00   0.0000000000000000E+00   0.0000000000000000E+00   0.0000000000000000E+00   0.0000000000000000E+00   0.0000000000000000E+00   0.0000000000000000E+00   0.0000000000000000E+00   0.0000000000000000E+00   0.0000000000000000E+00   0.0000000000000000E+00   0.0000000000000000E+00   0.0000000000000000E+00   0.0000000000000000E+00   0.0000000000000000E+00   0.0000000000000000E+00   0.0000000000000000E+00   0.0000000000000000E+00   0.0000000000000000E+00   0.0000000000000000E+00   0.0000000000000000E+00   0.0000000000000000E+00   0.0000000000000000E+00   0.0000000000000000E+00   0.0000000000000000E+00   0.0000000000000000E+00   0.0000000000000000E+00   0.0000000000000000E+00   0.0000000000000000E+00   0.0000000000000000E+00   0.0000000000000000E+00   0.0000000000000000E+00   0.0000000000000000E+00   0.0000000000000000E+00   0.0000000000000000E+00   0.0000000000000000E+00   0.0000000000000000E+00   0.0000000000000000E+00   0.0000000000000000E+00   0.0000000000000000E+00   0.0000000000000000E+00   0.0000000000000000E+00   0.0000000000000000E+00   0.0000000000000000E+00   0.0000000000000000E+00   0.0000000000000000E+00   0.0000000000000000E+00   0.0000000000000000E+00   0.0000000000000000E+00   0.0000000000000000E+00   0.0000000000000000E+00   0.0000000000000000E+00   0.0000000000000000E+00   0.0000000000000000E+00   0.0000000000000000E+00   0.0000000000000000E+00   0.0000000000000000E+00   0.0000000000000000E+00   0.0000000000000000E+00   0.0000000000000000E+00   0.0000000000000000E+00   0.0000000000000000E+00   0.0000000000000000E+00   0.0000000000000000E+00   0.0000000000000000E+00   0.0000000000000000E+00   0.0000000000000000E+00   0.0000000000000000E+00   0.0000000000000000E+00   0.0000000000000000E+00   0.0000000000000000E+00   0.0000000000000000E+00   0.0000000000000000E+00   0.0000000000000000E+00   0.0000000000000000E+00   0.0000000000000000E+00   0.0000000000000000E+00   0.0000000000000000E+00   0.0000000000000000E+00   0.0000000000000000E+00   0.0000000000000000E+00   0.0000000000000000E+00   0.0000000000000000E+00   0.0000000000000000E+00   0.0000000000000000E+00   0.0000000000000000E+00   0.0000000000000000E+00   0.0000000000000000E+00   0.0000000000000000E+00   0.0000000000000000E+00   0.0000000000000000E+00   0.0000000000000000E+00   0.0000000000000000E+00   0.0000000000000000E+00   0.0000000000000000E+00   0.0000000000000000E+00   0.0000000000000000E+00   0.0000000000000000E+00   0.0000000000000000E+00   0.0000000000000000E+00   0.0000000000000000E+00   0.0000000000000000E+00   0.0000000000000000E+00   0.0000000000000000E+00   0.0000000000000000E+00   0.0000000000000000E+00   0.0000000000000000E+00   0.0000000000000000E+00   0.0000000000000000E+00   0.0000000000000000E+00   0.0000000000000000E+00   0.0000000000000000E+00   0.0000000000000000E+00   0.0000000000000000E+00   0.0000000000000000E+00   0.0000000000000000E+00   0.0000000000000000E+00   0.0000000000000000E+00   0.0000000000000000E+00   0.0000000000000000E+00   0.0000000000000000E+00   0.0000000000000000E+00   0.0000000000000000E+00   0.0000000000000000E+00   0.0000000000000000E+00   0.0000000000000000E+00   0.0000000000000000E+00   0.0000000000000000E+00   0.0000000000000000E+00   0.0000000000000000E+00   0.0000000000000000E+00   0.0000000000000000E+00   0.0000000000000000E+00   0.0000000000000000E+00   0.0000000000000000E+00   0.0000000000000000E+00   0.0000000000000000E+00   0.0000000000000000E+00   0.0000000000000000E+00   0.0000000000000000E+00   0.0000000000000000E+00   0.0000000000000000E+00   0.0000000000000000E+00   0.0000000000000000E+00   0.0000000000000000E+00   0.0000000000000000E+00   0.0000000000000000E+00   0.0000000000000000E+00   0.0000000000000000E+00   0.0000000000000000E+00   0.0000000000000000E+00   0.0000000000000000E+00   0.0000000000000000E+00   0.0000000000000000E+00   0.0000000000000000E+00   0.0000000000000000E+00   0.0000000000000000E+00   0.0000000000000000E+00   0.0000000000000000E+00   0.0000000000000000E+00   0.0000000000000000E+00   0.0000000000000000E+00   0.0000000000000000E+00   0.0000000000000000E+00   0.0000000000000000E+00   0.0000000000000000E+00   0.0000000000000000E+00   0.0000000000000000E+00   0.0000000000000000E+00   0.0000000000000000E+00   0.0000000000000000E+00   0.0000000000000000E+00   0.0000000000000000E+00   0.0000000000000000E+00   0.0000000000000000E+00   0.0000000000000000E+00   0.0000000000000000E+00   0.0000000000000000E+00   0.0000000000000000E+00   0.0000000000000000E+00   0.0000000000000000E+00   0.0000000000000000E+00   0.0000000000000000E+00   0.0000000000000000E+00   0.0000000000000000E+00   0.0000000000000000E+00   0.0000000000000000E+00   0.0000000000000000E+00   0.0000000000000000E+00   0.0000000000000000E+00   0.0000000000000000E+00   0.0000000000000000E+00   0.0000000000000000E+00   0.0000000000000000E+00   0.0000000000000000E+00   0.0000000000000000E+00   0.0000000000000000E+00   0.0000000000000000E+00   0.0000000000000000E+00   0.0000000000000000E+00   0.0000000000000000E+00   0.0000000000000000E+00   0.0000000000000000E+00   0.0000000000000000E+00   0.0000000000000000E+00   0.0000000000000000E+00   0.0000000000000000E+00   0.0000000000000000E+00   0.0000000000000000E+00   0.0000000000000000E+00   0.0000000000000000E+00   0.0000000000000000E+00   0.0000000000000000E+00   0.0000000000000000E+00   0.0000000000000000E+00   0.0000000000000000E+00   0.0000000000000000E+00   0.0000000000000000E+00   0.0000000000000000E+00   0.0000000000000000E+00   0.0000000000000000E+00   0.0000000000000000E+00   0.0000000000000000E+00   0.0000000000000000E+00   0.0000000000000000E+00   0.0000000000000000E+00   0.0000000000000000E+00   0.0000000000000000E+00   0.0000000000000000E+00   0.0000000000000000E+00   0.0000000000000000E+00   0.0000000000000000E+00   0.0000000000000000E+00   0.0000000000000000E+00   0.0000000000000000E+00   0.0000000000000000E+00   0.0000000000000000E+00   0.0000000000000000E+00   0.0000000000000000E+00   0.0000000000000000E+00   0.0000000000000000E+00   0.0000000000000000E+00   0.0000000000000000E+00   0.0000000000000000E+00   0.0000000000000000E+00   0.0000000000000000E+00   0.0000000000000000E+00   0.0000000000000000E+00   0.0000000000000000E+00   0.0000000000000000E+00   0.0000000000000000E+00   0.0000000000000000E+00   0.0000000000000000E+00   0.0000000000000000E+00   0.0000000000000000E+00   0.0000000000000000E+00   0.0000000000000000E+00   0.0000000000000000E+00   0.0000000000000000E+00   0.0000000000000000E+00   0.0000000000000000E+00   0.0000000000000000E+00   0.0000000000000000E+00   0.0000000000000000E+00   0.0000000000000000E+00   0.0000000000000000E+00   0.0000000000000000E+00   0.0000000000000000E+00   0.0000000000000000E+00   0.0000000000000000E+00   0.0000000000000000E+00   0.0000000000000000E+00   0.0000000000000000E+00   0.0000000000000000E+00   0.0000000000000000E+00   0.0000000000000000E+00   0.0000000000000000E+00   0.0000000000000000E+00   0.0000000000000000E+00   0.0000000000000000E+00   0.0000000000000000E+00   0.0000000000000000E+00   0.0000000000000000E+00   0.0000000000000000E+00   0.0000000000000000E+00   0.0000000000000000E+00   0.0000000000000000E+00   0.0000000000000000E+00   0.0000000000000000E+00   0.0000000000000000E+00   0.0000000000000000E+00   0.0000000000000000E+00   0.0000000000000000E+00   0.0000000000000000E+00   0.0000000000000000E+00   0.0000000000000000E+00   0.0000000000000000E+00   0.0000000000000000E+00   0.0000000000000000E+00   0.0000000000000000E+00   0.0000000000000000E+00   0.0000000000000000E+00   0.0000000000000000E+00   0.0000000000000000E+00   0.0000000000000000E+00   0.0000000000000000E+00   0.0000000000000000E+00   0.0000000000000000E+00   0.0000000000000000E+00   0.0000000000000000E+00   0.0000000000000000E+00   0.0000000000000000E+00   0.0000000000000000E+00   0.0000000000000000E+00   0.0000000000000000E+00   0.0000000000000000E+00   0.0000000000000000E+00   0.0000000000000000E+00   0.0000000000000000E+00   0.0000000000000000E+00   0.0000000000000000E+00   0.0000000000000000E+00   0.0000000000000000E+00   0.0000000000000000E+00   0.0000000000000000E+00   0.0000000000000000E+00   0.0000000000000000E+00   0.0000000000000000E+00   0.0000000000000000E+00   0.0000000000000000E+00   0.0000000000000000E+00   0.0000000000000000E+00   0.0000000000000000E+00   0.0000000000000000E+00   0.0000000000000000E+00   0.0000000000000000E+00   0.0000000000000000E+00   0.0000000000000000E+00   0.0000000000000000E+00   0.0000000000000000E+00   0.0000000000000000E+00   0.0000000000000000E+00   0.0000000000000000E+00   0.0000000000000000E+00   0.0000000000000000E+00   0.0000000000000000E+00   0.0000000000000000E+00   0.0000000000000000E+00   0.0000000000000000E+00   0.0000000000000000E+00   0.0000000000000000E+00   0.0000000000000000E+00   0.0000000000000000E+00   0.0000000000000000E+00   0.0000000000000000E+00   0.0000000000000000E+00   0.0000000000000000E+00   0.0000000000000000E+00   0.0000000000000000E+00   0.0000000000000000E+00   0.0000000000000000E+00   0.0000000000000000E+00   0.0000000000000000E+00   0.0000000000000000E+00   0.0000000000000000E+00   0.0000000000000000E+00   0.0000000000000000E+00   0.0000000000000000E+00   0.0000000000000000E+00   0.0000000000000000E+00   0.0000000000000000E+00   0.0000000000000000E+00   0.0000000000000000E+00   0.0000000000000000E+00   0.0000000000000000E+00   0.0000000000000000E+00   0.0000000000000000E+00   0.0000000000000000E+00   0.0000000000000000E+00   0.0000000000000000E+00   0.0000000000000000E+00   0.0000000000000000E+00   0.0000000000000000E+00   0.0000000000000000E+00   0.0000000000000000E+00   0.0000000000000000E+00   0.0000000000000000E+00   0.0000000000000000E+00   0.0000000000000000E+00   0.0000000000000000E+00   0.0000000000000000E+00   0.0000000000000000E+00   0.0000000000000000E+00   0.0000000000000000E+00   0.0000000000000000E+00   0.0000000000000000E+00   0.0000000000000000E+00   0.0000000000000000E+00   0.0000000000000000E+00   0.0000000000000000E+00   0.0000000000000000E+00   0.0000000000000000E+00   0.0000000000000000E+00   0.0000000000000000E+00   0.0000000000000000E+00   0.0000000000000000E+00   0.0000000000000000E+00   0.0000000000000000E+00   0.0000000000000000E+00   0.0000000000000000E+00   0.0000000000000000E+00   0.0000000000000000E+00   0.0000000000000000E+00   0.0000000000000000E+00   0.0000000000000000E+00   0.0000000000000000E+00   0.0000000000000000E+00   0.0000000000000000E+00   0.0000000000000000E+00   0.0000000000000000E+00   0.0000000000000000E+00   0.0000000000000000E+00   0.0000000000000000E+00   0.0000000000000000E+00   0.0000000000000000E+00   0.0000000000000000E+00   0.0000000000000000E+00   0.0000000000000000E+00   0.0000000000000000E+00   0.0000000000000000E+00   0.0000000000000000E+00   0.0000000000000000E+00   0.0000000000000000E+00   0.0000000000000000E+00   0.0000000000000000E+00   0.0000000000000000E+00   0.0000000000000000E+00   0.0000000000000000E+00   0.0000000000000000E+00   0.0000000000000000E+00   0.0000000000000000E+00   0.0000000000000000E+00   0.0000000000000000E+00   0.0000000000000000E+00   0.0000000000000000E+00   0.0000000000000000E+00
  0.0000000000000000E+00   0.0000000000000000E+00   0.0000000000000000E+00   0.0000000000000000E+00   0.0000000000000000E+00   0.0000000000000000E+00   0.0000000000000000E+00   0.0000000000000000E+00   0.0000000000000000E+00   0.0000000000000000E+00   0.0000000000000000E+00   0.0000000000000000E+00   0.0000000000000000E+00   0.0000000000000000E+00   0.0000000000000000E+00   0.0000000000000000E+00   0.0000000000000000E+00   0.0000000000000000E+00   0.0000000000000000E+00   0.0000000000000000E+00   0.0000000000000000E+00   0.0000000000000000E+00   0.0000000000000000E+00   0.0000000000000000E+00   0.0000000000000000E+00   0.0000000000000000E+00   0.0000000000000000E+00   0.0000000000000000E+00   0.0000000000000000E+00   0.0000000000000000E+00   0.0000000000000000E+00   0.0000000000000000E+00   0.0000000000000000E+00   0.0000000000000000E+00   0.0000000000000000E+00   0.0000000000000000E+00   0.0000000000000000E+00   0.0000000000000000E+00   0.0000000000000000E+00   0.0000000000000000E+00   0.0000000000000000E+00   0.0000000000000000E+00   0.0000000000000000E+00   0.0000000000000000E+00   0.0000000000000000E+00   0.0000000000000000E+00   0.0000000000000000E+00   0.0000000000000000E+00   0.0000000000000000E+00   0.0000000000000000E+00   0.0000000000000000E+00   0.0000000000000000E+00   0.0000000000000000E+00   0.0000000000000000E+00   0.0000000000000000E+00   0.0000000000000000E+00   0.0000000000000000E+00   0.0000000000000000E+00   0.0000000000000000E+00   0.0000000000000000E+00   0.0000000000000000E+00   0.0000000000000000E+00   0.0000000000000000E+00   0.0000000000000000E+00   0.0000000000000000E+00   0.0000000000000000E+00   0.0000000000000000E+00   0.0000000000000000E+00   0.0000000000000000E+00   0.0000000000000000E+00   0.0000000000000000E+00   0.0000000000000000E+00   0.0000000000000000E+00   0.0000000000000000E+00   0.0000000000000000E+00   0.0000000000000000E+00   0.0000000000000000E+00   0.0000000000000000E+00   0.0000000000000000E+00   0.0000000000000000E+00   0.0000000000000000E+00   0.0000000000000000E+00   0.0000000000000000E+00   0.0000000000000000E+00   0.0000000000000000E+00   0.0000000000000000E+00   0.0000000000000000E+00   0.0000000000000000E+00   0.0000000000000000E+00   0.0000000000000000E+00   0.0000000000000000E+00   0.0000000000000000E+00   0.0000000000000000E+00   0.0000000000000000E+00   0.0000000000000000E+00   0.0000000000000000E+00   0.0000000000000000E+00   0.0000000000000000E+00   0.0000000000000000E+00   0.0000000000000000E+00   0.0000000000000000E+00   0.0000000000000000E+00   0.0000000000000000E+00   0.0000000000000000E+00   0.0000000000000000E+00   0.0000000000000000E+00   0.0000000000000000E+00   0.0000000000000000E+00   0.0000000000000000E+00   0.0000000000000000E+00   0.0000000000000000E+00   0.0000000000000000E+00   0.0000000000000000E+00   0.0000000000000000E+00   0.0000000000000000E+00   0.0000000000000000E+00   0.0000000000000000E+00   0.0000000000000000E+00   0.0000000000000000E+00   0.0000000000000000E+00   0.0000000000000000E+00   0.0000000000000000E+00   0.0000000000000000E+00   0.0000000000000000E+00   0.0000000000000000E+00   0.0000000000000000E+00   0.0000000000000000E+00   0.0000000000000000E+00   0.0000000000000000E+00   0.0000000000000000E+00   0.0000000000000000E+00   0.0000000000000000E+00   0.0000000000000000E+00   0.0000000000000000E+00   0.0000000000000000E+00   0.0000000000000000E+00   0.0000000000000000E+00   0.0000000000000000E+00   0.0000000000000000E+00   0.0000000000000000E+00   0.0000000000000000E+00   0.0000000000000000E+00   0.0000000000000000E+00   0.0000000000000000E+00   0.0000000000000000E+00   0.0000000000000000E+00   0.0000000000000000E+00   0.0000000000000000E+00   0.0000000000000000E+00   0.0000000000000000E+00   0.0000000000000000E+00   0.0000000000000000E+00   0.0000000000000000E+00   0.0000000000000000E+00   0.0000000000000000E+00   0.0000000000000000E+00   0.0000000000000000E+00   0.0000000000000000E+00   0.0000000000000000E+00   0.0000000000000000E+00   0.0000000000000000E+00   0.0000000000000000E+00   0.0000000000000000E+00   0.0000000000000000E+00   0.0000000000000000E+00   0.0000000000000000E+00   0.0000000000000000E+00   0.0000000000000000E+00   0.0000000000000000E+00   0.0000000000000000E+00   0.0000000000000000E+00   0.0000000000000000E+00   0.0000000000000000E+00   0.0000000000000000E+00   0.0000000000000000E+00   0.0000000000000000E+00   0.0000000000000000E+00   0.0000000000000000E+00   0.0000000000000000E+00   0.0000000000000000E+00   0.0000000000000000E+00   0.0000000000000000E+00   0.0000000000000000E+00   0.0000000000000000E+00   0.0000000000000000E+00   0.0000000000000000E+00   0.0000000000000000E+00   0.0000000000000000E+00   0.0000000000000000E+00   0.0000000000000000E+00   0.0000000000000000E+00   0.0000000000000000E+00   0.0000000000000000E+00   0.0000000000000000E+00   0.0000000000000000E+00   0.0000000000000000E+00   0.0000000000000000E+00   0.0000000000000000E+00   0.0000000000000000E+00   0.0000000000000000E+00   0.0000000000000000E+00   0.0000000000000000E+00   0.0000000000000000E+00   0.0000000000000000E+00   0.0000000000000000E+00   0.0000000000000000E+00   0.0000000000000000E+00   0.0000000000000000E+00   0.0000000000000000E+00   0.0000000000000000E+00   0.0000000000000000E+00   0.0000000000000000E+00   0.0000000000000000E+00   0.0000000000000000E+00   0.0000000000000000E+00   0.0000000000000000E+00   0.0000000000000000E+00   0.0000000000000000E+00   0.0000000000000000E+00   0.0000000000000000E+00   0.0000000000000000E+00   0.0000000000000000E+00   0.0000000000000000E+00   0.0000000000000000E+00   0.0000000000000000E+00   0.0000000000000000E+00   0.0000000000000000E+00   0.0000000000000000E+00   0.0000000000000000E+00   0.0000000000000000E+00   0.0000000000000000E+00   0.0000000000000000E+00   0.0000000000000000E+00   0.0000000000000000E+00   0.0000000000000000E+00   0.0000000000000000E+00   0.0000000000000000E+00   0.0000000000000000E+00   0.0000000000000000E+00   0.0000000000000000E+00   0.0000000000000000E+00   0.0000000000000000E+00   0.0000000000000000E+00   0.0000000000000000E+00   0.0000000000000000E+00   0.0000000000000000E+00   0.0000000000000000E+00   0.0000000000000000E+00   0.0000000000000000E+00   0.0000000000000000E+00   0.0000000000000000E+00   0.0000000000000000E+00   0.0000000000000000E+00   0.0000000000000000E+00   0.0000000000000000E+00   0.0000000000000000E+00   0.0000000000000000E+00   0.0000000000000000E+00   0.0000000000000000E+00   0.0000000000000000E+00   0.0000000000000000E+00   0.0000000000000000E+00   0.0000000000000000E+00   0.0000000000000000E+00   0.0000000000000000E+00   0.0000000000000000E+00   0.0000000000000000E+00   0.0000000000000000E+00   0.0000000000000000E+00   0.0000000000000000E+00   0.0000000000000000E+00   0.0000000000000000E+00   0.0000000000000000E+00   0.0000000000000000E+00   0.0000000000000000E+00   0.0000000000000000E+00   0.0000000000000000E+00   0.0000000000000000E+00   0.0000000000000000E+00   0.0000000000000000E+00   0.0000000000000000E+00   0.0000000000000000E+00   0.0000000000000000E+00   0.0000000000000000E+00   0.0000000000000000E+00   0.0000000000000000E+00   0.0000000000000000E+00   0.0000000000000000E+00   0.0000000000000000E+00   0.0000000000000000E+00   0.0000000000000000E+00   0.0000000000000000E+00   0.0000000000000000E+00   0.0000000000000000E+00   0.0000000000000000E+00   0.0000000000000000E+00   0.0000000000000000E+00   0.0000000000000000E+00   0.0000000000000000E+00   0.0000000000000000E+00   0.0000000000000000E+00   0.0000000000000000E+00   0.0000000000000000E+00   0.0000000000000000E+00   0.0000000000000000E+00   0.0000000000000000E+00   0.0000000000000000E+00   0.0000000000000000E+00   0.0000000000000000E+00   0.0000000000000000E+00   0.0000000000000000E+00   0.0000000000000000E+00   0.0000000000000000E+00   0.0000000000000000E+00   0.0000000000000000E+00   0.0000000000000000E+00   0.0000000000000000E+00   0.0000000000000000E+00   0.0000000000000000E+00   0.0000000000000000E+00   0.0000000000000000E+00   0.0000000000000000E+00   0.0000000000000000E+00   0.0000000000000000E+00   0.0000000000000000E+00   0.0000000000000000E+00   0.0000000000000000E+00   0.0000000000000000E+00   0.0000000000000000E+00   0.0000000000000000E+00   0.0000000000000000E+00   0.0000000000000000E+00   0.0000000000000000E+00   0.0000000000000000E+00   0.0000000000000000E+00   0.0000000000000000E+00   0.0000000000000000E+00   0.0000000000000000E+00   0.0000000000000000E+00   0.0000000000000000E+00   0.0000000000000000E+00   0.0000000000000000E+00   0.0000000000000000E+00   0.0000000000000000E+00   0.0000000000000000E+00   0.0000000000000000E+00   0.0000000000000000E+00   0.0000000000000000E+00   0.0000000000000000E+00   0.0000000000000000E+00   0.0000000000000000E+00   0.0000000000000000E+00   0.0000000000000000E+00   0.0000000000000000E+00   0.0000000000000000E+00   0.0000000000000000E+00   0.0000000000000000E+00   0.0000000000000000E+00   0.0000000000000000E+00   0.0000000000000000E+00   0.0000000000000000E+00   0.0000000000000000E+00   0.0000000000000000E+00   0.0000000000000000E+00   0.0000000000000000E+00   0.0000000000000000E+00   0.0000000000000000E+00   0.0000000000000000E+00   0.0000000000000000E+00   0.0000000000000000E+00   0.0000000000000000E+00   0.0000000000000000E+00   0.0000000000000000E+00   0.0000000000000000E+00   0.0000000000000000E+00   0.0000000000000000E+00   0.0000000000000000E+00   0.0000000000000000E+00   0.0000000000000000E+00   0.0000000000000000E+00   0.0000000000000000E+00   0.0000000000000000E+00   0.0000000000000000E+00   0.0000000000000000E+00   0.0000000000000000E+00   0.0000000000000000E+00   0.0000000000000000E+00   0.0000000000000000E+00   0.0000000000000000E+00   0.0000000000000000E+00   0.0000000000000000E+00   0.0000000000000000E+00   0.0000000000000000E+00   0.0000000000000000E+00   0.0000000000000000E+00   0.0000000000000000E+00   0.0000000000000000E+00   0.0000000000000000E+00   0.0000000000000000E+00   0.0000000000000000E+00   0.0000000000000000E+00   0.0000000000000000E+00   0.0000000000000000E+00   0.0000000000000000E+00   0.0000000000000000E+00   0.0000000000000000E+00   0.0000000000000000E+00   0.0000000000000000E+00   0.0000000000000000E+00   0.0000000000000000E+00   0.0000000000000000E+00   0.0000000000000000E+00   0.0000000000000000E+00   0.0000000000000000E+00   0.0000000000000000E+00   0.0000000000000000E+00   0.0000000000000000E+00   0.0000000000000000E+00   0.0000000000000000E+00   0.0000000000000000E+00   0.0000000000000000E+00   0.0000000000000000E+00   0.0000000000000000E+00   0.0000000000000000E+00   0.0000000000000000E+00   0.0000000000000000E+00   0.0000000000000000E+00   0.0000000000000000E+00   0.0000000000000000E+00   0.0000000000000000E+00   0.0000000000000000E+00   0.0000000000000000E+00   0.0000000000000000E+00   0.0000000000000000E+00   0.0000000000000000E+00   0.0000000000000000E+00   0.0000000000000000E+00   0.0000000000000000E+00   0.0000000000000000E+00   0.0000000000000000E+00   0.0000000000000000E+00   0.0000000000000000E+00   0.0000000000000000E+00   0.0000000000000000E+00   0.0000000000000000E+00   0.0000000000000000E+00   0.0000000000000000E+00   0.0000000000000000E+00   0.0000000000000000E+00   0.0000000000000000E+00   0.0000000000000000E+00   0.0000000000000000E+00   0.0000000000000000E+00   0.0000000000000000E+00   0.0000000000000000E+00   0.0000000000000000E+00   0.0000000000000000E+00   0.0000000000000000E+00   0.0000000000000000E+00   0.0000000000000000E+00   0.0000000000000000E+00   0.0000000000000000E+00   0.0000000000000000E+00   0.0000000000000000E+00   0.0000000000000000E+00   0.0000000000000000E+00   0.0000000000000000E+00   0.0000000000000000E+00   0.0000000000000000E+00   0.0000000000000000E+00   0.0000000000000000E+00   0.0000000000000000E+00   0.0000000000000000E+00   0.0000000000000000E+00   0.0000000000000000E+00   0.0000000000000000E+00   0.0000000000000000E+00   0.0000000000000000E+00   0.0000000000000000E+00   0.0000000000000000E+00   0.0000000000000000E+00   0.0000000000000000E+00   0.0000000000000000E+00   0.0000000000000000E+00   0.0000000000000000E+00   0.0000000000000000E+00   0.0000000000000000E+00   0.0000000000000000E+00
  0.0000000000000000E+00   0.0000000000000000E+00   0.0000000000000000E+00   0.0000000000000000E+00   0.0000000000000000E+00   0.0000000000000000E+00   0.0000000000000000E+00   0.0000000000000000E+00   0.0000000000000000E+00   0.0000000000000000E+00   0.0000000000000000E+00   0.0000000000000000E+00   0.0000000000000000E+00   0.0000000000000000E+00   0.0000000000000000E+00   0.0000000000000000E+00   0.0000000000000000E+00   0.0000000000000000E+00   0.0000000000000000E+00   0.0000000000000000E+00   0.0000000000000000E+00   0.0000000000000000E+00   0.0000000000000000E+00   0.0000000000000000E+00   0.0000000000000000E+00   0.0000000000000000E+00   0.0000000000000000E+00   0.0000000000000000E+00   0.0000000000000000E+00   0.0000000000000000E+00   0.0000000000000000E+00   0.0000000000000000E+00   0.0000000000000000E+00   0.0000000000000000E+00   0.0000000000000000E+00   0.0000000000000000E+00   0.0000000000000000E+00   0.0000000000000000E+00   0.0000000000000000E+00   0.0000000000000000E+00   0.0000000000000000E+00   0.0000000000000000E+00   0.0000000000000000E+00   0.0000000000000000E+00   0.0000000000000000E+00   0.0000000000000000E+00   0.0000000000000000E+00   0.0000000000000000E+00   0.0000000000000000E+00   0.0000000000000000E+00   0.0000000000000000E+00   0.0000000000000000E+00   0.0000000000000000E+00   0.0000000000000000E+00   0.0000000000000000E+00   0.0000000000000000E+00   0.0000000000000000E+00   0.0000000000000000E+00   0.0000000000000000E+00   0.0000000000000000E+00   0.0000000000000000E+00   0.0000000000000000E+00   0.0000000000000000E+00   0.0000000000000000E+00   0.0000000000000000E+00   0.0000000000000000E+00   0.0000000000000000E+00   0.0000000000000000E+00   0.0000000000000000E+00   0.0000000000000000E+00   0.0000000000000000E+00   0.0000000000000000E+00   0.0000000000000000E+00   0.0000000000000000E+00   0.0000000000000000E+00   0.0000000000000000E+00   0.0000000000000000E+00   0.0000000000000000E+00   0.0000000000000000E+00   0.0000000000000000E+00   0.0000000000000000E+00   0.0000000000000000E+00   0.0000000000000000E+00   0.0000000000000000E+00   0.0000000000000000E+00   0.0000000000000000E+00   0.0000000000000000E+00   0.0000000000000000E+00   0.0000000000000000E+00   0.0000000000000000E+00   0.0000000000000000E+00   0.0000000000000000E+00   0.0000000000000000E+00   0.0000000000000000E+00   0.0000000000000000E+00   0.0000000000000000E+00   0.0000000000000000E+00   0.0000000000000000E+00   0.0000000000000000E+00   0.0000000000000000E+00   0.0000000000000000E+00   0.0000000000000000E+00   0.0000000000000000E+00   0.0000000000000000E+00   0.0000000000000000E+00   0.0000000000000000E+00   0.0000000000000000E+00   0.0000000000000000E+00   0.0000000000000000E+00   0.0000000000000000E+00   0.0000000000000000E+00   0.0000000000000000E+00   0.0000000000000000E+00   0.0000000000000000E+00   0.0000000000000000E+00   0.0000000000000000E+00   0.0000000000000000E+00   0.0000000000000000E+00   0.0000000000000000E+00   0.0000000000000000E+00   0.0000000000000000E+00   0.0000000000000000E+00   0.0000000000000000E+00   0.0000000000000000E+00   0.0000000000000000E+00   0.0000000000000000E+00   0.0000000000000000E+00   0.0000000000000000E+00   0.0000000000000000E+00   0.0000000000000000E+00   0.0000000000000000E+00   0.0000000000000000E+00   0.0000000000000000E+00   0.0000000000000000E+00   0.0000000000000000E+00   0.0000000000000000E+00   0.0000000000000000E+00   0.0000000000000000E+00   0.0000000000000000E+00   0.0000000000000000E+00   0.0000000000000000E+00   0.0000000000000000E+00   0.0000000000000000E+00   0.0000000000000000E+00   0.0000000000000000E+00   0.0000000000000000E+00   0.0000000000000000E+00   0.0000000000000000E+00   0.0000000000000000E+00   0.0000000000000000E+00   0.0000000000000000E+00   0.0000000000000000E+00   0.0000000000000000E+00   0.0000000000000000E+00   0.0000000000000000E+00   0.0000000000000000E+00   0.0000000000000000E+00   0.0000000000000000E+00   0.0000000000000000E+00   0.0000000000000000E+00   0.0000000000000000E+00   0.0000000000000000E+00   0.0000000000000000E+00   0.0000000000000000E+00   0.0000000000000000E+00   0.0000000000000000E+00   0.0000000000000000E+00   0.0000000000000000E+00   0.0000000000000000E+00   0.0000000000000000E+00   0.0000000000000000E+00   0.0000000000000000E+00   0.0000000000000000E+00   0.0000000000000000E+00   0.0000000000000000E+00   0.0000000000000000E+00   0.0000000000000000E+00   0.0000000000000000E+00   0.0000000000000000E+00   0.0000000000000000E+00   0.0000000000000000E+00   0.0000000000000000E+00   0.0000000000000000E+00   0.0000000000000000E+00   0.0000000000000000E+00   0.0000000000000000E+00   0.0000000000000000E+00   0.0000000000000000E+00   0.0000000000000000E+00   0.0000000000000000E+00   0.0000000000000000E+00   0.0000000000000000E+00   0.0000000000000000E+00   0.0000000000000000E+00   0.0000000000000000E+00   0.0000000000000000E+00   0.0000000000000000E+00   0.0000000000000000E+00   0.0000000000000000E+00   0.0000000000000000E+00   0.0000000000000000E+00   0.0000000000000000E+00   0.0000000000000000E+00   0.0000000000000000E+00   0.0000000000000000E+00   0.0000000000000000E+00   0.0000000000000000E+00   0.0000000000000000E+00   0.0000000000000000E+00   0.0000000000000000E+00   0.0000000000000000E+00   0.0000000000000000E+00   0.0000000000000000E+00   0.0000000000000000E+00   0.0000000000000000E+00   0.0000000000000000E+00   0.0000000000000000E+00   0.0000000000000000E+00   0.0000000000000000E+00   0.0000000000000000E+00   0.0000000000000000E+00   0.0000000000000000E+00   0.0000000000000000E+00   0.0000000000000000E+00   0.0000000000000000E+00   0.0000000000000000E+00   0.0000000000000000E+00   0.0000000000000000E+00   0.0000000000000000E+00   0.0000000000000000E+00   0.0000000000000000E+00   0.0000000000000000E+00   0.0000000000000000E+00   0.0000000000000000E+00   0.0000000000000000E+00   0.0000000000000000E+00   0.0000000000000000E+00   0.0000000000000000E+00   0.0000000000000000E+00   0.0000000000000000E+00   0.0000000000000000E+00   0.0000000000000000E+00   0.0000000000000000E+00   0.0000000000000000E+00   0.0000000000000000E+00   0.0000000000000000E+00   0.0000000000000000E+00   0.0000000000000000E+00   0.0000000000000000E+00   0.0000000000000000E+00   0.0000000000000000E+00   0.0000000000000000E+00   0.0000000000000000E+00   0.0000000000000000E+00   0.0000000000000000E+00   0.0000000000000000E+00   0.0000000000000000E+00   0.0000000000000000E+00   0.0000000000000000E+00   0.0000000000000000E+00   0.0000000000000000E+00   0.0000000000000000E+00   0.0000000000000000E+00   0.0000000000000000E+00   0.0000000000000000E+00   0.0000000000000000E+00   0.0000000000000000E+00   0.0000000000000000E+00   0.0000000000000000E+00   0.0000000000000000E+00   0.0000000000000000E+00   0.0000000000000000E+00   0.0000000000000000E+00   0.0000000000000000E+00   0.0000000000000000E+00   0.0000000000000000E+00   0.0000000000000000E+00   0.0000000000000000E+00   0.0000000000000000E+00   0.0000000000000000E+00   0.0000000000000000E+00   0.0000000000000000E+00   0.0000000000000000E+00   0.0000000000000000E+00   0.0000000000000000E+00   0.0000000000000000E+00   0.0000000000000000E+00   0.0000000000000000E+00   0.0000000000000000E+00   0.0000000000000000E+00   0.0000000000000000E+00   0.0000000000000000E+00   0.0000000000000000E+00   0.0000000000000000E+00   0.0000000000000000E+00   0.0000000000000000E+00   0.0000000000000000E+00   0.0000000000000000E+00   0.0000000000000000E+00   0.0000000000000000E+00   0.0000000000000000E+00   0.0000000000000000E+00   0.0000000000000000E+00   0.0000000000000000E+00   0.0000000000000000E+00   0.0000000000000000E+00   0.0000000000000000E+00   0.0000000000000000E+00   0.0000000000000000E+00   0.0000000000000000E+00   0.0000000000000000E+00   0.0000000000000000E+00   0.0000000000000000E+00   0.0000000000000000E+00   0.0000000000000000E+00   0.0000000000000000E+00   0.0000000000000000E+00   0.0000000000000000E+00   0.0000000000000000E+00   0.0000000000000000E+00   0.0000000000000000E+00   0.0000000000000000E+00   0.0000000000000000E+00   0.0000000000000000E+00   0.0000000000000000E+00   0.0000000000000000E+00   0.0000000000000000E+00   0.0000000000000000E+00   0.0000000000000000E+00   0.0000000000000000E+00   0.0000000000000000E+00   0.0000000000000000E+00   0.0000000000000000E+00   0.0000000000000000E+00   0.0000000000000000E+00   0.0000000000000000E+00   0.0000000000000000E+00   0.0000000000000000E+00   0.0000000000000000E+00   0.0000000000000000E+00   0.0000000000000000E+00   0.0000000000000000E+00   0.0000000000000000E+00   0.0000000000000000E+00   0.0000000000000000E+00   0.0000000000000000E+00   0.0000000000000000E+00   0.0000000000000000E+00   0.0000000000000000E+00   0.0000000000000000E+00   0.0000000000000000E+00   0.0000000000000000E+00   0.0000000000000000E+00   0.0000000000000000E+00   0.0000000000000000E+00   0.0000000000000000E+00   0.0000000000000000E+00   0.0000000000000000E+00   0.0000000000000000E+00   0.0000000000000000E+00   0.0000000000000000E+00   0.0000000000000000E+00   0.0000000000000000E+00   0.0000000000000000E+00   0.0000000000000000E+00   0.0000000000000000E+00   0.0000000000000000E+00   0.0000000000000000E+00   0.0000000000000000E+00   0.0000000000000000E+00   0.0000000000000000E+00   0.0000000000000000E+00   0.0000000000000000E+00   0.0000000000000000E+00   0.0000000000000000E+00   0.0000000000000000E+00   0.0000000000000000E+00   0.0000000000000000E+00   0.0000000000000000E+00   0.0000000000000000E+00   0.0000000000000000E+00   0.0000000000000000E+00   0.0000000000000000E+00   0.0000000000000000E+00   0.0000000000000000E+00   0.0000000000000000E+00   0.0000000000000000E+00   0.0000000000000000E+00   0.0000000000000000E+00   0.0000000000000000E+00   0.0000000000000000E+00   0.0000000000000000E+00   0.0000000000000000E+00   0.0000000000000000E+00   0.0000000000000000E+00   0.0000000000000000E+00   0.0000000000000000E+00   0.0000000000000000E+00   0.0000000000000000E+00   0.0000000000000000E+00   0.0000000000000000E+00   0.0000000000000000E+00   0.0000000000000000E+00   0.0000000000000000E+00   0.0000000000000000E+00   0.0000000000000000E+00   0.0000000000000000E+00   0.0000000000000000E+00   0.0000000000000000E+00   0.0000000000000000E+00   0.0000000000000000E+00   0.0000000000000000E+00   0.0000000000000000E+00   0.0000000000000000E+00   0.0000000000000000E+00   0.0000000000000000E+00   0.0000000000000000E+00   0.0000000000000000E+00   0.0000000000000000E+00   0.0000000000000000E+00   0.0000000000000000E+00   0.0000000000000000E+00   0.0000000000000000E+00   0.0000000000000000E+00   0.0000000000000000E+00   0.0000000000000000E+00   0.0000000000000000E+00   0.0000000000000000E+00   0.0000000000000000E+00   0.0000000000000000E+00   0.0000000000000000E+00   0.0000000000000000E+00   0.0000000000000000E+00   0.0000000000000000E+00   0.0000000000000000E+00   0.0000000000000000E+00   0.0000000000000000E+00   0.0000000000000000E+00   0.0000000000000000E+00   0.0000000000000000E+00   0.0000000000000000E+00   0.0000000000000000E+00   0.0000000000000000E+00   0.0000000000000000E+00   0.0000000000000000E+00   0.0000000000000000E+00   0.0000000000000000E+00   0.0000000000000000E+00   0.0000000000000000E+00   0.0000000000000000E+00   0.0000000000000000E+00   0.0000000000000000E+00   0.0000000000000000E+00   0.0000000000000000E+00   0.0000000000000000E+00   0.0000000000000000E+00   0.0000000000000000E+00   0.0000000000000000E+00   0.0000000000000000E+00   0.0000000000000000E+00   0.0000000000000000E+00   0.0000000000000000E+00   0.0000000000000000E+00   0.0000000000000000E+00   0.0000000000000000E+00   0.0000000000000000E+00   0.0000000000000000E+00   0.0000000000000000E+00   0.0000000000000000E+00   0.0000000000000000E+00   0.0000000000000000E+00   0.0000000000000000E+00   0.0000000000000000E+00   0.0000000000000000E+00   0.0000000000000000E+00   0.0000000000000000E+00   0.0000000000000000E+00   0.0000000000000000E+00   0.0000000000000000E+00   0.0000000000000000E+00   0.0000000000000000E+00   0.0000000000000000E+00   0.0000000000000000E+00   0.0000000000000000E+00   0.0000000000000000E+00   0.0000000000000000E+00   0.0000000000000000E+00   0.0000000000000000E+00
  0.0000000000000000E+00   0.0000000000000000E+00   0.0000000000000000E+00   0.0000000000000000E+00   0.0000000000000000E+00   0.0000000000000000E+00   0.0000000000000000E+00   0.0000000000000000E+00   0.0000000000000000E+00   0.0000000000000000E+00   0.0000000000000000E+00   0.0000000000000000E+00   0.0000000000000000E+00   0.0000000000000000E+00   0.0000000000000000E+00   0.0000000000000000E+00   0.0000000000000000E+00   0.0000000000000000E+00   0.0000000000000000E+00   0.0000000000000000E+00   0.0000000000000000E+00   0.0000000000000000E+00   0.0000000000000000E+00   0.0000000000000000E+00   0.0000000000000000E+00   0.0000000000000000E+00   0.0000000000000000E+00   0.0000000000000000E+00   0.0000000000000000E+00   0.0000000000000000E+00   0.0000000000000000E+00   0.0000000000000000E+00   0.0000000000000000E+00   0.0000000000000000E+00   0.0000000000000000E+00   0.0000000000000000E+00   0.0000000000000000E+00   0.0000000000000000E+00   0.0000000000000000E+00   0.0000000000000000E+00   0.0000000000000000E+00   0.0000000000000000E+00   0.0000000000000000E+00   0.0000000000000000E+00   0.0000000000000000E+00   0.0000000000000000E+00   0.0000000000000000E+00   0.0000000000000000E+00   0.0000000000000000E+00   0.0000000000000000E+00   0.0000000000000000E+00   0.0000000000000000E+00   0.0000000000000000E+00   0.0000000000000000E+00   0.0000000000000000E+00   0.0000000000000000E+00   0.0000000000000000E+00   0.0000000000000000E+00   0.0000000000000000E+00   0.0000000000000000E+00   0.0000000000000000E+00   0.0000000000000000E+00   0.0000000000000000E+00   0.0000000000000000E+00   0.0000000000000000E+00   0.0000000000000000E+00   0.0000000000000000E+00   0.0000000000000000E+00   0.0000000000000000E+00   0.0000000000000000E+00   0.0000000000000000E+00   0.0000000000000000E+00   0.0000000000000000E+00   0.0000000000000000E+00   0.0000000000000000E+00   0.0000000000000000E+00   0.0000000000000000E+00   0.0000000000000000E+00   0.0000000000000000E+00   0.0000000000000000E+00   0.0000000000000000E+00   0.0000000000000000E+00   0.0000000000000000E+00   0.0000000000000000E+00   0.0000000000000000E+00   0.0000000000000000E+00   0.0000000000000000E+00   0.0000000000000000E+00   0.0000000000000000E+00   0.0000000000000000E+00   0.0000000000000000E+00   0.0000000000000000E+00   0.0000000000000000E+00   0.0000000000000000E+00   0.0000000000000000E+00   0.0000000000000000E+00   0.0000000000000000E+00   0.0000000000000000E+00   0.0000000000000000E+00   0.0000000000000000E+00   0.0000000000000000E+00   0.0000000000000000E+00   0.0000000000000000E+00   0.0000000000000000E+00   0.0000000000000000E+00   0.0000000000000000E+00   0.0000000000000000E+00   0.0000000000000000E+00   0.0000000000000000E+00   0.0000000000000000E+00   0.0000000000000000E+00   0.0000000000000000E+00   0.0000000000000000E+00   0.0000000000000000E+00   0.0000000000000000E+00   0.0000000000000000E+00   0.0000000000000000E+00   0.0000000000000000E+00   0.0000000000000000E+00   0.0000000000000000E+00   0.0000000000000000E+00   0.0000000000000000E+00   0.0000000000000000E+00   0.0000000000000000E+00   0.0000000000000000E+00   0.0000000000000000E+00   0.0000000000000000E+00   0.0000000000000000E+00   0.0000000000000000E+00   0.0000000000000000E+00   0.0000000000000000E+00   0.0000000000000000E+00   0.0000000000000000E+00   0.0000000000000000E+00   0.0000000000000000E+00   0.0000000000000000E+00   0.0000000000000000E+00   0.0000000000000000E+00   0.0000000000000000E+00   0.0000000000000000E+00   0.0000000000000000E+00   0.0000000000000000E+00   0.0000000000000000E+00   0.0000000000000000E+00   0.0000000000000000E+00   0.0000000000000000E+00   0.0000000000000000E+00   0.0000000000000000E+00   0.0000000000000000E+00   0.0000000000000000E+00   0.0000000000000000E+00   0.0000000000000000E+00   0.0000000000000000E+00   0.0000000000000000E+00   0.0000000000000000E+00   0.0000000000000000E+00   0.0000000000000000E+00   0.0000000000000000E+00   0.0000000000000000E+00   0.0000000000000000E+00   0.0000000000000000E+00   0.0000000000000000E+00   0.0000000000000000E+00   0.0000000000000000E+00   0.0000000000000000E+00   0.0000000000000000E+00   0.0000000000000000E+00   0.0000000000000000E+00   0.0000000000000000E+00   0.0000000000000000E+00   0.0000000000000000E+00   0.0000000000000000E+00   0.0000000000000000E+00   0.0000000000000000E+00   0.0000000000000000E+00   0.0000000000000000E+00   0.0000000000000000E+00   0.0000000000000000E+00   0.0000000000000000E+00   0.0000000000000000E+00   0.0000000000000000E+00   0.0000000000000000E+00   0.0000000000000000E+00   0.0000000000000000E+00   0.0000000000000000E+00   0.0000000000000000E+00   0.0000000000000000E+00   0.0000000000000000E+00   0.0000000000000000E+00   0.0000000000000000E+00   0.0000000000000000E+00   0.0000000000000000E+00   0.0000000000000000E+00   0.0000000000000000E+00   0.0000000000000000E+00   0.0000000000000000E+00   0.0000000000000000E+00   0.0000000000000000E+00   0.0000000000000000E+00   0.0000000000000000E+00   0.0000000000000000E+00   0.0000000000000000E+00   0.0000000000000000E+00   0.0000000000000000E+00   0.0000000000000000E+00   0.0000000000000000E+00   0.0000000000000000E+00   0.0000000000000000E+00   0.0000000000000000E+00   0.0000000000000000E+00   0.0000000000000000E+00   0.0000000000000000E+00   0.0000000000000000E+00   0.0000000000000000E+00   0.0000000000000000E+00   0.0000000000000000E+00   0.0000000000000000E+00   0.0000000000000000E+00   0.0000000000000000E+00   0.0000000000000000E+00   0.0000000000000000E+00   0.0000000000000000E+00   0.0000000000000000E+00   0.0000000000000000E+00   0.0000000000000000E+00   0.0000000000000000E+00   0.0000000000000000E+00   0.0000000000000000E+00   0.0000000000000000E+00   0.0000000000000000E+00   0.0000000000000000E+00   0.0000000000000000E+00   0.0000000000000000E+00   0.0000000000000000E+00   0.0000000000000000E+00   0.0000000000000000E+00   0.0000000000000000E+00   0.0000000000000000E+00   0.0000000000000000E+00   0.0000000000000000E+00   0.0000000000000000E+00   0.0000000000000000E+00   0.0000000000000000E+00   0.0000000000000000E+00   0.0000000000000000E+00   0.0000000000000000E+00   0.0000000000000000E+00   0.0000000000000000E+00   0.0000000000000000E+00   0.0000000000000000E+00   0.0000000000000000E+00   0.0000000000000000E+00   0.0000000000000000E+00   0.0000000000000000E+00   0.0000000000000000E+00   0.0000000000000000E+00   0.0000000000000000E+00   0.0000000000000000E+00   0.0000000000000000E+00   0.0000000000000000E+00   0.0000000000000000E+00   0.0000000000000000E+00   0.0000000000000000E+00   0.0000000000000000E+00   0.0000000000000000E+00   0.0000000000000000E+00   0.0000000000000000E+00   0.0000000000000000E+00   0.0000000000000000E+00   0.0000000000000000E+00   0.0000000000000000E+00   0.0000000000000000E+00   0.0000000000000000E+00   0.0000000000000000E+00   0.0000000000000000E+00   0.0000000000000000E+00   0.0000000000000000E+00   0.0000000000000000E+00   0.0000000000000000E+00   0.0000000000000000E+00   0.0000000000000000E+00   0.0000000000000000E+00   0.0000000000000000E+00   0.0000000000000000E+00   0.0000000000000000E+00   0.0000000000000000E+00   0.0000000000000000E+00   0.0000000000000000E+00   0.0000000000000000E+00   0.0000000000000000E+00   0.0000000000000000E+00   0.0000000000000000E+00   0.0000000000000000E+00   0.0000000000000000E+00   0.0000000000000000E+00   0.0000000000000000E+00   0.0000000000000000E+00   0.0000000000000000E+00   0.0000000000000000E+00   0.0000000000000000E+00   0.0000000000000000E+00   0.0000000000000000E+00   0.0000000000000000E+00   0.0000000000000000E+00   0.0000000000000000E+00   0.0000000000000000E+00   0.0000000000000000E+00   0.0000000000000000E+00   0.0000000000000000E+00   0.0000000000000000E+00   0.0000000000000000E+00   0.0000000000000000E+00   0.0000000000000000E+00   0.0000000000000000E+00   0.0000000000000000E+00   0.0000000000000000E+00   0.0000000000000000E+00   0.0000000000000000E+00   0.0000000000000000E+00   0.0000000000000000E+00   0.0000000000000000E+00   0.0000000000000000E+00   0.0000000000000000E+00   0.0000000000000000E+00   0.0000000000000000E+00   0.0000000000000000E+00   0.0000000000000000E+00   0.0000000000000000E+00   0.0000000000000000E+00   0.0000000000000000E+00   0.0000000000000000E+00   0.0000000000000000E+00   0.0000000000000000E+00   0.0000000000000000E+00   0.0000000000000000E+00   0.0000000000000000E+00   0.0000000000000000E+00   0.0000000000000000E+00   0.0000000000000000E+00   0.0000000000000000E+00   0.0000000000000000E+00   0.0000000000000000E+00   0.0000000000000000E+00   0.0000000000000000E+00   0.0000000000000000E+00   0.0000000000000000E+00   0.0000000000000000E+00   0.0000000000000000E+00   0.0000000000000000E+00   0.0000000000000000E+00   0.0000000000000000E+00   0.0000000000000000E+00   0.0000000000000000E+00   0.0000000000000000E+00   0.0000000000000000E+00   0.0000000000000000E+00   0.0000000000000000E+00   0.0000000000000000E+00   0.0000000000000000E+00   0.0000000000000000E+00   0.0000000000000000E+00   0.0000000000000000E+00   0.0000000000000000E+00   0.0000000000000000E+00   0.0000000000000000E+00   0.0000000000000000E+00   0.0000000000000000E+00   0.0000000000000000E+00   0.0000000000000000E+00   0.0000000000000000E+00   0.0000000000000000E+00   0.0000000000000000E+00   0.0000000000000000E+00   0.0000000000000000E+00   0.0000000000000000E+00   0.0000000000000000E+00   0.0000000000000000E+00   0.0000000000000000E+00   0.0000000000000000E+00   0.0000000000000000E+00   0.0000000000000000E+00   0.0000000000000000E+00   0.0000000000000000E+00   0.0000000000000000E+00   0.0000000000000000E+00   0.0000000000000000E+00   0.0000000000000000E+00   0.0000000000000000E+00   0.0000000000000000E+00   0.0000000000000000E+00   0.0000000000000000E+00   0.0000000000000000E+00   0.0000000000000000E+00   0.0000000000000000E+00   0.0000000000000000E+00   0.0000000000000000E+00   0.0000000000000000E+00   0.0000000000000000E+00   0.0000000000000000E+00   0.0000000000000000E+00   0.0000000000000000E+00   0.0000000000000000E+00   0.0000000000000000E+00   0.0000000000000000E+00   0.0000000000000000E+00   0.0000000000000000E+00   0.0000000000000000E+00   0.0000000000000000E+00   0.0000000000000000E+00   0.0000000000000000E+00   0.0000000000000000E+00   0.0000000000000000E+00   0.0000000000000000E+00   0.0000000000000000E+00   0.0000000000000000E+00   0.0000000000000000E+00   0.0000000000000000E+00   0.0000000000000000E+00   0.0000000000000000E+00   0.0000000000000000E+00   0.0000000000000000E+00   0.0000000000000000E+00   0.0000000000000000E+00   0.0000000000000000E+00   0.0000000000000000E+00   0.0000000000000000E+00   0.0000000000000000E+00   0.0000000000000000E+00   0.0000000000000000E+00   0.0000000000000000E+00   0.0000000000000000E+00   0.0000000000000000E+00   0.0000000000000000E+00   0.0000000000000000E+00   0.0000000000000000E+00   0.0000000000000000E+00   0.0000000000000000E+00   0.0000000000000000E+00   0.0000000000000000E+00   0.0000000000000000E+00   0.0000000000000000E+00   0.0000000000000000E+00   0.0000000000000000E+00   0.0000000000000000E+00   0.0000000000000000E+00   0.0000000000000000E+00   0.0000000000000000E+00   0.0000000000000000E+00   0.0000000000000000E+00   0.0000000000000000E+00   0.0000000000000000E+00   0.0000000000000000E+00   0.0000000000000000E+00   0.0000000000000000E+00   0.0000000000000000E+00   0.0000000000000000E+00   0.0000000000000000E+00   0.0000000000000000E+00   0.0000000000000000E+00   0.0000000000000000E+00   0.0000000000000000E+00   0.0000000000000000E+00   0.0000000000000000E+00   0.0000000000000000E+00   0.0000000000000000E+00   0.0000000000000000E+00   0.0000000000000000E+00   0.0000000000000000E+00   0.0000000000000000E+00   0.0000000000000000E+00   0.0000000000000000E+00   0.0000000000000000E+00   0.0000000000000000E+00   0.0000000000000000E+00   0.0000000000000000E+00   0.0000000000000000E+00   0.0000000000000000E+00   0.0000000000000000E+00   0.0000000000000000E+00   0.0000000000000000E+00   0.0000000000000000E+00   0.0000000000000000E+00   0.0000000000000000E+00   0.0000000000000000E+00   0.0000000000000000E+00   0.0000000000000000E+00   0.0000000000000000E+00   0.0000000000000000E+00
  0.0000000000000000E+00   0.0000000000000000E+00   0.0000000000000000E+00   0.0000000000000000E+00   0.0000000000000000E+00   0.0000000000000000E+00   0.0000000000000000E+00   0.0000000000000000E+00   0.0000000000000000E+00   0.0000000000000000E+00   0.0000000000000000E+00   0.0000000000000000E+00   0.0000000000000000E+00   0.0000000000000000E+00   0.0000000000000000E+00   0.0000000000000000E+00   0.0000000000000000E+00   0.0000000000000000E+00   0.0000000000000000E+00   0.0000000000000000E+00   0.0000000000000000E+00   0.0000000000000000E+00   0.0000000000000000E+00   0.0000000000000000E+00   0.0000000000000000E+00   0.0000000000000000E+00   0.0000000000000000E+00   0.0000000000000000E+00   0.0000000000000000E+00   0.0000000000000000E+00   0.0000000000000000E+00   0.0000000000000000E+00   0.0000000000000000E+00   0.0000000000000000E+00   0.0000000000000000E+00   0.0000000000000000E+00   0.0000000000000000E+00   0.0000000000000000E+00   0.0000000000000000E+00   0.0000000000000000E+00   0.0000000000000000E+00   0.0000000000000000E+00   0.0000000000000000E+00   0.0000000000000000E+00   0.0000000000000000E+00   0.0000000000000000E+00   0.0000000000000000E+00   0.0000000000000000E+00   0.0000000000000000E+00   0.0000000000000000E+00   0.0000000000000000E+00   0.0000000000000000E+00   0.0000000000000000E+00   0.0000000000000000E+00   0.0000000000000000E+00   0.0000000000000000E+00   0.0000000000000000E+00   0.0000000000000000E+00   0.0000000000000000E+00   0.0000000000000000E+00   0.0000000000000000E+00   0.0000000000000000E+00   0.0000000000000000E+00   0.0000000000000000E+00   0.0000000000000000E+00   0.0000000000000000E+00   0.0000000000000000E+00   0.0000000000000000E+00   0.0000000000000000E+00   0.0000000000000000E+00   0.0000000000000000E+00   0.0000000000000000E+00   0.0000000000000000E+00   0.0000000000000000E+00   0.0000000000000000E+00   0.0000000000000000E+00   0.0000000000000000E+00   0.0000000000000000E+00   0.0000000000000000E+00   0.0000000000000000E+00   0.0000000000000000E+00   0.0000000000000000E+00   0.0000000000000000E+00   0.0000000000000000E+00   0.0000000000000000E+00   0.0000000000000000E+00   0.0000000000000000E+00   0.0000000000000000E+00   0.0000000000000000E+00   0.0000000000000000E+00   0.0000000000000000E+00   0.0000000000000000E+00   0.0000000000000000E+00   0.0000000000000000E+00   0.0000000000000000E+00   0.0000000000000000E+00   0.0000000000000000E+00   0.0000000000000000E+00   0.0000000000000000E+00   0.0000000000000000E+00   0.0000000000000000E+00   0.0000000000000000E+00   0.0000000000000000E+00   0.0000000000000000E+00   0.0000000000000000E+00   0.0000000000000000E+00   0.0000000000000000E+00   0.0000000000000000E+00   0.0000000000000000E+00   0.0000000000000000E+00   0.0000000000000000E+00   0.0000000000000000E+00   0.0000000000000000E+00   0.0000000000000000E+00   0.0000000000000000E+00   0.0000000000000000E+00   0.0000000000000000E+00   0.0000000000000000E+00   0.0000000000000000E+00   0.0000000000000000E+00   0.0000000000000000E+00   0.0000000000000000E+00   0.0000000000000000E+00   0.0000000000000000E+00   0.0000000000000000E+00   0.0000000000000000E+00   0.0000000000000000E+00   0.0000000000000000E+00   0.0000000000000000E+00   0.0000000000000000E+00   0.0000000000000000E+00   0.0000000000000000E+00   0.0000000000000000E+00   0.0000000000000000E+00   0.0000000000000000E+00   0.0000000000000000E+00   0.0000000000000000E+00   0.0000000000000000E+00   0.0000000000000000E+00   0.0000000000000000E+00   0.0000000000000000E+00   0.0000000000000000E+00   0.0000000000000000E+00   0.0000000000000000E+00   0.0000000000000000E+00   0.0000000000000000E+00   0.0000000000000000E+00   0.0000000000000000E+00   0.0000000000000000E+00   0.0000000000000000E+00   0.0000000000000000E+00   0.0000000000000000E+00   0.0000000000000000E+00   0.0000000000000000E+00   0.0000000000000000E+00   0.0000000000000000E+00   0.0000000000000000E+00   0.0000000000000000E+00   0.0000000000000000E+00   0.0000000000000000E+00   0.0000000000000000E+00   0.0000000000000000E+00   0.0000000000000000E+00   0.0000000000000000E+00   0.0000000000000000E+00   0.0000000000000000E+00   0.0000000000000000E+00   0.0000000000000000E+00   0.0000000000000000E+00   0.0000000000000000E+00   0.0000000000000000E+00   0.0000000000000000E+00   0.0000000000000000E+00   0.0000000000000000E+00   0.0000000000000000E+00   0.0000000000000000E+00   0.0000000000000000E+00   0.0000000000000000E+00   0.0000000000000000E+00   0.0000000000000000E+00   0.0000000000000000E+00   0.0000000000000000E+00   0.0000000000000000E+00   0.0000000000000000E+00   0.0000000000000000E+00   0.0000000000000000E+00   0.0000000000000000E+00   0.0000000000000000E+00   0.0000000000000000E+00   0.0000000000000000E+00   0.0000000000000000E+00   0.0000000000000000E+00   0.0000000000000000E+00   0.0000000000000000E+00   0.0000000000000000E+00   0.0000000000000000E+00   0.0000000000000000E+00   0.0000000000000000E+00   0.0000000000000000E+00   0.0000000000000000E+00   0.0000000000000000E+00   0.0000000000000000E+00   0.0000000000000000E+00   0.0000000000000000E+00   0.0000000000000000E+00   0.0000000000000000E+00   0.0000000000000000E+00   0.0000000000000000E+00   0.0000000000000000E+00   0.0000000000000000E+00   0.0000000000000000E+00   0.0000000000000000E+00   0.0000000000000000E+00   0.0000000000000000E+00   0.0000000000000000E+00   0.0000000000000000E+00   0.0000000000000000E+00   0.0000000000000000E+00   0.0000000000000000E+00   0.0000000000000000E+00   0.0000000000000000E+00   0.0000000000000000E+00   0.0000000000000000E+00   0.0000000000000000E+00   0.0000000000000000E+00   0.0000000000000000E+00   0.0000000000000000E+00   0.0000000000000000E+00   0.0000000000000000E+00   0.0000000000000000E+00   0.0000000000000000E+00   0.0000000000000000E+00   0.0000000000000000E+00   0.0000000000000000E+00   0.0000000000000000E+00   0.0000000000000000E+00   0.0000000000000000E+00   0.0000000000000000E+00   0.0000000000000000E+00   0.0000000000000000E+00   0.0000000000000000E+00   0.0000000000000000E+00   0.0000000000000000E+00   0.0000000000000000E+00   0.0000000000000000E+00   0.0000000000000000E+00   0.0000000000000000E+00   0.0000000000000000E+00   0.0000000000000000E+00   0.0000000000000000E+00   0.0000000000000000E+00   0.0000000000000000E+00   0.0000000000000000E+00   0.0000000000000000E+00   0.0000000000000000E+00   0.0000000000000000E+00   0.0000000000000000E+00   0.0000000000000000E+00   0.0000000000000000E+00   0.0000000000000000E+00   0.0000000000000000E+00   0.0000000000000000E+00   0.0000000000000000E+00   0.0000000000000000E+00   0.0000000000000000E+00   0.0000000000000000E+00   0.0000000000000000E+00   0.0000000000000000E+00   0.0000000000000000E+00   0.0000000000000000E+00   0.0000000000000000E+00   0.0000000000000000E+00   0.0000000000000000E+00   0.0000000000000000E+00   0.0000000000000000E+00   0.0000000000000000E+00   0.0000000000000000E+00   0.0000000000000000E+00   0.0000000000000000E+00   0.0000000000000000E+00   0.0000000000000000E+00   0.0000000000000000E+00   0.0000000000000000E+00   0.0000000000000000E+00   0.0000000000000000E+00   0.0000000000000000E+00   0.0000000000000000E+00   0.0000000000000000E+00   0.0000000000000000E+00   0.0000000000000000E+00   0.0000000000000000E+00   0.0000000000000000E+00   0.0000000000000000E+00   0.0000000000000000E+00   0.0000000000000000E+00   0.0000000000000000E+00   0.0000000000000000E+00   0.0000000000000000E+00   0.0000000000000000E+00   0.0000000000000000E+00   0.0000000000000000E+00   0.0000000000000000E+00   0.0000000000000000E+00   0.0000000000000000E+00   0.0000000000000000E+00   0.0000000000000000E+00   0.0000000000000000E+00   0.0000000000000000E+00   0.0000000000000000E+00   0.0000000000000000E+00   0.0000000000000000E+00   0.0000000000000000E+00   0.0000000000000000E+00   0.0000000000000000E+00   0.0000000000000000E+00   0.0000000000000000E+00   0.0000000000000000E+00   0.0000000000000000E+00   0.0000000000000000E+00   0.0000000000000000E+00   0.0000000000000000E+00   0.0000000000000000E+00   0.0000000000000000E+00   0.0000000000000000E+00   0.0000000000000000E+00   0.0000000000000000E+00   0.0000000000000000E+00   0.0000000000000000E+00   0.0000000000000000E+00   0.0000000000000000E+00   0.0000000000000000E+00   0.0000000000000000E+00   0.0000000000000000E+00   0.0000000000000000E+00   0.0000000000000000E+00   0.0000000000000000E+00   0.0000000000000000E+00   0.0000000000000000E+00   0.0000000000000000E+00   0.0000000000000000E+00   0.0000000000000000E+00   0.0000000000000000E+00   0.0000000000000000E+00   0.0000000000000000E+00   0.0000000000000000E+00   0.0000000000000000E+00   0.0000000000000000E+00   0.0000000000000000E+00   0.0000000000000000E+00   0.0000000000000000E+00   0.0000000000000000E+00   0.0000000000000000E+00   0.0000000000000000E+00   0.0000000000000000E+00   0.0000000000000000E+00   0.0000000000000000E+00   0.0000000000000000E+00   0.0000000000000000E+00   0.0000000000000000E+00   0.0000000000000000E+00   0.0000000000000000E+00   0.0000000000000000E+00   0.0000000000000000E+00   0.0000000000000000E+00   0.0000000000000000E+00   0.0000000000000000E+00   0.0000000000000000E+00   0.0000000000000000E+00   0.0000000000000000E+00   0.0000000000000000E+00   0.0000000000000000E+00   0.0000000000000000E+00   0.0000000000000000E+00   0.0000000000000000E+00   0.0000000000000000E+00   0.0000000000000000E+00   0.0000000000000000E+00   0.0000000000000000E+00   0.0000000000000000E+00   0.0000000000000000E+00   0.0000000000000000E+00   0.0000000000000000E+00   0.0000000000000000E+00   0.0000000000000000E+00   0.0000000000000000E+00   0.0000000000000000E+00   0.0000000000000000E+00   0.0000000000000000E+00   0.0000000000000000E+00   0.0000000000000000E+00   0.0000000000000000E+00   0.0000000000000000E+00   0.0000000000000000E+00   0.0000000000000000E+00   0.0000000000000000E+00   0.0000000000000000E+00   0.0000000000000000E+00   0.0000000000000000E+00   0.0000000000000000E+00   0.0000000000000000E+00   0.0000000000000000E+00   0.0000000000000000E+00   0.0000000000000000E+00   0.0000000000000000E+00   0.0000000000000000E+00   0.0000000000000000E+00   0.0000000000000000E+00   0.0000000000000000E+00   0.0000000000000000E+00   0.0000000000000000E+00   0.0000000000000000E+00   0.0000000000000000E+00   0.0000000000000000E+00   0.0000000000000000E+00   0.0000000000000000E+00   0.0000000000000000E+00   0.0000000000000000E+00   0.0000000000000000E+00   0.0000000000000000E+00   0.0000000000000000E+00   0.0000000000000000E+00   0.0000000000000000E+00   0.0000000000000000E+00   0.0000000000000000E+00   0.0000000000000000E+00   0.0000000000000000E+00   0.0000000000000000E+00   0.0000000000000000E+00   0.0000000000000000E+00   0.0000000000000000E+00   0.0000000000000000E+00   0.0000000000000000E+00   0.0000000000000000E+00   0.0000000000000000E+00   0.0000000000000000E+00   0.0000000000000000E+00   0.0000000000000000E+00   0.0000000000000000E+00   0.0000000000000000E+00   0.0000000000000000E+00   0.0000000000000000E+00   0.0000000000000000E+00   0.0000000000000000E+00   0.0000000000000000E+00   0.0000000000000000E+00   0.0000000000000000E+00   0.0000000000000000E+00   0.0000000000000000E+00   0.0000000000000000E+00   0.0000000000000000E+00   0.0000000000000000E+00   0.0000000000000000E+00   0.0000000000000000E+00   0.0000000000000000E+00   0.0000000000000000E+00   0.0000000000000000E+00   0.0000000000000000E+00   0.0000000000000000E+00   0.0000000000000000E+00   0.0000000000000000E+00   0.0000000000000000E+00   0.0000000000000000E+00   0.0000000000000000E+00   0.0000000000000000E+00   0.0000000000000000E+00   0.0000000000000000E+00   0.0000000000000000E+00   0.0000000000000000E+00   0.0000000000000000E+00   0.0000000000000000E+00   0.0000000000000000E+00   0.0000000000000000E+00   0.0000000000000000E+00   0.0000000000000000E+00   0.0000000000000000E+00   0.0000000000000000E+00   0.0000000000000000E+00   0.0000000000000000E+00   0.0000000000000000E+00   0.0000000000000000E+00   0.0000000000000000E+00   0.0000000000000000E+00   0.0000000000000000E+00   0.0000000000000000E+00   0.0000000000000000E+00   0.0000000000000000E+00   0.0000000000000000E+00   0.0000000000000000E+00
  0.0000000000000000E+00   0.0000000000000000E+00   0.0000000000000000E+00   0.0000000000000000E+00   0.0000000000000000E+00   0.0000000000000000E+00   0.0000000000000000E+00   0.0000000000000000E+00   0.0000000000000000E+00   0.0000000000000000E+00   0.0000000000000000E+00   0.0000000000000000E+00   0.0000000000000000E+00   0.0000000000000000E+00   0.0000000000000000E+00   0.0000000000000000E+00   0.0000000000000000E+00   0.0000000000000000E+00   0.0000000000000000E+00   0.0000000000000000E+00   0.0000000000000000E+00   0.0000000000000000E+00   0.0000000000000000E+00   0.0000000000000000E+00   0.0000000000000000E+00   0.0000000000000000E+00   0.0000000000000000E+00   0.0000000000000000E+00   0.0000000000000000E+00   0.0000000000000000E+00   0.0000000000000000E+00   0.0000000000000000E+00   0.0000000000000000E+00   0.0000000000000000E+00   0.0000000000000000E+00   0.0000000000000000E+00   0.0000000000000000E+00   0.0000000000000000E+00   0.0000000000000000E+00   0.0000000000000000E+00   0.0000000000000000E+00   0.0000000000000000E+00   0.0000000000000000E+00   0.0000000000000000E+00   0.0000000000000000E+00   0.0000000000000000E+00   0.0000000000000000E+00   0.0000000000000000E+00   0.0000000000000000E+00   0.0000000000000000E+00   0.0000000000000000E+00   0.0000000000000000E+00   0.0000000000000000E+00   0.0000000000000000E+00   0.0000000000000000E+00   0.0000000000000000E+00   0.0000000000000000E+00   0.0000000000000000E+00   0.0000000000000000E+00   0.0000000000000000E+00   0.0000000000000000E+00   0.0000000000000000E+00   0.0000000000000000E+00   0.0000000000000000E+00   0.0000000000000000E+00   0.0000000000000000E+00   0.0000000000000000E+00   0.0000000000000000E+00   0.0000000000000000E+00   0.0000000000000000E+00   0.0000000000000000E+00   0.0000000000000000E+00   0.0000000000000000E+00   0.0000000000000000E+00   0.0000000000000000E+00   0.0000000000000000E+00   0.0000000000000000E+00   0.0000000000000000E+00   0.0000000000000000E+00   0.0000000000000000E+00   0.0000000000000000E+00   0.0000000000000000E+00   0.0000000000000000E+00   0.0000000000000000E+00   0.0000000000000000E+00   0.0000000000000000E+00   0.0000000000000000E+00   0.0000000000000000E+00   0.0000000000000000E+00   0.0000000000000000E+00   0.0000000000000000E+00   0.0000000000000000E+00   0.0000000000000000E+00   0.0000000000000000E+00   0.0000000000000000E+00   0.0000000000000000E+00   0.0000000000000000E+00   0.0000000000000000E+00   0.0000000000000000E+00   0.0000000000000000E+00   0.0000000000000000E+00   0.0000000000000000E+00   0.0000000000000000E+00   0.0000000000000000E+00   0.0000000000000000E+00   0.0000000000000000E+00   0.0000000000000000E+00   0.0000000000000000E+00   0.0000000000000000E+00   0.0000000000000000E+00   0.0000000000000000E+00   0.0000000000000000E+00   0.0000000000000000E+00   0.0000000000000000E+00   0.0000000000000000E+00   0.0000000000000000E+00   0.0000000000000000E+00   0.0000000000000000E+00   0.0000000000000000E+00   0.0000000000000000E+00   0.0000000000000000E+00   0.0000000000000000E+00   0.0000000000000000E+00   0.0000000000000000E+00   0.0000000000000000E+00   0.0000000000000000E+00   0.0000000000000000E+00   0.0000000000000000E+00   0.0000000000000000E+00   0.0000000000000000E+00   0.0000000000000000E+00   0.0000000000000000E+00   0.0000000000000000E+00   0.0000000000000000E+00   0.0000000000000000E+00   0.0000000000000000E+00   0.0000000000000000E+00   0.0000000000000000E+00   0.0000000000000000E+00   0.0000000000000000E+00   0.0000000000000000E+00   0.0000000000000000E+00   0.0000000000000000E+00   0.0000000000000000E+00   0.0000000000000000E+00   0.0000000000000000E+00   0.0000000000000000E+00   0.0000000000000000E+00   0.0000000000000000E+00   0.0000000000000000E+00   0.0000000000000000E+00   0.0000000000000000E+00   0.0000000000000000E+00   0.0000000000000000E+00   0.0000000000000000E+00   0.0000000000000000E+00   0.0000000000000000E+00   0.0000000000000000E+00   0.0000000000000000E+00   0.0000000000000000E+00   0.0000000000000000E+00   0.0000000000000000E+00   0.0000000000000000E+00   0.0000000000000000E+00   0.0000000000000000E+00   0.0000000000000000E+00   0.0000000000000000E+00   0.0000000000000000E+00   0.0000000000000000E+00   0.0000000000000000E+00   0.0000000000000000E+00   0.0000000000000000E+00   0.0000000000000000E+00   0.0000000000000000E+00   0.0000000000000000E+00   0.0000000000000000E+00   0.0000000000000000E+00   0.0000000000000000E+00   0.0000000000000000E+00   0.0000000000000000E+00   0.0000000000000000E+00   0.0000000000000000E+00   0.0000000000000000E+00   0.0000000000000000E+00   0.0000000000000000E+00   0.0000000000000000E+00   0.0000000000000000E+00   0.0000000000000000E+00   0.0000000000000000E+00   0.0000000000000000E+00   0.0000000000000000E+00   0.0000000000000000E+00   0.0000000000000000E+00   0.0000000000000000E+00   0.0000000000000000E+00   0.0000000000000000E+00   0.0000000000000000E+00   0.0000000000000000E+00   0.0000000000000000E+00   0.0000000000000000E+00   0.0000000000000000E+00   0.0000000000000000E+00   0.0000000000000000E+00   0.0000000000000000E+00   0.0000000000000000E+00   0.0000000000000000E+00   0.0000000000000000E+00   0.0000000000000000E+00   0.0000000000000000E+00   0.0000000000000000E+00   0.0000000000000000E+00   0.0000000000000000E+00   0.0000000000000000E+00   0.0000000000000000E+00   0.0000000000000000E+00   0.0000000000000000E+00   0.0000000000000000E+00   0.0000000000000000E+00   0.0000000000000000E+00   0.0000000000000000E+00   0.0000000000000000E+00   0.0000000000000000E+00   0.0000000000000000E+00   0.0000000000000000E+00   0.0000000000000000E+00   0.0000000000000000E+00   0.0000000000000000E+00   0.0000000000000000E+00   0.0000000000000000E+00   0.0000000000000000E+00   0.0000000000000000E+00   0.0000000000000000E+00   0.0000000000000000E+00   0.0000000000000000E+00   0.0000000000000000E+00   0.0000000000000000E+00   0.0000000000000000E+00   0.0000000000000000E+00   0.0000000000000000E+00   0.0000000000000000E+00   0.0000000000000000E+00   0.0000000000000000E+00   0.0000000000000000E+00   0.0000000000000000E+00   0.0000000000000000E+00   0.0000000000000000E+00   0.0000000000000000E+00   0.0000000000000000E+00   0.0000000000000000E+00   0.0000000000000000E+00   0.0000000000000000E+00   0.0000000000000000E+00   0.0000000000000000E+00   0.0000000000000000E+00   0.0000000000000000E+00   0.0000000000000000E+00   0.0000000000000000E+00   0.0000000000000000E+00   0.0000000000000000E+00   0.0000000000000000E+00   0.0000000000000000E+00   0.0000000000000000E+00   0.0000000000000000E+00   0.0000000000000000E+00   0.0000000000000000E+00   0.0000000000000000E+00   0.0000000000000000E+00   0.0000000000000000E+00   0.0000000000000000E+00   0.0000000000000000E+00   0.0000000000000000E+00   0.0000000000000000E+00   0.0000000000000000E+00   0.0000000000000000E+00   0.0000000000000000E+00   0.0000000000000000E+00   0.0000000000000000E+00   0.0000000000000000E+00   0.0000000000000000E+00   0.0000000000000000E+00   0.0000000000000000E+00   0.0000000000000000E+00   0.0000000000000000E+00   0.0000000000000000E+00   0.0000000000000000E+00   0.0000000000000000E+00   0.0000000000000000E+00   0.0000000000000000E+00   0.0000000000000000E+00   0.0000000000000000E+00   0.0000000000000000E+00   0.0000000000000000E+00   0.0000000000000000E+00   0.0000000000000000E+00   0.0000000000000000E+00   0.0000000000000000E+00   0.0000000000000000E+00   0.0000000000000000E+00   0.0000000000000000E+00   0.0000000000000000E+00   0.0000000000000000E+00   0.0000000000000000E+00   0.0000000000000000E+00   0.0000000000000000E+00   0.0000000000000000E+00   0.0000000000000000E+00   0.0000000000000000E+00   0.0000000000000000E+00   0.0000000000000000E+00   0.0000000000000000E+00   0.0000000000000000E+00   0.0000000000000000E+00   0.0000000000000000E+00   0.0000000000000000E+00   0.0000000000000000E+00   0.0000000000000000E+00   0.0000000000000000E+00   0.0000000000000000E+00   0.0000000000000000E+00   0.0000000000000000E+00   0.0000000000000000E+00   0.0000000000000000E+00   0.0000000000000000E+00   0.0000000000000000E+00   0.0000000000000000E+00   0.0000000000000000E+00   0.0000000000000000E+00   0.0000000000000000E+00   0.0000000000000000E+00   0.0000000000000000E+00   0.0000000000000000E+00   0.0000000000000000E+00   0.0000000000000000E+00   0.0000000000000000E+00   0.0000000000000000E+00   0.0000000000000000E+00   0.0000000000000000E+00   0.0000000000000000E+00   0.0000000000000000E+00   0.0000000000000000E+00   0.0000000000000000E+00   0.0000000000000000E+00   0.0000000000000000E+00   0.0000000000000000E+00   0.0000000000000000E+00   0.0000000000000000E+00   0.0000000000000000E+00   0.0000000000000000E+00   0.0000000000000000E+00   0.0000000000000000E+00   0.0000000000000000E+00   0.0000000000000000E+00   0.0000000000000000E+00   0.0000000000000000E+00   0.0000000000000000E+00   0.0000000000000000E+00   0.0000000000000000E+00   0.0000000000000000E+00   0.0000000000000000E+00   0.0000000000000000E+00   0.0000000000000000E+00   0.0000000000000000E+00   0.0000000000000000E+00   0.0000000000000000E+00   0.0000000000000000E+00   0.0000000000000000E+00   0.0000000000000000E+00   0.0000000000000000E+00   0.0000000000000000E+00   0.0000000000000000E+00   0.0000000000000000E+00   0.0000000000000000E+00   0.0000000000000000E+00   0.0000000000000000E+00   0.0000000000000000E+00   0.0000000000000000E+00   0.0000000000000000E+00   0.0000000000000000E+00   0.0000000000000000E+00   0.0000000000000000E+00   0.0000000000000000E+00   0.0000000000000000E+00   0.0000000000000000E+00   0.0000000000000000E+00   0.0000000000000000E+00   0.0000000000000000E+00   0.0000000000000000E+00   0.0000000000000000E+00   0.0000000000000000E+00   0.0000000000000000E+00   0.0000000000000000E+00   0.0000000000000000E+00   0.0000000000000000E+00   0.0000000000000000E+00   0.0000000000000000E+00   0.0000000000000000E+00   0.0000000000000000E+00   0.0000000000000000E+00   0.0000000000000000E+00   0.0000000000000000E+00   0.0000000000000000E+00   0.0000000000000000E+00   0.0000000000000000E+00   0.0000000000000000E+00   0.0000000000000000E+00   0.0000000000000000E+00   0.0000000000000000E+00   0.0000000000000000E+00   0.0000000000000000E+00   0.0000000000000000E+00   0.0000000000000000E+00   0.0000000000000000E+00   0.0000000000000000E+00   0.0000000000000000E+00   0.0000000000000000E+00   0.0000000000000000E+00   0.0000000000000000E+00   0.0000000000000000E+00   0.0000000000000000E+00   0.0000000000000000E+00   0.0000000000000000E+00   0.0000000000000000E+00   0.0000000000000000E+00   0.0000000000000000E+00   0.0000000000000000E+00   0.0000000000000000E+00   0.0000000000000000E+00   0.0000000000000000E+00   0.0000000000000000E+00   0.0000000000000000E+00   0.0000000000000000E+00   0.0000000000000000E+00   0.0000000000000000E+00   0.0000000000000000E+00   0.0000000000000000E+00   0.0000000000000000E+00   0.0000000000000000E+00   0.0000000000000000E+00   0.0000000000000000E+00   0.0000000000000000E+00   0.0000000000000000E+00   0.0000000000000000E+00   0.0000000000000000E+00   0.0000000000000000E+00   0.0000000000000000E+00   0.0000000000000000E+00   0.0000000000000000E+00   0.0000000000000000E+00   0.0000000000000000E+00   0.0000000000000000E+00   0.0000000000000000E+00   0.0000000000000000E+00   0.0000000000000000E+00   0.0000000000000000E+00   0.0000000000000000E+00   0.0000000000000000E+00   0.0000000000000000E+00   0.0000000000000000E+00   0.0000000000000000E+00   0.0000000000000000E+00   0.0000000000000000E+00   0.0000000000000000E+00   0.0000000000000000E+00   0.0000000000000000E+00   0.0000000000000000E+00   0.0000000000000000E+00   0.0000000000000000E+00   0.0000000000000000E+00   0.0000000000000000E+00   0.0000000000000000E+00   0.0000000000000000E+00   0.0000000000000000E+00   0.0000000000000000E+00   0.0000000000000000E+00   0.0000000000000000E+00   0.0000000000000000E+00   0.0000000000000000E+00   0.0000000000000000E+00   0.0000000000000000E+00   0.0000000000000000E+00   0.0000000000000000E+00   0.0000000000000000E+00   0.0000000000000000E+00   0.0000000000000000E+00   0.0000000000000000E+00   0.0000000000000000E+00   0.0000000000000000E+00   0.0000000000000000E+00
  0.0000000000000000E+00   0.0000000000000000E+00   0.0000000000000000E+00   0.0000000000000000E+00   0.0000000000000000E+00   0.0000000000000000E+00   0.0000000000000000E+00   0.0000000000000000E+00   0.0000000000000000E+00   0.0000000000000000E+00   0.0000000000000000E+00   0.0000000000000000E+00   0.0000000000000000E+00   0.0000000000000000E+00   0.0000000000000000E+00   0.0000000000000000E+00   0.0000000000000000E+00   0.0000000000000000E+00   0.0000000000000000E+00   0.0000000000000000E+00   0.0000000000000000E+00   0.0000000000000000E+00   0.0000000000000000E+00   0.0000000000000000E+00   0.0000000000000000E+00   0.0000000000000000E+00   0.0000000000000000E+00   0.0000000000000000E+00   0.0000000000000000E+00   0.0000000000000000E+00   0.0000000000000000E+00   0.0000000000000000E+00   0.0000000000000000E+00   0.0000000000000000E+00   0.0000000000000000E+00   0.0000000000000000E+00   0.0000000000000000E+00   0.0000000000000000E+00   0.0000000000000000E+00   0.0000000000000000E+00   0.0000000000000000E+00   0.0000000000000000E+00   0.0000000000000000E+00   0.0000000000000000E+00   0.0000000000000000E+00   0.0000000000000000E+00   0.0000000000000000E+00   0.0000000000000000E+00   0.0000000000000000E+00   0.0000000000000000E+00   0.0000000000000000E+00   0.0000000000000000E+00   0.0000000000000000E+00   0.0000000000000000E+00   0.0000000000000000E+00   0.0000000000000000E+00   0.0000000000000000E+00   0.0000000000000000E+00   0.0000000000000000E+00   0.0000000000000000E+00   0.0000000000000000E+00   0.0000000000000000E+00   0.0000000000000000E+00   0.0000000000000000E+00   0.0000000000000000E+00   0.0000000000000000E+00   0.0000000000000000E+00   0.0000000000000000E+00   0.0000000000000000E+00   0.0000000000000000E+00   0.0000000000000000E+00   0.0000000000000000E+00   0.0000000000000000E+00   0.0000000000000000E+00   0.0000000000000000E+00   0.0000000000000000E+00   0.0000000000000000E+00   0.0000000000000000E+00   0.0000000000000000E+00   0.0000000000000000E+00   0.0000000000000000E+00   0.0000000000000000E+00   0.0000000000000000E+00   0.0000000000000000E+00   0.0000000000000000E+00   0.0000000000000000E+00   0.0000000000000000E+00   0.0000000000000000E+00   0.0000000000000000E+00   0.0000000000000000E+00   0.0000000000000000E+00   0.0000000000000000E+00   0.0000000000000000E+00   0.0000000000000000E+00   0.0000000000000000E+00   0.0000000000000000E+00   0.0000000000000000E+00   0.0000000000000000E+00   0.0000000000000000E+00   0.0000000000000000E+00   0.0000000000000000E+00   0.0000000000000000E+00   0.0000000000000000E+00   0.0000000000000000E+00   0.0000000000000000E+00   0.0000000000000000E+00   0.0000000000000000E+00   0.0000000000000000E+00   0.0000000000000000E+00   0.0000000000000000E+00   0.0000000000000000E+00   0.0000000000000000E+00   0.0000000000000000E+00   0.0000000000000000E+00   0.0000000000000000E+00   0.0000000000000000E+00   0.0000000000000000E+00   0.0000000000000000E+00   0.0000000000000000E+00   0.0000000000000000E+00   0.0000000000000000E+00   0.0000000000000000E+00   0.0000000000000000E+00   0.0000000000000000E+00   0.0000000000000000E+00   0.0000000000000000E+00   0.0000000000000000E+00   0.0000000000000000E+00   0.0000000000000000E+00   0.0000000000000000E+00   0.0000000000000000E+00   0.0000000000000000E+00   0.0000000000000000E+00   0.0000000000000000E+00   0.0000000000000000E+00   0.0000000000000000E+00   0.0000000000000000E+00   0.0000000000000000E+00   0.0000000000000000E+00   0.0000000000000000E+00   0.0000000000000000E+00   0.0000000000000000E+00   0.0000000000000000E+00   0.0000000000000000E+00   0.0000000000000000E+00   0.0000000000000000E+00   0.0000000000000000E+00   0.0000000000000000E+00   0.0000000000000000E+00   0.0000000000000000E+00   0.0000000000000000E+00   0.0000000000000000E+00   0.0000000000000000E+00   0.0000000000000000E+00   0.0000000000000000E+00   0.0000000000000000E+00   0.0000000000000000E+00   0.0000000000000000E+00   0.0000000000000000E+00   0.0000000000000000E+00   0.0000000000000000E+00   0.0000000000000000E+00   0.0000000000000000E+00   0.0000000000000000E+00   0.0000000000000000E+00   0.0000000000000000E+00   0.0000000000000000E+00   0.0000000000000000E+00   0.0000000000000000E+00   0.0000000000000000E+00   0.0000000000000000E+00   0.0000000000000000E+00   0.0000000000000000E+00   0.0000000000000000E+00   0.0000000000000000E+00   0.0000000000000000E+00   0.0000000000000000E+00   0.0000000000000000E+00   0.0000000000000000E+00   0.0000000000000000E+00   0.0000000000000000E+00   0.0000000000000000E+00   0.0000000000000000E+00   0.0000000000000000E+00   0.0000000000000000E+00   0.0000000000000000E+00   0.0000000000000000E+00   0.0000000000000000E+00   0.0000000000000000E+00   0.0000000000000000E+00   0.0000000000000000E+00   0.0000000000000000E+00   0.0000000000000000E+00   0.0000000000000000E+00   0.0000000000000000E+00   0.0000000000000000E+00   0.0000000000000000E+00   0.0000000000000000E+00   0.0000000000000000E+00   0.0000000000000000E+00   0.0000000000000000E+00   0.0000000000000000E+00   0.0000000000000000E+00   0.0000000000000000E+00   0.0000000000000000E+00   0.0000000000000000E+00   0.0000000000000000E+00   0.0000000000000000E+00   0.0000000000000000E+00   0.0000000000000000E+00   0.0000000000000000E+00   0.0000000000000000E+00   0.0000000000000000E+00   0.0000000000000000E+00   0.0000000000000000E+00   0.0000000000000000E+00   0.0000000000000000E+00   0.0000000000000000E+00   0.0000000000000000E+00   0.0000000000000000E+00   0.0000000000000000E+00   0.0000000000000000E+00   0.0000000000000000E+00   0.0000000000000000E+00   0.0000000000000000E+00   0.0000000000000000E+00   0.0000000000000000E+00   0.0000000000000000E+00   0.0000000000000000E+00   0.0000000000000000E+00   0.0000000000000000E+00   0.0000000000000000E+00   0.0000000000000000E+00   0.0000000000000000E+00   0.0000000000000000E+00   0.0000000000000000E+00   0.0000000000000000E+00   0.0000000000000000E+00   0.0000000000000000E+00   0.0000000000000000E+00   0.0000000000000000E+00   0.0000000000000000E+00   0.0000000000000000E+00   0.0000000000000000E+00   0.0000000000000000E+00   0.0000000000000000E+00   0.0000000000000000E+00   0.0000000000000000E+00   0.0000000000000000E+00   0.0000000000000000E+00   0.0000000000000000E+00   0.0000000000000000E+00   0.0000000000000000E+00   0.0000000000000000E+00   0.0000000000000000E+00   0.0000000000000000E+00   0.0000000000000000E+00   0.0000000000000000E+00   0.0000000000000000E+00   0.0000000000000000E+00   0.0000000000000000E+00   0.0000000000000000E+00   0.0000000000000000E+00   0.0000000000000000E+00   0.0000000000000000E+00   0.0000000000000000E+00   0.0000000000000000E+00   0.0000000000000000E+00   0.0000000000000000E+00   0.0000000000000000E+00   0.0000000000000000E+00   0.0000000000000000E+00   0.0000000000000000E+00   0.0000000000000000E+00   0.0000000000000000E+00   0.0000000000000000E+00   0.0000000000000000E+00   0.0000000000000000E+00   0.0000000000000000E+00   0.0000000000000000E+00   0.0000000000000000E+00   0.0000000000000000E+00   0.0000000000000000E+00   0.0000000000000000E+00   0.0000000000000000E+00   0.0000000000000000E+00   0.0000000000000000E+00   0.0000000000000000E+00   0.0000000000000000E+00   0.0000000000000000E+00   0.0000000000000000E+00   0.0000000000000000E+00   0.0000000000000000E+00   0.0000000000000000E+00   0.0000000000000000E+00   0.0000000000000000E+00   0.0000000000000000E+00   0.0000000000000000E+00   0.0000000000000000E+00   0.0000000000000000E+00   0.0000000000000000E+00   0.0000000000000000E+00   0.0000000000000000E+00   0.0000000000000000E+00   0.0000000000000000E+00   0.0000000000000000E+00   0.0000000000000000E+00   0.0000000000000000E+00   0.0000000000000000E+00   0.0000000000000000E+00   0.0000000000000000E+00   0.0000000000000000E+00   0.0000000000000000E+00   0.0000000000000000E+00   0.0000000000000000E+00   0.0000000000000000E+00   0.0000000000000000E+00   0.0000000000000000E+00   0.0000000000000000E+00   0.0000000000000000E+00   0.0000000000000000E+00   0.0000000000000000E+00   0.0000000000000000E+00   0.0000000000000000E+00   0.0000000000000000E+00   0.0000000000000000E+00   0.0000000000000000E+00   0.0000000000000000E+00   0.0000000000000000E+00   0.0000000000000000E+00   0.0000000000000000E+00   0.0000000000000000E+00   0.0000000000000000E+00   0.0000000000000000E+00   0.0000000000000000E+00   0.0000000000000000E+00   0.0000000000000000E+00   0.0000000000000000E+00   0.0000000000000000E+00   0.0000000000000000E+00   0.0000000000000000E+00   0.0000000000000000E+00   0.0000000000000000E+00   0.0000000000000000E+00   0.0000000000000000E+00   0.0000000000000000E+00   0.0000000000000000E+00   0.0000000000000000E+00   0.0000000000000000E+00   0.0000000000000000E+00   0.0000000000000000E+00   0.0000000000000000E+00   0.0000000000000000E+00   0.0000000000000000E+00   0.0000000000000000E+00   0.0000000000000000E+00   0.0000000000000000E+00   0.0000000000000000E+00   0.0000000000000000E+00   0.0000000000000000E+00   0.0000000000000000E+00   0.0000000000000000E+00   0.0000000000000000E+00   0.0000000000000000E+00   0.0000000000000000E+00   0.0000000000000000E+00   0.0000000000000000E+00   0.0000000000000000E+00   0.0000000000000000E+00   0.0000000000000000E+00   0.0000000000000000E+00   0.0000000000000000E+00   0.0000000000000000E+00   0.0000000000000000E+00   0.0000000000000000E+00   0.0000000000000000E+00   0.0000000000000000E+00   0.0000000000000000E+00   0.0000000000000000E+00   0.0000000000000000E+00   0.0000000000000000E+00   0.0000000000000000E+00   0.0000000000000000E+00   0.0000000000000000E+00   0.0000000000000000E+00   0.0000000000000000E+00   0.0000000000000000E+00   0.0000000000000000E+00   0.0000000000000000E+00   0.0000000000000000E+00   0.0000000000000000E+00   0.0000000000000000E+00   0.0000000000000000E+00   0.0000000000000000E+00   0.0000000000000000E+00   0.0000000000000000E+00   0.0000000000000000E+00   0.0000000000000000E+00   0.0000000000000000E+00   0.0000000000000000E+00   0.0000000000000000E+00   0.0000000000000000E+00   0.0000000000000000E+00   0.0000000000000000E+00   0.0000000000000000E+00   0.0000000000000000E+00   0.0000000000000000E+00   0.0000000000000000E+00   0.0000000000000000E+00   0.0000000000000000E+00   0.0000000000000000E+00   0.0000000000000000E+00   0.0000000000000000E+00   0.0000000000000000E+00   0.0000000000000000E+00   0.0000000000000000E+00   0.0000000000000000E+00   0.0000000000000000E+00   0.0000000000000000E+00   0.0000000000000000E+00   0.0000000000000000E+00   0.0000000000000000E+00   0.0000000000000000E+00   0.0000000000000000E+00   0.0000000000000000E+00   0.0000000000000000E+00   0.0000000000000000E+00   0.0000000000000000E+00   0.0000000000000000E+00   0.0000000000000000E+00   0.0000000000000000E+00   0.0000000000000000E+00   0.0000000000000000E+00   0.0000000000000000E+00   0.0000000000000000E+00   0.0000000000000000E+00   0.0000000000000000E+00   0.0000000000000000E+00   0.0000000000000000E+00   0.0000000000000000E+00   0.0000000000000000E+00   0.0000000000000000E+00   0.0000000000000000E+00   0.0000000000000000E+00   0.0000000000000000E+00   0.0000000000000000E+00   0.0000000000000000E+00   0.0000000000000000E+00   0.0000000000000000E+00   0.0000000000000000E+00   0.0000000000000000E+00   0.0000000000000000E+00   0.0000000000000000E+00   0.0000000000000000E+00   0.0000000000000000E+00   0.0000000000000000E+00   0.0000000000000000E+00   0.0000000000000000E+00   0.0000000000000000E+00   0.0000000000000000E+00   0.0000000000000000E+00   0.0000000000000000E+00   0.0000000000000000E+00   0.0000000000000000E+00   0.0000000000000000E+00   0.0000000000000000E+00   0.0000000000000000E+00   0.0000000000000000E+00   0.0000000000000000E+00   0.0000000000000000E+00   0.0000000000000000E+00   0.0000000000000000E+00   0.0000000000000000E+00   0.0000000000000000E+00   0.0000000000000000E+00   0.0000000000000000E+00   0.0000000000000000E+00   0.0000000000000000E+00   0.0000000000000000E+00   0.0000000000000000E+00   0.0000000000000000E+00   0.0000000000000000E+00   0.0000000000000000E+00   0.0000000000000000E+00   0.0000000000000000E+00   0.0000000000000000E+00   0.0000000000000000E+00   0.0000000000000000E+00
  0.0000000000000000E+00   0.0000000000000000E+00   0.0000000000000000E+00   0.0000000000000000E+00   0.0000000000000000E+00   0.0000000000000000E+00   0.0000000000000000E+00   0.0000000000000000E+00   0.0000000000000000E+00   0.0000000000000000E+00   0.0000000000000000E+00   0.0000000000000000E+00   0.0000000000000000E+00   0.0000000000000000E+00   0.0000000000000000E+00   0.0000000000000000E+00   0.0000000000000000E+00   0.0000000000000000E+00   0.0000000000000000E+00   0.0000000000000000E+00   0.0000000000000000E+00   0.0000000000000000E+00   0.0000000000000000E+00   0.0000000000000000E+00   0.0000000000000000E+00   0.0000000000000000E+00   0.0000000000000000E+00   0.0000000000000000E+00   0.0000000000000000E+00   0.0000000000000000E+00   0.0000000000000000E+00   0.0000000000000000E+00   0.0000000000000000E+00   0.0000000000000000E+00   0.0000000000000000E+00   0.0000000000000000E+00   0.0000000000000000E+00   0.0000000000000000E+00   0.0000000000000000E+00   0.0000000000000000E+00   0.0000000000000000E+00   0.0000000000000000E+00   0.0000000000000000E+00   0.0000000000000000E+00   0.0000000000000000E+00   0.0000000000000000E+00   0.0000000000000000E+00   0.0000000000000000E+00   0.0000000000000000E+00   0.0000000000000000E+00   0.0000000000000000E+00   0.0000000000000000E+00   0.0000000000000000E+00   0.0000000000000000E+00   0.0000000000000000E+00   0.0000000000000000E+00   0.0000000000000000E+00   0.0000000000000000E+00   0.0000000000000000E+00   0.0000000000000000E+00   0.0000000000000000E+00   0.0000000000000000E+00   0.0000000000000000E+00   0.0000000000000000E+00   0.0000000000000000E+00   0.0000000000000000E+00   0.0000000000000000E+00   0.0000000000000000E+00   0.0000000000000000E+00   0.0000000000000000E+00   0.0000000000000000E+00   0.0000000000000000E+00   0.0000000000000000E+00   0.0000000000000000E+00   0.0000000000000000E+00   0.0000000000000000E+00   0.0000000000000000E+00   0.0000000000000000E+00   0.0000000000000000E+00   0.0000000000000000E+00   0.0000000000000000E+00   0.0000000000000000E+00   0.0000000000000000E+00   0.0000000000000000E+00   0.0000000000000000E+00   0.0000000000000000E+00   0.0000000000000000E+00   0.0000000000000000E+00   0.0000000000000000E+00   0.0000000000000000E+00   0.0000000000000000E+00   0.0000000000000000E+00   0.0000000000000000E+00   0.0000000000000000E+00   0.0000000000000000E+00   0.0000000000000000E+00   0.0000000000000000E+00   0.0000000000000000E+00   0.0000000000000000E+00   0.0000000000000000E+00   0.0000000000000000E+00   0.0000000000000000E+00   0.0000000000000000E+00   0.0000000000000000E+00   0.0000000000000000E+00   0.0000000000000000E+00   0.0000000000000000E+00   0.0000000000000000E+00   0.0000000000000000E+00   0.0000000000000000E+00   0.0000000000000000E+00   0.0000000000000000E+00   0.0000000000000000E+00   0.0000000000000000E+00   0.0000000000000000E+00   0.0000000000000000E+00   0.0000000000000000E+00   0.0000000000000000E+00   0.0000000000000000E+00   0.0000000000000000E+00   0.0000000000000000E+00   0.0000000000000000E+00   0.0000000000000000E+00   0.0000000000000000E+00   0.0000000000000000E+00   0.0000000000000000E+00   0.0000000000000000E+00   0.0000000000000000E+00   0.0000000000000000E+00   0.0000000000000000E+00   0.0000000000000000E+00   0.0000000000000000E+00   0.0000000000000000E+00   0.0000000000000000E+00   0.0000000000000000E+00   0.0000000000000000E+00   0.0000000000000000E+00   0.0000000000000000E+00   0.0000000000000000E+00   0.0000000000000000E+00   0.0000000000000000E+00   0.0000000000000000E+00   0.0000000000000000E+00   0.0000000000000000E+00   0.0000000000000000E+00   0.0000000000000000E+00   0.0000000000000000E+00   0.0000000000000000E+00   0.0000000000000000E+00   0.0000000000000000E+00   0.0000000000000000E+00   0.0000000000000000E+00   0.0000000000000000E+00   0.0000000000000000E+00   0.0000000000000000E+00   0.0000000000000000E+00   0.0000000000000000E+00   0.0000000000000000E+00   0.0000000000000000E+00   0.0000000000000000E+00   0.0000000000000000E+00   0.0000000000000000E+00   0.0000000000000000E+00   0.0000000000000000E+00   0.0000000000000000E+00   0.0000000000000000E+00   0.0000000000000000E+00   0.0000000000000000E+00   0.0000000000000000E+00   0.0000000000000000E+00   0.0000000000000000E+00   0.0000000000000000E+00   0.0000000000000000E+00   0.0000000000000000E+00   0.0000000000000000E+00   0.0000000000000000E+00   0.0000000000000000E+00   0.0000000000000000E+00   0.0000000000000000E+00   0.0000000000000000E+00   0.0000000000000000E+00   0.0000000000000000E+00   0.0000000000000000E+00   0.0000000000000000E+00   0.0000000000000000E+00   0.0000000000000000E+00   0.0000000000000000E+00   0.0000000000000000E+00   0.0000000000000000E+00   0.0000000000000000E+00   0.0000000000000000E+00   0.0000000000000000E+00   0.0000000000000000E+00   0.0000000000000000E+00   0.0000000000000000E+00   0.0000000000000000E+00   0.0000000000000000E+00   0.0000000000000000E+00   0.0000000000000000E+00   0.0000000000000000E+00   0.0000000000000000E+00   0.0000000000000000E+00   0.0000000000000000E+00   0.0000000000000000E+00   0.0000000000000000E+00   0.0000000000000000E+00   0.0000000000000000E+00   0.0000000000000000E+00   0.0000000000000000E+00   0.0000000000000000E+00   0.0000000000000000E+00   0.0000000000000000E+00   0.0000000000000000E+00   0.0000000000000000E+00   0.0000000000000000E+00   0.0000000000000000E+00   0.0000000000000000E+00   0.0000000000000000E+00   0.0000000000000000E+00   0.0000000000000000E+00   0.0000000000000000E+00   0.0000000000000000E+00   0.0000000000000000E+00   0.0000000000000000E+00   0.0000000000000000E+00   0.0000000000000000E+00   0.0000000000000000E+00   0.0000000000000000E+00   0.0000000000000000E+00   0.0000000000000000E+00   0.0000000000000000E+00   0.0000000000000000E+00   0.0000000000000000E+00   0.0000000000000000E+00   0.0000000000000000E+00   0.0000000000000000E+00   0.0000000000000000E+00   0.0000000000000000E+00   0.0000000000000000E+00   0.0000000000000000E+00   0.0000000000000000E+00   0.0000000000000000E+00   0.0000000000000000E+00   0.0000000000000000E+00   0.0000000000000000E+00   0.0000000000000000E+00   0.0000000000000000E+00   0.0000000000000000E+00   0.0000000000000000E+00   0.0000000000000000E+00   0.0000000000000000E+00   0.0000000000000000E+00   0.0000000000000000E+00   0.0000000000000000E+00   0.0000000000000000E+00   0.0000000000000000E+00   0.0000000000000000E+00   0.0000000000000000E+00   0.0000000000000000E+00   0.0000000000000000E+00   0.0000000000000000E+00   0.0000000000000000E+00   0.0000000000000000E+00   0.0000000000000000E+00   0.0000000000000000E+00   0.0000000000000000E+00   0.0000000000000000E+00   0.0000000000000000E+00   0.0000000000000000E+00   0.0000000000000000E+00   0.0000000000000000E+00   0.0000000000000000E+00   0.0000000000000000E+00   0.0000000000000000E+00   0.0000000000000000E+00   0.0000000000000000E+00   0.0000000000000000E+00   0.0000000000000000E+00   0.0000000000000000E+00   0.0000000000000000E+00   0.0000000000000000E+00   0.0000000000000000E+00   0.0000000000000000E+00   0.0000000000000000E+00   0.0000000000000000E+00   0.0000000000000000E+00   0.0000000000000000E+00   0.0000000000000000E+00   0.0000000000000000E+00   0.0000000000000000E+00   0.0000000000000000E+00   0.0000000000000000E+00   0.0000000000000000E+00   0.0000000000000000E+00   0.0000000000000000E+00   0.0000000000000000E+00   0.0000000000000000E+00   0.0000000000000000E+00   0.0000000000000000E+00   0.0000000000000000E+00   0.0000000000000000E+00   0.0000000000000000E+00   0.0000000000000000E+00   0.0000000000000000E+00   0.0000000000000000E+00   0.0000000000000000E+00   0.0000000000000000E+00   0.0000000000000000E+00   0.0000000000000000E+00   0.0000000000000000E+00   0.0000000000000000E+00   0.0000000000000000E+00   0.0000000000000000E+00   0.0000000000000000E+00   0.0000000000000000E+00   0.0000000000000000E+00   0.0000000000000000E+00   0.0000000000000000E+00   0.0000000000000000E+00   0.0000000000000000E+00   0.0000000000000000E+00   0.0000000000000000E+00   0.0000000000000000E+00   0.0000000000000000E+00   0.0000000000000000E+00   0.0000000000000000E+00   0.0000000000000000E+00   0.0000000000000000E+00   0.0000000000000000E+00   0.0000000000000000E+00   0.0000000000000000E+00   0.0000000000000000E+00   0.0000000000000000E+00   0.0000000000000000E+00   0.0000000000000000E+00   0.0000000000000000E+00   0.0000000000000000E+00   0.0000000000000000E+00   0.0000000000000000E+00   0.0000000000000000E+00   0.0000000000000000E+00   0.0000000000000000E+00   0.0000000000000000E+00   0.0000000000000000E+00   0.0000000000000000E+00   0.0000000000000000E+00   0.0000000000000000E+00   0.0000000000000000E+00   0.0000000000000000E+00   0.0000000000000000E+00   0.0000000000000000E+00   0.0000000000000000E+00   0.0000000000000000E+00   0.0000000000000000E+00   0.0000000000000000E+00   0.0000000000000000E+00   0.0000000000000000E+00   0.0000000000000000E+00   0.0000000000000000E+00   0.0000000000000000E+00   0.0000000000000000E+00   0.0000000000000000E+00   0.0000000000000000E+00   0.0000000000000000E+00   0.0000000000000000E+00   0.0000000000000000E+00   0.0000000000000000E+00   0.0000000000000000E+00   0.0000000000000000E+00   0.0000000000000000E+00   0.0000000000000000E+00   0.0000000000000000E+00   0.0000000000000000E+00   0.0000000000000000E+00   0.0000000000000000E+00   0.0000000000000000E+00   0.0000000000000000E+00   0.0000000000000000E+00   0.0000000000000000E+00   0.0000000000000000E+00   0.0000000000000000E+00   0.0000000000000000E+00   0.0000000000000000E+00   0.0000000000000000E+00   0.0000000000000000E+00   0.0000000000000000E+00   0.0000000000000000E+00   0.0000000000000000E+00   0.0000000000000000E+00   0.0000000000000000E+00   0.0000000000000000E+00   0.0000000000000000E+00   0.0000000000000000E+00   0.0000000000000000E+00   0.0000000000000000E+00   0.0000000000000000E+00   0.0000000000000000E+00   0.0000000000000000E+00   0.0000000000000000E+00   0.0000000000000000E+00   0.0000000000000000E+00   0.0000000000000000E+00   0.0000000000000000E+00   0.0000000000000000E+00   0.0000000000000000E+00   0.0000000000000000E+00   0.0000000000000000E+00   0.0000000000000000E+00   0.0000000000000000E+00   0.0000000000000000E+00   0.0000000000000000E+00   0.0000000000000000E+00   0.0000000000000000E+00   0.0000000000000000E+00   0.0000000000000000E+00   0.0000000000000000E+00   0.0000000000000000E+00   0.0000000000000000E+00   0.0000000000000000E+00   0.0000000000000000E+00   0.0000000000000000E+00   0.0000000000000000E+00   0.0000000000000000E+00   0.0000000000000000E+00   0.0000000000000000E+00   0.0000000000000000E+00   0.0000000000000000E+00   0.0000000000000000E+00   0.0000000000000000E+00   0.0000000000000000E+00   0.0000000000000000E+00   0.0000000000000000E+00   0.0000000000000000E+00   0.0000000000000000E+00   0.0000000000000000E+00   0.0000000000000000E+00   0.0000000000000000E+00   0.0000000000000000E+00   0.0000000000000000E+00   0.0000000000000000E+00   0.0000000000000000E+00   0.0000000000000000E+00   0.0000000000000000E+00   0.0000000000000000E+00   0.0000000000000000E+00   0.0000000000000000E+00   0.0000000000000000E+00   0.0000000000000000E+00   0.0000000000000000E+00   0.0000000000000000E+00   0.0000000000000000E+00   0.0000000000000000E+00   0.0000000000000000E+00   0.0000000000000000E+00   0.0000000000000000E+00   0.0000000000000000E+00   0.0000000000000000E+00   0.0000000000000000E+00   0.0000000000000000E+00   0.0000000000000000E+00   0.0000000000000000E+00   0.0000000000000000E+00   0.0000000000000000E+00   0.0000000000000000E+00   0.0000000000000000E+00   0.0000000000000000E+00   0.0000000000000000E+00   0.0000000000000000E+00   0.0000000000000000E+00   0.0000000000000000E+00   0.0000000000000000E+00   0.0000000000000000E+00   0.0000000000000000E+00   0.0000000000000000E+00   0.0000000000000000E+00   0.0000000000000000E+00   0.0000000000000000E+00   0.0000000000000000E+00   0.0000000000000000E+00   0.0000000000000000E+00   0.0000000000000000E+00   0.0000000000000000E+00   0.0000000000000000E+00   0.0000000000000000E+00   0.0000000000000000E+00   0.0000000000000000E+00   0.0000000000000000E+00   0.0000000000000000E+00
  0.0000000000000000E+00   0.0000000000000000E+00   0.0000000000000000E+00   0.0000000000000000E+00   0.0000000000000000E+00   0.0000000000000000E+00   0.0000000000000000E+00   0.0000000000000000E+00   0.0000000000000000E+00   0.0000000000000000E+00   0.0000000000000000E+00   0.0000000000000000E+00   0.0000000000000000E+00   0.0000000000000000E+00   0.0000000000000000E+00   0.0000000000000000E+00   0.0000000000000000E+00   0.0000000000000000E+00   0.0000000000000000E+00   0.0000000000000000E+00   0.0000000000000000E+00   0.0000000000000000E+00   0.0000000000000000E+00   0.0000000000000000E+00   0.0000000000000000E+00   0.0000000000000000E+00   0.0000000000000000E+00   0.0000000000000000E+00   0.0000000000000000E+00   0.0000000000000000E+00   0.0000000000000000E+00   0.0000000000000000E+00   0.0000000000000000E+00   0.0000000000000000E+00   0.0000000000000000E+00   0.0000000000000000E+00   0.0000000000000000E+00   0.0000000000000000E+00   0.0000000000000000E+00   0.0000000000000000E+00   0.0000000000000000E+00   0.0000000000000000E+00   0.0000000000000000E+00   0.0000000000000000E+00   0.0000000000000000E+00   0.0000000000000000E+00   0.0000000000000000E+00   0.0000000000000000E+00   0.0000000000000000E+00   0.0000000000000000E+00   0.0000000000000000E+00   0.0000000000000000E+00   0.0000000000000000E+00   0.0000000000000000E+00   0.0000000000000000E+00   0.0000000000000000E+00   0.0000000000000000E+00   0.0000000000000000E+00   0.0000000000000000E+00   0.0000000000000000E+00   0.0000000000000000E+00   0.0000000000000000E+00   0.0000000000000000E+00   0.0000000000000000E+00   0.0000000000000000E+00   0.0000000000000000E+00   0.0000000000000000E+00   0.0000000000000000E+00   0.0000000000000000E+00   0.0000000000000000E+00   0.0000000000000000E+00   0.0000000000000000E+00   0.0000000000000000E+00   0.0000000000000000E+00   0.0000000000000000E+00   0.0000000000000000E+00   0.0000000000000000E+00   0.0000000000000000E+00   0.0000000000000000E+00   0.0000000000000000E+00   0.0000000000000000E+00   0.0000000000000000E+00   0.0000000000000000E+00   0.0000000000000000E+00   0.0000000000000000E+00   0.0000000000000000E+00   0.0000000000000000E+00   0.0000000000000000E+00   0.0000000000000000E+00   0.0000000000000000E+00   0.0000000000000000E+00   0.0000000000000000E+00   0.0000000000000000E+00   0.0000000000000000E+00   0.0000000000000000E+00   0.0000000000000000E+00   0.0000000000000000E+00   0.0000000000000000E+00   0.0000000000000000E+00   0.0000000000000000E+00   0.0000000000000000E+00   0.0000000000000000E+00   0.0000000000000000E+00   0.0000000000000000E+00   0.0000000000000000E+00   0.0000000000000000E+00   0.0000000000000000E+00   0.0000000000000000E+00   0.0000000000000000E+00   0.0000000000000000E+00   0.0000000000000000E+00   0.0000000000000000E+00   0.0000000000000000E+00   0.0000000000000000E+00   0.0000000000000000E+00   0.0000000000000000E+00   0.0000000000000000E+00   0.0000000000000000E+00   0.0000000000000000E+00   0.0000000000000000E+00   0.0000000000000000E+00   0.0000000000000000E+00   0.0000000000000000E+00   0.0000000000000000E+00   0.0000000000000000E+00   0.0000000000000000E+00   0.0000000000000000E+00   0.0000000000000000E+00   0.0000000000000000E+00   0.0000000000000000E+00   0.0000000000000000E+00   0.0000000000000000E+00   0.0000000000000000E+00   0.0000000000000000E+00   0.0000000000000000E+00   0.0000000000000000E+00   0.0000000000000000E+00   0.0000000000000000E+00   0.0000000000000000E+00   0.0000000000000000E+00   0.0000000000000000E+00   0.0000000000000000E+00   0.0000000000000000E+00   0.0000000000000000E+00   0.0000000000000000E+00   0.0000000000000000E+00   0.0000000000000000E+00   0.0000000000000000E+00   0.0000000000000000E+00   0.0000000000000000E+00   0.0000000000000000E+00   0.0000000000000000E+00   0.0000000000000000E+00   0.0000000000000000E+00   0.0000000000000000E+00   0.0000000000000000E+00   0.0000000000000000E+00   0.0000000000000000E+00   0.0000000000000000E+00   0.0000000000000000E+00   0.0000000000000000E+00   0.0000000000000000E+00   0.0000000000000000E+00   0.0000000000000000E+00   0.0000000000000000E+00   0.0000000000000000E+00   0.0000000000000000E+00   0.0000000000000000E+00   0.0000000000000000E+00   0.0000000000000000E+00   0.0000000000000000E+00   0.0000000000000000E+00   0.0000000000000000E+00   0.0000000000000000E+00   0.0000000000000000E+00   0.0000000000000000E+00   0.0000000000000000E+00   0.0000000000000000E+00   0.0000000000000000E+00   0.0000000000000000E+00   0.0000000000000000E+00   0.0000000000000000E+00   0.0000000000000000E+00   0.0000000000000000E+00   0.0000000000000000E+00   0.0000000000000000E+00   0.0000000000000000E+00   0.0000000000000000E+00   0.0000000000000000E+00   0.0000000000000000E+00   0.0000000000000000E+00   0.0000000000000000E+00   0.0000000000000000E+00   0.0000000000000000E+00   0.0000000000000000E+00   0.0000000000000000E+00   0.0000000000000000E+00   0.0000000000000000E+00   0.0000000000000000E+00   0.0000000000000000E+00   0.0000000000000000E+00   0.0000000000000000E+00   0.0000000000000000E+00   0.0000000000000000E+00   0.0000000000000000E+00   0.0000000000000000E+00   0.0000000000000000E+00   0.0000000000000000E+00   0.0000000000000000E+00   0.0000000000000000E+00   0.0000000000000000E+00   0.0000000000000000E+00   0.0000000000000000E+00   0.0000000000000000E+00   0.0000000000000000E+00   0.0000000000000000E+00   0.0000000000000000E+00   0.0000000000000000E+00   0.0000000000000000E+00   0.0000000000000000E+00   0.0000000000000000E+00   0.0000000000000000E+00   0.0000000000000000E+00   0.0000000000000000E+00   0.0000000000000000E+00   0.0000000000000000E+00   0.0000000000000000E+00   0.0000000000000000E+00   0.0000000000000000E+00   0.0000000000000000E+00   0.0000000000000000E+00   0.0000000000000000E+00   0.0000000000000000E+00   0.0000000000000000E+00   0.0000000000000000E+00   0.0000000000000000E+00   0.0000000000000000E+00   0.0000000000000000E+00   0.0000000000000000E+00   0.0000000000000000E+00   0.0000000000000000E+00   0.0000000000000000E+00   0.0000000000000000E+00   0.0000000000000000E+00   0.0000000000000000E+00   0.0000000000000000E+00   0.0000000000000000E+00   0.0000000000000000E+00   0.0000000000000000E+00   0.0000000000000000E+00   0.0000000000000000E+00   0.0000000000000000E+00   0.0000000000000000E+00   0.0000000000000000E+00   0.0000000000000000E+00   0.0000000000000000E+00   0.0000000000000000E+00   0.0000000000000000E+00   0.0000000000000000E+00   0.0000000000000000E+00   0.0000000000000000E+00   0.0000000000000000E+00   0.0000000000000000E+00   0.0000000000000000E+00   0.0000000000000000E+00   0.0000000000000000E+00   0.0000000000000000E+00   0.0000000000000000E+00   0.0000000000000000E+00   0.0000000000000000E+00   0.0000000000000000E+00   0.0000000000000000E+00   0.0000000000000000E+00   0.0000000000000000E+00   0.0000000000000000E+00   0.0000000000000000E+00   0.0000000000000000E+00   0.0000000000000000E+00   0.0000000000000000E+00   0.0000000000000000E+00   0.0000000000000000E+00   0.0000000000000000E+00   0.0000000000000000E+00   0.0000000000000000E+00   0.0000000000000000E+00   0.0000000000000000E+00   0.0000000000000000E+00   0.0000000000000000E+00   0.0000000000000000E+00   0.0000000000000000E+00   0.0000000000000000E+00   0.0000000000000000E+00   0.0000000000000000E+00   0.0000000000000000E+00   0.0000000000000000E+00   0.0000000000000000E+00   0.0000000000000000E+00   0.0000000000000000E+00   0.0000000000000000E+00   0.0000000000000000E+00   0.0000000000000000E+00   0.0000000000000000E+00   0.0000000000000000E+00   0.0000000000000000E+00   0.0000000000000000E+00   0.0000000000000000E+00   0.0000000000000000E+00   0.0000000000000000E+00   0.0000000000000000E+00   0.0000000000000000E+00   0.0000000000000000E+00   0.0000000000000000E+00   0.0000000000000000E+00   0.0000000000000000E+00   0.0000000000000000E+00   0.0000000000000000E+00   0.0000000000000000E+00   0.0000000000000000E+00   0.0000000000000000E+00   0.0000000000000000E+00   0.0000000000000000E+00   0.0000000000000000E+00   0.0000000000000000E+00   0.0000000000000000E+00   0.0000000000000000E+00   0.0000000000000000E+00   0.0000000000000000E+00   0.0000000000000000E+00   0.0000000000000000E+00   0.0000000000000000E+00   0.0000000000000000E+00   0.0000000000000000E+00   0.0000000000000000E+00   0.0000000000000000E+00   0.0000000000000000E+00   0.0000000000000000E+00   0.0000000000000000E+00   0.0000000000000000E+00   0.0000000000000000E+00   0.0000000000000000E+00   0.0000000000000000E+00   0.0000000000000000E+00   0.0000000000000000E+00   0.0000000000000000E+00   0.0000000000000000E+00   0.0000000000000000E+00   0.0000000000000000E+00   0.0000000000000000E+00   0.0000000000000000E+00   0.0000000000000000E+00   0.0000000000000000E+00   0.0000000000000000E+00   0.0000000000000000E+00   0.0000000000000000E+00   0.0000000000000000E+00   0.0000000000000000E+00   0.0000000000000000E+00   0.0000000000000000E+00   0.0000000000000000E+00   0.0000000000000000E+00   0.0000000000000000E+00   0.0000000000000000E+00   0.0000000000000000E+00   0.0000000000000000E+00   0.0000000000000000E+00   0.0000000000000000E+00   0.0000000000000000E+00   0.0000000000000000E+00   0.0000000000000000E+00   0.0000000000000000E+00   0.0000000000000000E+00   0.0000000000000000E+00   0.0000000000000000E+00   0.0000000000000000E+00   0.0000000000000000E+00   0.0000000000000000E+00   0.0000000000000000E+00   0.0000000000000000E+00   0.0000000000000000E+00   0.0000000000000000E+00   0.0000000000000000E+00   0.0000000000000000E+00   0.0000000000000000E+00   0.0000000000000000E+00   0.0000000000000000E+00   0.0000000000000000E+00   0.0000000000000000E+00   0.0000000000000000E+00   0.0000000000000000E+00   0.0000000000000000E+00   0.0000000000000000E+00   0.0000000000000000E+00   0.0000000000000000E+00   0.0000000000000000E+00   0.0000000000000000E+00   0.0000000000000000E+00   0.0000000000000000E+00   0.0000000000000000E+00   0.0000000000000000E+00   0.0000000000000000E+00   0.0000000000000000E+00   0.0000000000000000E+00   0.0000000000000000E+00   0.0000000000000000E+00   0.0000000000000000E+00   0.0000000000000000E+00   0.0000000000000000E+00   0.0000000000000000E+00   0.0000000000000000E+00   0.0000000000000000E+00   0.0000000000000000E+00   0.0000000000000000E+00   0.0000000000000000E+00   0.0000000000000000E+00   0.0000000000000000E+00   0.0000000000000000E+00   0.0000000000000000E+00   0.0000000000000000E+00   0.0000000000000000E+00   0.0000000000000000E+00   0.0000000000000000E+00   0.0000000000000000E+00   0.0000000000000000E+00   0.0000000000000000E+00   0.0000000000000000E+00   0.0000000000000000E+00   0.0000000000000000E+00   0.0000000000000000E+00   0.0000000000000000E+00   0.0000000000000000E+00   0.0000000000000000E+00   0.0000000000000000E+00   0.0000000000000000E+00   0.0000000000000000E+00   0.0000000000000000E+00   0.0000000000000000E+00   0.0000000000000000E+00   0.0000000000000000E+00   0.0000000000000000E+00   0.0000000000000000E+00   0.0000000000000000E+00   0.0000000000000000E+00   0.0000000000000000E+00   0.0000000000000000E+00   0.0000000000000000E+00   0.0000000000000000E+00   0.0000000000000000E+00   0.0000000000000000E+00   0.0000000000000000E+00   0.0000000000000000E+00   0.0000000000000000E+00   0.0000000000000000E+00   0.0000000000000000E+00   0.0000000000000000E+00   0.0000000000000000E+00   0.0000000000000000E+00   0.0000000000000000E+00   0.0000000000000000E+00   0.0000000000000000E+00   0.0000000000000000E+00   0.0000000000000000E+00   0.0000000000000000E+00   0.0000000000000000E+00   0.0000000000000000E+00   0.0000000000000000E+00   0.0000000000000000E+00   0.0000000000000000E+00   0.0000000000000000E+00   0.0000000000000000E+00   0.0000000000000000E+00   0.0000000000000000E+00   0.0000000000000000E+00   0.0000000000000000E+00   0.0000000000000000E+00   0.0000000000000000E+00   0.0000000000000000E+00   0.0000000000000000E+00   0.0000000000000000E+00   0.0000000000000000E+00   0.0000000000000000E+00   0.0000000000000000E+00   0.0000000000000000E+00   0.0000000000000000E+00   0.0000000000000000E+00   0.0000000000000000E+00   0.0000000000000000E+00   0.0000000000000000E+00   0.0000000000000000E+00
  0.0000000000000000E+00   0.0000000000000000E+00   0.0000000000000000E+00   0.0000000000000000E+00   0.0000000000000000E+00   0.0000000000000000E+00   0.0000000000000000E+00   0.0000000000000000E+00   0.0000000000000000E+00   0.0000000000000000E+00   0.0000000000000000E+00   0.0000000000000000E+00   0.0000000000000000E+00   0.0000000000000000E+00   0.0000000000000000E+00   0.0000000000000000E+00   0.0000000000000000E+00   0.0000000000000000E+00   0.0000000000000000E+00   0.0000000000000000E+00   0.0000000000000000E+00   0.0000000000000000E+00   0.0000000000000000E+00   0.0000000000000000E+00   0.0000000000000000E+00   0.0000000000000000E+00   0.0000000000000000E+00   0.0000000000000000E+00   0.0000000000000000E+00   0.0000000000000000E+00   0.0000000000000000E+00   0.0000000000000000E+00   0.0000000000000000E+00   0.0000000000000000E+00   0.0000000000000000E+00   0.0000000000000000E+00   0.0000000000000000E+00   0.0000000000000000E+00   0.0000000000000000E+00   0.0000000000000000E+00   0.0000000000000000E+00   0.0000000000000000E+00   0.0000000000000000E+00   0.0000000000000000E+00   0.0000000000000000E+00   0.0000000000000000E+00   0.0000000000000000E+00   0.0000000000000000E+00   0.0000000000000000E+00   0.0000000000000000E+00   0.0000000000000000E+00   0.0000000000000000E+00   0.0000000000000000E+00   0.0000000000000000E+00   0.0000000000000000E+00   0.0000000000000000E+00   0.0000000000000000E+00   0.0000000000000000E+00   0.0000000000000000E+00   0.0000000000000000E+00   0.0000000000000000E+00   0.0000000000000000E+00   0.0000000000000000E+00   0.0000000000000000E+00   0.0000000000000000E+00   0.0000000000000000E+00   0.0000000000000000E+00   0.0000000000000000E+00   0.0000000000000000E+00   0.0000000000000000E+00   0.0000000000000000E+00   0.0000000000000000E+00   0.0000000000000000E+00   0.0000000000000000E+00   0.0000000000000000E+00   0.0000000000000000E+00   0.0000000000000000E+00   0.0000000000000000E+00   0.0000000000000000E+00   0.0000000000000000E+00   0.0000000000000000E+00   0.0000000000000000E+00   0.0000000000000000E+00   0.0000000000000000E+00   0.0000000000000000E+00   0.0000000000000000E+00   0.0000000000000000E+00   0.0000000000000000E+00   0.0000000000000000E+00   0.0000000000000000E+00   0.0000000000000000E+00   0.0000000000000000E+00   0.0000000000000000E+00   0.0000000000000000E+00   0.0000000000000000E+00   0.0000000000000000E+00   0.0000000000000000E+00   0.0000000000000000E+00   0.0000000000000000E+00   0.0000000000000000E+00   0.0000000000000000E+00   0.0000000000000000E+00   0.0000000000000000E+00   0.0000000000000000E+00   0.0000000000000000E+00   0.0000000000000000E+00   0.0000000000000000E+00   0.0000000000000000E+00   0.0000000000000000E+00   0.0000000000000000E+00   0.0000000000000000E+00   0.0000000000000000E+00   0.0000000000000000E+00   0.0000000000000000E+00   0.0000000000000000E+00   0.0000000000000000E+00   0.0000000000000000E+00   0.0000000000000000E+00   0.0000000000000000E+00   0.0000000000000000E+00   0.0000000000000000E+00   0.0000000000000000E+00   0.0000000000000000E+00   0.0000000000000000E+00   0.0000000000000000E+00   0.0000000000000000E+00   0.0000000000000000E+00   0.0000000000000000E+00   0.0000000000000000E+00   0.0000000000000000E+00   0.0000000000000000E+00   0.0000000000000000E+00   0.0000000000000000E+00   0.0000000000000000E+00   0.0000000000000000E+00   0.0000000000000000E+00   0.0000000000000000E+00   0.0000000000000000E+00   0.0000000000000000E+00   0.0000000000000000E+00   0.0000000000000000E+00   0.0000000000000000E+00   0.0000000000000000E+00   0.0000000000000000E+00   0.0000000000000000E+00   0.0000000000000000E+00   0.0000000000000000E+00   0.0000000000000000E+00   0.0000000000000000E+00   0.0000000000000000E+00   0.0000000000000000E+00   0.0000000000000000E+00   0.0000000000000000E+00   0.0000000000000000E+00   0.0000000000000000E+00   0.0000000000000000E+00   0.0000000000000000E+00   0.0000000000000000E+00   0.0000000000000000E+00   0.0000000000000000E+00   0.0000000000000000E+00   0.0000000000000000E+00   0.0000000000000000E+00   0.0000000000000000E+00   0.0000000000000000E+00   0.0000000000000000E+00   0.0000000000000000E+00   0.0000000000000000E+00   0.0000000000000000E+00   0.0000000000000000E+00   0.0000000000000000E+00   0.0000000000000000E+00   0.0000000000000000E+00   0.0000000000000000E+00   0.0000000000000000E+00   0.0000000000000000E+00   0.0000000000000000E+00   0.0000000000000000E+00   0.0000000000000000E+00   0.0000000000000000E+00   0.0000000000000000E+00   0.0000000000000000E+00   0.0000000000000000E+00   0.0000000000000000E+00   0.0000000000000000E+00   0.0000000000000000E+00   0.0000000000000000E+00   0.0000000000000000E+00   0.0000000000000000E+00   0.0000000000000000E+00   0.0000000000000000E+00   0.0000000000000000E+00   0.0000000000000000E+00   0.0000000000000000E+00   0.0000000000000000E+00   0.0000000000000000E+00   0.0000000000000000E+00   0.0000000000000000E+00   0.0000000000000000E+00   0.0000000000000000E+00   0.0000000000000000E+00   0.0000000000000000E+00   0.0000000000000000E+00   0.0000000000000000E+00   0.0000000000000000E+00   0.0000000000000000E+00   0.0000000000000000E+00   0.0000000000000000E+00   0.0000000000000000E+00   0.0000000000000000E+00   0.0000000000000000E+00   0.0000000000000000E+00   0.0000000000000000E+00   0.0000000000000000E+00   0.0000000000000000E+00   0.0000000000000000E+00   0.0000000000000000E+00   0.0000000000000000E+00   0.0000000000000000E+00   0.0000000000000000E+00   0.0000000000000000E+00   0.0000000000000000E+00   0.0000000000000000E+00   0.0000000000000000E+00   0.0000000000000000E+00   0.0000000000000000E+00   0.0000000000000000E+00   0.0000000000000000E+00   0.0000000000000000E+00   0.0000000000000000E+00   0.0000000000000000E+00   0.0000000000000000E+00   0.0000000000000000E+00   0.0000000000000000E+00   0.0000000000000000E+00   0.0000000000000000E+00   0.0000000000000000E+00   0.0000000000000000E+00   0.0000000000000000E+00   0.0000000000000000E+00   0.0000000000000000E+00   0.0000000000000000E+00   0.0000000000000000E+00   0.0000000000000000E+00   0.0000000000000000E+00   0.0000000000000000E+00   0.0000000000000000E+00   0.0000000000000000E+00   0.0000000000000000E+00   0.0000000000000000E+00   0.0000000000000000E+00   0.0000000000000000E+00   0.0000000000000000E+00   0.0000000000000000E+00   0.0000000000000000E+00   0.0000000000000000E+00   0.0000000000000000E+00   0.0000000000000000E+00   0.0000000000000000E+00   0.0000000000000000E+00   0.0000000000000000E+00   0.0000000000000000E+00   0.0000000000000000E+00   0.0000000000000000E+00   0.0000000000000000E+00   0.0000000000000000E+00   0.0000000000000000E+00   0.0000000000000000E+00   0.0000000000000000E+00   0.0000000000000000E+00   0.0000000000000000E+00   0.0000000000000000E+00   0.0000000000000000E+00   0.0000000000000000E+00   0.0000000000000000E+00   0.0000000000000000E+00   0.0000000000000000E+00   0.0000000000000000E+00   0.0000000000000000E+00   0.0000000000000000E+00   0.0000000000000000E+00   0.0000000000000000E+00   0.0000000000000000E+00   0.0000000000000000E+00   0.0000000000000000E+00   0.0000000000000000E+00   0.0000000000000000E+00   0.0000000000000000E+00   0.0000000000000000E+00   0.0000000000000000E+00   0.0000000000000000E+00   0.0000000000000000E+00   0.0000000000000000E+00   0.0000000000000000E+00   0.0000000000000000E+00   0.0000000000000000E+00   0.0000000000000000E+00   0.0000000000000000E+00   0.0000000000000000E+00   0.0000000000000000E+00   0.0000000000000000E+00   0.0000000000000000E+00   0.0000000000000000E+00   0.0000000000000000E+00   0.0000000000000000E+00   0.0000000000000000E+00   0.0000000000000000E+00   0.0000000000000000E+00   0.0000000000000000E+00   0.0000000000000000E+00   0.0000000000000000E+00   0.0000000000000000E+00   0.0000000000000000E+00   0.0000000000000000E+00   0.0000000000000000E+00   0.0000000000000000E+00   0.0000000000000000E+00   0.0000000000000000E+00   0.0000000000000000E+00   0.0000000000000000E+00   0.0000000000000000E+00   0.0000000000000000E+00   0.0000000000000000E+00   0.0000000000000000E+00   0.0000000000000000E+00   0.0000000000000000E+00   0.0000000000000000E+00   0.0000000000000000E+00   0.0000000000000000E+00   0.0000000000000000E+00   0.0000000000000000E+00   0.0000000000000000E+00   0.0000000000000000E+00   0.0000000000000000E+00   0.0000000000000000E+00   0.0000000000000000E+00   0.0000000000000000E+00   0.0000000000000000E+00   0.0000000000000000E+00   0.0000000000000000E+00   0.0000000000000000E+00   0.0000000000000000E+00   0.0000000000000000E+00   0.0000000000000000E+00   0.0000000000000000E+00   0.0000000000000000E+00   0.0000000000000000E+00   0.0000000000000000E+00   0.0000000000000000E+00   0.0000000000000000E+00   0.0000000000000000E+00   0.0000000000000000E+00   0.0000000000000000E+00   0.0000000000000000E+00   0.0000000000000000E+00   0.0000000000000000E+00   0.0000000000000000E+00   0.0000000000000000E+00   0.0000000000000000E+00   0.0000000000000000E+00   0.0000000000000000E+00   0.0000000000000000E+00   0.0000000000000000E+00   0.0000000000000000E+00   0.0000000000000000E+00   0.0000000000000000E+00   0.0000000000000000E+00   0.0000000000000000E+00   0.0000000000000000E+00   0.0000000000000000E+00   0.0000000000000000E+00   0.0000000000000000E+00   0.0000000000000000E+00   0.0000000000000000E+00   0.0000000000000000E+00   0.0000000000000000E+00   0.0000000000000000E+00   0.0000000000000000E+00   0.0000000000000000E+00   0.0000000000000000E+00   0.0000000000000000E+00   0.0000000000000000E+00   0.0000000000000000E+00   0.0000000000000000E+00   0.0000000000000000E+00   0.0000000000000000E+00   0.0000000000000000E+00   0.0000000000000000E+00   0.0000000000000000E+00   0.0000000000000000E+00   0.0000000000000000E+00   0.0000000000000000E+00   0.0000000000000000E+00   0.0000000000000000E+00   0.0000000000000000E+00   0.0000000000000000E+00   0.0000000000000000E+00   0.0000000000000000E+00   0.0000000000000000E+00   0.0000000000000000E+00   0.0000000000000000E+00   0.0000000000000000E+00   0.0000000000000000E+00   0.0000000000000000E+00   0.0000000000000000E+00   0.0000000000000000E+00   0.0000000000000000E+00   0.0000000000000000E+00   0.0000000000000000E+00   0.0000000000000000E+00   0.0000000000000000E+00   0.0000000000000000E+00   0.0000000000000000E+00   0.0000000000000000E+00   0.0000000000000000E+00   0.0000000000000000E+00   0.0000000000000000E+00   0.0000000000000000E+00   0.0000000000000000E+00   0.0000000000000000E+00   0.0000000000000000E+00   0.0000000000000000E+00   0.0000000000000000E+00   0.0000000000000000E+00   0.0000000000000000E+00   0.0000000000000000E+00   0.0000000000000000E+00   0.0000000000000000E+00   0.0000000000000000E+00   0.0000000000000000E+00   0.0000000000000000E+00   0.0000000000000000E+00   0.0000000000000000E+00   0.0000000000000000E+00   0.0000000000000000E+00   0.0000000000000000E+00   0.0000000000000000E+00   0.0000000000000000E+00   0.0000000000000000E+00   0.0000000000000000E+00   0.0000000000000000E+00   0.0000000000000000E+00   0.0000000000000000E+00   0.0000000000000000E+00   0.0000000000000000E+00   0.0000000000000000E+00   0.0000000000000000E+00   0.0000000000000000E+00   0.0000000000000000E+00   0.0000000000000000E+00   0.0000000000000000E+00   0.0000000000000000E+00   0.0000000000000000E+00   0.0000000000000000E+00   0.0000000000000000E+00   0.0000000000000000E+00   0.0000000000000000E+00   0.0000000000000000E+00   0.0000000000000000E+00   0.0000000000000000E+00   0.0000000000000000E+00   0.0000000000000000E+00   0.0000000000000000E+00   0.0000000000000000E+00   0.0000000000000000E+00   0.0000000000000000E+00   0.0000000000000000E+00   0.0000000000000000E+00   0.0000000000000000E+00   0.0000000000000000E+00   0.0000000000000000E+00   0.0000000000000000E+00   0.0000000000000000E+00   0.0000000000000000E+00   0.0000000000000000E+00   0.0000000000000000E+00   0.0000000000000000E+00   0.0000000000000000E+00   0.0000000000000000E+00   0.0000000000000000E+00   0.0000000000000000E+00   0.0000000000000000E+00   0.0000000000000000E+00   0.0000000000000000E+00   0.0000000000000000E+00   0.0000000000000000E+00   0.0000000000000000E+00   0.0000000000000000E+00
  0.0000000000000000E+00   0.0000000000000000E+00   0.0000000000000000E+00   0.0000000000000000E+00   0.0000000000000000E+00   0.0000000000000000E+00   0.0000000000000000E+00   0.0000000000000000E+00   0.0000000000000000E+00   0.0000000000000000E+00   0.0000000000000000E+00   0.0000000000000000E+00   0.0000000000000000E+00   0.0000000000000000E+00   0.0000000000000000E+00   0.0000000000000000E+00   0.0000000000000000E+00   0.0000000000000000E+00   0.0000000000000000E+00   0.0000000000000000E+00   0.0000000000000000E+00   0.0000000000000000E+00   0.0000000000000000E+00   0.0000000000000000E+00   0.0000000000000000E+00   0.0000000000000000E+00   0.0000000000000000E+00   0.0000000000000000E+00   0.0000000000000000E+00   0.0000000000000000E+00   0.0000000000000000E+00   0.0000000000000000E+00   0.0000000000000000E+00   0.0000000000000000E+00   0.0000000000000000E+00   0.0000000000000000E+00   0.0000000000000000E+00   0.0000000000000000E+00   0.0000000000000000E+00   0.0000000000000000E+00   0.0000000000000000E+00   0.0000000000000000E+00   0.0000000000000000E+00   0.0000000000000000E+00   0.0000000000000000E+00   0.0000000000000000E+00   0.0000000000000000E+00   0.0000000000000000E+00   0.0000000000000000E+00   0.0000000000000000E+00   0.0000000000000000E+00   0.0000000000000000E+00   0.0000000000000000E+00   0.0000000000000000E+00   0.0000000000000000E+00   0.0000000000000000E+00   0.0000000000000000E+00   0.0000000000000000E+00   0.0000000000000000E+00   0.0000000000000000E+00   0.0000000000000000E+00   0.0000000000000000E+00   0.0000000000000000E+00   0.0000000000000000E+00   0.0000000000000000E+00   0.0000000000000000E+00   0.0000000000000000E+00   0.0000000000000000E+00   0.0000000000000000E+00   0.0000000000000000E+00   0.0000000000000000E+00   0.0000000000000000E+00   0.0000000000000000E+00   0.0000000000000000E+00   0.0000000000000000E+00   0.0000000000000000E+00   0.0000000000000000E+00   0.0000000000000000E+00   0.0000000000000000E+00   0.0000000000000000E+00   0.0000000000000000E+00   0.0000000000000000E+00   0.0000000000000000E+00   0.0000000000000000E+00   0.0000000000000000E+00   0.0000000000000000E+00   0.0000000000000000E+00   0.0000000000000000E+00   0.0000000000000000E+00   0.0000000000000000E+00   0.0000000000000000E+00   0.0000000000000000E+00   0.0000000000000000E+00   0.0000000000000000E+00   0.0000000000000000E+00   0.0000000000000000E+00   0.0000000000000000E+00   0.0000000000000000E+00   0.0000000000000000E+00   0.0000000000000000E+00   0.0000000000000000E+00   0.0000000000000000E+00   0.0000000000000000E+00   0.0000000000000000E+00   0.0000000000000000E+00   0.0000000000000000E+00   0.0000000000000000E+00   0.0000000000000000E+00   0.0000000000000000E+00   0.0000000000000000E+00   0.0000000000000000E+00   0.0000000000000000E+00   0.0000000000000000E+00   0.0000000000000000E+00   0.0000000000000000E+00   0.0000000000000000E+00   0.0000000000000000E+00   0.0000000000000000E+00   0.0000000000000000E+00   0.0000000000000000E+00   0.0000000000000000E+00   0.0000000000000000E+00   0.0000000000000000E+00   0.0000000000000000E+00   0.0000000000000000E+00   0.0000000000000000E+00   0.0000000000000000E+00   0.0000000000000000E+00   0.0000000000000000E+00   0.0000000000000000E+00   0.0000000000000000E+00   0.0000000000000000E+00   0.0000000000000000E+00   0.0000000000000000E+00   0.0000000000000000E+00   0.0000000000000000E+00   0.0000000000000000E+00   0.0000000000000000E+00   0.0000000000000000E+00   0.0000000000000000E+00   0.0000000000000000E+00   0.0000000000000000E+00   0.0000000000000000E+00   0.0000000000000000E+00   0.0000000000000000E+00   0.0000000000000000E+00   0.0000000000000000E+00   0.0000000000000000E+00   0.0000000000000000E+00   0.0000000000000000E+00   0.0000000000000000E+00   0.0000000000000000E+00   0.0000000000000000E+00   0.0000000000000000E+00   0.0000000000000000E+00   0.0000000000000000E+00   0.0000000000000000E+00   0.0000000000000000E+00   0.0000000000000000E+00   0.0000000000000000E+00   0.0000000000000000E+00   0.0000000000000000E+00   0.0000000000000000E+00   0.0000000000000000E+00   0.0000000000000000E+00   0.0000000000000000E+00   0.0000000000000000E+00   0.0000000000000000E+00   0.0000000000000000E+00   0.0000000000000000E+00   0.0000000000000000E+00   0.0000000000000000E+00   0.0000000000000000E+00   0.0000000000000000E+00   0.0000000000000000E+00   0.0000000000000000E+00   0.0000000000000000E+00   0.0000000000000000E+00   0.0000000000000000E+00   0.0000000000000000E+00   0.0000000000000000E+00   0.0000000000000000E+00   0.0000000000000000E+00   0.0000000000000000E+00   0.0000000000000000E+00   0.0000000000000000E+00   0.0000000000000000E+00   0.0000000000000000E+00   0.0000000000000000E+00   0.0000000000000000E+00   0.0000000000000000E+00   0.0000000000000000E+00   0.0000000000000000E+00   0.0000000000000000E+00   0.0000000000000000E+00   0.0000000000000000E+00   0.0000000000000000E+00   0.0000000000000000E+00   0.0000000000000000E+00   0.0000000000000000E+00   0.0000000000000000E+00   0.0000000000000000E+00   0.0000000000000000E+00   0.0000000000000000E+00   0.0000000000000000E+00   0.0000000000000000E+00   0.0000000000000000E+00   0.0000000000000000E+00   0.0000000000000000E+00   0.0000000000000000E+00   0.0000000000000000E+00   0.0000000000000000E+00   0.0000000000000000E+00   0.0000000000000000E+00   0.0000000000000000E+00   0.0000000000000000E+00   0.0000000000000000E+00   0.0000000000000000E+00   0.0000000000000000E+00   0.0000000000000000E+00   0.0000000000000000E+00   0.0000000000000000E+00   0.0000000000000000E+00   0.0000000000000000E+00   0.0000000000000000E+00   0.0000000000000000E+00   0.0000000000000000E+00   0.0000000000000000E+00   0.0000000000000000E+00   0.0000000000000000E+00   0.0000000000000000E+00   0.0000000000000000E+00   0.0000000000000000E+00   0.0000000000000000E+00   0.0000000000000000E+00   0.0000000000000000E+00   0.0000000000000000E+00   0.0000000000000000E+00   0.0000000000000000E+00   0.0000000000000000E+00   0.0000000000000000E+00   0.0000000000000000E+00   0.0000000000000000E+00   0.0000000000000000E+00   0.0000000000000000E+00   0.0000000000000000E+00   0.0000000000000000E+00   0.0000000000000000E+00   0.0000000000000000E+00   0.0000000000000000E+00   0.0000000000000000E+00   0.0000000000000000E+00   0.0000000000000000E+00   0.0000000000000000E+00   0.0000000000000000E+00   0.0000000000000000E+00   0.0000000000000000E+00   0.0000000000000000E+00   0.0000000000000000E+00   0.0000000000000000E+00   0.0000000000000000E+00   0.0000000000000000E+00   0.0000000000000000E+00   0.0000000000000000E+00   0.0000000000000000E+00   0.0000000000000000E+00   0.0000000000000000E+00   0.0000000000000000E+00   0.0000000000000000E+00   0.0000000000000000E+00   0.0000000000000000E+00   0.0000000000000000E+00   0.0000000000000000E+00   0.0000000000000000E+00   0.0000000000000000E+00   0.0000000000000000E+00   0.0000000000000000E+00   0.0000000000000000E+00   0.0000000000000000E+00   0.0000000000000000E+00   0.0000000000000000E+00   0.0000000000000000E+00   0.0000000000000000E+00   0.0000000000000000E+00   0.0000000000000000E+00   0.0000000000000000E+00   0.0000000000000000E+00   0.0000000000000000E+00   0.0000000000000000E+00   0.0000000000000000E+00   0.0000000000000000E+00   0.0000000000000000E+00   0.0000000000000000E+00   0.0000000000000000E+00   0.0000000000000000E+00   0.0000000000000000E+00   0.0000000000000000E+00   0.0000000000000000E+00   0.0000000000000000E+00   0.0000000000000000E+00   0.0000000000000000E+00   0.0000000000000000E+00   0.0000000000000000E+00   0.0000000000000000E+00   0.0000000000000000E+00   0.0000000000000000E+00   0.0000000000000000E+00   0.0000000000000000E+00   0.0000000000000000E+00   0.0000000000000000E+00   0.0000000000000000E+00   0.0000000000000000E+00   0.0000000000000000E+00   0.0000000000000000E+00   0.0000000000000000E+00   0.0000000000000000E+00   0.0000000000000000E+00   0.0000000000000000E+00   0.0000000000000000E+00   0.0000000000000000E+00   0.0000000000000000E+00   0.0000000000000000E+00   0.0000000000000000E+00   0.0000000000000000E+00   0.0000000000000000E+00   0.0000000000000000E+00   0.0000000000000000E+00   0.0000000000000000E+00   0.0000000000000000E+00   0.0000000000000000E+00   0.0000000000000000E+00   0.0000000000000000E+00   0.0000000000000000E+00   0.0000000000000000E+00   0.0000000000000000E+00   0.0000000000000000E+00   0.0000000000000000E+00   0.0000000000000000E+00   0.0000000000000000E+00   0.0000000000000000E+00   0.0000000000000000E+00   0.0000000000000000E+00   0.0000000000000000E+00   0.0000000000000000E+00   0.0000000000000000E+00   0.0000000000000000E+00   0.0000000000000000E+00   0.0000000000000000E+00   0.0000000000000000E+00   0.0000000000000000E+00   0.0000000000000000E+00   0.0000000000000000E+00   0.0000000000000000E+00   0.0000000000000000E+00   0.0000000000000000E+00   0.0000000000000000E+00   0.0000000000000000E+00   0.0000000000000000E+00   0.0000000000000000E+00   0.0000000000000000E+00   0.0000000000000000E+00   0.0000000000000000E+00   0.0000000000000000E+00   0.0000000000000000E+00   0.0000000000000000E+00   0.0000000000000000E+00   0.0000000000000000E+00   0.0000000000000000E+00   0.0000000000000000E+00   0.0000000000000000E+00   0.0000000000000000E+00   0.0000000000000000E+00   0.0000000000000000E+00   0.0000000000000000E+00   0.0000000000000000E+00   0.0000000000000000E+00   0.0000000000000000E+00   0.0000000000000000E+00   0.0000000000000000E+00   0.0000000000000000E+00   0.0000000000000000E+00   0.0000000000000000E+00   0.0000000000000000E+00   0.0000000000000000E+00   0.0000000000000000E+00   0.0000000000000000E+00   0.0000000000000000E+00   0.0000000000000000E+00   0.0000000000000000E+00   0.0000000000000000E+00   0.0000000000000000E+00   0.0000000000000000E+00   0.0000000000000000E+00   0.0000000000000000E+00   0.0000000000000000E+00   0.0000000000000000E+00   0.0000000000000000E+00   0.0000000000000000E+00   0.0000000000000000E+00   0.0000000000000000E+00   0.0000000000000000E+00   0.0000000000000000E+00   0.0000000000000000E+00   0.0000000000000000E+00   0.0000000000000000E+00   0.0000000000000000E+00   0.0000000000000000E+00   0.0000000000000000E+00   0.0000000000000000E+00   0.0000000000000000E+00   0.0000000000000000E+00   0.0000000000000000E+00   0.0000000000000000E+00   0.0000000000000000E+00   0.0000000000000000E+00   0.0000000000000000E+00   0.0000000000000000E+00   0.0000000000000000E+00   0.0000000000000000E+00   0.0000000000000000E+00   0.0000000000000000E+00   0.0000000000000000E+00   0.0000000000000000E+00   0.0000000000000000E+00   0.0000000000000000E+00   0.0000000000000000E+00   0.0000000000000000E+00   0.0000000000000000E+00   0.0000000000000000E+00   0.0000000000000000E+00   0.0000000000000000E+00   0.0000000000000000E+00   0.0000000000000000E+00   0.0000000000000000E+00   0.0000000000000000E+00   0.0000000000000000E+00   0.0000000000000000E+00   0.0000000000000000E+00   0.0000000000000000E+00   0.0000000000000000E+00   0.0000000000000000E+00   0.0000000000000000E+00   0.0000000000000000E+00   0.0000000000000000E+00   0.0000000000000000E+00   0.0000000000000000E+00   0.0000000000000000E+00   0.0000000000000000E+00   0.0000000000000000E+00   0.0000000000000000E+00   0.0000000000000000E+00   0.0000000000000000E+00   0.0000000000000000E+00   0.0000000000000000E+00   0.0000000000000000E+00   0.0000000000000000E+00   0.0000000000000000E+00   0.0000000000000000E+00   0.0000000000000000E+00   0.0000000000000000E+00   0.0000000000000000E+00   0.0000000000000000E+00   0.0000000000000000E+00   0.0000000000000000E+00   0.0000000000000000E+00   0.0000000000000000E+00   0.0000000000000000E+00   0.0000000000000000E+00   0.0000000000000000E+00   0.0000000000000000E+00   0.0000000000000000E+00   0.0000000000000000E+00   0.0000000000000000E+00   0.0000000000000000E+00   0.0000000000000000E+00   0.0000000000000000E+00   0.0000000000000000E+00   0.0000000000000000E+00   0.0000000000000000E+00   0.0000000000000000E+00   0.0000000000000000E+00   0.0000000000000000E+00   0.0000000000000000E+00   0.0000000000000000E+00   0.0000000000000000E+00   0.0000000000000000E+00   0.0000000000000000E+00   0.0000000000000000E+00
  0.0000000000000000E+00   0.0000000000000000E+00   0.0000000000000000E+00   0.0000000000000000E+00   0.0000000000000000E+00   0.0000000000000000E+00   0.0000000000000000E+00   0.0000000000000000E+00   0.0000000000000000E+00   0.0000000000000000E+00   0.0000000000000000E+00   0.0000000000000000E+00   0.0000000000000000E+00   0.0000000000000000E+00   0.0000000000000000E+00   0.0000000000000000E+00   0.0000000000000000E+00   0.0000000000000000E+00   0.0000000000000000E+00   0.0000000000000000E+00   0.0000000000000000E+00   0.0000000000000000E+00   0.0000000000000000E+00   0.0000000000000000E+00   0.0000000000000000E+00   0.0000000000000000E+00   0.0000000000000000E+00   0.0000000000000000E+00   0.0000000000000000E+00   0.0000000000000000E+00   0.0000000000000000E+00   0.0000000000000000E+00   0.0000000000000000E+00   0.0000000000000000E+00   0.0000000000000000E+00   0.0000000000000000E+00   0.0000000000000000E+00   0.0000000000000000E+00   0.0000000000000000E+00   0.0000000000000000E+00   0.0000000000000000E+00   0.0000000000000000E+00   0.0000000000000000E+00   0.0000000000000000E+00   0.0000000000000000E+00   0.0000000000000000E+00   0.0000000000000000E+00   0.0000000000000000E+00   0.0000000000000000E+00   0.0000000000000000E+00   0.0000000000000000E+00   0.0000000000000000E+00   0.0000000000000000E+00   0.0000000000000000E+00   0.0000000000000000E+00   0.0000000000000000E+00   0.0000000000000000E+00   0.0000000000000000E+00   0.0000000000000000E+00   0.0000000000000000E+00   0.0000000000000000E+00   0.0000000000000000E+00   0.0000000000000000E+00   0.0000000000000000E+00   0.0000000000000000E+00   0.0000000000000000E+00   0.0000000000000000E+00   0.0000000000000000E+00   0.0000000000000000E+00   0.0000000000000000E+00   0.0000000000000000E+00   0.0000000000000000E+00   0.0000000000000000E+00   0.0000000000000000E+00   0.0000000000000000E+00   0.0000000000000000E+00   0.0000000000000000E+00   0.0000000000000000E+00   0.0000000000000000E+00   0.0000000000000000E+00   0.0000000000000000E+00   0.0000000000000000E+00   0.0000000000000000E+00   0.0000000000000000E+00   0.0000000000000000E+00   0.0000000000000000E+00   0.0000000000000000E+00   0.0000000000000000E+00   0.0000000000000000E+00   0.0000000000000000E+00   0.0000000000000000E+00   0.0000000000000000E+00   0.0000000000000000E+00   0.0000000000000000E+00   0.0000000000000000E+00   0.0000000000000000E+00   0.0000000000000000E+00   0.0000000000000000E+00   0.0000000000000000E+00   0.0000000000000000E+00   0.0000000000000000E+00   0.0000000000000000E+00   0.0000000000000000E+00   0.0000000000000000E+00   0.0000000000000000E+00   0.0000000000000000E+00   0.0000000000000000E+00   0.0000000000000000E+00   0.0000000000000000E+00   0.0000000000000000E+00   0.0000000000000000E+00   0.0000000000000000E+00   0.0000000000000000E+00   0.0000000000000000E+00   0.0000000000000000E+00   0.0000000000000000E+00   0.0000000000000000E+00   0.0000000000000000E+00   0.0000000000000000E+00   0.0000000000000000E+00   0.0000000000000000E+00   0.0000000000000000E+00   0.0000000000000000E+00   0.0000000000000000E+00   0.0000000000000000E+00   0.0000000000000000E+00   0.0000000000000000E+00   0.0000000000000000E+00   0.0000000000000000E+00   0.0000000000000000E+00   0.0000000000000000E+00   0.0000000000000000E+00   0.0000000000000000E+00   0.0000000000000000E+00   0.0000000000000000E+00   0.0000000000000000E+00   0.0000000000000000E+00   0.0000000000000000E+00   0.0000000000000000E+00   0.0000000000000000E+00   0.0000000000000000E+00   0.0000000000000000E+00   0.0000000000000000E+00   0.0000000000000000E+00   0.0000000000000000E+00   0.0000000000000000E+00   0.0000000000000000E+00   0.0000000000000000E+00   0.0000000000000000E+00   0.0000000000000000E+00   0.0000000000000000E+00   0.0000000000000000E+00   0.0000000000000000E+00   0.0000000000000000E+00   0.0000000000000000E+00   0.0000000000000000E+00   0.0000000000000000E+00   0.0000000000000000E+00   0.0000000000000000E+00   0.0000000000000000E+00   0.0000000000000000E+00   0.0000000000000000E+00   0.0000000000000000E+00   0.0000000000000000E+00   0.0000000000000000E+00   0.0000000000000000E+00   0.0000000000000000E+00   0.0000000000000000E+00   0.0000000000000000E+00   0.0000000000000000E+00   0.0000000000000000E+00   0.0000000000000000E+00   0.0000000000000000E+00   0.0000000000000000E+00   0.0000000000000000E+00   0.0000000000000000E+00   0.0000000000000000E+00   0.0000000000000000E+00   0.0000000000000000E+00   0.0000000000000000E+00   0.0000000000000000E+00   0.0000000000000000E+00   0.0000000000000000E+00   0.0000000000000000E+00   0.0000000000000000E+00   0.0000000000000000E+00   0.0000000000000000E+00   0.0000000000000000E+00   0.0000000000000000E+00   0.0000000000000000E+00   0.0000000000000000E+00   0.0000000000000000E+00   0.0000000000000000E+00   0.0000000000000000E+00   0.0000000000000000E+00   0.0000000000000000E+00   0.0000000000000000E+00   0.0000000000000000E+00   0.0000000000000000E+00   0.0000000000000000E+00   0.0000000000000000E+00   0.0000000000000000E+00   0.0000000000000000E+00   0.0000000000000000E+00   0.0000000000000000E+00   0.0000000000000000E+00   0.0000000000000000E+00   0.0000000000000000E+00   0.0000000000000000E+00   0.0000000000000000E+00   0.0000000000000000E+00   0.0000000000000000E+00   0.0000000000000000E+00   0.0000000000000000E+00   0.0000000000000000E+00   0.0000000000000000E+00   0.0000000000000000E+00   0.0000000000000000E+00   0.0000000000000000E+00   0.0000000000000000E+00   0.0000000000000000E+00   0.0000000000000000E+00   0.0000000000000000E+00   0.0000000000000000E+00   0.0000000000000000E+00   0.0000000000000000E+00   0.0000000000000000E+00   0.0000000000000000E+00   0.0000000000000000E+00   0.0000000000000000E+00   0.0000000000000000E+00   0.0000000000000000E+00   0.0000000000000000E+00   0.0000000000000000E+00   0.0000000000000000E+00   0.0000000000000000E+00   0.0000000000000000E+00   0.0000000000000000E+00   0.0000000000000000E+00   0.0000000000000000E+00   0.0000000000000000E+00   0.0000000000000000E+00   0.0000000000000000E+00   0.0000000000000000E+00   0.0000000000000000E+00   0.0000000000000000E+00   0.0000000000000000E+00   0.0000000000000000E+00   0.0000000000000000E+00   0.0000000000000000E+00   0.0000000000000000E+00   0.0000000000000000E+00   0.0000000000000000E+00   0.0000000000000000E+00   0.0000000000000000E+00   0.0000000000000000E+00   0.0000000000000000E+00   0.0000000000000000E+00   0.0000000000000000E+00   0.0000000000000000E+00   0.0000000000000000E+00   0.0000000000000000E+00   0.0000000000000000E+00   0.0000000000000000E+00   0.0000000000000000E+00   0.0000000000000000E+00   0.0000000000000000E+00   0.0000000000000000E+00   0.0000000000000000E+00   0.0000000000000000E+00   0.0000000000000000E+00   0.0000000000000000E+00   0.0000000000000000E+00   0.0000000000000000E+00   0.0000000000000000E+00   0.0000000000000000E+00   0.0000000000000000E+00   0.0000000000000000E+00   0.0000000000000000E+00   0.0000000000000000E+00   0.0000000000000000E+00   0.0000000000000000E+00   0.0000000000000000E+00   0.0000000000000000E+00   0.0000000000000000E+00   0.0000000000000000E+00   0.0000000000000000E+00   0.0000000000000000E+00   0.0000000000000000E+00   0.0000000000000000E+00   0.0000000000000000E+00   0.0000000000000000E+00   0.0000000000000000E+00   0.0000000000000000E+00   0.0000000000000000E+00   0.0000000000000000E+00   0.0000000000000000E+00   0.0000000000000000E+00   0.0000000000000000E+00   0.0000000000000000E+00   0.0000000000000000E+00   0.0000000000000000E+00   0.0000000000000000E+00   0.0000000000000000E+00   0.0000000000000000E+00   0.0000000000000000E+00   0.0000000000000000E+00   0.0000000000000000E+00   0.0000000000000000E+00   0.0000000000000000E+00   0.0000000000000000E+00   0.0000000000000000E+00   0.0000000000000000E+00   0.0000000000000000E+00   0.0000000000000000E+00   0.0000000000000000E+00   0.0000000000000000E+00   0.0000000000000000E+00   0.0000000000000000E+00   0.0000000000000000E+00   0.0000000000000000E+00   0.0000000000000000E+00   0.0000000000000000E+00   0.0000000000000000E+00   0.0000000000000000E+00   0.0000000000000000E+00   0.0000000000000000E+00   0.0000000000000000E+00   0.0000000000000000E+00   0.0000000000000000E+00   0.0000000000000000E+00   0.0000000000000000E+00   0.0000000000000000E+00   0.0000000000000000E+00   0.0000000000000000E+00   0.0000000000000000E+00   0.0000000000000000E+00   0.0000000000000000E+00   0.0000000000000000E+00   0.0000000000000000E+00   0.0000000000000000E+00   0.0000000000000000E+00   0.0000000000000000E+00   0.0000000000000000E+00   0.0000000000000000E+00   0.0000000000000000E+00   0.0000000000000000E+00   0.0000000000000000E+00   0.0000000000000000E+00   0.0000000000000000E+00   0.0000000000000000E+00   0.0000000000000000E+00   0.0000000000000000E+00   0.0000000000000000E+00   0.0000000000000000E+00   0.0000000000000000E+00   0.0000000000000000E+00   0.0000000000000000E+00   0.0000000000000000E+00   0.0000000000000000E+00   0.0000000000000000E+00   0.0000000000000000E+00   0.0000000000000000E+00   0.0000000000000000E+00   0.0000000000000000E+00   0.0000000000000000E+00   0.0000000000000000E+00   0.0000000000000000E+00   0.0000000000000000E+00   0.0000000000000000E+00   0.0000000000000000E+00   0.0000000000000000E+00   0.0000000000000000E+00   0.0000000000000000E+00   0.0000000000000000E+00   0.0000000000000000E+00   0.0000000000000000E+00   0.0000000000000000E+00   0.0000000000000000E+00   0.0000000000000000E+00   0.0000000000000000E+00   0.0000000000000000E+00   0.0000000000000000E+00   0.0000000000000000E+00   0.0000000000000000E+00   0.0000000000000000E+00   0.0000000000000000E+00   0.0000000000000000E+00   0.0000000000000000E+00   0.0000000000000000E+00   0.0000000000000000E+00   0.0000000000000000E+00   0.0000000000000000E+00   0.0000000000000000E+00   0.0000000000000000E+00   0.0000000000000000E+00   0.0000000000000000E+00   0.0000000000000000E+00   0.0000000000000000E+00   0.0000000000000000E+00   0.0000000000000000E+00   0.0000000000000000E+00   0.0000000000000000E+00   0.0000000000000000E+00   0.0000000000000000E+00   0.0000000000000000E+00   0.0000000000000000E+00   0.0000000000000000E+00   0.0000000000000000E+00   0.0000000000000000E+00   0.0000000000000000E+00   0.0000000000000000E+00   0.0000000000000000E+00   0.0000000000000000E+00   0.0000000000000000E+00   0.0000000000000000E+00   0.0000000000000000E+00   0.0000000000000000E+00   0.0000000000000000E+00   0.0000000000000000E+00   0.0000000000000000E+00   0.0000000000000000E+00   0.0000000000000000E+00   0.0000000000000000E+00   0.0000000000000000E+00   0.0000000000000000E+00   0.0000000000000000E+00   0.0000000000000000E+00   0.0000000000000000E+00   0.0000000000000000E+00   0.0000000000000000E+00   0.0000000000000000E+00   0.0000000000000000E+00   0.0000000000000000E+00   0.0000000000000000E+00   0.0000000000000000E+00   0.0000000000000000E+00   0.0000000000000000E+00   0.0000000000000000E+00   0.0000000000000000E+00   0.0000000000000000E+00   0.0000000000000000E+00   0.0000000000000000E+00   0.0000000000000000E+00   0.0000000000000000E+00   0.0000000000000000E+00   0.0000000000000000E+00   0.0000000000000000E+00   0.0000000000000000E+00   0.0000000000000000E+00   0.0000000000000000E+00   0.0000000000000000E+00   0.0000000000000000E+00   0.0000000000000000E+00   0.0000000000000000E+00   0.0000000000000000E+00   0.0000000000000000E+00   0.0000000000000000E+00   0.0000000000000000E+00   0.0000000000000000E+00   0.0000000000000000E+00   0.0000000000000000E+00   0.0000000000000000E+00   0.0000000000000000E+00   0.0000000000000000E+00   0.0000000000000000E+00   0.0000000000000000E+00   0.0000000000000000E+00   0.0000000000000000E+00   0.0000000000000000E+00   0.0000000000000000E+00   0.0000000000000000E+00   0.0000000000000000E+00   0.0000000000000000E+00   0.0000000000000000E+00   0.0000000000000000E+00   0.0000000000000000E+00   0.0000000000000000E+00   0.0000000000000000E+00   0.0000000000000000E+00   0.0000000000000000E+00   0.0000000000000000E+00   0.0000000000000000E+00   0.0000000000000000E+00   0.0000000000000000E+00   0.0000000000000000E+00   0.0000000000000000E+00   0.0000000000000000E+00
  0.0000000000000000E+00   0.0000000000000000E+00   0.0000000000000000E+00   0.0000000000000000E+00   0.0000000000000000E+00   0.0000000000000000E+00   0.0000000000000000E+00   0.0000000000000000E+00   0.0000000000000000E+00   0.0000000000000000E+00   0.0000000000000000E+00   0.0000000000000000E+00   0.0000000000000000E+00   0.0000000000000000E+00   0.0000000000000000E+00   0.0000000000000000E+00   0.0000000000000000E+00   0.0000000000000000E+00   0.0000000000000000E+00   0.0000000000000000E+00   0.0000000000000000E+00   0.0000000000000000E+00   0.0000000000000000E+00   0.0000000000000000E+00   0.0000000000000000E+00   0.0000000000000000E+00   0.0000000000000000E+00   0.0000000000000000E+00   0.0000000000000000E+00   0.0000000000000000E+00   0.0000000000000000E+00   0.0000000000000000E+00   0.0000000000000000E+00   0.0000000000000000E+00   0.0000000000000000E+00   0.0000000000000000E+00   0.0000000000000000E+00   0.0000000000000000E+00   0.0000000000000000E+00   0.0000000000000000E+00   0.0000000000000000E+00   0.0000000000000000E+00   0.0000000000000000E+00   0.0000000000000000E+00   0.0000000000000000E+00   0.0000000000000000E+00   0.0000000000000000E+00   0.0000000000000000E+00   0.0000000000000000E+00   0.0000000000000000E+00   0.0000000000000000E+00   0.0000000000000000E+00   0.0000000000000000E+00   0.0000000000000000E+00   0.0000000000000000E+00   0.0000000000000000E+00   0.0000000000000000E+00   0.0000000000000000E+00   0.0000000000000000E+00   0.0000000000000000E+00   0.0000000000000000E+00   0.0000000000000000E+00   0.0000000000000000E+00   0.0000000000000000E+00   0.0000000000000000E+00   0.0000000000000000E+00   0.0000000000000000E+00   0.0000000000000000E+00   0.0000000000000000E+00   0.0000000000000000E+00   0.0000000000000000E+00   0.0000000000000000E+00   0.0000000000000000E+00   0.0000000000000000E+00   0.0000000000000000E+00   0.0000000000000000E+00   0.0000000000000000E+00   0.0000000000000000E+00   0.0000000000000000E+00   0.0000000000000000E+00   0.0000000000000000E+00   0.0000000000000000E+00   0.0000000000000000E+00   0.0000000000000000E+00   0.0000000000000000E+00   0.0000000000000000E+00   0.0000000000000000E+00   0.0000000000000000E+00   0.0000000000000000E+00   0.0000000000000000E+00   0.0000000000000000E+00   0.0000000000000000E+00   0.0000000000000000E+00   0.0000000000000000E+00   0.0000000000000000E+00   0.0000000000000000E+00   0.0000000000000000E+00   0.0000000000000000E+00   0.0000000000000000E+00   0.0000000000000000E+00   0.0000000000000000E+00   0.0000000000000000E+00   0.0000000000000000E+00   0.0000000000000000E+00   0.0000000000000000E+00   0.0000000000000000E+00   0.0000000000000000E+00   0.0000000000000000E+00   0.0000000000000000E+00   0.0000000000000000E+00   0.0000000000000000E+00   0.0000000000000000E+00   0.0000000000000000E+00   0.0000000000000000E+00   0.0000000000000000E+00   0.0000000000000000E+00   0.0000000000000000E+00   0.0000000000000000E+00   0.0000000000000000E+00   0.0000000000000000E+00   0.0000000000000000E+00   0.0000000000000000E+00   0.0000000000000000E+00   0.0000000000000000E+00   0.0000000000000000E+00   0.0000000000000000E+00   0.0000000000000000E+00   0.0000000000000000E+00   0.0000000000000000E+00   0.0000000000000000E+00   0.0000000000000000E+00   0.0000000000000000E+00   0.0000000000000000E+00   0.0000000000000000E+00   0.0000000000000000E+00   0.0000000000000000E+00   0.0000000000000000E+00   0.0000000000000000E+00   0.0000000000000000E+00   0.0000000000000000E+00   0.0000000000000000E+00   0.0000000000000000E+00   0.0000000000000000E+00   0.0000000000000000E+00   0.0000000000000000E+00   0.0000000000000000E+00   0.0000000000000000E+00   0.0000000000000000E+00   0.0000000000000000E+00   0.0000000000000000E+00   0.0000000000000000E+00   0.0000000000000000E+00   0.0000000000000000E+00   0.0000000000000000E+00   0.0000000000000000E+00   0.0000000000000000E+00   0.0000000000000000E+00   0.0000000000000000E+00   0.0000000000000000E+00   0.0000000000000000E+00   0.0000000000000000E+00   0.0000000000000000E+00   0.0000000000000000E+00   0.0000000000000000E+00   0.0000000000000000E+00   0.0000000000000000E+00   0.0000000000000000E+00   0.0000000000000000E+00   0.0000000000000000E+00   0.0000000000000000E+00   0.0000000000000000E+00   0.0000000000000000E+00   0.0000000000000000E+00   0.0000000000000000E+00   0.0000000000000000E+00   0.0000000000000000E+00   0.0000000000000000E+00   0.0000000000000000E+00   0.0000000000000000E+00   0.0000000000000000E+00   0.0000000000000000E+00   0.0000000000000000E+00   0.0000000000000000E+00   0.0000000000000000E+00   0.0000000000000000E+00   0.0000000000000000E+00   0.0000000000000000E+00   0.0000000000000000E+00   0.0000000000000000E+00   0.0000000000000000E+00   0.0000000000000000E+00   0.0000000000000000E+00   0.0000000000000000E+00   0.0000000000000000E+00   0.0000000000000000E+00   0.0000000000000000E+00   0.0000000000000000E+00   0.0000000000000000E+00   0.0000000000000000E+00   0.0000000000000000E+00   0.0000000000000000E+00   0.0000000000000000E+00   0.0000000000000000E+00   0.0000000000000000E+00   0.0000000000000000E+00   0.0000000000000000E+00   0.0000000000000000E+00   0.0000000000000000E+00   0.0000000000000000E+00   0.0000000000000000E+00   0.0000000000000000E+00   0.0000000000000000E+00   0.0000000000000000E+00   0.0000000000000000E+00   0.0000000000000000E+00   0.0000000000000000E+00   0.0000000000000000E+00   0.0000000000000000E+00   0.0000000000000000E+00   0.0000000000000000E+00   0.0000000000000000E+00   0.0000000000000000E+00   0.0000000000000000E+00   0.0000000000000000E+00   0.0000000000000000E+00   0.0000000000000000E+00   0.0000000000000000E+00   0.0000000000000000E+00   0.0000000000000000E+00   0.0000000000000000E+00   0.0000000000000000E+00   0.0000000000000000E+00   0.0000000000000000E+00   0.0000000000000000E+00   0.0000000000000000E+00   0.0000000000000000E+00   0.0000000000000000E+00   0.0000000000000000E+00   0.0000000000000000E+00   0.0000000000000000E+00   0.0000000000000000E+00   0.0000000000000000E+00   0.0000000000000000E+00   0.0000000000000000E+00   0.0000000000000000E+00   0.0000000000000000E+00   0.0000000000000000E+00   0.0000000000000000E+00   0.0000000000000000E+00   0.0000000000000000E+00   0.0000000000000000E+00   0.0000000000000000E+00   0.0000000000000000E+00   0.0000000000000000E+00   0.0000000000000000E+00   0.0000000000000000E+00   0.0000000000000000E+00   0.0000000000000000E+00   0.0000000000000000E+00   0.0000000000000000E+00   0.0000000000000000E+00   0.0000000000000000E+00   0.0000000000000000E+00   0.0000000000000000E+00   0.0000000000000000E+00   0.0000000000000000E+00   0.0000000000000000E+00   0.0000000000000000E+00   0.0000000000000000E+00   0.0000000000000000E+00   0.0000000000000000E+00   0.0000000000000000E+00   0.0000000000000000E+00   0.0000000000000000E+00   0.0000000000000000E+00   0.0000000000000000E+00   0.0000000000000000E+00   0.0000000000000000E+00   0.0000000000000000E+00   0.0000000000000000E+00   0.0000000000000000E+00   0.0000000000000000E+00   0.0000000000000000E+00   0.0000000000000000E+00   0.0000000000000000E+00   0.0000000000000000E+00   0.0000000000000000E+00   0.0000000000000000E+00   0.0000000000000000E+00   0.0000000000000000E+00   0.0000000000000000E+00   0.0000000000000000E+00   0.0000000000000000E+00   0.0000000000000000E+00   0.0000000000000000E+00   0.0000000000000000E+00   0.0000000000000000E+00   0.0000000000000000E+00   0.0000000000000000E+00   0.0000000000000000E+00   0.0000000000000000E+00   0.0000000000000000E+00   0.0000000000000000E+00   0.0000000000000000E+00   0.0000000000000000E+00   0.0000000000000000E+00   0.0000000000000000E+00   0.0000000000000000E+00   0.0000000000000000E+00   0.0000000000000000E+00   0.0000000000000000E+00   0.0000000000000000E+00   0.0000000000000000E+00   0.0000000000000000E+00   0.0000000000000000E+00   0.0000000000000000E+00   0.0000000000000000E+00   0.0000000000000000E+00   0.0000000000000000E+00   0.0000000000000000E+00   0.0000000000000000E+00   0.0000000000000000E+00   0.0000000000000000E+00   0.0000000000000000E+00   0.0000000000000000E+00   0.0000000000000000E+00   0.0000000000000000E+00   0.0000000000000000E+00   0.0000000000000000E+00   0.0000000000000000E+00   0.0000000000000000E+00   0.0000000000000000E+00   0.0000000000000000E+00   0.0000000000000000E+00   0.0000000000000000E+00   0.0000000000000000E+00   0.0000000000000000E+00   0.0000000000000000E+00   0.0000000000000000E+00   0.0000000000000000E+00   0.0000000000000000E+00   0.0000000000000000E+00   0.0000000000000000E+00   0.0000000000000000E+00   0.0000000000000000E+00   0.0000000000000000E+00   0.0000000000000000E+00   0.0000000000000000E+00   0.0000000000000000E+00   0.0000000000000000E+00   0.0000000000000000E+00   0.0000000000000000E+00   0.0000000000000000E+00   0.0000000000000000E+00   0.0000000000000000E+00   0.0000000000000000E+00   0.0000000000000000E+00   0.0000000000000000E+00   0.0000000000000000E+00   0.0000000000000000E+00   0.0000000000000000E+00   0.0000000000000000E+00   0.0000000000000000E+00   0.0000000000000000E+00   0.0000000000000000E+00   0.0000000000000000E+00   0.0000000000000000E+00   0.0000000000000000E+00   0.0000000000000000E+00   0.0000000000000000E+00   0.0000000000000000E+00   0.0000000000000000E+00   0.0000000000000000E+00   0.0000000000000000E+00   0.0000000000000000E+00   0.0000000000000000E+00   0.0000000000000000E+00   0.0000000000000000E+00   0.0000000000000000E+00   0.0000000000000000E+00   0.0000000000000000E+00   0.0000000000000000E+00   0.0000000000000000E+00   0.0000000000000000E+00   0.0000000000000000E+00   0.0000000000000000E+00   0.0000000000000000E+00   0.0000000000000000E+00   0.0000000000000000E+00   0.0000000000000000E+00   0.0000000000000000E+00   0.0000000000000000E+00   0.0000000000000000E+00   0.0000000000000000E+00   0.0000000000000000E+00   0.0000000000000000E+00   0.0000000000000000E+00   0.0000000000000000E+00   0.0000000000000000E+00   0.0000000000000000E+00   0.0000000000000000E+00   0.0000000000000000E+00   0.0000000000000000E+00   0.0000000000000000E+00   0.0000000000000000E+00   0.0000000000000000E+00   0.0000000000000000E+00   0.0000000000000000E+00   0.0000000000000000E+00   0.0000000000000000E+00   0.0000000000000000E+00   0.0000000000000000E+00   0.0000000000000000E+00   0.0000000000000000E+00   0.0000000000000000E+00   0.0000000000000000E+00   0.0000000000000000E+00   0.0000000000000000E+00   0.0000000000000000E+00   0.0000000000000000E+00   0.0000000000000000E+00   0.0000000000000000E+00   0.0000000000000000E+00   0.0000000000000000E+00   0.0000000000000000E+00   0.0000000000000000E+00   0.0000000000000000E+00   0.0000000000000000E+00   0.0000000000000000E+00   0.0000000000000000E+00   0.0000000000000000E+00   0.0000000000000000E+00   0.0000000000000000E+00   0.0000000000000000E+00   0.0000000000000000E+00   0.0000000000000000E+00   0.0000000000000000E+00   0.0000000000000000E+00   0.0000000000000000E+00   0.0000000000000000E+00   0.0000000000000000E+00   0.0000000000000000E+00   0.0000000000000000E+00   0.0000000000000000E+00   0.0000000000000000E+00   0.0000000000000000E+00   0.0000000000000000E+00   0.0000000000000000E+00   0.0000000000000000E+00   0.0000000000000000E+00   0.0000000000000000E+00   0.0000000000000000E+00   0.0000000000000000E+00   0.0000000000000000E+00   0.0000000000000000E+00   0.0000000000000000E+00   0.0000000000000000E+00   0.0000000000000000E+00   0.0000000000000000E+00   0.0000000000000000E+00   0.0000000000000000E+00   0.0000000000000000E+00   0.0000000000000000E+00   0.0000000000000000E+00   0.0000000000000000E+00   0.0000000000000000E+00   0.0000000000000000E+00   0.0000000000000000E+00   0.0000000000000000E+00   0.0000000000000000E+00   0.0000000000000000E+00   0.0000000000000000E+00   0.0000000000000000E+00   0.0000000000000000E+00   0.0000000000000000E+00   0.0000000000000000E+00   0.0000000000000000E+00   0.0000000000000000E+00   0.0000000000000000E+00   0.0000000000000000E+00   0.0000000000000000E+00   0.0000000000000000E+00   0.0000000000000000E+00   0.0000000000000000E+00   0.0000000000000000E+00   0.0000000000000000E+00   0.0000000000000000E+00   0.0000000000000000E+00
  0.0000000000000000E+00   0.0000000000000000E+00   0.0000000000000000E+00   0.0000000000000000E+00   0.0000000000000000E+00   0.0000000000000000E+00   0.0000000000000000E+00   0.0000000000000000E+00   0.0000000000000000E+00   0.0000000000000000E+00   0.0000000000000000E+00   0.0000000000000000E+00   0.0000000000000000E+00   0.0000000000000000E+00   0.0000000000000000E+00   0.0000000000000000E+00   0.0000000000000000E+00   0.0000000000000000E+00   0.0000000000000000E+00   0.0000000000000000E+00   0.0000000000000000E+00   0.0000000000000000E+00   0.0000000000000000E+00   0.0000000000000000E+00   0.0000000000000000E+00   0.0000000000000000E+00   0.0000000000000000E+00   0.0000000000000000E+00   0.0000000000000000E+00   0.0000000000000000E+00   0.0000000000000000E+00   0.0000000000000000E+00   0.0000000000000000E+00   0.0000000000000000E+00   0.0000000000000000E+00   0.0000000000000000E+00   0.0000000000000000E+00   0.0000000000000000E+00   0.0000000000000000E+00   0.0000000000000000E+00   0.0000000000000000E+00   0.0000000000000000E+00   0.0000000000000000E+00   0.0000000000000000E+00   0.0000000000000000E+00   0.0000000000000000E+00   0.0000000000000000E+00   0.0000000000000000E+00   0.0000000000000000E+00   0.0000000000000000E+00   0.0000000000000000E+00   0.0000000000000000E+00   0.0000000000000000E+00   0.0000000000000000E+00   0.0000000000000000E+00   0.0000000000000000E+00   0.0000000000000000E+00   0.0000000000000000E+00   0.0000000000000000E+00   0.0000000000000000E+00   0.0000000000000000E+00   0.0000000000000000E+00   0.0000000000000000E+00   0.0000000000000000E+00   0.0000000000000000E+00   0.0000000000000000E+00   0.0000000000000000E+00   0.0000000000000000E+00   0.0000000000000000E+00   0.0000000000000000E+00   0.0000000000000000E+00   0.0000000000000000E+00   0.0000000000000000E+00   0.0000000000000000E+00   0.0000000000000000E+00   0.0000000000000000E+00   0.0000000000000000E+00   0.0000000000000000E+00   0.0000000000000000E+00   0.0000000000000000E+00   0.0000000000000000E+00   0.0000000000000000E+00   0.0000000000000000E+00   0.0000000000000000E+00   0.0000000000000000E+00   0.0000000000000000E+00   0.0000000000000000E+00   0.0000000000000000E+00   0.0000000000000000E+00   0.0000000000000000E+00   0.0000000000000000E+00   0.0000000000000000E+00   0.0000000000000000E+00   0.0000000000000000E+00   0.0000000000000000E+00   0.0000000000000000E+00   0.0000000000000000E+00   0.0000000000000000E+00   0.0000000000000000E+00   0.0000000000000000E+00   0.0000000000000000E+00   0.0000000000000000E+00   0.0000000000000000E+00   0.0000000000000000E+00   0.0000000000000000E+00   0.0000000000000000E+00   0.0000000000000000E+00   0.0000000000000000E+00   0.0000000000000000E+00   0.0000000000000000E+00   0.0000000000000000E+00   0.0000000000000000E+00   0.0000000000000000E+00   0.0000000000000000E+00   0.0000000000000000E+00   0.0000000000000000E+00   0.0000000000000000E+00   0.0000000000000000E+00   0.0000000000000000E+00   0.0000000000000000E+00   0.0000000000000000E+00   0.0000000000000000E+00   0.0000000000000000E+00   0.0000000000000000E+00   0.0000000000000000E+00   0.0000000000000000E+00   0.0000000000000000E+00   0.0000000000000000E+00   0.0000000000000000E+00   0.0000000000000000E+00   0.0000000000000000E+00   0.0000000000000000E+00   0.0000000000000000E+00   0.0000000000000000E+00   0.0000000000000000E+00   0.0000000000000000E+00   0.0000000000000000E+00   0.0000000000000000E+00   0.0000000000000000E+00   0.0000000000000000E+00   0.0000000000000000E+00   0.0000000000000000E+00   0.0000000000000000E+00   0.0000000000000000E+00   0.0000000000000000E+00   0.0000000000000000E+00   0.0000000000000000E+00   0.0000000000000000E+00   0.0000000000000000E+00   0.0000000000000000E+00   0.0000000000000000E+00   0.0000000000000000E+00   0.0000000000000000E+00   0.0000000000000000E+00   0.0000000000000000E+00   0.0000000000000000E+00   0.0000000000000000E+00   0.0000000000000000E+00   0.0000000000000000E+00   0.0000000000000000E+00   0.0000000000000000E+00   0.0000000000000000E+00   0.0000000000000000E+00   0.0000000000000000E+00   0.0000000000000000E+00   0.0000000000000000E+00   0.0000000000000000E+00   0.0000000000000000E+00   0.0000000000000000E+00   0.0000000000000000E+00   0.0000000000000000E+00   0.0000000000000000E+00   0.0000000000000000E+00   0.0000000000000000E+00   0.0000000000000000E+00   0.0000000000000000E+00   0.0000000000000000E+00   0.0000000000000000E+00   0.0000000000000000E+00   0.0000000000000000E+00   0.0000000000000000E+00   0.0000000000000000E+00   0.0000000000000000E+00   0.0000000000000000E+00   0.0000000000000000E+00   0.0000000000000000E+00   0.0000000000000000E+00   0.0000000000000000E+00   0.0000000000000000E+00   0.0000000000000000E+00   0.0000000000000000E+00   0.0000000000000000E+00   0.0000000000000000E+00   0.0000000000000000E+00   0.0000000000000000E+00   0.0000000000000000E+00   0.0000000000000000E+00   0.0000000000000000E+00   0.0000000000000000E+00   0.0000000000000000E+00   0.0000000000000000E+00   0.0000000000000000E+00   0.0000000000000000E+00   0.0000000000000000E+00   0.0000000000000000E+00   0.0000000000000000E+00   0.0000000000000000E+00   0.0000000000000000E+00   0.0000000000000000E+00   0.0000000000000000E+00   0.0000000000000000E+00   0.0000000000000000E+00   0.0000000000000000E+00   0.0000000000000000E+00   0.0000000000000000E+00   0.0000000000000000E+00   0.0000000000000000E+00   0.0000000000000000E+00   0.0000000000000000E+00   0.0000000000000000E+00   0.0000000000000000E+00   0.0000000000000000E+00   0.0000000000000000E+00   0.0000000000000000E+00   0.0000000000000000E+00   0.0000000000000000E+00   0.0000000000000000E+00   0.0000000000000000E+00   0.0000000000000000E+00   0.0000000000000000E+00   0.0000000000000000E+00   0.0000000000000000E+00   0.0000000000000000E+00   0.0000000000000000E+00   0.0000000000000000E+00   0.0000000000000000E+00   0.0000000000000000E+00   0.0000000000000000E+00   0.0000000000000000E+00   0.0000000000000000E+00   0.0000000000000000E+00   0.0000000000000000E+00   0.0000000000000000E+00   0.0000000000000000E+00   0.0000000000000000E+00   0.0000000000000000E+00   0.0000000000000000E+00   0.0000000000000000E+00   0.0000000000000000E+00   0.0000000000000000E+00   0.0000000000000000E+00   0.0000000000000000E+00   0.0000000000000000E+00   0.0000000000000000E+00   0.0000000000000000E+00   0.0000000000000000E+00   0.0000000000000000E+00   0.0000000000000000E+00   0.0000000000000000E+00   0.0000000000000000E+00   0.0000000000000000E+00   0.0000000000000000E+00   0.0000000000000000E+00   0.0000000000000000E+00   0.0000000000000000E+00   0.0000000000000000E+00   0.0000000000000000E+00   0.0000000000000000E+00   0.0000000000000000E+00   0.0000000000000000E+00   0.0000000000000000E+00   0.0000000000000000E+00   0.0000000000000000E+00   0.0000000000000000E+00   0.0000000000000000E+00   0.0000000000000000E+00   0.0000000000000000E+00   0.0000000000000000E+00   0.0000000000000000E+00   0.0000000000000000E+00   0.0000000000000000E+00   0.0000000000000000E+00   0.0000000000000000E+00   0.0000000000000000E+00   0.0000000000000000E+00   0.0000000000000000E+00   0.0000000000000000E+00   0.0000000000000000E+00   0.0000000000000000E+00   0.0000000000000000E+00   0.0000000000000000E+00   0.0000000000000000E+00   0.0000000000000000E+00   0.0000000000000000E+00   0.0000000000000000E+00   0.0000000000000000E+00   0.0000000000000000E+00   0.0000000000000000E+00   0.0000000000000000E+00   0.0000000000000000E+00   0.0000000000000000E+00   0.0000000000000000E+00   0.0000000000000000E+00   0.0000000000000000E+00   0.0000000000000000E+00   0.0000000000000000E+00   0.0000000000000000E+00   0.0000000000000000E+00   0.0000000000000000E+00   0.0000000000000000E+00   0.0000000000000000E+00   0.0000000000000000E+00   0.0000000000000000E+00   0.0000000000000000E+00   0.0000000000000000E+00   0.0000000000000000E+00   0.0000000000000000E+00   0.0000000000000000E+00   0.0000000000000000E+00   0.0000000000000000E+00   0.0000000000000000E+00   0.0000000000000000E+00   0.0000000000000000E+00   0.0000000000000000E+00   0.0000000000000000E+00   0.0000000000000000E+00   0.0000000000000000E+00   0.0000000000000000E+00   0.0000000000000000E+00   0.0000000000000000E+00   0.0000000000000000E+00   0.0000000000000000E+00   0.0000000000000000E+00   0.0000000000000000E+00   0.0000000000000000E+00   0.0000000000000000E+00   0.0000000000000000E+00   0.0000000000000000E+00   0.0000000000000000E+00   0.0000000000000000E+00   0.0000000000000000E+00   0.0000000000000000E+00   0.0000000000000000E+00   0.0000000000000000E+00   0.0000000000000000E+00   0.0000000000000000E+00   0.0000000000000000E+00   0.0000000000000000E+00   0.0000000000000000E+00   0.0000000000000000E+00   0.0000000000000000E+00   0.0000000000000000E+00   0.0000000000000000E+00   0.0000000000000000E+00   0.0000000000000000E+00   0.0000000000000000E+00   0.0000000000000000E+00   0.0000000000000000E+00   0.0000000000000000E+00   0.0000000000000000E+00   0.0000000000000000E+00   0.0000000000000000E+00   0.0000000000000000E+00   0.0000000000000000E+00   0.0000000000000000E+00   0.0000000000000000E+00   0.0000000000000000E+00   0.0000000000000000E+00   0.0000000000000000E+00   0.0000000000000000E+00   0.0000000000000000E+00   0.0000000000000000E+00   0.0000000000000000E+00   0.0000000000000000E+00   0.0000000000000000E+00   0.0000000000000000E+00   0.0000000000000000E+00   0.0000000000000000E+00   0.0000000000000000E+00   0.0000000000000000E+00   0.0000000000000000E+00   0.0000000000000000E+00   0.0000000000000000E+00   0.0000000000000000E+00   0.0000000000000000E+00   0.0000000000000000E+00   0.0000000000000000E+00   0.0000000000000000E+00   0.0000000000000000E+00   0.0000000000000000E+00   0.0000000000000000E+00   0.0000000000000000E+00   0.0000000000000000E+00   0.0000000000000000E+00   0.0000000000000000E+00   0.0000000000000000E+00   0.0000000000000000E+00   0.0000000000000000E+00   0.0000000000000000E+00   0.0000000000000000E+00   0.0000000000000000E+00   0.0000000000000000E+00   0.0000000000000000E+00   0.0000000000000000E+00   0.0000000000000000E+00   0.0000000000000000E+00   0.0000000000000000E+00   0.0000000000000000E+00   0.0000000000000000E+00   0.0000000000000000E+00   0.0000000000000000E+00   0.0000000000000000E+00   0.0000000000000000E+00   0.0000000000000000E+00   0.0000000000000000E+00   0.0000000000000000E+00   0.0000000000000000E+00   0.0000000000000000E+00   0.0000000000000000E+00   0.0000000000000000E+00   0.0000000000000000E+00   0.0000000000000000E+00   0.0000000000000000E+00   0.0000000000000000E+00   0.0000000000000000E+00   0.0000000000000000E+00   0.0000000000000000E+00   0.0000000000000000E+00   0.0000000000000000E+00   0.0000000000000000E+00   0.0000000000000000E+00   0.0000000000000000E+00   0.0000000000000000E+00   0.0000000000000000E+00   0.0000000000000000E+00   0.0000000000000000E+00   0.0000000000000000E+00   0.0000000000000000E+00   0.0000000000000000E+00   0.0000000000000000E+00   0.0000000000000000E+00   0.0000000000000000E+00   0.0000000000000000E+00   0.0000000000000000E+00   0.0000000000000000E+00   0.0000000000000000E+00   0.0000000000000000E+00   0.0000000000000000E+00   0.0000000000000000E+00   0.0000000000000000E+00   0.0000000000000000E+00   0.0000000000000000E+00   0.0000000000000000E+00   0.0000000000000000E+00   0.0000000000000000E+00   0.0000000000000000E+00   0.0000000000000000E+00   0.0000000000000000E+00   0.0000000000000000E+00   0.0000000000000000E+00   0.0000000000000000E+00   0.0000000000000000E+00   0.0000000000000000E+00   0.0000000000000000E+00   0.0000000000000000E+00   0.0000000000000000E+00   0.0000000000000000E+00   0.0000000000000000E+00   0.0000000000000000E+00   0.0000000000000000E+00   0.0000000000000000E+00   0.0000000000000000E+00   0.0000000000000000E+00   0.0000000000000000E+00   0.0000000000000000E+00   0.0000000000000000E+00   0.0000000000000000E+00   0.0000000000000000E+00   0.0000000000000000E+00   0.0000000000000000E+00   0.0000000000000000E+00   0.0000000000000000E+00   0.0000000000000000E+00   0.0000000000000000E+00   0.0000000000000000E+00   0.0000000000000000E+00   0.0000000000000000E+00   0.0000000000000000E+00
  0.0000000000000000E+00   0.0000000000000000E+00   0.0000000000000000E+00   0.0000000000000000E+00   0.0000000000000000E+00   0.0000000000000000E+00   0.0000000000000000E+00   0.0000000000000000E+00   0.0000000000000000E+00   0.0000000000000000E+00   0.0000000000000000E+00   0.0000000000000000E+00   0.0000000000000000E+00   0.0000000000000000E+00   0.0000000000000000E+00   0.0000000000000000E+00   0.0000000000000000E+00   0.0000000000000000E+00   0.0000000000000000E+00   0.0000000000000000E+00   0.0000000000000000E+00   0.0000000000000000E+00   0.0000000000000000E+00   0.0000000000000000E+00   0.0000000000000000E+00   0.0000000000000000E+00   0.0000000000000000E+00   0.0000000000000000E+00   0.0000000000000000E+00   0.0000000000000000E+00   0.0000000000000000E+00   0.0000000000000000E+00   0.0000000000000000E+00   0.0000000000000000E+00   0.0000000000000000E+00   0.0000000000000000E+00   0.0000000000000000E+00   0.0000000000000000E+00   0.0000000000000000E+00   0.0000000000000000E+00   0.0000000000000000E+00   0.0000000000000000E+00   0.0000000000000000E+00   0.0000000000000000E+00   0.0000000000000000E+00   0.0000000000000000E+00   0.0000000000000000E+00   0.0000000000000000E+00   0.0000000000000000E+00   0.0000000000000000E+00   0.0000000000000000E+00   0.0000000000000000E+00   0.0000000000000000E+00   0.0000000000000000E+00   0.0000000000000000E+00   0.0000000000000000E+00   0.0000000000000000E+00   0.0000000000000000E+00   0.0000000000000000E+00   0.0000000000000000E+00   0.0000000000000000E+00   0.0000000000000000E+00   0.0000000000000000E+00   0.0000000000000000E+00   0.0000000000000000E+00   0.0000000000000000E+00   0.0000000000000000E+00   0.0000000000000000E+00   0.0000000000000000E+00   0.0000000000000000E+00   0.0000000000000000E+00   0.0000000000000000E+00   0.0000000000000000E+00   0.0000000000000000E+00   0.0000000000000000E+00   0.0000000000000000E+00   0.0000000000000000E+00   0.0000000000000000E+00   0.0000000000000000E+00   0.0000000000000000E+00   0.0000000000000000E+00   0.0000000000000000E+00   0.0000000000000000E+00   0.0000000000000000E+00   0.0000000000000000E+00   0.0000000000000000E+00   0.0000000000000000E+00   0.0000000000000000E+00   0.0000000000000000E+00   0.0000000000000000E+00   0.0000000000000000E+00   0.0000000000000000E+00   0.0000000000000000E+00   0.0000000000000000E+00   0.0000000000000000E+00   0.0000000000000000E+00   0.0000000000000000E+00   0.0000000000000000E+00   0.0000000000000000E+00   0.0000000000000000E+00   0.0000000000000000E+00   0.0000000000000000E+00   0.0000000000000000E+00   0.0000000000000000E+00   0.0000000000000000E+00   0.0000000000000000E+00   0.0000000000000000E+00   0.0000000000000000E+00   0.0000000000000000E+00   0.0000000000000000E+00   0.0000000000000000E+00   0.0000000000000000E+00   0.0000000000000000E+00   0.0000000000000000E+00   0.0000000000000000E+00   0.0000000000000000E+00   0.0000000000000000E+00   0.0000000000000000E+00   0.0000000000000000E+00   0.0000000000000000E+00   0.0000000000000000E+00   0.0000000000000000E+00   0.0000000000000000E+00   0.0000000000000000E+00   0.0000000000000000E+00   0.0000000000000000E+00   0.0000000000000000E+00   0.0000000000000000E+00   0.0000000000000000E+00   0.0000000000000000E+00   0.0000000000000000E+00   0.0000000000000000E+00   0.0000000000000000E+00   0.0000000000000000E+00   0.0000000000000000E+00   0.0000000000000000E+00   0.0000000000000000E+00   0.0000000000000000E+00   0.0000000000000000E+00   0.0000000000000000E+00   0.0000000000000000E+00   0.0000000000000000E+00   0.0000000000000000E+00   0.0000000000000000E+00   0.0000000000000000E+00   0.0000000000000000E+00   0.0000000000000000E+00   0.0000000000000000E+00   0.0000000000000000E+00   0.0000000000000000E+00   0.0000000000000000E+00   0.0000000000000000E+00   0.0000000000000000E+00   0.0000000000000000E+00   0.0000000000000000E+00   0.0000000000000000E+00   0.0000000000000000E+00   0.0000000000000000E+00   0.0000000000000000E+00   0.0000000000000000E+00   0.0000000000000000E+00   0.0000000000000000E+00   0.0000000000000000E+00   0.0000000000000000E+00   0.0000000000000000E+00   0.0000000000000000E+00   0.0000000000000000E+00   0.0000000000000000E+00   0.0000000000000000E+00   0.0000000000000000E+00   0.0000000000000000E+00   0.0000000000000000E+00   0.0000000000000000E+00   0.0000000000000000E+00   0.0000000000000000E+00   0.0000000000000000E+00   0.0000000000000000E+00   0.0000000000000000E+00   0.0000000000000000E+00   0.0000000000000000E+00   0.0000000000000000E+00   0.0000000000000000E+00   0.0000000000000000E+00   0.0000000000000000E+00   0.0000000000000000E+00   0.0000000000000000E+00   0.0000000000000000E+00   0.0000000000000000E+00   0.0000000000000000E+00   0.0000000000000000E+00   0.0000000000000000E+00   0.0000000000000000E+00   0.0000000000000000E+00   0.0000000000000000E+00   0.0000000000000000E+00   0.0000000000000000E+00   0.0000000000000000E+00   0.0000000000000000E+00   0.0000000000000000E+00   0.0000000000000000E+00   0.0000000000000000E+00   0.0000000000000000E+00   0.0000000000000000E+00   0.0000000000000000E+00   0.0000000000000000E+00   0.0000000000000000E+00   0.0000000000000000E+00   0.0000000000000000E+00   0.0000000000000000E+00   0.0000000000000000E+00   0.0000000000000000E+00   0.0000000000000000E+00   0.0000000000000000E+00   0.0000000000000000E+00   0.0000000000000000E+00   0.0000000000000000E+00   0.0000000000000000E+00   0.0000000000000000E+00   0.0000000000000000E+00   0.0000000000000000E+00   0.0000000000000000E+00   0.0000000000000000E+00   0.0000000000000000E+00   0.0000000000000000E+00   0.0000000000000000E+00   0.0000000000000000E+00   0.0000000000000000E+00   0.0000000000000000E+00   0.0000000000000000E+00   0.0000000000000000E+00   0.0000000000000000E+00   0.0000000000000000E+00   0.0000000000000000E+00   0.0000000000000000E+00   0.0000000000000000E+00   0.0000000000000000E+00   0.0000000000000000E+00   0.0000000000000000E+00   0.0000000000000000E+00   0.0000000000000000E+00   0.0000000000000000E+00   0.0000000000000000E+00   0.0000000000000000E+00   0.0000000000000000E+00   0.0000000000000000E+00   0.0000000000000000E+00   0.0000000000000000E+00   0.0000000000000000E+00   0.0000000000000000E+00   0.0000000000000000E+00   0.0000000000000000E+00   0.0000000000000000E+00   0.0000000000000000E+00   0.0000000000000000E+00   0.0000000000000000E+00   0.0000000000000000E+00   0.0000000000000000E+00   0.0000000000000000E+00   0.0000000000000000E+00   0.0000000000000000E+00   0.0000000000000000E+00   0.0000000000000000E+00   0.0000000000000000E+00   0.0000000000000000E+00   0.0000000000000000E+00   0.0000000000000000E+00   0.0000000000000000E+00   0.0000000000000000E+00   0.0000000000000000E+00   0.0000000000000000E+00   0.0000000000000000E+00   0.0000000000000000E+00   0.0000000000000000E+00   0.0000000000000000E+00   0.0000000000000000E+00   0.0000000000000000E+00   0.0000000000000000E+00   0.0000000000000000E+00   0.0000000000000000E+00   0.0000000000000000E+00   0.0000000000000000E+00   0.0000000000000000E+00   0.0000000000000000E+00   0.0000000000000000E+00   0.0000000000000000E+00   0.0000000000000000E+00   0.0000000000000000E+00   0.0000000000000000E+00   0.0000000000000000E+00   0.0000000000000000E+00   0.0000000000000000E+00   0.0000000000000000E+00   0.0000000000000000E+00   0.0000000000000000E+00   0.0000000000000000E+00   0.0000000000000000E+00   0.0000000000000000E+00   0.0000000000000000E+00   0.0000000000000000E+00   0.0000000000000000E+00   0.0000000000000000E+00   0.0000000000000000E+00   0.0000000000000000E+00   0.0000000000000000E+00   0.0000000000000000E+00   0.0000000000000000E+00   0.0000000000000000E+00   0.0000000000000000E+00   0.0000000000000000E+00   0.0000000000000000E+00   0.0000000000000000E+00   0.0000000000000000E+00   0.0000000000000000E+00   0.0000000000000000E+00   0.0000000000000000E+00   0.0000000000000000E+00   0.0000000000000000E+00   0.0000000000000000E+00   0.0000000000000000E+00   0.0000000000000000E+00   0.0000000000000000E+00   0.0000000000000000E+00   0.0000000000000000E+00   0.0000000000000000E+00   0.0000000000000000E+00   0.0000000000000000E+00   0.0000000000000000E+00   0.0000000000000000E+00   0.0000000000000000E+00   0.0000000000000000E+00   0.0000000000000000E+00   0.0000000000000000E+00   0.0000000000000000E+00   0.0000000000000000E+00   0.0000000000000000E+00   0.0000000000000000E+00   0.0000000000000000E+00   0.0000000000000000E+00   0.0000000000000000E+00   0.0000000000000000E+00   0.0000000000000000E+00   0.0000000000000000E+00   0.0000000000000000E+00   0.0000000000000000E+00   0.0000000000000000E+00   0.0000000000000000E+00   0.0000000000000000E+00   0.0000000000000000E+00   0.0000000000000000E+00   0.0000000000000000E+00   0.0000000000000000E+00   0.0000000000000000E+00   0.0000000000000000E+00   0.0000000000000000E+00   0.0000000000000000E+00   0.0000000000000000E+00   0.0000000000000000E+00   0.0000000000000000E+00   0.0000000000000000E+00   0.0000000000000000E+00   0.0000000000000000E+00   0.0000000000000000E+00   0.0000000000000000E+00   0.0000000000000000E+00   0.0000000000000000E+00   0.0000000000000000E+00   0.0000000000000000E+00   0.0000000000000000E+00   0.0000000000000000E+00   0.0000000000000000E+00   0.0000000000000000E+00   0.0000000000000000E+00   0.0000000000000000E+00   0.0000000000000000E+00   0.0000000000000000E+00   0.0000000000000000E+00   0.0000000000000000E+00   0.0000000000000000E+00   0.0000000000000000E+00   0.0000000000000000E+00   0.0000000000000000E+00   0.0000000000000000E+00   0.0000000000000000E+00   0.0000000000000000E+00   0.0000000000000000E+00   0.0000000000000000E+00   0.0000000000000000E+00   0.0000000000000000E+00   0.0000000000000000E+00   0.0000000000000000E+00   0.0000000000000000E+00   0.0000000000000000E+00   0.0000000000000000E+00   0.0000000000000000E+00   0.0000000000000000E+00   0.0000000000000000E+00   0.0000000000000000E+00   0.0000000000000000E+00   0.0000000000000000E+00   0.0000000000000000E+00   0.0000000000000000E+00   0.0000000000000000E+00   0.0000000000000000E+00   0.0000000000000000E+00   0.0000000000000000E+00   0.0000000000000000E+00   0.0000000000000000E+00   0.0000000000000000E+00   0.0000000000000000E+00   0.0000000000000000E+00   0.0000000000000000E+00   0.0000000000000000E+00   0.0000000000000000E+00   0.0000000000000000E+00   0.0000000000000000E+00   0.0000000000000000E+00   0.0000000000000000E+00   0.0000000000000000E+00   0.0000000000000000E+00   0.0000000000000000E+00   0.0000000000000000E+00   0.0000000000000000E+00   0.0000000000000000E+00   0.0000000000000000E+00   0.0000000000000000E+00   0.0000000000000000E+00   0.0000000000000000E+00   0.0000000000000000E+00   0.0000000000000000E+00   0.0000000000000000E+00   0.0000000000000000E+00   0.0000000000000000E+00   0.0000000000000000E+00   0.0000000000000000E+00   0.0000000000000000E+00   0.0000000000000000E+00   0.0000000000000000E+00   0.0000000000000000E+00   0.0000000000000000E+00   0.0000000000000000E+00   0.0000000000000000E+00   0.0000000000000000E+00   0.0000000000000000E+00   0.0000000000000000E+00   0.0000000000000000E+00   0.0000000000000000E+00   0.0000000000000000E+00   0.0000000000000000E+00   0.0000000000000000E+00   0.0000000000000000E+00   0.0000000000000000E+00   0.0000000000000000E+00   0.0000000000000000E+00   0.0000000000000000E+00   0.0000000000000000E+00   0.0000000000000000E+00   0.0000000000000000E+00   0.0000000000000000E+00   0.0000000000000000E+00   0.0000000000000000E+00   0.0000000000000000E+00   0.0000000000000000E+00   0.0000000000000000E+00   0.0000000000000000E+00   0.0000000000000000E+00   0.0000000000000000E+00   0.0000000000000000E+00   0.0000000000000000E+00   0.0000000000000000E+00   0.0000000000000000E+00   0.0000000000000000E+00   0.0000000000000000E+00   0.0000000000000000E+00   0.0000000000000000E+00   0.0000000000000000E+00   0.0000000000000000E+00   0.0000000000000000E+00   0.0000000000000000E+00   0.0000000000000000E+00   0.0000000000000000E+00   0.0000000000000000E+00   0.0000000000000000E+00   0.0000000000000000E+00   0.0000000000000000E+00   0.0000000000000000E+00   0.0000000000000000E+00   0.0000000000000000E+00   0.0000000000000000E+00
  0.0000000000000000E+00   0.0000000000000000E+00   0.0000000000000000E+00   0.0000000000000000E+00   0.0000000000000000E+00   0.0000000000000000E+00   0.0000000000000000E+00   0.0000000000000000E+00   0.0000000000000000E+00   0.0000000000000000E+00   0.0000000000000000E+00   0.0000000000000000E+00   0.0000000000000000E+00   0.0000000000000000E+00   0.0000000000000000E+00   0.0000000000000000E+00   0.0000000000000000E+00   0.0000000000000000E+00   0.0000000000000000E+00   0.0000000000000000E+00   0.0000000000000000E+00   0.0000000000000000E+00   0.0000000000000000E+00   0.0000000000000000E+00   0.0000000000000000E+00   0.0000000000000000E+00   0.0000000000000000E+00   0.0000000000000000E+00   0.0000000000000000E+00   0.0000000000000000E+00   0.0000000000000000E+00   0.0000000000000000E+00   0.0000000000000000E+00   0.0000000000000000E+00   0.0000000000000000E+00   0.0000000000000000E+00   0.0000000000000000E+00   0.0000000000000000E+00   0.0000000000000000E+00   0.0000000000000000E+00   0.0000000000000000E+00   0.0000000000000000E+00   0.0000000000000000E+00   0.0000000000000000E+00   0.0000000000000000E+00   0.0000000000000000E+00   0.0000000000000000E+00   0.0000000000000000E+00   0.0000000000000000E+00   0.0000000000000000E+00   0.0000000000000000E+00   0.0000000000000000E+00   0.0000000000000000E+00   0.0000000000000000E+00   0.0000000000000000E+00   0.0000000000000000E+00   0.0000000000000000E+00   0.0000000000000000E+00   0.0000000000000000E+00   0.0000000000000000E+00   0.0000000000000000E+00   0.0000000000000000E+00   0.0000000000000000E+00   0.0000000000000000E+00   0.0000000000000000E+00   0.0000000000000000E+00   0.0000000000000000E+00   0.0000000000000000E+00   0.0000000000000000E+00   0.0000000000000000E+00   0.0000000000000000E+00   0.0000000000000000E+00   0.0000000000000000E+00   0.0000000000000000E+00   0.0000000000000000E+00   0.0000000000000000E+00   0.0000000000000000E+00   0.0000000000000000E+00   0.0000000000000000E+00   0.0000000000000000E+00   0.0000000000000000E+00   0.0000000000000000E+00   0.0000000000000000E+00   0.0000000000000000E+00   0.0000000000000000E+00   0.0000000000000000E+00   0.0000000000000000E+00   0.0000000000000000E+00   0.0000000000000000E+00   0.0000000000000000E+00   0.0000000000000000E+00   0.0000000000000000E+00   0.0000000000000000E+00   0.0000000000000000E+00   0.0000000000000000E+00   0.0000000000000000E+00   0.0000000000000000E+00   0.0000000000000000E+00   0.0000000000000000E+00   0.0000000000000000E+00   0.0000000000000000E+00   0.0000000000000000E+00   0.0000000000000000E+00   0.0000000000000000E+00   0.0000000000000000E+00   0.0000000000000000E+00   0.0000000000000000E+00   0.0000000000000000E+00   0.0000000000000000E+00   0.0000000000000000E+00   0.0000000000000000E+00   0.0000000000000000E+00   0.0000000000000000E+00   0.0000000000000000E+00   0.0000000000000000E+00   0.0000000000000000E+00   0.0000000000000000E+00   0.0000000000000000E+00   0.0000000000000000E+00   0.0000000000000000E+00   0.0000000000000000E+00   0.0000000000000000E+00   0.0000000000000000E+00   0.0000000000000000E+00   0.0000000000000000E+00   0.0000000000000000E+00   0.0000000000000000E+00   0.0000000000000000E+00   0.0000000000000000E+00   0.0000000000000000E+00   0.0000000000000000E+00   0.0000000000000000E+00   0.0000000000000000E+00   0.0000000000000000E+00   0.0000000000000000E+00   0.0000000000000000E+00   0.0000000000000000E+00   0.0000000000000000E+00   0.0000000000000000E+00   0.0000000000000000E+00   0.0000000000000000E+00   0.0000000000000000E+00   0.0000000000000000E+00   0.0000000000000000E+00   0.0000000000000000E+00   0.0000000000000000E+00   0.0000000000000000E+00   0.0000000000000000E+00   0.0000000000000000E+00   0.0000000000000000E+00   0.0000000000000000E+00   0.0000000000000000E+00   0.0000000000000000E+00   0.0000000000000000E+00   0.0000000000000000E+00   0.0000000000000000E+00   0.0000000000000000E+00   0.0000000000000000E+00   0.0000000000000000E+00   0.0000000000000000E+00   0.0000000000000000E+00   0.0000000000000000E+00   0.0000000000000000E+00   0.0000000000000000E+00   0.0000000000000000E+00   0.0000000000000000E+00   0.0000000000000000E+00   0.0000000000000000E+00   0.0000000000000000E+00   0.0000000000000000E+00   0.0000000000000000E+00   0.0000000000000000E+00   0.0000000000000000E+00   0.0000000000000000E+00   0.0000000000000000E+00   0.0000000000000000E+00   0.0000000000000000E+00   0.0000000000000000E+00   0.0000000000000000E+00   0.0000000000000000E+00   0.0000000000000000E+00   0.0000000000000000E+00   0.0000000000000000E+00   0.0000000000000000E+00   0.0000000000000000E+00   0.0000000000000000E+00   0.0000000000000000E+00   0.0000000000000000E+00   0.0000000000000000E+00   0.0000000000000000E+00   0.0000000000000000E+00   0.0000000000000000E+00   0.0000000000000000E+00   0.0000000000000000E+00   0.0000000000000000E+00   0.0000000000000000E+00   0.0000000000000000E+00   0.0000000000000000E+00   0.0000000000000000E+00   0.0000000000000000E+00   0.0000000000000000E+00   0.0000000000000000E+00   0.0000000000000000E+00   0.0000000000000000E+00   0.0000000000000000E+00   0.0000000000000000E+00   0.0000000000000000E+00   0.0000000000000000E+00   0.0000000000000000E+00   0.0000000000000000E+00   0.0000000000000000E+00   0.0000000000000000E+00   0.0000000000000000E+00   0.0000000000000000E+00   0.0000000000000000E+00   0.0000000000000000E+00   0.0000000000000000E+00   0.0000000000000000E+00   0.0000000000000000E+00   0.0000000000000000E+00   0.0000000000000000E+00   0.0000000000000000E+00   0.0000000000000000E+00   0.0000000000000000E+00   0.0000000000000000E+00   0.0000000000000000E+00   0.0000000000000000E+00   0.0000000000000000E+00   0.0000000000000000E+00   0.0000000000000000E+00   0.0000000000000000E+00   0.0000000000000000E+00   0.0000000000000000E+00   0.0000000000000000E+00   0.0000000000000000E+00   0.0000000000000000E+00   0.0000000000000000E+00   0.0000000000000000E+00   0.0000000000000000E+00   0.0000000000000000E+00   0.0000000000000000E+00   0.0000000000000000E+00   0.0000000000000000E+00   0.0000000000000000E+00   0.0000000000000000E+00   0.0000000000000000E+00   0.0000000000000000E+00   0.0000000000000000E+00   0.0000000000000000E+00   0.0000000000000000E+00   0.0000000000000000E+00   0.0000000000000000E+00   0.0000000000000000E+00   0.0000000000000000E+00   0.0000000000000000E+00   0.0000000000000000E+00   0.0000000000000000E+00   0.0000000000000000E+00   0.0000000000000000E+00   0.0000000000000000E+00   0.0000000000000000E+00   0.0000000000000000E+00   0.0000000000000000E+00   0.0000000000000000E+00   0.0000000000000000E+00   0.0000000000000000E+00   0.0000000000000000E+00   0.0000000000000000E+00   0.0000000000000000E+00   0.0000000000000000E+00   0.0000000000000000E+00   0.0000000000000000E+00   0.0000000000000000E+00   0.0000000000000000E+00   0.0000000000000000E+00   0.0000000000000000E+00   0.0000000000000000E+00   0.0000000000000000E+00   0.0000000000000000E+00   0.0000000000000000E+00   0.0000000000000000E+00   0.0000000000000000E+00   0.0000000000000000E+00   0.0000000000000000E+00   0.0000000000000000E+00   0.0000000000000000E+00   0.0000000000000000E+00   0.0000000000000000E+00   0.0000000000000000E+00   0.0000000000000000E+00   0.0000000000000000E+00   0.0000000000000000E+00   0.0000000000000000E+00   0.0000000000000000E+00   0.0000000000000000E+00   0.0000000000000000E+00   0.0000000000000000E+00   0.0000000000000000E+00   0.0000000000000000E+00   0.0000000000000000E+00   0.0000000000000000E+00   0.0000000000000000E+00   0.0000000000000000E+00   0.0000000000000000E+00   0.0000000000000000E+00   0.0000000000000000E+00   0.0000000000000000E+00   0.0000000000000000E+00   0.0000000000000000E+00   0.0000000000000000E+00   0.0000000000000000E+00   0.0000000000000000E+00   0.0000000000000000E+00   0.0000000000000000E+00   0.0000000000000000E+00   0.0000000000000000E+00   0.0000000000000000E+00   0.0000000000000000E+00   0.0000000000000000E+00   0.0000000000000000E+00   0.0000000000000000E+00   0.0000000000000000E+00   0.0000000000000000E+00   0.0000000000000000E+00   0.0000000000000000E+00   0.0000000000000000E+00   0.0000000000000000E+00   0.0000000000000000E+00   0.0000000000000000E+00   0.0000000000000000E+00   0.0000000000000000E+00   0.0000000000000000E+00   0.0000000000000000E+00   0.0000000000000000E+00   0.0000000000000000E+00   0.0000000000000000E+00   0.0000000000000000E+00   0.0000000000000000E+00   0.0000000000000000E+00   0.0000000000000000E+00   0.0000000000000000E+00   0.0000000000000000E+00   0.0000000000000000E+00   0.0000000000000000E+00   0.0000000000000000E+00   0.0000000000000000E+00   0.0000000000000000E+00   0.0000000000000000E+00   0.0000000000000000E+00   0.0000000000000000E+00   0.0000000000000000E+00   0.0000000000000000E+00   0.0000000000000000E+00   0.0000000000000000E+00   0.0000000000000000E+00   0.0000000000000000E+00   0.0000000000000000E+00   0.0000000000000000E+00   0.0000000000000000E+00   0.0000000000000000E+00   0.0000000000000000E+00   0.0000000000000000E+00   0.0000000000000000E+00   0.0000000000000000E+00   0.0000000000000000E+00   0.0000000000000000E+00   0.0000000000000000E+00   0.0000000000000000E+00   0.0000000000000000E+00   0.0000000000000000E+00   0.0000000000000000E+00   0.0000000000000000E+00   0.0000000000000000E+00   0.0000000000000000E+00   0.0000000000000000E+00   0.0000000000000000E+00   0.0000000000000000E+00   0.0000000000000000E+00   0.0000000000000000E+00   0.0000000000000000E+00   0.0000000000000000E+00   0.0000000000000000E+00   0.0000000000000000E+00   0.0000000000000000E+00   0.0000000000000000E+00   0.0000000000000000E+00   0.0000000000000000E+00   0.0000000000000000E+00   0.0000000000000000E+00   0.0000000000000000E+00   0.0000000000000000E+00   0.0000000000000000E+00   0.0000000000000000E+00   0.0000000000000000E+00   0.0000000000000000E+00   0.0000000000000000E+00   0.0000000000000000E+00   0.0000000000000000E+00   0.0000000000000000E+00   0.0000000000000000E+00   0.0000000000000000E+00   0.0000000000000000E+00   0.0000000000000000E+00   0.0000000000000000E+00   0.0000000000000000E+00   0.0000000000000000E+00   0.0000000000000000E+00   0.0000000000000000E+00   0.0000000000000000E+00   0.0000000000000000E+00   0.0000000000000000E+00   0.0000000000000000E+00   0.0000000000000000E+00   0.0000000000000000E+00   0.0000000000000000E+00   0.0000000000000000E+00   0.0000000000000000E+00   0.0000000000000000E+00   0.0000000000000000E+00   0.0000000000000000E+00   0.0000000000000000E+00   0.0000000000000000E+00   0.0000000000000000E+00   0.0000000000000000E+00   0.0000000000000000E+00   0.0000000000000000E+00   0.0000000000000000E+00   0.0000000000000000E+00   0.0000000000000000E+00   0.0000000000000000E+00   0.0000000000000000E+00   0.0000000000000000E+00   0.0000000000000000E+00   0.0000000000000000E+00   0.0000000000000000E+00   0.0000000000000000E+00   0.0000000000000000E+00   0.0000000000000000E+00   0.0000000000000000E+00   0.0000000000000000E+00   0.0000000000000000E+00   0.0000000000000000E+00   0.0000000000000000E+00   0.0000000000000000E+00   0.0000000000000000E+00   0.0000000000000000E+00   0.0000000000000000E+00   0.0000000000000000E+00   0.0000000000000000E+00   0.0000000000000000E+00   0.0000000000000000E+00   0.0000000000000000E+00   0.0000000000000000E+00   0.0000000000000000E+00   0.0000000000000000E+00   0.0000000000000000E+00   0.0000000000000000E+00   0.0000000000000000E+00   0.0000000000000000E+00   0.0000000000000000E+00   0.0000000000000000E+00   0.0000000000000000E+00   0.0000000000000000E+00   0.0000000000000000E+00   0.0000000000000000E+00   0.0000000000000000E+00   0.0000000000000000E+00   0.0000000000000000E+00   0.0000000000000000E+00   0.0000000000000000E+00   0.0000000000000000E+00   0.0000000000000000E+00   0.0000000000000000E+00   0.0000000000000000E+00   0.0000000000000000E+00   0.0000000000000000E+00   0.0000000000000000E+00   0.0000000000000000E+00   0.0000000000000000E+00   0.0000000000000000E+00   0.0000000000000000E+00   0.0000000000000000E+00   0.0000000000000000E+00   0.0000000000000000E+00   0.0000000000000000E+00   0.0000000000000000E+00   0.0000000000000000E+00   0.0000000000000000E+00
  0.0000000000000000E+00   0.0000000000000000E+00   0.0000000000000000E+00   0.0000000000000000E+00   0.0000000000000000E+00   0.0000000000000000E+00   0.0000000000000000E+00   0.0000000000000000E+00   0.0000000000000000E+00   0.0000000000000000E+00   0.0000000000000000E+00   0.0000000000000000E+00   0.0000000000000000E+00   0.0000000000000000E+00   0.0000000000000000E+00   0.0000000000000000E+00   0.0000000000000000E+00   0.0000000000000000E+00   0.0000000000000000E+00   0.0000000000000000E+00   0.0000000000000000E+00   0.0000000000000000E+00   0.0000000000000000E+00   0.0000000000000000E+00   0.0000000000000000E+00   0.0000000000000000E+00   0.0000000000000000E+00   0.0000000000000000E+00   0.0000000000000000E+00   0.0000000000000000E+00   0.0000000000000000E+00   0.0000000000000000E+00   0.0000000000000000E+00   0.0000000000000000E+00   0.0000000000000000E+00   0.0000000000000000E+00   0.0000000000000000E+00   0.0000000000000000E+00   0.0000000000000000E+00   0.0000000000000000E+00   0.0000000000000000E+00   0.0000000000000000E+00   0.0000000000000000E+00   0.0000000000000000E+00   0.0000000000000000E+00   0.0000000000000000E+00   0.0000000000000000E+00   0.0000000000000000E+00   0.0000000000000000E+00   0.0000000000000000E+00   0.0000000000000000E+00   0.0000000000000000E+00   0.0000000000000000E+00   0.0000000000000000E+00   0.0000000000000000E+00   0.0000000000000000E+00   0.0000000000000000E+00   0.0000000000000000E+00   0.0000000000000000E+00   0.0000000000000000E+00   0.0000000000000000E+00   0.0000000000000000E+00   0.0000000000000000E+00   0.0000000000000000E+00   0.0000000000000000E+00   0.0000000000000000E+00   0.0000000000000000E+00   0.0000000000000000E+00   0.0000000000000000E+00   0.0000000000000000E+00   0.0000000000000000E+00   0.0000000000000000E+00   0.0000000000000000E+00   0.0000000000000000E+00   0.0000000000000000E+00   0.0000000000000000E+00   0.0000000000000000E+00   0.0000000000000000E+00   0.0000000000000000E+00   0.0000000000000000E+00   0.0000000000000000E+00   0.0000000000000000E+00   0.0000000000000000E+00   0.0000000000000000E+00   0.0000000000000000E+00   0.0000000000000000E+00   0.0000000000000000E+00   0.0000000000000000E+00   0.0000000000000000E+00   0.0000000000000000E+00   0.0000000000000000E+00   0.0000000000000000E+00   0.0000000000000000E+00   0.0000000000000000E+00   0.0000000000000000E+00   0.0000000000000000E+00   0.0000000000000000E+00   0.0000000000000000E+00   0.0000000000000000E+00   0.0000000000000000E+00   0.0000000000000000E+00   0.0000000000000000E+00   0.0000000000000000E+00   0.0000000000000000E+00   0.0000000000000000E+00   0.0000000000000000E+00   0.0000000000000000E+00   0.0000000000000000E+00   0.0000000000000000E+00   0.0000000000000000E+00   0.0000000000000000E+00   0.0000000000000000E+00   0.0000000000000000E+00   0.0000000000000000E+00   0.0000000000000000E+00   0.0000000000000000E+00   0.0000000000000000E+00   0.0000000000000000E+00   0.0000000000000000E+00   0.0000000000000000E+00   0.0000000000000000E+00   0.0000000000000000E+00   0.0000000000000000E+00   0.0000000000000000E+00   0.0000000000000000E+00   0.0000000000000000E+00   0.0000000000000000E+00   0.0000000000000000E+00   0.0000000000000000E+00   0.0000000000000000E+00   0.0000000000000000E+00   0.0000000000000000E+00   0.0000000000000000E+00   0.0000000000000000E+00   0.0000000000000000E+00   0.0000000000000000E+00   0.0000000000000000E+00   0.0000000000000000E+00   0.0000000000000000E+00   0.0000000000000000E+00   0.0000000000000000E+00   0.0000000000000000E+00   0.0000000000000000E+00   0.0000000000000000E+00   0.0000000000000000E+00   0.0000000000000000E+00   0.0000000000000000E+00   0.0000000000000000E+00   0.0000000000000000E+00   0.0000000000000000E+00   0.0000000000000000E+00   0.0000000000000000E+00   0.0000000000000000E+00   0.0000000000000000E+00   0.0000000000000000E+00   0.0000000000000000E+00   0.0000000000000000E+00   0.0000000000000000E+00   0.0000000000000000E+00   0.0000000000000000E+00   0.0000000000000000E+00   0.0000000000000000E+00   0.0000000000000000E+00   0.0000000000000000E+00   0.0000000000000000E+00   0.0000000000000000E+00   0.0000000000000000E+00   0.0000000000000000E+00   0.0000000000000000E+00   0.0000000000000000E+00   0.0000000000000000E+00   0.0000000000000000E+00   0.0000000000000000E+00   0.0000000000000000E+00   0.0000000000000000E+00   0.0000000000000000E+00   0.0000000000000000E+00   0.0000000000000000E+00   0.0000000000000000E+00   0.0000000000000000E+00   0.0000000000000000E+00   0.0000000000000000E+00   0.0000000000000000E+00   0.0000000000000000E+00   0.0000000000000000E+00   0.0000000000000000E+00   0.0000000000000000E+00   0.0000000000000000E+00   0.0000000000000000E+00   0.0000000000000000E+00   0.0000000000000000E+00   0.0000000000000000E+00   0.0000000000000000E+00   0.0000000000000000E+00   0.0000000000000000E+00   0.0000000000000000E+00   0.0000000000000000E+00   0.0000000000000000E+00   0.0000000000000000E+00   0.0000000000000000E+00   0.0000000000000000E+00   0.0000000000000000E+00   0.0000000000000000E+00   0.0000000000000000E+00   0.0000000000000000E+00   0.0000000000000000E+00   0.0000000000000000E+00   0.0000000000000000E+00   0.0000000000000000E+00   0.0000000000000000E+00   0.0000000000000000E+00   0.0000000000000000E+00   0.0000000000000000E+00   0.0000000000000000E+00   0.0000000000000000E+00   0.0000000000000000E+00   0.0000000000000000E+00   0.0000000000000000E+00   0.0000000000000000E+00   0.0000000000000000E+00   0.0000000000000000E+00   0.0000000000000000E+00   0.0000000000000000E+00   0.0000000000000000E+00   0.0000000000000000E+00   0.0000000000000000E+00   0.0000000000000000E+00   0.0000000000000000E+00   0.0000000000000000E+00   0.0000000000000000E+00   0.0000000000000000E+00   0.0000000000000000E+00   0.0000000000000000E+00   0.0000000000000000E+00   0.0000000000000000E+00   0.0000000000000000E+00   0.0000000000000000E+00   0.0000000000000000E+00   0.0000000000000000E+00   0.0000000000000000E+00   0.0000000000000000E+00   0.0000000000000000E+00   0.0000000000000000E+00   0.0000000000000000E+00   0.0000000000000000E+00   0.0000000000000000E+00   0.0000000000000000E+00   0.0000000000000000E+00   0.0000000000000000E+00   0.0000000000000000E+00   0.0000000000000000E+00   0.0000000000000000E+00   0.0000000000000000E+00   0.0000000000000000E+00   0.0000000000000000E+00   0.0000000000000000E+00   0.0000000000000000E+00   0.0000000000000000E+00   0.0000000000000000E+00   0.0000000000000000E+00   0.0000000000000000E+00   0.0000000000000000E+00   0.0000000000000000E+00   0.0000000000000000E+00   0.0000000000000000E+00   0.0000000000000000E+00   0.0000000000000000E+00   0.0000000000000000E+00   0.0000000000000000E+00   0.0000000000000000E+00   0.0000000000000000E+00   0.0000000000000000E+00   0.0000000000000000E+00   0.0000000000000000E+00   0.0000000000000000E+00   0.0000000000000000E+00   0.0000000000000000E+00   0.0000000000000000E+00   0.0000000000000000E+00   0.0000000000000000E+00   0.0000000000000000E+00   0.0000000000000000E+00   0.0000000000000000E+00   0.0000000000000000E+00   0.0000000000000000E+00   0.0000000000000000E+00   0.0000000000000000E+00   0.0000000000000000E+00   0.0000000000000000E+00   0.0000000000000000E+00   0.0000000000000000E+00   0.0000000000000000E+00   0.0000000000000000E+00   0.0000000000000000E+00   0.0000000000000000E+00   0.0000000000000000E+00   0.0000000000000000E+00   0.0000000000000000E+00   0.0000000000000000E+00   0.0000000000000000E+00   0.0000000000000000E+00   0.0000000000000000E+00   0.0000000000000000E+00   0.0000000000000000E+00   0.0000000000000000E+00   0.0000000000000000E+00   0.0000000000000000E+00   0.0000000000000000E+00   0.0000000000000000E+00   0.0000000000000000E+00   0.0000000000000000E+00   0.0000000000000000E+00   0.0000000000000000E+00   0.0000000000000000E+00   0.0000000000000000E+00   0.0000000000000000E+00   0.0000000000000000E+00   0.0000000000000000E+00   0.0000000000000000E+00   0.0000000000000000E+00   0.0000000000000000E+00   0.0000000000000000E+00   0.0000000000000000E+00   0.0000000000000000E+00   0.0000000000000000E+00   0.0000000000000000E+00   0.0000000000000000E+00   0.0000000000000000E+00   0.0000000000000000E+00   0.0000000000000000E+00   0.0000000000000000E+00   0.0000000000000000E+00   0.0000000000000000E+00   0.0000000000000000E+00   0.0000000000000000E+00   0.0000000000000000E+00   0.0000000000000000E+00   0.0000000000000000E+00   0.0000000000000000E+00   0.0000000000000000E+00   0.0000000000000000E+00   0.0000000000000000E+00   0.0000000000000000E+00   0.0000000000000000E+00   0.0000000000000000E+00   0.0000000000000000E+00   0.0000000000000000E+00   0.0000000000000000E+00   0.0000000000000000E+00   0.0000000000000000E+00   0.0000000000000000E+00   0.0000000000000000E+00   0.0000000000000000E+00   0.0000000000000000E+00   0.0000000000000000E+00   0.0000000000000000E+00   0.0000000000000000E+00   0.0000000000000000E+00   0.0000000000000000E+00   0.0000000000000000E+00   0.0000000000000000E+00   0.0000000000000000E+00   0.0000000000000000E+00   0.0000000000000000E+00   0.0000000000000000E+00   0.0000000000000000E+00   0.0000000000000000E+00   0.0000000000000000E+00   0.0000000000000000E+00   0.0000000000000000E+00   0.0000000000000000E+00   0.0000000000000000E+00   0.0000000000000000E+00   0.0000000000000000E+00   0.0000000000000000E+00   0.0000000000000000E+00   0.0000000000000000E+00   0.0000000000000000E+00   0.0000000000000000E+00   0.0000000000000000E+00   0.0000000000000000E+00   0.0000000000000000E+00   0.0000000000000000E+00   0.0000000000000000E+00   0.0000000000000000E+00   0.0000000000000000E+00   0.0000000000000000E+00   0.0000000000000000E+00   0.0000000000000000E+00   0.0000000000000000E+00   0.0000000000000000E+00   0.0000000000000000E+00   0.0000000000000000E+00   0.0000000000000000E+00   0.0000000000000000E+00   0.0000000000000000E+00   0.0000000000000000E+00   0.0000000000000000E+00   0.0000000000000000E+00   0.0000000000000000E+00   0.0000000000000000E+00   0.0000000000000000E+00   0.0000000000000000E+00   0.0000000000000000E+00   0.0000000000000000E+00   0.0000000000000000E+00   0.0000000000000000E+00   0.0000000000000000E+00   0.0000000000000000E+00   0.0000000000000000E+00   0.0000000000000000E+00   0.0000000000000000E+00   0.0000000000000000E+00   0.0000000000000000E+00   0.0000000000000000E+00   0.0000000000000000E+00   0.0000000000000000E+00   0.0000000000000000E+00   0.0000000000000000E+00   0.0000000000000000E+00   0.0000000000000000E+00   0.0000000000000000E+00   0.0000000000000000E+00   0.0000000000000000E+00   0.0000000000000000E+00   0.0000000000000000E+00   0.0000000000000000E+00   0.0000000000000000E+00   0.0000000000000000E+00   0.0000000000000000E+00   0.0000000000000000E+00   0.0000000000000000E+00   0.0000000000000000E+00   0.0000000000000000E+00   0.0000000000000000E+00   0.0000000000000000E+00   0.0000000000000000E+00   0.0000000000000000E+00   0.0000000000000000E+00   0.0000000000000000E+00   0.0000000000000000E+00   0.0000000000000000E+00   0.0000000000000000E+00   0.0000000000000000E+00   0.0000000000000000E+00   0.0000000000000000E+00   0.0000000000000000E+00   0.0000000000000000E+00   0.0000000000000000E+00   0.0000000000000000E+00   0.0000000000000000E+00   0.0000000000000000E+00   0.0000000000000000E+00   0.0000000000000000E+00   0.0000000000000000E+00   0.0000000000000000E+00   0.0000000000000000E+00   0.0000000000000000E+00   0.0000000000000000E+00   0.0000000000000000E+00   0.0000000000000000E+00   0.0000000000000000E+00   0.0000000000000000E+00   0.0000000000000000E+00   0.0000000000000000E+00   0.0000000000000000E+00   0.0000000000000000E+00   0.0000000000000000E+00   0.0000000000000000E+00   0.0000000000000000E+00   0.0000000000000000E+00   0.0000000000000000E+00   0.0000000000000000E+00   0.0000000000000000E+00   0.0000000000000000E+00   0.0000000000000000E+00   0.0000000000000000E+00   0.0000000000000000E+00   0.0000000000000000E+00   0.0000000000000000E+00   0.0000000000000000E+00   0.0000000000000000E+00   0.0000000000000000E+00   0.0000000000000000E+00   0.0000000000000000E+00   0.0000000000000000E+00   0.0000000000000000E+00   0.0000000000000000E+00
  0.0000000000000000E+00   0.0000000000000000E+00   0.0000000000000000E+00   0.0000000000000000E+00   0.0000000000000000E+00   0.0000000000000000E+00   0.0000000000000000E+00   0.0000000000000000E+00   0.0000000000000000E+00   0.0000000000000000E+00   0.0000000000000000E+00   0.0000000000000000E+00   0.0000000000000000E+00   0.0000000000000000E+00   0.0000000000000000E+00   0.0000000000000000E+00   0.0000000000000000E+00   0.0000000000000000E+00   0.0000000000000000E+00   0.0000000000000000E+00   0.0000000000000000E+00   0.0000000000000000E+00   0.0000000000000000E+00   0.0000000000000000E+00   0.0000000000000000E+00   0.0000000000000000E+00   0.0000000000000000E+00   0.0000000000000000E+00   0.0000000000000000E+00   0.0000000000000000E+00   0.0000000000000000E+00   0.0000000000000000E+00   0.0000000000000000E+00   0.0000000000000000E+00   0.0000000000000000E+00   0.0000000000000000E+00   0.0000000000000000E+00   0.0000000000000000E+00   0.0000000000000000E+00   0.0000000000000000E+00   0.0000000000000000E+00   0.0000000000000000E+00   0.0000000000000000E+00   0.0000000000000000E+00   0.0000000000000000E+00   0.0000000000000000E+00   0.0000000000000000E+00   0.0000000000000000E+00   0.0000000000000000E+00   0.0000000000000000E+00   0.0000000000000000E+00   0.0000000000000000E+00   0.0000000000000000E+00   0.0000000000000000E+00   0.0000000000000000E+00   0.0000000000000000E+00   0.0000000000000000E+00   0.0000000000000000E+00   0.0000000000000000E+00   0.0000000000000000E+00   0.0000000000000000E+00   0.0000000000000000E+00   0.0000000000000000E+00   0.0000000000000000E+00   0.0000000000000000E+00   0.0000000000000000E+00   0.0000000000000000E+00   0.0000000000000000E+00   0.0000000000000000E+00   0.0000000000000000E+00   0.0000000000000000E+00   0.0000000000000000E+00   0.0000000000000000E+00   0.0000000000000000E+00   0.0000000000000000E+00   0.0000000000000000E+00   0.0000000000000000E+00   0.0000000000000000E+00   0.0000000000000000E+00   0.0000000000000000E+00   0.0000000000000000E+00   0.0000000000000000E+00   0.0000000000000000E+00   0.0000000000000000E+00   0.0000000000000000E+00   0.0000000000000000E+00   0.0000000000000000E+00   0.0000000000000000E+00   0.0000000000000000E+00   0.0000000000000000E+00   0.0000000000000000E+00   0.0000000000000000E+00   0.0000000000000000E+00   0.0000000000000000E+00   0.0000000000000000E+00   0.0000000000000000E+00   0.0000000000000000E+00   0.0000000000000000E+00   0.0000000000000000E+00   0.0000000000000000E+00   0.0000000000000000E+00   0.0000000000000000E+00   0.0000000000000000E+00   0.0000000000000000E+00   0.0000000000000000E+00   0.0000000000000000E+00   0.0000000000000000E+00   0.0000000000000000E+00   0.0000000000000000E+00   0.0000000000000000E+00   0.0000000000000000E+00   0.0000000000000000E+00   0.0000000000000000E+00   0.0000000000000000E+00   0.0000000000000000E+00   0.0000000000000000E+00   0.0000000000000000E+00   0.0000000000000000E+00   0.0000000000000000E+00   0.0000000000000000E+00   0.0000000000000000E+00   0.0000000000000000E+00   0.0000000000000000E+00   0.0000000000000000E+00   0.0000000000000000E+00   0.0000000000000000E+00   0.0000000000000000E+00   0.0000000000000000E+00   0.0000000000000000E+00   0.0000000000000000E+00   0.0000000000000000E+00   0.0000000000000000E+00   0.0000000000000000E+00   0.0000000000000000E+00   0.0000000000000000E+00   0.0000000000000000E+00   0.0000000000000000E+00   0.0000000000000000E+00   0.0000000000000000E+00   0.0000000000000000E+00   0.0000000000000000E+00   0.0000000000000000E+00   0.0000000000000000E+00   0.0000000000000000E+00   0.0000000000000000E+00   0.0000000000000000E+00   0.0000000000000000E+00   0.0000000000000000E+00   0.0000000000000000E+00   0.0000000000000000E+00   0.0000000000000000E+00   0.0000000000000000E+00   0.0000000000000000E+00   0.0000000000000000E+00   0.0000000000000000E+00   0.0000000000000000E+00   0.0000000000000000E+00   0.0000000000000000E+00   0.0000000000000000E+00   0.0000000000000000E+00   0.0000000000000000E+00   0.0000000000000000E+00   0.0000000000000000E+00   0.0000000000000000E+00   0.0000000000000000E+00   0.0000000000000000E+00   0.0000000000000000E+00   0.0000000000000000E+00   0.0000000000000000E+00   0.0000000000000000E+00   0.0000000000000000E+00   0.0000000000000000E+00   0.0000000000000000E+00   0.0000000000000000E+00   0.0000000000000000E+00   0.0000000000000000E+00   0.0000000000000000E+00   0.0000000000000000E+00   0.0000000000000000E+00   0.0000000000000000E+00   0.0000000000000000E+00   0.0000000000000000E+00   0.0000000000000000E+00   0.0000000000000000E+00   0.0000000000000000E+00   0.0000000000000000E+00   0.0000000000000000E+00   0.0000000000000000E+00   0.0000000000000000E+00   0.0000000000000000E+00   0.0000000000000000E+00   0.0000000000000000E+00   0.0000000000000000E+00   0.0000000000000000E+00   0.0000000000000000E+00   0.0000000000000000E+00   0.0000000000000000E+00   0.0000000000000000E+00   0.0000000000000000E+00   0.0000000000000000E+00   0.0000000000000000E+00   0.0000000000000000E+00   0.0000000000000000E+00   0.0000000000000000E+00   0.0000000000000000E+00   0.0000000000000000E+00   0.0000000000000000E+00   0.0000000000000000E+00   0.0000000000000000E+00   0.0000000000000000E+00   0.0000000000000000E+00   0.0000000000000000E+00   0.0000000000000000E+00   0.0000000000000000E+00   0.0000000000000000E+00   0.0000000000000000E+00   0.0000000000000000E+00   0.0000000000000000E+00   0.0000000000000000E+00   0.0000000000000000E+00   0.0000000000000000E+00   0.0000000000000000E+00   0.0000000000000000E+00   0.0000000000000000E+00   0.0000000000000000E+00   0.0000000000000000E+00   0.0000000000000000E+00   0.0000000000000000E+00   0.0000000000000000E+00   0.0000000000000000E+00   0.0000000000000000E+00   0.0000000000000000E+00   0.0000000000000000E+00   0.0000000000000000E+00   0.0000000000000000E+00   0.0000000000000000E+00   0.0000000000000000E+00   0.0000000000000000E+00   0.0000000000000000E+00   0.0000000000000000E+00   0.0000000000000000E+00   0.0000000000000000E+00   0.0000000000000000E+00   0.0000000000000000E+00   0.0000000000000000E+00   0.0000000000000000E+00   0.0000000000000000E+00   0.0000000000000000E+00   0.0000000000000000E+00   0.0000000000000000E+00   0.0000000000000000E+00   0.0000000000000000E+00   0.0000000000000000E+00   0.0000000000000000E+00   0.0000000000000000E+00   0.0000000000000000E+00   0.0000000000000000E+00   0.0000000000000000E+00   0.0000000000000000E+00   0.0000000000000000E+00   0.0000000000000000E+00   0.0000000000000000E+00   0.0000000000000000E+00   0.0000000000000000E+00   0.0000000000000000E+00   0.0000000000000000E+00   0.0000000000000000E+00   0.0000000000000000E+00   0.0000000000000000E+00   0.0000000000000000E+00   0.0000000000000000E+00   0.0000000000000000E+00   0.0000000000000000E+00   0.0000000000000000E+00   0.0000000000000000E+00   0.0000000000000000E+00   0.0000000000000000E+00   0.0000000000000000E+00   0.0000000000000000E+00   0.0000000000000000E+00   0.0000000000000000E+00   0.0000000000000000E+00   0.0000000000000000E+00   0.0000000000000000E+00   0.0000000000000000E+00   0.0000000000000000E+00   0.0000000000000000E+00   0.0000000000000000E+00   0.0000000000000000E+00   0.0000000000000000E+00   0.0000000000000000E+00   0.0000000000000000E+00   0.0000000000000000E+00   0.0000000000000000E+00   0.0000000000000000E+00   0.0000000000000000E+00   0.0000000000000000E+00   0.0000000000000000E+00   0.0000000000000000E+00   0.0000000000000000E+00   0.0000000000000000E+00   0.0000000000000000E+00   0.0000000000000000E+00   0.0000000000000000E+00   0.0000000000000000E+00   0.0000000000000000E+00   0.0000000000000000E+00   0.0000000000000000E+00   0.0000000000000000E+00   0.0000000000000000E+00   0.0000000000000000E+00   0.0000000000000000E+00   0.0000000000000000E+00   0.0000000000000000E+00   0.0000000000000000E+00   0.0000000000000000E+00   0.0000000000000000E+00   0.0000000000000000E+00   0.0000000000000000E+00   0.0000000000000000E+00   0.0000000000000000E+00   0.0000000000000000E+00   0.0000000000000000E+00   0.0000000000000000E+00   0.0000000000000000E+00   0.0000000000000000E+00   0.0000000000000000E+00   0.0000000000000000E+00   0.0000000000000000E+00   0.0000000000000000E+00   0.0000000000000000E+00   0.0000000000000000E+00   0.0000000000000000E+00   0.0000000000000000E+00   0.0000000000000000E+00   0.0000000000000000E+00   0.0000000000000000E+00   0.0000000000000000E+00   0.0000000000000000E+00   0.0000000000000000E+00   0.0000000000000000E+00   0.0000000000000000E+00   0.0000000000000000E+00   0.0000000000000000E+00   0.0000000000000000E+00   0.0000000000000000E+00   0.0000000000000000E+00   0.0000000000000000E+00   0.0000000000000000E+00   0.0000000000000000E+00   0.0000000000000000E+00   0.0000000000000000E+00   0.0000000000000000E+00   0.0000000000000000E+00   0.0000000000000000E+00   0.0000000000000000E+00   0.0000000000000000E+00   0.0000000000000000E+00   0.0000000000000000E+00   0.0000000000000000E+00   0.0000000000000000E+00   0.0000000000000000E+00   0.0000000000000000E+00   0.0000000000000000E+00   0.0000000000000000E+00   0.0000000000000000E+00   0.0000000000000000E+00   0.0000000000000000E+00   0.0000000000000000E+00   0.0000000000000000E+00   0.0000000000000000E+00   0.0000000000000000E+00   0.0000000000000000E+00   0.0000000000000000E+00   0.0000000000000000E+00   0.0000000000000000E+00   0.0000000000000000E+00   0.0000000000000000E+00   0.0000000000000000E+00   0.0000000000000000E+00   0.0000000000000000E+00   0.0000000000000000E+00   0.0000000000000000E+00   0.0000000000000000E+00   0.0000000000000000E+00   0.0000000000000000E+00   0.0000000000000000E+00   0.0000000000000000E+00   0.0000000000000000E+00   0.0000000000000000E+00   0.0000000000000000E+00   0.0000000000000000E+00   0.0000000000000000E+00   0.0000000000000000E+00   0.0000000000000000E+00   0.0000000000000000E+00   0.0000000000000000E+00   0.0000000000000000E+00   0.0000000000000000E+00   0.0000000000000000E+00   0.0000000000000000E+00   0.0000000000000000E+00   0.0000000000000000E+00   0.0000000000000000E+00   0.0000000000000000E+00   0.0000000000000000E+00   0.0000000000000000E+00   0.0000000000000000E+00   0.0000000000000000E+00   0.0000000000000000E+00   0.0000000000000000E+00   0.0000000000000000E+00   0.0000000000000000E+00   0.0000000000000000E+00   0.0000000000000000E+00   0.0000000000000000E+00   0.0000000000000000E+00   0.0000000000000000E+00   0.0000000000000000E+00   0.0000000000000000E+00   0.0000000000000000E+00   0.0000000000000000E+00   0.0000000000000000E+00   0.0000000000000000E+00   0.0000000000000000E+00   0.0000000000000000E+00   0.0000000000000000E+00   0.0000000000000000E+00   0.0000000000000000E+00   0.0000000000000000E+00   0.0000000000000000E+00   0.0000000000000000E+00   0.0000000000000000E+00   0.0000000000000000E+00   0.0000000000000000E+00   0.0000000000000000E+00   0.0000000000000000E+00   0.0000000000000000E+00   0.0000000000000000E+00   0.0000000000000000E+00   0.0000000000000000E+00   0.0000000000000000E+00   0.0000000000000000E+00   0.0000000000000000E+00   0.0000000000000000E+00   0.0000000000000000E+00   0.0000000000000000E+00   0.0000000000000000E+00   0.0000000000000000E+00   0.0000000000000000E+00   0.0000000000000000E+00   0.0000000000000000E+00   0.0000000000000000E+00   0.0000000000000000E+00   0.0000000000000000E+00   0.0000000000000000E+00   0.0000000000000000E+00   0.0000000000000000E+00   0.0000000000000000E+00   0.0000000000000000E+00   0.0000000000000000E+00   0.0000000000000000E+00   0.0000000000000000E+00   0.0000000000000000E+00   0.0000000000000000E+00   0.0000000000000000E+00   0.0000000000000000E+00   0.0000000000000000E+00   0.0000000000000000E+00   0.0000000000000000E+00   0.0000000000000000E+00   0.0000000000000000E+00   0.0000000000000000E+00   0.0000000000000000E+00   0.0000000000000000E+00   0.0000000000000000E+00   0.0000000000000000E+00   0.0000000000000000E+00   0.0000000000000000E+00   0.0000000000000000E+00   0.0000000000000000E+00   0.0000000000000000E+00   0.0000000000000000E+00   0.0000000000000000E+00   0.0000000000000000E+00   0.0000000000000000E+00   0.0000000000000000E+00   0.0000000000000000E+00
  0.0000000000000000E+00   0.0000000000000000E+00   0.0000000000000000E+00   0.0000000000000000E+00   0.0000000000000000E+00   0.0000000000000000E+00   0.0000000000000000E+00   0.0000000000000000E+00   0.0000000000000000E+00   0.0000000000000000E+00   0.0000000000000000E+00   0.0000000000000000E+00   0.0000000000000000E+00   0.0000000000000000E+00   0.0000000000000000E+00   0.0000000000000000E+00   0.0000000000000000E+00   0.0000000000000000E+00   0.0000000000000000E+00   0.0000000000000000E+00   0.0000000000000000E+00   0.0000000000000000E+00   0.0000000000000000E+00   0.0000000000000000E+00   0.0000000000000000E+00   0.0000000000000000E+00   0.0000000000000000E+00   0.0000000000000000E+00   0.0000000000000000E+00   0.0000000000000000E+00   0.0000000000000000E+00   0.0000000000000000E+00   0.0000000000000000E+00   0.0000000000000000E+00   0.0000000000000000E+00   0.0000000000000000E+00   0.0000000000000000E+00   0.0000000000000000E+00   0.0000000000000000E+00   0.0000000000000000E+00   0.0000000000000000E+00   0.0000000000000000E+00   0.0000000000000000E+00   0.0000000000000000E+00   0.0000000000000000E+00   0.0000000000000000E+00   0.0000000000000000E+00   0.0000000000000000E+00   0.0000000000000000E+00   0.0000000000000000E+00   0.0000000000000000E+00   0.0000000000000000E+00   0.0000000000000000E+00   0.0000000000000000E+00   0.0000000000000000E+00   0.0000000000000000E+00   0.0000000000000000E+00   0.0000000000000000E+00   0.0000000000000000E+00   0.0000000000000000E+00   0.0000000000000000E+00   0.0000000000000000E+00   0.0000000000000000E+00   0.0000000000000000E+00   0.0000000000000000E+00   0.0000000000000000E+00   0.0000000000000000E+00   0.0000000000000000E+00   0.0000000000000000E+00   0.0000000000000000E+00   0.0000000000000000E+00   0.0000000000000000E+00   0.0000000000000000E+00   0.0000000000000000E+00   0.0000000000000000E+00   0.0000000000000000E+00   0.0000000000000000E+00   0.0000000000000000E+00   0.0000000000000000E+00   0.0000000000000000E+00   0.0000000000000000E+00   0.0000000000000000E+00   0.0000000000000000E+00   0.0000000000000000E+00   0.0000000000000000E+00   0.0000000000000000E+00   0.0000000000000000E+00   0.0000000000000000E+00   0.0000000000000000E+00   0.0000000000000000E+00   0.0000000000000000E+00   0.0000000000000000E+00   0.0000000000000000E+00   0.0000000000000000E+00   0.0000000000000000E+00   0.0000000000000000E+00   0.0000000000000000E+00   0.0000000000000000E+00   0.0000000000000000E+00   0.0000000000000000E+00   0.0000000000000000E+00   0.0000000000000000E+00   0.0000000000000000E+00   0.0000000000000000E+00   0.0000000000000000E+00   0.0000000000000000E+00   0.0000000000000000E+00   0.0000000000000000E+00   0.0000000000000000E+00   0.0000000000000000E+00   0.0000000000000000E+00   0.0000000000000000E+00   0.0000000000000000E+00   0.0000000000000000E+00   0.0000000000000000E+00   0.0000000000000000E+00   0.0000000000000000E+00   0.0000000000000000E+00   0.0000000000000000E+00   0.0000000000000000E+00   0.0000000000000000E+00   0.0000000000000000E+00   0.0000000000000000E+00   0.0000000000000000E+00   0.0000000000000000E+00   0.0000000000000000E+00   0.0000000000000000E+00   0.0000000000000000E+00   0.0000000000000000E+00   0.0000000000000000E+00   0.0000000000000000E+00   0.0000000000000000E+00   0.0000000000000000E+00   0.0000000000000000E+00   0.0000000000000000E+00   0.0000000000000000E+00   0.0000000000000000E+00   0.0000000000000000E+00   0.0000000000000000E+00   0.0000000000000000E+00   0.0000000000000000E+00   0.0000000000000000E+00   0.0000000000000000E+00   0.0000000000000000E+00   0.0000000000000000E+00   0.0000000000000000E+00   0.0000000000000000E+00   0.0000000000000000E+00   0.0000000000000000E+00   0.0000000000000000E+00   0.0000000000000000E+00   0.0000000000000000E+00   0.0000000000000000E+00   0.0000000000000000E+00   0.0000000000000000E+00   0.0000000000000000E+00   0.0000000000000000E+00   0.0000000000000000E+00   0.0000000000000000E+00   0.0000000000000000E+00   0.0000000000000000E+00   0.0000000000000000E+00   0.0000000000000000E+00   0.0000000000000000E+00   0.0000000000000000E+00   0.0000000000000000E+00   0.0000000000000000E+00   0.0000000000000000E+00   0.0000000000000000E+00   0.0000000000000000E+00   0.0000000000000000E+00   0.0000000000000000E+00   0.0000000000000000E+00   0.0000000000000000E+00   0.0000000000000000E+00   0.0000000000000000E+00   0.0000000000000000E+00   0.0000000000000000E+00   0.0000000000000000E+00   0.0000000000000000E+00   0.0000000000000000E+00   0.0000000000000000E+00   0.0000000000000000E+00   0.0000000000000000E+00   0.0000000000000000E+00   0.0000000000000000E+00   0.0000000000000000E+00   0.0000000000000000E+00   0.0000000000000000E+00   0.0000000000000000E+00   0.0000000000000000E+00   0.0000000000000000E+00   0.0000000000000000E+00   0.0000000000000000E+00   0.0000000000000000E+00   0.0000000000000000E+00   0.0000000000000000E+00   0.0000000000000000E+00   0.0000000000000000E+00   0.0000000000000000E+00   0.0000000000000000E+00   0.0000000000000000E+00   0.0000000000000000E+00   0.0000000000000000E+00   0.0000000000000000E+00   0.0000000000000000E+00   0.0000000000000000E+00   0.0000000000000000E+00   0.0000000000000000E+00   0.0000000000000000E+00   0.0000000000000000E+00   0.0000000000000000E+00   0.0000000000000000E+00   0.0000000000000000E+00   0.0000000000000000E+00   0.0000000000000000E+00   0.0000000000000000E+00   0.0000000000000000E+00   0.0000000000000000E+00   0.0000000000000000E+00   0.0000000000000000E+00   0.0000000000000000E+00   0.0000000000000000E+00   0.0000000000000000E+00   0.0000000000000000E+00   0.0000000000000000E+00   0.0000000000000000E+00   0.0000000000000000E+00   0.0000000000000000E+00   0.0000000000000000E+00   0.0000000000000000E+00   0.0000000000000000E+00   0.0000000000000000E+00   0.0000000000000000E+00   0.0000000000000000E+00   0.0000000000000000E+00   0.0000000000000000E+00   0.0000000000000000E+00   0.0000000000000000E+00   0.0000000000000000E+00   0.0000000000000000E+00   0.0000000000000000E+00   0.0000000000000000E+00   0.0000000000000000E+00   0.0000000000000000E+00   0.0000000000000000E+00   0.0000000000000000E+00   0.0000000000000000E+00   0.0000000000000000E+00   0.0000000000000000E+00   0.0000000000000000E+00   0.0000000000000000E+00   0.0000000000000000E+00   0.0000000000000000E+00   0.0000000000000000E+00   0.0000000000000000E+00   0.0000000000000000E+00   0.0000000000000000E+00   0.0000000000000000E+00   0.0000000000000000E+00   0.0000000000000000E+00   0.0000000000000000E+00   0.0000000000000000E+00   0.0000000000000000E+00   0.0000000000000000E+00   0.0000000000000000E+00   0.0000000000000000E+00   0.0000000000000000E+00   0.0000000000000000E+00   0.0000000000000000E+00   0.0000000000000000E+00   0.0000000000000000E+00   0.0000000000000000E+00   0.0000000000000000E+00   0.0000000000000000E+00   0.0000000000000000E+00   0.0000000000000000E+00   0.0000000000000000E+00   0.0000000000000000E+00   0.0000000000000000E+00   0.0000000000000000E+00   0.0000000000000000E+00   0.0000000000000000E+00   0.0000000000000000E+00   0.0000000000000000E+00   0.0000000000000000E+00   0.0000000000000000E+00   0.0000000000000000E+00   0.0000000000000000E+00   0.0000000000000000E+00   0.0000000000000000E+00   0.0000000000000000E+00   0.0000000000000000E+00   0.0000000000000000E+00   0.0000000000000000E+00   0.0000000000000000E+00   0.0000000000000000E+00   0.0000000000000000E+00   0.0000000000000000E+00   0.0000000000000000E+00   0.0000000000000000E+00   0.0000000000000000E+00   0.0000000000000000E+00   0.0000000000000000E+00   0.0000000000000000E+00   0.0000000000000000E+00   0.0000000000000000E+00   0.0000000000000000E+00   0.0000000000000000E+00   0.0000000000000000E+00   0.0000000000000000E+00   0.0000000000000000E+00   0.0000000000000000E+00   0.0000000000000000E+00   0.0000000000000000E+00   0.0000000000000000E+00   0.0000000000000000E+00   0.0000000000000000E+00   0.0000000000000000E+00   0.0000000000000000E+00   0.0000000000000000E+00   0.0000000000000000E+00   0.0000000000000000E+00   0.0000000000000000E+00   0.0000000000000000E+00   0.0000000000000000E+00   0.0000000000000000E+00   0.0000000000000000E+00   0.0000000000000000E+00   0.0000000000000000E+00   0.0000000000000000E+00   0.0000000000000000E+00   0.0000000000000000E+00   0.0000000000000000E+00   0.0000000000000000E+00   0.0000000000000000E+00   0.0000000000000000E+00   0.0000000000000000E+00   0.0000000000000000E+00   0.0000000000000000E+00   0.0000000000000000E+00   0.0000000000000000E+00   0.0000000000000000E+00   0.0000000000000000E+00   0.0000000000000000E+00   0.0000000000000000E+00   0.0000000000000000E+00   0.0000000000000000E+00   0.0000000000000000E+00   0.0000000000000000E+00   0.0000000000000000E+00   0.0000000000000000E+00   0.0000000000000000E+00   0.0000000000000000E+00   0.0000000000000000E+00   0.0000000000000000E+00   0.0000000000000000E+00   0.0000000000000000E+00   0.0000000000000000E+00   0.0000000000000000E+00   0.0000000000000000E+00   0.0000000000000000E+00   0.0000000000000000E+00   0.0000000000000000E+00   0.0000000000000000E+00   0.0000000000000000E+00   0.0000000000000000E+00   0.0000000000000000E+00   0.0000000000000000E+00   0.0000000000000000E+00   0.0000000000000000E+00   0.0000000000000000E+00   0.0000000000000000E+00   0.0000000000000000E+00   0.0000000000000000E+00   0.0000000000000000E+00   0.0000000000000000E+00   0.0000000000000000E+00   0.0000000000000000E+00   0.0000000000000000E+00   0.0000000000000000E+00   0.0000000000000000E+00   0.0000000000000000E+00   0.0000000000000000E+00   0.0000000000000000E+00   0.0000000000000000E+00   0.0000000000000000E+00   0.0000000000000000E+00   0.0000000000000000E+00   0.0000000000000000E+00   0.0000000000000000E+00   0.0000000000000000E+00   0.0000000000000000E+00   0.0000000000000000E+00   0.0000000000000000E+00   0.0000000000000000E+00   0.0000000000000000E+00   0.0000000000000000E+00   0.0000000000000000E+00   0.0000000000000000E+00   0.0000000000000000E+00   0.0000000000000000E+00   0.0000000000000000E+00   0.0000000000000000E+00   0.0000000000000000E+00   0.0000000000000000E+00   0.0000000000000000E+00   0.0000000000000000E+00   0.0000000000000000E+00   0.0000000000000000E+00   0.0000000000000000E+00   0.0000000000000000E+00   0.0000000000000000E+00   0.0000000000000000E+00   0.0000000000000000E+00   0.0000000000000000E+00   0.0000000000000000E+00   0.0000000000000000E+00   0.0000000000000000E+00   0.0000000000000000E+00   0.0000000000000000E+00   0.0000000000000000E+00   0.0000000000000000E+00   0.0000000000000000E+00   0.0000000000000000E+00   0.0000000000000000E+00   0.0000000000000000E+00   0.0000000000000000E+00   0.0000000000000000E+00   0.0000000000000000E+00   0.0000000000000000E+00   0.0000000000000000E+00   0.0000000000000000E+00   0.0000000000000000E+00   0.0000000000000000E+00   0.0000000000000000E+00   0.0000000000000000E+00   0.0000000000000000E+00   0.0000000000000000E+00   0.0000000000000000E+00   0.0000000000000000E+00   0.0000000000000000E+00   0.0000000000000000E+00   0.0000000000000000E+00   0.0000000000000000E+00   0.0000000000000000E+00   0.0000000000000000E+00   0.0000000000000000E+00   0.0000000000000000E+00   0.0000000000000000E+00   0.0000000000000000E+00   0.0000000000000000E+00   0.0000000000000000E+00   0.0000000000000000E+00   0.0000000000000000E+00   0.0000000000000000E+00   0.0000000000000000E+00   0.0000000000000000E+00   0.0000000000000000E+00   0.0000000000000000E+00   0.0000000000000000E+00   0.0000000000000000E+00   0.0000000000000000E+00   0.0000000000000000E+00   0.0000000000000000E+00   0.0000000000000000E+00   0.0000000000000000E+00   0.0000000000000000E+00   0.0000000000000000E+00   0.0000000000000000E+00   0.0000000000000000E+00   0.0000000000000000E+00   0.0000000000000000E+00   0.0000000000000000E+00   0.0000000000000000E+00   0.0000000000000000E+00   0.0000000000000000E+00   0.0000000000000000E+00   0.0000000000000000E+00   0.0000000000000000E+00   0.0000000000000000E+00   0.0000000000000000E+00   0.0000000000000000E+00   0.0000000000000000E+00   0.0000000000000000E+00   0.0000000000000000E+00   0.0000000000000000E+00   0.0000000000000000E+00
[truncated: 3,977,201 more chars]
