# Supplementary material for: Intermolecular Interactions in G Protein-Coupled Receptor Allosteric Sites at the Membrane Interface from Molecular Dynamics Simulations and Quantum Chemical Calculations
Source: J Chem Inf Model. 2022 Sep 30;62(19):4736–47. doi: 10.1021/acs.jcim.2c00788 (PMC9554917; doi:10.1021/acs.jcim.2c00788)
Supplement: Supplementary file 3 — ci2c00788_si_003.zip [file ci2c00788_si_003.zip › quantum_chemical_coordiates_inputs/PAR2_5ndz/fsapt/Elst.dat]

  0.0000000000000000E+00   0.0000000000000000E+00   0.0000000000000000E+00   0.0000000000000000E+00   0.0000000000000000E+00   0.0000000000000000E+00   0.0000000000000000E+00   0.0000000000000000E+00   0.0000000000000000E+00   0.0000000000000000E+00   0.0000000000000000E+00   0.0000000000000000E+00   0.0000000000000000E+00   0.0000000000000000E+00   0.0000000000000000E+00   0.0000000000000000E+00   0.0000000000000000E+00   0.0000000000000000E+00   0.0000000000000000E+00   0.0000000000000000E+00   0.0000000000000000E+00   0.0000000000000000E+00   0.0000000000000000E+00   0.0000000000000000E+00   0.0000000000000000E+00   0.0000000000000000E+00   0.0000000000000000E+00   0.0000000000000000E+00   0.0000000000000000E+00   0.0000000000000000E+00   0.0000000000000000E+00   0.0000000000000000E+00   0.0000000000000000E+00   0.0000000000000000E+00   0.0000000000000000E+00   0.0000000000000000E+00   0.0000000000000000E+00   0.0000000000000000E+00   0.0000000000000000E+00   0.0000000000000000E+00   0.0000000000000000E+00   0.0000000000000000E+00   0.0000000000000000E+00   0.0000000000000000E+00   0.0000000000000000E+00   0.0000000000000000E+00   0.0000000000000000E+00   0.0000000000000000E+00   0.0000000000000000E+00   0.0000000000000000E+00   0.0000000000000000E+00   0.0000000000000000E+00   0.0000000000000000E+00   0.0000000000000000E+00   0.0000000000000000E+00   0.0000000000000000E+00   0.0000000000000000E+00   0.0000000000000000E+00   0.0000000000000000E+00   0.0000000000000000E+00   0.0000000000000000E+00   0.0000000000000000E+00   0.0000000000000000E+00   0.0000000000000000E+00   0.0000000000000000E+00   4.0029300923925915E-01   4.9476391355710780E-01   7.0565555703061233E-01   6.3453105922028197E-01   7.0861042565651533E-01   7.2070782740654382E-01   1.1872260354584663E+00   6.8783739912082842E-01   6.5569102186486061E-01   5.0586711523754124E-01   1.3790128138810975E-01   1.3841101220177715E-01   1.0422923102101107E-01   9.6801003658640791E-02   8.3557286861145399E-02   6.2846048251182909E-02   6.2850098007131289E-02   6.4323341977541498E-02   8.1282093930707330E-02   7.2279668956498441E-02   8.3598355899926979E-02   8.9079349268498989E-02   4.3904280661079353E-01   5.5603759415896514E-01   8.2532950323895282E-01   6.9641971202407771E-01   7.9314586971538836E-01   8.7872131473080650E-01   1.6447199037340774E+00   7.1698483085445086E-01   6.4123514054011443E-01   7.2262440410379869E-01   5.0216961870828514E-01   5.8569471199759748E-01   4.4858486490625527E-01   4.7385775033683314E-01   7.6870502024114018E-01   6.0180349965393654E-01   1.5752655012195080E-01   7.6082222008939701E-02   9.7720147450115882E-02   6.4954807620019414E-02   7.0098763571175074E-02   9.3769525381810229E-02   6.8706355311502501E-02   6.9593143480628838E-02   6.8849029336461767E-02   8.6436187101843587E-02   1.5338127770451193E-01   1.3503730403039546E-01   9.8343312968570518E-02   8.3211590595644133E-02   1.0343839973330445E-01   1.0477149361880700E-01   4.0653453896451242E-01   4.1531375490151662E-01   4.8470511060032256E-01   5.7036815978593292E-01   4.6799049066426213E-01   4.2253588660120045E-01   4.9331597537192229E-01   5.4985474228733633E-01   1.3314481373153377E+00   5.1514048494214482E-01   3.8396358046465501E-01   2.6567476674125895E-01   2.9527830302082458E-01   4.1406785003672397E-01   3.5083219501299162E-01   3.2695043075591135E-01   3.1215429435378900E-01   4.4535322902641822E-01   3.1798543334739310E-01   3.3181710593862779E-01   3.0137816273398538E-01   3.8262499801193722E-01   3.6652720897348845E-01   3.6308989317631307E-01   4.5679417680549023E-01   3.9498526350912944E-01   5.2711085736455565E-01   4.7698253282360570E-01   3.2186757330332305E-01   2.5985002992447892E-01   6.1021027852822513E-02   9.4875173135877761E-02   6.9013927864888927E-02   8.6862750163909833E-02   1.1206187014977513E-01   8.6690029930442364E-02   8.3000372465920833E-02   6.1833260494679888E-02   4.3035079079397465E-02   4.7512365627508768E-02   6.1178506540432866E-02   5.4764964571586673E-02   4.7746108629190778E-02   4.5595087250274557E-02   4.9254697023691695E-02   7.8051870288662811E-02   6.0986432963429739E-02   1.0668024526346376E-01   8.5036455168620295E-02   4.3677905613144795E-02   4.4653746909040240E-02   7.5749723065817343E-02   6.4320063906962155E-02   5.7738850021087668E-02   6.5166397807858156E-02   4.1469975307254527E-02   4.5236789020366534E-02   4.3274153725775283E-02   3.9910356817451753E-02   2.4480897428658085E-01   2.4174975222846393E-01   3.0867267512196228E-01   2.9060872236968138E-01   2.4312663302616605E-01   2.1797366517728811E-01   2.8159255732328348E-01   2.5041134681154364E-01   2.8293907491344833E-01   2.9854817640910686E-01   3.0116291429218306E-01   3.4041022102411633E-01   3.4432005362890861E-01   3.7248536829042245E-01   5.8213934276888524E-01   2.4034501158718688E-01   1.8872585612242779E-01   3.8741154795340058E-02   4.2695822364283979E-02   4.1829437911342748E-02   3.9910583405502180E-02   4.0219606322882462E-02   4.6746345149688277E-02   4.7428984115827071E-02   5.8693189518680612E-02   5.9713539728649359E-02   7.6497644468020987E-02   3.5096938544775386E-02   3.1251268323302675E-02   4.4260486936942046E-02   3.9457384643781783E-02   3.0509891519536068E-02   3.0624145239548251E-02  -1.6643229345932992E-01  -1.4553365521700978E-01  -1.7641307859922573E-01  -7.7168544492099075E-02  -1.0351648130484792E-01  -2.0633055548810308E-01  -1.2117790897956750E-01  -2.9680010713015637E-01  -1.2333063544073843E-01  -7.0398378150521260E-02  -1.1133753975992192E-01  -4.1116392868078849E-01  -1.0472218713727796E-01  -1.8129422284740657E-01  -8.3031019714656151E-02  -1.6296220422801683E-01  -1.0023777195942518E-01  -1.9897682978312345E-01  -1.4718307474084188E-01  -1.8734077237652383E-01  -6.8670084974391574E-02  -9.1962231987316512E-02  -2.1963044536181750E-01  -1.6492296931933248E-01  -8.0583250954092855E-02  -1.3843857241115221E-01  -9.8426476846718458E-02  -1.8534789689527456E-01  -2.4023408851616196E-01  -1.4084507224804899E-01  -7.2657619426899106E-02  -1.0405099452234710E-01  -2.9290530950455962E-01  -1.2416313373303703E-01  -1.0045959557189570E-01  -2.3619932027573162E-01  -1.0898282164258258E-01  -1.5599790770168093E-01  -1.2102886196596688E-01  -8.1042229384633555E-02  -2.6437719744732868E-01  -1.8328468327040393E-01  -1.2798885267489871E-01  -1.6862314541858081E-01  -1.0599517107346092E-01  -2.0060195363559191E-01  -6.2908891279611856E-02  -8.6616876957618008E-02  -1.0038769420825529E-01  -8.3470474328602634E-02  -2.2927896328948222E-01  -9.9516124225553421E-02  -1.3166159544834927E-01  -1.5899405530990310E-01  -1.3343114269689996E-01  -1.5226442854852856E-01  -9.4313060848082095E-02  -1.1060571326274063E-01  -8.1603027212744567E-02  -1.1477338814120946E-01  -1.2754152784382092E-01  -2.3899478166110610E-01  -2.1374514782338849E-01  -1.1347011287656970E-01  -1.3551168113958748E-01  -1.7570333129913229E-01  -8.8558316726405822E-02  -1.4952845090068220E-01  -1.6738996459666616E-01  -1.9523157865916516E-01  -1.4634780130684935E-01  -1.5795275688159668E-01  -2.4087440482204475E-01  -1.6751287839302487E-01  -1.6510167066079862E-01  -1.6641054208428402E-01  -1.6670231458757884E-01  -1.9785782149073980E-01  -8.2015019425627250E-02  -1.4495278542445164E-01  -9.6926560712752255E-02  -1.0501633982348045E-01  -7.0427888514296932E-02  -2.4769675301102212E-01  -1.4952527733281340E-01  -1.1128691170295596E-01  -2.0197155626777280E-01  -1.6097999594986587E-01  -8.8651956882719540E-02  -9.8715933431806110E-02  -1.0610613499247533E-01  -1.3596989218685374E-01  -2.2885067693906833E-01  -8.2823919571165444E-02  -1.6796578080648844E-01  -1.1948777486004940E-01  -6.2642339960420609E-02  -1.0642939668926589E-01  -8.6603470331411914E-02  -1.0821994374421741E-01  -7.8890220352351256E-02  -2.0530519969448829E-01  -2.8768896915396086E-01  -2.0002409631574697E-01  -1.0143073984728669E-01  -9.3376829492894581E-02  -1.7985088684585751E-01  -9.6607799245535114E-02  -2.0911865663599949E-01  -8.2380404946906585E-02  -1.4581025798245045E-01  -1.9395133949641244E-01  -1.6402191023426585E-01  -1.0841449200537775E-01  -8.2260771333344140E-02  -7.1380805515158838E-02  -2.7089186573054680E-01  -2.1709931445381145E-01  -6.1799098226708531E-02  -1.4040679223832220E-01  -1.5182245500250638E-01  -2.5377630703970383E-01  -7.8081349406371472E-02  -1.0950882188375866E-01  -1.5389418115689152E-01  -8.6145412002576915E-02  -1.4911710854443450E-01  -2.1271877137731968E-01  -1.4405507668585998E-01  -1.5708514394349551E-01  -9.7329446348666304E-02  -6.6140516120286236E-02  -8.9698056922272687E-02  -9.5459190013219800E-02  -1.0100168507899689E-01  -2.0977032186999406E-01  -1.7823604701932505E-01  -1.7531541279508667E-01  -1.5815810573974376E-01  -1.6998536080466506E-01  -2.2764212218639471E-01  -1.8310106231954024E-01  -8.4429607564205103E-02  -8.9229173956431096E-02  -2.0014179012266703E-01  -1.3053069791057412E-01  -6.9581133783003637E-02  -9.7138666326908124E-02  -1.9590919042247562E-01  -9.4077958150694085E-02  -2.9280935048437795E-01  -1.5593072283181411E-01  -7.9883541829911558E-02  -1.2591308001636950E-01  -1.0717778883952145E-01  -9.6883491888228465E-02  -2.3495600634965083E-01  -8.4766962163449172E-02  -2.0424598024904753E-01  -1.3805523620244320E-01  -1.7815109074889285E-01  -1.4794450772356743E-01  -1.1809350811342387E-01  -4.4823721279224349E-01  -1.0455274691395570E-01  -1.1757739942651192E-01  -7.6299551586731060E-02  -1.8810470167443524E-01  -1.5496046072266695E-01  -1.6944375625767510E-01  -2.6046398960788392E-01  -2.1026575969354550E-01  -1.7452102593319638E-01  -8.9865784938803331E-02  -1.3871998731303944E-01  -1.7655575915999619E-01  -6.9843228194232151E-02  -3.0660404572491190E-01  -1.7173660210136141E-01  -1.1969778880918011E-01  -2.0710400749381497E-01  -6.1620586013550221E-02  -1.2659668142618577E-01  -1.2992778924045859E-01  -8.1092581586645604E-02  -1.1281369597110855E-01  -1.2481743546807796E-01  -1.7310997396983790E-01  -1.4447021016351408E-01  -1.6791459064584421E-01  -2.8196162310717943E-01  -1.3127732950662999E-01  -1.6379135483669482E-01  -1.1761303120764240E-01  -1.1905869628746685E-01  -2.6193827134849534E-01  -2.3964385662275953E-01  -2.1530326937717700E-01  -9.9663967945912244E-02  -1.2526950425597069E-01  -2.6038843740140993E-01  -1.0855546017431712E-01  -2.2350620916892644E-01  -1.0393903233473613E-01  -8.1914406277513369E-02  -1.3645517551895434E-01  -1.4437212027019089E-01  -8.8436840417031037E-02  -1.7528239442285196E-01  -1.1908634210267981E-01  -1.2825350772603047E-01  -7.8647894348480421E-02  -1.2502910910790804E-01  -1.7711819506954479E-01  -1.7214348543022329E-01  -1.0264202286180432E-01  -8.6877270542681337E-02  -1.3883406652342728E-01  -3.5238099311045129E-01  -1.4636975717406306E-01  -1.1615300495427876E-01  -1.0583692565320088E-01  -1.2836080563020782E-01  -1.4787939687353358E-01  -8.1239740897910126E-02  -1.2848922864051301E-01  -2.0061019683222936E-01  -1.1993433709371547E-01  -1.3052646480135499E-01  -1.0758188335186826E-01  -8.1452603196006126E-02  -2.9939910702836958E-01  -1.7483838761425075E-01  -1.4093546680225752E-01  -2.1813095386236206E-01  -7.6617537821773746E-02  -1.4200209599274335E-01  -2.0796178127847570E-01  -1.7629811582646349E-01  -1.5161233781584149E-01  -1.1266827570423910E-01  -3.7557047839216917E-01  -9.7900525931823565E-02  -1.2720621859910408E-01  -1.6660759768772057E-01  -1.6017677654092535E-01  -2.2499352578430218E-01  -1.2425077695447644E-01  -2.8025806567652334E-01  -1.0325649638508436E-01  -9.9933493786907579E-02  -1.4681117509151309E-01  -1.9129479275914613E-01  -4.0649056397740319E-01  -1.9653895441161626E-01  -1.1127925546555174E-01  -1.3091638139710093E-01  -8.2930472152249315E-02  -1.7909956018978357E-01  -1.2477034382728339E-01  -6.9054818519844338E-02  -7.0906818047045544E-02  -1.7708128645486504E-01  -1.5828413652460807E-01  -7.0583657925051974E-02  -1.3731146212600648E-01  -1.0234177931365888E-01  -7.7338251415114509E-02  -2.0699459610130783E-01  -1.2225691677721902E-01  -1.1097112995178578E-01  -1.0681363266029463E-01  -1.6542200799667525E-01  -1.6399181579906977E-01  -9.2998655310668421E-02  -1.7148968702192643E-01  -1.7365022136853966E-01
  0.0000000000000000E+00   0.0000000000000000E+00   0.0000000000000000E+00   0.0000000000000000E+00   0.0000000000000000E+00   0.0000000000000000E+00   0.0000000000000000E+00   0.0000000000000000E+00   0.0000000000000000E+00   0.0000000000000000E+00   0.0000000000000000E+00   0.0000000000000000E+00   0.0000000000000000E+00   0.0000000000000000E+00   0.0000000000000000E+00   0.0000000000000000E+00   0.0000000000000000E+00   0.0000000000000000E+00   0.0000000000000000E+00   0.0000000000000000E+00   0.0000000000000000E+00   0.0000000000000000E+00   0.0000000000000000E+00   0.0000000000000000E+00   0.0000000000000000E+00   0.0000000000000000E+00   0.0000000000000000E+00   0.0000000000000000E+00   0.0000000000000000E+00   0.0000000000000000E+00   0.0000000000000000E+00   0.0000000000000000E+00   0.0000000000000000E+00   0.0000000000000000E+00   0.0000000000000000E+00   0.0000000000000000E+00   0.0000000000000000E+00   0.0000000000000000E+00   0.0000000000000000E+00   0.0000000000000000E+00   0.0000000000000000E+00   0.0000000000000000E+00   0.0000000000000000E+00   0.0000000000000000E+00   0.0000000000000000E+00   0.0000000000000000E+00   0.0000000000000000E+00   0.0000000000000000E+00   0.0000000000000000E+00   0.0000000000000000E+00   0.0000000000000000E+00   0.0000000000000000E+00   0.0000000000000000E+00   0.0000000000000000E+00   0.0000000000000000E+00   0.0000000000000000E+00   0.0000000000000000E+00   0.0000000000000000E+00   0.0000000000000000E+00   0.0000000000000000E+00   0.0000000000000000E+00   0.0000000000000000E+00   0.0000000000000000E+00   0.0000000000000000E+00   0.0000000000000000E+00   2.7377104048240568E+00   3.4866006250865542E+00   5.0109707163129507E+00   4.5136303367091761E+00   5.2195471981344888E+00   4.9971886366643528E+00   8.0913169076913647E+00   4.8254163487333317E+00   4.3336492840167935E+00   3.2099614667934828E+00   1.1078672408992978E+00   9.4908454089406791E-01   7.3493987398875116E-01   6.4767239400246235E-01   5.5245898103271440E-01   4.2641939662356199E-01   4.2276936066041199E-01   4.4076225526363166E-01   5.6540545456153646E-01   4.5609641994709338E-01   5.3211421406003057E-01   5.4888915352443890E-01   2.3899271798443946E+00   2.9454010980225487E+00   4.2876957874299562E+00   3.6887761517834408E+00   4.0441630675658979E+00   4.1712034767975679E+00   7.0204501339460483E+00   3.8456467381733845E+00   3.6794764195324401E+00   4.3665629308233500E+00   2.9325464301002735E+00   3.6961825126167183E+00   2.7005766367781230E+00   2.9386520628545689E+00   3.8192482163013222E+00   3.0036498595807868E+00   9.5758433039095425E-01   4.3786358028031763E-01   6.4144274024867387E-01   3.9075167762585428E-01   4.3990888450479104E-01   4.8195247018618464E-01   3.7772259167366606E-01   3.8447727666734405E-01   3.7283848459636976E-01   4.6880708528701254E-01   7.8843588587471247E-01   7.1441626994512519E-01   5.3192681980738399E-01   4.2786411603487084E-01   5.1086618904118730E-01   5.2256076520843298E-01   2.3037315815008150E+00   2.4096843573068685E+00   2.8501460898687236E+00   3.3353581692165770E+00   2.8342543800507296E+00   2.5644743231089344E+00   3.0229123238150155E+00   3.4462952640655709E+00   8.4890272491188661E+00   3.0812042487073112E+00   2.3000338129272375E+00   1.6524323756797001E+00   1.8455980189930674E+00   2.5660926048557458E+00   2.2204447357515540E+00   2.0854989834326019E+00   1.9653653897589258E+00   2.7866682825613016E+00   2.0541821580313195E+00   2.1751777689639846E+00   1.9712954510142053E+00   2.5605874778053335E+00   2.4234795142107406E+00   2.4415051360535456E+00   3.1107869979082161E+00   2.7060496889378909E+00   3.7348956904018138E+00   3.3702021908140418E+00   2.0162391326282680E+00   1.6132712243698339E+00   3.4749538875288954E-01   5.4369402900058683E-01   4.2001306313220566E-01   5.5609055195095025E-01   6.9574721294134978E-01   5.7572563001839472E-01   4.8786650443988727E-01   3.7625580263230940E-01   2.6542751376888291E-01   3.0172187854050858E-01   3.9188141904441398E-01   3.5460453170138073E-01   3.0634817526392977E-01   2.9559687506676502E-01   3.2459868163195432E-01   5.2320882595617824E-01   4.1491501994621549E-01   7.8357140967424266E-01   6.1248195472180211E-01   2.7432895288492021E-01   2.7745974775857490E-01   4.2171028825293605E-01   3.6465801401640885E-01   3.4440738235592011E-01   3.8610381353130779E-01   2.5851133874844018E-01   2.8174866112475677E-01   2.6668675071025766E-01   2.4768188237465202E-01   1.3870348689429441E+00   1.3754107707753793E+00   1.7569616261913483E+00   1.6611656969163779E+00   1.3973530936991603E+00   1.2583764453504760E+00   1.6286462758107587E+00   1.4491927498989059E+00   1.6337303652423967E+00   1.7233645812126528E+00   1.7374266446164819E+00   1.9620686021711582E+00   1.9832229745640402E+00   2.1431344663176222E+00   3.3485133725960425E+00   1.3901972901451283E+00   1.0959169700736646E+00   2.1941382494837144E-01   2.4429620296984497E-01   2.3959080257672763E-01   2.3207099765360770E-01   2.3349355887338621E-01   2.7035638210179730E-01   2.7399496225287279E-01   3.3881251341342949E-01   3.4415639166876477E-01   4.4158433160624289E-01   2.0286851718645346E-01   1.8188021680224301E-01   2.4912618115458962E-01   2.2459958717668982E-01   1.7684787695910512E-01   1.7829083447875879E-01  -1.0611371483691356E+00  -8.3712167854042385E-01  -1.2527370102287325E+00  -4.3924251273174170E-01  -6.4152085289548344E-01  -1.0719162235632986E+00  -7.1254534763737887E-01  -2.0227941464312185E+00  -7.5573760394659528E-01  -4.0716287413540042E-01  -6.9666283831517994E-01  -1.7550682651514895E+00  -6.9242358651108804E-01  -1.2896056497443000E+00  -4.7461852130791876E-01  -9.5295856570555826E-01  -6.3441277751614289E-01  -1.0539348493524960E+00  -8.8034458609920874E-01  -1.2381888795746565E+00  -3.9719972209927873E-01  -5.7606881020737100E-01  -1.0912158821294968E+00  -1.1622137131511467E+00  -4.5847038362938619E-01  -8.0323268536425518E-01  -6.1520200715863593E-01  -9.8180983496685892E-01  -1.6657109585082297E+00  -8.5482319009876750E-01  -4.1945732258320356E-01  -6.5511875527252972E-01  -1.3903922325716840E+00  -7.1438585856265735E-01  -6.5710028843124402E-01  -1.7398127201996261E+00  -6.9516181343009464E-01  -9.4475651674281858E-01  -8.1382672462985028E-01  -4.6578438483575429E-01  -1.3480330220482770E+00  -1.1487636080935275E+00  -7.6668373857833494E-01  -1.0699939736652686E+00  -6.8472757612945168E-01  -1.0012201788237010E+00  -3.6530717478441965E-01  -5.3775856265335042E-01  -5.7914253596044396E-01  -4.8306436153549426E-01  -1.6084711196744070E+00  -5.7445523639023366E-01  -9.0201522093566977E-01  -1.1233996782228970E+00  -9.1257119066977332E-01  -1.0369268938187310E+00  -5.4457698658786624E-01  -7.2505945337356104E-01  -4.6234518140725395E-01  -6.6107452007697109E-01  -8.5352826458033915E-01  -1.2818812217274669E+00  -1.2264925330958940E+00  -6.5402307310894336E-01  -7.6791156324649812E-01  -1.2449629552332815E+00  -5.5081124605959353E-01  -9.0019311815443326E-01  -9.7751601416070932E-01  -1.2320605003093552E+00  -7.9664331992402726E-01  -9.7955165721275661E-01  -1.4555183022953970E+00  -1.0697561549834624E+00  -1.0514136072230131E+00  -1.0606251530060671E+00  -1.0627453437723442E+00  -1.0357999782351046E+00  -4.6777888355699421E-01  -8.7280074910452710E-01  -6.0849386550667051E-01  -6.8755910722192648E-01  -4.0701173723877310E-01  -1.2078373630696693E+00  -8.6158711075632266E-01  -7.4104338845092643E-01  -1.4577209864208442E+00  -9.5578974092047864E-01  -5.1243649860363227E-01  -6.3475030766852936E-01  -6.1199873481387979E-01  -8.1812203450749765E-01  -1.3419720398565069E+00  -4.7493338294976351E-01  -1.0684804321507653E+00  -7.1367768820724387E-01  -3.6429902823529031E-01  -6.7444369388967829E-01  -5.3502056309985913E-01  -6.7927424066912501E-01  -4.4683671674441600E-01  -1.0166333919893420E+00  -1.7445953278260296E+00  -1.4514613009986674E+00  -6.3113073207526660E-01  -5.8233272302371941E-01  -1.1676032523661848E+00  -5.5783381658043785E-01  -1.1277038443223883E+00  -4.7499023811909147E-01  -9.1175200948341728E-01  -1.0259037729768274E+00  -8.8177055831600482E-01  -7.0152922430771314E-01  -4.7129995523958407E-01  -4.1252723717781931E-01  -1.8677811911469975E+00  -1.3465298092495739E+00  -3.5948227380839359E-01  -7.6932509641422031E-01  -9.6006902694588048E-01  -1.3245541350245158E+00  -4.4429482901403022E-01  -6.8628908714309389E-01  -9.3978072295689119E-01  -4.8599925511655034E-01  -9.0393513113349055E-01  -1.0565164176792829E+00  -1.0009212274397647E+00  -9.0793115473916586E-01  -5.6166869790024154E-01  -3.8322643635692960E-01  -5.5973193386882747E-01  -5.5172427973324434E-01  -6.6653867168573488E-01  -1.3069056795987368E+00  -1.0305155753705120E+00  -1.1595153564480734E+00  -9.3678209674211799E-01  -1.1931800567398079E+00  -1.2631953577641182E+00  -9.8369842003148211E-01  -4.8288877988232465E-01  -5.5989986087696630E-01  -1.0146662509705440E+00  -8.9433275284596048E-01  -4.0231428233369487E-01  -6.1610516122348125E-01  -1.2697729518932908E+00  -6.1165053925127999E-01  -1.4977536898615225E+00  -9.8642103949386939E-01  -4.5401110877197021E-01  -8.5431680323695658E-01  -6.1779247529243764E-01  -5.5926785018954406E-01  -1.6950006971829854E+00  -5.2811854532737279E-01  -1.3875579734239996E+00  -7.9105293653860753E-01  -1.2641675043913549E+00  -8.5099119324093664E-01  -6.8044192299924133E-01  -1.8530586316210527E+00  -6.4631664450254500E-01  -6.9298584380312234E-01  -4.3437978079137268E-01  -1.0896646233831553E+00  -1.0446856722338376E+00  -1.0419507077273500E+00  -1.8042619592231532E+00  -1.0885563825699900E+00  -1.2383530371368052E+00  -5.5954860722974520E-01  -9.3571657078499915E-01  -8.9938441597810226E-01  -4.0414377419400688E-01  -2.0531174588736780E+00  -1.1255339760419596E+00  -7.3461458341693231E-01  -1.0323331396789279E+00  -3.5738144664078431E-01  -7.1964810921404609E-01  -7.7244555164158524E-01  -4.7076656787097904E-01  -7.0439961701017206E-01  -7.3174015722302188E-01  -1.2268853706985861E+00  -8.3031030804328976E-01  -1.1908813689228848E+00  -1.9205893059312005E+00  -7.4403096972514293E-01  -1.1365272198078751E+00  -7.5241698962854309E-01  -7.8796509426111516E-01  -2.0428730531465962E+00  -1.7183969734700486E+00  -1.5171614188948916E+00  -6.2740574795892667E-01  -7.5845541006384576E-01  -1.3830489609776995E+00  -7.0649545903596178E-01  -1.1660529942525486E+00  -6.6006209388671344E-01  -5.0846987230002638E-01  -7.8485894031573300E-01  -8.7724411966371885E-01  -5.4940038094058374E-01  -1.0908487013877011E+00  -6.8562308019784812E-01  -7.5032714006541257E-01  -4.4755173193956987E-01  -8.5263666783161773E-01  -1.1265339776358030E+00  -1.2201332563138618E+00  -6.7542623747946107E-01  -5.3738771580723255E-01  -8.3093530469833998E-01  -1.5835472344775432E+00  -8.1951102786340524E-01  -6.7009417461532761E-01  -7.0035975910966464E-01  -8.7349109916365897E-01  -1.0257102335816517E+00  -4.6121151961009194E-01  -8.6933621877198886E-01  -1.0482984638722048E+00  -6.9028318990046034E-01  -7.9713373375582541E-01  -6.9081204986689959E-01  -4.7236281137698177E-01  -2.0783444765179953E+00  -1.0928042155215596E+00  -7.6418048581193732E-01  -1.3176902233441738E+00  -4.4135914313513813E-01  -7.8025127413088213E-01  -1.3990425087498659E+00  -1.1153335474744233E+00  -8.8278926027353199E-01  -6.4886711533267294E-01  -1.6541722641407977E+00  -5.6495968516937611E-01  -7.7832039537004483E-01  -1.1931209213962908E+00  -9.3600049809021835E-01  -1.1138656285067978E+00  -7.6076078884397702E-01  -1.3750363212285457E+00  -6.4046166969973706E-01  -6.3181345538559741E-01  -8.8046019569813383E-01  -1.2693492421861217E+00  -1.7452288459877960E+00  -1.0423000483204214E+00  -6.9694790186204769E-01  -8.8169737110364477E-01  -4.7374776605906910E-01  -1.2727430978974310E+00  -8.3797367979638937E-01  -3.9926861115807805E-01  -4.0994405742418383E-01  -1.2598800401394725E+00  -9.3938356947228285E-01  -4.0816767156804795E-01  -9.4480626440968363E-01  -6.3557964149232404E-01  -4.4026462836625291E-01  -1.0739283278993423E+00  -7.1867681255877658E-01  -6.3948306151382184E-01  -7.0081376022415853E-01  -1.0176977754404359E+00  -1.1462754633615284E+00  -5.8286233456341763E-01  -1.0919864580377368E+00  -1.0206608279245966E+00
  0.0000000000000000E+00   0.0000000000000000E+00   0.0000000000000000E+00   0.0000000000000000E+00   0.0000000000000000E+00   0.0000000000000000E+00   0.0000000000000000E+00   0.0000000000000000E+00   0.0000000000000000E+00   0.0000000000000000E+00   0.0000000000000000E+00   0.0000000000000000E+00   0.0000000000000000E+00   0.0000000000000000E+00   0.0000000000000000E+00   0.0000000000000000E+00   0.0000000000000000E+00   0.0000000000000000E+00   0.0000000000000000E+00   0.0000000000000000E+00   0.0000000000000000E+00   0.0000000000000000E+00   0.0000000000000000E+00   0.0000000000000000E+00   0.0000000000000000E+00   0.0000000000000000E+00   0.0000000000000000E+00   0.0000000000000000E+00   0.0000000000000000E+00   0.0000000000000000E+00   0.0000000000000000E+00   0.0000000000000000E+00   0.0000000000000000E+00   0.0000000000000000E+00   0.0000000000000000E+00   0.0000000000000000E+00   0.0000000000000000E+00   0.0000000000000000E+00   0.0000000000000000E+00   0.0000000000000000E+00   0.0000000000000000E+00   0.0000000000000000E+00   0.0000000000000000E+00   0.0000000000000000E+00   0.0000000000000000E+00   0.0000000000000000E+00   0.0000000000000000E+00   0.0000000000000000E+00   0.0000000000000000E+00   0.0000000000000000E+00   0.0000000000000000E+00   0.0000000000000000E+00   0.0000000000000000E+00   0.0000000000000000E+00   0.0000000000000000E+00   0.0000000000000000E+00   0.0000000000000000E+00   0.0000000000000000E+00   0.0000000000000000E+00   0.0000000000000000E+00   0.0000000000000000E+00   0.0000000000000000E+00   0.0000000000000000E+00   0.0000000000000000E+00   0.0000000000000000E+00   5.1676237438441697E-01   6.8728762606218952E-01   1.0098362805972592E+00   8.9433679656909315E-01   1.1128701270778310E+00   1.1435814246394755E+00   2.0526909651031193E+00   9.2532536020194589E-01   9.0594596452756060E-01   6.5191365347520114E-01   2.4250485467668687E-01   1.7723630429236542E-01   1.3217103485247655E-01   1.2300812764226114E-01   1.1099526047619783E-01   7.9989290664848473E-02   7.9755807163684952E-02   8.1271054879192603E-02   1.0757464017790865E-01   8.9666399010251446E-02   1.0845584997207226E-01   1.1047585068859830E-01   3.5883854113020869E-01   4.3284329947625916E-01   6.1705155177315718E-01   5.4701542840139106E-01   5.8973903333487232E-01   6.1557367192224477E-01   1.0118765272561927E+00   5.9048049603410213E-01   5.6849753206018294E-01   6.5952601856942716E-01   4.6520199872003770E-01   5.7504461540976237E-01   4.3252679021068802E-01   4.6849658413406803E-01   5.8468767676763900E-01   4.7114314801490281E-01   1.3673634097471765E-01   7.0003222061466960E-02   9.9698422324968214E-02   6.3204312103331758E-02   7.0864670546053998E-02   7.4376805351537456E-02   5.7416322254435437E-02   5.7505197285483575E-02   5.6413333366555414E-02   7.1013121175469526E-02   1.0954925580277058E-01   1.1286873016300633E-01   8.3545602126487969E-02   6.7782255769163011E-02   7.9147090329033873E-02   8.3974664979041450E-02   3.6131549146568015E-01   3.7941557173051876E-01   4.5356983482947899E-01   5.2100628630101797E-01   4.5031845766325984E-01   4.2042845519813243E-01   4.9933749450861847E-01   5.4353951802817679E-01   1.3077500031146849E+00   5.1237559698024304E-01   3.8943775869779718E-01   2.6260602425609725E-01   2.9011783115174805E-01   3.9901318475493058E-01   3.5016240096160889E-01   3.2557402132154734E-01   3.0440917953086000E-01   4.2597139157570535E-01   3.2424149741973673E-01   3.4789337573808754E-01   3.2040956751570271E-01   4.1003176224444576E-01   3.9944818441965740E-01   4.0136635322210862E-01   4.8715737976197326E-01   4.5468356773424040E-01   5.9459884923525164E-01   5.6494947614476354E-01   3.1517872852739626E-01   2.5175055289038167E-01   5.5253728038871207E-02   8.3517690669787564E-02   6.6642768749981540E-02   9.0762637419828582E-02   1.0749059610471461E-01   8.9935219763666835E-02   8.0638810717516565E-02   6.4445595732795402E-02   4.2055862198210746E-02   4.8057615894863265E-02   6.0545077187352428E-02   5.5586468916576232E-02   4.8688662241506343E-02   4.8148309464337451E-02   5.4071969974941361E-02   7.9780558021207357E-02   7.0998082029535892E-02   1.2077164746805552E-01   1.0667111342765888E-01   4.3233140646818657E-02   4.3121592306445564E-02   6.5934643630057174E-02   5.6721384110713216E-02   5.7822169414338799E-02   6.5915560582242572E-02   4.1263059151646179E-02   4.4995522936119893E-02   4.1494834140778765E-02   3.8914059989542601E-02   2.1574348374284252E-01   2.1426937813887356E-01   2.7518193348809433E-01   2.5775709495832727E-01   2.1751818398189665E-01   1.9729209010440241E-01   2.5640564435905627E-01   2.2477069586063469E-01   2.5117948246772082E-01   2.6511147344509928E-01   2.6478463346486347E-01   2.9893014118360201E-01   2.9847723888419092E-01   3.2179283848030960E-01   4.9486904063932008E-01   2.1823295564230569E-01   1.7289107255227892E-01   3.4302771732184330E-02   3.7746971458386833E-02   3.7333138131619939E-02   3.6163673118823028E-02   3.6219172209743709E-02   4.1931948390276079E-02   4.1861768435615669E-02   5.1802353157414299E-02   5.1420765767344750E-02   6.4478056252313093E-02   3.1756889971262595E-02   2.8734323272960726E-02   3.8572330610006797E-02   3.4928420884724455E-02   2.7964590529423624E-02   2.8126623630144548E-02  -1.6347014369583554E-01  -1.2371629614928199E-01  -2.5245765309736373E-01  -6.8795773832756382E-02  -9.9753049531432547E-02  -1.5426207231097203E-01  -1.1339375321812195E-01  -5.1316003703415070E-01  -1.2483587480228600E-01  -6.4101588391049055E-02  -1.0649234968365172E-01  -2.5296338913186800E-01  -1.1412818177989038E-01  -2.5552412216221954E-01  -7.3644847579378406E-02  -1.4885883766014654E-01  -1.0004640062786815E-01  -1.5628995510058408E-01  -1.4639307605471530E-01  -2.5884249366691670E-01  -6.2352345911404324E-02  -9.0051141394185130E-02  -1.6705396286005497E-01  -2.2909902551678288E-01  -7.1423144182174797E-02  -1.2647257954634003E-01  -9.6706331675853047E-02  -1.4428238790777512E-01  -3.8118849472629629E-01  -1.4014270726832687E-01  -6.5763808077269878E-02  -1.0146926341939828E-01  -2.0519025862349502E-01  -1.0726532384932096E-01  -1.0680357752553533E-01  -3.7094697981859354E-01  -1.0852403701263864E-01  -1.5010685506221610E-01  -1.3378745588895088E-01  -7.2506053168391524E-02  -1.9657690087582702E-01  -1.8117953372439366E-01  -1.2981348924162209E-01  -2.1730624309604324E-01  -1.0808053221002634E-01  -1.5704810334592331E-01  -5.7630582232345087E-02  -8.3917094575717111E-02  -8.8261587647269393E-02  -7.4923580482151614E-02  -3.0844182980897245E-01  -8.8370542536447466E-02  -1.5156090093838581E-01  -1.8831629483601500E-01  -1.7225433211548197E-01  -1.6238553750587265E-01  -8.3726521885946689E-02  -1.1596451586194516E-01  -7.1914525431226783E-02  -9.9492444360662138E-02  -1.3667715555993520E-01  -1.9682663578398188E-01  -1.8949922221113721E-01  -9.9643397158648173E-02  -1.2043865758096421E-01  -1.9819932752298883E-01  -8.7535412496426060E-02  -1.4417572364825820E-01  -1.5506740479702164E-01  -1.9168148201855451E-01  -1.1961298525399268E-01  -1.5616566578165925E-01  -2.1984164470813411E-01  -1.6491755306625847E-01  -1.6192652808863234E-01  -1.6340167906244901E-01  -1.6363386703354088E-01  -1.5035481060750835E-01  -7.2704056813181012E-02  -1.4418487822266005E-01  -9.4764542352631737E-02  -1.1090217453736466E-01  -6.3852046941847998E-02  -1.8233609200922707E-01  -1.2649098295151237E-01  -1.2209184261238251E-01  -2.9724997209613518E-01  -1.5030081420547714E-01  -7.9141313246818237E-02  -1.0066672936370087E-01  -9.3714652231674328E-02  -1.3191418338470556E-01  -2.0489670245197633E-01  -7.3971483825717652E-02  -2.1777120896055066E-01  -1.2013287123469252E-01  -5.7524469447659987E-02  -1.0484721089663400E-01  -8.3320803341781699E-02  -1.0443048447004907E-01  -6.9734189523544848E-02  -1.5809963263637278E-01  -2.5417847074894040E-01  -2.2636987280922444E-01  -9.8592493484212146E-02  -9.2072863413040176E-02  -2.4158187961236785E-01  -8.5154701147717143E-02  -1.7579494690501143E-01  -7.3791439890569896E-02  -1.4637140426917172E-01  -1.5132939718126512E-01  -1.3108286853286311E-01  -1.1022157590943239E-01  -7.3219246023666959E-02  -6.4828405689308616E-02  -4.5477758586920064E-01  -2.0638679717952643E-01  -5.6708334893110855E-02  -1.1647444728880618E-01  -1.9072558365402051E-01  -1.9788023199210442E-01  -6.9493258996407223E-02  -1.0525255165995924E-01  -1.5015958436349397E-01  -7.5359581049260341E-02  -1.4600571427902773E-01  -1.6339403303884159E-01  -1.6809051220886506E-01  -1.4477818396456299E-01  -8.5972995500785895E-02  -6.0286876421942165E-02  -8.7417185917354909E-02  -8.5339976653141331E-02  -1.1055444563336374E-01  -2.0331603762402481E-01  -1.5944467964598863E-01  -2.3684067890939625E-01  -1.5524760234514756E-01  -2.3071738605853379E-01  -1.9419435900538132E-01  -1.4776326745941051E-01  -7.4739005354447996E-02  -8.7950651943649150E-02  -1.5607206280833469E-01  -1.6625804986689527E-01  -6.3048210566104435E-02  -9.7738946089374140E-02  -1.9731598280857535E-01  -9.9566456074738990E-02  -2.1154081279976197E-01  -1.5223728498671468E-01  -7.0600622596039317E-02  -1.4188121699787623E-01  -9.3588868592610258E-02  -8.5997938777136712E-02  -3.4388754267748867E-01  -8.4183046342459308E-02  -2.6451405393209698E-01  -1.2419952724491663E-01  -2.5530673714183838E-01  -1.2581423240297726E-01  -1.0188613444515389E-01  -2.6598335396606371E-01  -1.0024859974765872E-01  -1.1051829272904778E-01  -6.8123143474723730E-02  -1.7080279717970204E-01  -1.6067578982183381E-01  -1.6487198489111665E-01  -3.4081386921357004E-01  -1.5599872500235515E-01  -2.4550127767602847E-01  -8.9209815470465775E-02  -1.4829861422857021E-01  -1.4201818967178040E-01  -6.3690955677939726E-02  -5.2102604620713755E-01  -1.7486976166991675E-01  -1.2151173424893741E-01  -1.6453607616027049E-01  -5.6468682250473426E-02  -1.1388905822554687E-01  -1.3152673553281682E-01  -7.3239152935141036E-02  -1.0734538250539170E-01  -1.1618268005686039E-01  -2.4525609564078032E-01  -1.2279233285948486E-01  -1.9486559121147687E-01  -4.6959985927890158E-01  -1.1602424958385127E-01  -1.7902944215885253E-01  -1.1667988654305536E-01  -1.2592713137617328E-01  -4.4455846797987852E-01  -3.8395396835016771E-01  -2.7860089612004102E-01  -9.8776343174949752E-02  -1.2943434996539299E-01  -2.1607259262067269E-01  -1.1219086835082424E-01  -1.7171745491738419E-01  -1.0365168532024899E-01  -7.9721069156299493E-02  -1.1674262553048656E-01  -1.3920801358383900E-01  -8.5498412384764230E-02  -2.2043526522637957E-01  -1.0368346979270689E-01  -1.1889369631428974E-01  -6.9935267863518724E-02  -1.4506761740789081E-01  -1.8178334880189620E-01  -2.4416993084376337E-01  -1.1064328737609933E-01  -8.5237434129045983E-02  -1.3935221276735729E-01  -2.3068537653290247E-01  -1.2821323053501962E-01  -1.0231638945241724E-01  -1.1525204461415389E-01  -1.6425225537437632E-01  -1.9742517698003539E-01  -7.1777509259429356E-02  -1.6412725312809162E-01  -1.5163495683391606E-01  -1.0368697366580813E-01  -1.3131307022285457E-01  -1.0843431102038989E-01  -7.3262986861109158E-02  -5.4376617874169320E-01  -1.7232319085901496E-01  -1.1529906882727226E-01  -2.0256098885335186E-01  -6.8956391568314485E-02  -1.1681527052205015E-01  -3.0252405994643272E-01  -1.7360478203001137E-01  -1.3838459557220270E-01  -9.7965381802618795E-02  -2.4061167198467584E-01  -8.6589776461001716E-02  -1.2838049931748438E-01  -2.0508383007971168E-01  -1.4631905100928300E-01  -1.6992388538486647E-01  -1.2558397112433825E-01  -2.0130274438902782E-01  -9.9638883942338954E-02  -9.9625203713399932E-02  -1.4633991838519569E-01  -2.6715606639846928E-01  -2.5048392780411366E-01  -1.5453098607584390E-01  -1.0659253642200416E-01  -1.4186048231789664E-01  -7.3525637875999930E-02  -2.5134476238584297E-01  -1.3600173384736663E-01  -6.2672582744861996E-02  -6.4479143696250033E-02  -2.5489903330307495E-01  -1.4972377979740922E-01  -6.4239216710937713E-02  -1.5765124643988759E-01  -9.9097525655114524E-02  -6.8935212487125488E-02  -1.5458264667971328E-01  -1.1430535766553875E-01  -9.7414826517846970E-02  -1.1303965124849374E-01  -1.6155686012823536E-01  -1.8360776363094777E-01  -9.1048122509738844E-02  -1.6677184146263188E-01  -1.6135146047789398E-01
  0.0000000000000000E+00   0.0000000000000000E+00   0.0000000000000000E+00   0.0000000000000000E+00   0.0000000000000000E+00   0.0000000000000000E+00   0.0000000000000000E+00   0.0000000000000000E+00   0.0000000000000000E+00   0.0000000000000000E+00   0.0000000000000000E+00   0.0000000000000000E+00   0.0000000000000000E+00   0.0000000000000000E+00   0.0000000000000000E+00   0.0000000000000000E+00   0.0000000000000000E+00   0.0000000000000000E+00   0.0000000000000000E+00   0.0000000000000000E+00   0.0000000000000000E+00   0.0000000000000000E+00   0.0000000000000000E+00   0.0000000000000000E+00   0.0000000000000000E+00   0.0000000000000000E+00   0.0000000000000000E+00   0.0000000000000000E+00   0.0000000000000000E+00   0.0000000000000000E+00   0.0000000000000000E+00   0.0000000000000000E+00   0.0000000000000000E+00   0.0000000000000000E+00   0.0000000000000000E+00   0.0000000000000000E+00   0.0000000000000000E+00   0.0000000000000000E+00   0.0000000000000000E+00   0.0000000000000000E+00   0.0000000000000000E+00   0.0000000000000000E+00   0.0000000000000000E+00   0.0000000000000000E+00   0.0000000000000000E+00   0.0000000000000000E+00   0.0000000000000000E+00   0.0000000000000000E+00   0.0000000000000000E+00   0.0000000000000000E+00   0.0000000000000000E+00   0.0000000000000000E+00   0.0000000000000000E+00   0.0000000000000000E+00   0.0000000000000000E+00   0.0000000000000000E+00   0.0000000000000000E+00   0.0000000000000000E+00   0.0000000000000000E+00   0.0000000000000000E+00   0.0000000000000000E+00   0.0000000000000000E+00   0.0000000000000000E+00   0.0000000000000000E+00   0.0000000000000000E+00   3.5288607725551344E+00   4.4005726858714720E+00   6.5167928738861880E+00   5.3981304471983602E+00   5.7145230736308150E+00   5.3911309409268799E+00   8.4101927756464221E+00   5.0968158589331889E+00   4.9096587057185745E+00   3.7193350864016868E+00   1.2277485419979000E+00   9.2812490177327078E-01   8.1630417831552049E-01   7.0478305531834384E-01   6.3512566586360220E-01   5.6197542904079734E-01   5.3509041074604025E-01   5.7339405469970572E-01   6.7842772092076220E-01   5.3822128240148381E-01   6.3395859794136200E-01   6.2222584331367847E-01   3.3872250764073435E+00   4.1889143842409737E+00   5.9440987069997657E+00   5.3728582639158917E+00   5.9229445882111520E+00   5.4989165114978418E+00   8.5044625950916082E+00   5.7917154353936784E+00   5.9942224953887226E+00   7.9603754449470232E+00   4.6262016163767186E+00   6.6490270805206437E+00   4.3187199655644912E+00   4.8996494342437931E+00   4.9849069525363383E+00   3.7606809435184911E+00   1.9515454377879031E+00   6.6530795554841216E-01   1.1918934175710365E+00   6.0845712642994831E-01   7.2044332673184752E-01   6.4701382150638498E-01   5.4049732466233891E-01   5.4954656885335007E-01   5.1655409551481712E-01   6.8756030559304870E-01   1.2207230338745241E+00   1.0364748869292706E+00   7.7501621339339200E-01   5.4385749985520282E-01   6.2619968332531273E-01   6.4228828705518826E-01   2.7301211221786450E+00   2.8406403805219806E+00   3.4089439485350352E+00   3.8471213700487130E+00   3.2826935451125068E+00   2.9624664474776083E+00   3.5646288320935793E+00   3.9287081643559554E+00   1.0310132288392737E+01   3.4932273695534106E+00   2.6454397627010802E+00   2.1619242286492195E+00   2.4338530637231455E+00   3.3827534539173185E+00   2.9596140873232821E+00   2.8288741273841316E+00   2.6995885504285546E+00   3.8598050008641809E+00   2.8256346834274395E+00   2.9655922658682381E+00   2.6698480337399033E+00   3.4804032420627613E+00   3.2590285408687620E+00   3.2808875173699477E+00   4.2582587695169227E+00   3.5971317127781051E+00   5.0407409147749727E+00   4.4593792795914435E+00   2.7691357319396843E+00   2.2282860667883280E+00   4.1360125712177070E-01   6.1430551781481035E-01   4.9975967623743039E-01   6.3369394562776415E-01   7.5899850847573247E-01   7.0597643360115325E-01   5.4185347322790511E-01   4.3520058526217864E-01   3.4692157237458071E-01   4.0152678559962579E-01   5.2861736561473449E-01   4.9723315281007557E-01   4.2107995366836592E-01   4.0035134269031664E-01   4.3403879097811665E-01   7.2534845644578250E-01   5.4845294227634245E-01   1.0614230359290966E+00   7.9464999687708093E-01   3.7496022783164057E-01   3.8772251946195141E-01   4.9192267092697650E-01   4.3982276654027791E-01   4.0237130138182697E-01   4.4112372470674388E-01   3.4060670255003489E-01   3.6477540143026066E-01   3.6589451239043841E-01   3.4166932368078662E-01   1.8963208073149684E+00   1.8999124198485255E+00   2.4260652668852778E+00   2.3157149990910928E+00   1.9655663458159403E+00   1.7630795284742651E+00   2.2866560902923045E+00   2.0594600729635637E+00   2.3450940523882489E+00   2.5029363229044446E+00   2.4895248724982992E+00   2.8953173104958725E+00   2.8747395467033892E+00   3.1685824479057807E+00   5.0718930629465282E+00   1.9373227085754849E+00   1.5248013719352025E+00   2.9850914078461305E-01   3.4049979966335597E-01   3.3767337903503830E-01   3.3102530606796654E-01   3.3053974001372544E-01   3.9182671887775566E-01   3.8857492525549686E-01   5.0568759497946780E-01   4.9578757413846031E-01   6.6784466615846916E-01   2.8215115024879117E-01   2.5408712763472979E-01   3.3984857657251188E-01   3.0694262550801871E-01   2.4503811798592542E-01   2.4783329913956767E-01  -1.2887742000018252E+00  -1.2679601961329217E+00  -1.6291841950136010E+00  -6.0651928202675043E-01  -8.4568538852639952E-01  -1.4860188561876426E+00  -8.5224532785609441E-01  -2.1025166844500776E+00  -8.9116665929704098E-01  -5.7166576155504922E-01  -9.6494456104795867E-01  -2.1260868968709463E+00  -9.3115205392186928E-01  -1.5423202092207149E+00  -6.6163245882659416E-01  -1.0991763512524151E+00  -8.4560395306672087E-01  -1.5351002452560991E+00  -9.9806558351231678E-01  -1.4027620650873120E+00  -5.5352156474615821E-01  -7.9118231015128071E-01  -1.4242624186663118E+00  -1.4668710823703526E+00  -6.3330465549232517E-01  -9.4688485605812112E-01  -8.1128841585629607E-01  -1.3963190354693853E+00  -1.7970267300664879E+00  -9.8748652763219114E-01  -5.8769097227604161E-01  -8.9985896128524190E-01  -1.8329548892670109E+00  -1.0562070597850244E+00  -8.8995135845142537E-01  -1.9048125026154947E+00  -9.4295116172761595E-01  -1.0942354832629939E+00  -1.0936179854342059E+00  -6.5518851402682876E-01  -1.9742816327388426E+00  -1.3095685404345636E+00  -8.8181911514526035E-01  -1.2397848678762138E+00  -9.4187837269776997E-01  -1.2535671139359790E+00  -5.0826926630993063E-01  -7.4276387854846027E-01  -8.2984209649319163E-01  -6.8648679796836942E-01  -1.6989381521710551E+00  -8.3431270136208413E-01  -1.1990423215847885E+00  -1.4864583940917275E+00  -1.1762877052842848E+00  -1.4194164207949109E+00  -7.8169831444844506E-01  -9.8853096833469656E-01  -6.3210732532060976E-01  -9.5824694034558977E-01  -1.1601330470952287E+00  -1.9305700682125004E+00  -1.9980747265182581E+00  -9.6510597715326618E-01  -9.1004142610865435E-01  -1.6802437162102755E+00  -7.2064207420255832E-01  -1.4395750109895022E+00  -1.5420682905335643E+00  -2.2163412128940476E+00  -1.1290763327914413E+00  -1.6332183881409870E+00  -2.6534517400513367E+00  -1.2971662363485401E+00  -1.2792654881121521E+00  -1.2878580529934962E+00  -1.2908013813970773E+00  -1.4537593028240696E+00  -6.4945369759464278E-01  -9.9680381650053451E-01  -8.3578231513509327E-01  -9.3419669391792037E-01  -5.6852054481687286E-01  -1.5817555919346407E+00  -1.3042265129983741E+00  -9.9595088487762873E-01  -1.6861593960021575E+00  -1.1027719656014898E+00  -7.3169568547235497E-01  -8.7254492643918824E-01  -8.9553808659769618E-01  -1.2849438865100673E+00  -2.3023110970881415E+00  -6.6894561608348324E-01  -1.2607353618227646E+00  -8.2951010461164132E-01  -5.0823822324694756E-01  -9.2091985732975046E-01  -7.3565420680057159E-01  -9.3757190868308204E-01  -6.0888911267542112E-01  -1.2547098610797911E+00  -3.4195328272618810E+00  -1.9630296988825402E+00  -8.3215216253274815E-01  -7.6465185214199027E-01  -1.3342605892802673E+00  -7.9370715957649640E-01  -1.6604425328097474E+00  -6.7153409239958228E-01  -1.5027924319559756E+00  -1.4789174741062663E+00  -1.2526914238281506E+00  -9.7724432462983746E-01  -6.5964137627625830E-01  -5.7875192678919463E-01  -1.9679773660723996E+00  -2.4591317762634506E+00  -4.9983948894918334E-01  -1.0977659876029884E+00  -1.1262068479469187E+00  -1.9719399593954114E+00  -6.1353897887954545E-01  -9.4899215357717870E-01  -1.5348483116857294E+00  -6.6357545640281845E-01  -1.0434938882675944E+00  -1.3525434724901606E+00  -1.3276338053125865E+00  -1.3961754892236744E+00  -8.0562739920192072E-01  -5.3369436343351939E-01  -7.7075870439359540E-01  -8.0022606905409888E-01  -8.9328592609175717E-01  -1.4468991537716069E+00  -1.1741109866078008E+00  -1.3241354543815349E+00  -1.0490167319040962E+00  -1.4288374612192605E+00  -1.9863148755743878E+00  -1.4393131002825408E+00  -6.7313697096690550E-01  -7.6676874319525679E-01  -1.3476032391878741E+00  -1.1595255870960881E+00  -5.6003132334425398E-01  -8.2045275345445168E-01  -2.3405977637240305E+00  -8.2835566664464844E-01  -2.2730430624252325E+00  -1.2108682551746026E+00  -6.2059366047583597E-01  -1.1421242328767658E+00  -8.9004677166543333E-01  -8.0744394437328249E-01  -1.8110176247223388E+00  -6.9425738277317284E-01  -1.4960656464574911E+00  -9.3406250248788769E-01  -1.6595664708607807E+00  -1.2969693207440995E+00  -9.8260063196715286E-01  -2.1792432629494445E+00  -8.5192421780531824E-01  -8.3143487739782140E-01  -5.9965759499483939E-01  -1.7459234176562923E+00  -1.4423356207185780E+00  -1.1966316161980706E+00  -1.8081090432406108E+00  -1.4970424495865653E+00  -1.5170688504957250E+00  -7.2710331982931276E-01  -1.2761263120726967E+00  -1.1383053852236809E+00  -5.6765577525191058E-01  -2.1349041224887140E+00  -1.3744087527508244E+00  -8.7006385587953006E-01  -1.2764254118390712E+00  -4.9583630036173293E-01  -8.5516588223435430E-01  -8.8395519944380252E-01  -6.7072144788775989E-01  -9.7784296282747096E-01  -8.7251112924828700E-01  -1.5878004778277945E+00  -1.2545649127084388E+00  -1.5893409042464384E+00  -2.0160233056550561E+00  -8.9184588620574723E-01  -1.5470651788479157E+00  -1.0169314533149652E+00  -1.0732970449600208E+00  -2.2479255080828509E+00  -1.8583402585434328E+00  -1.6573254471091867E+00  -8.3222086052961608E-01  -8.7536218924138287E-01  -2.0363113178428232E+00  -9.6740604165292909E-01  -1.7036217169354111E+00  -8.8599134494461673E-01  -7.0167562202469935E-01  -1.1764814691607617E+00  -1.0339138079455588E+00  -7.6478143799609433E-01  -1.2446109123382114E+00  -1.0134463310476767E+00  -8.9193024048131919E-01  -6.1814502130415638E-01  -1.1288981119383907E+00  -1.2833227366956697E+00  -1.5627111719014557E+00  -9.1107945800458656E-01  -7.0259855447474973E-01  -9.4744832786402755E-01  -2.0012883322186097E+00  -9.6084000530544122E-01  -9.9643698676127246E-01  -9.4282937658361610E-01  -1.1425719290479845E+00  -1.3090296063025406E+00  -6.3393561397035425E-01  -1.1063593286856439E+00  -1.4636837841262558E+00  -1.0105644474018813E+00  -9.3191181041649529E-01  -9.4343462583837967E-01  -6.6950487718628582E-01  -2.1406250666780053E+00  -1.8853593831791573E+00  -1.0668027325359657E+00  -2.3169101164936721E+00  -6.1946591524006522E-01  -1.1121801641555893E+00  -1.5547897300232243E+00  -1.3091553676257464E+00  -1.0284802370549744E+00  -9.4181458241126859E-01  -2.0458698772290909E+00  -8.1352501545995082E-01  -9.1343582977397031E-01  -1.5581767103087791E+00  -1.0830094115506044E+00  -1.4556271458272969E+00  -8.9627345443121353E-01  -1.9101595776935993E+00  -8.4483343699209779E-01  -8.4113491308064658E-01  -9.9955650934494789E-01  -1.4340255083503843E+00  -2.1398976895452435E+00  -1.5158816831271904E+00  -9.6446235688641568E-01  -1.1950732506045161E+00  -6.5990625738242004E-01  -1.5323056105160890E+00  -1.1321945392083828E+00  -5.5654840980923126E-01  -5.7531072555252782E-01  -1.6293901704854703E+00  -1.4949465612781576E+00  -5.7305732013785871E-01  -1.2584080001234941E+00  -8.3744995165992031E-01  -6.0802812383794347E-01  -1.4913664240783968E+00  -8.5866899111999007E-01  -9.3870676389869945E-01  -9.5162091376132985E-01  -1.7015378637506164E+00  -1.5474609388486591E+00  -8.0056823195730498E-01  -1.3271990327141225E+00  -1.6356150874662880E+00
  0.0000000000000000E+00   0.0000000000000000E+00   0.0000000000000000E+00   0.0000000000000000E+00   0.0000000000000000E+00   0.0000000000000000E+00   0.0000000000000000E+00   0.0000000000000000E+00   0.0000000000000000E+00   0.0000000000000000E+00   0.0000000000000000E+00   0.0000000000000000E+00   0.0000000000000000E+00   0.0000000000000000E+00   0.0000000000000000E+00   0.0000000000000000E+00   0.0000000000000000E+00   0.0000000000000000E+00   0.0000000000000000E+00   0.0000000000000000E+00   0.0000000000000000E+00   0.0000000000000000E+00   0.0000000000000000E+00   0.0000000000000000E+00   0.0000000000000000E+00   0.0000000000000000E+00   0.0000000000000000E+00   0.0000000000000000E+00   0.0000000000000000E+00   0.0000000000000000E+00   0.0000000000000000E+00   0.0000000000000000E+00   0.0000000000000000E+00   0.0000000000000000E+00   0.0000000000000000E+00   0.0000000000000000E+00   0.0000000000000000E+00   0.0000000000000000E+00   0.0000000000000000E+00   0.0000000000000000E+00   0.0000000000000000E+00   0.0000000000000000E+00   0.0000000000000000E+00   0.0000000000000000E+00   0.0000000000000000E+00   0.0000000000000000E+00   0.0000000000000000E+00   0.0000000000000000E+00   0.0000000000000000E+00   0.0000000000000000E+00   0.0000000000000000E+00   0.0000000000000000E+00   0.0000000000000000E+00   0.0000000000000000E+00   0.0000000000000000E+00   0.0000000000000000E+00   0.0000000000000000E+00   0.0000000000000000E+00   0.0000000000000000E+00   0.0000000000000000E+00   0.0000000000000000E+00   0.0000000000000000E+00   0.0000000000000000E+00   0.0000000000000000E+00   0.0000000000000000E+00   1.0689141656769401E+01   1.1791705822503804E+01   1.5649622910646432E+01   1.4800692396599445E+01   1.3706329910858981E+01   1.2065570051279444E+01   1.6297676365759436E+01   1.4434783258144511E+01   1.2438019525724632E+01   9.5546691200271017E+00   2.5245242234853937E+00   2.5173654877028597E+00   2.6318118192898918E+00   2.1407069941557091E+00   1.7507504484737522E+00   1.6864632818023995E+00   1.6647209229771280E+00   1.8630810307503975E+00   2.0839039785799516E+00   1.4832596661528246E+00   1.5663063727603745E+00   1.5925347081820529E+00   1.2444861942300632E+01   1.3802772224471642E+01   2.0422400341940257E+01   1.5326543517847451E+01   1.3776271595182440E+01   1.3081954875012320E+01   1.8483786849690340E+01   1.2378550834230266E+01   1.2746238947603905E+01   1.4533699239122232E+01   1.1359680779513752E+01   1.4283431512467123E+01   1.1225266212962849E+01   1.2392127258656247E+01   1.3455465081472314E+01   1.0651472368046113E+01   2.6795479469310353E+00   1.7365875090478435E+00   2.5905175291539728E+00   1.7047305033842874E+00   1.9917108900617420E+00   1.8257762721693476E+00   1.9172870384730420E+00   2.1995894564079865E+00   1.9426792212323050E+00   2.0086001462387615E+00   2.6406817683094754E+00   2.0102934665559693E+00   1.8579615925410646E+00   1.6322794841953194E+00   1.8606774648178401E+00   1.7203937154947246E+00   1.3140081562043056E+01   1.4258606738672897E+01   1.7726591365415103E+01   1.8812688084493249E+01   1.6408475095144361E+01   1.3563689419608295E+01   1.6914980185377402E+01   1.9027862916078455E+01   6.7395542685150275E+01   1.4505335321240478E+01   1.0743712009546716E+01   1.6210995869462703E+01   2.0782802939822730E+01   3.1437609780267103E+01   2.5462385750593711E+01   2.8160964077102744E+01   2.9491441073507843E+01   5.1064068275698858E+01   2.4228821376739162E+01   2.1630812903016977E+01   1.7075614489925989E+01   2.3266118357542695E+01   1.8526055647815575E+01   1.8185594519273540E+01   2.9398707112083439E+01   1.6820250211176628E+01   2.4654543689188788E+01   1.8816241872423245E+01   2.5727500992975759E+01   1.9892930734308408E+01   1.9489346202879008E+00   2.8074847663377325E+00   2.7606418044868710E+00   2.8523939686085971E+00   3.2398665427459212E+00   4.1899621475254420E+00   2.1396309457006542E+00   1.7574838206256527E+00   2.5972739972995282E+00   3.1227944843956328E+00   5.9410593490630239E+00   4.4890875847741780E+00   3.3421794371235154E+00   2.5348621232884536E+00   2.3174780245899953E+00   6.8649044885988291E+00   2.4069825571299019E+00   4.3747746017257931E+00   2.8056524944217167E+00   3.1850322709638852E+00   3.5411848547203717E+00   2.2013502521285178E+00   2.2486283350213445E+00   1.7075248837423618E+00   1.7022743667728959E+00   2.4868323805993811E+00   2.5920543403422922E+00   3.2877247871668498E+00   2.7897498662079903E+00   8.8269998510986394E+00   8.6822984741702189E+00   1.0751912080645255E+01   1.0843642450294537E+01   9.0235084477085117E+00   8.0903724636206711E+00   1.0227017139577947E+01   9.7565808766644437E+00   1.1055307042057294E+01   1.1035902646634872E+01   1.2494903528073626E+01   1.2342883764333397E+01   1.4532230588837308E+01   1.4410858127351753E+01   2.1781382720978471E+01   9.1395097269758772E+00   7.1818925396190387E+00   1.3644370192496242E+00   1.6541809163366752E+00   1.4879197565856870E+00   1.5437356181900377E+00   1.6334692900753127E+00   1.6748353817572104E+00   2.0418075079804692E+00   2.0016701856477557E+00   2.7263278894239669E+00   3.1467442050641092E+00   1.3628671102637500E+00   1.1830220759758785E+00   1.5650989496628080E+00   1.4813878530050710E+00   1.1389099781213099E+00   1.1935835318564383E+00  -8.4243809294719441E+00  -5.4453669623632219E+00  -3.9124121958250311E+00  -2.6879989549929628E+00  -7.8593169063552724E+00  -5.1055465158791646E+00  -4.4316843730477329E+00  -4.0744164085295633E+00  -4.2287760066472462E+00  -2.5567685739474229E+00  -1.2765673149961678E+01  -4.6209209880933120E+00  -5.2931691655814026E+00  -4.2287646775443708E+00  -3.0981821835680727E+00  -5.3750411913179414E+00  -7.2749648681562205E+00  -4.3790111069422935E+00  -4.1443873971608634E+00  -3.5537256964114303E+00  -2.6112929694622071E+00  -7.3507243132137976E+00  -3.8444191039755475E+00  -3.9305891103508372E+00  -2.8941019760420961E+00  -4.7528946892285635E+00  -6.9276767116464377E+00  -4.6009326351222581E+00  -4.0218321220334676E+00  -4.5211994211780882E+00  -2.6967822135198158E+00  -9.8304075849385679E+00  -4.3606302715350038E+00  -4.8036664004082432E+00  -5.6918395173771534E+00  -4.5687514101429079E+00  -9.3868349828036095E+00  -5.4694885069187196E+00  -6.0618142367260397E+00  -3.0078401130419459E+00  -4.5920698432952669E+00  -6.3426352035885980E+00  -3.5812615891836748E+00  -3.1849053609987026E+00  -8.0762728476423131E+00  -3.5505025047066923E+00  -2.3939752257300371E+00  -6.6310056629444105E+00  -4.1649715675610430E+00  -3.2521941031240549E+00  -4.8115891673857814E+00  -3.6786374586454911E+00  -5.6067582044108262E+00  -6.2720819369259431E+00  -3.5630511052297233E+00  -9.7995310100970645E+00  -3.6851037890207712E+00  -7.2102555641425399E+00  -2.9423358568514097E+00  -4.8440732714585835E+00  -7.7553445439367836E+00  -4.1261842428470983E+00  -4.2487462139973111E+00  -4.1143005648767055E+00  -4.3800323076922050E+00  -8.2181690040762927E+00  -5.4036734791651231E+00  -3.7417575990463496E+00  -3.7865617952608317E+00  -4.7611404674619529E+00  -4.1482867023683054E+00  -4.1307102709304582E+00  -4.8445624677961412E+00  -8.3736720470502419E+00  -8.4669971735753773E+00  -8.4098708463641412E+00  -8.4470251381926271E+00  -4.8840690260524511E+00  -3.0082134181970108E+00  -4.3141649706334011E+00  -8.2835739261818642E+00  -6.3510183971732541E+00  -2.6513190093064565E+00  -4.0588409758096633E+00  -5.8811895065280222E+00  -5.5941401671227293E+00  -4.3749578659600541E+00  -5.4420746154648354E+00  -3.4594880023896999E+00  -7.1012047604509316E+00  -3.8875629291549596E+00  -3.5144647489803482E+00  -4.5387651605598425E+00  -2.9898447144678926E+00  -3.1517901487766293E+00  -3.4715846509374053E+00  -2.3760077033879403E+00  -9.6984851686374025E+00  -6.6075991663505551E+00  -1.1415586736646471E+01  -2.8008378600865180E+00  -3.6662534518807028E+00  -5.1897995842687257E+00  -8.6004678874524796E+00  -7.4766244802482351E+00  -6.0898287943823517E+00  -3.3917698979960820E+00  -4.1115748323987242E+00  -3.8435242937400251E+00  -3.1305383497625932E+00  -4.0340005996912938E+00  -4.4849238358729799E+00  -4.3714082609841975E+00  -8.6923876140918477E+00  -3.0642398439305842E+00  -2.6168032953774834E+00  -4.0560968913614994E+00  -4.8301836863527496E+00  -2.3907897061573573E+00  -3.9325662419271397E+00  -3.0364056492831577E+00  -4.3587186420721888E+00  -2.7366263446455066E+00  -1.1896169556200398E+01  -3.9283429332666020E+00  -3.0687129084920737E+00  -4.9594730168663128E+00  -3.7197907042539207E+00  -5.9317219409582531E+00  -3.5713894870222642E+00  -3.9132581896057621E+00  -2.5167856194464342E+00  -7.0680924845206672E+00  -3.4545875870844909E+00  -4.8935542741383671E+00  -6.4510965434121390E+00  -5.5218167522294461E+00  -3.5263863613218889E+00  -4.2297616265720253E+00  -4.1950656417307268E+00  -4.2031288332551471E+00  -4.1592370520927844E+00  -3.2210410816020079E+00  -6.7547805979948050E+00  -3.7295883230840823E+00  -3.6768610964580195E+00  -2.6795079687012815E+00  -6.6457701726426066E+00  -5.0448015345742840E+00  -5.2632285154693061E+00  -5.0332848684686811E+00  -8.4410808244544491E+00  -2.9610586808537498E+00  -5.8256230012741268E+00  -4.4874967811123456E+00  -3.6835237356579604E+00  -4.6941315072110310E+00  -5.1145961599704082E+00  -4.4424761798007850E+00  -4.5916162652965156E+00  -3.8944761944625674E+00  -5.3628992192801261E+00  -5.2509313435957274E+00  -4.6662154186621114E+00  -8.0437149536670525E+00  -4.3469197156735824E+00  -2.6408368224970737E+00  -4.0087396804217716E+00  -1.2208774109906965E+01  -5.9089654737789612E+00  -4.9656599944585782E+00  -5.2286180612417246E+00  -4.1000180601756560E+00  -5.2675519555896173E+00  -8.7565525630172889E+00  -3.3538683394888116E+00  -2.5243917696708253E+00  -4.0460975378774142E+00  -8.4443646706255286E+00  -4.1560432667998537E+00  -3.4771425425794993E+00  -2.3146960518216191E+00  -4.0584712215551546E+00  -3.4647878043749651E+00  -3.1441254538631900E+00  -1.3473265878119532E+01  -4.5097075578730266E+00  -3.9255033203934304E+00  -5.4097035252167922E+00  -7.1259565584540985E+00  -4.0616118671997938E+00  -4.4676216185342623E+00  -9.0495904338508222E+00  -1.0967051239049093E+01  -7.6377522443377357E+00  -4.8840383311588518E+00  -4.2783399217804501E+00  -5.1130463563003454E+00  -7.1761053799914922E+00  -3.5404480334255823E+00  -4.0654023639836741E+00  -7.6899564377962575E+00  -4.4744674186382465E+00  -8.0990278168310272E+00  -5.8921966017005412E+00  -5.1929942951614576E+00  -5.5220751061717364E+00  -6.9441668630907536E+00  -3.1866548846378246E+00  -4.4445480572697003E+00  -4.5767617901376365E+00  -2.7741338258857948E+00  -5.0554958349994115E+00  -5.9219603560774408E+00  -3.9261024914914127E+00  -5.4508354295714918E+00  -5.2635353494867756E+00  -3.8912564642552931E+00  -4.5094323255578610E+00  -4.4056657987114489E+00  -4.0428871238727790E+00  -5.4032431938664658E+00  -3.4373876963593140E+00  -3.7473974496192417E+00  -2.9256447623901400E+00  -3.4087934856329323E+00  -4.9997867553610345E+00  -4.8615542941002046E+00  -4.3583339495473528E+00  -8.7483781615300913E+00  -3.2650755754872716E+00  -4.1139102803003826E+00  -4.4337973160864905E+00  -3.9758768330907857E+00  -4.6473224898793966E+00  -2.8462003765493993E+00  -4.3166177177170839E+00  -3.7482352966242356E+00  -7.2825706517915911E+00  -5.0972181965430021E+00  -4.6275999308341227E+00  -4.5641986232417056E+00  -3.8369696747267530E+00  -4.2958721406249110E+00  -5.8244387763705205E+00  -5.3448337732997562E+00  -3.9005067355706529E+00  -4.2534374369227859E+00  -4.4795403065644264E+00  -7.8717957915330610E+00  -7.2061853066615402E+00  -4.1835687273847988E+00  -3.5952136052430546E+00  -4.6174148286923238E+00  -4.3947303707733143E+00  -1.2814635389318264E+01  -7.5552117059116792E+00  -3.0808730262115378E+00  -4.2075755955937248E+00  -6.8265608170740970E+00  -2.6167352917832343E+00  -2.5884900550517909E+00  -3.9175671792243376E+00  -3.7683628645432146E+00  -2.5660974384637245E+00  -6.0142025620645887E+00  -7.5964818492542232E+00  -2.7006132783111365E+00  -5.0634817214554388E+00  -4.4531950502423756E+00  -4.1149966026998621E+00  -6.4438788115582506E+00  -4.1651267864949117E+00  -8.0976140771560434E+00  -7.5302130125894520E+00  -8.8053777237158162E+00  -3.9213666407880847E+00
  0.0000000000000000E+00   0.0000000000000000E+00   0.0000000000000000E+00   0.0000000000000000E+00   0.0000000000000000E+00   0.0000000000000000E+00   0.0000000000000000E+00   0.0000000000000000E+00   0.0000000000000000E+00   0.0000000000000000E+00   0.0000000000000000E+00   0.0000000000000000E+00   0.0000000000000000E+00   0.0000000000000000E+00   0.0000000000000000E+00   0.0000000000000000E+00   0.0000000000000000E+00   0.0000000000000000E+00   0.0000000000000000E+00   0.0000000000000000E+00   0.0000000000000000E+00   0.0000000000000000E+00   0.0000000000000000E+00   0.0000000000000000E+00   0.0000000000000000E+00   0.0000000000000000E+00   0.0000000000000000E+00   0.0000000000000000E+00   0.0000000000000000E+00   0.0000000000000000E+00   0.0000000000000000E+00   0.0000000000000000E+00   0.0000000000000000E+00   0.0000000000000000E+00   0.0000000000000000E+00   0.0000000000000000E+00   0.0000000000000000E+00   0.0000000000000000E+00   0.0000000000000000E+00   0.0000000000000000E+00   0.0000000000000000E+00   0.0000000000000000E+00   0.0000000000000000E+00   0.0000000000000000E+00   0.0000000000000000E+00   0.0000000000000000E+00   0.0000000000000000E+00   0.0000000000000000E+00   0.0000000000000000E+00   0.0000000000000000E+00   0.0000000000000000E+00   0.0000000000000000E+00   0.0000000000000000E+00   0.0000000000000000E+00   0.0000000000000000E+00   0.0000000000000000E+00   0.0000000000000000E+00   0.0000000000000000E+00   0.0000000000000000E+00   0.0000000000000000E+00   0.0000000000000000E+00   0.0000000000000000E+00   0.0000000000000000E+00   0.0000000000000000E+00   0.0000000000000000E+00   3.6715259939340190E+00   4.6007408013653990E+00   6.2515996384052883E+00   6.2554279106072457E+00   7.1956530237163872E+00   6.0929307482679063E+00   8.7341233162375520E+00   7.5417087875264333E+00   5.4461329812204546E+00   3.9212022415333538E+00   1.4975314619983489E+00   1.5417559976619051E+00   1.2301933382680705E+00   9.6501807086725266E-01   7.2534656180697876E-01   5.6025298625266240E-01   5.6837623725525366E-01   6.0701260845649319E-01   8.1242818937218908E-01   5.7124352957280689E-01   6.3236087076602443E-01   6.6447990045872452E-01   2.9788639209825702E+00   3.5937722415135998E+00   5.3448483225684011E+00   4.3201735641858292E+00   4.4725796335826820E+00   4.6092047752953258E+00   7.5056163499482524E+00   4.1258454925470573E+00   4.0115536254928070E+00   4.7048422802471128E+00   3.3170734077410380E+00   4.1969200346432745E+00   3.1221451450277669E+00   3.4169944972192172E+00   4.3921377327560895E+00   3.5261001435215635E+00   9.7844674105802165E-01   5.0057576362212131E-01   7.4737351925081785E-01   4.5924242272647697E-01   5.2383168703135230E-01   5.6055582735641440E-01   4.6565416934859216E-01   4.8800804964939859E-01   4.6828347226317013E-01   5.5077732963908199E-01   8.7018512030034545E-01   7.3474530137761718E-01   5.8868161247354922E-01   5.1082692674409869E-01   6.1484784144486904E-01   6.0156337601289189E-01   3.4246438071095260E+00   3.6988544403497832E+00   4.3453089194564098E+00   5.3162690772734598E+00   4.6248052207204813E+00   4.0282299199335627E+00   4.6855369083136562E+00   6.0292824966654486E+00   1.4866867953454348E+01   4.7141743371450442E+00   3.4046810269460486E+00   2.5085352576197844E+00   2.8369939998182736E+00   3.9571897005004977E+00   3.4161135499999298E+00   3.2236345094314549E+00   2.9821518768873481E+00   4.2269450527449743E+00   3.1334425381399296E+00   3.3450030780407221E+00   2.9797461643697196E+00   4.0291527483946403E+00   3.6615907024034300E+00   3.7680208131627628E+00   5.0886926391877632E+00   4.1662161971334424E+00   6.2673141756898074E+00   5.3590959607559334E+00   3.0065382897770601E+00   2.3707585826551298E+00   5.0936449470624134E-01   8.7265533440149001E-01   6.7661963052521468E-01   9.5282546079982167E-01   1.2752975835387728E+00   1.0313831701677700E+00   7.4461090466559887E-01   5.5726825760412479E-01   4.0059154312139811E-01   4.6084178411129095E-01   6.2011657633557138E-01   5.3659921463354898E-01   4.5995834893082010E-01   4.4118584176023334E-01   4.8434806886699300E-01   8.5992128678574553E-01   6.2214522513238002E-01   1.3978700026441251E+00   9.5185269517385140E-01   4.0818760409883315E-01   4.0544754645368258E-01   6.2143285781917545E-01   5.4033522392692213E-01   5.0717337835348475E-01   5.5932468951766467E-01   3.8866550719613641E-01   4.3002969235254690E-01   3.9226901048532081E-01   3.6119127205226503E-01   1.8262123684220912E+00   1.7988413658470717E+00   2.2841590014467812E+00   2.1777845149974344E+00   1.8215636619035596E+00   1.6425443928290369E+00   2.1150863194006586E+00   1.8965203103100974E+00   2.1320283855841780E+00   2.2183366805377891E+00   2.2933669315637197E+00   2.5072563670232833E+00   2.6186891959967955E+00   2.7742655170576147E+00   4.2986417770569014E+00   1.8270043102672784E+00   1.4413783857100766E+00   2.8828698924520241E-01   3.2250861019065447E-01   3.0970497812692854E-01   3.0275635814004503E-01   3.0816497204966881E-01   3.4608725047369426E-01   3.6519907440862320E-01   4.2661356318937810E-01   4.6154370042775844E-01   5.7804000617172446E-01   2.6788448572755791E-01   2.3851029745639968E-01   3.2752683268287081E-01   2.9791527588577443E-01   2.3227277147945732E-01   2.3559679857131033E-01  -1.8583785147617482E+00  -1.0746546335931666E+00  -1.5629022142120443E+00  -5.7104280329649582E-01  -9.8929380491657326E-01  -1.3361982990741863E+00  -1.0863417076620629E+00  -2.1835235374804220E+00  -1.1714006640470738E+00  -5.2877353486578638E-01  -1.0567301045160493E+00  -1.8763626724360507E+00  -1.0461704384867838E+00  -1.7872604387022228E+00  -6.2222385135070601E-01  -1.5189317875715753E+00  -9.7603246857103709E-01  -1.2343342503826089E+00  -1.3469082723998984E+00  -1.5560430031596231E+00  -5.2200188686768911E-01  -8.5901176949567459E-01  -1.2548979032444980E+00  -1.5335988653487971E+00  -5.9961387391935872E-01  -1.2329607531766658E+00  -9.4566914769550292E-01  -1.1979333116937512E+00  -2.0309521147077723E+00  -1.3427388102449265E+00  -5.4751294255833205E-01  -9.9404505810818666E-01  -1.5363937442909652E+00  -9.2476478425453845E-01  -9.9325146579863877E-01  -2.3985027612072947E+00  -1.0745372684907615E+00  -1.5416097433477502E+00  -1.2559922332231608E+00  -6.0718816574189594E-01  -1.4908415843352838E+00  -2.0097583044321938E+00  -1.1349036794211658E+00  -1.3070774300440784E+00  -1.0444812596691484E+00  -1.1753696311147646E+00  -4.8046147000677308E-01  -7.9025557499064414E-01  -7.6445611061748531E-01  -6.3217358865742168E-01  -2.5138984727334823E+00  -7.3944606413300662E-01  -1.3887369010468842E+00  -1.7863636739768098E+00  -1.2238440440918370E+00  -1.6962266461503157E+00  -7.1067638677852241E-01  -1.1150012688082958E+00  -6.0873775896640880E-01  -8.7289646648599062E-01  -1.3430491452127395E+00  -1.3752811917691390E+00  -1.3371848414131942E+00  -8.3575259056251205E-01  -1.1415498424693138E+00  -2.0890997623793850E+00  -8.3617918471138886E-01  -1.0407159475827048E+00  -1.1056916867931044E+00  -1.3989727010566182E+00  -9.9295550286898471E-01  -1.1389990434522850E+00  -1.5682783911232756E+00  -1.8784809852944395E+00  -1.8360946463500842E+00  -1.8568111260969891E+00  -1.8621080701855595E+00  -1.2770334302613899E+00  -6.1259468688224927E-01  -1.3530952916614893E+00  -9.1394377366899771E-01  -1.0477215190453255E+00  -5.3335763349367160E-01  -1.3669411393546584E+00  -1.1175238910105592E+00  -1.1290407474335158E+00  -2.0180926078270129E+00  -1.5426451814077804E+00  -6.6971087184559130E-01  -9.5796729860353735E-01  -7.8501617908708987E-01  -9.5643073377621091E-01  -1.4508554462186494E+00  -6.1570802716698658E-01  -1.2808722079140973E+00  -1.0529797694876575E+00  -4.7821285628126109E-01  -1.0329269877161409E+00  -7.8682445589301409E-01  -1.0310081461116432E+00  -5.8753921098167583E-01  -1.2129984876107691E+00  -1.8159530956046448E+00  -2.5369020600459269E+00  -9.7245754920332828E-01  -8.8974479616322888E-01  -1.4467934582346107E+00  -7.4124803276104589E-01  -1.2362550766914457E+00  -6.2035439200257503E-01  -1.0772977318129764E+00  -1.2229241699172351E+00  -1.0878613282599727E+00  -1.0648154795425069E+00  -6.1637920936487478E-01  -5.3687878296190172E-01  -2.1330816963450907E+00  -1.4898580004709228E+00  -4.7433512468324579E-01  -9.5137306744165151E-01  -1.1936486183293453E+00  -1.4381853426585216E+00  -5.7832255039013758E-01  -1.0407063935565610E+00  -1.0885949698798090E+00  -6.3929554675387046E-01  -1.4477713071501219E+00  -1.2245629887127794E+00  -1.5637603980258459E+00  -1.0341263139249282E+00  -7.3698558216523902E-01  -5.0382615820338328E-01  -8.2948063372124514E-01  -7.0750211087889670E-01  -9.9975125562716982E-01  -2.3608773833558980E+00  -1.6505306151371939E+00  -1.4967679495599937E+00  -1.4323448797891467E+00  -1.6916436502690058E+00  -1.3633262035039608E+00  -1.1536338868773226E+00  -6.3566015614048021E-01  -8.3396317052658619E-01  -1.1741182693414465E+00  -1.2212161144802487E+00  -5.3021870678177596E-01  -9.4390251258390323E-01  -1.4655143298851816E+00  -9.1662117804383181E-01  -1.6521659223058081E+00  -1.6884517943085742E+00  -6.0078410007299032E-01  -1.3178427786235225E+00  -8.1565245852632651E-01  -7.2492974823240042E-01  -2.4943611660326752E+00  -7.9661121803663038E-01  -2.0988151607605072E+00  -1.1961579328828420E+00  -1.5554361538141737E+00  -1.0847532929316079E+00  -9.0771370154909703E-01  -1.9688671773084838E+00  -9.9664311968947084E-01  -1.0542529884763729E+00  -5.6404764650878703E-01  -1.2116736723899650E+00  -1.7159724753879917E+00  -1.7577974048173017E+00  -2.8987809027856466E+00  -1.3673949154813776E+00  -1.6757724897375368E+00  -8.5261207309380349E-01  -1.4990707201130202E+00  -1.0679248852032199E+00  -5.2427386073714899E-01  -2.1551677141929537E+00  -2.0076145793688234E+00  -1.1348860307600432E+00  -1.1954214427565686E+00  -4.6960551628837355E-01  -1.0600369723892533E+00  -1.1270525571302126E+00  -6.1477081477718187E-01  -1.0670420950904029E+00  -1.1170201415833689E+00  -1.5538817664706024E+00  -1.0666459926526999E+00  -1.9475006599069797E+00  -2.1446415653417565E+00  -1.1041181816357062E+00  -1.8864730105897358E+00  -1.1811195829941181E+00  -1.2264790238123979E+00  -2.7877373646078496E+00  -2.2175568958545804E+00  -2.4892451655163037E+00  -9.6558628527850110E-01  -1.1235079423260903E+00  -1.4414579759938726E+00  -1.0832425655122773E+00  -1.3352960176311803E+00  -1.0180362262559157E+00  -7.4336275825949549E-01  -1.0115032118949685E+00  -1.4208099568824721E+00  -8.0443710527142154E-01  -1.3242188276524756E+00  -8.8109606491050108E-01  -1.1479988642882650E+00  -5.8325829434018595E-01  -1.2895951910577108E+00  -1.9463203305542185E+00  -1.5601286867889961E+00  -1.0208314526917075E+00  -8.1268686404904456E-01  -1.2526957344907286E+00  -1.7163545987797724E+00  -1.2116441884513491E+00  -8.4789523878177020E-01  -1.0602409021635613E+00  -1.1554663135071590E+00  -1.3674357014543890E+00  -6.0522673326566412E-01  -1.1679211105672636E+00  -1.3012419484791571E+00  -9.0301925692508211E-01  -1.2430154307764192E+00  -1.0615880452565023E+00  -6.2176560276093618E-01  -2.2400781322322696E+00  -1.2568988962880825E+00  -9.5705788057624208E-01  -1.4455959968901215E+00  -5.7585204134580026E-01  -9.8394836447664791E-01  -1.7392031341141816E+00  -1.9651884999408147E+00  -1.3820100996287246E+00  -8.5228480992568612E-01  -1.7852896468376735E+00  -7.3703279701100444E-01  -1.2109516441233583E+00  -1.8709157839110664E+00  -1.4853668112267406E+00  -1.2777073153953016E+00  -1.1798629560825236E+00  -1.5170899762844565E+00  -9.8748593441777677E-01  -9.7208661970461196E-01  -1.3516063701488956E+00  -1.5913514055235534E+00  -1.8618093118452308E+00  -1.2263318406032984E+00  -1.0587129670338542E+00  -1.3909167091075645E+00  -6.2085005549399996E-01  -1.7590141074556940E+00  -1.3074316734966798E+00  -5.2433261863768343E-01  -5.3300698022027693E-01  -1.5748868216818095E+00  -1.0738643366047953E+00  -5.3019750178045355E-01  -1.4712837013108302E+00  -9.7994584331201917E-01  -5.7261107331588046E-01  -1.3331220149889189E+00  -1.0970591858715859E+00  -8.2172832294753295E-01  -1.0708923031188202E+00  -1.1718105729544221E+00  -1.8885100729201221E+00  -8.7040342585300767E-01  -1.9297401944640054E+00  -1.1508380618540071E+00
  0.0000000000000000E+00   0.0000000000000000E+00   0.0000000000000000E+00   0.0000000000000000E+00   0.0000000000000000E+00   0.0000000000000000E+00   0.0000000000000000E+00   0.0000000000000000E+00   0.0000000000000000E+00   0.0000000000000000E+00   0.0000000000000000E+00   0.0000000000000000E+00   0.0000000000000000E+00   0.0000000000000000E+00   0.0000000000000000E+00   0.0000000000000000E+00   0.0000000000000000E+00   0.0000000000000000E+00   0.0000000000000000E+00   0.0000000000000000E+00   0.0000000000000000E+00   0.0000000000000000E+00   0.0000000000000000E+00   0.0000000000000000E+00   0.0000000000000000E+00   0.0000000000000000E+00   0.0000000000000000E+00   0.0000000000000000E+00   0.0000000000000000E+00   0.0000000000000000E+00   0.0000000000000000E+00   0.0000000000000000E+00   0.0000000000000000E+00   0.0000000000000000E+00   0.0000000000000000E+00   0.0000000000000000E+00   0.0000000000000000E+00   0.0000000000000000E+00   0.0000000000000000E+00   0.0000000000000000E+00   0.0000000000000000E+00   0.0000000000000000E+00   0.0000000000000000E+00   0.0000000000000000E+00   0.0000000000000000E+00   0.0000000000000000E+00   0.0000000000000000E+00   0.0000000000000000E+00   0.0000000000000000E+00   0.0000000000000000E+00   0.0000000000000000E+00   0.0000000000000000E+00   0.0000000000000000E+00   0.0000000000000000E+00   0.0000000000000000E+00   0.0000000000000000E+00   0.0000000000000000E+00   0.0000000000000000E+00   0.0000000000000000E+00   0.0000000000000000E+00   0.0000000000000000E+00   0.0000000000000000E+00   0.0000000000000000E+00   0.0000000000000000E+00   0.0000000000000000E+00   2.4625675471157948E+00   2.9759733170109421E+00   4.2417518783256494E+00   3.6997878772568997E+00   3.7767047691832372E+00   3.3877818153161603E+00   4.9670171027472998E+00   3.5799992568532004E+00   3.1950845576770246E+00   2.4132265861638404E+00   7.8745201411928167E-01   6.4892784130087922E-01   6.0315912331645316E-01   4.9620340924872541E-01   4.2571023019293286E-01   3.9017915032360023E-01   3.7384952824558298E-01   4.1032348260838231E-01   4.8010547473206983E-01   3.5698965550620665E-01   4.0523203487935577E-01   4.0293439285978105E-01   2.5996035323651632E+00   3.1879072837135816E+00   4.6333536808941673E+00   3.9157522621162966E+00   4.0759498604022966E+00   3.7197797491468836E+00   5.5904334831958140E+00   3.7509805220287484E+00   3.9348075968187999E+00   5.1510184366658702E+00   3.1395831639740082E+00   4.5824030189639604E+00   2.9933628112572990E+00   3.4338182570911711E+00   3.4433086277326121E+00   2.6003814233923137E+00   1.1647806853735547E+00   4.5485902473886275E-01   8.5441937631270903E-01   4.2683388582471504E-01   5.1601954035607056E-01   4.5201139730700962E-01   4.0859175811968762E-01   4.3206837018182365E-01   3.9435346847865782E-01   4.9771424930198249E-01   8.6590895908921683E-01   6.3347330881720132E-01   5.1496433079686477E-01   3.8058088372690091E-01   4.4105803723502479E-01   4.3300336948613188E-01   2.1360634042164821E+00   2.2430959944723017E+00   2.6912554251646745E+00   3.0561305996348191E+00   2.6138050472359136E+00   2.2931629568624361E+00   2.7631656463756746E+00   3.1721823663882778E+00   8.7892493186089595E+00   2.6422063479268938E+00   1.9749112133893409E+00   1.7885114520769796E+00   2.0514136120709292E+00   2.8782970754206496E+00   2.5051409001160847E+00   2.4456972083172941E+00   2.3440158718927662E+00   3.4084437909701997E+00   2.4220271591609315E+00   2.5100666355959782E+00   2.2034920117683088E+00   2.9661300505059329E+00   2.6497952942581255E+00   2.6949151700982097E+00   3.7773671843999885E+00   2.8829291229118841E+00   4.3721032357441780E+00   3.5998588321858631E+00   2.3606832962737681E+00   1.8910129288539417E+00   3.2028731287660228E-01   4.8700553150945503E-01   4.0248823452264293E-01   5.0026014669816965E-01   6.0888750464176256E-01   6.0299065165395416E-01   4.0694967781588648E-01   3.2410153933438118E-01   2.8657224167015560E-01   3.3572603812920043E-01   4.6502847099082034E-01   4.3168736169099958E-01   3.5555982803513142E-01   3.2784350429098613E-01   3.4727617819867157E-01   6.6987205301664421E-01   4.2853387725489245E-01   9.5971480506985130E-01   6.1241292229918365E-01   3.1626024539628544E-01   3.3114828292432907E-01   3.8089051648884042E-01   3.4805455121349294E-01   3.0261815018273364E-01   3.2485034251480166E-01   2.8057924594467043E-01   2.9985666462056731E-01   3.1020249506246322E-01   2.8673029561711799E-01   1.4778913417199941E+00   1.4772283613773989E+00   1.8705842824840460E+00   1.8153085253432371E+00   1.5356457513519219E+00   1.3707517689539084E+00   1.7667883641996454E+00   1.6251645660202449E+00   1.8645044650963809E+00   1.9723175178522232E+00   2.0115719634311047E+00   2.2945247038683845E+00   2.3581484798337375E+00   2.5757075540505858E+00   4.1846376366701019E+00   1.5107355434348602E+00   1.1854508183094286E+00   2.3110912812134457E-01   2.6922987653542729E-01   2.6185996384356314E-01   2.6005208466931135E-01   2.6239158349823433E-01   3.0512460895077670E-01   3.1470058156783443E-01   3.9513844256914576E-01   4.1385262011123497E-01   5.6926975167605698E-01   2.2112443866295697E-01   1.9717637279370143E-01   2.6500448451938441E-01   2.4065349326484281E-01   1.8971573670941255E-01   1.9336410912101201E-01  -1.0986615444450534E+00  -1.0461504252894402E+00  -1.0604329713109013E+00  -4.6764874873216783E-01  -7.1957115014113415E-01  -1.1583306645590752E+00  -6.7282131503045917E-01  -1.2417438746881895E+00  -6.9079865481271674E-01  -4.4169871861705812E-01  -8.5210361065474582E-01  -1.3975932063860350E+00  -7.5708536678464411E-01  -1.0570804595403731E+00  -5.1865926417861641E-01  -8.7317890519334951E-01  -7.1575445551737693E-01  -1.1187850731042139E+00  -7.5491675792165480E-01  -9.1288296420601389E-01  -4.3163939746409929E-01  -6.7448156708844353E-01  -9.8380405985736386E-01  -9.9199931495853511E-01  -4.9240991062530176E-01  -7.4770266787820672E-01  -6.8380853603386771E-01  -1.0626450197663373E+00  -1.1292504602811986E+00  -7.6438497340624056E-01  -4.5691552456010176E-01  -7.8133491233622343E-01  -1.2399152362832968E+00  -8.5858058573275908E-01  -7.3449829542321754E-01  -1.2588858375016863E+00  -8.1522537688520702E-01  -8.7127132623407488E-01  -8.9829516260334297E-01  -5.1188185597156655E-01  -1.3586315988193969E+00  -1.0573940510102660E+00  -6.5830835037027202E-01  -8.0441321669830035E-01  -8.0734248547243526E-01  -8.6679841282501524E-01  -3.9515201783140125E-01  -6.3033932650112157E-01  -6.7052444077362539E-01  -5.4172160409964731E-01  -1.1933322682577596E+00  -6.5743970539840690E-01  -9.6097557277261880E-01  -1.1999520164499067E+00  -8.2085653692571725E-01  -1.2591186342060787E+00  -6.2150174180960827E-01  -8.3668884821587985E-01  -4.9263079800390558E-01  -7.8604971793381573E-01  -9.8870837624707120E-01  -1.2503263423802340E+00  -1.3116027459182662E+00  -7.6484197980303237E-01  -7.1202199749898498E-01  -1.4573641607082166E+00  -5.9617109786335776E-01  -9.9778867802046600E-01  -1.0465284317097949E+00  -1.5274664251400123E+00  -8.6653525942338128E-01  -1.1446071713052759E+00  -1.7170025753917504E+00  -1.1048970769589237E+00  -1.0911973775387009E+00  -1.0975685761941543E+00  -1.1009787141019671E+00  -1.1207644635906497E+00  -5.0727867926059689E-01  -7.6177456157745294E-01  -7.1790637410626545E-01  -7.8017711849956839E-01  -4.4282212553498884E-01  -1.0834972273605457E+00  -1.0951252436854670E+00  -8.1261777957894499E-01  -1.1388586709966144E+00  -8.7724454453339384E-01  -5.7947598142048629E-01  -7.4026715376786745E-01  -7.0756463380248691E-01  -8.9795054202222602E-01  -1.4975275502670682E+00  -5.2013638734381473E-01  -8.0954350830950295E-01  -6.2243557430239971E-01  -3.9466468369575053E-01  -7.9835237459363084E-01  -6.2396933565792800E-01  -8.2212821396952751E-01  -4.7248354924360764E-01  -8.7825271029033447E-01  -2.1040788813419966E+00  -1.7492096409223157E+00  -7.0542242516631026E-01  -6.3824719625410375E-01  -8.6615310073588991E-01  -6.4239732580043474E-01  -1.0950940399931148E+00  -5.2729008915478082E-01  -1.0688957876018352E+00  -1.0996849723775268E+00  -9.5769312104526338E-01  -8.4493863464212215E-01  -5.1645107748139685E-01  -4.4838164261547103E-01  -1.1946553825221593E+00  -1.6439238247110102E+00  -3.8956533338846322E-01  -8.3364885113284970E-01  -7.4192717103222405E-01  -1.3127342861377531E+00  -4.7393995883646584E-01  -8.3452624884762505E-01  -1.0685173802871033E+00  -5.1741728134826193E-01  -8.1818519834332071E-01  -9.3394940118730863E-01  -1.0675992424492162E+00  -9.5201182371202797E-01  -6.4561857529772815E-01  -4.1565319743517293E-01  -6.5601414487451370E-01  -6.2556116204828682E-01  -7.1942403944049871E-01  -1.1638440610457899E+00  -9.3169345704585560E-01  -8.7706383348012285E-01  -7.9024575937896657E-01  -9.9860077393667313E-01  -1.2925463386017837E+00  -1.0441221808023848E+00  -5.3038522510908881E-01  -6.4956255129155849E-01  -9.3679321059838117E-01  -8.2274682643994013E-01  -4.3803156736117549E-01  -6.8945415504357022E-01  -1.6543746222808351E+00  -6.8000075265449211E-01  -1.5924466447505095E+00  -1.0316233370819303E+00  -4.8568607950826642E-01  -9.2753260242216828E-01  -7.2432096435317284E-01  -6.3927588836116056E-01  -1.2331381751941308E+00  -5.7272009883820818E-01  -1.0521998618951591E+00  -7.3451857220786287E-01  -1.0704889532001178E+00  -1.0638333152268840E+00  -8.1570758986439829E-01  -1.4241807458090192E+00  -7.2614937363430920E-01  -6.5615615441414243E-01  -4.6149709458403593E-01  -1.1671185524644196E+00  -1.3151264466069670E+00  -9.5945074731968094E-01  -1.2655798465643566E+00  -1.1744668098156548E+00  -1.0322509945486780E+00  -5.9909080904780709E-01  -1.1078464382453796E+00  -7.9358116502224685E-01  -4.3796505638177674E-01  -1.2461231445032661E+00  -1.1743007233685094E+00  -6.7452929275267004E-01  -8.6734044347760708E-01  -3.8441050160054874E-01  -6.6455874190561948E-01  -6.5375143143806014E-01  -5.2773118639981242E-01  -8.6647718974247367E-01  -6.8892535830561452E-01  -1.0452024213511808E+00  -1.0341679886138568E+00  -1.3254706272620254E+00  -1.2108876712019045E+00  -7.0317642717223217E-01  -1.3634666972151337E+00  -8.8924704331744242E-01  -9.1346710116694707E-01  -1.4577657129300365E+00  -1.1935637514152435E+00  -1.2044363202794899E+00  -7.0347429731013744E-01  -6.5239535448420916E-01  -1.2677864865524389E+00  -8.2483418898127181E-01  -1.2150214033716524E+00  -7.5659286944901738E-01  -5.9092251822182340E-01  -9.6510615365115537E-01  -8.2973071250967134E-01  -6.5188311438106294E-01  -8.0622590816631245E-01  -8.1299711359292703E-01  -7.0436956148877650E-01  -4.7828853905231333E-01  -8.8921545449511896E-01  -1.0208860914946658E+00  -1.0338948744616110E+00  -7.4566911826929438E-01  -5.8066135885942849E-01  -7.1223600245417662E-01  -1.3310060553447263E+00  -7.4674549580150262E-01  -7.8242533562644756E-01  -7.6849717641183091E-01  -7.9449229724892301E-01  -9.0089011916330364E-01  -4.9360379206474492E-01  -7.7248389099535308E-01  -1.1370039033955783E+00  -8.2644209061446672E-01  -7.2199572804290690E-01  -8.1254586816278540E-01  -5.3051488668575875E-01  -1.2617296808087535E+00  -1.3119155164142651E+00  -8.1574349423532611E-01  -1.5335346028321313E+00  -4.8281896925812939E-01  -8.6721817123210598E-01  -9.9797205989772397E-01  -1.0865793253694642E+00  -8.1483033756103274E-01  -7.6722858705763730E-01  -1.3547740007532239E+00  -6.4889103059063447E-01  -7.0784693257746045E-01  -1.2199367455125514E+00  -8.6054292619469830E-01  -1.0048215515378176E+00  -6.9489889556933926E-01  -1.3016059066124652E+00  -7.1888563389304572E-01  -7.1149291489300892E-01  -7.5754433243582930E-01  -9.3055742406225295E-01  -1.4058722462336131E+00  -1.1106451346599078E+00  -8.5150853236474555E-01  -1.0137215365409478E+00  -5.1690302433938828E-01  -1.0511343163891342E+00  -9.4704132235361993E-01  -4.3379343439937840E-01  -4.4515980931311189E-01  -1.0606600363479914E+00  -1.0249988108452419E+00  -4.4293800520669946E-01  -1.0190065736429967E+00  -7.1078028189191533E-01  -4.6908963217762217E-01  -1.1578385621909608E+00  -6.7794260013707686E-01  -7.4680638958101297E-01  -7.9544220620364214E-01  -1.1813921408957542E+00  -1.3298246422942979E+00  -6.8351648257951469E-01  -1.1419027832144810E+00  -1.1085134619826233E+00
  0.0000000000000000E+00   0.0000000000000000E+00   0.0000000000000000E+00   0.0000000000000000E+00   0.0000000000000000E+00   0.0000000000000000E+00   0.0000000000000000E+00   0.0000000000000000E+00   0.0000000000000000E+00   0.0000000000000000E+00   0.0000000000000000E+00   0.0000000000000000E+00   0.0000000000000000E+00   0.0000000000000000E+00   0.0000000000000000E+00   0.0000000000000000E+00   0.0000000000000000E+00   0.0000000000000000E+00   0.0000000000000000E+00   0.0000000000000000E+00   0.0000000000000000E+00   0.0000000000000000E+00   0.0000000000000000E+00   0.0000000000000000E+00   0.0000000000000000E+00   0.0000000000000000E+00   0.0000000000000000E+00   0.0000000000000000E+00   0.0000000000000000E+00   0.0000000000000000E+00   0.0000000000000000E+00   0.0000000000000000E+00   0.0000000000000000E+00   0.0000000000000000E+00   0.0000000000000000E+00   0.0000000000000000E+00   0.0000000000000000E+00   0.0000000000000000E+00   0.0000000000000000E+00   0.0000000000000000E+00   0.0000000000000000E+00   0.0000000000000000E+00   0.0000000000000000E+00   0.0000000000000000E+00   0.0000000000000000E+00   0.0000000000000000E+00   0.0000000000000000E+00   0.0000000000000000E+00   0.0000000000000000E+00   0.0000000000000000E+00   0.0000000000000000E+00   0.0000000000000000E+00   0.0000000000000000E+00   0.0000000000000000E+00   0.0000000000000000E+00   0.0000000000000000E+00   0.0000000000000000E+00   0.0000000000000000E+00   0.0000000000000000E+00   0.0000000000000000E+00   0.0000000000000000E+00   0.0000000000000000E+00   0.0000000000000000E+00   0.0000000000000000E+00   0.0000000000000000E+00   2.5186345900346856E+00   3.0473095677683886E+00   4.1668755159796529E+00   3.9768333556088709E+00   4.1681242516931860E+00   3.5609798620501403E+00   5.0379622019761339E+00   4.2623745188431901E+00   3.3452192699784593E+00   2.4715017318225798E+00   8.5485603123636467E-01   7.9931569778811917E-01   7.4044008708295672E-01   5.7446940962300042E-01   4.5275036585720885E-01   3.9021726365013049E-01   3.8631811910712821E-01   4.2414000555472986E-01   5.2660572278063156E-01   3.6714143102862540E-01   4.0489557787361985E-01   4.1476000641633382E-01   2.3801040378985747E+00   2.8713834020707814E+00   4.2949457749655711E+00   3.4045813769140247E+00   3.4488364258228774E+00   3.3698970639130925E+00   5.2322185683740718E+00   3.1155179539191153E+00   3.1268324665013600E+00   3.7825181777241914E+00   2.5829142593567629E+00   3.4320161306458710E+00   2.4605121316287559E+00   2.7438617424427481E+00   3.2030336597811981E+00   2.5061130663414239E+00   7.9184909141953219E-01   3.8531376614444801E-01   6.2597520125402961E-01   3.5990117796462595E-01   4.2157074456008992E-01   4.1574724718239031E-01   3.6980858645313414E-01   3.9687741242172064E-01   3.6897172008519641E-01   4.3252052967501953E-01   6.9759055409375270E-01   5.3375492929772517E-01   4.4195523713741819E-01   3.6694564129158697E-01   4.3558807238658132E-01   4.1782061724420894E-01   2.4524002378632814E+00   2.6390855490368650E+00   3.1295446164029057E+00   3.7239842318329592E+00   3.2242262264803605E+00   2.7408281495448032E+00   3.2482758525207354E+00   4.1283470505127813E+00   1.1469675496722273E+01   3.1158022610296077E+00   2.2662225483505227E+00   1.9912660252648957E+00   2.3021995043513277E+00   3.2457751061486246E+00   2.7954791643441794E+00   2.7172768918953563E+00   2.5429104204234871E+00   3.6814583149537992E+00   2.6315485679194399E+00   2.7568246512633401E+00   2.3901497632481146E+00   3.3283616772198186E+00   2.8804854259087649E+00   2.9808238398924596E+00   4.4001180725100344E+00   3.1903604023248540E+00   5.2143787655902747E+00   4.0888252830275942E+00   2.5192364478925882E+00   1.9854097748245640E+00   3.6289970482711953E-01   6.0117870836684439E-01   4.8861931797705449E-01   6.3544244748588019E-01   8.2322096733703087E-01   7.9579612087784601E-01   4.8243177038462343E-01   3.7081876987917156E-01   3.1781777923760351E-01   3.7207776467752585E-01   5.3108252405127343E-01   4.6008492195882128E-01   3.8093063623338930E-01   3.5195411894662637E-01   3.7473937575402916E-01   7.8594103358367828E-01   4.6563945638994736E-01   1.2254638393603157E+00   6.8576483222701978E-01   3.3771024887713691E-01   3.4326140320559467E-01   4.3740158408857244E-01   3.9623169738117892E-01   3.4447611802805750E-01   3.6853201541851921E-01   3.0855336575654535E-01   3.3693335952401526E-01   3.2748362858446523E-01   2.9927219768474650E-01   1.4392935615414071E+00   1.4223885599128931E+00   1.7954788633591832E+00   1.7387917439685021E+00   1.4565198385203038E+00   1.3056450544202842E+00   1.6756539028138471E+00   1.5330759079424250E+00   1.7409318350196645E+00   1.8100418963151321E+00   1.8927545145403708E+00   2.0678636196141227E+00   2.1957392521830030E+00   2.3294638416686029E+00   3.6772986213950323E+00   1.4508220030360448E+00   1.1406495038570958E+00   2.2558026057349423E-01   2.5899757265303314E-01   2.4675978799842627E-01   2.4427141327167029E-01   2.4958034711846483E-01   2.7987246678381322E-01   3.0049249370879672E-01   3.5027995004717022E-01   3.9107291705423153E-01   5.0526921977740158E-01   2.1326369014917246E-01   1.8885210407733694E-01   2.5817338907317977E-01   2.3557307226155913E-01   1.8294046104840245E-01   1.8673744175972143E-01  -1.4337198790804979E+00  -9.1932001596523560E-01  -1.0417189132567977E+00  -4.4887239403831919E-01  -8.1144002388619507E-01  -1.0737248489292559E+00  -7.8239588848226738E-01  -1.2594856584199983E+00  -8.1207888050261312E-01  -4.1891517879015966E-01  -9.2035726840837406E-01  -1.3080341241885876E+00  -8.2299721279315396E-01  -1.1362357864952555E+00  -4.9679738391952449E-01  -1.0639935314223381E+00  -7.9870829194081505E-01  -9.7273671236383752E-01  -8.9023023303035154E-01  -9.5577926470445784E-01  -4.1452116319747628E-01  -7.1978258320529986E-01  -9.1515340718191418E-01  -1.0157796489357473E+00  -4.7412974023472221E-01  -8.7970126042475838E-01  -7.6740435388239614E-01  -9.5713473018248540E-01  -1.1869814421498186E+00  -9.1360523766299473E-01  -4.3521348074025462E-01  -8.4763184905094946E-01  -1.1232915224834812E+00  -7.7649700736461469E-01  -7.9671778751044720E-01  -1.3893555108634486E+00  -9.0575104645652771E-01  -1.0747461304022183E+00  -9.9359580322450436E-01  -4.8550683362107006E-01  -1.1495989822086159E+00  -1.3761157068110743E+00  -7.5541368152756350E-01  -8.2383925393315660E-01  -8.7718312165506085E-01  -8.3537409942112517E-01  -3.8021816401617364E-01  -6.6180551835684931E-01  -6.3091860953233414E-01  -5.1102541056939366E-01  -1.4207895435829407E+00  -6.0334776496002074E-01  -1.0634526977412684E+00  -1.3629407850642852E+00  -8.3954600785979139E-01  -1.4667009678499332E+00  -5.8031083935060146E-01  -9.1894147762659251E-01  -4.7976482130936904E-01  -7.3191310277416710E-01  -1.1094518125265000E+00  -1.0385056937351140E+00  -1.0422776607924085E+00  -6.8928837932488507E-01  -8.1746798635465279E-01  -1.7381210935008578E+00  -6.6375604080300488E-01  -8.2017144483999427E-01  -8.6097189268401109E-01  -1.1440046310387111E+00  -7.9336857319104992E-01  -9.1462126003430066E-01  -1.2608374102641897E+00  -1.4450697078910721E+00  -1.4201189100286860E+00  -1.4318483862448663E+00  -1.4378312574667640E+00  -1.0238211504432497E+00  -4.8702869741761734E-01  -9.0472271954833183E-01  -7.7125741994303254E-01  -8.5107589007449380E-01  -4.2376490308868664E-01  -9.9751171185305765E-01  -9.6711947652026331E-01  -8.8949465315691656E-01  -1.2374565517535112E+00  -1.0770234717908711E+00  -5.4399917625383221E-01  -7.9680217195005809E-01  -6.4381559169064118E-01  -7.5091787789740605E-01  -1.1468655231098397E+00  -4.9121636815033998E-01  -8.1552412684225584E-01  -7.1053147036481101E-01  -3.7859190883470489E-01  -8.7643889996043012E-01  -6.5762825092862565E-01  -8.9004291705071958E-01  -4.6086128622620764E-01  -8.6021053067241526E-01  -1.4673899907741619E+00  -2.1807929149084044E+00  -7.9419470083419819E-01  -7.1358917062392002E-01  -8.9794224492899632E-01  -6.1054540603018159E-01  -9.3015878615563763E-01  -4.9875735203293492E-01  -8.6656769344874629E-01  -9.7015683351499415E-01  -8.6952663582564060E-01  -9.0678187276552757E-01  -4.9254438003712370E-01  -4.2597853690455478E-01  -1.2326796879854729E+00  -1.2111015652548567E+00  -3.7578888638075125E-01  -7.5698997309908833E-01  -7.6226564070393144E-01  -1.0972088075139637E+00  -4.5520327305211411E-01  -9.0166962991840194E-01  -8.6572705687853013E-01  -5.0398453069410054E-01  -9.9380939002413748E-01  -8.8249590253936738E-01  -1.1957269507277546E+00  -7.9887538501624389E-01  -6.0496233675815869E-01  -3.9950750733053741E-01  -6.9515049038937482E-01  -5.7382878197619547E-01  -7.7872194432766639E-01  -1.5554282363084488E+00  -1.1446623894076067E+00  -9.2742542656037097E-01  -9.3531958202276289E-01  -1.0872683775334662E+00  -1.0470583147309533E+00  -9.0711922236793474E-01  -5.0929055666793621E-01  -6.9354647849941420E-01  -8.6502966278286064E-01  -8.4771053787116346E-01  -4.2170247353607865E-01  -7.6627501116711627E-01  -1.2182253961214184E+00  -7.3245176321007266E-01  -1.3056253098687671E+00  -1.3161210905503251E+00  -4.7462117044638508E-01  -1.0267461839981884E+00  -6.7825278162274905E-01  -5.9180804220195249E-01  -1.4166347815592333E+00  -6.3240627511498049E-01  -1.2288271063838834E+00  -8.5471505335180720E-01  -1.0402036549750375E+00  -9.2628727801471711E-01  -7.6668984064660095E-01  -1.3502678516138438E+00  -8.1921390900676883E-01  -7.6068928996199914E-01  -4.4275363903338472E-01  -9.4422033596187627E-01  -1.5408915606952021E+00  -1.2148280611533329E+00  -1.5429344386268533E+00  -1.0998482270892869E+00  -1.0849238255944360E+00  -6.7113427834747730E-01  -1.2639490577380335E+00  -7.6476641320686045E-01  -4.1501099247641005E-01  -1.2505127468585002E+00  -1.5493931452990621E+00  -7.8982069626316453E-01  -8.3641396224150688E-01  -3.7043399863847126E-01  -7.5647265734011937E-01  -7.4462016155534416E-01  -4.9636531963860309E-01  -9.3356678864440901E-01  -8.0306466514970620E-01  -1.0365457651677235E+00  -9.1117105403139598E-01  -1.5414342594185082E+00  -1.2400003544355580E+00  -8.0316349809864396E-01  -1.6111914651015609E+00  -1.0059069884228373E+00  -1.0145371515678234E+00  -1.5948107209734903E+00  -1.2845075461537157E+00  -1.4652185704289726E+00  -7.8757921843295087E-01  -7.4739142276230552E-01  -1.0615119514695295E+00  -9.0210977045338447E-01  -1.0440024342310679E+00  -8.4331492327334490E-01  -6.1797633369692773E-01  -8.5887135740427767E-01  -1.0137473427218366E+00  -6.7868775231117218E-01  -8.2867427538538596E-01  -7.3315110787534377E-01  -8.2354755343958785E-01  -4.5963278277554437E-01  -9.7207738047894077E-01  -1.3083581570494316E+00  -1.0350734642683506E+00  -8.0995308290199486E-01  -6.4485338345264032E-01  -8.2989538376927530E-01  -1.2246512213408685E+00  -8.5780466655691401E-01  -6.9732566867692169E-01  -8.3636035024442368E-01  -8.0054889999051182E-01  -9.2270332092095242E-01  -4.7792247623471817E-01  -7.9578583584139451E-01  -1.0458269252953485E+00  -7.5851758574025197E-01  -8.5496419449759697E-01  -8.9347846037090006E-01  -5.0329234849385551E-01  -1.2834396432811972E+00  -1.0180842282401279E+00  -7.5759015551324993E-01  -1.1583194795172107E+00  -4.5905518291763681E-01  -7.9544792078602444E-01  -1.0470315303178352E+00  -1.4245246071169098E+00  -9.7673515693513446E-01  -7.1144003843202641E-01  -1.2600117206664017E+00  -6.0405052282477334E-01  -8.3562567545953914E-01  -1.3736271340444670E+00  -1.0446341898341771E+00  -9.3296425131601513E-01  -8.1769045179685285E-01  -1.1396365781419329E+00  -8.1023287105916664E-01  -7.9450312519309318E-01  -8.9484300578518561E-01  -9.7411210448721453E-01  -1.3056643820277412E+00  -9.6820469569202772E-01  -9.2169680201261550E-01  -1.1407223940623272E+00  -4.9527710647598877E-01  -1.1252162720170227E+00  -1.0560256220148185E+00  -4.1631222480712382E-01  -4.2260140959181230E-01  -1.0456176246479563E+00  -8.4168349257533348E-01  -4.2014816962204671E-01  -1.1372150713543174E+00  -8.0119732652551789E-01  -4.5030947470695898E-01  -1.0696813952423883E+00  -7.8938435356950587E-01  -6.7796766186040736E-01  -8.6997326179270351E-01  -9.3853528019283028E-01  -1.5553814511346991E+00  -7.3035083162096870E-01  -1.5110189534987586E+00  -9.0081897984702242E-01
  0.0000000000000000E+00   0.0000000000000000E+00   0.0000000000000000E+00   0.0000000000000000E+00   0.0000000000000000E+00   0.0000000000000000E+00   0.0000000000000000E+00   0.0000000000000000E+00   0.0000000000000000E+00   0.0000000000000000E+00   0.0000000000000000E+00   0.0000000000000000E+00   0.0000000000000000E+00   0.0000000000000000E+00   0.0000000000000000E+00   0.0000000000000000E+00   0.0000000000000000E+00   0.0000000000000000E+00   0.0000000000000000E+00   0.0000000000000000E+00   0.0000000000000000E+00   0.0000000000000000E+00   0.0000000000000000E+00   0.0000000000000000E+00   0.0000000000000000E+00   0.0000000000000000E+00   0.0000000000000000E+00   0.0000000000000000E+00   0.0000000000000000E+00   0.0000000000000000E+00   0.0000000000000000E+00   0.0000000000000000E+00   0.0000000000000000E+00   0.0000000000000000E+00   0.0000000000000000E+00   0.0000000000000000E+00   0.0000000000000000E+00   0.0000000000000000E+00   0.0000000000000000E+00   0.0000000000000000E+00   0.0000000000000000E+00   0.0000000000000000E+00   0.0000000000000000E+00   0.0000000000000000E+00   0.0000000000000000E+00   0.0000000000000000E+00   0.0000000000000000E+00   0.0000000000000000E+00   0.0000000000000000E+00   0.0000000000000000E+00   0.0000000000000000E+00   0.0000000000000000E+00   0.0000000000000000E+00   0.0000000000000000E+00   0.0000000000000000E+00   0.0000000000000000E+00   0.0000000000000000E+00   0.0000000000000000E+00   0.0000000000000000E+00   0.0000000000000000E+00   0.0000000000000000E+00   0.0000000000000000E+00   0.0000000000000000E+00   0.0000000000000000E+00   0.0000000000000000E+00   2.2036360481139576E+00   2.5719926689823991E+00   3.6575816605482308E+00   3.1195071210202681E+00   3.0284147043579885E+00   2.7530204039917336E+00   3.9665564991934694E+00   2.8897453608587065E+00   2.6952361945574235E+00   2.0757008583049821E+00   6.0571634767474336E-01   5.1123121413296013E-01   4.9448420608602894E-01   4.1327995681380575E-01   3.6336746793683933E-01   3.5426383423258795E-01   3.3473338669272107E-01   3.7081518777123695E-01   4.1190101542045865E-01   3.1192794421223591E-01   3.5082741074808832E-01   3.4530646985617125E-01   2.7541390068968470E+00   3.3207992481663151E+00   4.7364903910838487E+00   4.0331793043057189E+00   3.9757619368926078E+00   3.4211911948110805E+00   4.8330010267495158E+00   3.6382445526829699E+00   4.0212048013380857E+00   5.3839231194431907E+00   3.2788026911427539E+00   5.1009811950439525E+00   3.2068179728822424E+00   3.7794575279225366E+00   3.2389746452520867E+00   2.4085130998222462E+00   1.1208431737729687E+00   4.6931596351908100E-01   9.8248602611414548E-01   4.5552730616201309E-01   5.7175291217985336E-01   4.3648462648427366E-01   4.3382377125851346E-01   4.6879410240716513E-01   4.0985170513879909E-01   5.1856584928855920E-01   8.5291499214784983E-01   5.8399248601966236E-01   5.0539554481535465E-01   3.5860664721302982E-01   4.0584194200045492E-01   3.9419098357357230E-01   1.9696157992067391E+00   2.0526115666718230E+00   2.4903445272853286E+00   2.7362887647149434E+00   2.3317055302879770E+00   2.0455001392402234E+00   2.4997852762863437E+00   2.7529045069835973E+00   7.9548639285516147E+00   2.3324137820514785E+00   1.7610311546402548E+00   1.7849808934927698E+00   2.0656635946351489E+00   2.9132303475443395E+00   2.5364356075995032E+00   2.5237042980355859E+00   2.4860650675390699E+00   3.6861839373929004E+00   2.5125844754833757E+00   2.5347252315706839E+00   2.2029069865609210E+00   2.9240262396817278E+00   2.5971226349456340E+00   2.6020013891680280E+00   3.6776024266187419E+00   2.6982742585330373E+00   3.9760184949068744E+00   3.2499934396420977E+00   2.5018408913874839E+00   2.0276954951588384E+00   2.9634327594930854E-01   4.2903718326466705E-01   3.6715945159874930E-01   4.3265176063393984E-01   5.1059266167904593E-01   5.3714258898765832E-01   3.5504873819273858E-01   2.8904453286701765E-01   2.8680895586637056E-01   3.3789186323286996E-01   4.7543974337870287E-01   4.5925866134664789E-01   3.6946207178149604E-01   3.2965907051309651E-01   3.3840922526650330E-01   6.7605456947032372E-01   4.0061071113544106E-01   8.1811187904482019E-01   5.3494075528660945E-01   3.3163299017449754E-01   3.6111682429504327E-01   3.4685319398732978E-01   3.2601524449599206E-01   2.7335920789391166E-01   2.8868847119801921E-01   2.8168928331783122E-01   2.9538281053772270E-01   3.3103980033028652E-01   3.0594860161474902E-01   1.5485647004351053E+00   1.5606644166443451E+00   1.9675224453982167E+00   1.9418174715160290E+00   1.6535280039730846E+00   1.4668352182359978E+00   1.8875170099717786E+00   1.7766254893033719E+00   2.0664573168781879E+00   2.1976064774364783E+00   2.2458508836325368E+00   2.6022852953725839E+00   2.6851812477070642E+00   2.9742628257072883E+00   4.9885676480387691E+00   1.6112538875674711E+00   1.2601839147577569E+00   2.4042008620156735E-01   2.8918747853952742E-01   2.8124882467738427E-01   2.8452492558034259E-01   2.8673770273811150E-01   3.3678827046869536E-01   3.4813987039210531E-01   4.4807820355279293E-01   4.7230292299444854E-01   6.9289524005460623E-01   2.3602203614067610E-01   2.1013662164872812E-01   2.7705948676208958E-01   2.5278456613864536E-01   2.0050949457437386E-01   2.0571793756684448E-01  -9.9436031510059630E-01  -1.2471301082008370E+00  -9.1439068763902454E-01  -4.9188367235842306E-01  -7.2830403800301202E-01  -1.1841174059277135E+00  -6.2259234147805953E-01  -9.9163195403526794E-01  -6.2495197912026412E-01  -4.7188109817592072E-01  -9.2153607391173742E-01  -1.2082452906299974E+00  -7.4203592521247885E-01  -8.9128659699609458E-01  -5.5480461583293839E-01  -7.8179563828905774E-01  -7.2469573988109648E-01  -1.1523356838528054E+00  -6.6640452681097373E-01  -7.7006856385885769E-01  -4.6035907358864941E-01  -7.1481231524108457E-01  -9.2542268295706276E-01  -8.5733621078726008E-01  -5.2022223663389244E-01  -6.8420697645547135E-01  -6.8855896762977864E-01  -1.1069413233713534E+00  -9.1766672555231343E-01  -6.8183082040948395E-01  -4.8894312255875827E-01  -8.2868498276902158E-01  -1.1403861374539686E+00  -9.9143608769430447E-01  -7.3430232512312121E-01  -1.0094622741089070E+00  -8.4122681066286598E-01  -7.7723720242452332E-01  -8.6732512239659565E-01  -5.5117579505291825E-01  -1.3252402808198764E+00  -9.1763517749384405E-01  -5.8701414239164895E-01  -6.9190343126863252E-01  -8.3752810761348984E-01  -8.0284254769782792E-01  -4.2006323305154070E-01  -6.7589992187230974E-01  -7.4861751948922162E-01  -5.9220854186233396E-01  -9.6324791237957796E-01  -7.3253616890738937E-01  -8.9942441980165977E-01  -1.0833305219764269E+00  -7.3454576682927941E-01  -1.2258636775875149E+00  -6.8881940601554181E-01  -8.4490814994073127E-01  -5.1618868317266453E-01  -8.9506072472815701E-01  -9.7467356538394923E-01  -1.2127480386194567E+00  -1.3404015700103691E+00  -8.6742900611884510E-01  -6.5653927705580173E-01  -1.3253365616602799E+00  -5.9499427693030382E-01  -1.0689404674662024E+00  -1.0929350069598782E+00  -1.7003249800423930E+00  -9.1804691773416258E-01  -1.2598202168340595E+00  -1.7946377293388638E+00  -9.9760083943398914E-01  -9.9010324798980542E-01  -9.9335238317373054E-01  -9.9638314632995839E-01  -1.1559703239607018E+00  -5.3962607893106995E-01  -6.7504178500970813E-01  -7.6116811168694909E-01  -7.8382951022789815E-01  -4.7301548414302147E-01  -1.0105312606392063E+00  -1.3208005714818565E+00  -7.9135240559078124E-01  -9.4048615078058762E-01  -7.8333519535974128E-01  -6.3763324330789706E-01  -7.6868579053296748E-01  -7.9501310039364681E-01  -9.5963971796047431E-01  -1.5445825667530466E+00  -5.5919957259351660E-01  -6.9911018516224188E-01  -5.5987283705997937E-01  -4.2026533136275296E-01  -8.3568500797971601E-01  -6.6695075100439838E-01  -8.8151265224723308E-01  -4.9270640839791363E-01  -8.0977568527434496E-01  -2.0936870641233121E+00  -1.5261389894437998E+00  -7.1238846353109686E-01  -6.3949625037936997E-01  -7.3645359822930689E-01  -7.1279047566341180E-01  -1.0713230366177167E+00  -5.7204759623940404E-01  -1.1824094733518684E+00  -1.1390568329778707E+00  -1.0078735262453282E+00  -8.9108011604898796E-01  -5.5415178097753848E-01  -4.7943273859384516E-01  -9.6009722792788887E-01  -1.7836574005852761E+00  -4.1435949970409924E-01  -8.8454855128563104E-01  -6.4497517702870044E-01  -1.2765616733674430E+00  -4.9897244168089266E-01  -8.9881786169392364E-01  -1.1597535433200232E+00  -5.4147836537295480E-01  -7.2889568102792635E-01  -8.7175280445540670E-01  -9.8325392114802435E-01  -9.8584235479060667E-01  -7.1826495691242642E-01  -4.4270620531436389E-01  -6.9903113123789185E-01  -6.9266281208179359E-01  -7.0268063650785861E-01  -9.8705447228387333E-01  -8.2618342099436393E-01  -7.4475114629420436E-01  -6.9263187726815090E-01  -8.5061334183385373E-01  -1.2860351951050308E+00  -1.0829937626857944E+00  -5.6878745015994947E-01  -6.8400350827071510E-01  -8.9516180812561752E-01  -7.4073302072511071E-01  -4.6743940526270655E-01  -6.9557744032863789E-01  -1.8845895702034032E+00  -6.8248919740836589E-01  -1.5620018973929068E+00  -9.4897125631648860E-01  -5.0983252556932734E-01  -8.8216813861395271E-01  -8.1621736061643357E-01  -7.1054046214186295E-01  -9.8955928434778762E-01  -5.7385411920450557E-01  -8.6767010559607749E-01  -6.7427321129088102E-01  -9.2423003511163027E-01  -1.2698718304408221E+00  -9.3082234400032560E-01  -1.2125234329820520E+00  -7.3591475062668510E-01  -6.0863877649753251E-01  -4.8486219268881764E-01  -1.2083034036001443E+00  -1.3108383786680537E+00  -8.4463353466089530E-01  -1.0041929096996411E+00  -1.1938333574473725E+00  -8.7904552270516156E-01  -5.9280265140336008E-01  -1.0871769371863222E+00  -7.4392828662745047E-01  -4.6766367114208213E-01  -9.9599726407986822E-01  -1.0506565025740648E+00  -6.1215115891377814E-01  -7.9386503115832929E-01  -4.0703765163542499E-01  -6.1410302064863276E-01  -5.8142200615712847E-01  -5.7730618020584223E-01  -9.4218259688934991E-01  -6.3609148592794362E-01  -9.0253009169173370E-01  -1.2292281431852066E+00  -1.1974666865054671E+00  -9.7204043134884210E-01  -6.5500253343984849E-01  -1.2860846111322439E+00  -9.1207516867604643E-01  -9.1330669526150265E-01  -1.1375112872028064E+00  -9.6215905366452914E-01  -9.8171380149500387E-01  -7.1049264200542872E-01  -5.8165958879555602E-01  -1.1887251798574821E+00  -8.4416480772288349E-01  -1.2263082258172113E+00  -7.7177137398467976E-01  -6.3145118940182188E-01  -1.1354248400700913E+00  -7.5087913094368830E-01  -7.0690651911930669E-01  -6.9151256002558603E-01  -9.3079047026507267E-01  -6.4868633795517883E-01  -5.0405422075303064E-01  -8.3144147790077727E-01  -8.8360460455180445E-01  -8.9115620796362538E-01  -7.3718147249708366E-01  -5.8056747912962392E-01  -6.3131291884239860E-01  -1.1828193822901314E+00  -6.8275345504471185E-01  -8.8755477777393599E-01  -7.5370278996211915E-01  -7.1772407411316907E-01  -7.9300313287480007E-01  -5.1950035551667206E-01  -6.9121358986304093E-01  -1.1714537000598166E+00  -9.4876716033959108E-01  -6.4921364897893030E-01  -8.4054027434305922E-01  -5.7984330095605441E-01  -1.0026092982057162E+00  -1.4539511712185531E+00  -8.5308827028532330E-01  -1.6332729173369178E+00  -5.1819582045643975E-01  -9.3326600904090506E-01  -8.2927079072466903E-01  -9.5982121865708592E-01  -7.3703098458285776E-01  -8.7152653788798529E-01  -1.1897057220170622E+00  -7.2269496859912663E-01  -6.3813194785427263E-01  -1.0764612454026798E+00  -7.7291060350622431E-01  -9.4411349946000378E-01  -6.2832774806029157E-01  -1.2296569532394037E+00  -7.2786950680093865E-01  -7.1980897729573556E-01  -6.6906472787805804E-01  -7.8282962735037764E-01  -1.2178717960122143E+00  -1.1481420861534226E+00  -9.1885065511624053E-01  -9.8957287620496870E-01  -5.5229734955847354E-01  -8.8878108346012208E-01  -9.2244037358259090E-01  -4.6266791882921915E-01  -4.7579318510012036E-01  -9.1259684847482014E-01  -1.0853325740439062E+00  -4.7328570097106726E-01  -9.5242800315141030E-01  -7.1803963900610779E-01  -4.9362691159575850E-01  -1.1817278981225525E+00  -6.2669580793704815E-01  -8.4526663193427298E-01  -7.9723840617958674E-01  -1.2927843059826469E+00  -1.2353496654488603E+00  -7.2446896904526636E-01  -1.0314145023415562E+00  -1.1648890961129796E+00
  0.0000000000000000E+00   0.0000000000000000E+00   0.0000000000000000E+00   0.0000000000000000E+00   0.0000000000000000E+00   0.0000000000000000E+00   0.0000000000000000E+00   0.0000000000000000E+00   0.0000000000000000E+00   0.0000000000000000E+00   0.0000000000000000E+00   0.0000000000000000E+00   0.0000000000000000E+00   0.0000000000000000E+00   0.0000000000000000E+00   0.0000000000000000E+00   0.0000000000000000E+00   0.0000000000000000E+00   0.0000000000000000E+00   0.0000000000000000E+00   0.0000000000000000E+00   0.0000000000000000E+00   0.0000000000000000E+00   0.0000000000000000E+00   0.0000000000000000E+00   0.0000000000000000E+00   0.0000000000000000E+00   0.0000000000000000E+00   0.0000000000000000E+00   0.0000000000000000E+00   0.0000000000000000E+00   0.0000000000000000E+00   0.0000000000000000E+00   0.0000000000000000E+00   0.0000000000000000E+00   0.0000000000000000E+00   0.0000000000000000E+00   0.0000000000000000E+00   0.0000000000000000E+00   0.0000000000000000E+00   0.0000000000000000E+00   0.0000000000000000E+00   0.0000000000000000E+00   0.0000000000000000E+00   0.0000000000000000E+00   0.0000000000000000E+00   0.0000000000000000E+00   0.0000000000000000E+00   0.0000000000000000E+00   0.0000000000000000E+00   0.0000000000000000E+00   0.0000000000000000E+00   0.0000000000000000E+00   0.0000000000000000E+00   0.0000000000000000E+00   0.0000000000000000E+00   0.0000000000000000E+00   0.0000000000000000E+00   0.0000000000000000E+00   0.0000000000000000E+00   0.0000000000000000E+00   0.0000000000000000E+00   0.0000000000000000E+00   0.0000000000000000E+00   0.0000000000000000E+00   3.5073451556813051E-01   4.0553974087733002E-01   5.8640388423411571E-01   4.8066562833362036E-01   4.5937615779538121E-01   4.2891314942946135E-01   6.2397987639002350E-01   4.2998812877418507E-01   4.2501402679302547E-01   3.3265450124794438E-01   9.0733959997447600E-02   7.5329537140142788E-02   7.2609000947382776E-02   6.2487789851358076E-02   5.7025592186691801E-02   5.7205665195444934E-02   5.3259174505710105E-02   5.8610704713783497E-02   6.3216457377512372E-02   5.0079638547530260E-02   5.6910741284923676E-02   5.5252755127491518E-02   4.8316310119941308E-01   5.7973462593391711E-01   7.9303271992471869E-01   7.2746129275593729E-01   7.0981026644480261E-01   5.7716994501785279E-01   7.8411348125735425E-01   6.7244132200564044E-01   7.9757413924223775E-01   1.1505855526024755E+00   6.4628560267334734E-01   1.1400424763618946E+00   6.4321679323129932E-01   7.8905157173108198E-01   5.4861165124798206E-01   4.0056833294049959E-01   2.2596827339988707E-01   8.9709206775247394E-02   2.2328781949244000E-01   8.9081290830281601E-02   1.1653492778738883E-01   7.5279139091526920E-02   7.7519330791303326E-02   8.2131881158799797E-02   7.0649017604492395E-02   9.5260456020955911E-02   1.5220393132911098E-01   1.0472930669085395E-01   9.2550127928927570E-02   6.0061159871470322E-02   6.6337667760261051E-02   6.5467113496204030E-02   2.9982434385592310E-01   3.0901149884134621E-01   3.7716260334211066E-01   4.0563445918708280E-01   3.4419608269860036E-01   3.0683277127917047E-01   3.7751371638432157E-01   3.9788099282356587E-01   1.1326770145884759E+00   3.5249242726749064E-01   2.6965052055413458E-01   2.7275505208978090E-01   3.1227898187311004E-01   4.3825776862970622E-01   3.8310598000214635E-01   3.7794020840346887E-01   3.7692628211496626E-01   5.5571470913364385E-01   3.8041560879624681E-01   3.8202246550018121E-01   3.3728874993678998E-01   4.3233504885402757E-01   3.9755354419771505E-01   3.9159200207599720E-01   5.2361201906613142E-01   4.0611216924458343E-01   5.6056551959780843E-01   4.7783341990452405E-01   3.8642318840411788E-01   3.1740916320991630E-01   4.5492513740925819E-02   6.3212584434338789E-02   5.4423827695421978E-02   6.3160463774710573E-02   7.3045507070978399E-02   7.5873207123669684E-02   5.3531406377333793E-02   4.4307075488217079E-02   4.3973094723456480E-02   5.1396861686307284E-02   6.9718733423099047E-02   6.9716564189235233E-02   5.6819384525545712E-02   5.1013829464827208E-02   5.2269263907798909E-02   9.4366426723958327E-02   6.1300937209371104E-02   1.1039832126171954E-01   7.9454791886904727E-02   5.1402087383083224E-02   5.6828146336321696E-02   5.2783146502789535E-02   4.9732823945005375E-02   4.2018883140726500E-02   4.4458074231466825E-02   4.3360215925013247E-02   4.5006428846589321E-02   5.1717307209469612E-02   4.8294127925051854E-02   2.6186177660080129E-01   2.6681952412150473E-01   3.3775328970533869E-01   3.3340033034557537E-01   2.8701259174687421E-01   2.5405317516724624E-01   3.2857295375747314E-01   3.0994022987751774E-01   3.6327386832787201E-01   3.9387092935198675E-01   3.8990683864100290E-01   4.7456973052696505E-01   4.6775056476216403E-01   5.3537697140926765E-01   9.1899074679252946E-01   2.7697917895729701E-01   2.1647625729200165E-01   4.0623942859793510E-02   4.9385130676972519E-02   4.9124623410781214E-02   4.9938388775051266E-02   4.9606639891559438E-02   6.0546178347958675E-02   5.9599957979534719E-02   8.3499368582554148E-02   8.0449374005413715E-02   1.2380593361882197E-01   4.0382044628233756E-02   3.6268592982911775E-02   4.6750386281197882E-02   4.2565152995026577E-02   3.4384334814154836E-02   3.5219789656061311E-02  -1.4158490919897013E-01  -2.2974442989944108E-01  -1.4659988972599630E-01  -8.4438819682930683E-02  -1.0956394760035518E-01  -1.9825826435708194E-01  -9.4291526664733782E-02  -1.5599362463148869E-01  -9.4379216100351410E-02  -8.2143522436104524E-02  -1.3892725170511372E-01  -1.9602840124399357E-01  -1.1358683578782522E-01  -1.3733288777742664E-01  -9.5257165391692156E-02  -1.1589541344653889E-01  -1.0945882745576264E-01  -2.0784581585018710E-01  -1.0071219792104663E-01  -1.2143270858767395E-01  -7.9137057848013434E-02  -1.1040671037729641E-01  -1.5674646791645441E-01  -1.3518061192632772E-01  -8.8940011693534007E-02  -1.0300423115401255E-01  -1.0409362298105172E-01  -1.9324639510604696E-01  -1.4297013191102634E-01  -1.0227726241102203E-01  -8.4684036743942800E-02  -1.2564169160345431E-01  -1.9238798001212784E-01  -1.7846193231360133E-01  -1.1242958051459574E-01  -1.5312412914112861E-01  -1.2597897628652294E-01  -1.1473232018260787E-01  -1.3052951511499869E-01  -9.5670768383551263E-02  -2.3660115797147602E-01  -1.3262703064008222E-01  -8.9884031265550043E-02  -1.1088525233164347E-01  -1.2680518483749223E-01  -1.3352369719303045E-01  -7.2159082806766528E-02  -1.0580321185125326E-01  -1.2996903565117152E-01  -1.0331341014139939E-01  -1.4332932780705016E-01  -1.3129043362045748E-01  -1.3537066321577088E-01  -1.5927771569368715E-01  -1.1691153607695268E-01  -1.7453689499905936E-01  -1.2109134253311256E-01  -1.2734078993251163E-01  -8.7287340400867344E-02  -1.5591695715259990E-01  -1.4411144878755602E-01  -2.2414708178740278E-01  -2.6585799857503489E-01  -1.5818996685347977E-01  -9.9941536278117291E-02  -1.8685483708755449E-01  -9.0918443905039101E-02  -2.1440586167098044E-01  -2.1542871294227758E-01  -3.8001349754808350E-01  -1.6105448282639362E-01  -2.6301744860829590E-01  -3.8352777436117763E-01  -1.4198257725558086E-01  -1.4106911714294917E-01  -1.4146450020688714E-01  -1.4182328549792189E-01  -1.9728582619583532E-01  -9.2473343000845254E-02  -1.0164100459685646E-01  -1.1668131755911665E-01  -1.1916358139857713E-01  -8.1572760485933968E-02  -1.7097730749234355E-01  -2.3958764384495718E-01  -1.2032073486853438E-01  -1.4395035809375117E-01  -1.1582153642534090E-01  -1.1164038015375025E-01  -1.1762266074916916E-01  -1.4364755540468438E-01  -1.8923712248091210E-01  -3.1663857128948453E-01  -9.7466213093040543E-02  -1.1294071403660078E-01  -8.5943972221445827E-02  -7.2419806607911794E-02  -1.2588360658711165E-01  -1.0425128980583540E-01  -1.3318572941124282E-01  -8.3269108261326275E-02  -1.3312207523794395E-01  -4.3395962616241696E-01  -2.0900521026322122E-01  -1.0736240788858052E-01  -9.7205588172785504E-02  -1.1695280861667630E-01  -1.2256432420284827E-01  -1.9680899382116748E-01  -9.9541322623468306E-02  -2.4310282463729116E-01  -2.0257432754027671E-01  -1.7663060407850700E-01  -1.3510198509944282E-01  -9.5595142121521870E-02  -8.3289686595432275E-02  -1.5029285119523286E-01  -3.9587327427492203E-01  -7.1013640837484932E-02  -1.5719480381728204E-01  -1.0347424458723485E-01  -2.3249698518290918E-01  -8.5577592658354268E-02  -1.3574544525731730E-01  -2.3738138794891447E-01  -9.1440016146714209E-02  -1.0846909836540773E-01  -1.4641147018700634E-01  -1.4639108367277118E-01  -1.9027376593045636E-01  -1.2553670921767110E-01  -7.6079799367631887E-02  -1.0857697675986074E-01  -1.2441846016220452E-01  -1.0813462201113110E-01  -1.4163819769762750E-01  -1.2201434020118668E-01  -1.1707184918469049E-01  -1.0450922453550204E-01  -1.3072510425942388E-01  -2.4617252332882866E-01  -1.9763071809257673E-01  -9.7355124458896700E-02  -1.0585827148417597E-01  -1.5331993122047238E-01  -1.1731892461417030E-01  -8.0134142280760726E-02  -1.0549742109676617E-01  -4.2878864797539151E-01  -1.0525578349759424E-01  -2.7892876438220376E-01  -1.3606020037786087E-01  -8.5967310713985945E-02  -1.3274090538916697E-01  -1.4193835152474868E-01  -1.2609934981177220E-01  -1.4852339811517240E-01  -8.8115622816538078E-02  -1.3053716218112488E-01  -1.0200531607160859E-01  -1.4896034048793985E-01  -2.3711821990445198E-01  -1.5978729530101560E-01  -1.9480851776265418E-01  -1.1063310509093893E-01  -9.2322149203681661E-02  -8.3291545378634660E-02  -2.3940101815375017E-01  -1.8409625024969328E-01  -1.2338118636417740E-01  -1.4839954203686728E-01  -1.9762845741317739E-01  -1.3678991824110331E-01  -9.0401542470473939E-02  -1.5802933194716351E-01  -1.2435626215784561E-01  -8.1494347680735740E-02  -1.5738718889286540E-01  -1.4866153557483172E-01  -9.2600232593950532E-02  -1.3191470470894370E-01  -6.9837968474572673E-02  -9.3997203029616588E-02  -8.9362218196117685E-02  -1.0113035036823215E-01  -1.4198110278714401E-01  -9.6208723828781414E-02  -1.4407939281550111E-01  -2.2583226031694079E-01  -1.7260914858967588E-01  -1.5260099437139374E-01  -9.9823057652851238E-02  -1.8176409715160100E-01  -1.3471369025843835E-01  -1.3622393075369277E-01  -1.7108985309504524E-01  -1.4793846265960403E-01  -1.4474480118616842E-01  -1.0730280297583222E-01  -8.9117722402941218E-02  -2.1550930431923279E-01  -1.2739807991646135E-01  -2.2061138723620510E-01  -1.1613647129138037E-01  -9.9407954487231623E-02  -2.0697318326380706E-01  -1.1110086347618486E-01  -1.1103272340975649E-01  -1.1069240394107156E-01  -1.6893843051036989E-01  -9.7974670057993096E-02  -8.6391554485131555E-02  -1.2654777118582952E-01  -1.2852782743043656E-01  -1.4172625733891381E-01  -1.1285477958324781E-01  -8.8908981168662443E-02  -9.5956482476429142E-02  -1.9529652592293126E-01  -1.0388821992643553E-01  -1.6423226829178603E-01  -1.1520175401525889E-01  -1.1532859219185376E-01  -1.2560752296457833E-01  -8.8332691744197084E-02  -1.0996657855478884E-01  -1.9819206573945594E-01  -1.6781262170322581E-01  -9.7749107604480870E-02  -1.2648732785546793E-01  -1.0057807464637325E-01  -1.5724963017295943E-01  -3.1346546983968071E-01  -1.4791718955912070E-01  -3.5012948801924620E-01  -8.9826940675017911E-02  -1.6360132431593960E-01  -1.3012521647978750E-01  -1.3753156254947443E-01  -1.1002806262875271E-01  -1.5290350017134524E-01  -1.9472913527002803E-01  -1.2729985223844578E-01  -9.6207738063572149E-02  -1.5928210424759456E-01  -1.1472950486909508E-01  -1.5980720743313603E-01  -9.4845885870864094E-02  -2.1279419861302562E-01  -1.0949989609034227E-01  -1.0874948327055364E-01  -1.0102520339589134E-01  -1.2335160066142437E-01  -1.9812343292319592E-01  -2.0691673072344019E-01  -1.3837843742620676E-01  -1.4605436718974671E-01  -9.4796912038355940E-02  -1.3716380844230941E-01  -1.3754533816099485E-01  -7.9582600289200098E-02  -8.2731904463715963E-02  -1.4604803310858636E-01  -2.1632800960891632E-01  -8.2372276749216863E-02  -1.4217400215860648E-01  -1.0813951660465840E-01  -8.4727948548621410E-02  -1.9833610837294183E-01  -9.4861626889054640E-02  -1.5277709694237146E-01  -1.2093618682919408E-01  -2.7128622026530930E-01  -1.7653917795581120E-01  -1.1172873927467179E-01  -1.4593354355344521E-01  -2.3315045928877354E-01
  0.0000000000000000E+00   0.0000000000000000E+00   0.0000000000000000E+00   0.0000000000000000E+00   0.0000000000000000E+00   0.0000000000000000E+00   0.0000000000000000E+00   0.0000000000000000E+00   0.0000000000000000E+00   0.0000000000000000E+00   0.0000000000000000E+00   0.0000000000000000E+00   0.0000000000000000E+00   0.0000000000000000E+00   0.0000000000000000E+00   0.0000000000000000E+00   0.0000000000000000E+00   0.0000000000000000E+00   0.0000000000000000E+00   0.0000000000000000E+00   0.0000000000000000E+00   0.0000000000000000E+00   0.0000000000000000E+00   0.0000000000000000E+00   0.0000000000000000E+00   0.0000000000000000E+00   0.0000000000000000E+00   0.0000000000000000E+00   0.0000000000000000E+00   0.0000000000000000E+00   0.0000000000000000E+00   0.0000000000000000E+00   0.0000000000000000E+00   0.0000000000000000E+00   0.0000000000000000E+00   0.0000000000000000E+00   0.0000000000000000E+00   0.0000000000000000E+00   0.0000000000000000E+00   0.0000000000000000E+00   0.0000000000000000E+00   0.0000000000000000E+00   0.0000000000000000E+00   0.0000000000000000E+00   0.0000000000000000E+00   0.0000000000000000E+00   0.0000000000000000E+00   0.0000000000000000E+00   0.0000000000000000E+00   0.0000000000000000E+00   0.0000000000000000E+00   0.0000000000000000E+00   0.0000000000000000E+00   0.0000000000000000E+00   0.0000000000000000E+00   0.0000000000000000E+00   0.0000000000000000E+00   0.0000000000000000E+00   0.0000000000000000E+00   0.0000000000000000E+00   0.0000000000000000E+00   0.0000000000000000E+00   0.0000000000000000E+00   0.0000000000000000E+00   0.0000000000000000E+00   2.2952781782841525E+00   2.6767097219886837E+00   3.5718507383144011E+00   3.4881946149789376E+00   3.4695520153846848E+00   2.9498152129341451E+00   4.0395430900084763E+00   3.7095748935594051E+00   2.8871172107183143E+00   2.1530147177638983E+00   6.7205505390521292E-01   6.7768758814410179E-01   6.7569529695947694E-01   5.1678076666482964E-01   3.9979781453912011E-01   3.5548936521855806E-01   3.5461887046794260E-01   3.9394274895712889E-01   4.7833119378783945E-01   3.2617011217597464E-01   3.5047241317698957E-01   3.6062955196524527E-01   2.2842995944706415E+00   2.6848170602220738E+00   4.0524045249458061E+00   3.0816426690793448E+00   2.9751015725443750E+00   2.9003369027256638E+00   4.3567913447390545E+00   2.6579583864122975E+00   2.6801814402686217E+00   3.1561773299080782E+00   2.2806301867776444E+00   2.9574099321559588E+00   2.1999672837949067E+00   2.4414830212474170E+00   2.8483576267376294E+00   2.2511706167360437E+00   6.2574007007641985E-01   3.4413873049903448E-01   5.3958470941804471E-01   3.2663205690331171E-01   3.8180211332111863E-01   3.7460921160553229E-01   3.5209777579910079E-01   3.8847016642360138E-01   3.5609274203727337E-01   3.9431065485606559E-01   5.8982841793634722E-01   4.4555809186122924E-01   3.8624978313686820E-01   3.3488393135259792E-01   3.9518686094262578E-01   3.7006171505436591E-01   2.5704767953552325E+00   2.8183894198268065E+00   3.3624701674909780E+00   3.9885572272097956E+00   3.4910390635748727E+00   2.8502147181466588E+00   3.4031540694050908E+00   4.5116208351930895E+00   1.4289751033091079E+01   3.1276840098647094E+00   2.2512258057828247E+00   2.2942221438184460E+00   2.7323797762740711E+00   3.9200131107717673E+00   3.3186422596249026E+00   3.3077383056686722E+00   3.0819613280343146E+00   4.5523493304535023E+00   3.1004941539504731E+00   3.1790391997003544E+00   2.6596551384916443E+00   3.8330672077516010E+00   3.1258282076650543E+00   3.2445234175812430E+00   5.3102138321153456E+00   3.3153708084731606E+00   5.7020040291179779E+00   4.1439149444126260E+00   2.9553931589953981E+00   2.2972897350788557E+00   3.7663899440093285E-01   6.3142022838672762E-01   5.4358907973621751E-01   6.6764810943782960E-01   8.5884393227104483E-01   9.6901298142064862E-01   4.7627572198426854E-01   3.6762088868730358E-01   3.6518115138349527E-01   4.3208214827110963E-01   6.7417657057755298E-01   5.4321077781901961E-01   4.3864081511518449E-01   3.8853607807020596E-01   3.9916738335692403E-01   1.0426951401435036E+00   4.7268063122558945E-01   1.2730511491479326E+00   6.5125387226789622E-01   3.9088929836528352E-01   3.9680942513717254E-01   4.4865836011621907E-01   4.2188055850117051E-01   3.4654479303599317E-01   3.5993879462359324E-01   3.5166719900422772E-01   3.8570411669163424E-01   3.7991828299807756E-01   3.4075625883835264E-01   1.4580047044823341E+00   1.4336955783231999E+00   1.7972366651933613E+00   1.7610494014764952E+00   1.4677111091393156E+00   1.3155164202472533E+00   1.6786610567717264E+00   1.5543085218512083E+00   1.7629159997195185E+00   1.8062810327752590E+00   1.9433213451158557E+00   2.0486477465267972E+00   2.2586184172096160E+00   2.3413203091555510E+00   3.6522024197648015E+00   1.4709518463474491E+00   1.1560199906341175E+00   2.2761906925436459E-01   2.6446960338014797E-01   2.4644635039095766E-01   2.4672848668793929E-01   2.5534438654589586E-01   2.7742146658503886E-01   3.1168838563181256E-01   3.4151781421392580E-01   4.1004931498944602E-01   5.1276612313780190E-01   2.1737591321446559E-01   1.9086131641483475E-01   2.6102628891428648E-01   2.4057110946474972E-01   1.8492326237112036E-01   1.9016843621266266E-01  -1.7862262487882974E+00  -9.1304885816243064E-01  -8.9296443974678352E-01  -4.4931214055177510E-01  -9.7999734963276863E-01  -1.0130885960397018E+00  -8.4062776290926455E-01  -1.0098845707240600E+00  -8.5079840806182894E-01  -4.1966720751683206E-01  -1.1380763026586549E+00  -1.0891845921146415E+00  -8.9309555656841044E-01  -9.9662531011504873E-01  -5.0315673076411305E-01  -1.1395850126976770E+00  -9.4818344325957360E-01  -8.8046880075862954E-01  -8.9362529473862407E-01  -8.2489250677273229E-01  -4.2027257621700437E-01  -8.4439902817144041E-01  -8.1381689603862073E-01  -8.9224387839953334E-01  -4.7789873404161748E-01  -9.3947018055165499E-01  -9.1079969532870786E-01  -8.9494369772647187E-01  -9.8326338008343239E-01  -9.5006561820593083E-01  -4.3850397946916753E-01  -1.0273132316069555E+00  -9.6677345177826457E-01  -7.8044882256284565E-01  -8.8655166264175700E-01  -1.1565057632857785E+00  -1.1025678767829521E+00  -1.1636823879658624E+00  -1.0814943649456541E+00  -4.8923745706164334E-01  -9.9169205898013213E-01  -1.5038755739675167E+00  -7.5041484308742512E-01  -7.1767599761269718E-01  -1.0334984133323231E+00  -7.5039263776750897E-01  -3.8534171620058677E-01  -7.6576631584588040E-01  -6.4777427918180719E-01  -5.1810295267396045E-01  -1.2365230324273531E+00  -6.0209416512705405E-01  -1.1051237204533373E+00  -1.3813045214566853E+00  -7.6509382326198372E-01  -1.7700631767380133E+00  -5.8763889952185300E-01  -1.0596791367947727E+00  -4.8600189676308642E-01  -7.5287263022146911E-01  -1.2776857019773420E+00  -8.8598606071425956E-01  -8.9339389894333920E-01  -6.8288326857170689E-01  -8.5682696181387108E-01  -1.9006619924216628E+00  -7.6474162763090381E-01  -7.3332299783994659E-01  -7.6021043522140108E-01  -9.8580263610521535E-01  -7.6143350594492931E-01  -8.1382813469950566E-01  -1.0520577912746192E+00  -1.7952645168147277E+00  -1.7727296165578337E+00  -1.7826664731414685E+00  -1.7942298998104704E+00  -9.6109243267769917E-01  -4.9221352701345861E-01  -9.2201077640336848E-01  -9.1672540320552132E-01  -9.6268582283527360E-01  -4.2852482319059138E-01  -8.7557741146922830E-01  -9.7141506742461514E-01  -9.6593777294658068E-01  -1.0627729436550397E+00  -1.1595933429090499E+00  -5.5125433418562930E-01  -9.2433721769608657E-01  -6.4031823828199586E-01  -6.7824663334971669E-01  -9.6985560121985415E-01  -4.9211359917298625E-01  -7.0716098806041983E-01  -7.1200262914885237E-01  -3.8299558987431787E-01  -1.0658850577241490E+00  -7.6248663029532970E-01  -1.0919198251579354E+00  -4.6566548965985866E-01  -7.7763803357760208E-01  -1.1819433311805538E+00  -2.3155737248204669E+00  -9.5274303028450191E-01  -8.3387200569427378E-01  -7.7762059693479657E-01  -6.3128112861159635E-01  -8.0696153556532213E-01  -5.0409753982282302E-01  -7.8025126523791710E-01  -8.9002826472170904E-01  -8.2444669194628784E-01  -1.0704745879234208E+00  -4.9780954484598577E-01  -4.2777867388536012E-01  -1.0011603826894557E+00  -1.0256652118228538E+00  -3.8212543743915978E-01  -7.2234359399327386E-01  -6.7302989099798916E-01  -9.3967108079701023E-01  -4.5631365974824406E-01  -1.1085201864103156E+00  -7.7196005798744727E-01  -5.0994450096791821E-01  -1.0517147461665812E+00  -7.8770459230752188E-01  -1.2301452735233420E+00  -7.1080044231017037E-01  -6.1664925624947575E-01  -4.0500639710880249E-01  -8.1105672549085184E-01  -5.7002329565860488E-01  -8.3581175437938870E-01  -1.6510449386241728E+00  -1.2127554134187071E+00  -8.1120089525365413E-01  -9.2989997726011475E-01  -9.7382239992059272E-01  -8.9424384267081025E-01  -8.2441922952744973E-01  -5.1829938577185652E-01  -8.0725496982199652E-01  -7.7508427010093262E-01  -7.8211947297440698E-01  -4.2891029223351890E-01  -8.9784603846153865E-01  -1.0492465966553848E+00  -8.1065316273657184E-01  -1.1113535140467781E+00  -1.6425062402128130E+00  -4.8345415804223030E-01  -1.0934444503436174E+00  -6.9713242077523774E-01  -5.9498514808483194E-01  -1.2011852335454780E+00  -7.2337526904202987E-01  -1.0938472410039506E+00  -9.0451183911916888E-01  -8.8796191661720991E-01  -9.1228237040791482E-01  -7.9866202463595082E-01  -1.1159679958420077E+00  -9.9229327209013407E-01  -8.1763949557523374E-01  -4.4255710560361461E-01  -8.2232491663133622E-01  -1.9820250118602982E+00  -1.3227943907777331E+00  -1.3183659053666170E+00  -1.0419130707557538E+00  -9.5104202783499925E-01  -7.7019024066142394E-01  -1.4876918939332782E+00  -6.9446017589234910E-01  -4.1522954155939468E-01  -1.0001191393810229E+00  -1.9094956366235654E+00  -8.2833512462800418E-01  -7.4396968227841243E-01  -3.7477195147557135E-01  -7.8777557636315854E-01  -7.3104817858118964E-01  -5.0197522250950366E-01  -1.1575724608276579E+00  -8.6203555039280721E-01  -8.9434199095984335E-01  -9.0568069345610902E-01  -1.6092335081190945E+00  -1.0031627972199439E+00  -8.5079839726524975E-01  -1.8711472291917317E+00  -1.2582273052394426E+00  -1.1743904540202688E+00  -1.2790323266254164E+00  -1.0646994107030696E+00  -1.3151476844246939E+00  -9.3613281198103460E-01  -7.4139195996429719E-01  -8.9203882247000488E-01  -1.0538905019686131E+00  -9.2678352954333254E-01  -1.0121845674888861E+00  -7.0724374102690879E-01  -8.5792918174193478E-01  -1.1181738245853416E+00  -7.8501817518299877E-01  -7.2076942589587767E-01  -7.3091491378500884E-01  -8.8317986096777901E-01  -4.6138913450876345E-01  -9.9411358958701634E-01  -1.3928791030486232E+00  -8.9558085739448223E-01  -8.8882537783938675E-01  -7.4165361996012513E-01  -8.2884094892918414E-01  -1.0346150743465949E+00  -8.8639749299948811E-01  -6.8350960063111255E-01  -9.0986933782412815E-01  -7.2925564974505108E-01  -8.2676637072097725E-01  -4.8298325543543391E-01  -7.2853451696036675E-01  -9.8567146678247552E-01  -7.7182403475942762E-01  -8.9324755214733365E-01  -1.0711539911133172E+00  -5.1345524884404770E-01  -1.0249233741636175E+00  -8.9304870383906299E-01  -7.2957015687194060E-01  -9.8418586846765077E-01  -4.6265984770485041E-01  -7.7311928641391414E-01  -8.8904960048982995E-01  -1.6597332637709059E+00  -1.0451435941514327E+00  -7.2712924017402236E-01  -1.0594256525141774E+00  -6.1173961617597838E-01  -8.7385661854894325E-01  -1.3317931577917037E+00  -1.1213898319181896E+00  -8.2813935823176532E-01  -8.5707339554774120E-01  -9.8119112869742897E-01  -9.7844896907942192E-01  -9.4282602866347243E-01  -9.0080181821593619E-01  -8.3798487669078014E-01  -1.0862273987879087E+00  -8.7962400446306366E-01  -1.1417479381854994E+00  -1.2994878811291504E+00  -5.0131506573914497E-01  -9.8796429208091008E-01  -1.1802360863423187E+00  -4.2177508755454457E-01  -4.2392048750372130E-01  -8.9584546610380145E-01  -7.4760958357395724E-01  -4.2101849999875063E-01  -1.1931761471835867E+00  -9.6358786000609709E-01  -4.5097067854376882E-01  -1.0060516904991215E+00  -8.4789630633836477E-01  -6.7573977772413130E-01  -9.8440873810467244E-01  -8.2954823183463811E-01  -1.7227921657364302E+00  -8.5894434065532732E-01  -1.9360379901778648E+00  -7.9176932568392422E-01
  0.0000000000000000E+00   0.0000000000000000E+00   0.0000000000000000E+00   0.0000000000000000E+00   0.0000000000000000E+00   0.0000000000000000E+00   0.0000000000000000E+00   0.0000000000000000E+00   0.0000000000000000E+00   0.0000000000000000E+00   0.0000000000000000E+00   0.0000000000000000E+00   0.0000000000000000E+00   0.0000000000000000E+00   0.0000000000000000E+00   0.0000000000000000E+00   0.0000000000000000E+00   0.0000000000000000E+00   0.0000000000000000E+00   0.0000000000000000E+00   0.0000000000000000E+00   0.0000000000000000E+00   0.0000000000000000E+00   0.0000000000000000E+00   0.0000000000000000E+00   0.0000000000000000E+00   0.0000000000000000E+00   0.0000000000000000E+00   0.0000000000000000E+00   0.0000000000000000E+00   0.0000000000000000E+00   0.0000000000000000E+00   0.0000000000000000E+00   0.0000000000000000E+00   0.0000000000000000E+00   0.0000000000000000E+00   0.0000000000000000E+00   0.0000000000000000E+00   0.0000000000000000E+00   0.0000000000000000E+00   0.0000000000000000E+00   0.0000000000000000E+00   0.0000000000000000E+00   0.0000000000000000E+00   0.0000000000000000E+00   0.0000000000000000E+00   0.0000000000000000E+00   0.0000000000000000E+00   0.0000000000000000E+00   0.0000000000000000E+00   0.0000000000000000E+00   0.0000000000000000E+00   0.0000000000000000E+00   0.0000000000000000E+00   0.0000000000000000E+00   0.0000000000000000E+00   0.0000000000000000E+00   0.0000000000000000E+00   0.0000000000000000E+00   0.0000000000000000E+00   0.0000000000000000E+00   0.0000000000000000E+00   0.0000000000000000E+00   0.0000000000000000E+00   0.0000000000000000E+00   3.7503245413766900E-01   4.3241348734460766E-01   5.6420294415950822E-01   5.7505041453660666E-01   5.6860122835310822E-01   4.7895238205169383E-01   6.4197008657564669E-01   6.4273348918448892E-01   4.7586863786754274E-01   3.5348974550892964E-01   1.0594248010738101E-01   1.1818908880981593E-01   1.2029959476588735E-01   9.0478359783575296E-02   6.6815269202016636E-02   5.7517414764797853E-02   5.8629792990851880E-02   6.4740139502497643E-02   8.0692999299258078E-02   5.3980337394456644E-02   5.6793438001941837E-02   5.9395337725869898E-02   3.5169272599764578E-01   4.0723527854941038E-01   6.1689173740873415E-01   4.6245449207876299E-01   4.4081379806695720E-01   4.4152154130002358E-01   6.6587083536210201E-01   3.9502302016117657E-01   3.9250513328160169E-01   4.4971169054893922E-01   3.3897112427344794E-01   4.2277494149837785E-01   3.2668978974406948E-01   3.5759618105046331E-01   4.4280777447578146E-01   3.5758579208643482E-01   8.7244226808417549E-02   5.1818908403858964E-02   7.6127514128174478E-02   4.9059517598612157E-02   5.6322237010317550E-02   5.8138797627906504E-02   5.4123568305844451E-02   5.9742087138880726E-02   5.5622731949403127E-02   5.9479789510314969E-02   8.4958838375818163E-02   6.6657117375532912E-02   5.8319833971814103E-02   5.3465284110038855E-02   6.3443861845004959E-02   5.8870716286989519E-02   4.7874743351808619E-01   5.4298835861710615E-01   6.4484866417933406E-01   7.9397781343972584E-01   7.1263999919609922E-01   5.5391201594011974E-01   6.5427218660536379E-01   9.7322967526949444E-01   3.3979286266188966E+00   5.9071206261440456E-01   4.1504106126940687E-01   4.2375767748685750E-01   5.0819409118682557E-01   7.3453436076610346E-01   6.0801749323319110E-01   5.9438911137326200E-01   5.3876008593879154E-01   7.8404159354097047E-01   5.3809252462661594E-01   5.5478686851881187E-01   4.6231001553633011E-01   6.6764980891594528E-01   5.4150839799165740E-01   5.6138108486229077E-01   9.1165613011216029E-01   5.6627644022812673E-01   9.4545245323968297E-01   6.9568591025881787E-01   5.1177878751215200E-01   3.9199999076568087E-01   6.9399621400269312E-02   1.2451283167741832E-01   1.1087989589552930E-01   1.3627564275450413E-01   1.8285674971309013E-01   2.1723188331067267E-01   8.9394549047171673E-02   6.7550227416513189E-02   6.7252725193188104E-02   7.8494927881627291E-02   1.2461707218012660E-01   9.1372335813212621E-02   7.5715165816884630E-02   6.7350049160731007E-02   6.9007002663444866E-02   1.7754954795071243E-01   8.0409916459607753E-02   1.9470331889130377E-01   1.0766794052903014E-01   6.7965826075665620E-02   6.6546760421737447E-02   8.2619616617780403E-02   7.8203841839889363E-02   6.3852373944448995E-02   6.5355906143001727E-02   6.3912483397383826E-02   7.2077100215018203E-02   6.5351903199956235E-02   5.8024806822644166E-02   2.3586448006751340E-01   2.3020539597533526E-01   2.8840005799867446E-01   2.8136148000792549E-01   2.3316197025880775E-01   2.1000028222231545E-01   2.6749552528692389E-01   2.4560201600172615E-01   2.7585690856437173E-01   2.7990953300018068E-01   3.0424037185711039E-01   3.1316763633261258E-01   3.4895421107221486E-01   3.5585954499842776E-01   5.4277377019112882E-01   2.3620048815403782E-01   1.8610993690881789E-01   3.6935619222602675E-02   4.2310634069368899E-02   3.9006918666476105E-02   3.8930818770959504E-02   4.0556077147606250E-02   4.3106305737209513E-02   4.9312803557598171E-02   5.1865953165371098E-02   6.3562637997999813E-02   7.5690931631589436E-02   3.4981600768538450E-02   3.0636653819175640E-02   4.2171074232361300E-02   3.9061861933216965E-02   2.9836304169766445E-02   3.0691755210892509E-02  -4.2474347407312174E-01  -1.3569337380346724E-01  -1.4105131519400407E-01  -7.2100492478756134E-02  -1.8363239772694748E-01  -1.5422089233957362E-01  -1.6121427325925114E-01  -1.6049268264020719E-01  -1.6357016090924631E-01  -6.6874200438158324E-02  -1.9600887335747288E-01  -1.6646554897079013E-01  -1.5471703838987896E-01  -1.6429983167082832E-01  -8.0388961321692862E-02  -2.2685010685960880E-01  -1.7371929454237814E-01  -1.3212979221459781E-01  -1.6877517726921332E-01  -1.3596280572615424E-01  -6.7485945520464594E-02  -1.4622268873812305E-01  -1.2651653788090181E-01  -1.4413902659874475E-01  -7.6735140164164647E-02  -1.8099780703396343E-01  -1.6939917489991149E-01  -1.3574568834463419E-01  -1.5964949945751691E-01  -1.8463586053380651E-01  -6.9999871069168121E-02  -1.7958525169425904E-01  -1.4717320590381250E-01  -1.1862100883937583E-01  -1.5410331438255664E-01  -1.8953203183590384E-01  -1.9812779400107319E-01  -2.3754704706887822E-01  -1.8712474213590072E-01  -7.7720749472297165E-02  -1.4693682831997401E-01  -3.2441066658413142E-01  -1.3834829249343447E-01  -1.1783067515349124E-01  -1.7936427579085493E-01  -1.1919552948189444E-01  -6.2036916759478165E-02  -1.3066727595894115E-01  -1.0141353285404489E-01  -8.1867359204577148E-02  -2.1424407219165070E-01  -9.3303248586840318E-02  -1.8875888099144589E-01  -2.3189525984182974E-01  -1.2501102928264196E-01  -3.0388405234677029E-01  -9.1952337370576953E-02  -1.8492882815048203E-01  -7.8621540376360030E-02  -1.1631802856177519E-01  -2.2254932807088029E-01  -1.3167433245956797E-01  -1.3083505812130947E-01  -1.0438932063695350E-01  -1.5958277882577332E-01  -3.1514991549370774E-01  -1.4125272548610143E-01  -1.0889667301759365E-01  -1.1299042385614867E-01  -1.4092489893625382E-01  -1.1723094750368124E-01  -1.1919878741440149E-01  -1.4990373359579418E-01  -4.2713712646864194E-01  -4.2035892864223767E-01  -4.2339506127442728E-01  -4.2807405816400651E-01  -1.4594683140234982E-01  -7.8814675996990075E-02  -1.7644465970254092E-01  -1.5936993033989294E-01  -1.6767087422306384E-01  -6.8633830602512325E-02  -1.3497787131934066E-01  -1.4383941146821994E-01  -1.6728924890533675E-01  -1.7482256019778863E-01  -2.3401509434103840E-01  -8.6702152953878550E-02  -1.5988438912876704E-01  -9.8583491383447588E-02  -1.0149554573285088E-01  -1.4015587090523879E-01  -7.7984673755642830E-02  -1.1507897690350240E-01  -1.3125402360644539E-01  -6.1538473230625577E-02  -1.8888268760219937E-01  -1.3083027117422433E-01  -1.8939738807935436E-01  -7.5488143156557774E-02  -1.2438023739373238E-01  -1.6595125669303351E-01  -3.6529103513732214E-01  -1.7807891359497729E-01  -1.5462733987031463E-01  -1.2793409573061396E-01  -9.9538863882334780E-02  -1.2122934018333081E-01  -7.9865688748088567E-02  -1.1481052233378806E-01  -1.3408045024350704E-01  -1.2599952169331802E-01  -1.8201825141257993E-01  -7.9330030429321283E-02  -6.8212065285298731E-02  -1.6059301926483427E-01  -1.4611756847507787E-01  -6.1624014885552567E-02  -1.1107280461501372E-01  -1.1112075034449521E-01  -1.3933646063257635E-01  -7.3229271469576307E-02  -1.9150935302493466E-01  -1.1384935254035206E-01  -8.2417817008610575E-02  -2.0917428338979524E-01  -1.2359405474157246E-01  -2.0863425382107131E-01  -1.0658267927263945E-01  -9.6504304715995720E-02  -6.5107967831035007E-02  -1.3953611617979012E-01  -8.8489448479590935E-02  -1.4463302365877057E-01  -3.5444656140628905E-01  -2.4042511127375171E-01  -1.3483279996331501E-01  -1.7509813962407567E-01  -1.6280357811074911E-01  -1.3178547426617943E-01  -1.2409110587397698E-01  -8.2869541121223605E-02  -1.4015491170956476E-01  -1.2034302609476215E-01  -1.2828509293354659E-01  -6.8958680071821016E-02  -1.6367139061930253E-01  -1.4860857980749273E-01  -1.4066070733836356E-01  -1.6169069606917116E-01  -3.7738228959376585E-01  -7.8399443318340020E-02  -1.8810849653221390E-01  -1.0847424418396212E-01  -9.2643290391857896E-02  -2.0202608711329273E-01  -1.3216644173759171E-01  -1.9089242890138255E-01  -1.7144867985239209E-01  -1.3960895814164223E-01  -1.3516798986519768E-01  -1.2361585765384750E-01  -1.7104292051459893E-01  -1.8605461933090409E-01  -1.5645772377838216E-01  -7.1017524966749998E-02  -1.2135298157372328E-01  -3.3879905922120501E-01  -2.7772524666932880E-01  -2.2946326165066347E-01  -1.5898544712894824E-01  -1.5521876313739333E-01  -1.4337610994224673E-01  -2.5798973985411999E-01  -1.1067743860981259E-01  -6.6145469163150852E-02  -1.5834443538172388E-01  -4.4186012942826941E-01  -1.5874779296989183E-01  -1.1828058363100519E-01  -6.0425889320459648E-02  -1.4571363463652118E-01  -1.3340706293277987E-01  -7.9237079149090131E-02  -1.9830127596736241E-01  -1.6548834881805494E-01  -1.4195009873724587E-01  -1.3481729255098521E-01  -2.6887676788076259E-01  -1.6040186928574657E-01  -1.5803721319720249E-01  -3.1615046567687444E-01  -2.3025128001654982E-01  -2.0500590431862639E-01  -2.0448328042394678E-01  -1.7366705342252392E-01  -2.3205124718169068E-01  -1.7285973862095480E-01  -1.3641547020146846E-01  -1.3308223644607303E-01  -1.8365214470432714E-01  -1.3829402417252365E-01  -1.8422084927199403E-01  -1.2052484690891395E-01  -1.2870831230539861E-01  -2.2850542096066156E-01  -1.3241880663168132E-01  -1.1859255855355003E-01  -1.1136744042924093E-01  -1.6988684753085143E-01  -7.4051362857193215E-02  -1.6934704698905434E-01  -2.8973584368680144E-01  -1.4280437550665595E-01  -1.5425481928209758E-01  -1.3673241320034626E-01  -1.5485608652752317E-01  -1.5773079986033975E-01  -1.6389170946743145E-01  -1.0401654832951918E-01  -1.5757660063685713E-01  -1.1837345087605398E-01  -1.3442150024886165E-01  -7.7827703233127599E-02  -1.1999172855962899E-01  -1.4979609338488703E-01  -1.1819889984476394E-01  -1.7262721365831546E-01  -1.8922548844912868E-01  -8.1416387787087763E-02  -1.6273889017077114E-01  -1.2931132664511055E-01  -1.1339336385520955E-01  -1.4140897633860691E-01  -7.3695326432602751E-02  -1.1891380060937945E-01  -1.4571014804098043E-01  -3.7875981301278150E-01  -2.0491016612365973E-01  -1.1231076619748691E-01  -1.6185405282172377E-01  -9.5425129744114504E-02  -1.6846334210921834E-01  -2.2123133370749923E-01  -2.2279356623428917E-01  -1.2851194418155967E-01  -1.6500425212327618E-01  -1.4728949364589553E-01  -1.8309336264369150E-01  -1.7307011954142165E-01  -1.7058878931896299E-01  -1.3792959448577263E-01  -1.6558646481685260E-01  -1.3212487188214497E-01  -1.9713905560786757E-01  -2.2582295047466119E-01  -8.0121000780179336E-02  -1.6249668098924638E-01  -2.0487521084573668E-01  -6.7695463807075501E-02  -6.7577530328850791E-02  -1.4169177579571918E-01  -1.1101602822548459E-01  -6.7091224107106509E-02  -2.0383003069092231E-01  -1.8055241746480502E-01  -7.2366802704889516E-02  -1.5303197281112654E-01  -1.6279437606522598E-01  -1.0367039329049171E-01  -1.7153809805056083E-01  -1.2130583008139517E-01  -2.9244381023956445E-01  -1.4884929829262208E-01  -4.8620066797481326E-01  -1.1704558590098375E-01
  0.0000000000000000E+00   0.0000000000000000E+00   0.0000000000000000E+00   0.0000000000000000E+00   0.0000000000000000E+00   0.0000000000000000E+00   0.0000000000000000E+00   0.0000000000000000E+00   0.0000000000000000E+00   0.0000000000000000E+00   0.0000000000000000E+00   0.0000000000000000E+00   0.0000000000000000E+00   0.0000000000000000E+00   0.0000000000000000E+00   0.0000000000000000E+00   0.0000000000000000E+00   0.0000000000000000E+00   0.0000000000000000E+00   0.0000000000000000E+00   0.0000000000000000E+00   0.0000000000000000E+00   0.0000000000000000E+00   0.0000000000000000E+00   0.0000000000000000E+00   0.0000000000000000E+00   0.0000000000000000E+00   0.0000000000000000E+00   0.0000000000000000E+00   0.0000000000000000E+00   0.0000000000000000E+00   0.0000000000000000E+00   0.0000000000000000E+00   0.0000000000000000E+00   0.0000000000000000E+00   0.0000000000000000E+00   0.0000000000000000E+00   0.0000000000000000E+00   0.0000000000000000E+00   0.0000000000000000E+00   0.0000000000000000E+00   0.0000000000000000E+00   0.0000000000000000E+00   0.0000000000000000E+00   0.0000000000000000E+00   0.0000000000000000E+00   0.0000000000000000E+00   0.0000000000000000E+00   0.0000000000000000E+00   0.0000000000000000E+00   0.0000000000000000E+00   0.0000000000000000E+00   0.0000000000000000E+00   0.0000000000000000E+00   0.0000000000000000E+00   0.0000000000000000E+00   0.0000000000000000E+00   0.0000000000000000E+00   0.0000000000000000E+00   0.0000000000000000E+00   0.0000000000000000E+00   0.0000000000000000E+00   0.0000000000000000E+00   0.0000000000000000E+00   0.0000000000000000E+00   2.0867203646798820E+00   2.3775573685110025E+00   3.2102452689709655E+00   2.9964349284557463E+00   2.8679192186434426E+00   2.5030401824423687E+00   3.4441159357342452E+00   2.9595512784924556E+00   2.5026412717311000E+00   1.9022347611511639E+00   5.4992165139776883E-01   5.2499094629559684E-01   5.3337137462025264E-01   4.2503969296941069E-01   3.4691761411267419E-01   3.2855373549768668E-01   3.2132542183722690E-01   3.5975313810220855E-01   4.1169936764127363E-01   2.9060571509317229E-01   3.1340925097781430E-01   3.1725622588731861E-01   2.3852121058031486E+00   2.7602732324389434E+00   4.1150226343367526E+00   3.1362674903040317E+00   2.9338933625355494E+00   2.7466551467054976E+00   3.9595200062752887E+00   2.6169335873143198E+00   2.7112558783420080E+00   3.2188998656630785E+00   2.3360005341679653E+00   3.0998669807589949E+00   2.2864178681298166E+00   2.5671520935476226E+00   2.7232251856103145E+00   2.1174354238638937E+00   6.2108472751495869E-01   3.5056562859096402E-01   5.7212688936929701E-01   3.3972066672361134E-01   4.0460520703344577E-01   3.6491956425441074E-01   3.6768030637856980E-01   4.1443159860625078E-01   3.6688148621483246E-01   4.0433289915915194E-01   5.8600669302748787E-01   4.2713485314589900E-01   3.8200700472324267E-01   3.1878325182460737E-01   3.6811439210825636E-01   3.4404289477534222E-01   2.2875030219580510E+00   2.4595375845444174E+00   2.9871213108108994E+00   3.3377728379098506E+00   2.8881099831193167E+00   2.4084178158242628E+00   2.9411670559670982E+00   3.4994692151496349E+00   1.1405060285080470E+01   2.6411881891977309E+00   1.9449933295264161E+00   2.2947416917369776E+00   2.7808047716231088E+00   4.0305049298835947E+00   3.4162578777128254E+00   3.5466544830918392E+00   3.4650487070631275E+00   5.3556183200995671E+00   3.3353620254864600E+00   3.2640381701968426E+00   2.6797758497280668E+00   3.7905979329575081E+00   3.0625063967512114E+00   3.1134765154945083E+00   5.1415205747132831E+00   3.0664922619631203E+00   4.9755891979860571E+00   3.6673631881234892E+00   3.2737873647489302E+00   2.5741619711571246E+00   3.3828254345000414E-01   5.1673672518801628E-01   4.6450139937698420E-01   5.2813705551544576E-01   6.3296040340248638E-01   7.5501296767777593E-01   3.9738876577618276E-01   3.1819775988545212E-01   3.6670011275774494E-01   4.3945424266586042E-01   7.1665589720330680E-01   6.1006781232386076E-01   4.6985240360875613E-01   3.9424243815796350E-01   3.8816998225365418E-01   1.0988134086301957E+00   4.3858969390874253E-01   1.0070795831040673E+00   5.6421385876564834E-01   4.2409729309525845E-01   4.5544080586599328E-01   3.9435320964698228E-01   3.8314468034858490E-01   3.0387546115211994E-01   3.1183123075914176E-01   3.5515279838178748E-01   3.7742671685800872E-01   4.2284127479733385E-01   3.7672760804220673E-01   1.5243944858243219E+00   1.5087674062753658E+00   1.8815754453598825E+00   1.8755810368983297E+00   1.5699249898503775E+00   1.3999970761375464E+00   1.7815754212086483E+00   1.6865847428641003E+00   1.9328362870236324E+00   1.9770606115346909E+00   2.1549855786742249E+00   2.2627462196630010E+00   2.5460057763058881E+00   2.6345994662204912E+00   4.1643662950620310E+00   1.5634749668601726E+00   1.2252349601206343E+00   2.3625491415809780E-01   2.8330717401583899E-01   2.6242586979639926E-01   2.6759855145703654E-01   2.7786705095598774E-01   3.0090783633005186E-01   3.4447842665372364E-01   3.7466851746701951E-01   4.6777215368205188E-01   6.0029176938651596E-01   2.3150987330021330E-01   2.0261079960661077E-01   2.7223035911920301E-01   2.5250328454359261E-01   1.9487601681885791E-01   2.0194121215466238E-01  -1.4256312640999913E+00  -1.0410909748380281E+00  -8.0256155911168559E-01  -4.7039723216670049E-01  -1.0076190657963835E+00  -1.0287445938693340E+00  -7.4678800853897997E-01  -8.6102704638099548E-01  -7.3529861202335256E-01  -4.4539605939351179E-01  -1.3388849033844381E+00  -9.8987271252110132E-01  -8.7500340727582371E-01  -8.5612310830755178E-01  -5.3588001202782432E-01  -9.5364730277526000E-01  -9.7607346833127229E-01  -8.9607592920951640E-01  -7.5462617794098286E-01  -7.1504164802712933E-01  -4.4670788689813690E-01  -9.3536890247257676E-01  -7.7806474163382588E-01  -7.9252421989373290E-01  -5.0292292633264357E-01  -8.1985067055148331E-01  -9.2694261837556435E-01  -9.2009489578549541E-01  -8.3434063554157600E-01  -8.0280124715993517E-01  -4.6666404108642323E-01  -1.1550089344605565E+00  -9.1554588609339249E-01  -8.7821057921545564E-01  -8.9325682759707858E-01  -9.5596558104880924E-01  -1.1822032710278350E+00  -9.6270462839425641E-01  -1.0378141275917212E+00  -5.2330872660788708E-01  -9.7795765258733236E-01  -1.1664914722351138E+00  -6.4833580304847072E-01  -6.3408160845299311E-01  -1.1117874043418485E+00  -7.0581466790803726E-01  -4.0841354433239285E-01  -8.5805697295903749E-01  -7.1832914100232359E-01  -5.6219500195961869E-01  -9.8651599345174690E-01  -6.5902079843177130E-01  -1.0221646834898925E+00  -1.2224542025725680E+00  -6.9557420982620910E-01  -1.7138321692406686E+00  -6.4427903250260810E-01  -1.0880116133563369E+00  -5.0813191824687032E-01  -8.4866831968123657E-01  -1.2635288260827044E+00  -8.7231124561273066E-01  -9.0375196712634354E-01  -7.5424964504343994E-01  -7.6250197905392070E-01  -1.6585255092109501E+00  -7.6491489157394066E-01  -7.6213985992769839E-01  -7.7866723308437436E-01  -1.0332881365955315E+00  -7.9507084920542326E-01  -8.5571776378706521E-01  -1.0729653953701128E+00  -1.4261705641234435E+00  -1.4227109321674301E+00  -1.4232918563358807E+00  -1.4303505784867010E+00  -9.8182987906384489E-01  -5.2142577087464381E-01  -7.7776393068070659E-01  -1.0215733760271946E+00  -9.7848421933690144E-01  -4.5577964659901982E-01  -8.3390351773492444E-01  -1.1232057083177054E+00  -9.3817583973227514E-01  -8.9821557473826563E-01  -9.6316941747048779E-01  -6.0115856695506087E-01  -9.9121533332808842E-01  -7.0398193064455195E-01  -7.0531226281708637E-01  -9.8466918777054113E-01  -5.2487991994575134E-01  -6.2974511166258151E-01  -6.2123266239849129E-01  -4.0637401135523310E-01  -1.1724558053779230E+00  -8.5065609089605887E-01  -1.2590714179282720E+00  -4.8451546484572849E-01  -7.2667855264527637E-01  -1.1852094162471556E+00  -1.8945075946666541E+00  -9.7523518175471291E-01  -8.4032255344432749E-01  -6.7954171698167110E-01  -6.9851922844547376E-01  -7.9717869618334336E-01  -5.4303342280501654E-01  -8.2492232412484823E-01  -9.0994312338585137E-01  -8.5519879085847728E-01  -1.1848445803874421E+00  -5.3130962942170612E-01  -4.5458734291925845E-01  -8.5084209640539010E-01  -1.0618249027135791E+00  -4.0554664747703001E-01  -7.5427136958727403E-01  -5.9793419480313437E-01  -9.2587061767858125E-01  -4.7825463935589285E-01  -1.2901656228022069E+00  -8.0688536479816675E-01  -5.3239724804559874E-01  -8.7840633159118320E-01  -7.4734380877080253E-01  -1.1151126825138007E+00  -7.2528598102665465E-01  -6.7985733010790528E-01  -4.2997913982660868E-01  -9.0371546745209352E-01  -6.2013093509281558E-01  -8.1518926871542619E-01  -1.2356755086009024E+00  -1.0010141132862500E+00  -7.0326791429266966E-01  -7.7929771546590287E-01  -8.3711254069128882E-01  -8.9260361339907024E-01  -8.4287146954239556E-01  -5.5392911010374868E-01  -8.8308873134640542E-01  -7.4944084026679325E-01  -7.1285972988778856E-01  -4.5646759098184686E-01  -9.1758708723236682E-01  -1.1085343647141441E+00  -8.2070817861459633E-01  -1.1009111838809078E+00  -1.3654480960276452E+00  -5.0686356123164289E-01  -1.0298590409992157E+00  -7.7915851941760317E-01  -6.5192384108107004E-01  -9.7395704605299194E-01  -7.2824193726945385E-01  -8.9104273703817904E-01  -7.9622345574145781E-01  -8.0115747738290677E-01  -1.0359092007446256E+00  -9.0783366925370046E-01  -1.0027009162521918E+00  -1.0228688147326701E+00  -7.2936100649340285E-01  -4.6275570526566112E-01  -8.3777834964122577E-01  -2.0233194934914507E+00  -1.0610155915614052E+00  -1.0303174321243453E+00  -1.0537724488430229E+00  -8.2922652472008596E-01  -7.5935872481377775E-01  -1.4613086361370191E+00  -6.5873008689251589E-01  -4.4038103463926903E-01  -8.5622961694048683E-01  -1.4919838240340788E+00  -7.1959736836166643E-01  -6.9420054797943331E-01  -3.9567013679890101E-01  -7.0520637170418365E-01  -6.3252165522770576E-01  -5.4456894160038638E-01  -1.3780170659490492E+00  -7.6318555766440588E-01  -8.0210451766336344E-01  -1.0313665197954520E+00  -1.4113914562159786E+00  -8.5412395139672048E-01  -7.6701211567755578E-01  -1.7166007756505983E+00  -1.3418097584734023E+00  -1.1880358329870164E+00  -1.0492217556325403E+00  -8.9151449587650555E-01  -1.0408414294757447E+00  -9.5882400247649069E-01  -6.4109917251968962E-01  -8.6295461623887748E-01  -1.1075023887593365E+00  -9.3158997692938994E-01  -1.0585026912269770E+00  -7.8510715481918725E-01  -9.7360893757750011E-01  -9.4397575420490665E-01  -8.9400383453260523E-01  -6.3480251251476072E-01  -8.1459702078118190E-01  -7.7845361715767503E-01  -4.8411139769015743E-01  -9.2126405182231297E-01  -1.0939377637796972E+00  -8.0005720037301353E-01  -8.8128071388335860E-01  -7.4371536783240644E-01  -7.0687725948169200E-01  -9.5818923850326332E-01  -7.8203450698113675E-01  -7.5166631693985053E-01  -8.9217357919431639E-01  -6.7022327672348136E-01  -7.4302143003805110E-01  -5.0679160427296610E-01  -6.6059267028321167E-01  -1.0061230347273431E+00  -8.7047828743379285E-01  -7.6445228935957088E-01  -1.1506026041572017E+00  -5.5827092734982531E-01  -8.7131562078500591E-01  -9.3854239596499833E-01  -7.5491140512398758E-01  -1.0115832057756937E+00  -4.9359805883944019E-01  -8.1863183611557144E-01  -7.6370449488412484E-01  -1.2939380582822015E+00  -8.9213280794162586E-01  -8.1547722198649708E-01  -9.7248702118872521E-01  -6.7317954077445064E-01  -7.5093130622975879E-01  -1.1605900029538070E+00  -9.4347977544378203E-01  -7.9158369451115673E-01  -7.3990867199783872E-01  -9.4770243306191004E-01  -1.0072587168098506E+00  -9.6861919320499779E-01  -7.6033055836851937E-01  -7.2530459352770960E-01  -9.9028739416921507E-01  -8.9710676266670530E-01  -1.3392263620718805E+00  -1.2665247955132353E+00  -5.3330548736847916E-01  -8.5158412076580170E-01  -1.1461345871188355E+00  -4.4822601054254158E-01  -4.5022271453109569E-01  -8.0342191251773898E-01  -7.7167097351621106E-01  -4.4691492481988415E-01  -1.1011000206239558E+00  -9.8653229826267463E-01  -4.7235558099937675E-01  -1.0208659077083819E+00  -7.5181934342549106E-01  -7.4728638127611302E-01  -9.9728436814268584E-01  -8.6834880921973823E-01  -1.5533115706730012E+00  -9.5261308805707645E-01  -1.5111232179784055E+00  -8.1282365826321190E-01
  0.0000000000000000E+00   0.0000000000000000E+00   0.0000000000000000E+00   0.0000000000000000E+00   0.0000000000000000E+00   0.0000000000000000E+00   0.0000000000000000E+00   0.0000000000000000E+00   0.0000000000000000E+00   0.0000000000000000E+00   0.0000000000000000E+00   0.0000000000000000E+00   0.0000000000000000E+00   0.0000000000000000E+00   0.0000000000000000E+00   0.0000000000000000E+00   0.0000000000000000E+00   0.0000000000000000E+00   0.0000000000000000E+00   0.0000000000000000E+00   0.0000000000000000E+00   0.0000000000000000E+00   0.0000000000000000E+00   0.0000000000000000E+00   0.0000000000000000E+00   0.0000000000000000E+00   0.0000000000000000E+00   0.0000000000000000E+00   0.0000000000000000E+00   0.0000000000000000E+00   0.0000000000000000E+00   0.0000000000000000E+00   0.0000000000000000E+00   0.0000000000000000E+00   0.0000000000000000E+00   0.0000000000000000E+00   0.0000000000000000E+00   0.0000000000000000E+00   0.0000000000000000E+00   0.0000000000000000E+00   0.0000000000000000E+00   0.0000000000000000E+00   0.0000000000000000E+00   0.0000000000000000E+00   0.0000000000000000E+00   0.0000000000000000E+00   0.0000000000000000E+00   0.0000000000000000E+00   0.0000000000000000E+00   0.0000000000000000E+00   0.0000000000000000E+00   0.0000000000000000E+00   0.0000000000000000E+00   0.0000000000000000E+00   0.0000000000000000E+00   0.0000000000000000E+00   0.0000000000000000E+00   0.0000000000000000E+00   0.0000000000000000E+00   0.0000000000000000E+00   0.0000000000000000E+00   0.0000000000000000E+00   0.0000000000000000E+00   0.0000000000000000E+00   0.0000000000000000E+00   2.0455119530397510E+00   2.3320939009854991E+00   3.2281827095535385E+00   2.8592510881837487E+00   2.7183787426669190E+00   2.4321037309056366E+00   3.4101976988358600E+00   2.6903574327008086E+00   2.4305373080819401E+00   1.8706359637596215E+00   5.2775906815562690E-01   4.7325149433099645E-01   4.7262497361287031E-01   3.8906377015469845E-01   3.3328028176860824E-01   3.2711233804336548E-01   3.1283813111369002E-01   3.4958356426253473E-01   3.8664071028593311E-01   2.8482545917099994E-01   3.1274865686733078E-01   3.1122407307020555E-01   2.6164921925579243E+00   3.0499297416733984E+00   4.4304798827676155E+00   3.5318783838334027E+00   3.2974393677970633E+00   2.9314621863678179E+00   4.1129948381009669E+00   2.9616846657372147E+00   3.1865664442680237E+00   3.9338207627849444E+00   2.7217948978915754E+00   3.8544032073323384E+00   2.6909353980917388E+00   3.0966704330258841E+00   2.8717463216818819E+00   2.1769852798580409E+00   7.5693776325658346E-01   4.0044519822287244E-01   7.2612500508600986E-01   3.9380416634826493E-01   4.8430974843677516E-01   3.8947807800097173E-01   4.0705810046767599E-01   4.5704826695153866E-01   3.9328132794017134E-01   4.5710515840124583E-01   6.7687801790401159E-01   4.7318012798884979E-01   4.2650060202727097E-01   3.2816558529794632E-01   3.7212190888371910E-01   3.5275599281634279E-01   2.0276399465900812E+00   2.1319498684928089E+00   2.6012292318107093E+00   2.8335194279093372E+00   2.4243656501597317E+00   2.0865306006306699E+00   2.5648148047003669E+00   2.8552952532662097E+00   8.7468042709042315E+00   2.3327621503430458E+00   1.7503756820402123E+00   1.9981184601798467E+00   2.3676067169686990E+00   3.3850238827130177E+00   2.9191482618880316E+00   2.9928045583255032E+00   3.0046289676133999E+00   4.6067684854886597E+00   2.9275733845173257E+00   2.8629459597115856E+00   2.4150529965059695E+00   3.2611531435244339E+00   2.7775355368748111E+00   2.7771183455877217E+00   4.1846823239580919E+00   2.7746189233543248E+00   4.1924680360202506E+00   3.2794202775697792E+00   2.9455185840763911E+00   2.3786946443387911E+00   3.0339248196112983E-01   4.3914874352005046E-01   3.8864993571284417E-01   4.4176343593925532E-01   5.1804119500323420E-01   5.8262067182784694E-01   3.5182073714531259E-01   2.8692595661324316E-01   3.2092633742297239E-01   3.8212187529951475E-01   5.7371803665013210E-01   5.4609562619046825E-01   4.2346244952548417E-01   3.6004798519550602E-01   3.5647238350945570E-01   8.2779348632063032E-01   4.0508648976635497E-01   8.3475237126586421E-01   5.1775249737562468E-01   3.8349757617888225E-01   4.2842367873209342E-01   3.5200635459696777E-01   3.3976351784570602E-01   2.7388907633444537E-01   2.8387194986442910E-01   3.1409001075483212E-01   3.2717619440806045E-01   3.8785677713020994E-01   3.5265249786725150E-01   1.5755495045465429E+00   1.5795701145988230E+00   1.9740806773403448E+00   1.9791097417142056E+00   1.6753539736860366E+00   1.4850850030892504E+00   1.8967993214156755E+00   1.8172274513889886E+00   2.1137513400003693E+00   2.2014353027762930E+00   2.3452670155724791E+00   2.5791051830187874E+00   2.8234799287957992E+00   3.0218923934557096E+00   4.9749460265205787E+00   1.6435123966576581E+00   1.2842836458788978E+00   2.4335457602962471E-01   2.9790517113415327E-01   2.8162471879781981E-01   2.8955777693674078E-01   2.9681513304974583E-01   3.3390095772012907E-01   3.6790150748227901E-01   4.3245844154538865E-01   5.1122413708204351E-01   7.2197000999997496E-01   2.4234194635977538E-01   2.1346823043003230E-01   2.8123874090401435E-01   2.5963413246056399E-01   2.0359048623120407E-01   2.1089134639512375E-01  -1.0933506013811627E+00  -1.2437320411645707E+00  -8.0704368907722279E-01  -4.9352364526123871E-01  -8.4625083443773819E-01  -1.1076121000342605E+00  -6.5031352785099528E-01  -8.5254563682367435E-01  -6.4120916878320711E-01  -4.7420203598014204E-01  -1.1516756664331294E+00  -1.0282445472548307E+00  -7.9358268133100485E-01  -8.1692790323036601E-01  -5.6545956594263269E-01  -8.0957556486870574E-01  -8.3404213862309595E-01  -1.0091073837527931E+00  -6.6650417544442531E-01  -6.9444025171013912E-01  -4.6957584691160936E-01  -8.4157755014042346E-01  -8.2049966179745415E-01  -7.7736903615880215E-01  -5.2652414770659139E-01  -7.1065329918192144E-01  -7.8920819822844157E-01  -1.0166481052887717E+00  -8.1069565283441825E-01  -6.9550695222793968E-01  -4.9502642901619676E-01  -1.0015386073470973E+00  -9.7714640388108742E-01  -1.0073122250586788E+00  -8.0501633849080023E-01  -9.0611926889840511E-01  -9.9759027225518371E-01  -8.0812333176232132E-01  -9.2569699389215387E-01  -5.5845139865677385E-01  -1.0991386651772488E+00  -9.5176598011685332E-01  -5.8346235807060487E-01  -6.2354822175102553E-01  -9.7585764663667773E-01  -7.2566554979320419E-01  -4.2809656846864658E-01  -7.9290000155836815E-01  -7.8175634522667703E-01  -6.0574252940851336E-01  -8.9678512825213375E-01  -7.3381248688605261E-01  -9.2487320988684618E-01  -1.0931397472387872E+00  -6.8183781395742438E-01  -1.3948889249121719E+00  -7.0458409222473972E-01  -9.5431458394731972E-01  -5.2518366365331948E-01  -9.4115994095905886E-01  -1.0870483533039179E+00  -9.8722830755508761E-01  -1.0621887377116745E+00  -8.5970267236436737E-01  -6.7588069066938983E-01  -1.3974862418613012E+00  -6.6604029049394564E-01  -8.9697921339829767E-01  -9.0726548439919952E-01  -1.2847996824727261E+00  -8.7216427078434333E-01  -1.0322239894462553E+00  -1.3112719494176441E+00  -1.0946260864661177E+00  -1.0908428821549241E+00  -1.0920138987123875E+00  -1.0959194201716007E+00  -1.0710262260814940E+00  -5.4826023316034711E-01  -6.8087679528202827E-01  -9.0588447498575908E-01  -8.7131355429409718E-01  -4.8100804417687620E-01  -8.8377744061362640E-01  -1.3474187132753532E+00  -8.4524526190329874E-01  -8.5451234422210254E-01  -8.1261467886554817E-01  -6.5227884025296856E-01  -8.8563963239159960E-01  -7.9258780896500647E-01  -8.2169553939391082E-01  -1.1790423306135898E+00  -5.6224475980392208E-01  -6.2537203898814941E-01  -5.5954743164808307E-01  -4.2741363693787354E-01  -1.0016939881783351E+00  -7.8194468662014271E-01  -1.0858549862662648E+00  -4.9961351185974295E-01  -7.3881614027333464E-01  -1.4485428517857799E+00  -1.5764869689142229E+00  -8.2326424901349715E-01  -7.2382809553370997E-01  -6.6363989538708279E-01  -7.5051912722242375E-01  -8.9401999819622802E-01  -5.8227316840188847E-01  -9.9039913169327920E-01  -1.0174734737952451E+00  -9.4229994742927059E-01  -1.0525870951146516E+00  -5.6345881300933598E-01  -4.8331748228137461E-01  -8.3519663165011571E-01  -1.3143636571048340E+00  -4.2401109386716940E-01  -8.3287351811507560E-01  -5.8655056964260943E-01  -1.0457150075006725E+00  -5.0154830299747200E-01  -1.1141999043678259E+00  -9.6140257956377284E-01  -5.5015599550619410E-01  -7.4970828840234260E-01  -7.7921860502537243E-01  -1.0028310958894857E+00  -8.3372303731732123E-01  -7.4199679768288429E-01  -4.5143274350312035E-01  -8.2234381381343435E-01  -6.8898295807375554E-01  -7.4478196953188247E-01  -1.0092138501920362E+00  -8.4987459564906975E-01  -6.7842300684780266E-01  -6.8901207989650881E-01  -7.9096521894954031E-01  -1.0305315480822679E+00  -9.5169955198737133E-01  -5.8336708422406847E-01  -7.9674119965167611E-01  -7.9629625641491264E-01  -6.9460787568129090E-01  -4.7868350233960677E-01  -7.9225055857945836E-01  -1.3992411741017630E+00  -7.4631848359520125E-01  -1.2591694038290060E+00  -1.0533520403682317E+00  -5.2209104197918266E-01  -9.2468975124430086E-01  -8.5530807324362346E-01  -7.1949789347291748E-01  -9.0394402244916650E-01  -6.4070990032818020E-01  -8.1387968474856043E-01  -6.9733273751236735E-01  -8.1073480204828197E-01  -1.2460099471417347E+00  -9.9787443311272539E-01  -1.0328991247009534E+00  -8.5731914803612319E-01  -6.3624145999486403E-01  -4.8561109111104106E-01  -9.8098295949676839E-01  -1.5653078983583062E+00  -8.7763802591182549E-01  -9.3111150520636299E-01  -1.1242710119661774E+00  -8.0126133986796655E-01  -6.5909283016421150E-01  -1.2257769842428616E+00  -6.7803242728201707E-01  -4.6918405500040328E-01  -8.5215124997184999E-01  -1.1455105842685032E+00  -6.2873059291240108E-01  -7.1249101170855078E-01  -4.1379339016150618E-01  -6.2988682802201090E-01  -5.7362416280866557E-01  -5.8850355347837857E-01  -1.1866118371533254E+00  -6.6380191557598855E-01  -8.0198152684234758E-01  -1.2281659760358596E+00  -1.2301458502029128E+00  -8.4162756806299865E-01  -6.7981725175427621E-01  -1.4139268145727797E+00  -1.0941222048360844E+00  -1.0290671363500654E+00  -1.0018976768809276E+00  -8.5597029717999196E-01  -9.2998681564856089E-01  -8.1684389740084162E-01  -5.7761558913536404E-01  -9.6348381300313624E-01  -9.6948570491566610E-01  -1.0493795168033635E+00  -8.9915213638599689E-01  -7.3186160822785939E-01  -1.1431747499534595E+00  -7.9009081956679839E-01  -8.3571329512093773E-01  -6.2317087902724078E-01  -9.3242494560393241E-01  -6.7616737613682498E-01  -5.0753845531439568E-01  -8.4522808886155454E-01  -9.0702426210729270E-01  -7.9561586228652714E-01  -7.9693807205558109E-01  -6.4971870246123242E-01  -6.2953724716885828E-01  -1.0081639214373852E+00  -6.9624819864610621E-01  -8.6423857410380645E-01  -8.0768661206583225E-01  -6.6381314044064921E-01  -7.2818290625479620E-01  -5.2727946182659668E-01  -6.4447136095702751E-01  -1.0923093710977207E+00  -9.8258760199712603E-01  -6.6453972702854347E-01  -9.8889622412456391E-01  -5.9799361392681749E-01  -8.6149846743925018E-01  -1.1495186154133143E+00  -8.1555783806604021E-01  -1.2329917253916272E+00  -5.2498544278686632E-01  -9.0138365821818633E-01  -7.4165725086084477E-01  -1.0231186749998575E+00  -7.6446168019441896E-01  -9.0711944099989938E-01  -1.0157695006036835E+00  -7.3973565858024604E-01  -6.5378815992933659E-01  -1.0558161444013825E+00  -8.0165046310733268E-01  -8.3546091801290601E-01  -6.4470951094094986E-01  -1.0369747256328090E+00  -8.4602208622002573E-01  -8.2767694904125311E-01  -6.7027044088016063E-01  -7.0463792556785554E-01  -1.0326855379265378E+00  -1.0099801471635768E+00  -1.1468456416035187E+00  -1.0919031674679371E+00  -5.6241709242130344E-01  -8.1438481714781796E-01  -1.0045293312603540E+00  -4.7150998605765659E-01  -4.7897364268411935E-01  -8.0630882785268709E-01  -9.0460383969070157E-01  -4.7577465729651769E-01  -9.8575405255689341E-01  -8.3109797892465453E-01  -4.9557874352977888E-01  -1.1009135919804725E+00  -6.5431461879697472E-01  -8.4596197326509626E-01  -8.8579524691651190E-01  -1.0477348723536364E+00  -1.3184385041182771E+00  -8.5474568394044825E-01  -1.1396243120973983E+00  -9.5505636158904439E-01
  0.0000000000000000E+00   0.0000000000000000E+00   0.0000000000000000E+00   0.0000000000000000E+00   0.0000000000000000E+00   0.0000000000000000E+00   0.0000000000000000E+00   0.0000000000000000E+00   0.0000000000000000E+00   0.0000000000000000E+00   0.0000000000000000E+00   0.0000000000000000E+00   0.0000000000000000E+00   0.0000000000000000E+00   0.0000000000000000E+00   0.0000000000000000E+00   0.0000000000000000E+00   0.0000000000000000E+00   0.0000000000000000E+00   0.0000000000000000E+00   0.0000000000000000E+00   0.0000000000000000E+00   0.0000000000000000E+00   0.0000000000000000E+00   0.0000000000000000E+00   0.0000000000000000E+00   0.0000000000000000E+00   0.0000000000000000E+00   0.0000000000000000E+00   0.0000000000000000E+00   0.0000000000000000E+00   0.0000000000000000E+00   0.0000000000000000E+00   0.0000000000000000E+00   0.0000000000000000E+00   0.0000000000000000E+00   0.0000000000000000E+00   0.0000000000000000E+00   0.0000000000000000E+00   0.0000000000000000E+00   0.0000000000000000E+00   0.0000000000000000E+00   0.0000000000000000E+00   0.0000000000000000E+00   0.0000000000000000E+00   0.0000000000000000E+00   0.0000000000000000E+00   0.0000000000000000E+00   0.0000000000000000E+00   0.0000000000000000E+00   0.0000000000000000E+00   0.0000000000000000E+00   0.0000000000000000E+00   0.0000000000000000E+00   0.0000000000000000E+00   0.0000000000000000E+00   0.0000000000000000E+00   0.0000000000000000E+00   0.0000000000000000E+00   0.0000000000000000E+00   0.0000000000000000E+00   0.0000000000000000E+00   0.0000000000000000E+00   0.0000000000000000E+00   0.0000000000000000E+00   1.8236016636847108E+00   2.0322398578135230E+00   2.8183902269528307E+00   2.4468599924142969E+00   2.2695608263922589E+00   2.0695077842098963E+00   2.8917852045460135E+00   2.2337471922135865E+00   2.1132821217243563E+00   1.6521918820826476E+00   4.3063170754172714E-01   3.8804075642305030E-01   3.9035208698937668E-01   3.3032341229740775E-01   2.9091163753143084E-01   2.9521592203302449E-01   2.7998002158089758E-01   3.1207794617952456E-01   3.3323961222578524E-01   2.5393160805236420E-01   2.7775762790289693E-01   2.7448655971673264E-01   2.6495077049047704E+00   2.9709354461632764E+00   4.1884247359481410E+00   3.4043628929557017E+00   3.0238927112261114E+00   2.6299383329347110E+00   3.5597773975418296E+00   2.7470811750353006E+00   3.0226807067791297E+00   3.6318299839386103E+00   2.6788139725491473E+00   3.7199191126091318E+00   2.7086638322453656E+00   3.1202608376675833E+00   2.6447017007792724E+00   1.9971775472386266E+00   6.5250884771359652E-01   3.9576093973347187E-01   6.9145094223264914E-01   4.0144590314509976E-01   4.9770859262190542E-01   3.6649958217728473E-01   4.1572047376324428E-01   4.7520888458142341E-01   3.9405362751235001E-01   4.5056594244093878E-01   6.0261186013515444E-01   4.2895783612250038E-01   4.0405490939669791E-01   3.0589979593601263E-01   3.3866093894239008E-01   3.2107134957420158E-01   1.8185527574012537E+00   1.8907075771481963E+00   2.3357596282144750E+00   2.4520996624985054E+00   2.0891494987172154E+00   1.8229238626309099E+00   2.2696418472963695E+00   2.3829775879231865E+00   7.2933634238261593E+00   2.0381255097145496E+00   1.5510306566427710E+00   1.9124069469610139E+00   2.2598463234198709E+00   3.2327810507216634E+00   2.7895980166711927E+00   2.8746710307908221E+00   3.0259354655240056E+00   4.7289139904635791E+00   2.8388094508699675E+00   2.6820394727687797E+00   2.2798579877259693E+00   2.9201772226541727E+00   2.5734361005459476E+00   2.4977313122310938E+00   3.5299525544313970E+00   2.4427812215722469E+00   3.3868528053535520E+00   2.7680677494730155E+00   3.0243512445262262E+00   2.5140506520573549E+00   2.7457037504612203E-01   3.7460997266750795E-01   3.4006701099247599E-01   3.7162483558530340E-01   4.2285274271428858E-01   4.7705378368913054E-01   3.0497639443127306E-01   2.5442783950079989E-01   3.0910741124999697E-01   3.6531405618158741E-01   5.3177942433333014E-01   5.4231629343814081E-01   4.1883064460229807E-01   3.4559259269137438E-01   3.3163749687817623E-01   6.9101916715589917E-01   3.6176033660758422E-01   6.2973679902202251E-01   4.3519368508100909E-01   3.8956698487272967E-01   4.6547468241805856E-01   3.1291493558442862E-01   3.0800780591857968E-01   2.4509586647960044E-01   2.5188909887371225E-01   3.0395717341784689E-01   3.0883835409820776E-01   4.0737964657699505E-01   3.7241450520953134E-01   1.6385225680730933E+00   1.6604074653744687E+00   2.0666245891983510E+00   2.1119422046479901E+00   1.8049595349341412E+00   1.5933543892043074E+00   2.0315037672976910E+00   1.9987630924179118E+00   2.3534410206643162E+00   2.4510761580366012E+00   2.6340912440737467E+00   2.8985828931399262E+00   3.2216920619328722E+00   3.4555042101321702E+00   5.7136090252612766E+00   1.7595152811294699E+00   1.3720090637618867E+00   2.5134713746743315E-01   3.1941565883101214E-01   3.0168757586066736E-01   3.1938306715320897E-01   3.2740318576585409E-01   3.6806251809036605E-01   4.1002413257061116E-01   4.8141389569792725E-01   5.8408547332923566E-01   8.4629468812697195E-01   2.5965279293743820E-01   2.2881702249593422E-01   2.9072222010664561E-01   2.7117510331147587E-01   2.1592159859344032E-01   2.2577164254912549E-01  -9.1166917524441682E-01  -1.4284006142739776E+00  -7.0459539368029800E-01  -5.1666002423827317E-01  -8.0819020716757328E-01  -1.0471021141323482E+00  -5.8394473084170462E-01  -7.2294311614621642E-01  -5.6741454202738628E-01  -5.0787843331417737E-01  -1.1822088167177247E+00  -8.8994388787685585E-01  -7.3526828317797510E-01  -6.9910219814114882E-01  -6.0341163286908106E-01  -7.0059880243545158E-01  -7.9702772816666601E-01  -9.7267456212385162E-01  -5.8232213893607476E-01  -6.0379560018284384E-01  -5.0271973033295447E-01  -8.6410102284974233E-01  -7.5562963331753041E-01  -6.7741622028730508E-01  -5.5347034951714202E-01  -6.3023822020898879E-01  -7.5328782181556486E-01  -9.9031458159724517E-01  -6.8983191615636597E-01  -6.0763863115979189E-01  -5.3111601515667972E-01  -1.0086426749060007E+00  -8.7663962053760847E-01  -1.1518525707571874E+00  -7.5995041994112211E-01  -7.5651564154892170E-01  -9.5821318656446564E-01  -6.9638408656563777E-01  -8.3257059094836705E-01  -6.0165307045145855E-01  -1.0079599096318863E+00  -7.9432664537769515E-01  -5.1701322642198944E-01  -5.5073280119030854E-01  -9.4626942900838418E-01  -6.6572950541682085E-01  -4.5733857575502795E-01  -8.3801763122343964E-01  -8.7803122054311322E-01  -6.6625433029609504E-01  -7.4458195480762712E-01  -8.1702626997654848E-01  -8.1426080862026662E-01  -9.2268906938260953E-01  -6.0786752066479910E-01  -1.1766473807111413E+00  -7.8448069316534030E-01  -8.9401226152357105E-01  -5.4617480225897053E-01  -1.0738972642227740E+00  -9.7339013982969080E-01  -9.1569394416776162E-01  -1.0075600344596489E+00  -9.6619554670391350E-01  -6.0618476260492549E-01  -1.1289491239566352E+00  -6.3746973889590974E-01  -9.0288857081006835E-01  -8.9293845172593267E-01  -1.2399716368987199E+00  -8.8316916669536105E-01  -1.0400871955713231E+00  -1.2106089751332916E+00  -9.1131971039516613E-01  -9.1129484615397660E-01  -9.1071179755808940E-01  -9.1335161043481272E-01  -1.0260145566564087E+00  -5.8106005637282621E-01  -5.9449610196194180E-01  -9.2339262381960707E-01  -8.2027017864098672E-01  -5.1552196745540479E-01  -8.0547174581000325E-01  -1.5655871673613810E+00  -7.7360994217575285E-01  -7.2351987898937542E-01  -7.0116506729399775E-01  -7.2166509906665766E-01  -8.7036646203263068E-01  -8.8673370487730718E-01  -8.3439029046708590E-01  -1.1046356755314537E+00  -6.0354647833295760E-01  -5.5428897952756373E-01  -4.9907915696907013E-01  -4.5765418359773580E-01  -9.8493558341503851E-01  -8.2299335619987302E-01  -1.1046412852948317E+00  -5.1720212299514301E-01  -6.7408508418473478E-01  -1.2781025351200102E+00  -1.2164588846372311E+00  -7.8583465770544980E-01  -6.9166382917465330E-01  -5.8084183869289852E-01  -8.3863673706993636E-01  -8.4157131798588181E-01  -6.3362996501919044E-01  -1.0115588743791808E+00  -9.8495748252078275E-01  -9.3766416647583162E-01  -1.0362386970178765E+00  -6.0394292482032230E-01  -5.1813626542762514E-01  -7.0886287273861093E-01  -1.2390155036044306E+00  -4.5363704023265167E-01  -8.4827631526304847E-01  -5.2131906623034685E-01  -9.6419384895668336E-01  -5.2545860107921649E-01  -1.1402320302201032E+00  -9.6854043850912841E-01  -5.7001569288933740E-01  -6.5023781557522342E-01  -7.1600181655870487E-01  -8.6561687005371846E-01  -8.2282166704878856E-01  -8.2988727885629454E-01  -4.8290393932725567E-01  -8.5533528815244531E-01  -7.6200737378232486E-01  -6.9174664243261041E-01  -8.2949015043341001E-01  -7.2913139239977143E-01  -5.9107536815726203E-01  -5.9905643522037078E-01  -6.7963879460421994E-01  -9.6556095709255130E-01  -9.2986616548236400E-01  -6.2434267188439752E-01  -8.1266158751418627E-01  -7.4277079954764924E-01  -6.1956869052561570E-01  -5.1278101892150418E-01  -7.5724739377995365E-01  -1.3385780857892973E+00  -7.1258958959598573E-01  -1.1329661724436315E+00  -8.9202382781048750E-01  -5.4460598565640783E-01  -8.2264431798695459E-01  -9.6816668891668489E-01  -8.0143467824203451E-01  -7.5179783796998834E-01  -6.1774419632754440E-01  -6.8614553274312018E-01  -6.2138428499718268E-01  -7.0892748101871250E-01  -1.4213831979704081E+00  -1.1405927417861148E+00  -8.8729367999140452E-01  -8.1924977182754566E-01  -5.7296751504658494E-01  -5.0784517871160018E-01  -9.4951884462320590E-01  -1.3102728770313672E+00  -7.4448593262260165E-01  -7.6629388438417911E-01  -1.0548907315999976E+00  -6.9082948534302513E-01  -6.2502445698445386E-01  -1.0699526858526989E+00  -6.2895216112003505E-01  -5.0223236252110115E-01  -7.2384204124664930E-01  -9.4231589800270110E-01  -5.5804865201253573E-01  -6.5005770447764455E-01  -4.3987777749639684E-01  -5.6824499047738497E-01  -5.0864569459853348E-01  -6.4859458799902070E-01  -1.2267635952959550E+00  -5.9452321448060408E-01  -6.9978121144962613E-01  -1.4114201090805603E+00  -1.0171152257082259E+00  -7.1448688362618062E-01  -6.1381880407992995E-01  -1.1623167020711735E+00  -1.0267457363841095E+00  -9.4304456552598692E-01  -8.2386326339628491E-01  -7.2143574668795885E-01  -7.6914438680553276E-01  -7.7986048178634693E-01  -5.1197117588287422E-01  -8.7988181868366899E-01  -9.2258234540951944E-01  -9.9078250972210657E-01  -8.6071783393394308E-01  -7.7296979803348609E-01  -1.3128423718380442E+00  -6.8732922414933062E-01  -8.9951044010541148E-01  -5.4977082042251335E-01  -1.0570968542428654E+00  -6.0387352371754111E-01  -5.3229552162795557E-01  -7.5136517823481019E-01  -7.6075613957216914E-01  -6.9352996655634847E-01  -7.4430319259008626E-01  -6.2442636507643334E-01  -5.5336708852701932E-01  -8.8590078785561766E-01  -6.2058487476295188E-01  -9.6542256227216883E-01  -7.4757788272518511E-01  -5.9655501617820450E-01  -6.4191814429500216E-01  -5.5147408689248101E-01  -5.7587256620783600E-01  -1.0415543074098372E+00  -1.1246176618998136E+00  -5.8476470872512742E-01  -9.5386303354666058E-01  -6.5905828842070047E-01  -7.2866236907738224E-01  -1.1380553801820297E+00  -8.1973747248872131E-01  -1.1660186864690534E+00  -5.6442711484735919E-01  -9.2831300791536731E-01  -6.3910257729945674E-01  -8.5160434650790495E-01  -6.6901021568660057E-01  -1.0324902822266413E+00  -8.8674362471515045E-01  -8.2693919174208497E-01  -5.7671932058050002E-01  -8.8807810569762435E-01  -6.9553807207355645E-01  -7.6791427332079187E-01  -5.7010804293048867E-01  -9.3941207065004162E-01  -8.0804013589960588E-01  -7.9096395927838326E-01  -5.8543841147737985E-01  -6.1162701778237749E-01  -8.9446847730416223E-01  -9.7617281317847193E-01  -1.1713856061229142E+00  -9.6827047878934736E-01  -5.9922515955361533E-01  -6.9791823721723001E-01  -9.0012189845475787E-01  -5.0471899425557654E-01  -5.1328480522509179E-01  -7.0330503861094473E-01  -9.0056966713839814E-01  -5.0961540143763839E-01  -8.5991302127734115E-01  -7.9329573073779491E-01  -5.1909731595165021E-01  -1.0409712286070578E+00  -5.8690253487266020E-01  -9.5243977878457509E-01  -8.3048895854425864E-01  -1.0463845730876060E+00  -1.0914984393935245E+00  -8.7626700306135086E-01  -9.4125500771942638E-01  -9.3739564228466588E-01
  0.0000000000000000E+00   0.0000000000000000E+00   0.0000000000000000E+00   0.0000000000000000E+00   0.0000000000000000E+00   0.0000000000000000E+00   0.0000000000000000E+00   0.0000000000000000E+00   0.0000000000000000E+00   0.0000000000000000E+00   0.0000000000000000E+00   0.0000000000000000E+00   0.0000000000000000E+00   0.0000000000000000E+00   0.0000000000000000E+00   0.0000000000000000E+00   0.0000000000000000E+00   0.0000000000000000E+00   0.0000000000000000E+00   0.0000000000000000E+00   0.0000000000000000E+00   0.0000000000000000E+00   0.0000000000000000E+00   0.0000000000000000E+00   0.0000000000000000E+00   0.0000000000000000E+00   0.0000000000000000E+00   0.0000000000000000E+00   0.0000000000000000E+00   0.0000000000000000E+00   0.0000000000000000E+00   0.0000000000000000E+00   0.0000000000000000E+00   0.0000000000000000E+00   0.0000000000000000E+00   0.0000000000000000E+00   0.0000000000000000E+00   0.0000000000000000E+00   0.0000000000000000E+00   0.0000000000000000E+00   0.0000000000000000E+00   0.0000000000000000E+00   0.0000000000000000E+00   0.0000000000000000E+00   0.0000000000000000E+00   0.0000000000000000E+00   0.0000000000000000E+00   0.0000000000000000E+00   0.0000000000000000E+00   0.0000000000000000E+00   0.0000000000000000E+00   0.0000000000000000E+00   0.0000000000000000E+00   0.0000000000000000E+00   0.0000000000000000E+00   0.0000000000000000E+00   0.0000000000000000E+00   0.0000000000000000E+00   0.0000000000000000E+00   0.0000000000000000E+00   0.0000000000000000E+00   0.0000000000000000E+00   0.0000000000000000E+00   0.0000000000000000E+00   0.0000000000000000E+00   2.1022907737373147E+00   2.3017880664389088E+00   3.1770435401607457E+00   2.7386740321811032E+00   2.4779513604737287E+00   2.2466980257039930E+00   3.0945571197204989E+00   2.4234362860696024E+00   2.3220536168554027E+00   1.8159095120708291E+00   4.6606670724317167E-01   4.1312541820350723E-01   4.2715882341157191E-01   3.6136002383519578E-01   3.2218374083550094E-01   3.4237784149408784E-01   3.2155169194859051E-01   3.6324867013474726E-01   3.7556742164254131E-01   2.8121491876066024E-01   3.0589044755045036E-01   2.9918638018638638E-01   2.6531430389386164E+00   2.8920487120093843E+00   4.0000483241335001E+00   3.3489020620461303E+00   2.9536455647871711E+00   2.6038750200604577E+00   3.5180272331270106E+00   2.7738510306901989E+00   3.0860549301349138E+00   3.6607049008952703E+00   2.8278667897928145E+00   3.9336827333451958E+00   2.9433781697051598E+00   3.4272148565898450E+00   2.6704627760295812E+00   2.0448568008457717E+00   6.3744220949400876E-01   4.2018444327820337E-01   7.4618892608846554E-01   4.4450840819387244E-01   5.6740246165039954E-01   3.7269215574121978E-01   4.2335544726327951E-01   4.7423179970282653E-01   3.9912470333809069E-01   4.5321895928614309E-01   5.6913435031675785E-01   4.3722930999354248E-01   4.1505260727821075E-01   3.1628760362547598E-01   3.4509635075830414E-01   3.3116891411760357E-01   1.9254981670759497E+00   2.0156211265452391E+00   2.5251814250887783E+00   2.5927291972698017E+00   2.2436538305717084E+00   1.9816506750058600E+00   2.5006298490698557E+00   2.5470049287615475E+00   7.8799883258207686E+00   2.2040428840990436E+00   1.6937026606295029E+00   2.2476965346050859E+00   2.6599004863768680E+00   3.7404965985524155E+00   3.3556367444678181E+00   3.5200559415112953E+00   3.7503839086906501E+00   5.7756152886097105E+00   3.6123212864342591E+00   3.3580299859499450E+00   2.8473785531209597E+00   3.5778111883587647E+00   3.1728510846166973E+00   3.0428286791579500E+00   4.1923776208144625E+00   2.9195188498330253E+00   3.8927785090662552E+00   3.2272388748230432E+00   3.7938066387478417E+00   3.1609790878060480E+00   2.9346766411900210E-01   3.9004815754040800E-01   3.6920101976657904E-01   4.0326402512590293E-01   4.4304961424396022E-01   5.2325429844520888E-01   3.2625947149285545E-01   2.7989819170814756E-01   3.6066971269823728E-01   4.4250337723495775E-01   6.3302365874580946E-01   7.1626314262079305E-01   5.3640726016971940E-01   4.3319196236316010E-01   4.0687229872661995E-01   8.1109124703119373E-01   4.3246966376797258E-01   6.9206350526207383E-01   4.9986654235540201E-01   4.8876090141373441E-01   5.9821588507997603E-01   3.2837616467173580E-01   3.2581933192689938E-01   2.6856547753301985E-01   2.7416665146527247E-01   3.6189439432414044E-01   3.6011472938752570E-01   4.9936109180658733E-01   4.6998150651068177E-01   1.7673011859575083E+00   1.8002723404467196E+00   2.2507230203923538E+00   2.2932789536233824E+00   1.9780102766495635E+00   1.7687046875425092E+00   2.2655553385360214E+00   2.2041268144419370E+00   2.5519449273887589E+00   2.6459994331674115E+00   2.8151094344237300E+00   3.0556829462046906E+00   3.3306521142525196E+00   3.5210023584130576E+00   5.5140336766304703E+00   1.9623682893427656E+00   1.5441458920631488E+00   2.7215142244777724E-01   3.4584944150097041E-01   3.2896001248496587E-01   3.5638962730752560E-01   3.6355329341405251E-01   4.0237222378432419E-01   4.4224147605718800E-01   5.0850744144804905E-01   5.9353486047461967E-01   7.7811339011435920E-01   2.8883668332806667E-01   2.5855697710492181E-01   3.1019810100133094E-01   2.9400920401984409E-01   2.4254935400263397E-01   2.5526108165509631E-01  -9.8499646561679322E-01  -1.3785079318817068E+00  -7.9425875960301029E-01  -5.6268471174937817E-01  -9.3512022094404990E-01  -1.0000096487798715E+00  -6.3129971273634999E-01  -7.7363700578561223E-01  -6.2516114430100500E-01  -5.6639135440541399E-01  -1.4438833970128764E+00  -8.7950621094409354E-01  -9.0652972771213269E-01  -7.8247770348861023E-01  -6.5522212244083677E-01  -7.4077866628186850E-01  -9.5875291132640617E-01  -9.5682867523659787E-01  -6.2972712051373381E-01  -6.6344455076248265E-01  -5.6067787795926527E-01  -1.0839456658115179E+00  -7.6298995454105589E-01  -7.6726526418357610E-01  -6.0009222857772815E-01  -6.7187626985230919E-01  -8.8664082176255510E-01  -9.6401832611951588E-01  -7.4889519517509706E-01  -6.6054743208015376E-01  -5.8956610126997322E-01  -1.2501257132087313E+00  -8.6795275389090454E-01  -1.1736817201574448E+00  -9.4912257032274316E-01  -8.2597989750498901E-01  -1.1733384850592110E+00  -7.4788480844762406E-01  -1.0142691906829993E+00  -6.5933643432880196E-01  -9.8454492285829154E-01  -8.4900249987757848E-01  -5.6457054997476042E-01  -6.0530558117069788E-01  -1.2041063037196318E+00  -6.8162227804081943E-01  -5.1471758835835157E-01  -1.0536607563808114E+00  -9.3837052908265195E-01  -7.3470879682158030E-01  -8.0781171597510903E-01  -8.8200064724938332E-01  -9.7317368584291064E-01  -1.0757461849142211E+00  -7.0076385212153913E-01  -1.3974556124837265E+00  -8.5064861493019128E-01  -1.1193421042722969E+00  -5.8910105429033222E-01  -1.1102172063356024E+00  -1.1926009498338503E+00  -9.2461713652480904E-01  -1.0286847323706774E+00  -1.0185620222421916E+00  -6.4183324768923555E-01  -1.2975911839245255E+00  -7.4923318785385362E-01  -9.8112653937150762E-01  -9.4262269632474527E-01  -1.3112259957645920E+00  -8.8438088973949502E-01  -1.1424048842641390E+00  -1.2202342605724619E+00  -9.8461259527599554E-01  -9.8507945818161990E-01  -9.8392274457035411E-01  -9.8637581051444478E-01  -9.8693610825999967E-01  -6.3039046759942408E-01  -6.4411139926063887E-01  -1.1537286908266922E+00  -1.0264890776780526E+00  -5.7374141816442703E-01  -8.0655455758739192E-01  -1.4726390469922530E+00  -9.4919711817782670E-01  -8.0155547901189694E-01  -7.4590847891318790E-01  -7.8947778107758881E-01  -1.1123131963598629E+00  -9.4678245927948290E-01  -9.1842209493694005E-01  -1.1194532731921067E+00  -6.5913984383320867E-01  -6.1000129107504741E-01  -5.4622406468424567E-01  -5.1643827709126455E-01  -1.2143795222389200E+00  -1.0171488417087833E+00  -1.3606306887385231E+00  -5.5924403268415857E-01  -6.8782958969015895E-01  -1.2602997858103879E+00  -1.3572844185168935E+00  -9.1648497012769192E-01  -8.1375433100970462E-01  -6.3817088782847453E-01  -9.0178278066649376E-01  -8.5960395251971089E-01  -6.9605729682768558E-01  -1.1393590044708981E+00  -9.6318441008898004E-01  -9.2546399260132484E-01  -1.3507408303433399E+00  -6.5825082940172941E-01  -5.7671820521962991E-01  -7.6326258970732397E-01  -1.2748655389410994E+00  -5.1210773343585780E-01  -8.5910948421580213E-01  -5.7597959714624902E-01  -9.5699735488203008E-01  -5.7152379255624386E-01  -1.4027583199933451E+00  -1.0572844489313100E+00  -6.1042763421707513E-01  -7.0250923890315009E-01  -7.2720691316884711E-01  -1.0229888596672010E+00  -8.7187800101387114E-01  -8.9346134340368277E-01  -5.4073856774225948E-01  -1.0746639925106651E+00  -8.2958780520064712E-01  -8.5041450260082641E-01  -8.7464392448935069E-01  -7.6399847779818819E-01  -6.5245723329830740E-01  -6.4368124606292976E-01  -7.6382732397363162E-01  -9.7837500831657498E-01  -9.2692625341610324E-01  -6.7679873990972550E-01  -1.0197456535709142E+00  -7.5302790853035428E-01  -7.1873458196529438E-01  -5.7103748516298125E-01  -9.1492653850134198E-01  -1.4332313989607517E+00  -8.9225145164328978E-01  -1.0826416203316356E+00  -9.6918025120624429E-01  -5.8937667873107069E-01  -9.9289808965732462E-01  -1.0193015488339998E+00  -8.6690277882727840E-01  -8.1795572775239400E-01  -7.3252852785199540E-01  -7.4873216521806740E-01  -6.5962759741890853E-01  -7.9836545003358939E-01  -1.3728977811570509E+00  -1.1648295485200715E+00  -8.7786298955081443E-01  -9.4344944809879150E-01  -6.2132689586029810E-01  -5.5368430327005402E-01  -9.8596380021384655E-01  -1.5452793842701633E+00  -7.9730088515689934E-01  -8.2089418523059687E-01  -1.0045059658744186E+00  -7.7721775847934182E-01  -7.3089041600665039E-01  -1.2948692340562902E+00  -6.4822040786665458E-01  -5.6071143599386453E-01  -7.7252490834003573E-01  -1.0278184895661409E+00  -6.1666301060956563E-01  -6.6882198497014522E-01  -4.9441477017098556E-01  -6.0535853472372736E-01  -5.5410760438577633E-01  -7.2076824799732997E-01  -1.4901808800341263E+00  -6.4068204596845280E-01  -7.9026103377650259E-01  -1.3679463131468779E+00  -1.1782941939467373E+00  -7.6730724364693226E-01  -6.4935328959446048E-01  -1.3566895835578590E+00  -1.2346805138639190E+00  -1.1692410211066542E+00  -8.9443537550754248E-01  -7.8526371727655675E-01  -8.3922069430568946E-01  -9.2879243467273320E-01  -5.6181790772162288E-01  -8.9361731204435446E-01  -1.1640674056236469E+00  -9.7068264790555014E-01  -1.0426813302895637E+00  -9.7454064966814613E-01  -1.2957833216525882E+00  -7.4319082461499963E-01  -1.1476232535886850E+00  -6.0082010843681788E-01  -1.0959444206568352E+00  -6.4903719604440480E-01  -5.7860896344776280E-01  -8.9818292610294426E-01  -8.2141240351207390E-01  -7.8318587585415433E-01  -9.2288036992097466E-01  -7.3044172855147960E-01  -6.0095707749917682E-01  -8.7560183843730055E-01  -6.5294993671561119E-01  -1.0187300937216099E+00  -9.2225501452035208E-01  -6.9045860073506538E-01  -7.3386921588902176E-01  -5.9620529551575441E-01  -6.6208549617450951E-01  -9.9695363304536522E-01  -1.1517184524840778E+00  -6.4069423678135518E-01  -1.1908171560690042E+00  -7.3005787722695925E-01  -7.7966268197228539E-01  -1.2289791518255846E+00  -8.2682752235965740E-01  -1.1921059805725871E+00  -6.2273504563443249E-01  -9.2697383094680563E-01  -6.9876202394400677E-01  -9.1388247255932675E-01  -7.0984582784913797E-01  -1.0756027309998906E+00  -8.7661499175219848E-01  -8.9062435290116904E-01  -6.3349923522043639E-01  -1.0247967804408225E+00  -7.3584525410710910E-01  -7.7366726232866334E-01  -6.2760811081869061E-01  -9.2328325820233326E-01  -9.3655844591311799E-01  -9.4975597598324413E-01  -6.3348259843221566E-01  -6.7158456262387867E-01  -8.8311162235098328E-01  -9.5892443660522886E-01  -1.4291906275848332E+00  -1.1790101574491672E+00  -6.5034366511110908E-01  -7.8235842192405136E-01  -1.0991783908177541E+00  -5.6253863477043331E-01  -5.7190428941562521E-01  -7.9245577685871915E-01  -9.6372524277025218E-01  -5.6805846618565647E-01  -1.0249568497977752E+00  -9.2162080179070893E-01  -5.6530986843637343E-01  -9.9600484021296143E-01  -6.3404845087866935E-01  -1.0058783294853828E+00  -1.0373533709050451E+00  -1.1330423373474878E+00  -1.2744339612841815E+00  -1.0992123936968414E+00  -1.0091007592639283E+00  -9.8781005240856301E-01
  0.0000000000000000E+00   0.0000000000000000E+00   0.0000000000000000E+00   0.0000000000000000E+00   0.0000000000000000E+00   0.0000000000000000E+00   0.0000000000000000E+00   0.0000000000000000E+00   0.0000000000000000E+00   0.0000000000000000E+00   0.0000000000000000E+00   0.0000000000000000E+00   0.0000000000000000E+00   0.0000000000000000E+00   0.0000000000000000E+00   0.0000000000000000E+00   0.0000000000000000E+00   0.0000000000000000E+00   0.0000000000000000E+00   0.0000000000000000E+00   0.0000000000000000E+00   0.0000000000000000E+00   0.0000000000000000E+00   0.0000000000000000E+00   0.0000000000000000E+00   0.0000000000000000E+00   0.0000000000000000E+00   0.0000000000000000E+00   0.0000000000000000E+00   0.0000000000000000E+00   0.0000000000000000E+00   0.0000000000000000E+00   0.0000000000000000E+00   0.0000000000000000E+00   0.0000000000000000E+00   0.0000000000000000E+00   0.0000000000000000E+00   0.0000000000000000E+00   0.0000000000000000E+00   0.0000000000000000E+00   0.0000000000000000E+00   0.0000000000000000E+00   0.0000000000000000E+00   0.0000000000000000E+00   0.0000000000000000E+00   0.0000000000000000E+00   0.0000000000000000E+00   0.0000000000000000E+00   0.0000000000000000E+00   0.0000000000000000E+00   0.0000000000000000E+00   0.0000000000000000E+00   0.0000000000000000E+00   0.0000000000000000E+00   0.0000000000000000E+00   0.0000000000000000E+00   0.0000000000000000E+00   0.0000000000000000E+00   0.0000000000000000E+00   0.0000000000000000E+00   0.0000000000000000E+00   0.0000000000000000E+00   0.0000000000000000E+00   0.0000000000000000E+00   0.0000000000000000E+00   1.9348059725612026E+00   2.1480537459202482E+00   2.9960410802453112E+00   2.5737909282481253E+00   2.3938016096445609E+00   2.2336707552004778E+00   3.1546400557904861E+00   2.3548625422971701E+00   2.2986315448435737E+00   1.8228330348662940E+00   4.4884982416839403E-01   4.1196929324686615E-01   4.0531079086412064E-01   3.5218588251043381E-01   3.1500494784243954E-01   3.1499462582386450E-01   2.9931276354588598E-01   3.2818033926786566E-01   3.5013059642246630E-01   2.8048662037941607E-01   3.0742939155026372E-01   3.0482894020700008E-01   3.6089532007978318E+00   3.9866019887297051E+00   5.5210437629888949E+00   4.4835213063355344E+00   3.8141678418780289E+00   3.2250508506254296E+00   4.2360404700494945E+00   3.3971468479969786E+00   3.7407384499658458E+00   4.3495360902305755E+00   3.3432007552437919E+00   4.3713154515099193E+00   3.3458339575470348E+00   3.7601418346412259E+00   3.2685005716347297E+00   2.4293664132836805E+00   7.5737401464886822E-01   4.9665587467419703E-01   7.7037522740644371E-01   4.9645026436205930E-01   5.9156230597937154E-01   4.5945237664508348E-01   5.6383672375884597E-01   6.6590743793636464E-01   5.2490879445996352E-01   5.9527432062097196E-01   7.5659913871719053E-01   5.1617072463049529E-01   5.0364847644156185E-01   3.7436590605711612E-01   4.1000837035856602E-01   3.8550377164301564E-01   2.0585998894642308E+00   2.1020891888054423E+00   2.5914506076690285E+00   2.6895430539787579E+00   2.2521280725956361E+00   1.9783714874194251E+00   2.4596851531502346E+00   2.5129451829588527E+00   7.4916502517093200E+00   2.2316993832221286E+00   1.7080159866805027E+00   2.0434204977495751E+00   2.3774465336081185E+00   3.4210183702549406E+00   2.8824489944137532E+00   2.8929206386055100E+00   3.0954015331027103E+00   4.8241411124580553E+00   2.8242259895055000E+00   2.6597761524967245E+00   2.3085429827782074E+00   2.8435711345555101E+00   2.6083572402263644E+00   2.4877269835732925E+00   3.3285348484729655E+00   2.4458590240820124E+00   3.2342284276061966E+00   2.7344451076418061E+00   3.1757868329216636E+00   2.7096420594868587E+00   3.1146370051654976E-01   4.1224039586466987E-01   3.6617974817123800E-01   3.9090190689388155E-01   4.4746822763144428E-01   4.7901024648364282E-01   3.3529477500612348E-01   2.7865460504512479E-01   3.3409584295764216E-01   3.7891242101560157E-01   5.2611902957362433E-01   5.2905169369609295E-01   4.2575400335518554E-01   3.5497287275948142E-01   3.4037193973115021E-01   6.3418671386851022E-01   3.6827476576445761E-01   5.9599940767670045E-01   4.3675876371278677E-01   4.1001010281930683E-01   5.0160393794456060E-01   3.5536330023808221E-01   3.5093276996395312E-01   2.7106930642667010E-01   2.7908375110421696E-01   3.2528452361686916E-01   3.2964914497379832E-01   4.4521277254892871E-01   4.0501605981698313E-01   2.1226288710527932E+00   2.1699550489305799E+00   2.6847296744046489E+00   2.7965539143599845E+00   2.4000903672421243E+00   2.0851126303929597E+00   2.6472612526133692E+00   2.6971159702496132E+00   3.2710572224700352E+00   3.4391215102010682E+00   3.7203268674576790E+00   4.2121314002660730E+00   4.7733019814190278E+00   5.2765465158479703E+00   9.2790332874290389E+00   2.2824945583386502E+00   1.7618326136278233E+00   3.2263067012578889E-01   4.2471522808612244E-01   4.0167467686294306E-01   4.2827923749553387E-01   4.3863086345166619E-01   5.0544603761996099E-01   5.6567327966836944E-01   6.9137560045453550E-01   8.6564922422873647E-01   1.4663286181303889E+00   3.3718547325348636E-01   2.9411593773899364E-01   3.7796753916790443E-01   3.5021573057571681E-01   2.7586049437359395E-01   2.8888472943852628E-01  -9.3645521177991731E-01  -2.3197601943751400E+00  -7.4900735661252249E-01  -6.7118792826533746E-01  -8.5524838135703107E-01  -1.3802590870695066E+00  -6.4786805415622251E-01  -7.8865549041662197E-01  -6.1492573562552622E-01  -6.6181890265394627E-01  -1.2060149197098531E+00  -1.0590129321842485E+00  -7.4524566077458454E-01  -7.3536818504290169E-01  -7.9901474032405884E-01  -7.6843978713486838E-01  -8.2355661452395090E-01  -1.2810055150928965E+00  -6.3762896556860027E-01  -6.5675257313328772E-01  -6.5214286167758151E-01  -9.0736812020202129E-01  -9.3385793149787133E-01  -7.1602083095239066E-01  -7.2332028796792414E-01  -7.0069837236448462E-01  -7.9248732481438722E-01  -1.3288691734654554E+00  -7.4455311258959234E-01  -6.5945451891670515E-01  -6.9503441472659344E-01  -1.0317992681893666E+00  -1.0750086137137396E+00  -1.7588839097173459E+00  -7.6951210368675838E-01  -7.9792896918277001E-01  -9.6429804806734687E-01  -7.5071086531664388E-01  -8.2923676291207715E-01  -8.0002981259651018E-01  -1.2713865995415310E+00  -8.3764911650493146E-01  -5.6934185259809122E-01  -6.0761299258207613E-01  -9.4140829296991591E-01  -8.0979389011130298E-01  -5.8728066835666592E-01  -9.0321356720980706E-01  -1.2401102907831358E+00  -8.9903859951018206E-01  -7.8495375042190474E-01  -1.1463753409026380E+00  -8.1528663705126225E-01  -9.1148151498618224E-01  -6.4493557331275375E-01  -1.1095089265156441E+00  -1.0903529937993661E+00  -8.8659120561675087E-01  -7.0754387404434960E-01  -1.5911008437807210E+00  -9.4785516263751790E-01  -1.1323828292727232E+00  -1.2469124888936185E+00  -1.4040462286145396E+00  -6.8620042329896214E-01  -1.0780746604687352E+00  -6.8114083660657976E-01  -1.1152787776063713E+00  -1.1144007887464913E+00  -1.4571038694677454E+00  -1.2029840135917409E+00  -1.2533809498403863E+00  -1.4498444109481359E+00  -9.3562026027792644E-01  -9.3641727785972850E-01  -9.3569435691394254E-01  -9.3808816092714498E-01  -1.3649679984591390E+00  -7.6495750393242401E-01  -6.4834704379597297E-01  -9.5915715543885594E-01  -8.2279752481839619E-01  -6.7143452556159355E-01  -9.9286691001581528E-01  -2.6376612296041171E+00  -7.7848308939584665E-01  -7.6158957724529230E-01  -7.6303604272978209E-01  -9.8761070832137265E-01  -8.7875942822964914E-01  -1.2653457605057694E+00  -1.0315968386413645E+00  -1.3490819378096142E+00  -8.0345158468202016E-01  -6.1278783710956475E-01  -5.5117113406857576E-01  -5.8810085586053029E-01  -9.9801932382222414E-01  -8.9526205018936089E-01  -1.1267935116012324E+00  -6.6595362594928253E-01  -8.1747059395818600E-01  -1.4998409042021252E+00  -1.1538902581321377E+00  -8.2884150288236902E-01  -7.3337933984232284E-01  -6.3571340491043649E-01  -1.1659868172171517E+00  -1.0469470784023098E+00  -8.4906583303473804E-01  -1.2077072932946280E+00  -1.3094902572258653E+00  -1.2707647707173448E+00  -1.0173904738414281E+00  -8.0159099404916911E-01  -6.7655169298590989E-01  -7.6942471656928724E-01  -1.4702064169313236E+00  -5.8115656851841335E-01  -1.1523550599910328E+00  -5.7553521430129584E-01  -1.2046238695835274E+00  -6.8362579694149972E-01  -1.1626372351668357E+00  -1.1837590310640027E+00  -7.4036486838874682E-01  -7.0339060713106849E-01  -8.7855906291185304E-01  -8.6079502196138857E-01  -1.0309862537565975E+00  -1.1633921474753277E+00  -6.2371160433420059E-01  -9.0776309282168866E-01  -1.0539835039955103E+00  -7.0636344891601344E-01  -8.7660232146116079E-01  -8.0113782038891046E-01  -6.4111052122494661E-01  -6.5739951067260505E-01  -7.1432717522241773E-01  -1.1959304027640483E+00  -1.2273496892089559E+00  -8.2891127200925663E-01  -8.5428249126929068E-01  -9.2590787766125782E-01  -6.5334859299020787E-01  -6.6569699204787347E-01  -7.8406690014438785E-01  -1.5187898691050470E+00  -7.2858099059774084E-01  -1.4254862980525889E+00  -9.2007693424596015E-01  -7.0422944181295544E-01  -8.2124613516617473E-01  -1.3980211646390599E+00  -1.1202085720855428E+00  -7.9246438086594573E-01  -6.6058880388669161E-01  -7.2889934761461594E-01  -6.9701351325453875E-01  -7.5518966251464659E-01  -2.2863434151632092E+00  -1.6941464183827382E+00  -1.0481498191982994E+00  -8.6913411040888211E-01  -6.3559093105061926E-01  -6.5865639434736345E-01  -1.1817006538806871E+00  -1.2129348824162518E+00  -7.9408077535475796E-01  -8.1143771921895347E-01  -1.3816429546566362E+00  -7.2796018562673726E-01  -6.6719028970657523E-01  -1.0254969585518776E+00  -7.6845763665621025E-01  -6.5367176714361042E-01  -7.9279136243871007E-01  -9.5278309875390332E-01  -6.0472981695584338E-01  -7.8380291223064724E-01  -5.6291121641821307E-01  -6.4413902468923923E-01  -5.6243843151159356E-01  -8.7186578490238176E-01  -1.2535103811862356E+00  -6.5996743395001356E-01  -7.4227230279509882E-01  -2.2873221595636180E+00  -9.8895081583919264E-01  -7.7754508823374668E-01  -6.9774752312838062E-01  -1.1001128885436271E+00  -1.0214248786097937E+00  -9.2499504508356545E-01  -8.6209127936799002E-01  -7.6993925330121393E-01  -8.0249119265697877E-01  -8.1187413889769244E-01  -5.6166520322983837E-01  -1.0685760428744275E+00  -9.1529796591340862E-01  -1.2826332446052469E+00  -8.7987106755266964E-01  -8.3810909006077050E-01  -2.0838398161491956E+00  -7.4024018127215496E-01  -9.6911418110882486E-01  -6.0920019449147411E-01  -1.5750943778689204E+00  -6.7037679611346479E-01  -6.9337152013033276E-01  -7.6084593187446681E-01  -8.0064309168514314E-01  -7.3520102968429191E-01  -7.5406015092110179E-01  -6.7222666695280142E-01  -6.0740870897623023E-01  -1.0681293815472812E+00  -7.0404607227146021E-01  -1.3931579060915267E+00  -7.5615467799357283E-01  -6.3525716197207660E-01  -6.7952773505214792E-01  -7.1794374485156021E-01  -6.1404616608742646E-01  -1.3833868804846488E+00  -1.6999807290294138E+00  -6.3391845920674883E-01  -9.5358315229180590E-01  -8.8522661389739699E-01  -7.9324209792043587E-01  -1.3568235675849700E+00  -1.1001180480795367E+00  -1.4094468333703265E+00  -7.4427752233177646E-01  -1.2884111706705053E+00  -6.9289908854870552E-01  -8.8655429208194581E-01  -7.3842874500848044E-01  -1.5212961111738372E+00  -1.0628141181017472E+00  -1.1621283767857522E+00  -6.2509386040631576E-01  -8.8646296976008010E-01  -7.6381469343044139E-01  -9.4903323239853876E-01  -6.1786438051241188E-01  -1.1680917440460741E+00  -8.5379663772416359E-01  -8.1895658339592026E-01  -6.4030840807608957E-01  -6.6469665856129123E-01  -1.0659988276928078E+00  -1.2905327972288674E+00  -1.1935363005112249E+00  -9.4289220708938215E-01  -7.9269083192262424E-01  -7.3396021832312142E-01  -8.8640519864859157E-01  -6.5520458401407644E-01  -6.6955454213855825E-01  -7.4746211067942092E-01  -1.1190678279950474E+00  -6.6439125051267323E-01  -8.5426074307077782E-01  -8.3847788580162930E-01  -6.7468715057455719E-01  -1.3711005783421306E+00  -6.5102783357092575E-01  -1.3831475717118977E+00  -8.3133214990568560E-01  -1.2673582774277941E+00  -1.0456252087175395E+00  -9.1764261267898783E-01  -9.6483168114891260E-01  -1.1639258892950899E+00
  0.0000000000000000E+00   0.0000000000000000E+00   0.0000000000000000E+00   0.0000000000000000E+00   0.0000000000000000E+00   0.0000000000000000E+00   0.0000000000000000E+00   0.0000000000000000E+00   0.0000000000000000E+00   0.0000000000000000E+00   0.0000000000000000E+00   0.0000000000000000E+00   0.0000000000000000E+00   0.0000000000000000E+00   0.0000000000000000E+00   0.0000000000000000E+00   0.0000000000000000E+00   0.0000000000000000E+00   0.0000000000000000E+00   0.0000000000000000E+00   0.0000000000000000E+00   0.0000000000000000E+00   0.0000000000000000E+00   0.0000000000000000E+00   0.0000000000000000E+00   0.0000000000000000E+00   0.0000000000000000E+00   0.0000000000000000E+00   0.0000000000000000E+00   0.0000000000000000E+00   0.0000000000000000E+00   0.0000000000000000E+00   0.0000000000000000E+00   0.0000000000000000E+00   0.0000000000000000E+00   0.0000000000000000E+00   0.0000000000000000E+00   0.0000000000000000E+00   0.0000000000000000E+00   0.0000000000000000E+00   0.0000000000000000E+00   0.0000000000000000E+00   0.0000000000000000E+00   0.0000000000000000E+00   0.0000000000000000E+00   0.0000000000000000E+00   0.0000000000000000E+00   0.0000000000000000E+00   0.0000000000000000E+00   0.0000000000000000E+00   0.0000000000000000E+00   0.0000000000000000E+00   0.0000000000000000E+00   0.0000000000000000E+00   0.0000000000000000E+00   0.0000000000000000E+00   0.0000000000000000E+00   0.0000000000000000E+00   0.0000000000000000E+00   0.0000000000000000E+00   0.0000000000000000E+00   0.0000000000000000E+00   0.0000000000000000E+00   0.0000000000000000E+00   0.0000000000000000E+00   1.5544637760927391E+00   1.7000507214609655E+00   2.3693578297889935E+00   2.0140322666437882E+00   1.8401134173983320E+00   1.7237091860478315E+00   2.4152137510112279E+00   1.8002357014722403E+00   1.7965988093195056E+00   1.4334588717705667E+00   3.4149696529207951E-01   3.1104733871696949E-01   3.1020438057312621E-01   2.7202860867712519E-01   2.4732070992289201E-01   2.5500086833501545E-01   2.4060087787609200E-01   2.6441551001074226E-01   2.7520818002953279E-01   2.2211153204349435E-01   2.4256736796369754E-01   2.3860158554455854E-01   2.7796591436862226E+00   2.9327478814308594E+00   3.9382727054206006E+00   3.3329548954944634E+00   2.7795430993939227E+00   2.3692835266438594E+00   3.0830526926319446E+00   2.5639150969082132E+00   2.8660861796465018E+00   3.2557046110873613E+00   2.6766104283249499E+00   3.4276326233924150E+00   2.7637925709738109E+00   3.1072681018961128E+00   2.4607962902597307E+00   1.8481205990213940E+00   5.4434221127936289E-01   4.0115922465642329E-01   6.0370373569856106E-01   4.1965160937598506E-01   5.0533430536332657E-01   3.5055768333611848E-01   4.4497858291261039E-01   5.1582571832868962E-01   4.0733932964045416E-01   4.5698618161785898E-01   5.2942695189526023E-01   3.9018109896603459E-01   3.8887224205075377E-01   2.8860530046286936E-01   3.0967146908053239E-01   2.9439223385747243E-01   1.5784804619236015E+00   1.6115226751423930E+00   2.0098348246603805E+00   2.0379466515903744E+00   1.7190997738062532E+00   1.5290789887178269E+00   1.9211932008616510E+00   1.8976132503517538E+00   5.6563009675691820E+00   1.7232185958961594E+00   1.3328924592312623E+00   1.6691816882616934E+00   1.9285272243381313E+00   2.7478247847312671E+00   2.3528918950291975E+00   2.3569380032924174E+00   2.5651728204549697E+00   3.9552091350468546E+00   2.3413714549042592E+00   2.1801896843366362E+00   1.9113608044240999E+00   2.2810056142869897E+00   2.1433568895537625E+00   2.0107986305977690E+00   2.5895597220689623E+00   1.9590017571648597E+00   2.4833512420618238E+00   2.1443791819683744E+00   2.6963213907665562E+00   2.3468231276813643E+00   2.4112972070461761E-01   3.0858259195203297E-01   2.8185403938233999E-01   2.9841689978773267E-01   3.3308900655538798E-01   3.6297113399835401E-01   2.5690349293517273E-01   2.1836294191247033E-01   2.7301362349685038E-01   3.1143650013428159E-01   4.1776474772752620E-01   4.4295346362728066E-01   3.5896964872890358E-01   2.9706516239124098E-01   2.8073338263787756E-01   4.8567696859869802E-01   2.9738469665712336E-01   4.4497314763169321E-01   3.4150950940880631E-01   3.4862424681498344E-01   4.4203727657840919E-01   2.7054004678934268E-01   2.6945909052189410E-01   2.1252793607805567E-01   2.1772500836542982E-01   2.6862515567688772E-01   2.6747564293562553E-01   3.8153514052871257E-01   3.5413283173522214E-01   1.7744702509881634E+00   1.8386789615484957E+00   2.2805758736703003E+00   2.3971271354411816E+00   2.0940987103177835E+00   1.8320675574460086E+00   2.3346295835927373E+00   2.4068643812787576E+00   2.9090844556956994E+00   3.0610344277165855E+00   3.2634104158564785E+00   3.6897121111908793E+00   4.0689834950201176E+00   4.4600118039226286E+00   7.1801526857666342E+00   2.0049186046696899E+00   1.5551485245147698E+00   2.6959712838995437E-01   3.6348688814864738E-01   3.4813761860044823E-01   3.8773789848038664E-01   3.9336425949726617E-01   4.5183237567459567E-01   4.9485249371299928E-01   6.0306477279240023E-01   7.1239315105149736E-01   1.0301985322660137E+00   2.9526122964060281E-01   2.6135813597223756E-01   3.1186496811172271E-01   2.9430320355093387E-01   2.4183475038421917E-01   2.5587373159201066E-01  -7.0703649733895602E-01  -1.7950439665544291E+00  -5.9233709689409120E-01  -5.7014853092611395E-01  -6.8695193812787680E-01  -9.8456929595275822E-01  -5.0246230929461311E-01  -6.0380042907558196E-01  -4.8030126846387511E-01  -5.8366040039688960E-01  -9.8878703137246327E-01  -7.7076565888793880E-01  -6.1238816506745841E-01  -5.7543737281715168E-01  -6.8489287712979019E-01  -5.8226972018098910E-01  -6.7225459485070549E-01  -9.5227250220428705E-01  -4.9234857721920083E-01  -5.1331439633462106E-01  -5.7283540325814697E-01  -7.7037782582251413E-01  -7.0308512178062099E-01  -5.6668539479813740E-01  -6.1289508311208563E-01  -5.3717559560669270E-01  -6.4284654602934554E-01  -9.7758281687952886E-01  -5.7456706776708333E-01  -5.0969108472556834E-01  -6.1068651762806581E-01  -8.5505758107445062E-01  -7.8975583847183406E-01  -1.4866938206757672E+00  -6.3711810965360649E-01  -6.1336803093765546E-01  -7.8563925372308230E-01  -5.7303404931752766E-01  -6.7026244090667975E-01  -6.9803216102446519E-01  -9.2651357976555215E-01  -6.3253828068795792E-01  -4.4429974165833047E-01  -4.7782105646814910E-01  -7.8045673585166575E-01  -6.1604383731349821E-01  -5.1838550570309916E-01  -7.8227325118874336E-01  -1.0878044508369511E+00  -8.0228787300342808E-01  -6.0007830623178016E-01  -1.0203460819226680E+00  -6.5300089024595664E-01  -7.1479295441739721E-01  -5.1815471563641191E-01  -8.6318483588491912E-01  -9.6969524492523473E-01  -7.2672918542945497E-01  -5.9149091280699484E-01  -1.3563279482090906E+00  -7.6033382513626702E-01  -8.5463874066385159E-01  -9.5536175328882844E-01  -1.2299058556820048E+00  -5.2616046342551348E-01  -8.2778283321618717E-01  -5.5639445339784965E-01  -9.2126462511943552E-01  -8.9220383452605301E-01  -1.1425432196759060E+00  -9.2655257853398376E-01  -1.0357559696697274E+00  -1.0852345429971704E+00  -7.0630035662494661E-01  -7.0733326551485065E-01  -7.0648343983904505E-01  -7.0802954840479648E-01  -9.8525249076305343E-01  -6.5209571492430474E-01  -5.0065389229591595E-01  -8.0654635098074312E-01  -6.7847035154811497E-01  -5.8989455902596477E-01  -7.3981381451498296E-01  -1.9431897212349238E+00  -6.3534717071462077E-01  -5.9151717797619563E-01  -5.7967555226603196E-01  -8.8007289417712387E-01  -7.3691375655030855E-01  -1.1190129195347771E+00  -8.6577350766261829E-01  -1.0210279695259701E+00  -6.9794466529911126E-01  -4.8292804299845754E-01  -4.3144952598176728E-01  -5.2144123717869340E-01  -8.1977902130931801E-01  -7.6983448522960451E-01  -9.2871013015979631E-01  -5.5652015528492416E-01  -6.1876135766391727E-01  -1.0912232201383480E+00  -8.6949576862660416E-01  -6.6862031172284442E-01  -5.9710280646707470E-01  -4.9810413304418782E-01  -1.0208476105556132E+00  -8.0248581431941468E-01  -7.4839781593173882E-01  -1.0208518544982357E+00  -9.6762962613754100E-01  -9.5636619657364053E-01  -8.4868590267766564E-01  -6.9237209798630095E-01  -5.9586961423857832E-01  -5.9102513408090995E-01  -1.1230202941154299E+00  -5.1416670733793735E-01  -9.0234177583216535E-01  -4.5474219223472861E-01  -8.9310100340423038E-01  -5.8016604592827725E-01  -9.5672039726385849E-01  -9.7819911312805219E-01  -6.1368581407742107E-01  -5.4023041031597507E-01  -6.6427254632505517E-01  -6.8259318468310537E-01  -8.3034581035936128E-01  -1.0283220160854136E+00  -5.4911325564363067E-01  -7.7727228060327713E-01  -9.4090279132316756E-01  -5.8173718340675029E-01  -6.5548583518448689E-01  -6.0268103037499721E-01  -5.0237007204570272E-01  -5.0525764002483819E-01  -5.6042875567176542E-01  -9.0753802431051489E-01  -9.3008574514437115E-01  -7.0995389704644196E-01  -7.2593694304799017E-01  -7.0249960730312155E-01  -5.2580179326308130E-01  -5.8375234384318020E-01  -6.4268896277155196E-01  -1.1897125413662424E+00  -6.0764851558883548E-01  -1.0116630014359442E+00  -6.9832346596566530E-01  -5.9076615296286916E-01  -6.6081650573647743E-01  -1.2123760494570923E+00  -9.9699412193780312E-01  -6.0725804009899087E-01  -5.4358526109807470E-01  -5.6120022931944669E-01  -5.3398596020818789E-01  -5.9737788633251077E-01  -1.7666938904639284E+00  -1.4103521570655793E+00  -7.6246941859307649E-01  -6.9644856522015597E-01  -4.9423754737183806E-01  -5.5975838514274057E-01  -9.2611730465901410E-01  -9.3395009327335066E-01  -6.0270087250004667E-01  -6.1512159358441298E-01  -9.8049782040246480E-01  -5.7236218767223113E-01  -5.4258193853650460E-01  -8.1128584280426697E-01  -5.8990472756189716E-01  -5.7687363704482253E-01  -6.0644546690144829E-01  -7.2071997366589613E-01  -4.7347083850316152E-01  -5.9774345567763443E-01  -4.9454892563580577E-01  -4.9701172848177266E-01  -4.3874934020682077E-01  -7.8554551805927031E-01  -1.0251532889711934E+00  -5.1050681647483032E-01  -5.8720227992101914E-01  -1.7911709396020161E+00  -7.6783833573988969E-01  -5.9649318721705147E-01  -5.3535144056145201E-01  -8.4917546667758737E-01  -8.1828295950358643E-01  -7.4967976825850113E-01  -6.5822322492212004E-01  -5.9295288475382812E-01  -6.1389499849557871E-01  -6.6063821992966321E-01  -4.3949656481632415E-01  -8.0697226221261331E-01  -7.5384283791784434E-01  -9.4418072872741388E-01  -7.1760201511852595E-01  -7.3064846900665814E-01  -1.6774643632147579E+00  -5.6795010936981893E-01  -8.4894017464633797E-01  -4.7752655203042688E-01  -1.3581302608080708E+00  -5.1736271654644517E-01  -5.8843294885084496E-01  -6.1279549370357533E-01  -6.0896333494840105E-01  -5.8141492303835451E-01  -6.2168668924646031E-01  -5.4926157398839248E-01  -4.7116671559819079E-01  -7.7991224765918532E-01  -5.3710239381208236E-01  -1.2168816847798785E+00  -6.2091265673815288E-01  -5.1292683214264601E-01  -5.4195423032266243E-01  -6.0418805439047119E-01  -4.9342352789789728E-01  -9.9092576766538776E-01  -1.4415695822154990E+00  -4.9292761823882447E-01  -7.8350177889257100E-01  -7.9252552581335878E-01  -6.0685339956831730E-01  -1.0948877094592366E+00  -8.5114372974261054E-01  -1.0739026702454713E+00  -6.5187101680157500E-01  -9.9525865303639316E-01  -5.3869313062345825E-01  -6.6877494521763681E-01  -5.6236820387347008E-01  -1.3134617276827811E+00  -7.7503790147107288E-01  -1.0296324788423932E+00  -4.8706239057883005E-01  -6.9365714867305539E-01  -5.7929163220301594E-01  -7.1262966630686631E-01  -4.8227282632383456E-01  -8.5412769843115277E-01  -6.8615599429689189E-01  -6.6843030447196528E-01  -4.9445981659800886E-01  -5.1905222760947201E-01  -7.7544292308993423E-01  -9.5812985277964668E-01  -9.7794709521194223E-01  -7.5371541757831362E-01  -6.7838692974329395E-01  -5.7497110672436436E-01  -7.1354686870996398E-01  -5.7534364719669084E-01  -5.9018681526493366E-01  -5.9085252608878713E-01  -9.0966395194059202E-01  -5.8569771371344215E-01  -6.8065233776035317E-01  -6.7518142156032313E-01  -5.7330716733569453E-01  -9.8078877484134519E-01  -5.0456437795973497E-01  -1.2145768659429281E+00  -6.8393326018842260E-01  -1.0336277470795365E+00  -8.1062249681600362E-01  -7.7759832746481083E-01  -7.2412486044282354E-01  -9.2806723192183127E-01
  0.0000000000000000E+00   0.0000000000000000E+00   0.0000000000000000E+00   0.0000000000000000E+00   0.0000000000000000E+00   0.0000000000000000E+00   0.0000000000000000E+00   0.0000000000000000E+00   0.0000000000000000E+00   0.0000000000000000E+00   0.0000000000000000E+00   0.0000000000000000E+00   0.0000000000000000E+00   0.0000000000000000E+00   0.0000000000000000E+00   0.0000000000000000E+00   0.0000000000000000E+00   0.0000000000000000E+00   0.0000000000000000E+00   0.0000000000000000E+00   0.0000000000000000E+00   0.0000000000000000E+00   0.0000000000000000E+00   0.0000000000000000E+00   0.0000000000000000E+00   0.0000000000000000E+00   0.0000000000000000E+00   0.0000000000000000E+00   0.0000000000000000E+00   0.0000000000000000E+00   0.0000000000000000E+00   0.0000000000000000E+00   0.0000000000000000E+00   0.0000000000000000E+00   0.0000000000000000E+00   0.0000000000000000E+00   0.0000000000000000E+00   0.0000000000000000E+00   0.0000000000000000E+00   0.0000000000000000E+00   0.0000000000000000E+00   0.0000000000000000E+00   0.0000000000000000E+00   0.0000000000000000E+00   0.0000000000000000E+00   0.0000000000000000E+00   0.0000000000000000E+00   0.0000000000000000E+00   0.0000000000000000E+00   0.0000000000000000E+00   0.0000000000000000E+00   0.0000000000000000E+00   0.0000000000000000E+00   0.0000000000000000E+00   0.0000000000000000E+00   0.0000000000000000E+00   0.0000000000000000E+00   0.0000000000000000E+00   0.0000000000000000E+00   0.0000000000000000E+00   0.0000000000000000E+00   0.0000000000000000E+00   0.0000000000000000E+00   0.0000000000000000E+00   0.0000000000000000E+00   1.6225853231909657E+00   1.7594792628834639E+00   2.4397211956066971E+00   2.0746432853126016E+00   1.8678620086544482E+00   1.7257010456566433E+00   2.3876416530764319E+00   1.8211702162148919E+00   1.8033012334093370E+00   1.4287472632148117E+00   3.4696828335545687E-01   3.1060905589175386E-01   3.1734166468918013E-01   2.7493451888569598E-01   2.4984591026618994E-01   2.6649239277068137E-01   2.4969775401103078E-01   2.7865120821196032E-01   2.8468102522683852E-01   2.2215577370427070E-01   2.4165825567183336E-01   2.3593639307373157E-01   2.3199077607956227E+00   2.4591161589690591E+00   3.3264950724535733E+00   2.8387714242254756E+00   2.4306580607172696E+00   2.1180957505001743E+00   2.8036372560130900E+00   2.2970930875947349E+00   2.5773639525229841E+00   2.9728361644143071E+00   2.4264610680806435E+00   3.2339231387309724E+00   2.5576982793592733E+00   2.9411863430661649E+00   2.2051524238609619E+00   1.6819273323480961E+00   4.9977129354745287E-01   3.6315436542379875E-01   5.9332804104366321E-01   3.9177214080041467E-01   4.9313616922005510E-01   3.1206532564150813E-01   3.7413458591552134E-01   4.2063471362472388E-01   3.4676480098706225E-01   3.9075945143909818E-01   4.5948214891196137E-01   3.5695642195829042E-01   3.4890112050803718E-01   2.6269244476864406E-01   2.8207072385095511E-01   2.7095254232880139E-01   1.5199670834628398E+00   1.5720736626414484E+00   1.9767629057234763E+00   1.9940011592429545E+00   1.7099514658928430E+00   1.5258385757615587E+00   1.9322040306120938E+00   1.9029061316702669E+00   5.7676861308607084E+00   1.7075712686622511E+00   1.3238591304874345E+00   1.7522532301878369E+00   2.0392107590073274E+00   2.8674187041456340E+00   2.5401433398589157E+00   2.5960319392819895E+00   2.8289018039722778E+00   4.3204270798176339E+00   2.6532404770951921E+00   2.4494572558327303E+00   2.1314982154145672E+00   2.5438810248679005E+00   2.3707888001855126E+00   2.2206048221841788E+00   2.8650995071293672E+00   2.1359318025631553E+00   2.6917696555495079E+00   2.3162221119436923E+00   2.9716917596663683E+00   2.5646028591355736E+00   2.3302750978559875E-01   2.9921534619348933E-01   2.8202919772833673E-01   3.0198409528647568E-01   3.3026967728220102E-01   3.7666202454281805E-01   2.5265604555894139E-01   2.1836553259577321E-01   2.8379675716427699E-01   3.3733880393311194E-01   4.5502055517550477E-01   5.1652693562474783E-01   4.0614579517074495E-01   3.3054495263758743E-01   3.0827794415768395E-01   5.3783360111216172E-01   3.2243118017775313E-01   4.7301076073229747E-01   3.6380996267577420E-01   3.8418448048803200E-01   4.9088498408722819E-01   2.5897014017278719E-01   2.5838204316823038E-01   2.1098897374531098E-01   2.1521647934152074E-01   2.8412670811892099E-01   2.7962111784652377E-01   4.0692980059236827E-01   3.8688469254606195E-01   1.5764023077065363E+00   1.6253361461858182E+00   2.0301234521736955E+00   2.0962193496023356E+00   1.8311058029841614E+00   1.6340030385922000E+00   2.0948026559243607E+00   2.0801573810532910E+00   2.4278545008082468E+00   2.5278365020801736E+00   2.6691460423750302E+00   2.9254144311499455E+00   3.1563122080992576E+00   3.3559013815925378E+00   5.1453608981953893E+00   1.8055706238057148E+00   1.4191494541592860E+00   2.4168447138411289E-01   3.1628744338169595E-01   3.0354037464419620E-01   3.3875191828214046E-01   3.4315952253448001E-01   3.8282554649968237E-01   4.1519623280456436E-01   4.8430934196357256E-01   5.5223774451383412E-01   7.1171421727991668E-01   2.6529481167592001E-01   2.3881475492195095E-01   2.7507651060427496E-01   2.6262440109131768E-01   2.2143307140758398E-01   2.3472930820536833E-01  -7.2095929896514888E-01  -1.2863416353836408E+00  -6.0992822151735393E-01  -5.0753451827872609E-01  -7.1685144957935676E-01  -8.3162365588317766E-01  -4.9419390320786122E-01  -5.9690827836869198E-01  -4.8305364413908514E-01  -5.2370300127145941E-01  -1.0800920371578266E+00  -7.0091025456660505E-01  -6.7736870847907249E-01  -5.9275484079211105E-01  -5.9891937273393758E-01  -5.6971385967737398E-01  -7.2575492227777350E-01  -8.1107721927649157E-01  -4.8787791482949466E-01  -5.1522935190433072E-01  -5.1587858504466855E-01  -8.4905522928754285E-01  -6.3004400982248632E-01  -5.8649471252029506E-01  -5.4178038725220090E-01  -5.2402616444408401E-01  -6.7974187942065900E-01  -8.1970622730177845E-01  -5.7523090458144932E-01  -5.0861090395853148E-01  -5.4466564086386249E-01  -9.4296722533026200E-01  -7.0602753832795451E-01  -1.1186465224661457E+00  -7.1049661161811661E-01  -6.2261798398019463E-01  -8.6533575805702279E-01  -5.6998411405619576E-01  -7.4019757084978222E-01  -6.1036798640416445E-01  -8.1021771861414271E-01  -6.3430261708820790E-01  -4.4128854417262298E-01  -4.7625069263782760E-01  -8.8441287763940624E-01  -5.6064534431616098E-01  -4.7305195941364031E-01  -8.5486695192523432E-01  -8.8971598110762051E-01  -6.9338554748933212E-01  -6.0705650273450973E-01  -8.4261299357528308E-01  -7.1197773832388256E-01  -7.7207396594303079E-01  -5.4086188875117169E-01  -9.5503130034370831E-01  -8.0928509995118902E-01  -8.1648490436152676E-01  -5.2546809765043079E-01  -1.0521039786464097E+00  -8.4795872476434697E-01  -7.6569788096317548E-01  -8.5912106410396460E-01  -9.7513912394582569E-01  -5.0665603436315532E-01  -8.9725565005876573E-01  -5.8408510576353401E-01  -8.5256640613992563E-01  -8.0882068349254577E-01  -1.0779732512866655E+00  -7.7330233096462664E-01  -9.8039521756985126E-01  -9.9094508217689825E-01  -7.2038523255205600E-01  -7.2130795268502990E-01  -7.2030001270511634E-01  -7.2184654505791990E-01  -8.2866370566635661E-01  -5.7295337794433232E-01  -4.9756371229517427E-01  -8.8974984520578471E-01  -7.5962826882137413E-01  -5.2890135221253032E-01  -6.6199671971114782E-01  -1.3612976794807174E+00  -7.0233316162430048E-01  -6.0572429087359714E-01  -5.7115394469498770E-01  -7.4807497880080032E-01  -8.3412799978976759E-01  -9.0609149518566201E-01  -8.0593151210880398E-01  -9.2320257331361300E-01  -6.0894457339414965E-01  -4.8120604073689427E-01  -4.2838579400927529E-01  -4.7622799675014055E-01  -9.0434671665853794E-01  -8.2760407106813816E-01  -1.0204790175045286E+00  -4.9735716935713542E-01  -5.6335941499299202E-01  -9.9943727153937634E-01  -9.3055062911522213E-01  -7.0215259760508897E-01  -6.2921222462819726E-01  -4.9839192153888051E-01  -8.4938373763750574E-01  -7.1935730706312440E-01  -6.5026731514458702E-01  -9.8626712687651208E-01  -8.1753590177351976E-01  -7.9868050664338186E-01  -9.7985647739505333E-01  -6.0510195157264435E-01  -5.3319533938929409E-01  -5.8757883059167393E-01  -1.0402156392568926E+00  -4.7083758099963624E-01  -7.5670196937222034E-01  -4.5437733454245061E-01  -7.9003864465161378E-01  -5.1553596756680609E-01  -1.0501824267552908E+00  -9.1405773723124228E-01  -5.4248938246924672E-01  -5.3816154591756715E-01  -5.9932066021720132E-01  -7.4121862445111275E-01  -7.5186181477843472E-01  -8.4909520332217692E-01  -4.9734915211357100E-01  -8.5412194218640725E-01  -7.9044359084285221E-01  -6.4072793195595756E-01  -6.5233687209412639E-01  -5.8660559342998098E-01  -5.0618171311711124E-01  -4.9847645761671372E-01  -5.7876679809478548E-01  -8.1333844008486544E-01  -7.9381359853381539E-01  -6.1891595867220850E-01  -8.0023123545121799E-01  -6.2696534372226254E-01  -5.5234327832524666E-01  -5.2494518404351187E-01  -6.9537576727107631E-01  -1.1527025928263055E+00  -6.7666008402986755E-01  -8.8004219604362566E-01  -7.1272567033797207E-01  -5.2626359072680928E-01  -7.2530780886815915E-01  -9.6710380183735689E-01  -8.2688080307305434E-01  -6.1536278511877218E-01  -5.7366559108005999E-01  -5.6741739250236478E-01  -5.1737485980477971E-01  -6.1421777798053834E-01  -1.2772387725623651E+00  -1.0910735743883593E+00  -6.9655901294935074E-01  -7.2387024456964655E-01  -4.8691548122162442E-01  -4.9920883363429325E-01  -8.3536249022795339E-01  -1.0344946464860949E+00  -6.0171214956200747E-01  -6.1695355500220428E-01  -8.3095325140679299E-01  -5.9087277800885685E-01  -5.6815117345585642E-01  -9.0260595140696653E-01  -5.3679308128048520E-01  -5.1844912117634268E-01  -5.9751529393446323E-01  -7.4354245241435790E-01  -4.7696633167726654E-01  -5.4812322446067907E-01  -4.5232988059071444E-01  -4.7970228779211926E-01  -4.3432742907389610E-01  -6.8354825066164804E-01  -1.1150105367119769E+00  -5.0114374297446385E-01  -6.0580876103119630E-01  -1.2808833138950706E+00  -8.3089943041288061E-01  -5.9147380369055669E-01  -5.1404500956481325E-01  -9.3022869278049525E-01  -8.9496286150560467E-01  -8.4003893240480021E-01  -6.6863646121522724E-01  -5.9764971663145405E-01  -6.2573780899866671E-01  -7.0669108772070421E-01  -4.3852837907427678E-01  -7.3293737113095592E-01  -8.5065082628724753E-01  -8.1257291250672026E-01  -7.8103770091184355E-01  -7.9848286093660770E-01  -1.2217955985515168E+00  -5.6709558316039421E-01  -9.3777305755680307E-01  -4.7341077472800613E-01  -1.0480589605242541E+00  -5.0717108557848478E-01  -5.2218079592637912E-01  -6.6562354078884611E-01  -6.1447363005330324E-01  -5.9999773929538613E-01  -6.9012495080622149E-01  -5.7291308009598241E-01  -4.6736488641727975E-01  -7.0386287600602282E-01  -5.1504506887940882E-01  -9.7220264394867961E-01  -6.8754409853780940E-01  -5.3584730562441119E-01  -5.6352831549210347E-01  -5.3512525856624382E-01  -5.1302389415081717E-01  -8.3357329892655652E-01  -1.0955822614536552E+00  -4.9420159513284362E-01  -8.7558433227043597E-01  -6.8908174144521217E-01  -6.0050898161306721E-01  -1.0344590635862636E+00  -7.1972919260596724E-01  -9.8118622219218954E-01  -5.7591955627302271E-01  -8.1793677177014690E-01  -5.4014119392641913E-01  -6.7576003664899720E-01  -5.4939504687136909E-01  -1.0242438138626802E+00  -7.0195143771768620E-01  -8.4851440534922273E-01  -4.8902797673230924E-01  -7.4228653062133376E-01  -5.6659479612225194E-01  -6.3808300682415930E-01  -4.8481210815364356E-01  -7.5514941402171254E-01  -7.1718458470171043E-01  -7.2028694466735577E-01  -4.9039034829196410E-01  -5.2103182485753285E-01  -7.0427750315562954E-01  -8.1369635486956149E-01  -1.0682360961018114E+00  -8.3762426032339321E-01  -5.9366593305284465E-01  -5.9282358008177771E-01  -7.9177015057638478E-01  -5.1765334844545940E-01  -5.2883071428742534E-01  -6.0833774881411962E-01  -8.3222254544762475E-01  -5.2520023859715959E-01  -7.4285926610686859E-01  -7.0677064657371258E-01  -5.1010109304924323E-01  -8.2906872964255640E-01  -4.9612157240712851E-01  -9.6373721381943278E-01  -7.6537949830769325E-01  -9.6762980201145543E-01  -8.8472333383639856E-01  -8.5785991278784901E-01  -7.3626858087900471E-01  -8.4361975038877612E-01
  0.0000000000000000E+00   0.0000000000000000E+00   0.0000000000000000E+00   0.0000000000000000E+00   0.0000000000000000E+00   0.0000000000000000E+00   0.0000000000000000E+00   0.0000000000000000E+00   0.0000000000000000E+00   0.0000000000000000E+00   0.0000000000000000E+00   0.0000000000000000E+00   0.0000000000000000E+00   0.0000000000000000E+00   0.0000000000000000E+00   0.0000000000000000E+00   0.0000000000000000E+00   0.0000000000000000E+00   0.0000000000000000E+00   0.0000000000000000E+00   0.0000000000000000E+00   0.0000000000000000E+00   0.0000000000000000E+00   0.0000000000000000E+00   0.0000000000000000E+00   0.0000000000000000E+00   0.0000000000000000E+00   0.0000000000000000E+00   0.0000000000000000E+00   0.0000000000000000E+00   0.0000000000000000E+00   0.0000000000000000E+00   0.0000000000000000E+00   0.0000000000000000E+00   0.0000000000000000E+00   0.0000000000000000E+00   0.0000000000000000E+00   0.0000000000000000E+00   0.0000000000000000E+00   0.0000000000000000E+00   0.0000000000000000E+00   0.0000000000000000E+00   0.0000000000000000E+00   0.0000000000000000E+00   0.0000000000000000E+00   0.0000000000000000E+00   0.0000000000000000E+00   0.0000000000000000E+00   0.0000000000000000E+00   0.0000000000000000E+00   0.0000000000000000E+00   0.0000000000000000E+00   0.0000000000000000E+00   0.0000000000000000E+00   0.0000000000000000E+00   0.0000000000000000E+00   0.0000000000000000E+00   0.0000000000000000E+00   0.0000000000000000E+00   0.0000000000000000E+00   0.0000000000000000E+00   0.0000000000000000E+00   0.0000000000000000E+00   0.0000000000000000E+00   0.0000000000000000E+00   1.9370658348657677E+00   2.0988154855722270E+00   2.8598373574451141E+00   2.4962986597706607E+00   2.2157963526257722E+00   1.9675309447007088E+00   2.6612247988360749E+00   2.1689408247006736E+00   2.0407458659429709E+00   1.5793153020264614E+00   4.1592945540907200E-01   3.6348132773949315E-01   3.8928652495408528E-01   3.2300435809498451E-01   2.8591321855413815E-01   3.1433653717678611E-01   2.9433177406091088E-01   3.3996946510035225E-01   3.4531033649921294E-01   2.4565988159555849E-01   2.6512118604255175E-01   2.5801866413976854E-01   1.9616395469557077E+00   2.1370521023301907E+00   2.9692038468939805E+00   2.4918350319137796E+00   2.2322611813714692E+00   2.0172952446500605E+00   2.7679249306227245E+00   2.1300329426301867E+00   2.3478285050412313E+00   2.7765137053462130E+00   2.1632300770957809E+00   3.0028530771454642E+00   2.2624067067380618E+00   2.6366033612848918E+00   2.0804729693308754E+00   1.6188855640565238E+00   4.8724644452864108E-01   3.2333165036411726E-01   5.7972558439387223E-01   3.4482842230923477E-01   4.4351911936936139E-01   2.8863154496105742E-01   3.1417275069841377E-01   3.4557005143439928E-01   2.9969681774790263E-01   3.3811981713744166E-01   4.2435229676842695E-01   3.4257572054036994E-01   3.2023842063147562E-01   2.5054114379704367E-01   2.7381281778987732E-01   2.6474393874202407E-01   1.6232495016058608E+00   1.7258441442117161E+00   2.1821198937786641E+00   2.2297547778589650E+00   1.9714587596642719E+00   1.7477522174459732E+00   2.2263034955182657E+00   2.2644548400381321E+00   7.1672884833314479E+00   1.9257175490612495E+00   1.4822732288977278E+00   2.0865337043784287E+00   2.4949937997797411E+00   3.4316961686595189E+00   3.2559712557585887E+00   3.5303980350811424E+00   3.6483508124324193E+00   5.4153768534746325E+00   3.8332646193663011E+00   3.5671622856854115E+00   2.9511896356390115E+00   3.8109321386377197E+00   3.2542374431389884E+00   3.1487066827343066E+00   4.4485342571345505E+00   2.9469976613401165E+00   3.9381903667489713E+00   3.2169045646132499E+00   3.6402611835093928E+00   2.9237269301654649E+00   2.4835949553929093E-01   3.3172664153376857E-01   3.2665038211273101E-01   3.6316426034746740E-01   3.8762961973386145E-01   4.9014557068775277E-01   2.8240705773451386E-01   2.4700648508907597E-01   3.2938235727036519E-01   4.3206277594981424E-01   6.2969830437278684E-01   8.0175792346469898E-01   5.5723591588718879E-01   4.4215237089620385E-01   4.0972132171304981E-01   8.6080742731615301E-01   4.2909681884565160E-01   6.7060480134440448E-01   4.8356638610972091E-01   4.7305317636432004E-01   5.5077032719775676E-01   2.7509890931365899E-01   2.7312601307190559E-01   2.3476744806341393E-01   2.3838975374759924E-01   3.3827112338344822E-01   3.3397335234028636E-01   4.4958208032640840E-01   4.3489006953526554E-01   1.3667873851466983E+00   1.3847004025358147E+00   1.7397430668454066E+00   1.7470153870003080E+00   1.5029268373237334E+00   1.3610328548913235E+00   1.7492376921451083E+00   1.6556294804951903E+00   1.8769011019578785E+00   1.9323762442339547E+00   2.0469870417683547E+00   2.1811401766194827E+00   2.3537976538144880E+00   2.4515857002002304E+00   3.7288689170083562E+00   1.5207962685378031E+00   1.2072103144291311E+00   2.1203283589549965E-01   2.6248232554325290E-01   2.4965291632956543E-01   2.6884378062540892E-01   2.7439135302405282E-01   2.9794589207299621E-01   3.2614590158267659E-01   3.6414454426981691E-01   4.1772728272111243E-01   5.1428287818979057E-01   2.2356808260090352E-01   2.0199951409754333E-01   2.3891959237292842E-01   2.2793355222737688E-01   1.9043265690858535E-01   2.0017032617022401E-01  -8.9590870161478686E-01  -9.3221665612231364E-01  -7.1495848303618548E-01  -4.3493857733140140E-01  -8.5792282739414971E-01  -7.4229852833600707E-01  -5.4553329684074980E-01  -6.6530556378647865E-01  -5.5657868630887741E-01  -4.3731119191009954E-01  -1.3538325792996295E+00  -6.9197951421053272E-01  -9.2978300373559053E-01  -7.1322770568161575E-01  -4.9914696749987775E-01  -6.3707181683988101E-01  -9.3027695837531732E-01  -7.1195250365559171E-01  -5.5020553700048291E-01  -5.8307082756298156E-01  -4.3451408101936528E-01  -1.0400759072093810E+00  -5.9442130567679252E-01  -6.9960724413817232E-01  -4.6156775176772519E-01  -5.7528395846403102E-01  -8.3167251666076636E-01  -7.1235247220870446E-01  -6.5583984007290375E-01  -5.8258152093230753E-01  -4.5367617287661621E-01  -1.2161130109530218E+00  -6.7242790491079818E-01  -8.1720335402730904E-01  -9.8372553469140978E-01  -7.3859607227273572E-01  -1.1767835917537923E+00  -6.5715234717376836E-01  -1.0495612365177489E+00  -5.0097544073271083E-01  -7.4408386738394650E-01  -7.5481910560672949E-01  -4.9409363093666975E-01  -5.2644081741968340E-01  -1.2777537965844905E+00  -5.3963075944725625E-01  -4.0240506121238750E-01  -9.7457863139818734E-01  -6.8232946568328867E-01  -5.5187639633719865E-01  -7.2297995838053009E-01  -6.4412593210450464E-01  -9.8233369900067269E-01  -1.0723015468024819E+00  -6.4568889756898307E-01  -1.4828408896948981E+00  -6.2563389148459347E-01  -1.1890527117184950E+00  -4.5559624667162252E-01  -7.8459905625783410E-01  -1.2703072913993336E+00  -7.1001097783769851E-01  -7.8260934711179986E-01  -7.2704732713840370E-01  -5.4108366470653135E-01  -1.3127286943210414E+00  -6.9551236624114321E-01  -7.5413588099707884E-01  -7.2107700306567168E-01  -1.0009498323609158E+00  -6.5387982095642549E-01  -8.7886768647487079E-01  -9.2550402139075960E-01  -8.9605264117788885E-01  -8.9590005097731185E-01  -8.9479896984540030E-01  -8.9689122175472957E-01  -7.3060147754452454E-01  -4.8227960297756794E-01  -5.6501404177558823E-01  -1.1143912175776001E+00  -1.0767361565258105E+00  -4.4320082754506862E-01  -6.2673800241097144E-01  -9.8311264138058863E-01  -9.7745499658589563E-01  -7.2506158905570040E-01  -6.4731876925235254E-01  -5.8701569215560045E-01  -1.1633340042527605E+00  -6.8378115406888140E-01  -7.1028753687257995E-01  -8.4951700049656187E-01  -5.0034151743961464E-01  -5.2933287119064820E-01  -4.7766744304554598E-01  -4.0354896602575696E-01  -1.2028546239458946E+00  -9.2376533287000373E-01  -1.3013951629952436E+00  -4.3461637592388541E-01  -5.4528050391274019E-01  -9.6006340188820605E-01  -1.3352385856187865E+00  -8.4974101164505256E-01  -7.5973957623975308E-01  -5.5823634491079432E-01  -6.6196007157322567E-01  -6.6201740526620634E-01  -5.2578313024141721E-01  -8.8565167650639542E-01  -7.1390905409066485E-01  -6.8341544106221730E-01  -1.4845264849765287E+00  -5.0072270849591527E-01  -4.4457901996498633E-01  -6.6168294459824450E-01  -9.6821942002517647E-01  -4.0116897147854425E-01  -6.3670038456485978E-01  -5.0253456098980698E-01  -7.2858569223309755E-01  -4.4123403869061384E-01  -1.3327819628456374E+00  -8.1242589108406349E-01  -4.7073259795749156E-01  -6.1844109322005880E-01  -5.7055153463170682E-01  -1.0277808928718817E+00  -6.6959170477117558E-01  -6.5324280048006012E-01  -4.2063570895789060E-01  -1.0155889123299426E+00  -6.1145909537299159E-01  -8.6281039344346866E-01  -7.6928575656146614E-01  -6.5282744912065183E-01  -5.7676486176301889E-01  -5.5935863855501045E-01  -6.9994246896812706E-01  -7.4713323321489578E-01  -6.9068241918097006E-01  -5.1439213948412776E-01  -9.8422597062569561E-01  -5.8451103015023109E-01  -6.6921092162576490E-01  -4.4218226054877180E-01  -8.9156212743910246E-01  -1.1055689053013544E+00  -9.1531666272977275E-01  -8.1097196798246929E-01  -8.8177488015525995E-01  -4.5646654450083812E-01  -1.0154960256557075E+00  -7.3111628482791624E-01  -6.3506850259698966E-01  -7.3185236320507030E-01  -6.8344331197988795E-01  -6.6962159717237146E-01  -5.6018139152878910E-01  -7.1608529081135919E-01  -9.3026579623323991E-01  -8.2014715506907954E-01  -6.9384184881753408E-01  -8.5993450078962475E-01  -5.3788801744279502E-01  -4.2854669865201461E-01  -7.5162506142911301E-01  -1.6439491157255508E+00  -7.0438642605351898E-01  -7.2642782720925636E-01  -7.4731938503375117E-01  -7.0873502653125586E-01  -6.7832020027701989E-01  -1.3828733520156029E+00  -5.1328253010657943E-01  -4.3333210949932771E-01  -6.6129778239903858E-01  -9.5339320078956635E-01  -5.5005224841201283E-01  -5.3295740289874216E-01  -3.8765005142520292E-01  -5.1162077285282337E-01  -4.8276657592344058E-01  -5.4282315543669279E-01  -1.3774147229789957E+00  -5.5241937726431167E-01  -7.1429434006503700E-01  -9.2592830967963846E-01  -1.1836412708561537E+00  -6.6272461729924326E-01  -5.4536185046126096E-01  -1.4075604492845333E+00  -1.2328582427521420E+00  -1.2482910047866105E+00  -7.9901777341425995E-01  -6.9463053106919892E-01  -7.6029723671113203E-01  -8.8759229263764905E-01  -4.9446342151433020E-01  -6.9521056750799970E-01  -1.2385332237790294E+00  -7.2645341406412733E-01  -1.0253401901571597E+00  -9.0206873895497874E-01  -8.8589454901314924E-01  -6.5595780248036217E-01  -1.0588130705936960E+00  -5.1957634425873922E-01  -7.7223400203421477E-01  -5.5881444244180078E-01  -4.4626350793755298E-01  -8.9615492362970017E-01  -7.3678003234490597E-01  -7.0902733561476716E-01  -9.5117762142761297E-01  -6.7088507820903664E-01  -5.2547926781449827E-01  -6.8405211255964138E-01  -5.4804288795954026E-01  -7.2843850613269490E-01  -9.4842265052001895E-01  -6.3472824641657999E-01  -6.7318368713857446E-01  -4.5965686402633221E-01  -6.0735185569381056E-01  -7.3798617447941284E-01  -8.0611116394701565E-01  -5.6831196794740224E-01  -1.2293350975326116E+00  -5.5007678960066209E-01  -6.7133258784390515E-01  -9.4099035549065990E-01  -6.1761132828535603E-01  -9.0345195068009720E-01  -4.7628973513804362E-01  -6.7876264987437684E-01  -6.1329454359052904E-01  -8.2109779502620706E-01  -6.0914624247367222E-01  -7.6287080980246025E-01  -6.8722701517839901E-01  -6.5045485084899990E-01  -5.6290436298134117E-01  -1.0010496876469575E+00  -6.3243741741504411E-01  -6.0218116725429349E-01  -5.5844372200152992E-01  -7.0657742028910653E-01  -8.6146783621934353E-01  -9.1832304965900169E-01  -5.5413899730463489E-01  -5.9021043627895331E-01  -6.9373614796097116E-01  -7.1233960376525507E-01  -1.3438879878690664E+00  -1.2490656127051978E+00  -4.9581203903271637E-01  -7.1380559260939480E-01  -1.1538029317153102E+00  -4.3569484357092425E-01  -4.4120247092960879E-01  -7.1352999462626443E-01  -7.3838846748899911E-01  -4.3845178520688971E-01  -1.0400351047851124E+00  -8.4988212652662576E-01  -4.3679693712387802E-01  -7.3971177560123258E-01  -5.4779938462607081E-01  -7.1912017479759183E-01  -1.0893116615641703E+00  -8.6755330293802102E-01  -1.3096143904674440E+00  -1.0578482934677993E+00  -9.1320584420752882E-01  -7.5445039895596167E-01
  0.0000000000000000E+00   0.0000000000000000E+00   0.0000000000000000E+00   0.0000000000000000E+00   0.0000000000000000E+00   0.0000000000000000E+00   0.0000000000000000E+00   0.0000000000000000E+00   0.0000000000000000E+00   0.0000000000000000E+00   0.0000000000000000E+00   0.0000000000000000E+00   0.0000000000000000E+00   0.0000000000000000E+00   0.0000000000000000E+00   0.0000000000000000E+00   0.0000000000000000E+00   0.0000000000000000E+00   0.0000000000000000E+00   0.0000000000000000E+00   0.0000000000000000E+00   0.0000000000000000E+00   0.0000000000000000E+00   0.0000000000000000E+00   0.0000000000000000E+00   0.0000000000000000E+00   0.0000000000000000E+00   0.0000000000000000E+00   0.0000000000000000E+00   0.0000000000000000E+00   0.0000000000000000E+00   0.0000000000000000E+00   0.0000000000000000E+00   0.0000000000000000E+00   0.0000000000000000E+00   0.0000000000000000E+00   0.0000000000000000E+00   0.0000000000000000E+00   0.0000000000000000E+00   0.0000000000000000E+00   0.0000000000000000E+00   0.0000000000000000E+00   0.0000000000000000E+00   0.0000000000000000E+00   0.0000000000000000E+00   0.0000000000000000E+00   0.0000000000000000E+00   0.0000000000000000E+00   0.0000000000000000E+00   0.0000000000000000E+00   0.0000000000000000E+00   0.0000000000000000E+00   0.0000000000000000E+00   0.0000000000000000E+00   0.0000000000000000E+00   0.0000000000000000E+00   0.0000000000000000E+00   0.0000000000000000E+00   0.0000000000000000E+00   0.0000000000000000E+00   0.0000000000000000E+00   0.0000000000000000E+00   0.0000000000000000E+00   0.0000000000000000E+00   0.0000000000000000E+00   3.4930675641259085E-01   3.8310083241061949E-01   5.1784264264101121E-01   4.6266072844047984E-01   4.1418683918272869E-01   3.6072423557338201E-01   4.8551192566785883E-01   4.0913686552009976E-01   3.7030556292699024E-01   2.8315724019807120E-01   7.8523876775543816E-02   6.8636265932924156E-02   7.4464137583587511E-02   6.0154985366252398E-02   5.1965888777408299E-02   5.6019456027136226E-02   5.2930398981165722E-02   6.1579134728680880E-02   6.4070456047037885E-02   4.3877672871304514E-02   4.7265392654737282E-02   4.6257529949717130E-02   3.2929157403843534E-01   3.6426247925769606E-01   5.1365762624631661E-01   4.2432787123128585E-01   3.8657541949290219E-01   3.5369702979178180E-01   4.9313013497158087E-01   3.6600075503217766E-01   3.9814352235712291E-01   4.7474684396936917E-01   3.6038121586082167E-01   5.0173842307256022E-01   3.7133653718029003E-01   4.3090224773993385E-01   3.6154630046921260E-01   2.8245991495719214E-01   8.5578867190245350E-02   5.3839161259467416E-02   9.7203521430349826E-02   5.6173922266354585E-02   7.1363589707225325E-02   4.9663846656190162E-02   5.2355104386004436E-02   5.7577640594959879E-02   5.0531093377360149E-02   5.6944192048124946E-02   7.4172578233823769E-02   5.9473465400383584E-02   5.4585388437781920E-02   4.3415809555211550E-02   4.8051686621120804E-02   4.6330949440772685E-02   2.9368152686518961E-01   3.1561088129877457E-01   3.9728671511227531E-01   4.1349714784937902E-01   3.6887707820475768E-01   3.2334419726228020E-01   4.0987476616587287E-01   4.3303791817993781E-01   1.4029258371576043E+00   3.5411422383973878E-01   2.6993637841256241E-01   3.7355595598361124E-01   4.5272070014937410E-01   6.2380578177350021E-01   5.9446184134709223E-01   6.5586498854914632E-01   6.4750724887708111E-01   9.5952547578714320E-01   7.0377828107716189E-01   6.7325820875675857E-01   5.3919807551317822E-01   7.5905555367115696E-01   6.0020505579119499E-01   6.0291630175115474E-01   9.6349436469288507E-01   5.6481532681090041E-01   8.3174913243641946E-01   6.3642877112676177E-01   6.2211257183830437E-01   4.8424855019877028E-01   4.4681227311289054E-02   6.1672793869854123E-02   6.0915009678377555E-02   6.9225301095126382E-02   7.4262659723783125E-02   9.8156419342089185E-02   5.1979934026393219E-02   4.5016263057792501E-02   5.8548919554578888E-02   7.8263820328186198E-02   1.2243263462624718E-01   1.4541753641021804E-01   9.8194637615136027E-02   7.8777289688336014E-02   7.4458608801399692E-02   1.9786304954297818E-01   8.0122366739005538E-02   1.4344318927172856E-01   9.3715563864410309E-02   8.0997539894060624E-02   8.8951818661038726E-02   4.9833925734374215E-02   4.9198972470923322E-02   4.2542145349393982E-02   4.3238673873403737E-02   5.9890852546206748E-02   6.0274612970092248E-02   7.5206363343787372E-02   7.1415871527812064E-02   2.2631734097974451E-01   2.2762706346889625E-01   2.8592443932653488E-01   2.8530304081536517E-01   2.4357524601449146E-01   2.2033741476640334E-01   2.8276770690860109E-01   2.6570249785398709E-01   3.0082729816138437E-01   3.0912240038053246E-01   3.2907223268723379E-01   3.4911840463068028E-01   3.7924935117654707E-01   3.9410301841418177E-01   6.0404961760524167E-01   2.4651343233637529E-01   1.9544178053453842E-01   3.5179400497795645E-02   4.2869491422586968E-02   4.0542547545290013E-02   4.2919771300427609E-02   4.3986177089610154E-02   4.7649732587764122E-02   5.2597488913968003E-02   5.8297831867135892E-02   6.7819328458859088E-02   8.3904438393261990E-02   3.6289251017855004E-02   3.2593662354258590E-02   3.9737252376471840E-02   3.7686904813833320E-02   3.0943188263858154E-02   3.2368966215409363E-02  -1.7536527344845884E-01  -1.5101225795881101E-01  -1.2946064828252024E-01  -7.1481571183965073E-02  -1.5595124144759973E-01  -1.2841378185048080E-01  -9.9322339612154961E-02  -1.2137794791451254E-01  -1.0246926997958915E-01  -7.0692220049489232E-02  -2.3987942787831956E-01  -1.2328202155841035E-01  -1.7148739074117694E-01  -1.3218866984204103E-01  -8.1515110398191482E-02  -1.1814184237491165E-01  -1.6984614632124484E-01  -1.2123646853812715E-01  -1.0117559793558638E-01  -1.0580171651015749E-01  -7.0432539194490218E-02  -1.7774671236581210E-01  -1.0329902118564205E-01  -1.2770076676224465E-01  -7.5875814471893441E-02  -1.0520417181708711E-01  -1.5090843224343256E-01  -1.2142119876682918E-01  -1.2024063315016426E-01  -1.0778088223911569E-01  -7.3445571031927198E-02  -2.1583453439168843E-01  -1.1789833353902965E-01  -1.3136902461181421E-01  -1.7973203015466457E-01  -1.3806170345063964E-01  -2.1861832066835898E-01  -1.2295889235085920E-01  -2.0097013360464666E-01  -8.1191745626451803E-02  -1.2885779759317958E-01  -1.4434614756426856E-01  -8.9979297685327558E-02  -9.4386225889254854E-02  -2.3459262537285441E-01  -9.4153673143592909E-02  -6.5147526126935931E-02  -1.6141688901600937E-01  -1.0969082027435835E-01  -8.8567492054323502E-02  -1.3637887842877980E-01  -1.0304088276602022E-01  -1.8827201636193033E-01  -2.1214293347743038E-01  -1.1643566486796859E-01  -3.2116352386324742E-01  -1.0027579878374429E-01  -2.2441914938922974E-01  -7.5439182541382876E-02  -1.2641642130165034E-01  -2.5301766350008731E-01  -1.2200024531309402E-01  -1.3271448817262124E-01  -1.1637290273523761E-01  -9.7893945294028076E-02  -2.7724928639543212E-01  -1.2451886620773300E-01  -1.2377890715809768E-01  -1.2012712603831559E-01  -1.6724594525815314E-01  -1.0976386396428128E-01  -1.4363408827974544E-01  -1.5824882651773442E-01  -1.7550682833994730E-01  -1.7524973883485853E-01  -1.7511858411512837E-01  -1.7558783096524216E-01  -1.2557134180786669E-01  -7.8999255972283092E-02  -1.0420300350891305E-01  -1.9323636351559362E-01  -1.9939402439701837E-01  -7.1798235771215108E-02  -1.0930888754268923E-01  -1.5981074364633224E-01  -1.8305784932539293E-01  -1.3492855378554969E-01  -1.2056519867180047E-01  -9.4145313091630919E-02  -2.0769092856665819E-01  -1.0939073623050891E-01  -1.1597597187572993E-01  -1.4460983879395306E-01  -8.1195726798397025E-02  -9.4555249302102351E-02  -8.6704205581988145E-02  -6.5186756264747625E-02  -2.1861223800894636E-01  -1.5405737685177268E-01  -2.3093972042452157E-01  -7.2063449577388958E-02  -9.5511918211204430E-02  -1.6710298219003988E-01  -2.8499795027369224E-01  -1.5443944255147929E-01  -1.3691581186883461E-01  -1.0077008551807870E-01  -1.0664371884448966E-01  -1.1311605000278767E-01  -8.4820694872362920E-02  -1.4321534015141618E-01  -1.2163140345169726E-01  -1.1554312098512039E-01  -2.7078164255722925E-01  -8.1498985437013366E-02  -7.1903594106848170E-02  -1.2101352624925298E-01  -1.6381023214616416E-01  -6.4896863047513881E-02  -1.0634817195504707E-01  -8.9877264742787649E-02  -1.2568180158895223E-01  -7.2527835475077934E-02  -2.3575255832378839E-01  -1.3305338254770943E-01  -7.8167393018352557E-02  -1.1507342146715031E-01  -9.9345031885491916E-02  -2.0016510075180394E-01  -1.1151585041255467E-01  -1.0483890302765085E-01  -6.8142601543611236E-02  -1.7114869420803469E-01  -9.7793826506318932E-02  -1.5773319714859343E-01  -1.4734068852552232E-01  -1.2126808510399978E-01  -1.0477987159594691E-01  -1.0293539646743954E-01  -1.2983749742544401E-01  -1.2759637481656833E-01  -1.1683322284387285E-01  -8.4004169611667082E-02  -1.6843225328805131E-01  -1.0097801199842987E-01  -1.2106967409996745E-01  -7.1728917113812490E-02  -1.6203881567417833E-01  -1.8512802273430276E-01  -1.6437600395625152E-01  -1.4128950235790710E-01  -1.7144239480586054E-01  -7.5507243011613573E-02  -1.9466530614591118E-01  -1.1762751303638624E-01  -1.0167844042344214E-01  -1.3750530869430377E-01  -1.2146536009851890E-01  -1.2521599919384546E-01  -1.0193044285424041E-01  -1.2932107224203832E-01  -1.5076638455876487E-01  -1.3279329703711096E-01  -1.2407635113163229E-01  -1.5624298421144489E-01  -9.7803708090856367E-02  -7.0433207574106788E-02  -1.2626187649516357E-01  -3.7137210161122025E-01  -1.3321506494092636E-01  -1.3716105047835231E-01  -1.2976118988961621E-01  -1.3052721111926907E-01  -1.2211282580301866E-01  -2.8676883884807902E-01  -8.9130642655685210E-02  -7.0030258452591879E-02  -1.2035719203325754E-01  -1.8964200754760857E-01  -1.0112720861428523E-01  -9.3181513748604936E-02  -6.2915714717442145E-02  -9.2225295781485833E-02  -8.7686133704540287E-02  -8.6809871005689265E-02  -2.4331387093380738E-01  -1.0067026599135472E-01  -1.2963981730269447E-01  -1.4987414541620261E-01  -2.4125028909135446E-01  -1.2102980310114311E-01  -9.8403463038241226E-02  -3.0290081966177440E-01  -2.3613555513923670E-01  -2.4277281150981767E-01  -1.5037321906713194E-01  -1.2854184204373401E-01  -1.4478604559307728E-01  -1.6171214663524172E-01  -9.0104143442752777E-02  -1.2028255797169400E-01  -2.3131208603644929E-01  -1.2457032550908032E-01  -1.8852736087466632E-01  -1.4854182349380898E-01  -1.4300214871099712E-01  -1.2251373128282665E-01  -1.7250117887522079E-01  -9.3160683866397517E-02  -1.2383364510305746E-01  -1.0195848872156424E-01  -7.3345626209803283E-02  -1.6872196014035204E-01  -1.4064670927249379E-01  -1.2889272844953106E-01  -1.7476053203164146E-01  -1.1954808502076399E-01  -9.6226396732579836E-02  -1.2102544260818321E-01  -9.9249236451699960E-02  -1.1660567205013300E-01  -1.7535404197108403E-01  -1.1357596759536882E-01  -1.2216994011799424E-01  -7.5830594746869082E-02  -1.0934408219035908E-01  -1.2718742498317173E-01  -1.2972224111444361E-01  -1.0487673429265708E-01  -2.2749551388741457E-01  -8.8214695605057403E-02  -1.2267951513050501E-01  -1.5522780778660150E-01  -1.0399632392776297E-01  -1.5295695096935058E-01  -7.7146601447426341E-02  -1.1340374558211112E-01  -1.1177802043438070E-01  -1.5889729411395143E-01  -1.1224981458908698E-01  -1.2264705758871292E-01  -1.2197896606771400E-01  -1.0425797487032699E-01  -1.0377183729065709E-01  -1.9537751958475139E-01  -1.1713597620718522E-01  -1.0472512388443000E-01  -1.0284992549230110E-01  -1.2317057857149959E-01  -1.5670221448771021E-01  -1.6747079327131209E-01  -1.0198292598796975E-01  -1.0718016107263348E-01  -1.2349485658349287E-01  -1.2124871126025896E-01  -2.3925619207900548E-01  -2.5009936939278493E-01  -8.1028608253742668E-02  -1.3219970844061926E-01  -2.2530176112158309E-01  -7.0629219180796163E-02  -7.1336569283387941E-02  -1.2929316800269078E-01  -1.2210897906660564E-01  -7.0885418986078266E-02  -2.0254494297471090E-01  -1.5439773365030310E-01  -7.1775409495090786E-02  -1.2788815726103819E-01  -9.9790316035424320E-02  -1.1511424201057292E-01  -2.0270362146038054E-01  -1.4269629736657025E-01  -2.7523681983820547E-01  -1.8122418813007493E-01  -1.7933430864428249E-01  -1.2575765884922890E-01
  0.0000000000000000E+00   0.0000000000000000E+00   0.0000000000000000E+00   0.0000000000000000E+00   0.0000000000000000E+00   0.0000000000000000E+00   0.0000000000000000E+00   0.0000000000000000E+00   0.0000000000000000E+00   0.0000000000000000E+00   0.0000000000000000E+00   0.0000000000000000E+00   0.0000000000000000E+00   0.0000000000000000E+00   0.0000000000000000E+00   0.0000000000000000E+00   0.0000000000000000E+00   0.0000000000000000E+00   0.0000000000000000E+00   0.0000000000000000E+00   0.0000000000000000E+00   0.0000000000000000E+00   0.0000000000000000E+00   0.0000000000000000E+00   0.0000000000000000E+00   0.0000000000000000E+00   0.0000000000000000E+00   0.0000000000000000E+00   0.0000000000000000E+00   0.0000000000000000E+00   0.0000000000000000E+00   0.0000000000000000E+00   0.0000000000000000E+00   0.0000000000000000E+00   0.0000000000000000E+00   0.0000000000000000E+00   0.0000000000000000E+00   0.0000000000000000E+00   0.0000000000000000E+00   0.0000000000000000E+00   0.0000000000000000E+00   0.0000000000000000E+00   0.0000000000000000E+00   0.0000000000000000E+00   0.0000000000000000E+00   0.0000000000000000E+00   0.0000000000000000E+00   0.0000000000000000E+00   0.0000000000000000E+00   0.0000000000000000E+00   0.0000000000000000E+00   0.0000000000000000E+00   0.0000000000000000E+00   0.0000000000000000E+00   0.0000000000000000E+00   0.0000000000000000E+00   0.0000000000000000E+00   0.0000000000000000E+00   0.0000000000000000E+00   0.0000000000000000E+00   0.0000000000000000E+00   0.0000000000000000E+00   0.0000000000000000E+00   0.0000000000000000E+00   0.0000000000000000E+00   1.7497851286796380E+00   1.8621885587444540E+00   2.5026617509850997E+00   2.2250563594950328E+00   1.9553432956282484E+00   1.7443884703019372E+00   2.3393030183748271E+00   1.9477425412822991E+00   1.8366138028775665E+00   1.4290741872322428E+00   3.5902941158865226E-01   3.2569981919324115E-01   3.5101141586914730E-01   2.9440501403686353E-01   2.5945430558788724E-01   2.8352794371172141E-01   2.6880843170836904E-01   3.0866873082786472E-01   3.1237555505899656E-01   2.2424658245414500E-01   2.3860706834300652E-01   2.3390885327572544E-01   1.7935194132835379E+00   1.9167206489730997E+00   2.6686114155445191E+00   2.2028927123294122E+00   1.9428148101793987E+00   1.7838854521241803E+00   2.4405639389776006E+00   1.8452855111056445E+00   1.9979101845073663E+00   2.2893109052216798E+00   1.8652816104352807E+00   2.4355585916476179E+00   1.9395837161984850E+00   2.2020663680185573E+00   1.8700932848453595E+00   1.4717983538595205E+00   3.9853021896546387E-01   2.8345358865220732E-01   4.5494622074227448E-01   3.0034621115992333E-01   3.7168692958600047E-01   2.6023902912212710E-01   2.8670297026765423E-01   3.1789448099514694E-01   2.7704592867644379E-01   3.0020248027050378E-01   3.6282776018107032E-01   2.9716145074910427E-01   2.8149208055196967E-01   2.2954281590481887E-01   2.5007325900899652E-01   2.4000925526466410E-01   1.5701116548238501E+00   1.6734511588143517E+00   2.1407072733021648E+00   2.1345023848653311E+00   1.8929990177179761E+00   1.6795353973541967E+00   2.1624312180718306E+00   2.1343361519548734E+00   6.8734112546726944E+00   1.8334053483125883E+00   1.4169371824660406E+00   2.2750919393472797E+00   2.7577076443641255E+00   3.7748329002580938E+00   3.6574132915910824E+00   4.0919483707206732E+00   4.5275393901139092E+00   6.7240045603732783E+00   4.5074149485336292E+00   3.8354416717245017E+00   3.1321928036406765E+00   3.7714768039491138E+00   3.2954185398697273E+00   3.0628898001753746E+00   4.0932129555595473E+00   2.7484238515378498E+00   3.4291335106761531E+00   2.8719688933725140E+00   4.5625363757349833E+00   3.6896762372913141E+00   2.4112821596704398E-01   3.1332560223134476E-01   3.1895189401313140E-01   3.4179188859877629E-01   3.5841793078472745E-01   4.6006340682597346E-01   2.6659886716579612E-01   2.3616402165607650E-01   3.5868804625835293E-01   4.8119897113745358E-01   6.9306145722651535E-01   1.0098142707777134E+00   6.6739465351155991E-01   4.7869815709171476E-01   4.1271097081638020E-01   7.9671087167012644E-01   4.0280559260322585E-01   5.6090032642149890E-01   4.2690251976319582E-01   5.7936508407121323E-01   7.2672000060902797E-01   2.6310241314682908E-01   2.6615022954616807E-01   2.2631376397896991E-01   2.2671903581549840E-01   3.7310838905912153E-01   3.5702983323432169E-01   5.4660321729873051E-01   5.4060762282116903E-01   1.3348470889091044E+00   1.3478943942682504E+00   1.6883213651010958E+00   1.7035474575615805E+00   1.4612711019676021E+00   1.3319990314188546E+00   1.7057790951864515E+00   1.6146061235410412E+00   1.8080177882873778E+00   1.8283360682750467E+00   1.9818659550704427E+00   2.0219129189015388E+00   2.2399810932926223E+00   2.2668332008598546E+00   3.3360623540560366E+00   1.5017442398710388E+00   1.1970966821108688E+00   2.0704635743585750E-01   2.5717673580505845E-01   2.4048373420531763E-01   2.6214257548127434E-01   2.7082263826502673E-01   2.8203755348467852E-01   3.2083612152471425E-01   3.3257740559741533E-01   4.0064667832231243E-01   4.5914596871179558E-01   2.2161796898618297E-01   1.9988672123909065E-01   2.3197897108913626E-01   2.2442289722781789E-01   1.8849748575071071E-01   1.9980884034487892E-01  -8.5917272225056418E-01  -8.3401734787322301E-01  -6.2566545907195381E-01  -4.2208317844538024E-01  -9.4370773634439531E-01  -6.6715033411760238E-01  -5.3517946949493589E-01  -5.8482563943300137E-01  -5.4060994305297561E-01  -4.2644664707069152E-01  -1.6809903281487535E+00  -6.1013955828051758E-01  -9.4154899466771613E-01  -6.3573001794194517E-01  -4.8672759915887737E-01  -6.0985688653965275E-01  -1.0449744264217533E+00  -6.2939768726536005E-01  -5.2383061556829846E-01  -5.2474731600968783E-01  -4.2907063340929336E-01  -1.3035835200581543E+00  -5.3431265253970706E-01  -6.2073111287745553E-01  -4.4929903865798304E-01  -5.5781940939537455E-01  -9.1924560466126992E-01  -6.3890781185349121E-01  -5.8145978442118729E-01  -5.5984254952375534E-01  -4.4399840569208809E-01  -1.5091779636529601E+00  -5.9462556493748053E-01  -7.5561705660433787E-01  -1.0440560973131039E+00  -6.5177922009134592E-01  -1.3639635932940659E+00  -6.3099867056022529E-01  -1.0209586138784725E+00  -4.8709037032578795E-01  -6.4760278423880036E-01  -7.1144631686823245E-01  -4.7231470323962627E-01  -4.7636013108323072E-01  -1.5024695297494080E+00  -4.9060124771589214E-01  -3.9903378819681212E-01  -1.2298962087522995E+00  -6.6062241148362932E-01  -5.3820193673776673E-01  -6.4924719889462168E-01  -6.0944581801717168E-01  -9.1614285411742236E-01  -9.5732321637204554E-01  -5.8326200577039922E-01  -1.3644020181395571E+00  -6.0267275767709083E-01  -1.2784780455425204E+00  -4.4494947553981384E-01  -7.4666002250915120E-01  -1.2571555180251779E+00  -6.1509520466798229E-01  -6.6596994858963809E-01  -6.7397163016475425E-01  -5.2337100160087879E-01  -1.1430438751589902E+00  -7.5836533603676326E-01  -6.4652812004422122E-01  -6.2176076359740717E-01  -8.1185209743999809E-01  -5.9783968381332109E-01  -7.3402202318471199E-01  -7.6310326939292217E-01  -8.5785518699717922E-01  -8.6082489263554507E-01  -8.5812789144171664E-01  -8.5989175360697190E-01  -6.5569032408157313E-01  -4.6989033994405810E-01  -5.3990790347563711E-01  -1.3959649580340290E+00  -1.1521359804737734E+00  -4.3597068886740664E-01  -5.5951884744298486E-01  -8.7852549787255252E-01  -9.7326139208690865E-01  -6.4332144238024624E-01  -6.2020019010260907E-01  -5.6916987563490895E-01  -1.3857988215958037E+00  -6.4073716433257732E-01  -6.1545100285207310E-01  -7.1221540487383483E-01  -4.8347973500177149E-01  -4.7719765841522999E-01  -4.5921063581957156E-01  -3.9962677573882416E-01  -1.4466417746889928E+00  -1.1369208228563106E+00  -1.6235089736554420E+00  -4.2442517117149992E-01  -4.9720491454433247E-01  -7.8687910705089181E-01  -1.1305964750738262E+00  -9.3743037034270604E-01  -8.3395810562507056E-01  -5.0350920551089895E-01  -6.4790875490764233E-01  -5.7925939368727253E-01  -5.1186443225061751E-01  -7.4105527589680376E-01  -6.3475684887988826E-01  -6.1879298268181993E-01  -1.8242822666745286E+00  -4.8766707807727061E-01  -4.3418912678850624E-01  -5.8366211721049999E-01  -7.9053798665755437E-01  -3.9960800712581002E-01  -5.8126790337248602E-01  -4.5745714456551656E-01  -6.3222991280075846E-01  -4.2843314211426120E-01  -1.6713495476621361E+00  -6.8793268589399081E-01  -4.5798269123549168E-01  -5.9373054421771410E-01  -5.1533592607701706E-01  -9.3822877215743827E-01  -5.8392975510831513E-01  -6.3075710930274531E-01  -4.1615538432720528E-01  -1.2803660731157946E+00  -5.7869032489002725E-01  -8.7114889747859769E-01  -7.1573051079575190E-01  -6.1998764155173791E-01  -5.2159389545314871E-01  -5.2984523609949952E-01  -6.2939299285994588E-01  -6.4132671147649101E-01  -6.1207541374061747E-01  -5.0299646248931740E-01  -1.2171383889387102E+00  -5.2626065757747620E-01  -6.0642012804262335E-01  -4.3764723317399301E-01  -9.9675385439901887E-01  -8.7697143317988313E-01  -9.8505432191751141E-01  -6.9770734366250364E-01  -8.5741670562186956E-01  -4.4823000381185901E-01  -9.6621703485728772E-01  -7.0236831626454643E-01  -6.0630152734923104E-01  -6.5117101664750054E-01  -7.5109591828127420E-01  -6.0744746960844720E-01  -5.4228880311113892E-01  -6.2500931519673197E-01  -8.2699880012250848E-01  -7.8425393909597407E-01  -6.1184334866921364E-01  -9.4390363693158186E-01  -5.2900674297753481E-01  -4.1565554198823362E-01  -6.4374273090518586E-01  -1.5174194542412069E+00  -6.7043650223677520E-01  -6.5125318179653735E-01  -6.7257117027641222E-01  -6.3012595929268211E-01  -7.3015123583558328E-01  -1.3257739496005612E+00  -4.6908243271830724E-01  -4.2224100658790692E-01  -5.8089690112941494E-01  -9.0109328416124557E-01  -5.3556783535219687E-01  -4.8355224996329782E-01  -3.8394140765573259E-01  -4.9606734611853631E-01  -4.5981025705695561E-01  -5.2926692007788612E-01  -1.7024725779999719E+00  -5.4062406815090025E-01  -6.2672232971594810E-01  -8.3003172058237851E-01  -1.0439531615373696E+00  -5.8383215875487704E-01  -5.3000769358951505E-01  -1.2522804164584365E+00  -1.3816796021200524E+00  -1.2904988545927829E+00  -6.9503691850119720E-01  -6.1443049830122209E-01  -6.8446468863214438E-01  -9.9011201064919863E-01  -4.7268639179917848E-01  -6.0253728209317858E-01  -1.3891538994005657E+00  -6.3774136882484600E-01  -1.1665629687536239E+00  -1.1271252479713820E+00  -8.0367170990408798E-01  -6.3662260363088197E-01  -1.3771622163169304E+00  -4.7071441563468452E-01  -7.1443329988352033E-01  -5.4553155082101412E-01  -4.3359844863491576E-01  -8.3968116269644100E-01  -6.9371945550094460E-01  -6.2398037808575213E-01  -9.8239456338633435E-01  -7.3095905820646412E-01  -5.0112543639960938E-01  -6.0370123306653090E-01  -5.2601739582500229E-01  -6.6848982269823576E-01  -9.6075893866062823E-01  -5.7274190560260563E-01  -6.0270336159225835E-01  -4.4818211398347740E-01  -5.5262649629718930E-01  -6.6263039259609613E-01  -7.5579177351872218E-01  -5.4945967177132615E-01  -1.4377327962967494E+00  -5.4082617701874147E-01  -5.8962648077689883E-01  -7.7416683765661198E-01  -5.6872234848494574E-01  -7.4808207900867607E-01  -4.6478699730914413E-01  -6.2289412047236803E-01  -5.4850190980830682E-01  -7.7943341400310928E-01  -5.8658867792074276E-01  -7.2459521947770822E-01  -6.0653745633520051E-01  -6.2414197366677593E-01  -5.4529306169891201E-01  -8.8654527726507382E-01  -6.0641162281760175E-01  -5.4061493431791208E-01  -5.4218815627900929E-01  -6.2006515776595994E-01  -9.4887291599615997E-01  -1.0304089564151775E+00  -5.2790245783628453E-01  -5.3036967600931650E-01  -6.1114934786895636E-01  -6.3042563629968007E-01  -1.6585291772980331E+00  -1.2115517564732521E+00  -4.8330111410445908E-01  -6.3578140875974176E-01  -1.1290557448878031E+00  -4.2980746807249337E-01  -4.3061582355210187E-01  -6.2500150384186515E-01  -6.3458158700350509E-01  -4.2759170422167414E-01  -9.6309571710930486E-01  -9.3587132607722512E-01  -4.2398592657348849E-01  -6.6459760334849860E-01  -5.3694191351394360E-01  -6.7127595370459947E-01  -1.1595605449077320E+00  -7.2516074105617201E-01  -1.1609946235943136E+00  -1.3286579220197616E+00  -8.7116813677600635E-01  -6.4559323445138816E-01
  0.0000000000000000E+00   0.0000000000000000E+00   0.0000000000000000E+00   0.0000000000000000E+00   0.0000000000000000E+00   0.0000000000000000E+00   0.0000000000000000E+00   0.0000000000000000E+00   0.0000000000000000E+00   0.0000000000000000E+00   0.0000000000000000E+00   0.0000000000000000E+00   0.0000000000000000E+00   0.0000000000000000E+00   0.0000000000000000E+00   0.0000000000000000E+00   0.0000000000000000E+00   0.0000000000000000E+00   0.0000000000000000E+00   0.0000000000000000E+00   0.0000000000000000E+00   0.0000000000000000E+00   0.0000000000000000E+00   0.0000000000000000E+00   0.0000000000000000E+00   0.0000000000000000E+00   0.0000000000000000E+00   0.0000000000000000E+00   0.0000000000000000E+00   0.0000000000000000E+00   0.0000000000000000E+00   0.0000000000000000E+00   0.0000000000000000E+00   0.0000000000000000E+00   0.0000000000000000E+00   0.0000000000000000E+00   0.0000000000000000E+00   0.0000000000000000E+00   0.0000000000000000E+00   0.0000000000000000E+00   0.0000000000000000E+00   0.0000000000000000E+00   0.0000000000000000E+00   0.0000000000000000E+00   0.0000000000000000E+00   0.0000000000000000E+00   0.0000000000000000E+00   0.0000000000000000E+00   0.0000000000000000E+00   0.0000000000000000E+00   0.0000000000000000E+00   0.0000000000000000E+00   0.0000000000000000E+00   0.0000000000000000E+00   0.0000000000000000E+00   0.0000000000000000E+00   0.0000000000000000E+00   0.0000000000000000E+00   0.0000000000000000E+00   0.0000000000000000E+00   0.0000000000000000E+00   0.0000000000000000E+00   0.0000000000000000E+00   0.0000000000000000E+00   0.0000000000000000E+00   2.7788882894493883E-01   2.9702654812572654E-01   3.9775464409558581E-01   3.5875183143759265E-01   3.1859007631877728E-01   2.8510447514488607E-01   3.8329919402289347E-01   3.2203525738050437E-01   3.0017978009716384E-01   2.3396176259873547E-01   5.8214243578455373E-02   5.4381438307105207E-02   5.8017362927137391E-02   4.8761371214105155E-02   4.2400923003064639E-02   4.4794033770400685E-02   4.3004202201389799E-02   4.8818254560348648E-02   5.0520986793247215E-02   3.6709860841135415E-02   3.8889755148351482E-02   3.8521856362100065E-02   3.0998071802267263E-01   3.3044161621279616E-01   4.6498379685729396E-01   3.7417351828945999E-01   3.2774447922795696E-01   3.0274199153141623E-01   4.1439225459835105E-01   3.0646270235803752E-01   3.2735696437345496E-01   3.7144529915166541E-01   3.0380648056896331E-01   3.8690847111741844E-01   3.1170547760664596E-01   3.4901440610134582E-01   3.1798874154619461E-01   2.5066665952582712E-01   6.5122453434333566E-02   4.6430299527068300E-02   7.1101639858562091E-02   4.8223382870769806E-02   5.8167539580895274E-02   4.4177692161668940E-02   4.9091504524097704E-02   5.5348667723252643E-02   4.8032445352181326E-02   5.0674774264197343E-02   6.1283822429604763E-02   4.9223224252700329E-02   4.6803657855746854E-02   3.9098716587347204E-02   4.2859981772526028E-02   4.0651128244951054E-02   2.7737835536616079E-01   2.9544769550151639E-01   3.7755838141560444E-01   3.7578150109426867E-01   3.3093744898208621E-01   2.9014206056509140E-01   3.7252780527307439E-01   3.7041870640122504E-01   1.2123073229628540E+00   3.1506723746111415E-01   2.4207812247552232E-01   4.0825875403323897E-01   5.0533518688481760E-01   7.1038133252727309E-01   6.5903725176962291E-01   7.5088285345457861E-01   8.9981116945641293E-01   1.4719009973803139E+00   7.6220154455916556E-01   6.2157519505343028E-01   5.0116400142846296E-01   6.0379187909968601E-01   5.2210357913920480E-01   4.8422803520638330E-01   6.6323439290998376E-01   4.3348778577083708E-01   5.4962514547141739E-01   4.5519144146801538E-01   8.7050842624207925E-01   7.1501226914868032E-01   4.2389389093138434E-02   5.5103864500540535E-02   5.6118672379635484E-02   5.8514378526501612E-02   6.2066119535505761E-02   7.9114398590567361E-02   4.5860315808572541E-02   4.0129706603014431E-02   6.4943153228562200E-02   8.4335307829533274E-02   1.2859821460324544E-01   1.6599505201765460E-01   1.1188271901096532E-01   7.6934358876813450E-02   6.5458042527035951E-02   1.3452502871696750E-01   6.3486348623445668E-02   9.0914485803080786E-02   6.7810211855741306E-02   1.0561721592341546E-01   1.4523738922844692E-01   4.6284846023733880E-02   4.7379423336985006E-02   3.8795742591139715E-02   3.8645254224524618E-02   6.6309554545246313E-02   6.3401296420547995E-02   1.0693750416558315E-01   1.0045376655319993E-01   2.3393874881682955E-01   2.3485811180968155E-01   2.9234548409849803E-01   2.9745446580462720E-01   2.5317160690755408E-01   2.2979529992085429E-01   2.9237713840062701E-01   2.8008609469247847E-01   3.1439465708619418E-01   3.1415095729930975E-01   3.4983284543487675E-01   3.4666910874082768E-01   3.9747441305613979E-01   3.9478780756131815E-01   5.7828112921272445E-01   2.6002214104562998E-01   2.0645963270737655E-01   3.6155823826259120E-02   4.5221998950480007E-02   4.1456542268446264E-02   4.5120995398681453E-02   4.7260579686958140E-02   4.8070319547402589E-02   5.7106552917796080E-02   5.6318589450774358E-02   7.2422304882170566E-02   8.0897210484152021E-02   3.8583409091415187E-02   3.4325319128949421E-02   4.0735859323265775E-02   3.9493945226269325E-02   3.2473572875421304E-02   3.4535508421067306E-02  -1.5153760123081875E-01  -1.4457087973998423E-01  -9.9438699189123972E-02  -7.3086906129780416E-02  -1.7759479688372071E-01  -1.1624537378216634E-01  -9.4390077797877253E-02  -9.5824753837714882E-02  -9.3132345214569132E-02  -7.3094652195877782E-02  -3.6796935109639334E-01  -1.0359781742518902E-01  -1.4917262273938431E-01  -1.0250045500769020E-01  -8.4986949354733027E-02  -1.0736596624520563E-01  -1.8829621204556610E-01  -1.0690668829349106E-01  -9.0019306689146580E-02  -8.5765745754571646E-02  -7.4292188589375890E-02  -2.4871698719200183E-01  -9.0853959149092570E-02  -9.9009151326133055E-02  -7.8286183664372677E-02  -9.8482966020519522E-02  -1.6844694020769327E-01  -1.1014730869455108E-01  -9.5034335010210164E-02  -9.6713533332642473E-02  -7.6598212074602129E-02  -2.9993712844288839E-01  -1.0091351593924548E-01  -1.3159696550050001E-01  -1.6705321739810086E-01  -1.0619633832689403E-01  -2.5029048591651987E-01  -1.1031232012276096E-01  -1.6140861718087632E-01  -8.4390575815197419E-02  -1.0924783105921028E-01  -1.2347309028928216E-01  -8.0693121124541620E-02  -7.7987586914778653E-02  -2.5406683609161912E-01  -8.3555853290994617E-02  -6.8820163606292756E-02  -2.3833805697516919E-01  -1.1661103394753701E-01  -9.3362019257206538E-02  -1.0734502033043462E-01  -1.0471707048304803E-01  -1.4449618182460577E-01  -1.5173052531756387E-01  -9.2629668184466149E-02  -2.2107771331689760E-01  -1.0479824980020427E-01  -2.0719123503189160E-01  -7.7979663251399864E-02  -1.3249138071810962E-01  -2.0126337085764523E-01  -1.0215424722407056E-01  -1.0911897280149138E-01  -1.1555651206420800E-01  -9.2459529932198151E-02  -1.8320826580457222E-01  -1.3608648995072650E-01  -1.0390186495311377E-01  -1.0126886299026652E-01  -1.2896938259349575E-01  -1.0332687460905583E-01  -1.1633813069196347E-01  -1.2381503671951528E-01  -1.5107278933556026E-01  -1.5203965328306873E-01  -1.5135078765404322E-01  -1.5168858841530394E-01  -1.1371187392147775E-01  -8.1975412991466892E-02  -9.2994183373055581E-02  -2.7116312961039007E-01  -1.8531049669758037E-01  -7.5376094015646433E-02  -9.5069328178289628E-02  -1.5360607467720727E-01  -1.5399683220853663E-01  -1.0416891147038217E-01  -1.0888181739783102E-01  -9.8863259222909089E-02  -2.3298804468194911E-01  -1.0998863059315196E-01  -9.8839865789490444E-02  -1.1619297706626534E-01  -8.3494178959620899E-02  -7.7888995289691440E-02  -7.8637679751152684E-02  -6.8727891870880159E-02  -2.7589271842729013E-01  -2.2191359479090142E-01  -3.4089788134398047E-01  -7.4210495027618853E-02  -8.5039974186979658E-02  -1.2827507779486119E-01  -1.8258091306518215E-01  -1.7448804187922043E-01  -1.5103679319156069E-01  -8.2355752128644280E-02  -1.1502899378907808E-01  -9.6288312572959528E-02  -8.8752686167468550E-02  -1.1644262986085892E-01  -1.0851464845816337E-01  -1.0681895175389340E-01  -3.0325857959460417E-01  -8.4881020570740401E-02  -7.4624384084434697E-02  -9.5530136614376843E-02  -1.2694745269583560E-01  -6.9026293927195684E-02  -9.9816974368378303E-02  -7.4887137175614113E-02  -1.0580595210946825E-01  -7.4294305702616775E-02  -3.6022716020752710E-01  -1.0983389185045246E-01  -8.0374847029186888E-02  -1.0313229459326007E-01  -8.7692929105221792E-02  -1.4826552730412657E-01  -9.5480907721583241E-02  -1.1047635140924544E-01  -7.1936899604167936E-02  -2.4654979804988125E-01  -9.8890056992351483E-02  -1.3811029461202148E-01  -1.2405161314799812E-01  -1.0908548193181976E-01  -8.5248288682214846E-02  -9.1108748522962732E-02  -1.0166520112276102E-01  -1.0584111111957570E-01  -1.0357260159067226E-01  -8.8190236711704187E-02  -2.2581058548364724E-01  -8.9390781278806244E-02  -9.6044726209000564E-02  -7.6023742947548462E-02  -1.7660940144334519E-01  -1.3782166847476590E-01  -1.5808439158017848E-01  -1.1780189238255188E-01  -1.5231931493970421E-01  -7.8780391289477197E-02  -1.5248832953901259E-01  -1.2432784119180833E-01  -1.0480946322070105E-01  -1.0685932455387247E-01  -1.3389236583342581E-01  -1.0054425498397805E-01  -9.5803092680803212E-02  -9.9266882813704785E-02  -1.4256572235666237E-01  -1.4088692458942678E-01  -1.0389481817561562E-01  -1.7861546798106268E-01  -9.3261069974469799E-02  -7.1878825236782615E-02  -1.0515659291906865E-01  -2.5225079929666022E-01  -1.1685330641332650E-01  -1.0838097401223441E-01  -1.1751159710827021E-01  -1.0109236018802358E-01  -1.3011663437804435E-01  -2.1339758642560827E-01  -7.9897223142940385E-02  -7.2267948783059768E-02  -9.5248625815528426E-02  -1.5631631004743246E-01  -9.2197624096176239E-02  -8.2045596742500018E-02  -6.6169366717247755E-02  -8.7354735636366657E-02  -7.8435796836473531E-02  -9.1340125842661837E-02  -3.8114692958051682E-01  -9.5402457699927265E-02  -9.9633584505569250E-02  -1.4391535818455403E-01  -1.6620855700661508E-01  -9.5611070854087404E-02  -9.4110405305742245E-02  -2.0156541977504217E-01  -2.5545956962661498E-01  -2.0802152840866114E-01  -1.1288479609574338E-01  -1.0027158642177193E-01  -1.1313585148345257E-01  -1.8002471374939766E-01  -8.0463475388877770E-02  -9.9890891007887686E-02  -2.2947747072303981E-01  -1.0801399531436513E-01  -2.1172723139597141E-01  -2.1213203502601166E-01  -1.3966288159818868E-01  -1.1177464328431456E-01  -2.7248000814782158E-01  -7.7373146853538230E-02  -1.2337979716858045E-01  -9.6268251308360531E-02  -7.5274062164680466E-02  -1.3237241907274552E-01  -1.1930666324703654E-01  -9.9326962065026475E-02  -1.5623056595639304E-01  -1.3194123364787411E-01  -8.5892195367289356E-02  -1.0248169295165856E-01  -9.2675528857522713E-02  -1.1367236223280998E-01  -1.5219241680179504E-01  -9.0640382260470720E-02  -9.5906968886352528E-02  -7.8334222397333911E-02  -8.8202786058662205E-02  -1.1519850662509308E-01  -1.3294035475107654E-01  -9.4764574532255966E-02  -2.5403257501338894E-01  -9.4208983747409020E-02  -9.6588950311394597E-02  -1.2276308363610471E-01  -9.8498964776816494E-02  -1.2103250848663023E-01  -8.0366741975106168E-02  -1.0817415629001571E-01  -8.9646776062738645E-02  -1.3628379927834200E-01  -1.0342899012624217E-01  -1.2776520399884536E-01  -1.0300245389526168E-01  -1.0866602532990569E-01  -9.3983036259859029E-02  -1.4071824240914657E-01  -1.0686412719784330E-01  -9.1947330524459969E-02  -9.3442892056746787E-02  -1.0496060478710861E-01  -1.7848237674460826E-01  -1.8592810463336656E-01  -9.0745330337594299E-02  -8.6657792756266547E-02  -1.0373480854724053E-01  -1.0721725620172973E-01  -3.5878835490541350E-01  -1.9310967002835336E-01  -8.4370807542745244E-02  -1.0237444486419811E-01  -1.7935259279196322E-01  -7.4393833827692227E-02  -7.3915394478622151E-02  -9.9392844288754847E-02  -1.0267850062880345E-01  -7.3319501753068408E-02  -1.5217714648356923E-01  -1.7494333803016368E-01  -7.3439914102213524E-02  -1.1568561913374802E-01  -9.4686135266735208E-02  -1.1561297993553506E-01  -1.8637240628382415E-01  -1.1556413440305854E-01  -1.8557235524581928E-01  -2.5392748818523014E-01  -1.5396979744095776E-01  -1.0487232010513389E-01
  0.0000000000000000E+00   0.0000000000000000E+00   0.0000000000000000E+00   0.0000000000000000E+00   0.0000000000000000E+00   0.0000000000000000E+00   0.0000000000000000E+00   0.0000000000000000E+00   0.0000000000000000E+00   0.0000000000000000E+00   0.0000000000000000E+00   0.0000000000000000E+00   0.0000000000000000E+00   0.0000000000000000E+00   0.0000000000000000E+00   0.0000000000000000E+00   0.0000000000000000E+00   0.0000000000000000E+00   0.0000000000000000E+00   0.0000000000000000E+00   0.0000000000000000E+00   0.0000000000000000E+00   0.0000000000000000E+00   0.0000000000000000E+00   0.0000000000000000E+00   0.0000000000000000E+00   0.0000000000000000E+00   0.0000000000000000E+00   0.0000000000000000E+00   0.0000000000000000E+00   0.0000000000000000E+00   0.0000000000000000E+00   0.0000000000000000E+00   0.0000000000000000E+00   0.0000000000000000E+00   0.0000000000000000E+00   0.0000000000000000E+00   0.0000000000000000E+00   0.0000000000000000E+00   0.0000000000000000E+00   0.0000000000000000E+00   0.0000000000000000E+00   0.0000000000000000E+00   0.0000000000000000E+00   0.0000000000000000E+00   0.0000000000000000E+00   0.0000000000000000E+00   0.0000000000000000E+00   0.0000000000000000E+00   0.0000000000000000E+00   0.0000000000000000E+00   0.0000000000000000E+00   0.0000000000000000E+00   0.0000000000000000E+00   0.0000000000000000E+00   0.0000000000000000E+00   0.0000000000000000E+00   0.0000000000000000E+00   0.0000000000000000E+00   0.0000000000000000E+00   0.0000000000000000E+00   0.0000000000000000E+00   0.0000000000000000E+00   0.0000000000000000E+00   0.0000000000000000E+00   2.7208125996120824E-01   2.8730058125442959E-01   3.8801348377488737E-01   3.4000519171909610E-01   2.9731932377319203E-01   2.6856969055015123E-01   3.6114345436384421E-01   2.9421876454740126E-01   2.8479751857728952E-01   2.2346665638271454E-01   5.4267697725284524E-02   4.9149889084988824E-02   5.2517151522752721E-02   4.4823899835265441E-02   4.0188863283084131E-02   4.4440228404346804E-02   4.1907870435740228E-02   4.7802356650725387E-02   4.7671936438764939E-02   3.5170117843778416E-02   3.7452190304696820E-02   3.6573032671544894E-02   2.9024761730424142E-01   3.0608516996611884E-01   4.2120743569483254E-01   3.5237138876489965E-01   3.0731240398167847E-01   2.8073430436149760E-01   3.8029289042970971E-01   2.9402554307917517E-01   3.2020804409047227E-01   3.6307321027047507E-01   3.0336216078712192E-01   3.9044198048770229E-01   3.1840847824666335E-01   3.6032344343597084E-01   2.9665585100373731E-01   2.3327339969174885E-01   6.2163865922850822E-02   4.6267481878884971E-02   7.2284986660821143E-02   4.9763509741694655E-02   6.1506907387924518E-02   4.1576859080338563E-02   4.6727803082852487E-02   5.1623384120187077E-02   4.4799010429436258E-02   4.8471895749732950E-02   5.6841422014935923E-02   4.7115431565201218E-02   4.5201810423004848E-02   3.6588748975243487E-02   3.9458042452694950E-02   3.7997197025675812E-02   2.4190612580295323E-01   2.5571295394746046E-01   3.2810623992154542E-01   3.2308603566812855E-01   2.8484659022537945E-01   2.5530574416505458E-01   3.2971447568574519E-01   3.1693232576120878E-01   9.9821671837754944E-01   2.8036884178112448E-01   2.1839044023994100E-01   3.4682021008688890E-01   4.1112990725097615E-01   5.6058316926280560E-01   5.3778258425036152E-01   5.7685664663497560E-01   6.4871163199155424E-01   9.4494299497923206E-01   6.3451869667963856E-01   5.4649081107427755E-01   4.6531355263610480E-01   5.2900977149619943E-01   4.9207043853609161E-01   4.4699701267122111E-01   5.5748601611131954E-01   4.0560687518982841E-01   4.8343772488504549E-01   4.1871412587102969E-01   6.9525350814821041E-01   5.8936521543886045E-01   3.7348310425088842E-02   4.7374989915507412E-02   4.7983804695023426E-02   5.0951333424443870E-02   5.3272170291121079E-02   6.6162557757688173E-02   4.0752986278422138E-02   3.6393884762520083E-02   5.5103994058885733E-02   7.1750352704959636E-02   9.5267530613709378E-02   1.3530069726838878E-01   9.8787167349265820E-02   7.2821323242992828E-02   6.2703775016555288E-02   1.0431951100988526E-01   6.0616545585318586E-02   7.9318037675136455E-02   6.3255765243001014E-02   8.9400503182935798E-02   1.1840249858556379E-01   4.0532709984936084E-02   4.1074583337530807E-02   3.4990338396615250E-02   3.5068858950835932E-02   5.7452146960071428E-02   5.4301425269495836E-02   8.6889581784033290E-02   8.8679479817337467E-02   2.2068515239439720E-01   2.2428335194349677E-01   2.8131642931226131E-01   2.8475817791672159E-01   2.4607051880130093E-01   2.2520664066467300E-01   2.8901451998782063E-01   2.7394721381264153E-01   3.0550922410469261E-01   3.0883982440752278E-01   3.3272149256917066E-01   3.3915446563488361E-01   3.7225295025459865E-01   3.7632565996573214E-01   5.4555561043237821E-01   2.5397527617640114E-01   2.0310475879075668E-01   3.4216370433097457E-02   4.2935119247318618E-02   4.0397075963302255E-02   4.4767070670451811E-02   4.6059470619126623E-02   4.7800163560114184E-02   5.3847443916179794E-02   5.5743214842673527E-02   6.5873385398834167E-02   7.4131984616350080E-02   3.7412239151484374E-02   3.4028741096694431E-02   3.8151597559564862E-02   3.7162510006582182E-02   3.1883822928656706E-02   3.3965999900646276E-02  -1.2477661213651986E-01  -1.3638923042402554E-01  -9.7003310243631735E-02  -7.0329572068424231E-02  -1.4014571940725554E-01  -1.0530158783810931E-01  -8.2026933083696588E-02  -9.0285812391372872E-02  -8.2428913572826792E-02  -7.2253934817773965E-02  -2.3623444678957245E-01  -9.5073095365015833E-02  -1.4059163324810331E-01  -9.7144293020278036E-02  -8.1359437253345449E-02  -9.2310166814620703E-02  -1.5365205680189187E-01  -1.0067750624547865E-01  -8.0105455784377458E-02  -8.1370787896650393E-02  -7.2564515918866035E-02  -1.9864402981203191E-01  -8.4758860383026990E-02  -9.5767054823445413E-02  -7.4761292612750344E-02  -8.5237968580445786E-02  -1.3704458261367380E-01  -1.0202849508381208E-01  -8.9522802111389604E-02  -8.5101555364919618E-02  -7.5068672272590981E-02  -2.1623745841592323E-01  -9.3577654885820316E-02  -1.2544276226508241E-01  -1.5510336499239763E-01  -9.9106185613126369E-02  -1.9228345231966903E-01  -9.4948733895796500E-02  -1.4899852127421687E-01  -8.2023483789945714E-02  -1.0243719528047460E-01  -1.0564423237867770E-01  -7.2797143745297804E-02  -7.4489180133263930E-02  -2.1150594223222652E-01  -7.7758091424002654E-02  -6.7701841579013530E-02  -1.9645530737706171E-01  -1.1090722848733058E-01  -9.1315711460007304E-02  -9.8072882536185652E-02  -1.0294668246625935E-01  -1.3520249528784911E-01  -1.3957140527750755E-01  -9.0693784757346615E-02  -1.8582844636125115E-01  -1.0183643145491994E-01  -1.8216330168221245E-01  -7.3561794993864588E-02  -1.2408426300937117E-01  -1.7633622310546376E-01  -9.8008522182413127E-02  -1.0673599390997668E-01  -1.1305159009845621E-01  -8.0635436659689169E-02  -1.6114583817522771E-01  -1.1560692552773620E-01  -1.0613618629565888E-01  -1.0112075441699066E-01  -1.3014721029973897E-01  -9.6749179785082448E-02  -1.2010778588139959E-01  -1.2102436061005378E-01  -1.2459257053326381E-01  -1.2500464532548095E-01  -1.2464114677104172E-01  -1.2486918410280588E-01  -1.0401365218545831E-01  -7.8378017926814147E-02  -8.2337137820444550E-02  -2.0726954783742804E-01  -1.6804109943764969E-01  -7.3724579821960720E-02  -8.8463917808755135E-02  -1.4272620144959963E-01  -1.4392553299428665E-01  -9.8074669287513766E-02  -9.3607818445374594E-02  -9.6385868637817021E-02  -2.0188500585964539E-01  -1.0789133169861906E-01  -1.0167490878727219E-01  -1.1357911745146718E-01  -8.1282932873337044E-02  -7.4803791467984368E-02  -7.0921950583870588E-02  -6.7956213256903888E-02  -2.0494133082142285E-01  -1.8097014844159315E-01  -2.2945719281751878E-01  -7.0147051927204204E-02  -7.8565942286589807E-02  -1.2340768917172155E-01  -1.5962577477579964E-01  -1.3932920312176905E-01  -1.2577965064655408E-01  -7.8360506068993890E-02  -1.0875309407236677E-01  -9.2794454717059952E-02  -8.6491059784146895E-02  -1.2217592576003031E-01  -1.0144733038036023E-01  -9.9494588213729140E-02  -2.4862081374578787E-01  -8.1776629156423336E-02  -7.3507402543598777E-02  -8.9985685208335386E-02  -1.2595290193798905E-01  -6.7886762409597415E-02  -9.4522918593936398E-02  -7.1672937271660062E-02  -1.0036674178895517E-01  -7.1357259154151267E-02  -2.3470471695776157E-01  -1.1278123747762514E-01  -7.5458579760495623E-02  -8.9803147644958267E-02  -8.1707292430709136E-02  -1.3755363021672889E-01  -9.5203377027701874E-02  -1.0626207842290200E-01  -7.0482517790561347E-02  -1.9898549227024964E-01  -9.7974125970080872E-02  -1.3143696947199654E-01  -1.0632688421738160E-01  -9.3772539715737985E-02  -8.0819899661719458E-02  -8.0996316367792864E-02  -9.6092247383728902E-02  -1.0245279032158912E-01  -9.8457251378346294E-02  -8.4021740994926250E-02  -1.8682754662045875E-01  -8.3834540254888443E-02  -9.4024463645198356E-02  -7.3940544606962949E-02  -1.4774716600666743E-01  -1.3975864842551883E-01  -1.4870777829901122E-01  -1.0967260842990122E-01  -1.2467701521121731E-01  -7.4182949946078727E-02  -1.4180697952355892E-01  -1.1737744763940389E-01  -1.0244204324091968E-01  -9.8663859156056799E-02  -1.1524974252601189E-01  -9.2254016547783355E-02  -8.3181969813697368E-02  -9.7055712883214657E-02  -1.3522254980698023E-01  -1.2940731290390425E-01  -9.5133100849099594E-02  -1.4020748569429986E-01  -8.1158223155988279E-02  -6.9275625244574479E-02  -1.0395655031456190E-01  -2.0115714909290339E-01  -1.0021056240104724E-01  -9.8296995245342314E-02  -1.0586431696599065E-01  -9.6673546594456844E-02  -1.1110843046283476E-01  -1.8271323404348686E-01  -7.4640030369338584E-02  -7.1571812670873300E-02  -8.9806328616144515E-02  -1.2994430726499051E-01  -8.1734825706598707E-02  -7.6580019271163244E-02  -6.5005504031746347E-02  -7.6693873647063732E-02  -7.1036786455880102E-02  -9.0186713486223452E-02  -2.3924315092024145E-01  -8.2802348992945973E-02  -9.7024231601378186E-02  -1.3587979978835155E-01  -1.4979453170955034E-01  -9.0080751146540905E-02  -8.1735549755033332E-02  -1.7344841732982727E-01  -1.9138404298815606E-01  -1.8153720356816880E-01  -1.0525549057785681E-01  -9.4033229335739266E-02  -1.0272606651407425E-01  -1.4639197469517209E-01  -7.2840257393573707E-02  -9.5683454215177960E-02  -1.9632666652529368E-01  -1.0152563624239769E-01  -1.6872329971586680E-01  -1.8336773330431463E-01  -1.3225210779638458E-01  -9.5757520744136154E-02  -2.2273567628224408E-01  -7.3596884692230982E-02  -1.1925227049581201E-01  -8.3487990456328501E-02  -7.2210275668407389E-02  -1.2557643890797388E-01  -1.0325482207616384E-01  -9.6513945456584455E-02  -1.4638305194546034E-01  -1.1199396261221080E-01  -7.6893253212131862E-02  -9.4468987513393887E-02  -8.1029893019405788E-02  -1.1207318076614829E-01  -1.4304757734150331E-01  -8.9525929548358293E-02  -9.3327514600717323E-02  -7.4335851245099116E-02  -8.6069623997254596E-02  -1.0486558454279206E-01  -1.2549501493244364E-01  -8.3652492121342500E-02  -2.0207636344562849E-01  -9.1903296407311666E-02  -9.0935141956073495E-02  -1.2547531206684681E-01  -9.1976481540811728E-02  -1.1941796151945440E-01  -7.8433300498214092E-02  -1.0101626827946857E-01  -8.4793364621386619E-02  -1.1449941111586280E-01  -8.9161837176473524E-02  -1.2084821323218009E-01  -9.4726443011616465E-02  -1.0526610660863583E-01  -8.3077211333378392E-02  -1.3066303009644203E-01  -9.1848905109294318E-02  -8.5693796390276411E-02  -8.2644269229240994E-02  -9.7813943501178294E-02  -1.4071617428490985E-01  -1.5189698053171097E-01  -8.0672222760905021E-02  -8.2196347378164600E-02  -9.5271170391068791E-02  -1.0084847081046963E-01  -2.3347987257887820E-01  -1.7073069224120427E-01  -8.0743064649402729E-02  -9.7199127137878066E-02  -1.6174787358257320E-01  -7.2674570612983685E-02  -7.2934875802246765E-02  -9.6864957382994180E-02  -1.0367487002087167E-01  -7.2433435117069483E-02  -1.4078854712427344E-01  -1.3920898472089532E-01  -7.0652000642704882E-02  -1.0497145253687436E-01  -8.2268667779475432E-02  -1.1267638516222150E-01  -1.6855245180285622E-01  -1.1817848815384950E-01  -1.6323805843750902E-01  -2.0132604632133846E-01  -1.2631701890665972E-01  -1.0479587778516573E-01
  0.0000000000000000E+00   0.0000000000000000E+00   0.0000000000000000E+00   0.0000000000000000E+00   0.0000000000000000E+00   0.0000000000000000E+00   0.0000000000000000E+00   0.0000000000000000E+00   0.0000000000000000E+00   0.0000000000000000E+00   0.0000000000000000E+00   0.0000000000000000E+00   0.0000000000000000E+00   0.0000000000000000E+00   0.0000000000000000E+00   0.0000000000000000E+00   0.0000000000000000E+00   0.0000000000000000E+00   0.0000000000000000E+00   0.0000000000000000E+00   0.0000000000000000E+00   0.0000000000000000E+00   0.0000000000000000E+00   0.0000000000000000E+00   0.0000000000000000E+00   0.0000000000000000E+00   0.0000000000000000E+00   0.0000000000000000E+00   0.0000000000000000E+00   0.0000000000000000E+00   0.0000000000000000E+00   0.0000000000000000E+00   0.0000000000000000E+00   0.0000000000000000E+00   0.0000000000000000E+00   0.0000000000000000E+00   0.0000000000000000E+00   0.0000000000000000E+00   0.0000000000000000E+00   0.0000000000000000E+00   0.0000000000000000E+00   0.0000000000000000E+00   0.0000000000000000E+00   0.0000000000000000E+00   0.0000000000000000E+00   0.0000000000000000E+00   0.0000000000000000E+00   0.0000000000000000E+00   0.0000000000000000E+00   0.0000000000000000E+00   0.0000000000000000E+00   0.0000000000000000E+00   0.0000000000000000E+00   0.0000000000000000E+00   0.0000000000000000E+00   0.0000000000000000E+00   0.0000000000000000E+00   0.0000000000000000E+00   0.0000000000000000E+00   0.0000000000000000E+00   0.0000000000000000E+00   0.0000000000000000E+00   0.0000000000000000E+00   0.0000000000000000E+00   0.0000000000000000E+00   3.0183340078818977E-01   3.1792642558835971E-01   4.2254111058984295E-01   3.8048431945309241E-01   3.2999395475501442E-01   2.9146287841772878E-01   3.8645918730261508E-01   3.3008664799728749E-01   3.0842490524138133E-01   2.3878878785021312E-01   6.0179593152421586E-02   5.4619309072830850E-02   6.0126684320032903E-02   5.0045680559895167E-02   4.3889520170691074E-02   4.8737223512310961E-02   4.6336858709713470E-02   5.3820978701412135E-02   5.3902676250073618E-02   3.7622029699528381E-02   3.9741085244705647E-02   3.8916855994545890E-02   2.7460050304262895E-01   2.9381483137402797E-01   4.0983935333934524E-01   3.3889928937392089E-01   3.0106484729266014E-01   2.7987005353464106E-01   3.8567344918871782E-01   2.8779418739100743E-01   3.0959886588916408E-01   3.5337774821274964E-01   2.8943483511102119E-01   3.7499341875343412E-01   3.0065378320165714E-01   3.4013831256202443E-01   2.9436884225663257E-01   2.3371126225177230E-01   6.1728055548325389E-02   4.4148921226879294E-02   7.0082704386417560E-02   4.6733443096896650E-02   5.7576319733490894E-02   4.0834948271465492E-02   4.3963880626514691E-02   4.8273936129279965E-02   4.2731454117960088E-02   4.6212234035140347E-02   5.5855888431213696E-02   4.6789743638583493E-02   4.4015701126982658E-02   3.6465693074045236E-02   3.9761425687240150E-02   3.8305686358805907E-02   2.5881282578901793E-01   2.7855997484277256E-01   3.5905380831521061E-01   3.5562789901273351E-01   3.1998098142066911E-01   2.8526075168344400E-01   3.7040176343327358E-01   3.6201661230447113E-01   1.1797478568922408E+00   3.0932479670871943E-01   2.3964177202066347E-01   4.0726227072033128E-01   4.9640834223265407E-01   6.6102178873804474E-01   6.8379759710448318E-01   7.8786193508755575E-01   8.3251881478191159E-01   1.1411812405000707E+00   9.5370399371790104E-01   7.8655368746872156E-01   6.2595844868533745E-01   7.4094423809460130E-01   6.3926060118045769E-01   5.8707656160415767E-01   7.6313297056037455E-01   5.0809593553745880E-01   6.1176061229198697E-01   5.1657924543388900E-01   8.3934318848183342E-01   6.4338832831555659E-01   3.9887164204332193E-02   5.1760107052185485E-02   5.4255693644293702E-02   5.8549621147865417E-02   6.0006451083710013E-02   8.0204657893545001E-02   4.4655608497818945E-02   4.0172463586420008E-02   6.3174294945312084E-02   9.1029723216529884E-02   1.2881076939234107E-01   2.3774635095800456E-01   1.3938644845482023E-01   9.4935434822949902E-02   7.8635975250213930E-02   1.4479901511821214E-01   7.3826476115287643E-02   9.6158965781298025E-02   7.5210662032583933E-02   1.0899309144742374E-01   1.2312755675137897E-01   4.3180156154629383E-02   4.3699186279925688E-02   3.8287177296007974E-02   3.8165835931082651E-02   6.7433736897071397E-02   6.3800940483199842E-02   9.2838465425022818E-02   9.5150008056488544E-02   2.0810830207400380E-01   2.0938759339786167E-01   2.6312305577626532E-01   2.6286995344543268E-01   2.2500081698804036E-01   2.0642617064724680E-01   2.6489923545168031E-01   2.4649774461595209E-01   2.7324713378487359E-01   2.7591028321800221E-01   2.9746637796490544E-01   3.0252473352998482E-01   3.3222259555323430E-01   3.3549642738684482E-01   4.9009332603445721E-01   2.3353584661919533E-01   1.8703817377000534E-01   3.2433341172730119E-02   3.9567341926974843E-02   3.7053661952888756E-02   4.0079963525690175E-02   4.1376309107803703E-02   4.2856459858065958E-02   4.8407273369449041E-02   4.9912348381059936E-02   5.9182441920850766E-02   6.6811317228231248E-02   3.4428556791199917E-02   3.1205208558215722E-02   3.6111216390287838E-02   3.5001679476418683E-02   2.9552724854366805E-02   3.1249126407645069E-02  -1.4746778561449395E-01  -1.2252352331192262E-01  -1.0563540471874454E-01  -6.5781182234719363E-02  -1.6525589014396017E-01  -1.0245941736503236E-01  -8.9763833546253335E-02  -9.6614891395822591E-02  -9.2600733428836443E-02  -6.6225083479843350E-02  -2.8529625539679132E-01  -9.6418055331647920E-02  -1.8264604564612344E-01  -1.0870974963273866E-01  -7.5105666759535991E-02  -1.0160781491484799E-01  -1.9537056283664289E-01  -9.6828332631349809E-02  -8.8378601379302160E-02  -8.8121488172454118E-02  -6.6724650247902653E-02  -2.3981277812470361E-01  -8.4105427652723899E-02  -1.0597571778541656E-01  -6.9795987989716132E-02  -9.2853753633483624E-02  -1.6547137590834074E-01  -9.7938439397364449E-02  -9.7153783438932981E-02  -9.5086472334799263E-02  -6.8808541251662789E-02  -2.7750545391231363E-01  -9.3289595724385430E-02  -1.1183295181020679E-01  -2.0865075595040339E-01  -1.0999775211373390E-01  -2.6261665973673876E-01  -1.0666006813043231E-01  -1.9569151563854262E-01  -7.5000279393289848E-02  -1.0035458868044647E-01  -1.2067236833800830E-01  -7.9880968728352444E-02  -7.9596630964689760E-02  -3.1790072737069669E-01  -7.7904006360953085E-02  -6.2346287048616437E-02  -2.1446411382463060E-01  -9.9155518317652472E-02  -8.2165901182079074E-02  -1.1002883111833958E-01  -9.1970157947236744E-02  -1.6936568806664140E-01  -1.7219315677988192E-01  -1.0061119244775381E-01  -2.5437740533761649E-01  -9.1082400493212645E-02  -2.6218394505204962E-01  -6.9369497544486555E-02  -1.1074081730272765E-01  -2.4698070394571406E-01  -9.5931395428023675E-02  -1.0319960661223873E-01  -1.0084166579003313E-01  -8.6271020951963914E-02  -2.0392017087568248E-01  -1.3575437003083760E-01  -1.0021795843023994E-01  -9.6478311969875247E-02  -1.2499769263621437E-01  -9.1533488375673641E-02  -1.1337942247128760E-01  -1.1779252496416800E-01  -1.4727944436608950E-01  -1.4776680122875244E-01  -1.4727958899548405E-01  -1.4754724713079945E-01  -1.0059050966054640E-01  -7.2724751826659245E-02  -9.1342118817401549E-02  -2.5740015566486391E-01  -2.3355903434647837E-01  -6.7688608507729120E-02  -8.7942881510731541E-02  -1.2838116707044606E-01  -1.8796563598995827E-01  -1.0941392727856308E-01  -1.0394749564425371E-01  -8.6463635646689768E-02  -2.9083698965967808E-01  -9.6276782798486615E-02  -9.5639954267429120E-02  -1.1012742186394883E-01  -7.4470394324313224E-02  -7.9565942775355225E-02  -7.7681042056884766E-02  -6.2403104303084059E-02  -2.7380215519796963E-01  -1.9471243825091789E-01  -2.8640632405297312E-01  -6.6378161022939933E-02  -7.9016394983920407E-02  -1.2170358879302511E-01  -1.9634472448145299E-01  -1.6624550973394955E-01  -1.4985509706986599E-01  -8.4364292293792040E-02  -9.7583540506143429E-02  -9.0488749499214594E-02  -7.8482524050329044E-02  -1.1466627467592093E-01  -9.7471421258544022E-02  -9.4763168104277734E-02  -4.1325268712684193E-01  -7.5166800211367346E-02  -6.7361871858900080E-02  -9.6895936611261349E-02  -1.2180272127797874E-01  -6.2475070829552358E-02  -8.9085345986760878E-02  -7.6657178583264554E-02  -9.8263227728230707E-02  -6.6720283828508878E-02  -2.8997880090732020E-01  -1.0643399254987838E-01  -7.1321168469068427E-02  -1.0060427462429711E-01  -8.1428315926507344E-02  -1.7127673805159699E-01  -9.0837745965509475E-02  -9.4994753199499918E-02  -6.4845044646287764E-02  -2.3020909044762039E-01  -8.7732240417848564E-02  -1.6722215703544724E-01  -1.2033216634261000E-01  -1.0278295669201502E-01  -8.7973558482774591E-02  -8.9015683305133389E-02  -1.0821758232253362E-01  -9.9669365389253584E-02  -9.4193085062194953E-02  -7.7477140312449094E-02  -2.2724750594908782E-01  -8.2678165009857474E-02  -1.0535598630384296E-01  -6.8013147700510701E-02  -1.8782844652537958E-01  -1.3502602003978831E-01  -1.9593687353673614E-01  -1.0765348254928810E-01  -1.4750071091743158E-01  -6.9890465895232734E-02  -1.8182439442406426E-01  -1.0479648248254850E-01  -9.1544443953839691E-02  -1.1012893914252239E-01  -1.3538382192134513E-01  -1.0316980327841160E-01  -8.9793801461945863E-02  -1.0523857646829360E-01  -1.2170326064908388E-01  -1.1596231245006686E-01  -9.6897577713246433E-02  -1.6408051619746800E-01  -8.8869750204255790E-02  -6.4833433823183725E-02  -9.9793713963688066E-02  -2.7877288583232751E-01  -1.1350398917469284E-01  -1.0959713460980562E-01  -1.0338285641093850E-01  -1.0768483460385936E-01  -1.3060587999940429E-01  -2.5516709027533624E-01  -7.4501814332755156E-02  -6.5608703633159571E-02  -9.5725658611685194E-02  -1.5627084703187838E-01  -9.1903448432908236E-02  -7.7046378873213583E-02  -6.0128432041195376E-02  -8.1958745488500601E-02  -7.7514392466383489E-02  -8.0873789050106060E-02  -2.8217033256212259E-01  -9.0510258596224247E-02  -1.0612925611515824E-01  -1.2196061052327377E-01  -1.8723277320060702E-01  -9.6711076161237142E-02  -8.7135392709645154E-02  -2.2783464120278182E-01  -2.6016532543276832E-01  -2.6004414217645083E-01  -1.1679843411947062E-01  -1.0316145619061450E-01  -1.1682930980014997E-01  -1.8187317798990546E-01  -8.0254863232068874E-02  -9.4552452346324492E-02  -2.9008037150471683E-01  -9.8386260260000594E-02  -2.2085679265333089E-01  -1.9795150876383680E-01  -1.1835749475525488E-01  -1.0804637873453660E-01  -2.3586469905029003E-01  -7.8425499419012473E-02  -1.0630079591642114E-01  -9.1216896699254563E-02  -6.7479593079565872E-02  -1.5436032374476852E-01  -1.1846265222094385E-01  -1.0585568072051479E-01  -1.9303921762430298E-01  -1.2947545744842653E-01  -8.4642153862791308E-02  -9.5085682214386721E-02  -8.6441555556198299E-02  -1.0021041617118577E-01  -1.8684783552346307E-01  -9.8571253057285063E-02  -1.0347616940316690E-01  -6.9732004303031531E-02  -9.5282132802775296E-02  -1.0165350802346382E-01  -1.1187111915177129E-01  -9.3794088246071869E-02  -2.9007343022041798E-01  -8.2601787397373366E-02  -9.7456139030465044E-02  -1.1933189571370441E-01  -8.7502647396573166E-02  -1.1541068237225358E-01  -7.1803579646917040E-02  -9.4855145404325297E-02  -9.1925599613719267E-02  -1.3291492102671834E-01  -9.7683459215781129E-02  -1.0770629911031339E-01  -9.5686448081363132E-02  -9.4031460988025714E-02  -9.3229921673303698E-02  -1.5721701944620167E-01  -1.0100280894334825E-01  -8.5052143083840639E-02  -9.2824731297698276E-02  -9.6683469147017240E-02  -1.6656846178608564E-01  -1.9186973480481276E-01  -8.9132881267702191E-02  -8.9034613759692557E-02  -9.6502953382322607E-02  -9.6920991381992228E-02  -2.8287444888282670E-01  -2.3480474737292895E-01  -7.4622521962915495E-02  -1.0874604791415630E-01  -2.1893798604320594E-01  -6.6823108698101541E-02  -6.6836672096571043E-02  -1.0557244878587878E-01  -9.8390416526450683E-02  -6.6392346226584187E-02  -1.7790742310646332E-01  -1.6494354409890818E-01  -6.6059418171317177E-02  -1.0208805064293580E-01  -9.0040069726468719E-02  -1.0043314499505808E-01  -2.3494558116626019E-01  -1.1196743518609203E-01  -2.1047461677727530E-01  -2.4539697000758109E-01  -1.4877078258729950E-01  -1.0004306106135318E-01
  0.0000000000000000E+00   0.0000000000000000E+00   0.0000000000000000E+00   0.0000000000000000E+00   0.0000000000000000E+00   0.0000000000000000E+00   0.0000000000000000E+00   0.0000000000000000E+00   0.0000000000000000E+00   0.0000000000000000E+00   0.0000000000000000E+00   0.0000000000000000E+00   0.0000000000000000E+00   0.0000000000000000E+00   0.0000000000000000E+00   0.0000000000000000E+00   0.0000000000000000E+00   0.0000000000000000E+00   0.0000000000000000E+00   0.0000000000000000E+00   0.0000000000000000E+00   0.0000000000000000E+00   0.0000000000000000E+00   0.0000000000000000E+00   0.0000000000000000E+00   0.0000000000000000E+00   0.0000000000000000E+00   0.0000000000000000E+00   0.0000000000000000E+00   0.0000000000000000E+00   0.0000000000000000E+00   0.0000000000000000E+00   0.0000000000000000E+00   0.0000000000000000E+00   0.0000000000000000E+00   0.0000000000000000E+00   0.0000000000000000E+00   0.0000000000000000E+00   0.0000000000000000E+00   0.0000000000000000E+00   0.0000000000000000E+00   0.0000000000000000E+00   0.0000000000000000E+00   0.0000000000000000E+00   0.0000000000000000E+00   0.0000000000000000E+00   0.0000000000000000E+00   0.0000000000000000E+00   0.0000000000000000E+00   0.0000000000000000E+00   0.0000000000000000E+00   0.0000000000000000E+00   0.0000000000000000E+00   0.0000000000000000E+00   0.0000000000000000E+00   0.0000000000000000E+00   0.0000000000000000E+00   0.0000000000000000E+00   0.0000000000000000E+00   0.0000000000000000E+00   0.0000000000000000E+00   0.0000000000000000E+00   0.0000000000000000E+00   0.0000000000000000E+00   0.0000000000000000E+00   3.1388479220200449E-01   3.3341641283251389E-01   4.6106762241516652E-01   3.8402142384417720E-01   3.3312644437600741E-01   3.0163925073492642E-01   4.0815621999212381E-01   3.1738534372451926E-01   3.1723656003501971E-01   2.4859651947750394E-01   6.1996432448092255E-02   5.2489023082327065E-02   5.6046276681936839E-02   4.7913709472463741E-02   4.4381246557000792E-02   5.2094769755533218E-02   4.7444006046543953E-02   5.4901162394624448E-02   5.2820041046408507E-02   3.8872945653341651E-02   4.2247708177047816E-02   4.0294543697182023E-02   2.9850581627471362E-01   3.1982631108023230E-01   4.3192818122788584E-01   3.8093692738778667E-01   3.3869119717169643E-01   3.0301778030389909E-01   4.0956802230708039E-01   3.3492059720293821E-01   3.7926723324474315E-01   4.4485052674254461E-01   3.6236159789272482E-01   5.0919493784678482E-01   3.9425725547807111E-01   4.6895515906727392E-01   3.1646666106963511E-01   2.4619180945812064E-01   7.4717070506537253E-02   5.4044459816319439E-02   9.9298867320190859E-02   6.1167052729978813E-02   8.2889187089691715E-02   4.4443071763394952E-02   4.8861874578497166E-02   5.2202452096190816E-02   4.5541162654862813E-02   5.2899919758247482E-02   6.2929001962097289E-02   5.3779963931934897E-02   5.1009256465846010E-02   3.8438059222146694E-02   4.1077109818341700E-02   4.0504594792234644E-02   2.3060750384583215E-01   2.4285855842941714E-01   3.0910002257388769E-01   3.0994312067814750E-01   2.7374354775878840E-01   2.4901077825705825E-01   3.1973818443293145E-01   3.0933797986577133E-01   9.3764565502036734E-01   2.7787205632253731E-01   2.1770458317446922E-01   2.9087506541295433E-01   3.3513811349696421E-01   4.5204872708157767E-01   4.3463738399607527E-01   4.4638536158383546E-01   4.5672092358889860E-01   6.4505033770558828E-01   5.0008292957701639E-01   4.8285145509471417E-01   4.2821373627632708E-01   5.0539732503029811E-01   4.8270552456828336E-01   4.5140552283572438E-01   5.4776329582566985E-01   4.3293470209251483E-01   5.1583062636289956E-01   4.5846807947084550E-01   4.8694505761736717E-01   4.0137262959918296E-01   3.5719767819664190E-02   4.5956777911431476E-02   4.5204415804817537E-02   5.0524377665751304E-02   5.2907860422630723E-02   6.4083577206900388E-02   4.0640520174794255E-02   3.6472475002619756E-02   4.6042942116693047E-02   5.9480479575392840E-02   7.6401826988203969E-02   9.9864945395779225E-02   7.7052320504043495E-02   6.5920093523764017E-02   6.2554298707248421E-02   9.6431809935101392E-02   6.5487002914379810E-02   8.6433909670746281E-02   7.1063880117034822E-02   6.5386231737641798E-02   7.4907809581019072E-02   3.9167812422255449E-02   3.8633466607037238E-02   3.4534412973222114E-02   3.5264835687091198E-02   4.7937242707323725E-02   4.6779116225053312E-02   6.1486660855156305E-02   6.2180985423836793E-02   2.1144435784388599E-01   2.1697620010898494E-01   2.7534531612381058E-01   2.7383337008144076E-01   2.3950715823519789E-01   2.1925721721674934E-01   2.8501590337599414E-01   2.6462809903770645E-01   2.9690290109961764E-01   3.1031346728009662E-01   3.1501835202393086E-01   3.4721506883899095E-01   3.5416285826409727E-01   3.7563138644594307E-01   5.6003579933934444E-01   2.4397986766541849E-01   1.9536154399124259E-01   3.2961283238814781E-02   4.0711456524764975E-02   3.9964900226954647E-02   4.3699165523997302E-02   4.3611440705553089E-02   4.8693586679855717E-02   4.9816152348499732E-02   5.9027491538031669E-02   6.0846050615704146E-02   7.4031739457370210E-02   3.5545293470908408E-02   3.2977465673583381E-02   3.6657340856401981E-02   3.5153235825438174E-02   3.0797863971196739E-02   3.2347822558545417E-02  -1.1720553197933618E-01  -1.4000855869593407E-01  -1.1526655769662715E-01  -6.8836707608047873E-02  -1.1301219162477605E-01  -1.0798200148852531E-01  -7.7275413446398322E-02  -1.0203893956489951E-01  -7.9934879668836903E-02  -7.1254185102557599E-02  -1.6126190567176352E-01  -1.0239190348352781E-01  -1.3791589570912144E-01  -1.0972036392223246E-01  -7.8238058577901060E-02  -8.8555067692036735E-02  -1.2418204434985480E-01  -1.0883906322186303E-01  -7.9392076051964647E-02  -9.0639070920233628E-02  -6.9708675121330818E-02  -1.3912728882930789E-01  -9.0419133830550363E-02  -1.1113894932722511E-01  -7.2325582280387157E-02  -8.0953170628786694E-02  -1.1171358421710963E-01  -1.0660903492521080E-01  -1.0054590998025846E-01  -8.3003306733105589E-02  -7.3085517796040111E-02  -1.5224007063872586E-01  -1.0100537410708714E-01  -1.2521152218372483E-01  -1.4273751779325625E-01  -1.1104187554517621E-01  -1.4879371051151760E-01  -9.1247778364916557E-02  -1.5046774459862861E-01  -7.9835622941273818E-02  -1.1289665834667348E-01  -1.0311273560269942E-01  -7.2568513613125357E-02  -8.2865835223138368E-02  -1.6669417478282184E-01  -8.2064284011881150E-02  -6.5120746056693060E-02  -1.3379113968441483E-01  -1.0500616742471681E-01  -8.8209336685444409E-02  -1.0579509874900479E-01  -1.0343789164014372E-01  -1.4431166816353844E-01  -1.5282267764520049E-01  -1.0462826071287409E-01  -1.8258752738594472E-01  -9.8967656562322107E-02  -1.6095041109757299E-01  -7.0481522585366385E-02  -1.1805429488960140E-01  -1.6846552168276452E-01  -1.1164018953914154E-01  -1.2642237587917268E-01  -1.1573839537048428E-01  -7.6869229446189541E-02  -1.7194343346418650E-01  -9.6958497494313040E-02  -1.3141911054574310E-01  -1.2078724710906578E-01  -1.6973143299866894E-01  -9.9501939607194279E-02  -1.5631830821788659E-01  -1.4828346734578260E-01  -1.1732796029305946E-01  -1.1711788970539466E-01  -1.1708402617954543E-01  -1.1729317709672417E-01  -1.0757338321097089E-01  -7.5573078214457412E-02  -8.1056338548781859E-02  -1.4496977105088854E-01  -1.5145578601088827E-01  -7.1220269601286357E-02  -9.4839010378552344E-02  -1.4436514793884886E-01  -1.4306257959980984E-01  -1.1043818919471178E-01  -8.9877331462024687E-02  -9.3354646718947526E-02  -1.5792180503717232E-01  -1.0937153163715338E-01  -1.2531017685016477E-01  -1.3665733258692778E-01  -7.9962455814473657E-02  -8.4002202019020214E-02  -7.0220226789812656E-02  -6.5684102143195006E-02  -1.5099096976835383E-01  -1.2643547303014602E-01  -1.5807556887659810E-01  -6.7444650295695963E-02  -8.2162776152034489E-02  -1.4933663511507900E-01  -1.7280306046061897E-01  -1.1275643659672877E-01  -1.0407126942919867E-01  -8.7249878189096769E-02  -1.0133801595929229E-01  -1.0501404287449520E-01  -8.3874036061833288E-02  -1.6287006748036381E-01  -1.0807512952693701E-01  -1.0316033110987445E-01  -1.8777530855046271E-01  -7.9023215109144299E-02  -7.2096295639151972E-02  -1.0143967486341528E-01  -1.5907512831281481E-01  -6.4850925935165102E-02  -9.8344464457875175E-02  -7.9380837498916584E-02  -1.1252007139227070E-01  -6.9661741123085041E-02  -1.6014589290510986E-01  -1.4296502047189147E-01  -7.2423624815906487E-02  -8.7023078627411002E-02  -8.6758914910234575E-02  -1.4875186192822187E-01  -1.1199233431294042E-01  -1.0196414925613290E-01  -6.7736068606614894E-02  -1.3721245939709609E-01  -9.9366250850920712E-02  -1.3020955211180504E-01  -1.0498450947333823E-01  -9.0550518578930941E-02  -8.9559215682413401E-02  -8.0569093046776744E-02  -1.0729387882348412E-01  -1.1888813216234127E-01  -1.0706642944711375E-01  -8.0132487379818040E-02  -1.3424483261049336E-01  -8.9563673434611288E-02  -1.0815819719465282E-01  -7.0563941570284838E-02  -1.2119202115953297E-01  -1.8869377032653123E-01  -1.3529476373918148E-01  -1.2123081813158845E-01  -1.1530968241931322E-01  -7.0459772111210822E-02  -1.4744102155263852E-01  -1.1131772196599005E-01  -1.0119985265887477E-01  -1.0849666880260063E-01  -9.6321282926029969E-02  -9.8916283888314610E-02  -7.9145849136961904E-02  -1.1593137794933087E-01  -1.4074172663347825E-01  -1.2072811228441160E-01  -1.0235256127254892E-01  -1.1292715503646020E-01  -7.6339860935121448E-02  -6.7969831097409353E-02  -1.2370640633557775E-01  -1.8984735233208630E-01  -9.6974824258773323E-02  -1.0534162134462771E-01  -1.0800398831944899E-01  -1.1054566528732805E-01  -9.4835084014845444E-02  -1.7639159334958923E-01  -7.8533050850597516E-02  -7.0788404783904760E-02  -1.0156726769358690E-01  -1.2454648466167208E-01  -7.9166403610368904E-02  -8.1379244431117798E-02  -6.2702948687489865E-02  -7.3269789533892613E-02  -7.1241691852154135E-02  -8.7730060260869921E-02  -1.6268378248050314E-01  -7.8118138266180720E-02  -1.1477322284911663E-01  -1.3921488131513621E-01  -1.6227430793284969E-01  -1.0166188871153325E-01  -7.7234077883667984E-02  -1.7826374127257327E-01  -1.5159692672815867E-01  -1.6610377147954519E-01  -1.1942647468921770E-01  -1.0551176145754779E-01  -1.1004846467787653E-01  -1.1865743677560409E-01  -7.2874086133647417E-02  -1.0918209708618196E-01  -1.6416043383772147E-01  -1.1069050613530178E-01  -1.3395443330274770E-01  -1.2734732808979646E-01  -1.3406930918051929E-01  -9.0839288500908152E-02  -1.4439431253400112E-01  -8.1339875837336040E-02  -1.2071247892486987E-01  -7.8909635018991231E-02  -7.0338960144456564E-02  -1.3512609819783683E-01  -1.0184413364094845E-01  -1.1352256509705996E-01  -1.3982663760310285E-01  -9.3692769444401969E-02  -7.6413355901493230E-02  -1.0187041405978448E-01  -7.7950570395183189E-02  -1.1735492641238604E-01  -1.4009322409868102E-01  -1.0439714041594289E-01  -1.0800125728211300E-01  -7.1544576286235381E-02  -9.8037554895873555E-02  -1.0798172225036184E-01  -1.2217766326890389E-01  -8.1326712559570788E-02  -1.5737219546555506E-01  -8.7566357704389280E-02  -1.0278344261400861E-01  -1.6394841247791581E-01  -9.3878164679833634E-02  -1.4735799453717288E-01  -7.6310626219917466E-02  -1.0277397535161983E-01  -9.4784342212105438E-02  -1.0982991100608709E-01  -8.5123590185898948E-02  -1.1615347990000371E-01  -1.0203096367908976E-01  -1.0240990377856052E-01  -8.0693568773896440E-02  -1.4564172869367467E-01  -8.7945429797822383E-02  -9.1449949130920610E-02  -8.0139219722153404E-02  -1.0659181061923079E-01  -1.1339569471702962E-01  -1.2278930902392118E-01  -7.9862327894492643E-02  -9.1694329347286899E-02  -1.0271755517752988E-01  -1.0870822863513600E-01  -1.6045520474747185E-01  -1.6696741350224886E-01  -7.7701930049025605E-02  -1.1007641305978513E-01  -1.5949873427272337E-01  -6.9914701195535375E-02  -7.1712256800180119E-02  -1.1485596369860224E-01  -1.2605585112323051E-01  -7.1385585764719525E-02  -1.4977997528781420E-01  -1.1255629552265134E-01  -6.9104582408087076E-02  -1.0783747494726763E-01  -7.7559814730570067E-02  -1.1386736487159083E-01  -1.5259745747385606E-01  -1.5137964540502494E-01  -1.7178657409867229E-01  -1.4071588933738363E-01  -1.1879198655975416E-01  -1.2646625222697011E-01
  0.0000000000000000E+00   0.0000000000000000E+00   0.0000000000000000E+00   0.0000000000000000E+00   0.0000000000000000E+00   0.0000000000000000E+00   0.0000000000000000E+00   0.0000000000000000E+00   0.0000000000000000E+00   0.0000000000000000E+00   0.0000000000000000E+00   0.0000000000000000E+00   0.0000000000000000E+00   0.0000000000000000E+00   0.0000000000000000E+00   0.0000000000000000E+00   0.0000000000000000E+00   0.0000000000000000E+00   0.0000000000000000E+00   0.0000000000000000E+00   0.0000000000000000E+00   0.0000000000000000E+00   0.0000000000000000E+00   0.0000000000000000E+00   0.0000000000000000E+00   0.0000000000000000E+00   0.0000000000000000E+00   0.0000000000000000E+00   0.0000000000000000E+00   0.0000000000000000E+00   0.0000000000000000E+00   0.0000000000000000E+00   0.0000000000000000E+00   0.0000000000000000E+00   0.0000000000000000E+00   0.0000000000000000E+00   0.0000000000000000E+00   0.0000000000000000E+00   0.0000000000000000E+00   0.0000000000000000E+00   0.0000000000000000E+00   0.0000000000000000E+00   0.0000000000000000E+00   0.0000000000000000E+00   0.0000000000000000E+00   0.0000000000000000E+00   0.0000000000000000E+00   0.0000000000000000E+00   0.0000000000000000E+00   0.0000000000000000E+00   0.0000000000000000E+00   0.0000000000000000E+00   0.0000000000000000E+00   0.0000000000000000E+00   0.0000000000000000E+00   0.0000000000000000E+00   0.0000000000000000E+00   0.0000000000000000E+00   0.0000000000000000E+00   0.0000000000000000E+00   0.0000000000000000E+00   0.0000000000000000E+00   0.0000000000000000E+00   0.0000000000000000E+00   0.0000000000000000E+00   2.0660038926792881E+00   2.2170222934354014E+00   3.0534243690794467E+00   2.5722846322101951E+00   2.2372101089256069E+00   1.9917579796757123E+00   2.6842044648759087E+00   2.1316190520384710E+00   2.0745139455456627E+00   1.6073768343559187E+00   4.2117361500161060E-01   3.5165183181384951E-01   3.8018132687857037E-01   3.1838592831716850E-01   2.9050643512645247E-01   3.3989481006958777E-01   3.1016068572970673E-01   3.6364550698710046E-01   3.5336212025030389E-01   2.5036429494684670E-01   2.7225555617170394E-01   2.6006967372880163E-01   1.8251867420463317E+00   1.9841755473384000E+00   2.7103725185394154E+00   2.3637046947975260E+00   2.1339970119025717E+00   1.9206558768281077E+00   2.6276956463028083E+00   2.0982919373321929E+00   2.3609352644697150E+00   2.8166363671005197E+00   2.2114721334907754E+00   3.1834512937846071E+00   2.3737732217329603E+00   2.8349353429345627E+00   1.9869078009442107E+00   1.5477633942668569E+00   4.8411952363769067E-01   3.2834600489276505E-01   6.3396167790923108E-01   3.6365288568974141E-01   4.9162885198146783E-01   2.7674150339008924E-01   2.9664929307201793E-01   3.1770335117953574E-01   2.7888826515993081E-01   3.2485369351152865E-01   4.0091806187296647E-01   3.3964082873899770E-01   3.1641329599616119E-01   2.4011088223657992E-01   2.5926431581457282E-01   2.5532780483507833E-01   1.4822774175567628E+00   1.5730402227125335E+00   1.9962600269911026E+00   2.0274538898988612E+00   1.8032031938885882E+00   1.6301629032596068E+00   2.0873091671541868E+00   2.0691468313007046E+00   6.3473419557982700E+00   1.8122029313256709E+00   1.4107152221308714E+00   1.8697551290628465E+00   2.1773909344128732E+00   2.9341393722647999E+00   2.8500807198644678E+00   2.9763589531920069E+00   2.9695829960223432E+00   4.1943365405160193E+00   3.3653421612681522E+00   3.3118925973782818E+00   2.8703718327734626E+00   3.5853979355551542E+00   3.2600531507704060E+00   3.1376611722692669E+00   4.0173808715526542E+00   3.0131403990451231E+00   3.7697308904473252E+00   3.2545411768422920E+00   3.0827255832543701E+00   2.4795920744956410E+00   2.2869636585280620E-01   3.0118628036400164E-01   2.9699284312446683E-01   3.3821914821519999E-01   3.5441529396195054E-01   4.4173266694914270E-01   2.6518563146766244E-01   2.3670377942604806E-01   2.9402501239015516E-01   3.8860022158458746E-01   5.1933528330382406E-01   6.8017641835944243E-01   5.0373364403578946E-01   4.3219616227525909E-01   4.1639585973367915E-01   7.0945869861157385E-01   4.4658771902347133E-01   6.3197330468288715E-01   4.9710308628090477E-01   4.1337759008076896E-01   4.5796661589677290E-01   2.5207413453107413E-01   2.4748728733766012E-01   2.2282798574209892E-01   2.2786931807957139E-01   3.0618553896451317E-01   3.0209554228666730E-01   3.8055674408885887E-01   3.7988900928932362E-01   1.2699175334428190E+00   1.2947179854053792E+00   1.6408256934734136E+00   1.6264494015182083E+00   1.4118213240215400E+00   1.2886084323014122E+00   1.6707488105310009E+00   1.5484720597327180E+00   1.7410755754720466E+00   1.8157119911163202E+00   1.8596629423964925E+00   2.0410769120998746E+00   2.1061991126642021E+00   2.2308341536627605E+00   3.3700991482637312E+00   1.4353350999326051E+00   1.1465074459818969E+00   1.9811353759750711E-01   2.4214550206899485E-01   2.3591832080345160E-01   2.5402231162802608E-01   2.5504794848103129E-01   2.8393001651892197E-01   2.9469341987267755E-01   3.4666415991091254E-01   3.6538063718551228E-01   4.5074601419185395E-01   2.0956744120458448E-01   1.9282012338137608E-01   2.2114562459645368E-01   2.1090534672252997E-01   1.8126045168369068E-01   1.8966114096866069E-01  -7.9341666912722664E-01  -8.4252219817212637E-01  -7.6335431318556668E-01  -4.1020872301297012E-01  -7.3353511888963652E-01  -6.7759208979536911E-01  -4.9906782472645866E-01  -6.7105073049498387E-01  -5.2182965486566701E-01  -4.1768852273100154E-01  -1.0485799814855210E+00  -6.5692245326059917E-01  -9.3144417460731510E-01  -7.3493811207388660E-01  -4.6469955866838775E-01  -5.7927176626837185E-01  -8.1430834229463023E-01  -6.7534379953544732E-01  -5.1777268594619497E-01  -5.9271870314166120E-01  -4.1009653237156796E-01  -8.8077975438296674E-01  -5.6768850700038587E-01  -7.3900879455069712E-01  -4.3157360675188311E-01  -5.2434906289470107E-01  -7.2580313063315449E-01  -6.6139384681649549E-01  -6.6391556918745176E-01  -5.4338563042980303E-01  -4.2953482402118826E-01  -9.8985805761927181E-01  -6.4021501568155847E-01  -7.4361824885450822E-01  -9.5678848209624134E-01  -7.4573468947428267E-01  -9.9210888380465556E-01  -6.0106715598654548E-01  -1.0458798982787711E+00  -4.7060669134943084E-01  -7.1132912618555544E-01  -6.8971614459407471E-01  -4.7024061818474511E-01  -5.3579468210376113E-01  -1.1217798961898287E+00  -5.1592325666872108E-01  -3.8217055038863990E-01  -8.2653322755605663E-01  -6.1988797778248417E-01  -5.1615722779682960E-01  -7.1053954634167382E-01  -6.0523775390687062E-01  -1.0043808794117535E+00  -1.0848469016969549E+00  -6.8866805272243858E-01  -1.3391246146632902E+00  -5.8035867757166992E-01  -1.1039637788954455E+00  -4.2330624187305066E-01  -7.0206639338204269E-01  -1.1951304320851859E+00  -6.9943055103805452E-01  -7.8697822881422630E-01  -6.8035926840964178E-01  -4.9409291554588997E-01  -1.2565759051076935E+00  -6.2325268867541239E-01  -7.9125798118800061E-01  -7.3715769417940047E-01  -1.0611489930788698E+00  -6.0839563467296109E-01  -9.4497813669317865E-01  -9.3887835164576583E-01  -7.9470768382250934E-01  -7.9240877328970594E-01  -7.9250616373122207E-01  -7.9405133324587229E-01  -6.7178795941575908E-01  -4.4983129267970468E-01  -5.2960479874088595E-01  -9.2804934275657847E-01  -1.0257650901379531E+00  -4.1880048850353091E-01  -5.9776124621605520E-01  -8.7403978079274025E-01  -9.7797922285408567E-01  -7.4088972190622626E-01  -5.8985170189029801E-01  -5.4680090484111143E-01  -1.0419499331518525E+00  -6.4121459139472248E-01  -7.4795360216469020E-01  -8.5729467320857666E-01  -4.7180047890770282E-01  -5.4198769810124137E-01  -4.5373512925668635E-01  -3.8453083454143794E-01  -9.9481986606024631E-01  -7.8214589978152138E-01  -1.0285589137359521E+00  -4.0528612143907516E-01  -5.1792680310885808E-01  -9.6042222990123172E-01  -1.2644140480595805E+00  -7.3247147176425842E-01  -6.7255832668863624E-01  -5.6777666915249014E-01  -5.9907724007216556E-01  -6.5338527395040069E-01  -4.9274201640835213E-01  -9.7214892557389576E-01  -6.7063988133726171E-01  -6.3515851118365829E-01  -1.2742010593960804E+00  -4.6784046655897232E-01  -4.2304810098510182E-01  -6.6844680298085413E-01  -1.0023140291262225E+00  -3.8035502951980305E-01  -5.9842551667411048E-01  -5.1194693656743384E-01  -7.0703753050622387E-01  -4.1529730535365850E-01  -1.0416939191673684E+00  -8.6206869777017259E-01  -4.3622839179226197E-01  -5.7153791853089586E-01  -5.4510923214630080E-01  -1.0462060375603062E+00  -6.8136954759205626E-01  -5.9981762793737148E-01  -3.9805065751468943E-01  -8.5955237006641261E-01  -5.8003247775549882E-01  -8.7182063048337366E-01  -7.0302602114696366E-01  -5.9304774518971592E-01  -5.8607968997879367E-01  -5.2567807464322180E-01  -7.1824310348857778E-01  -7.4277786739110108E-01  -6.6024298772748347E-01  -4.7631843320720474E-01  -8.4933423734338220E-01  -5.5958152930821758E-01  -7.1507929821710603E-01  -4.1563793753368095E-01  -7.9310588434207085E-01  -1.1958069907076310E+00  -8.9331605675581593E-01  -7.6936108277838322E-01  -7.7708725052183181E-01  -4.2287610224535260E-01  -1.0261258976248699E+00  -6.5929861422756653E-01  -5.9274770043317049E-01  -7.2896278327907094E-01  -6.1661005789349110E-01  -6.5955088371411907E-01  -5.1079889930230871E-01  -7.6639342322663073E-01  -8.4704882531448966E-01  -7.2263566700832327E-01  -6.5841303689574915E-01  -7.3241283216577346E-01  -4.9260806564380810E-01  -4.0495080883759149E-01  -7.6224429150442385E-01  -1.3971863544008749E+00  -6.4357126338609305E-01  -7.0644890581940512E-01  -6.7947233169129695E-01  -7.3847861896985212E-01  -6.1157636020610595E-01  -1.2737927059374592E+00  -4.9153753517391940E-01  -4.1473370217700206E-01  -6.6655452402517723E-01  -8.5356847506798095E-01  -5.1638597153897348E-01  -5.1255956368682631E-01  -3.6870305787938396E-01  -4.6975459579753986E-01  -4.6079391466576536E-01  -5.1110762639314922E-01  -1.0562051185267931E+00  -5.0481636255018214E-01  -7.6148923341517993E-01  -8.3689441266262932E-01  -1.1692726757670209E+00  -6.6912591409523492E-01  -4.9539822616232354E-01  -1.3092557137347212E+00  -1.0241642362814145E+00  -1.1608556149428719E+00  -8.0824144558313271E-01  -7.0243371393162735E-01  -7.4415381460876384E-01  -7.7505993826102215E-01  -4.7275251863403533E-01  -6.8775299507867604E-01  -1.1171984450781964E+00  -6.9124902708869318E-01  -8.8438956321818774E-01  -7.8079710224399324E-01  -8.0223014726587227E-01  -5.9748113848065254E-01  -8.8605439534167307E-01  -5.2532889687175610E-01  -7.1305307024568765E-01  -5.1033938059735795E-01  -4.1937284837657118E-01  -9.2748543828930119E-01  -6.8173619354616988E-01  -7.5343500764286597E-01  -9.4137630266961037E-01  -5.9966742013528651E-01  -4.9699016201501733E-01  -6.5020355951080644E-01  -5.0150337669033740E-01  -6.8941658887142632E-01  -9.4822834193605954E-01  -6.8324149471405138E-01  -7.1478620225040512E-01  -4.2830046190951976E-01  -6.4245268576642045E-01  -6.7578120051140989E-01  -7.2626967545486798E-01  -5.3166207874759641E-01  -1.0547115610403599E+00  -5.1222831525201662E-01  -6.7692396662550425E-01  -1.0065233147395087E+00  -5.7467928315413686E-01  -9.2434105303405734E-01  -4.4913584508035770E-01  -6.2658209289659117E-01  -6.2240511650858099E-01  -7.3920802931488172E-01  -5.5434076059730986E-01  -6.8848338095881267E-01  -6.5272761615875452E-01  -6.0133214501332766E-01  -5.2721598624120325E-01  -1.0239496189038331E+00  -5.7474032850996792E-01  -5.7462669224132790E-01  -5.2325238850718325E-01  -6.7373444960614570E-01  -7.3650404690688753E-01  -8.0404383238847033E-01  -5.2114673255499189E-01  -6.0014983580445391E-01  -6.5873349331368880E-01  -6.7432525524574027E-01  -1.0445765399479809E+00  -1.1883349419815050E+00  -4.6176473406596935E-01  -7.3736497406882906E-01  -1.1211051983102593E+00  -4.1133821607984550E-01  -4.2057135859585454E-01  -7.6072088396172322E-01  -7.6437667341130455E-01  -4.1854671940462668E-01  -1.0518657623255088E+00  -7.3060653262851982E-01  -4.1176921263343014E-01  -6.7636344132266579E-01  -5.0109375728051031E-01  -6.6942041245153761E-01  -1.0369704191471971E+00  -9.2119155730015723E-01  -1.2539537974191788E+00  -8.9293829901749400E-01  -8.0506579501018016E-01  -7.7395529027779852E-01
  0.0000000000000000E+00   0.0000000000000000E+00   0.0000000000000000E+00   0.0000000000000000E+00   0.0000000000000000E+00   0.0000000000000000E+00   0.0000000000000000E+00   0.0000000000000000E+00   0.0000000000000000E+00   0.0000000000000000E+00   0.0000000000000000E+00   0.0000000000000000E+00   0.0000000000000000E+00   0.0000000000000000E+00   0.0000000000000000E+00   0.0000000000000000E+00   0.0000000000000000E+00   0.0000000000000000E+00   0.0000000000000000E+00   0.0000000000000000E+00   0.0000000000000000E+00   0.0000000000000000E+00   0.0000000000000000E+00   0.0000000000000000E+00   0.0000000000000000E+00   0.0000000000000000E+00   0.0000000000000000E+00   0.0000000000000000E+00   0.0000000000000000E+00   0.0000000000000000E+00   0.0000000000000000E+00   0.0000000000000000E+00   0.0000000000000000E+00   0.0000000000000000E+00   0.0000000000000000E+00   0.0000000000000000E+00   0.0000000000000000E+00   0.0000000000000000E+00   0.0000000000000000E+00   0.0000000000000000E+00   0.0000000000000000E+00   0.0000000000000000E+00   0.0000000000000000E+00   0.0000000000000000E+00   0.0000000000000000E+00   0.0000000000000000E+00   0.0000000000000000E+00   0.0000000000000000E+00   0.0000000000000000E+00   0.0000000000000000E+00   0.0000000000000000E+00   0.0000000000000000E+00   0.0000000000000000E+00   0.0000000000000000E+00   0.0000000000000000E+00   0.0000000000000000E+00   0.0000000000000000E+00   0.0000000000000000E+00   0.0000000000000000E+00   0.0000000000000000E+00   0.0000000000000000E+00   0.0000000000000000E+00   0.0000000000000000E+00   0.0000000000000000E+00   0.0000000000000000E+00   2.2839452196960917E+00   2.5065628589291999E+00   3.5444062032226382E+00   2.8665675643698125E+00   2.5169175143807143E+00   2.2499461451497238E+00   3.0699839657986123E+00   2.3292051591959901E+00   2.3089315233400658E+00   1.7847397839933072E+00   4.8550580310717434E-01   3.8447173713477706E-01   4.0976978994486618E-01   3.4395792793674235E-01   3.1956681816701432E-01   3.7834437333810605E-01   3.3864109958962157E-01   3.9676240133373386E-01   3.8538065675748451E-01   2.7524864241351749E-01   3.0525303250170310E-01   2.8779142752639064E-01   1.9462480071677677E+00   2.1533553591417758E+00   2.9196979541071340E+00   2.6238839752315459E+00   2.4198231636936640E+00   2.1450932715795918E+00   2.9400882437662492E+00   2.4262454769409190E+00   2.8054236935118841E+00   3.4937298165578676E+00   2.5990584384882993E+00   4.1289974762277630E+00   2.8283668217278342E+00   3.5305075340177039E+00   2.1877057368926169E+00   1.6877186553258507E+00   5.9984090676023694E-01   3.7765069435148824E-01   8.8623175108427188E-01   4.2455275054405106E-01   6.1352795747430944E-01   3.0404131519418465E-01   3.1821060450716315E-01   3.3475320781897544E-01   2.9518920795884596E-01   3.6059981218042980E-01   4.5932583982213215E-01   3.9409859153319238E-01   3.6051681879025854E-01   2.6009636752816956E-01   2.8055313423884853E-01   2.8010430539534165E-01   1.5064762220755337E+00   1.5913659463065060E+00   2.0024073982210981E+00   2.0658919682997787E+00   1.8289030983948205E+00   1.6618588661027414E+00   2.1097115816783338E+00   2.1174255783716851E+00   6.3052468211044861E+00   1.8698725783331891E+00   1.4556606734862731E+00   1.7227239119719466E+00   1.9807686811298846E+00   2.6817037902254457E+00   2.5477954034684362E+00   2.5879011140595689E+00   2.5346305623635965E+00   3.5874732954893371E+00   2.8419494840883961E+00   2.9038761670204898E+00   2.5702857477158876E+00   3.2779253627312945E+00   3.0277652413078715E+00   2.9770043672811286E+00   3.7990944958640362E+00   3.0161827131561174E+00   3.8837034949279219E+00   3.3988567362284323E+00   2.6310158744004424E+00   2.1211372704085347E+00   2.3228689397434804E-01   3.1020251309699653E-01   2.9680855587920385E-01   3.4763052115079762E-01   3.6915526188570097E-01   4.4254248901909260E-01   2.7577487569458803E-01   2.4421270396833503E-01   2.7201449782350151E-01   3.4868411066687566E-01   4.6064204974171075E-01   5.4651975701317501E-01   4.2545339532438736E-01   3.8557357176053425E-01   3.9286643772318569E-01   6.5280362869370423E-01   4.5162425273064505E-01   6.8423464112586052E-01   5.3919799674636493E-01   3.5522810295218732E-01   3.8455791844084769E-01   2.5879289955731083E-01   2.4976753441068664E-01   2.2829010951088732E-01   2.3674458059953393E-01   2.8001479090264947E-01   2.8183664321533519E-01   3.3213000620008348E-01   3.2647805979605143E-01   1.2832384172174927E+00   1.3113508110520751E+00   1.6694149100823050E+00   1.6403076764017119E+00   1.4268504112377631E+00   1.2979630331537235E+00   1.6900284260091205E+00   1.5543031617263898E+00   1.7578764370249480E+00   1.8628433591029503E+00   1.8612348965645209E+00   2.1227588414846239E+00   2.1215845856286419E+00   2.3021653747734860E+00   3.5543032198379616E+00   1.4356004606650463E+00   1.1440388447870840E+00   2.0059233303287660E-01   2.4278397043767061E-01   2.4064971859312564E-01   2.5513763815017504E-01   2.5335756127487469E-01   2.9247673431757931E-01   2.9178981834841311E-01   3.6711103596473921E-01   3.6413842925171258E-01   4.6974936215485336E-01   2.0879619591837040E-01   1.9269056234690293E-01   2.2442147819617175E-01   2.1155531543285688E-01   1.8139353848447140E-01   1.8815845929860930E-01  -7.8815604312812260E-01  -8.8857023264359647E-01  -8.8609716412021922E-01  -4.1735589145611324E-01  -6.7042570771436549E-01  -7.2992410915933115E-01  -5.0060507593742287E-01  -7.6749468850580871E-01  -5.2743074009658075E-01  -4.2250825973217032E-01  -8.9686393202999104E-01  -7.3502042805619283E-01  -8.6507619762779597E-01  -8.1901886467383889E-01  -4.6865904368404765E-01  -5.9025410890270946E-01  -7.2794124714477226E-01  -7.4968056288486962E-01  -5.3424969934158295E-01  -6.5969514567127219E-01  -4.1017232761705658E-01  -7.5171960845102981E-01  -6.2505959687063417E-01  -8.3552269193691864E-01  -4.3711787690775544E-01  -5.3045768939167837E-01  -6.6026116963981529E-01  -7.1778815387448069E-01  -7.4997746672546672E-01  -5.5395115007510354E-01  -4.3265292041187359E-01  -8.4487401117345184E-01  -7.1502655421300665E-01  -7.6739644607427226E-01  -8.5676202112458211E-01  -8.3896962454013446E-01  -8.6262531993974256E-01  -6.0963422811618573E-01  -9.9232645870745617E-01  -4.7561624135663122E-01  -8.0660314719409543E-01  -7.0580886358922867E-01  -4.8522256100400746E-01  -5.9491595950902665E-01  -9.4731609616456436E-01  -5.6257544298134843E-01  -3.8134769617752046E-01  -7.0704769863990091E-01  -6.2041195044156394E-01  -5.1810094415656827E-01  -7.7640167541398486E-01  -6.2094822090461210E-01  -1.0053941595089066E+00  -1.1329516921943590E+00  -7.6131502338143620E-01  -1.2663623912319950E+00  -5.8595897934486307E-01  -9.6795879621281600E-01  -4.2774652370047483E-01  -7.0719505211146994E-01  -1.0926401713242373E+00  -8.0874826967739355E-01  -9.3514096371687538E-01  -7.0758642228195090E-01  -5.0215920246837764E-01  -1.2945662518925052E+00  -5.7424211065221864E-01  -9.4278931019536383E-01  -8.6635325435150179E-01  -1.3763300339182101E+00  -6.4874952742543812E-01  -1.1768354586733050E+00  -1.1645759805137184E+00  -7.9050174664581574E-01  -7.8596293568607600E-01  -7.8729460434042864E-01  -7.8887055749739465E-01  -7.2634809655160026E-01  -4.5456015573478170E-01  -5.4373465003020705E-01  -7.9123983941417098E-01  -9.0827613055542045E-01  -4.2012214891372818E-01  -6.6211538374090462E-01  -9.1594238277581186E-01  -9.1650434104570044E-01  -8.2940287048153682E-01  -6.0002060606073715E-01  -5.5036462350377491E-01  -8.7998932012882636E-01  -6.6205145156338419E-01  -8.7915558426944529E-01  -1.0389577896224504E+00  -4.7973650607104712E-01  -6.0579196353133502E-01  -4.6592624161314816E-01  -3.8406398039938211E-01  -8.5548027035582408E-01  -6.7816215628502918E-01  -8.7742482738033412E-01  -4.1007174868129664E-01  -5.6191501019817836E-01  -1.1915180995808385E+00  -1.3474355890678034E+00  -6.6776008208030657E-01  -6.1576845273984304E-01  -6.3144591327303690E-01  -5.9517157418540523E-01  -7.4788174205987579E-01  -4.9641450818863397E-01  -1.2135439198104010E+00  -7.3726601193302277E-01  -6.8328533193180896E-01  -1.0417356713741235E+00  -4.7221335271753356E-01  -4.2714812467139485E-01  -7.6066052090788028E-01  -1.2724015724013200E+00  -3.7803010236367651E-01  -6.4084498662131772E-01  -5.6458546397971987E-01  -8.1018104584781314E-01  -4.2215419289682993E-01  -8.8790135460645880E-01  -1.0481492196775761E+00  -4.4201734093694217E-01  -5.8153921780833862E-01  -5.9774800906705361E-01  -1.0683326164816698E+00  -7.8905340563896420E-01  -6.0304074660922058E-01  -3.9769230755174223E-01  -7.3366944710388127E-01  -5.9673847661720780E-01  -8.1724129666867640E-01  -7.2800579716288960E-01  -6.0811818368778381E-01  -6.4779891054243377E-01  -5.4493456682910901E-01  -7.9009755749185584E-01  -8.7042760174338263E-01  -7.3307969487727676E-01  -4.7871957431535189E-01  -7.2761465435291606E-01  -6.1547707693762299E-01  -7.8384236976166077E-01  -4.1474566839572857E-01  -7.1035338599447240E-01  -1.6290328754454733E+00  -7.9775768130087021E-01  -8.7839319415905592E-01  -7.6445641960448052E-01  -4.2519171670267697E-01  -9.9959039237091318E-01  -6.6169100101821288E-01  -6.0314964844113150E-01  -8.0837189289059008E-01  -5.6520355053036109E-01  -7.1517429399385568E-01  -5.1806692052890502E-01  -8.9479702311882192E-01  -9.0088813646679167E-01  -7.2282653452192591E-01  -7.3642972323583833E-01  -6.7055329482355142E-01  -4.9326403144274950E-01  -4.1238199263287101E-01  -9.0118361965134863E-01  -1.2963506287398869E+00  -6.5542756862302098E-01  -7.7239631032677525E-01  -7.3013567445807181E-01  -8.2865301393368873E-01  -5.6803421149071109E-01  -1.1787380976885609E+00  -5.3360482058329950E-01  -4.1992274043583278E-01  -7.6353470369261178E-01  -8.5270280091910955E-01  -5.2094300749332323E-01  -5.6126827947684677E-01  -3.6862564554502358E-01  -4.7724763784343194E-01  -4.7775696388671612E-01  -5.1327367591083017E-01  -9.0526579888477787E-01  -5.0727111082670506E-01  -8.7913640921274117E-01  -8.8099893880201807E-01  -1.2151669177281903E+00  -7.6310177486692921E-01  -5.0119676651715106E-01  -1.2929067571101494E+00  -9.0189009663865971E-01  -1.0349941809512671E+00  -9.2367377694315167E-01  -7.9223469881223607E-01  -8.0593217568218345E-01  -6.9829368818381010E-01  -4.8780313694377525E-01  -7.9748950546085762E-01  -9.6039595823761092E-01  -7.7446432798699139E-01  -7.8170611797316525E-01  -6.6989489313656470E-01  -8.3794363987880127E-01  -6.0022492772758385E-01  -7.4845549551884460E-01  -5.8199467553969408E-01  -7.3927346809517036E-01  -5.1370896341908012E-01  -4.2589276214232891E-01  -9.3483185408541059E-01  -6.9966044232137048E-01  -8.6481825434429693E-01  -8.6030825559476543E-01  -5.5397799420677729E-01  -5.1288292882943365E-01  -7.2725251242691702E-01  -5.1319028472179695E-01  -7.2569970056539479E-01  -8.7910198414148721E-01  -7.5888656450599512E-01  -7.9894930775650685E-01  -4.3326125798581777E-01  -7.0439434860569949E-01  -7.2911505426227985E-01  -7.4007850101797346E-01  -5.3933914311586406E-01  -9.0391536267723238E-01  -5.1052578872083054E-01  -7.7448194588464248E-01  -1.2811597052234847E+00  -6.0989905599677352E-01  -1.1449217807435164E+00  -4.5302584693869841E-01  -6.6310953356799440E-01  -6.9705863030147730E-01  -7.4643084927471015E-01  -5.6295801180923966E-01  -6.9602325664958509E-01  -7.2984049816754060E-01  -6.0814634607765239E-01  -5.3400008322925174E-01  -1.0978525443818192E+00  -5.8495800612314963E-01  -6.3327545237663718E-01  -5.2902763483927995E-01  -7.5788857907556562E-01  -6.7234170892812428E-01  -7.2005015528334149E-01  -5.3723290659028178E-01  -6.6911050350067003E-01  -7.3772173313657108E-01  -7.4698795215070390E-01  -8.9468474898986028E-01  -1.1037643850906693E+00  -4.6596591667203785E-01  -8.2270602299224327E-01  -1.0460501508921081E+00  -4.1175842849680211E-01  -4.2497694140842873E-01  -8.8129191541850926E-01  -9.0497283739394530E-01  -4.2331935122698600E-01  -1.0528162351688379E+00  -6.6722293972758240E-01  -4.1879426936763814E-01  -7.2944083483562672E-01  -5.0292184158022524E-01  -6.9130410464928704E-01  -9.2059585051226378E-01  -1.1415709796751050E+00  -1.2637375952748611E+00  -7.6114087634385086E-01  -8.0160850736045453E-01  -9.1987749179678857E-01
  0.0000000000000000E+00   0.0000000000000000E+00   0.0000000000000000E+00   0.0000000000000000E+00   0.0000000000000000E+00   0.0000000000000000E+00   0.0000000000000000E+00   0.0000000000000000E+00   0.0000000000000000E+00   0.0000000000000000E+00   0.0000000000000000E+00   0.0000000000000000E+00   0.0000000000000000E+00   0.0000000000000000E+00   0.0000000000000000E+00   0.0000000000000000E+00   0.0000000000000000E+00   0.0000000000000000E+00   0.0000000000000000E+00   0.0000000000000000E+00   0.0000000000000000E+00   0.0000000000000000E+00   0.0000000000000000E+00   0.0000000000000000E+00   0.0000000000000000E+00   0.0000000000000000E+00   0.0000000000000000E+00   0.0000000000000000E+00   0.0000000000000000E+00   0.0000000000000000E+00   0.0000000000000000E+00   0.0000000000000000E+00   0.0000000000000000E+00   0.0000000000000000E+00   0.0000000000000000E+00   0.0000000000000000E+00   0.0000000000000000E+00   0.0000000000000000E+00   0.0000000000000000E+00   0.0000000000000000E+00   0.0000000000000000E+00   0.0000000000000000E+00   0.0000000000000000E+00   0.0000000000000000E+00   0.0000000000000000E+00   0.0000000000000000E+00   0.0000000000000000E+00   0.0000000000000000E+00   0.0000000000000000E+00   0.0000000000000000E+00   0.0000000000000000E+00   0.0000000000000000E+00   0.0000000000000000E+00   0.0000000000000000E+00   0.0000000000000000E+00   0.0000000000000000E+00   0.0000000000000000E+00   0.0000000000000000E+00   0.0000000000000000E+00   0.0000000000000000E+00   0.0000000000000000E+00   0.0000000000000000E+00   0.0000000000000000E+00   0.0000000000000000E+00   0.0000000000000000E+00   2.3725035183144754E+00   2.5522503187212582E+00   3.6618721749690200E+00   2.8229725568878203E+00   2.4140542967543297E+00   2.1888049750437535E+00   2.9697950644312119E+00   2.1849666709929858E+00   2.2780272414717992E+00   1.7748525175496259E+00   4.5975002885997379E-01   3.5553946023427330E-01   3.8028525022602094E-01   3.2669230354250223E-01   3.1551179019745274E-01   4.0238439215906574E-01   3.4861381705271977E-01   4.1093788500530193E-01   3.7786303474891753E-01   2.7511312340414701E-01   3.0685645453940996E-01   2.8332441452663648E-01   1.7673998669693254E+00   1.9362422172442413E+00   2.5898444878571971E+00   2.3904828036096681E+00   2.2034959090517594E+00   1.9653575145484852E+00   2.6801978158825852E+00   2.2768936491470315E+00   2.6583836274318826E+00   3.2451277476705815E+00   2.5385569319004881E+00   3.9750628359017184E+00   2.8441700643497785E+00   3.5905082105127479E+00   2.0288161253312036E+00   1.5755437798477034E+00   5.3932967283611466E-01   3.7002160776296844E-01   8.4521376027183692E-01   4.3470970982705104E-01   6.5677108992520705E-01   2.8350562766955623E-01   2.9266775846579612E-01   3.0110684889510381E-01   2.6954225500744722E-01   3.3343026239240448E-01   4.0824383083079829E-01   3.7330125603582376E-01   3.4277204516332493E-01   2.4425822088379537E-01   2.5977631447948990E-01   2.6359030249182402E-01   1.3695911399398273E+00   1.4427579045122254E+00   1.8255837801999282E+00   1.8598472166175446E+00   1.6513637101791199E+00   1.5274741895032475E+00   1.9520099963167026E+00   1.8927140753628862E+00   5.5054718483789902E+00   1.7312069301045612E+00   1.3648943438895924E+00   1.5587458816204467E+00   1.7588138194272334E+00   2.3547339191824590E+00   2.2574837052019978E+00   2.2357355719694971E+00   2.1725145020762238E+00   3.0094891052609922E+00   2.4820696605253567E+00   2.5859534208595405E+00   2.3799691802643710E+00   2.8839090159305423E+00   2.8577712724074109E+00   2.7528232689692635E+00   3.1831743935001504E+00   2.8481949919050145E+00   3.3314329380212664E+00   3.1244452424603715E+00   2.3093579910063453E+00   1.8702999965606675E+00   2.1297066173056059E-01   2.7794981293624677E-01   2.6774198238338814E-01   3.1509716779575114E-01   3.2844454487539698E-01   3.8607093062501024E-01   2.5439321363450840E-01   2.3025240699041627E-01   2.4604360916479964E-01   3.1383467774489238E-01   3.9089431039430750E-01   4.6587873667905139E-01   3.8047051038747964E-01   3.6176260339883065E-01   3.7886749652677498E-01   5.2517308178144151E-01   4.4059215441993321E-01   5.7223831434020944E-01   5.0904317622771256E-01   3.1677317396389260E-01   3.3565252055403533E-01   2.3531802986017930E-01   2.2613247596198904E-01   2.1410358365985471E-01   2.2288631160060732E-01   2.5527837133077630E-01   2.5615477816439697E-01   2.9279676724959663E-01   2.9266247793765682E-01   1.1891459393996346E+00   1.2202029705671749E+00   1.5650905054771374E+00   1.5191777151554038E+00   1.3298070698902029E+00   1.2207047300986025E+00   1.6012892845559754E+00   1.4407436547610764E+00   1.6107806482612850E+00   1.7162529489412106E+00   1.6780775893727740E+00   1.9325632813005273E+00   1.8789949359523472E+00   2.0438188071173395E+00   3.0939190654038131E+00   1.3492448550133420E+00   1.0823891928984546E+00   1.8690664033627394E-01   2.2325762787947367E-01   2.2507562436594608E-01   2.3847339636503692E-01   2.3419233900974587E-01   2.7323753916128835E-01   2.6322399584247375E-01   3.3755744994677256E-01   3.1803286485694665E-01   3.9952138748514238E-01   1.9519135153981487E-01   1.8300203546613281E-01   2.0702286600090034E-01   1.9564990339319363E-01   1.7204712982048861E-01   1.7781245511756033E-01  -6.8818448120436848E-01  -7.7347441876512302E-01  -9.1546188349344504E-01  -3.9127435342594485E-01  -5.8868383062201612E-01  -6.4746157984059949E-01  -4.5639860535331778E-01  -7.4244790577264119E-01  -4.8800480032845017E-01  -4.0032310436684065E-01  -7.5237010175803043E-01  -6.7004825372486343E-01  -8.1650612132955769E-01  -8.0656339608409611E-01  -4.3405051155445978E-01  -5.3138434976719606E-01  -6.4499510336392285E-01  -6.8299456410330028E-01  -4.9463084793379569E-01  -6.5086510125661590E-01  -3.8549921989773134E-01  -6.5981720045698067E-01  -5.7966257417635125E-01  -8.5075032609151691E-01  -4.0673522013331609E-01  -4.8092134886203020E-01  -5.8627520527478871E-01  -6.4541681466396716E-01  -7.2959769124098739E-01  -5.0915671668677231E-01  -4.0690031519422426E-01  -7.2416940192436596E-01  -6.5511537105573181E-01  -6.8127908350371225E-01  -7.9332420600976994E-01  -8.0468316854061805E-01  -7.4523920538007082E-01  -5.5045437393045948E-01  -9.1760142062443228E-01  -4.4326833898241130E-01  -7.3449474121578229E-01  -6.3090485950817887E-01  -4.5496671744350392E-01  -5.9162000564073691E-01  -8.2735624689110987E-01  -5.2518351922493700E-01  -3.6079760342845596E-01  -6.2343496028250189E-01  -5.5935942321598220E-01  -4.8024776120569906E-01  -7.2832236032943098E-01  -5.7208465040539913E-01  -9.4939786564865303E-01  -1.0414811724065489E+00  -7.9083406165286918E-01  -1.0610569931144120E+00  -5.3692701196166881E-01  -8.6198487096171317E-01  -3.9638231403145791E-01  -6.2633187714956140E-01  -9.6130224452472102E-01  -7.5896424862318790E-01  -8.8612758703436834E-01  -6.4418770182715246E-01  -4.5653077671263964E-01  -1.1104768486254371E+00  -5.1958265314638397E-01  -9.4805685206602830E-01  -8.4618602803329690E-01  -1.3250187236685156E+00  -5.8913350242004092E-01  -1.1968352745469388E+00  -1.0817089366558554E+00  -6.9052012956762931E-01  -6.8608222162957222E-01  -6.8750774843771101E-01  -6.8863263911832462E-01  -6.4784294721284008E-01  -4.2184635126892811E-01  -5.0171622833562768E-01  -6.8756207075026754E-01  -8.2584064801066615E-01  -3.9491200444216179E-01  -6.1097652340644404E-01  -7.8725173740539456E-01  -8.5862282182076033E-01  -8.0768513860891389E-01  -5.4063353694822680E-01  -5.0731995278586406E-01  -7.8112523905611975E-01  -6.0654416466141814E-01  -8.9516488171511588E-01  -9.7540710688908139E-01  -4.4809177920561999E-01  -6.0677677510773531E-01  -4.3690578854089585E-01  -3.6426886791109619E-01  -7.3567722422024551E-01  -5.9779856327498693E-01  -7.4247834581644157E-01  -3.8136367513057418E-01  -5.2164564052399764E-01  -1.0821073292968200E+00  -1.1354229900062993E+00  -5.8891132936938206E-01  -5.5220879230302222E-01  -6.2516642695411706E-01  -5.3676520081148227E-01  -7.0804023598453225E-01  -4.6132625289718832E-01  -1.2769475348242332E+00  -6.6735041964595609E-01  -6.1743226867429757E-01  -8.9530695201933075E-01  -4.3841255449877570E-01  -4.0342036129817066E-01  -7.3758127297028075E-01  -1.1977505934555006E+00  -3.5734764668059782E-01  -5.8700473717784973E-01  -5.6340009721067152E-01  -7.4836053891772158E-01  -3.9505371568116565E-01  -7.4812720662532028E-01  -1.0593929081964299E+00  -4.0834164437097370E-01  -5.2990308393848229E-01  -5.5589307103643637E-01  -9.9642701277228918E-01  -7.7234061893414141E-01  -5.4812271454602557E-01  -3.7483059239425087E-01  -6.4494813349211044E-01  -5.5494113097296049E-01  -7.8131553601982129E-01  -6.4856125337289217E-01  -5.4592006118861935E-01  -6.3928138536217738E-01  -5.0339048706168465E-01  -7.7599654948791696E-01  -8.1968046116627524E-01  -6.7380893706336720E-01  -4.4149375826244591E-01  -6.4467991764208443E-01  -5.7263948467109138E-01  -8.1247285549888937E-01  -3.8855245443570718E-01  -6.3523957387167174E-01  -1.5581049408928531E+00  -7.4542589143926397E-01  -7.8739400353906341E-01  -6.6814392817960511E-01  -3.9342907370183794E-01  -9.3409395261996786E-01  -5.9148725153995985E-01  -5.5405155879902779E-01  -7.6630082570771063E-01  -5.1399997115970109E-01  -6.7673769295318265E-01  -4.7010494107898920E-01  -9.2817373634076428E-01  -7.8636300109546353E-01  -6.3400284668894147E-01  -6.7094891968182524E-01  -5.8759722554212013E-01  -4.5035089013007651E-01  -3.8728293436003536E-01  -8.6710611734103304E-01  -1.0559273483296097E+00  -5.8874654654444503E-01  -7.1756757327394305E-01  -6.4592474316961990E-01  -8.2763809548951672E-01  -5.1544312604476128E-01  -1.0120958686996266E+00  -5.0015646716248896E-01  -3.9858766475125035E-01  -7.3843210748608668E-01  -7.4371424237642747E-01  -4.8278359027522633E-01  -5.2678531624546321E-01  -3.4934427969199666E-01  -4.3628520905754603E-01  -4.4916250272549024E-01  -4.7836423936868427E-01  -7.5625527348271793E-01  -4.6185094971499230E-01  -9.0552046478965920E-01  -7.6748436801006648E-01  -1.0806846637853877E+00  -7.3964905153934513E-01  -4.5433523600759518E-01  -1.0922820387980035E+00  -7.6992680245964840E-01  -9.1342764384973030E-01  -8.7859749588381109E-01  -7.6574357414739425E-01  -7.5061116589307175E-01  -6.1899295506668772E-01  -4.5905217551575578E-01  -7.5280963706558679E-01  -8.4583985404697315E-01  -7.0524081977994857E-01  -6.8559762179170036E-01  -5.9741378366066600E-01  -7.3508971366448861E-01  -5.4146922348277704E-01  -6.5542764640494200E-01  -5.7477861478561731E-01  -6.6457527852592468E-01  -4.6718216929532808E-01  -3.9800797928380682E-01  -9.0269420860781691E-01  -6.3111326024613390E-01  -8.8742707632417761E-01  -8.0544659821588338E-01  -5.0115510231740767E-01  -4.7749810444901580E-01  -6.6432705772635336E-01  -4.6651807055125843E-01  -6.6492106123208539E-01  -8.2732434051079662E-01  -8.0077353449688848E-01  -8.2204886716480585E-01  -4.0220489632382994E-01  -7.2708470336508269E-01  -6.4821512484476440E-01  -6.5539494964473111E-01  -4.9760243685598154E-01  -7.8446687769880186E-01  -4.7226215944643080E-01  -7.4804690133552365E-01  -1.2715781643513433E+00  -5.5582957652305109E-01  -1.0793288859138856E+00  -4.2413869225041645E-01  -5.9832450141711280E-01  -6.8383587677208535E-01  -6.5947703886235254E-01  -5.0836833632202583E-01  -6.2006600293064595E-01  -6.6627677261438367E-01  -5.5483075294155382E-01  -4.9333963358351063E-01  -1.0274558226713251E+00  -5.2676429808303715E-01  -5.8645052955859167E-01  -4.8920911635286596E-01  -6.9216262991371202E-01  -5.9034635234354382E-01  -6.3835588398134835E-01  -4.9707262054272172E-01  -6.5991923793693863E-01  -6.7220547977915202E-01  -6.7946952830045393E-01  -7.5129021588529532E-01  -9.7516526914791224E-01  -4.3170177722479836E-01  -8.1223176805732622E-01  -9.4391211346851978E-01  -3.8701731932188022E-01  -4.0197932711174145E-01  -9.0892303923953943E-01  -8.9583049671922366E-01  -4.0088689081419593E-01  -9.7974828599609398E-01  -5.8758602469606414E-01  -3.9245875180786083E-01  -6.4780628606301549E-01  -4.5835213668222341E-01  -6.2812123348508908E-01  -8.3524034649133738E-01  -1.1398780734895373E+00  -1.0907172843464288E+00  -6.6667403022230187E-01  -6.9695200006352309E-01  -8.9657230134973998E-01
  0.0000000000000000E+00   0.0000000000000000E+00   0.0000000000000000E+00   0.0000000000000000E+00   0.0000000000000000E+00   0.0000000000000000E+00   0.0000000000000000E+00   0.0000000000000000E+00   0.0000000000000000E+00   0.0000000000000000E+00   0.0000000000000000E+00   0.0000000000000000E+00   0.0000000000000000E+00   0.0000000000000000E+00   0.0000000000000000E+00   0.0000000000000000E+00   0.0000000000000000E+00   0.0000000000000000E+00   0.0000000000000000E+00   0.0000000000000000E+00   0.0000000000000000E+00   0.0000000000000000E+00   0.0000000000000000E+00   0.0000000000000000E+00   0.0000000000000000E+00   0.0000000000000000E+00   0.0000000000000000E+00   0.0000000000000000E+00   0.0000000000000000E+00   0.0000000000000000E+00   0.0000000000000000E+00   0.0000000000000000E+00   0.0000000000000000E+00   0.0000000000000000E+00   0.0000000000000000E+00   0.0000000000000000E+00   0.0000000000000000E+00   0.0000000000000000E+00   0.0000000000000000E+00   0.0000000000000000E+00   0.0000000000000000E+00   0.0000000000000000E+00   0.0000000000000000E+00   0.0000000000000000E+00   0.0000000000000000E+00   0.0000000000000000E+00   0.0000000000000000E+00   0.0000000000000000E+00   0.0000000000000000E+00   0.0000000000000000E+00   0.0000000000000000E+00   0.0000000000000000E+00   0.0000000000000000E+00   0.0000000000000000E+00   0.0000000000000000E+00   0.0000000000000000E+00   0.0000000000000000E+00   0.0000000000000000E+00   0.0000000000000000E+00   0.0000000000000000E+00   0.0000000000000000E+00   0.0000000000000000E+00   0.0000000000000000E+00   0.0000000000000000E+00   0.0000000000000000E+00   2.5720033493070988E+00   2.6811253358088898E+00   3.7571722766877311E+00   2.9363526061680489E+00   2.4273751199383562E+00   2.1635766391548019E+00   2.8654645918047112E+00   2.2006907947994234E+00   2.2818091887317147E+00   1.7635149469153115E+00   4.5483640181000523E-01   3.5134272528968685E-01   3.8824113981876118E-01   3.3137945282695541E-01   3.2061475320037225E-01   4.3763765809365990E-01   3.7426271140379808E-01   4.5669898325291397E-01   3.9852593693693150E-01   2.7593426890764888E-01   3.0322665408153893E-01   2.7888799836171313E-01   1.5681943154366143E+00   1.7088129545452231E+00   2.3042976707605085E+00   2.0904674658362663E+00   1.9265825468137006E+00   1.7604768672927535E+00   2.4243894660429621E+00   1.9803730859895849E+00   2.2451760990104241E+00   2.6617332883868228E+00   2.1458473643600371E+00   3.1001179741343106E+00   2.3559078159612206E+00   2.8456969651331265E+00   1.8343873885289212E+00   1.4463226703231271E+00   4.4966919048358339E-01   3.1885788810296040E-01   6.2468832746438241E-01   3.6575922346483053E-01   5.1204318999027232E-01   2.5528975401397030E-01   2.5876902619530301E-01   2.6657535029175755E-01   2.4195581418717640E-01   2.9094375521276100E-01   3.5310182160333231E-01   3.2904203775832780E-01   3.0097695093030391E-01   2.2480793374302796E-01   2.3962130873233764E-01   2.4304818329605760E-01   1.3319592914963618E+00   1.4158996980124110E+00   1.8064193732140497E+00   1.8239169699204179E+00   1.6425971038951213E+00   1.5320485924713678E+00   1.9774177981319763E+00   1.8857534071092992E+00   5.5118241398226502E+00   1.7266301816066050E+00   1.3685657745534248E+00   1.6043312280821136E+00   1.8006787170510490E+00   2.3722104498625614E+00   2.3448012722357365E+00   2.3110638514747546E+00   2.1955189266738717E+00   2.9669891249482991E+00   2.6490947050379630E+00   2.8459486552750604E+00   2.6816162963803887E+00   3.1809376795002384E+00   3.2804366556622089E+00   3.1399507371932684E+00   3.3669523750587249E+00   3.2576071161568154E+00   3.5117870273732401E+00   3.4451818271971444E+00   2.3502952268407817E+00   1.8757513513893542E+00   2.0802893115191348E-01   2.6997508207164539E-01   2.6776073640609077E-01   3.1817081677294612E-01   3.2265799544075652E-01   3.9229578744823734E-01   2.5145197153978432E-01   2.3275826582133707E-01   2.5091774164207198E-01   3.3068440357410489E-01   3.9909123148528108E-01   4.9335669972221119E-01   4.0877056115798083E-01   4.0629499703884792E-01   4.3682113980418619E-01   5.3370957557440235E-01   5.0961594504008845E-01   5.7416258237454298E-01   5.5409644028543670E-01   3.2713093168567553E-01   3.3320216270120623E-01   2.2759680694066980E-01   2.1925089595854208E-01   2.1475650383342337E-01   2.2241625662048228E-01   2.6458512187829236E-01   2.6441415597620305E-01   2.9116108690559400E-01   2.9579266597911474E-01   1.0985709980898242E+00   1.1214585514957296E+00   1.4397673772591322E+00   1.3893997479226998E+00   1.2109740496706722E+00   1.1195124727222288E+00   1.4679045655100578E+00   1.3045152689341772E+00   1.4418440537697201E+00   1.5189791411697229E+00   1.5032551724138414E+00   1.6849075950778689E+00   1.6641642608433631E+00   1.7794214727487421E+00   2.6487140717053430E+00   1.2455002705521179E+00   1.0042239427813293E+00   1.7331563586707421E-01   2.0425545669995468E-01   2.0420409551631943E-01   2.1582009290123816E-01   2.1328281994184714E-01   2.4255723717088210E-01   2.3824168368150464E-01   2.9148378870297675E-01   2.8318778071843220E-01   3.4318568863776966E-01   1.8036852207904019E-01   1.6946157718596566E-01   1.9075128894134755E-01   1.8132153886462560E-01   1.6002316102855568E-01   1.6548587123136660E-01  -6.8897842028743550E-01  -6.6217500684824271E-01  -9.3928934828762800E-01  -3.5994337763547096E-01  -5.9305397385618475E-01  -5.7607422194669822E-01  -4.5160712786771667E-01  -7.1636710341486620E-01  -4.9435631723593804E-01  -3.6697685940718783E-01  -7.4174712653555719E-01  -6.0609555452033814E-01  -9.3726728751017330E-01  -8.3895788905943369E-01  -3.9697114175524378E-01  -5.2111858578081705E-01  -6.6994295466270215E-01  -5.9727601322108581E-01  -4.9332319832245569E-01  -6.5194561160730025E-01  -3.5585781211474499E-01  -6.7151364278853332E-01  -5.2411134784505409E-01  -8.9370742915722701E-01  -3.7382024339685405E-01  -4.7196872576013210E-01  -6.0023034814175780E-01  -5.6960653718288401E-01  -7.2118836905939043E-01  -5.1068154863351067E-01  -3.7316977719676686E-01  -7.3183724704360587E-01  -5.8682267730671023E-01  -5.9314517442221892E-01  -8.9387464725701404E-01  -8.0912488911974934E-01  -7.7034880293853769E-01  -5.4753172252539772E-01  -1.0466438456915534E+00  -4.0365750978882436E-01  -6.4219085511618212E-01  -6.2858463890395078E-01  -4.5619039567632202E-01  -5.8784108682011271E-01  -8.8303125824305273E-01  -4.8210928822659177E-01  -3.3474235718902201E-01  -6.2525260659865445E-01  -5.0108525182001862E-01  -4.3483832302001263E-01  -7.3356380003988764E-01  -5.0632664886219803E-01  -1.0858684630184550E+00  -1.1483933601032152E+00  -8.5733389904506729E-01  -1.1223170485817462E+00  -4.8061478900761295E-01  -9.4865042292769564E-01  -3.6619061599602454E-01  -5.5472155152419045E-01  -1.0603122380479761E+00  -6.6012409508592973E-01  -7.4839183836741441E-01  -5.6163586535706467E-01  -4.4398683569844682E-01  -1.1705954193606705E+00  -5.3477784781913840E-01  -7.8530269683112863E-01  -7.1528272455650987E-01  -1.0333712834131263E+00  -5.2273161000428581E-01  -9.4856515150975040E-01  -8.8724410526401642E-01  -6.9159088386976142E-01  -6.8681339383823303E-01  -6.8826818225059261E-01  -6.8924749673792185E-01  -5.7416217381756818E-01  -3.8664094929534193E-01  -5.0157122355649908E-01  -6.9791956785216214E-01  -9.2083255500301997E-01  -3.6350213917807900E-01  -5.5020107937216278E-01  -6.7506877370133089E-01  -9.8462212281103045E-01  -8.2812904947598098E-01  -5.3325569249239957E-01  -4.5679994824421633E-01  -8.3761186409274146E-01  -5.3291676873524563E-01  -7.4912653996868950E-01  -8.1236452244393353E-01  -4.0702368532460059E-01  -6.0072227074047679E-01  -4.3818280909944102E-01  -3.3753190166552788E-01  -7.5204486049658748E-01  -5.9608175553070564E-01  -7.4007171189009324E-01  -3.5318912014401654E-01  -4.8036688382241138E-01  -8.9661071575987894E-01  -1.1578126051318489E+00  -5.9744356781738372E-01  -5.6722158082753982E-01  -6.2390055411733747E-01  -4.8422356980921338E-01  -6.1971840502715214E-01  -4.1888061135875349E-01  -9.9995747690190950E-01  -5.8575050140235807E-01  -5.4613290896183098E-01  -9.5094036293560924E-01  -4.0017614494827336E-01  -3.6984729327245980E-01  -7.1913074256028786E-01  -9.5869801212647343E-01  -3.3223966946819000E-01  -5.1951285810185754E-01  -5.6351466559873165E-01  -6.5214372354062911E-01  -3.6331716200377728E-01  -7.4201568853016253E-01  -8.5993333282730888E-01  -3.7655275538196820E-01  -5.2927601430854387E-01  -5.0594628425499111E-01  -1.1221578739185192E+00  -6.6148435474803025E-01  -4.9074062474072777E-01  -3.4675727768705533E-01  -6.5217995926353267E-01  -4.9210052006832766E-01  -8.9945071758229622E-01  -6.4004968401528906E-01  -5.3239126267255521E-01  -6.4585989420782342E-01  -4.9942137648380047E-01  -8.1409960503988510E-01  -7.0269954645161181E-01  -5.8836275176202923E-01  -4.0383771156530018E-01  -6.6199589778435797E-01  -5.1641470374378073E-01  -8.9547177497190844E-01  -3.5887918069896779E-01  -6.6557004368520334E-01  -1.1725879247613995E+00  -8.3826662908624217E-01  -6.8352872353668770E-01  -6.6974673577931199E-01  -3.6420468393603106E-01  -1.0689656267126899E+00  -5.2694010491245069E-01  -4.9315417595791794E-01  -7.7126392883733053E-01  -5.3164272159278980E-01  -6.8503522524527427E-01  -4.5908648170858118E-01  -9.4596825143108976E-01  -6.7038079555852492E-01  -5.6336135747093730E-01  -6.0883346231120572E-01  -5.8969203682719507E-01  -4.4639760929424299E-01  -3.5640929127670490E-01  -7.3203663044685874E-01  -1.0873768773199453E+00  -5.8597000370393648E-01  -7.1353918941091088E-01  -5.7617870086083200E-01  -8.6468265344418349E-01  -5.3163549955090128E-01  -1.0952394442242561E+00  -4.5987813678600697E-01  -3.6538758572994978E-01  -7.0887287736515525E-01  -7.5171992185471803E-01  -4.9012065665430893E-01  -4.8498313018781825E-01  -3.2467097356317925E-01  -4.2551134687069969E-01  -4.4886230105519853E-01  -4.3294619984348487E-01  -7.4090143039806089E-01  -4.5611453230386084E-01  -9.3570694254386710E-01  -6.5777619439028367E-01  -1.1669972582577206E+00  -7.1781543678420279E-01  -4.4093528697663992E-01  -1.1538281557857546E+00  -7.8967352030740301E-01  -1.0052387608618840E+00  -8.7453208919211645E-01  -7.6330843952089733E-01  -7.6295103209202775E-01  -6.3859314667737865E-01  -4.6280144949388452E-01  -6.6022894898650741E-01  -9.1649628511648373E-01  -6.1635851975590894E-01  -7.1100517360737625E-01  -6.0247047367996465E-01  -6.3366445165282526E-01  -5.4043469239880959E-01  -6.5297016446841627E-01  -5.6747591246557005E-01  -5.7858239025482594E-01  -4.6071994547986755E-01  -3.6595789913129689E-01  -1.0408415548799095E+00  -6.3445465672350054E-01  -9.2032075784418943E-01  -9.1774685380318310E-01  -5.1272763587517667E-01  -4.7736358692428577E-01  -5.9815403981381909E-01  -4.5196305056424646E-01  -5.7594344879484072E-01  -9.4937740820616889E-01  -8.7016250294706965E-01  -8.7841952219519215E-01  -3.7055675757728124E-01  -7.8297353291544924E-01  -5.7539577247828488E-01  -5.7540428048045078E-01  -5.0204503798124778E-01  -8.2338491453559970E-01  -4.2928384589730562E-01  -7.2228445780933370E-01  -9.9615320104655625E-01  -4.9696916977719469E-01  -8.8099556151875169E-01  -3.8768075758194914E-01  -5.3003267851829972E-01  -6.8134888371233016E-01  -6.5845056193915075E-01  -4.9866658819582826E-01  -5.4851741566150858E-01  -6.0140530665110281E-01  -4.9498929023254357E-01  -4.9870924911055481E-01  -1.1234594590897553E+00  -5.1654050589139977E-01  -5.2976354825792149E-01  -4.9523587303893568E-01  -6.1280031464213280E-01  -5.9532321723137671E-01  -6.6214172999972465E-01  -4.9612556981459421E-01  -6.6056751728926688E-01  -6.0715083263924607E-01  -5.9444120636766462E-01  -7.4192320351704766E-01  -1.0784088390712310E+00  -3.9496657510837019E-01  -8.4635059268384061E-01  -1.0604662648106205E+00  -3.5705456170445543E-01  -3.6852089787346687E-01  -9.3352695306565514E-01  -7.4940159504303983E-01  -3.6746760814971841E-01  -1.1105705889823048E+00  -5.9425469675959675E-01  -3.6098757176286017E-01  -5.7609978016842767E-01  -4.5340221051579266E-01  -5.5013632492921583E-01  -9.3046534628073241E-01  -9.1284088873222002E-01  -1.1657086878888823E+00  -6.7834398084353786E-01  -6.9475436877933339E-01  -7.5078644064426803E-01
  0.0000000000000000E+00   0.0000000000000000E+00   0.0000000000000000E+00   0.0000000000000000E+00   0.0000000000000000E+00   0.0000000000000000E+00   0.0000000000000000E+00   0.0000000000000000E+00   0.0000000000000000E+00   0.0000000000000000E+00   0.0000000000000000E+00   0.0000000000000000E+00   0.0000000000000000E+00   0.0000000000000000E+00   0.0000000000000000E+00   0.0000000000000000E+00   0.0000000000000000E+00   0.0000000000000000E+00   0.0000000000000000E+00   0.0000000000000000E+00   0.0000000000000000E+00   0.0000000000000000E+00   0.0000000000000000E+00   0.0000000000000000E+00   0.0000000000000000E+00   0.0000000000000000E+00   0.0000000000000000E+00   0.0000000000000000E+00   0.0000000000000000E+00   0.0000000000000000E+00   0.0000000000000000E+00   0.0000000000000000E+00   0.0000000000000000E+00   0.0000000000000000E+00   0.0000000000000000E+00   0.0000000000000000E+00   0.0000000000000000E+00   0.0000000000000000E+00   0.0000000000000000E+00   0.0000000000000000E+00   0.0000000000000000E+00   0.0000000000000000E+00   0.0000000000000000E+00   0.0000000000000000E+00   0.0000000000000000E+00   0.0000000000000000E+00   0.0000000000000000E+00   0.0000000000000000E+00   0.0000000000000000E+00   0.0000000000000000E+00   0.0000000000000000E+00   0.0000000000000000E+00   0.0000000000000000E+00   0.0000000000000000E+00   0.0000000000000000E+00   0.0000000000000000E+00   0.0000000000000000E+00   0.0000000000000000E+00   0.0000000000000000E+00   0.0000000000000000E+00   0.0000000000000000E+00   0.0000000000000000E+00   0.0000000000000000E+00   0.0000000000000000E+00   0.0000000000000000E+00   2.2759808254804992E+00   2.3389561904946836E+00   3.1917781444982465E+00   2.6259549933285253E+00   2.1759814155951451E+00   1.9328382598581912E+00   2.5463042871339776E+00   2.0334618408362592E+00   2.0565552595830803E+00   1.5930192231866165E+00   4.0116783366891878E-01   3.2597737174392921E-01   3.6312722803855674E-01   3.0856063951911317E-01   2.9155360372243061E-01   3.8168283523390600E-01   3.3733593585860261E-01   4.0894084356525567E-01   3.6389045911414974E-01   2.5106609439547278E-01   2.7103576288397069E-01   2.5360141568051958E-01   1.5024140594450346E+00   1.6202490848155766E+00   2.1967616044482732E+00   1.9514652277874256E+00   1.7728253453701412E+00   1.6300258078977270E+00   2.2403922624538435E+00   1.7900244784866051E+00   1.9978159745586037E+00   2.3245691378056721E+00   1.9124509527293019E+00   2.6369097472421696E+00   2.0743781446935450E+00   2.4439880187208671E+00   1.7111098824828610E+00   1.3553071142659678E+00   3.9449081163814576E-01   2.8755920017994507E-01   5.1519547538670929E-01   3.2479080480022515E-01   4.3503566056343163E-01   2.3847296081195202E-01   2.4671975153631789E-01   2.5764775115621941E-01   2.3267484589524023E-01   2.7116067506090968E-01   3.2444422235795867E-01   2.9540450215744379E-01   2.7390593692463205E-01   2.1151795652076993E-01   2.2593817907864749E-01   2.2634269405755916E-01   1.3150052491619810E+00   1.4028716733069282E+00   1.8018050267347843E+00   1.7973328180188652E+00   1.6240918021486228E+00   1.5073684648971659E+00   1.9593100548717572E+00   1.8518849024630584E+00   5.5412109268268104E+00   1.6812240610547031E+00   1.3312835404486587E+00   1.7209519117152603E+00   1.9444565617321750E+00   2.5411788536396576E+00   2.5742420912967230E+00   2.5756162568081495E+00   2.4600966914715094E+00   3.2829730957752981E+00   3.0594139039036063E+00   3.2307207315963429E+00   3.0323220978535295E+00   3.4653138798465664E+00   3.5886972441647549E+00   3.3371406120360181E+00   3.5213770962221411E+00   3.2612847153819731E+00   3.4329529500520137E+00   3.3022820052527120E+00   2.6551560070663194E+00   2.1093531055341570E+00   2.0541792887709728E-01   2.6397433335125337E-01   2.6791550132319231E-01   3.1102853346300802E-01   3.1275742182819993E-01   3.9194148909282711E-01   2.4338767408451945E-01   2.2629149873805265E-01   2.6784016789800985E-01   3.6421536332801596E-01   4.3555345156882802E-01   5.8549286549621526E-01   4.7694461414769329E-01   4.6256254768059007E-01   4.7073146922764197E-01   5.6390414034681235E-01   5.0357817331810129E-01   5.4301805491566546E-01   5.0975776796591332E-01   3.7080514352918775E-01   3.7747434442825895E-01   2.2296791819209422E-01   2.1766796410544520E-01   2.1022158843174557E-01   2.1505166560650149E-01   2.8631776655586860E-01   2.8092742921744401E-01   3.2202414169438703E-01   3.3365858765233153E-01   1.0897550939329552E+00   1.1105777815377509E+00   1.4208018165851113E+00   1.3803882565489922E+00   1.2012762821885001E+00   1.1130673720066833E+00   1.4547022170526347E+00   1.3005221652806562E+00   1.4319430858175664E+00   1.4925769457851625E+00   1.5017558286319117E+00   1.6426692233660445E+00   1.6559982231642705E+00   1.7452518855964538E+00   2.5690984547393811E+00   1.2448273321865480E+00   1.0054991455270899E+00   1.7164574428823903E-01   2.0378716658249027E-01   2.0121727706899561E-01   2.1505837036630177E-01   2.1419273107617598E-01   2.3753955351024023E-01   2.3969996496109347E-01   2.8086272560974418E-01   2.8364199035705107E-01   3.3546334303892916E-01   1.8078886604726122E-01   1.6948548726487681E-01   1.8865579112367301E-01   1.8083745698015841E-01   1.5987166046899634E-01   1.6643772132108284E-01  -6.9265093423531809E-01  -6.4227235854347076E-01  -7.9794342885099823E-01  -3.5520208686435251E-01  -6.3529677775951199E-01  -5.4918984029533791E-01  -4.5045324575816592E-01  -6.3657716264901287E-01  -4.8982900528905382E-01  -3.6367638847945044E-01  -8.2074445093300152E-01  -5.6009645147069809E-01  -1.0253414999178452E+00  -7.5027281806767210E-01  -3.9439644286823539E-01  -5.1352308539512415E-01  -7.3549737438174245E-01  -5.5756117414323936E-01  -4.8035004944774706E-01  -5.8758743213860976E-01  -3.5566555809997219E-01  -7.5861688408717554E-01  -4.8888904897370966E-01  -7.7965156806182256E-01  -3.7019332462721277E-01  -4.6762601584917718E-01  -6.4815707272153933E-01  -5.4008471808598757E-01  -6.4427615904890390E-01  -5.0245466730180377E-01  -3.7102147468532104E-01  -8.2002978883561217E-01  -5.4333938285690908E-01  -5.8175486050859715E-01  -1.0107750432103761E+00  -7.2532704749451105E-01  -8.5853199286051107E-01  -5.4136298524858317E-01  -1.1123756327644938E+00  -4.0042501070912018E-01  -5.9093914304088646E-01  -6.1729528512566900E-01  -4.4376291063678941E-01  -5.3100887074830061E-01  -1.0198040290139225E+00  -4.5177056478066391E-01  -3.3516741438483555E-01  -7.0312042693093801E-01  -5.0058547712676804E-01  -4.3350727928610494E-01  -6.7782068432890097E-01  -4.9752591569910048E-01  -1.0870953709310336E+00  -1.1007605121638522E+00  -7.5866005684709059E-01  -1.1737922755857078E+00  -4.7731445893119323E-01  -1.0769076805389715E+00  -3.6325199019548005E-01  -5.5199945880290691E-01  -1.1551041346789659E+00  -5.9667465928206731E-01  -6.6593850481491468E-01  -5.4755649767012537E-01  -4.3833547552284413E-01  -1.1443176896093876E+00  -5.7365155027215975E-01  -6.9145946232792210E-01  -6.3748387264607964E-01  -8.7896890413899720E-01  -5.0080477946572677E-01  -8.1466229161896464E-01  -7.7485611002877020E-01  -6.9457888930609568E-01  -6.9125625772847132E-01  -6.9190656931329209E-01  -6.9286936647960473E-01  -5.4595856726938208E-01  -3.8356563087691298E-01  -4.9050048160271909E-01  -7.8634867981766421E-01  -1.0453527979993964E+00  -3.6250351571248385E-01  -5.1160330296153167E-01  -6.5755255330737583E-01  -1.0642721163375330E+00  -7.4092418859448306E-01  -5.2611550924134243E-01  -4.5457454965366462E-01  -9.7422870140960571E-01  -5.2170199341461621E-01  -6.6329445550588939E-01  -7.1658895175626225E-01  -4.0199399045565426E-01  -5.3877089202651596E-01  -4.2806670611031444E-01  -3.3771920934936783E-01  -8.4148462136068902E-01  -6.6281857808551181E-01  -8.2405386867520447E-01  -3.4998396225444500E-01  -4.5199798079799097E-01  -7.8522343590355648E-01  -1.1062179473524942E+00  -6.4237777046878852E-01  -6.1061560622450195E-01  -5.6273391786382898E-01  -4.8610201317248175E-01  -5.6282448246434735E-01  -4.1649653510681062E-01  -8.5229376278364466E-01  -5.5056769247741422E-01  -5.2050927653301760E-01  -1.1181463396374587E+00  -3.9734501170551284E-01  -3.6704108743902997E-01  -6.4028466801825523E-01  -8.2656771258482842E-01  -3.3368121896626562E-01  -4.9602334235988499E-01  -5.1154685364997909E-01  -5.9467722857627026E-01  -3.5879074871093392E-01  -8.2463419186848297E-01  -7.4847542152688851E-01  -3.7281363640590165E-01  -5.2176673916473471E-01  -4.7282960618865599E-01  -1.0992883429461380E+00  -5.9431709411773936E-01  -4.8878481868118751E-01  -3.4685859048924100E-01  -7.3568121536319431E-01  -4.8244080778296161E-01  -9.7545214156392268E-01  -6.2307016711888330E-01  -5.2221367952132691E-01  -5.8518054405517428E-01  -4.8456511899795773E-01  -7.3714815035707670E-01  -6.3042370568318085E-01  -5.4863465810511647E-01  -4.0222130349816354E-01  -7.4960617029430532E-01  -4.8204402746125241E-01  -7.9841432723279360E-01  -3.5930712540126386E-01  -7.3229060215246378E-01  -9.7735166309085064E-01  -9.5258455769701622E-01  -6.2831488770193100E-01  -6.7829824007326478E-01  -3.6259963382627591E-01  -1.1040238840520056E+00  -5.2550445737256168E-01  -4.8723659347778425E-01  -7.0200259684722111E-01  -5.7374233126455698E-01  -6.3621274032692487E-01  -4.5396923596925498E-01  -7.9918132450816592E-01  -6.4714419856881045E-01  -5.6300920485940098E-01  -5.6256517643699822E-01  -6.3033227378155443E-01  -4.4588875457203159E-01  -3.5145574255204914E-01  -6.5175380743425426E-01  -1.1457073332544090E+00  -5.7755766895900928E-01  -6.6102689921505853E-01  -5.5018595751417754E-01  -7.6474892018479768E-01  -5.6678952064789734E-01  -1.1724133577378799E+00  -4.3212057501226914E-01  -3.6182770751771798E-01  -6.2974459113314074E-01  -7.5262723876125026E-01  -4.8641643635054788E-01  -4.5252847470724689E-01  -3.2459927671121325E-01  -4.2013268024734735E-01  -4.3479443888990066E-01  -4.3147063603869312E-01  -8.1685921547590612E-01  -4.5429526452451197E-01  -7.9872387466095274E-01  -6.3861450874794046E-01  -1.1282110997210271E+00  -6.3842324788132421E-01  -4.3690199186380663E-01  -1.1672228432633014E+00  -8.6822695533365768E-01  -1.1209520415646215E+00  -7.7568997539948514E-01  -6.8270891067258788E-01  -7.1054368260370615E-01  -6.9574105066074776E-01  -4.5000062978373012E-01  -5.9397103019663999E-01  -1.0504407973677390E+00  -5.7185804291641540E-01  -7.8563601100732949E-01  -6.7910467259419982E-01  -6.1763700243659470E-01  -5.3848104566022514E-01  -7.3809642504136286E-01  -5.1490905321317360E-01  -5.6556048718167384E-01  -4.5826306118301219E-01  -3.6166298727024082E-01  -1.0329399308706448E+00  -6.2118375246352353E-01  -7.9062952255279872E-01  -1.0196851889975380E+00  -5.4824818087337668E-01  -4.6455754591543702E-01  -5.5308807856164510E-01  -4.4388249464482998E-01  -5.5714620906901058E-01  -1.0406238550374636E+00  -7.6245504077045556E-01  -7.7141717455981584E-01  -3.6729730089272167E-01  -7.0145086796912359E-01  -5.4797005748268890E-01  -5.6862247583012970E-01  -4.9592986404901568E-01  -9.3310877949718651E-01  -4.3010878195591901E-01  -6.4183766147315757E-01  -8.5030679975517398E-01  -4.7725212558517693E-01  -7.6830432424976713E-01  -3.8508704253005982E-01  -5.1066108728359005E-01  -6.1169505753208320E-01  -6.5355284734199603E-01  -4.9264084679573417E-01  -5.4458006967067518E-01  -5.5601719081790524E-01  -4.9110794401205116E-01  -4.9327612388267233E-01  -1.0466275080236800E+00  -5.0943271597610240E-01  -4.9395913884300363E-01  -4.9057149327728561E-01  -5.6573415391229365E-01  -6.3835279140310763E-01  -7.2574952342895782E-01  -4.8344891727167394E-01  -5.9443210617154962E-01  -5.6091593190845335E-01  -5.5579690932386550E-01  -8.2083701870480275E-01  -1.1585611586986195E+00  -3.9224936707194086E-01  -7.5522251278594354E-01  -1.1408066254724849E+00  -3.5663710209831639E-01  -3.6549982761627847E-01  -7.9494422719767588E-01  -6.6384173410659963E-01  -3.6420793307254257E-01  -1.1109469228161064E+00  -6.3766670675351256E-01  -3.5632914258492021E-01  -5.4877092245654313E-01  -4.5204794320260916E-01  -5.3873857575846529E-01  -1.0531068242601340E+00  -7.8847953205144583E-01  -1.1580031887925508E+00  -7.6657668006555046E-01  -6.9731634512600071E-01  -6.6542064942278900E-01
  0.0000000000000000E+00   0.0000000000000000E+00   0.0000000000000000E+00   0.0000000000000000E+00   0.0000000000000000E+00   0.0000000000000000E+00   0.0000000000000000E+00   0.0000000000000000E+00   0.0000000000000000E+00   0.0000000000000000E+00   0.0000000000000000E+00   0.0000000000000000E+00   0.0000000000000000E+00   0.0000000000000000E+00   0.0000000000000000E+00   0.0000000000000000E+00   0.0000000000000000E+00   0.0000000000000000E+00   0.0000000000000000E+00   0.0000000000000000E+00   0.0000000000000000E+00   0.0000000000000000E+00   0.0000000000000000E+00   0.0000000000000000E+00   0.0000000000000000E+00   0.0000000000000000E+00   0.0000000000000000E+00   0.0000000000000000E+00   0.0000000000000000E+00   0.0000000000000000E+00   0.0000000000000000E+00   0.0000000000000000E+00   0.0000000000000000E+00   0.0000000000000000E+00   0.0000000000000000E+00   0.0000000000000000E+00   0.0000000000000000E+00   0.0000000000000000E+00   0.0000000000000000E+00   0.0000000000000000E+00   0.0000000000000000E+00   0.0000000000000000E+00   0.0000000000000000E+00   0.0000000000000000E+00   0.0000000000000000E+00   0.0000000000000000E+00   0.0000000000000000E+00   0.0000000000000000E+00   0.0000000000000000E+00   0.0000000000000000E+00   0.0000000000000000E+00   0.0000000000000000E+00   0.0000000000000000E+00   0.0000000000000000E+00   0.0000000000000000E+00   0.0000000000000000E+00   0.0000000000000000E+00   0.0000000000000000E+00   0.0000000000000000E+00   0.0000000000000000E+00   0.0000000000000000E+00   0.0000000000000000E+00   0.0000000000000000E+00   0.0000000000000000E+00   0.0000000000000000E+00   3.3937281194232383E-01   3.4765912665061355E-01   4.7718827547576276E-01   3.8997093072839228E-01   3.2536736441896763E-01   2.9381996194175730E-01   3.8987435165853879E-01   3.0525787193974274E-01   3.1456559928654931E-01   2.4640519925627297E-01   5.9566073427353719E-02   4.9296536348139443E-02   5.4003918658342712E-02   4.6660805818958324E-02   4.4473455513898301E-02   5.7291308207334052E-02   5.0833215299155382E-02   6.0275153747790418E-02   5.4029904504950634E-02   3.8929744883047804E-02   4.2030339209429203E-02   3.9380457225885915E-02   2.4678230982568561E-01   2.6354845995679099E-01   3.5474597401251795E-01   3.1716866344968642E-01   2.8492464834281978E-01   2.6052421554661787E-01   3.5473282533948469E-01   2.8833865926302110E-01   3.2334180885756542E-01   3.7209094558304973E-01   3.1383154051829254E-01   4.2545859269546948E-01   3.4372986693857271E-01   4.0352522397212459E-01   2.7519976273131691E-01   2.1754863025739099E-01   6.2213589131165710E-02   4.7351133200683904E-02   8.1973856068172077E-02   5.4364707524824737E-02   7.2851195327798643E-02   3.8591388728301583E-02   4.0712797365829070E-02   4.2467928038005816E-02   3.8170388958054462E-02   4.4372406971758538E-02   5.1832972298613264E-02   4.7237408068100666E-02   4.4422929652290014E-02   3.4112172866520123E-02   3.6171283525641883E-02   3.6222218707804982E-02   2.0734558713917964E-01   2.1971426887680670E-01   2.8252655884595196E-01   2.7941503582832722E-01   2.5052036498557806E-01   2.3290140778695317E-01   3.0289638184419232E-01   2.8225502341469350E-01   8.3992556531293028E-01   2.6048502770312493E-01   2.0699908505271652E-01   2.7056497654133377E-01   3.0399753934195350E-01   3.9893457842172458E-01   3.9885110256404444E-01   3.9604400418899616E-01   3.8763020499134837E-01   5.2004688372845820E-01   4.6330729899583817E-01   4.7409222007284196E-01   4.4778082867397789E-01   4.9319190662904921E-01   5.2039010589775370E-01   4.7243772406348689E-01   4.9932845821891625E-01   4.5853572227689354E-01   4.8284031699171348E-01   4.6285784037673100E-01   4.2530829471218196E-01   3.4433923149954349E-01   3.2454699196369410E-02   4.1029391783642469E-02   4.1414380494049614E-02   4.7162828264615805E-02   4.7709676578637755E-02   5.8356500620301767E-02   3.7742194045660919E-02   3.5078112838630320E-02   4.2389449624906587E-02   5.6334238119523719E-02   6.6291549057588481E-02   8.8620240592260313E-02   7.3645930232419624E-02   6.9836117096258629E-02   6.9014863899497181E-02   8.1792554896601685E-02   7.1679717844372326E-02   7.7536318441412511E-02   7.2304186869726131E-02   5.9283891901822969E-02   6.2133455225290082E-02   3.5128180607439594E-02   3.4444901272519403E-02   3.2817107410607921E-02   3.3520761880058605E-02   4.5196377947978462E-02   4.3934097023347912E-02   5.2501084109997508E-02   5.4877993983236492E-02   1.8131841977543564E-01   1.8564930964378487E-01   2.3776023137145655E-01   2.3148522089154167E-01   2.0253924247220048E-01   1.8817431336767540E-01   2.4646205235102608E-01   2.2030798311200139E-01   2.4200092329021872E-01   2.5255805697044642E-01   2.5258316890230248E-01   2.7687055490037660E-01   2.7706726061640669E-01   2.9213599951175101E-01   4.2651588177016864E-01   2.1034652547138358E-01   1.7029226888738366E-01   2.8543686792927910E-02   3.4137440485831949E-02   3.3890136953487963E-02   3.6610253234904536E-02   3.6302683405916227E-02   4.0315328266038203E-02   4.0274615119662543E-02   4.7367147256797151E-02   4.7178753735746863E-02   5.5337612472513821E-02   3.0496536269664976E-02   2.8786173234029610E-02   3.1286199447365694E-02   3.0114052024434110E-02   2.7022351132917701E-02   2.8210576366387845E-02  -1.0499060440800935E-01  -1.0662861649307073E-01  -1.1929679835868517E-01  -5.9440325735557770E-02  -9.9733916117320381E-02  -8.8686466707816186E-02  -7.0631938748116269E-02  -9.7468672970613457E-02  -7.5724316343144860E-02  -6.1615642382186954E-02  -1.3001182427917268E-01  -8.8683037086121783E-02  -1.4868280286861735E-01  -1.1142026117157605E-01  -6.6138599835111542E-02  -7.9832781869165495E-02  -1.1395740122765489E-01  -9.0619569414410669E-02  -7.4424340722197960E-02  -8.9875911439868839E-02  -6.0099113862566188E-02  -1.2151677625682125E-01  -7.8628583998285637E-02  -1.1588629187273984E-01  -6.1883240003439907E-02  -7.3238391316962456E-02  -1.0133323813913392E-01  -8.7849728210376565E-02  -9.7939540007565343E-02  -7.7633581262506246E-02  -6.2724608276201646E-02  -1.2920981569415016E-01  -8.6841002562396838E-02  -9.7379325771972877E-02  -1.4926023306359085E-01  -1.0845574748659681E-01  -1.3201371539169496E-01  -8.3506663183710736E-02  -1.5747878788480935E-01  -6.7512995074954368E-02  -9.4974520166103860E-02  -9.4085057079021817E-02  -6.8999952006575382E-02  -8.2135403723102754E-02  -1.5443566095164377E-01  -7.2516464779018117E-02  -5.6764258235694476E-02  -1.1478009275513683E-01  -8.4194420270388454E-02  -7.3435971161330507E-02  -1.0175263298614004E-01  -8.4186062032774206E-02  -1.5284531558244735E-01  -1.5428593396672691E-01  -1.1312422643097278E-01  -1.6644279324232808E-01  -8.0666989024431632E-02  -1.5803080261296104E-01  -6.0439524245206697E-02  -9.2355764495704096E-02  -1.6439722637967669E-01  -9.6112864033520304E-02  -1.0778057586075561E-01  -9.2290193964843614E-02  -6.9115252181599626E-02  -1.6094676903494176E-01  -9.0188460942190241E-02  -1.1457662657683293E-01  -1.0461054762968934E-01  -1.4181937801928696E-01  -8.2260780374580150E-02  -1.3450832961073741E-01  -1.2403028761059830E-01  -1.0521196010123975E-01  -1.0483732470955835E-01  -1.0488601886830182E-01  -1.0502809407593887E-01  -8.8434546882286427E-02  -6.4228789116722640E-02  -7.5894599972573487E-02  -1.2506851025593568E-01  -1.5387867729817001E-01  -6.1268128823299524E-02  -8.2069686540401421E-02  -1.0880008836574354E-01  -1.5261549212922751E-01  -1.1030805114776823E-01  -8.1507553867976049E-02  -7.6919391281801128E-02  -1.4948932161684250E-01  -8.8123646517326903E-02  -1.1067092269264414E-01  -1.1539038513595890E-01  -6.7729884070722154E-02  -8.3469351294794825E-02  -6.6736177209508404E-02  -5.7304944339947490E-02  -1.3097695140245830E-01  -1.0810071708592342E-01  -1.3019914679052758E-01  -5.8209392715493483E-02  -7.2423635207931839E-02  -1.2443709262155614E-01  -1.5711586008099704E-01  -1.0064476038126230E-01  -9.5709918057096360E-02  -8.6492754917424072E-02  -8.1702216581456988E-02  -9.1092914697605512E-02  -7.0375253462203358E-02  -1.4204228243597042E-01  -8.9509545730076343E-02  -8.5098332148890524E-02  -1.6919299459575629E-01  -6.6786616437567406E-02  -6.2132511309422697E-02  -9.7714950469348014E-02  -1.3272378705929658E-01  -5.6542066446933069E-02  -8.1730514633387458E-02  -7.9247542312520916E-02  -9.5676780429913982E-02  -6.0021529191992828E-02  -1.3045994556322599E-01  -1.2385290414184391E-01  -6.1898194757792194E-02  -8.0535737687623163E-02  -7.5972797493402980E-02  -1.5405986249730885E-01  -9.7758207555740800E-02  -8.2414295538029883E-02  -5.8670249136694379E-02  -1.1882541116334082E-01  -8.1801085652322844E-02  -1.4236220145600512E-01  -9.5013735016661535E-02  -8.1166715981391468E-02  -8.9352185628034819E-02  -7.5107889356250193E-02  -1.0944093486960484E-01  -1.0176697430660320E-01  -8.9530201546183075E-02  -6.7410149995881935E-02  -1.1991952908294168E-01  -7.7811670155707793E-02  -1.1810988924244441E-01  -6.0654894352797917E-02  -1.1332556862734469E-01  -1.5627728732802909E-01  -1.4278953395117316E-01  -1.0058739327246530E-01  -1.0319699550005262E-01  -6.0365299996136219E-02  -1.5553277676914340E-01  -8.8172996172840939E-02  -8.2398157770995822E-02  -1.0514090280172782E-01  -9.0432316588910003E-02  -9.5975295597707802E-02  -7.1333107995913109E-02  -1.1975491704358228E-01  -1.0742100956916227E-01  -9.3827775960215479E-02  -8.8880159872978662E-02  -9.9079143813330703E-02  -6.9945438035833321E-02  -5.8824835487522063E-02  -1.0623120719740983E-01  -1.6485919262684370E-01  -8.8578353151883657E-02  -9.9709215262763967E-02  -8.8701659751338965E-02  -1.1354862839008964E-01  -8.8785864403055470E-02  -1.6630664937099321E-01  -6.9589373210879157E-02  -6.1331380698391995E-02  -9.6662659551321015E-02  -1.1272938484818910E-01  -7.5218834298702783E-02  -7.2489063216509331E-02  -5.4899969210612118E-02  -6.6331396496653122E-02  -6.7715488743427657E-02  -7.3328842088059940E-02  -1.2965924120108452E-01  -7.1220370550439713E-02  -1.1909493249963105E-01  -1.0607511724600591E-01  -1.5810757769680961E-01  -9.7589538108645971E-02  -6.9047204200572296E-02  -1.6449494925837485E-01  -1.3255634558383564E-01  -1.6192064899375205E-01  -1.1542724623257306E-01  -1.0294988257445545E-01  -1.0598277918601837E-01  -1.0822930067287473E-01  -6.9821185331992996E-02  -9.5209767046666907E-02  -1.5647980981773735E-01  -9.2513126009696620E-02  -1.2132072437732792E-01  -1.1142163883983304E-01  -1.0289504773079224E-01  -8.3166962348584658E-02  -1.2114520363958425E-01  -7.9852197887544191E-02  -9.5002811044780422E-02  -7.1810671186946159E-02  -6.0496499674782725E-02  -1.4641772835756509E-01  -9.4339969218362282E-02  -1.1785860390293948E-01  -1.4898332371916018E-01  -8.6570250512816055E-02  -7.2081681281268184E-02  -8.7928989524923423E-02  -6.9949403376313099E-02  -9.3943982056897066E-02  -1.5062760296962088E-01  -1.1416787902989581E-01  -1.1475595238127047E-01  -6.1255525958523495E-02  -1.0532364079752699E-01  -8.8645089107591765E-02  -9.5142841257074645E-02  -7.6633574812060012E-02  -1.4240595617347135E-01  -7.2882054804131832E-02  -9.8156165804816883E-02  -1.3886976772330273E-01  -7.8319208910217569E-02  -1.2372208913402419E-01  -6.5016560996511139E-02  -8.4063096559646333E-02  -9.3304545604842609E-02  -9.9312445853520989E-02  -7.6845384338387432E-02  -9.1301943594438911E-02  -8.8231995170357236E-02  -8.2906612189713805E-02  -7.6231956936426537E-02  -1.4782756458638821E-01  -7.9260904903205545E-02  -7.9404317174106717E-02  -7.5840921946398618E-02  -9.0663581501831417E-02  -1.0016035490881670E-01  -1.1258764485091144E-01  -7.4865611349714256E-02  -9.0854531240451425E-02  -8.8852411866882294E-02  -9.0357783902167810E-02  -1.2988690017206034E-01  -1.6405707758181623E-01  -6.5754530481791015E-02  -1.1207071499955513E-01  -1.6157041096916977E-01  -6.0258082176988685E-02  -6.1898875958527590E-02  -1.1885756700917437E-01  -1.0943729595081922E-01  -6.1695126273931034E-02  -1.5575284995675115E-01  -1.0001517483917141E-01  -5.9631908518200438E-02  -8.8641539548288489E-02  -7.0862899732575577E-02  -9.0806494977301935E-02  -1.5463704097450731E-01  -1.2957945860479120E-01  -1.6251494025298235E-01  -1.2261062626296282E-01  -1.0574632526856487E-01  -1.0897890121336055E-01
[truncated: 3,977,201 more chars]
