# Supplementary material for: Intermolecular Interactions in G Protein-Coupled Receptor Allosteric Sites at the Membrane Interface from Molecular Dynamics Simulations and Quantum Chemical Calculations
Source: J Chem Inf Model. 2022 Sep 30;62(19):4736–47. doi: 10.1021/acs.jcim.2c00788 (PMC9554917; doi:10.1021/acs.jcim.2c00788)
Supplement: Supplementary file 3 — ci2c00788_si_003.zip [file ci2c00788_si_003.zip › quantum_chemical_coordiates_inputs/PAR2_5ndz/fsapt/fragA.dat]

   => Geometry <=

   1    H       8.373       9.157      45.736
   2    C       7.964       9.767      44.916
   3    H       8.755      10.187      44.276
   4    O       7.167      10.800      45.477
   5   Br       1.865       8.159      44.819
   6    O       7.070       8.962      44.137
   7    C       5.904      10.328      45.470
   8    C       5.838       9.210      44.633
   9    C       4.807      10.786      46.158
  10    H       4.870      11.615      46.862
  11    C       4.653       8.537      44.419
  12    H       4.595       7.643      43.793
  13    C       3.520       9.029      45.091
  14    C       3.579      10.119      45.961
  15    C       2.459      10.638      46.771
  16    N       1.455      11.441      46.256
  17    N       2.454      10.583      48.081
  18    C       1.422      11.398      48.474
  19    C       0.791      11.971      47.343
  20    C       1.152      11.643      44.839
  21    H       1.853      10.985      44.303
  22    C      -0.266      11.168      44.538
  23    H      -0.415      10.147      44.911
  24    H      -1.023      11.822      44.991
  25    H      -0.441      11.151      43.455
  26    H       0.789      13.762      44.957
  27    C       1.455      13.082      44.394
  28    C       2.899      13.466      44.708
  29    C       3.214      14.898      44.294
  30    C       2.917      15.121      42.818
  31    C       1.478      14.745      42.497
  32    H       0.797      15.421      43.041
  33    H       3.127      16.163      42.526
  34    H       3.591      14.486      42.217
  35    H       4.262      15.137      44.521
  36    H       2.602      15.592      44.897
  37    H       1.810      12.616      42.314
  38    H       0.133      13.062      42.659
  39    C       1.177      13.305      42.906
  40    H       1.266      14.889      41.426
  41    H       3.567      12.774      44.163
  42    H       3.108      13.326      45.779
  43    H      -0.726      13.383      46.641
  44    C      -0.246      12.904      47.493
  45    C      -0.652      13.211      48.785
  46    H      -1.459      13.925      48.960
  47    C      -0.082      12.580      49.911
  48    C       0.977      11.690      49.762
  49    H       1.471      11.228      50.615
  50    C      -0.731      12.814      51.233
  51    O      -1.286      13.854      51.524
  52    N      -0.720      11.695      52.046
  53    H      -0.295      10.867      51.646
  54    C      -1.489      11.462      53.179
  55    C      -1.699      10.125      53.561
  56    H      -1.230       9.325      52.983
  57    C      -2.089      12.490      53.921
  58    H      -1.916      13.521      53.622
  59    C      -2.917      12.175      54.991
  60    H      -3.403      12.974      55.552
  61    C      -3.151      10.842      55.355
  62    C      -2.514       9.819      54.637
  63    H      -2.688       8.780      54.922
  64    C      -4.044      10.508      56.417
  65    N      -4.782      10.219      57.261
  66    C       8.820      13.061      38.846
  67    C       8.924      12.367      40.207
  68    O       9.143      13.027      41.217
  69    N       8.742      11.043      40.224
  70    C       8.923      10.263      41.429
  71    C      10.332      10.443      42.006
  72    O      10.493      10.537      43.223
  73    C       8.596       8.806      41.139
  74    N      11.319      10.500      41.107
  75    C      12.701      10.742      41.476
  76    H       8.249      10.657      42.206
  77    H       8.680       8.202      42.047
  78    H       7.572       8.726      40.741
  79    H       9.301       8.396      40.403
  80    H      11.115      10.257      40.134
  81    H       8.987      14.131      38.970
  82    H       9.571      12.652      38.170
  83    H       7.827      12.895      38.428
  84    H       8.471      10.559      39.379
  85    H      13.321      10.746      40.580
  86    H      12.780      11.708      41.976
  87    H      13.041       9.956      42.149
  88    C       6.183       8.723      52.615
  89    C       6.733       8.833      51.196
  90    O       6.533       7.950      50.370
  91    N       7.452       9.936      50.917
  92    C       8.055      10.100      49.614
  93    C       9.047       8.976      49.282
  94    O       9.158       8.585      48.120
  95    C       8.781      11.450      49.503
  96    C       7.908      12.646      49.219
  97    C       7.120      12.665      48.066
  98    C       7.945      13.793      50.014
  99    C       6.380      13.793      47.718
 100    C       7.219      14.932      49.663
 101    C       6.429      14.936      48.515
 102    N       9.783       8.510      50.298
 103    C      10.835       7.529      50.109
 104    H       7.141      11.802      47.401
 105    H       8.559      13.795      50.916
 106    H       5.791      13.797      46.796
 107    H       7.283      15.825      50.288
 108    H       5.869      15.830      48.225
 109    H       9.697       8.944      51.218
 110    H       6.471       9.605      53.186
 111    H       5.096       8.652      52.579
 112    H       6.589       7.832      53.094
 113    H       7.572      10.652      51.619
 114    H       7.260      10.081      48.868
 115    H       9.555      11.380      48.739
 116    H       9.350      11.628      50.415
 117    H      11.296       7.299      51.070
 118    H      10.413       6.619      49.682
 119    H      11.590       7.930      49.432
 120    C       7.133       1.552      44.460
 121    C       6.586       2.181      43.171
 122    O       6.154       1.448      42.284
 123    N       6.633       3.517      43.026
 124    C       6.308       4.083      41.735
 125    C       7.347       3.702      40.671
 126    O       6.973       3.380      39.547
 127    C       6.140       5.604      41.770
 128    S       4.374       6.069      41.875
 129    N       8.639       3.730      41.026
 130    C       9.645       3.242      40.099
 131    C      -0.804       4.236      39.871
 132    C      -0.438       5.261      40.961
 133    O      -0.181       4.896      42.102
 134    N      -0.470       6.553      40.589
 135    C      -0.242       7.617      41.527
 136    C      -1.200       7.483      42.734
 137    O      -0.801       7.484      43.893
 138    C      -0.363       9.014      40.902
 139    C       0.735       9.464      39.981
 140    C       0.595       9.847      38.664
 141    C       2.115       9.738      40.319
 142    N       1.780      10.328      38.166
 143    C       2.725      10.287      39.156
 144    C       2.891       9.621      41.488
 145    C       4.057      10.721      39.138
 146    C       4.219      10.032      41.463
 147    C       4.802      10.573      40.300
 148    N      -2.511       7.386      42.442
 149    C      -3.491       7.271      43.502
 150    H       7.673       0.673      44.082
 151    H       6.980       4.125      43.774
 152    H       5.386       3.615      41.360
 153    H       6.535       6.033      40.840
 154    H       6.694       6.036      42.615
 155    H       4.512       7.317      41.381
 156    H       8.927       4.049      41.962
 157    H       9.628       3.821      39.164
 158    H      -1.099       3.355      40.462
 159    H      -0.624       6.792      39.612
 160    H       0.759       7.510      41.978
 161    H      -0.412       9.717      41.752
 162    H      -1.337       9.091      40.394
 163    H      -0.289       9.832      38.041
 164    H       1.998      10.592      37.208
 165    H       2.468       9.203      42.406
 166    H       4.486      11.187      38.249
 167    H       4.818       9.947      42.369
 168    H       5.850      10.882      40.316
 169    H      -2.834       7.419      41.475
 170    H      -3.333       8.070      44.242
 171    H       7.843       2.239      44.921
 172    H       6.299       1.223      45.080
 173    H       9.457       2.191      39.880
 174    H      10.631       3.324      40.558
 175    H      -1.666       4.599      39.312
 176    H       0.087       3.997      39.290
 177    H      -3.388       6.300      43.987
 178    H      -4.492       7.359      43.081
 179    C       3.281       5.062      56.940
 180    C       3.069       6.497      57.453
 181    O       3.671       6.930      58.426
 182    N       2.218       7.268      56.737
 183    C       2.002       8.641      57.124
 184    C       1.429       8.768      58.535
 185    O       1.752       9.734      59.221
 186    C       1.098       9.371      56.119
 187    C       1.725       9.606      54.766
 188    C       2.605      10.675      54.541
 189    C       1.457       8.763      53.683
 190    C       3.192      10.883      53.297
 191    C       2.026       8.956      52.423
 192    C       2.918      10.016      52.229
 193    O       3.549      10.266      51.064
 194    N       0.529       7.849      58.938
 195    C      -0.238       8.080      60.149
 196    H       3.810       4.563      57.763
 197    H       1.720       6.875      55.941
 198    H       2.974       9.156      57.177
 199    H       0.823      10.336      56.572
 200    H       0.163       8.798      56.011
 201    H       2.834      11.366      55.358
 202    H       0.788       7.911      53.823
 203    H       3.877      11.716      53.121
 204    H       1.801       8.255      51.612
 205    H       3.229       9.724      50.327
 206    H       0.246       7.127      58.273
 207    H      -0.273       9.169      60.296
 208    H       3.925       5.086      56.060
 209    H       2.312       4.585      56.792
 210    H       0.271       7.616      60.994
 211    H      -1.251       7.700      60.014

   => Fragments <=

   bnzdiox:   1   2   3   4   5   6   7   8   9  10  11  12  13  14 
   ligrest:  15  16  17  18  19  20  21  22  23  24  25  26  27  28  29  30  31  32  33  34  35  36  37  38  39  40  41  42  43  44  45  46  47  48  49  50  51  52  53  54  55  56  57  58  59  60  61  62  63  64  65 

   => Links <=

    Link-1:  15  14 

   => Orbitals <=

   bnzdiox:   1   2   3   4   5   6   7  15  16  17  21  22  23  42  43  44  45  46  47  48  49  50  51  56  58  62  64  65  68  69  73  80  84  92  98 100 102 107 114 116 121 126 130 134 135 142 144 146 
   ligrest:   8   9  10  11  12  13  14  18  19  20  24  25  26  27  28  29  30  31  32  33  34  35  36  37  38  39  40  41  52  53  54  55  57  59  60  63  66  67  70  71  72  74  75  76  77  78  79  81  82  83  85  86  87  88  89  90  91  93  94  95  96  97  99 101 103 104 105 106 108 109 110 111 112 113 115 117 118 119 120 122 123 124 125 127 128 129 131 132 133 136 137 138 139 140 141 143 145 147 
    Link-1:  61 

   =>  Nuclear Weights <=

   bnzdiox:   1 (      1.000)   2 (      6.000)   3 (      1.000)   4 (      8.000)   5 (     35.000)   6 (      8.000)   7 (      6.000)   8 (      6.000)   9 (      6.000)  10 (      1.000)  11 (      6.000)  12 (      1.000)  13 (      6.000)  14 (      5.000) 
   ligrest:  15 (      5.000)  16 (      7.000)  17 (      7.000)  18 (      6.000)  19 (      6.000)  20 (      6.000)  21 (      1.000)  22 (      6.000)  23 (      1.000)  24 (      1.000)  25 (      1.000)  26 (      1.000)  27 (      6.000)  28 (      6.000)  29 (      6.000)  30 (      6.000)  31 (      6.000)  32 (      1.000)  33 (      1.000)  34 (      1.000)  35 (      1.000)  36 (      1.000)  37 (      1.000)  38 (      1.000)  39 (      6.000)  40 (      1.000)  41 (      1.000)  42 (      1.000)  43 (      1.000)  44 (      6.000)  45 (      6.000)  46 (      1.000)  47 (      6.000)  48 (      6.000)  49 (      1.000)  50 (      6.000)  51 (      8.000)  52 (      7.000)  53 (      1.000)  54 (      6.000)  55 (      6.000)  56 (      1.000)  57 (      6.000)  58 (      1.000)  59 (      6.000)  60 (      1.000)  61 (      6.000)  62 (      6.000)  63 (      1.000)  64 (      6.000)  65 (      7.000) 
    Link-1:  14 (      1.000)  15 (      1.000) 

  => Charges <=

   bnzdiox: Z =      96.000, Y =      96.000, Q =       0.000
   ligrest: Z =     196.000, Y =     196.000, Q =       0.000
    Link-1: Z =       2.000, Y =       2.000, Q =       0.000

   => Orbital Check (Loss in Docc) <=

    Fragment: bnzdiox:
       1:       0.000
       2:       0.000
       3:       0.000
       4:       0.000
       5:       0.000
       6:       0.000
       7:       0.000
      15:       0.000
      16:       0.000
      17:       0.000
      21:       0.002
      22:       0.000
      23:       0.000
      42:       0.000
      43:       0.000
      44:       0.000
      45:       0.000
      46:       0.000
      47:       0.000
      48:       0.000
      49:       0.000
      50:       0.000
      51:       0.000
      56:       0.002
      58:       0.003
      62:       0.001
      64:       0.000
      65:       0.001
      68:       0.000
      69:       0.002
      73:       0.001
      80:       0.000
      84:       0.001
      92:       0.000
      98:       0.005
     100:       0.006
     102:       0.000
     107:       0.000
     114:       0.001
     116:       0.001
     121:       0.000
     126:       0.002
     130:       0.002
     134:       0.002
     135:       0.010
     142:       0.004
     144:       0.018
     146:       0.007
    Fragment: ligrest:
       8:       0.000
       9:       0.000
      10:       0.000
      11:       0.000
      12:       0.000
      13:       0.000
      14:       0.002
      18:       0.000
      19:       0.000
      20:       0.000
      24:       0.000
      25:       0.000
      26:       0.000
      27:       0.000
      28:       0.000
      29:       0.000
      30:       0.000
      31:       0.000
      32:       0.000
      33:       0.000
      34:       0.000
      35:       0.000
      36:       0.000
      37:       0.000
      38:       0.000
      39:       0.000
      40:       0.000
      41:       0.000
      52:       0.002
      53:       0.000
      54:       0.000
      55:       0.000
      57:       0.000
      59:       0.000
      60:       0.000
      63:       0.000
      66:       0.001
      67:       0.000
      70:       0.000
      71:       0.000
      72:       0.000
      74:       0.000
      75:       0.000
      76:       0.000
      77:       0.000
      78:       0.002
      79:       0.001
      81:       0.000
      82:       0.000
      83:       0.000
      85:       0.000
      86:       0.001
      87:       0.000
      88:       0.000
      89:       0.000
      90:       0.000
      91:       0.000
      93:       0.000
      94:       0.001
      95:       0.000
      96:       0.000
      97:       0.000
      99:       0.001
     101:       0.000
     103:       0.000
     104:       0.000
     105:       0.000
     106:       0.009
     108:       0.000
     109:       0.000
     110:       0.000
     111:       0.000
     112:       0.000
     113:       0.002
     115:       0.000
     117:       0.000
     118:       0.002
     119:       0.000
     120:       0.000
     122:       0.000
     123:       0.000
     124:       0.000
     125:       0.000
     127:       0.000
     128:       0.000
     129:       0.000
     131:       0.000
     132:       0.000
     133:       0.003
     136:       0.006
     137:       0.000
     138:       0.000
     139:       0.001
     140:       0.000
     141:       0.000
     143:       0.002
     145:       0.000
     147:       0.000
    Fragment: Link-1:
      61:       0.009
