# Supplementary material for: Intermolecular Interactions in G Protein-Coupled Receptor Allosteric Sites at the Membrane Interface from Molecular Dynamics Simulations and Quantum Chemical Calculations
Source: J Chem Inf Model. 2022 Sep 30;62(19):4736–47. doi: 10.1021/acs.jcim.2c00788 (PMC9554917; doi:10.1021/acs.jcim.2c00788)
Supplement: Supplementary file 3 — ci2c00788_si_003.zip [file ci2c00788_si_003.zip › quantum_chemical_coordiates_inputs/PAR2_5ndz/fsapt/fragB.dat]

   => Geometry <=

   1    H       8.373       9.157      45.736
   2    C       7.964       9.767      44.916
   3    H       8.755      10.187      44.276
   4    O       7.167      10.800      45.477
   5   Br       1.865       8.159      44.819
   6    O       7.070       8.962      44.137
   7    C       5.904      10.328      45.470
   8    C       5.838       9.210      44.633
   9    C       4.807      10.786      46.158
  10    H       4.870      11.615      46.862
  11    C       4.653       8.537      44.419
  12    H       4.595       7.643      43.793
  13    C       3.520       9.029      45.091
  14    C       3.579      10.119      45.961
  15    C       2.459      10.638      46.771
  16    N       1.455      11.441      46.256
  17    N       2.454      10.583      48.081
  18    C       1.422      11.398      48.474
  19    C       0.791      11.971      47.343
  20    C       1.152      11.643      44.839
  21    H       1.853      10.985      44.303
  22    C      -0.266      11.168      44.538
  23    H      -0.415      10.147      44.911
  24    H      -1.023      11.822      44.991
  25    H      -0.441      11.151      43.455
  26    H       0.789      13.762      44.957
  27    C       1.455      13.082      44.394
  28    C       2.899      13.466      44.708
  29    C       3.214      14.898      44.294
  30    C       2.917      15.121      42.818
  31    C       1.478      14.745      42.497
  32    H       0.797      15.421      43.041
  33    H       3.127      16.163      42.526
  34    H       3.591      14.486      42.217
  35    H       4.262      15.137      44.521
  36    H       2.602      15.592      44.897
  37    H       1.810      12.616      42.314
  38    H       0.133      13.062      42.659
  39    C       1.177      13.305      42.906
  40    H       1.266      14.889      41.426
  41    H       3.567      12.774      44.163
  42    H       3.108      13.326      45.779
  43    H      -0.726      13.383      46.641
  44    C      -0.246      12.904      47.493
  45    C      -0.652      13.211      48.785
  46    H      -1.459      13.925      48.960
  47    C      -0.082      12.580      49.911
  48    C       0.977      11.690      49.762
  49    H       1.471      11.228      50.615
  50    C      -0.731      12.814      51.233
  51    O      -1.286      13.854      51.524
  52    N      -0.720      11.695      52.046
  53    H      -0.295      10.867      51.646
  54    C      -1.489      11.462      53.179
  55    C      -1.699      10.125      53.561
  56    H      -1.230       9.325      52.983
  57    C      -2.089      12.490      53.921
  58    H      -1.916      13.521      53.622
  59    C      -2.917      12.175      54.991
  60    H      -3.403      12.974      55.552
  61    C      -3.151      10.842      55.355
  62    C      -2.514       9.819      54.637
  63    H      -2.688       8.780      54.922
  64    C      -4.044      10.508      56.417
  65    N      -4.782      10.219      57.261
  66    C       8.820      13.061      38.846
  67    C       8.924      12.367      40.207
  68    O       9.143      13.027      41.217
  69    N       8.742      11.043      40.224
  70    C       8.923      10.263      41.429
  71    C      10.332      10.443      42.006
  72    O      10.493      10.537      43.223
  73    C       8.596       8.806      41.139
  74    N      11.319      10.500      41.107
  75    C      12.701      10.742      41.476
  76    H       8.249      10.657      42.206
  77    H       8.680       8.202      42.047
  78    H       7.572       8.726      40.741
  79    H       9.301       8.396      40.403
  80    H      11.115      10.257      40.134
  81    H       8.987      14.131      38.970
  82    H       9.571      12.652      38.170
  83    H       7.827      12.895      38.428
  84    H       8.471      10.559      39.379
  85    H      13.321      10.746      40.580
  86    H      12.780      11.708      41.976
  87    H      13.041       9.956      42.149
  88    C       6.183       8.723      52.615
  89    C       6.733       8.833      51.196
  90    O       6.533       7.950      50.370
  91    N       7.452       9.936      50.917
  92    C       8.055      10.100      49.614
  93    C       9.047       8.976      49.282
  94    O       9.158       8.585      48.120
  95    C       8.781      11.450      49.503
  96    C       7.908      12.646      49.219
  97    C       7.120      12.665      48.066
  98    C       7.945      13.793      50.014
  99    C       6.380      13.793      47.718
 100    C       7.219      14.932      49.663
 101    C       6.429      14.936      48.515
 102    N       9.783       8.510      50.298
 103    C      10.835       7.529      50.109
 104    H       7.141      11.802      47.401
 105    H       8.559      13.795      50.916
 106    H       5.791      13.797      46.796
 107    H       7.283      15.825      50.288
 108    H       5.869      15.830      48.225
 109    H       9.697       8.944      51.218
 110    H       6.471       9.605      53.186
 111    H       5.096       8.652      52.579
 112    H       6.589       7.832      53.094
 113    H       7.572      10.652      51.619
 114    H       7.260      10.081      48.868
 115    H       9.555      11.380      48.739
 116    H       9.350      11.628      50.415
 117    H      11.296       7.299      51.070
 118    H      10.413       6.619      49.682
 119    H      11.590       7.930      49.432
 120    C       7.133       1.552      44.460
 121    C       6.586       2.181      43.171
 122    O       6.154       1.448      42.284
 123    N       6.633       3.517      43.026
 124    C       6.308       4.083      41.735
 125    C       7.347       3.702      40.671
 126    O       6.973       3.380      39.547
 127    C       6.140       5.604      41.770
 128    S       4.374       6.069      41.875
 129    N       8.639       3.730      41.026
 130    C       9.645       3.242      40.099
 131    C      -0.804       4.236      39.871
 132    C      -0.438       5.261      40.961
 133    O      -0.181       4.896      42.102
 134    N      -0.470       6.553      40.589
 135    C      -0.242       7.617      41.527
 136    C      -1.200       7.483      42.734
 137    O      -0.801       7.484      43.893
 138    C      -0.363       9.014      40.902
 139    C       0.735       9.464      39.981
 140    C       0.595       9.847      38.664
 141    C       2.115       9.738      40.319
 142    N       1.780      10.328      38.166
 143    C       2.725      10.287      39.156
 144    C       2.891       9.621      41.488
 145    C       4.057      10.721      39.138
 146    C       4.219      10.032      41.463
 147    C       4.802      10.573      40.300
 148    N      -2.511       7.386      42.442
 149    C      -3.491       7.271      43.502
 150    H       7.673       0.673      44.082
 151    H       6.980       4.125      43.774
 152    H       5.386       3.615      41.360
 153    H       6.535       6.033      40.840
 154    H       6.694       6.036      42.615
 155    H       4.512       7.317      41.381
 156    H       8.927       4.049      41.962
 157    H       9.628       3.821      39.164
 158    H      -1.099       3.355      40.462
 159    H      -0.624       6.792      39.612
 160    H       0.759       7.510      41.978
 161    H      -0.412       9.717      41.752
 162    H      -1.337       9.091      40.394
 163    H      -0.289       9.832      38.041
 164    H       1.998      10.592      37.208
 165    H       2.468       9.203      42.406
 166    H       4.486      11.187      38.249
 167    H       4.818       9.947      42.369
 168    H       5.850      10.882      40.316
 169    H      -2.834       7.419      41.475
 170    H      -3.333       8.070      44.242
 171    H       7.843       2.239      44.921
 172    H       6.299       1.223      45.080
 173    H       9.457       2.191      39.880
 174    H      10.631       3.324      40.558
 175    H      -1.666       4.599      39.312
 176    H       0.087       3.997      39.290
 177    H      -3.388       6.300      43.987
 178    H      -4.492       7.359      43.081
 179    C       3.281       5.062      56.940
 180    C       3.069       6.497      57.453
 181    O       3.671       6.930      58.426
 182    N       2.218       7.268      56.737
 183    C       2.002       8.641      57.124
 184    C       1.429       8.768      58.535
 185    O       1.752       9.734      59.221
 186    C       1.098       9.371      56.119
 187    C       1.725       9.606      54.766
 188    C       2.605      10.675      54.541
 189    C       1.457       8.763      53.683
 190    C       3.192      10.883      53.297
 191    C       2.026       8.956      52.423
 192    C       2.918      10.016      52.229
 193    O       3.549      10.266      51.064
 194    N       0.529       7.849      58.938
 195    C      -0.238       8.080      60.149
 196    H       3.810       4.563      57.763
 197    H       1.720       6.875      55.941
 198    H       2.974       9.156      57.177
 199    H       0.823      10.336      56.572
 200    H       0.163       8.798      56.011
 201    H       2.834      11.366      55.358
 202    H       0.788       7.911      53.823
 203    H       3.877      11.716      53.121
 204    H       1.801       8.255      51.612
 205    H       3.229       9.724      50.327
 206    H       0.246       7.127      58.273
 207    H      -0.273       9.169      60.296
 208    H       3.925       5.086      56.060
 209    H       2.312       4.585      56.792
 210    H       0.271       7.616      60.994
 211    H      -1.251       7.700      60.014

   => Fragments <=

    Ala120: 187 188 189 190 191 192 193 201 202 203 204 205 
   recqrst:  66  67  68  69  70  71  72  73  74  75  76  77  78  79  80  81  82  83  84  85  86  87  88  89  90  91  92  93  94  95  96  97  98  99 100 101 102 103 104 105 106 107 108 109 110 111 112 113 114 115 116 117 118 119 120 121 122 123 124 125 126 127 128 129 130 131 132 133 134 135 136 137 138 139 140 141 142 143 144 145 146 147 148 149 150 151 152 153 154 155 156 157 158 159 160 161 162 163 164 165 166 167 168 169 170 171 172 173 174 175 176 177 178 179 180 181 182 183 184 185 186 194 195 196 197 198 199 200 206 207 208 209 210 211 

   => Links <=

    Link-1: 187 186 

   => Orbitals <=

    Ala120:   2  34  49  52  57  60  64  85  91 108 131 134 155 156 162 163 189 206 210 221 228 241 243 271 
   recqrst:   1   3   4   5   6   7   8   9  10  11  12  13  14  15  16  17  18  19  20  21  22  23  24  25  26  27  28  29  30  31  32  33  35  36  37  38  39  40  41  42  43  44  45  46  47  48  50  51  53  54  55  56  58  59  61  62  63  65  66  67  68  69  70  71  72  73  74  75  76  77  78  79  80  81  82  83  84  86  87  88  90  92  93  94  95  96  97  98  99 100 101 102 103 104 105 106 107 109 110 111 112 113 114 115 116 117 118 119 120 121 122 123 124 125 126 127 128 129 130 132 133 135 136 137 138 139 140 141 142 143 144 145 146 147 148 149 150 151 152 153 154 157 158 159 160 161 164 165 166 167 168 169 170 171 172 173 174 175 176 177 178 179 180 181 182 183 184 185 186 187 188 190 191 192 193 194 195 196 197 198 199 200 201 202 203 204 205 207 208 209 211 212 213 214 215 216 217 218 219 220 222 223 224 225 226 227 229 230 231 232 233 234 235 236 237 238 239 240 242 244 245 246 247 248 249 250 251 252 253 254 255 256 257 258 259 260 261 262 263 264 265 266 267 268 269 270 272 273 274 275 276 277 
    Link-1:  89 

   =>  Nuclear Weights <=

    Ala120: 187 (      5.000) 188 (      6.000) 189 (      6.000) 190 (      6.000) 191 (      6.000) 192 (      6.000) 193 (      8.000) 201 (      1.000) 202 (      1.000) 203 (      1.000) 204 (      1.000) 205 (      1.000) 
   recqrst:  66 (      6.000)  67 (      6.000)  68 (      8.000)  69 (      7.000)  70 (      6.000)  71 (      6.000)  72 (      8.000)  73 (      6.000)  74 (      7.000)  75 (      6.000)  76 (      1.000)  77 (      1.000)  78 (      1.000)  79 (      1.000)  80 (      1.000)  81 (      1.000)  82 (      1.000)  83 (      1.000)  84 (      1.000)  85 (      1.000)  86 (      1.000)  87 (      1.000)  88 (      6.000)  89 (      6.000)  90 (      8.000)  91 (      7.000)  92 (      6.000)  93 (      6.000)  94 (      8.000)  95 (      6.000)  96 (      6.000)  97 (      6.000)  98 (      6.000)  99 (      6.000) 100 (      6.000) 101 (      6.000) 102 (      7.000) 103 (      6.000) 104 (      1.000) 105 (      1.000) 106 (      1.000) 107 (      1.000) 108 (      1.000) 109 (      1.000) 110 (      1.000) 111 (      1.000) 112 (      1.000) 113 (      1.000) 114 (      1.000) 115 (      1.000) 116 (      1.000) 117 (      1.000) 118 (      1.000) 119 (      1.000) 120 (      6.000) 121 (      6.000) 122 (      8.000) 123 (      7.000) 124 (      6.000) 125 (      6.000) 126 (      8.000) 127 (      6.000) 128 (     16.000) 129 (      7.000) 130 (      6.000) 131 (      6.000) 132 (      6.000) 133 (      8.000) 134 (      7.000) 135 (      6.000) 136 (      6.000) 137 (      8.000) 138 (      6.000) 139 (      6.000) 140 (      6.000) 141 (      6.000) 142 (      7.000) 143 (      6.000) 144 (      6.000) 145 (      6.000) 146 (      6.000) 147 (      6.000) 148 (      7.000) 149 (      6.000) 150 (      1.000) 151 (      1.000) 152 (      1.000) 153 (      1.000) 154 (      1.000) 155 (      1.000) 156 (      1.000) 157 (      1.000) 158 (      1.000) 159 (      1.000) 160 (      1.000) 161 (      1.000) 162 (      1.000) 163 (      1.000) 164 (      1.000) 165 (      1.000) 166 (      1.000) 167 (      1.000) 168 (      1.000) 169 (      1.000) 170 (      1.000) 171 (      1.000) 172 (      1.000) 173 (      1.000) 174 (      1.000) 175 (      1.000) 176 (      1.000) 177 (      1.000) 178 (      1.000) 179 (      6.000) 180 (      6.000) 181 (      8.000) 182 (      7.000) 183 (      6.000) 184 (      6.000) 185 (      8.000) 186 (      5.000) 194 (      7.000) 195 (      6.000) 196 (      1.000) 197 (      1.000) 198 (      1.000) 199 (      1.000) 200 (      1.000) 206 (      1.000) 207 (      1.000) 208 (      1.000) 209 (      1.000) 210 (      1.000) 211 (      1.000) 
    Link-1: 186 (      1.000) 187 (      1.000) 

  => Charges <=

    Ala120: Z =      48.000, Y =      48.000, Q =       0.000
   recqrst: Z =     504.000, Y =     504.000, Q =       0.000
    Link-1: Z =       2.000, Y =       2.000, Q =       0.000

   => Orbital Check (Loss in Docc) <=

    Fragment: Ala120:
       2:       0.000
      34:       0.000
      49:       0.000
      52:       0.000
      57:       0.002
      60:       0.000
      64:       0.000
      85:       0.000
      91:       0.001
     108:       0.001
     131:       0.002
     134:       0.000
     155:       0.001
     156:       0.002
     162:       0.001
     163:       0.000
     189:       0.005
     206:       0.000
     210:       0.000
     221:       0.000
     228:       0.000
     241:       0.004
     243:       0.012
     271:       0.002
    Fragment: recqrst:
       1:       0.000
       3:       0.000
       4:       0.000
       5:       0.000
       6:       0.000
       7:       0.000
       8:       0.000
       9:       0.000
      10:       0.000
      11:       0.000
      12:       0.000
      13:       0.000
      14:       0.000
      15:       0.000
      16:       0.000
      17:       0.000
      18:       0.000
      19:       0.000
      20:       0.000
      21:       0.000
      22:       0.000
      23:       0.000
      24:       0.000
      25:       0.000
      26:       0.000
      27:       0.000
      28:       0.000
      29:       0.000
      30:       0.000
      31:       0.000
      32:       0.000
      33:       0.000
      35:       0.000
      36:       0.000
      37:       0.000
      38:       0.000
      39:       0.000
      40:       0.000
      41:       0.000
      42:       0.000
      43:       0.000
      44:       0.000
      45:       0.000
      46:       0.000
      47:       0.000
      48:       0.000
      50:       0.002
      51:       0.000
      53:       0.000
      54:       0.000
      55:       0.000
      56:       0.000
      58:       0.000
      59:       0.000
      61:       0.000
      62:       0.000
      63:       0.000
      65:       0.000
      66:       0.000
      67:       0.000
      68:       0.000
      69:       0.000
      70:       0.000
      71:       0.000
      72:       0.000
      73:       0.000
      74:       0.000
      75:       0.000
      76:       0.000
      77:       0.000
      78:       0.000
      79:       0.000
      80:       0.000
      81:       0.000
      82:       0.000
      83:       0.000
      84:       0.000
      86:       0.000
      87:       0.000
      88:       0.000
      90:       0.000
      92:       0.000
      93:       0.000
      94:       0.000
      95:       0.000
      96:       0.000
      97:       0.000
      98:       0.000
      99:       0.000
     100:       0.000
     101:       0.000
     102:       0.000
     103:       0.001
     104:       0.002
     105:       0.000
     106:       0.000
     107:       0.000
     109:       0.000
     110:       0.005
     111:       0.000
     112:       0.000
     113:       0.000
     114:       0.001
     115:       0.000
     116:       0.000
     117:       0.000
     118:       0.000
     119:       0.000
     120:       0.000
     121:       0.000
     122:       0.000
     123:       0.000
     124:       0.002
     125:       0.000
     126:       0.000
     127:       0.000
     128:       0.000
     129:       0.000
     130:       0.000
     132:       0.000
     133:       0.000
     135:       0.000
     136:       0.000
     137:       0.000
     138:       0.000
     139:       0.000
     140:       0.000
     141:       0.000
     142:       0.000
     143:       0.000
     144:       0.000
     145:       0.000
     146:       0.000
     147:       0.000
     148:       0.000
     149:       0.000
     150:       0.000
     151:       0.000
     152:       0.001
     153:       0.000
     154:       0.000
     157:       0.000
     158:       0.000
     159:       0.000
     160:       0.000
     161:       0.000
     164:       0.002
     165:       0.000
     166:       0.000
     167:       0.000
     168:       0.000
     169:       0.001
     170:       0.000
     171:       0.000
     172:       0.000
     173:       0.000
     174:       0.000
     175:       0.000
     176:       0.000
     177:       0.000
     178:       0.005
     179:       0.000
     180:       0.000
     181:       0.000
     182:       0.000
     183:       0.000
     184:       0.000
     185:       0.005
     186:       0.004
     187:       0.000
     188:       0.000
     190:       0.000
     191:       0.000
     192:       0.000
     193:       0.000
     194:       0.000
     195:       0.000
     196:       0.001
     197:       0.000
     198:       0.000
     199:       0.000
     200:       0.000
     201:       0.000
     202:       0.000
     203:       0.000
     204:       0.000
     205:       0.000
     207:       0.000
     208:       0.000
     209:       0.000
     211:       0.000
     212:       0.000
     213:       0.000
     214:       0.000
     215:       0.000
     216:       0.000
     217:       0.000
     218:       0.000
     219:       0.000
     220:       0.000
     222:       0.000
     223:       0.000
     224:       0.000
     225:       0.000
     226:       0.000
     227:       0.000
     229:       0.000
     230:       0.000
     231:       0.004
     232:       0.010
     233:       0.000
     234:       0.000
     235:       0.002
     236:       0.001
     237:       0.000
     238:       0.000
     239:       0.000
     240:       0.000
     242:       0.000
     244:       0.000
     245:       0.000
     246:       0.000
     247:       0.000
     248:       0.000
     249:       0.000
     250:       0.000
     251:       0.000
     252:       0.000
     253:       0.000
     254:       0.002
     255:       0.000
     256:       0.004
     257:       0.000
     258:       0.000
     259:       0.000
     260:       0.000
     261:       0.000
     262:       0.000
     263:       0.000
     264:       0.000
     265:       0.000
     266:       0.000
     267:       0.000
     268:       0.000
     269:       0.000
     270:       0.000
     272:       0.000
     273:       0.000
     274:       0.001
     275:       0.000
     276:       0.015
     277:       0.000
    Fragment: Link-1:
      89:       0.009
