# Supplementary material for: Intermolecular Interactions in G Protein-Coupled Receptor Allosteric Sites at the Membrane Interface from Molecular Dynamics Simulations and Quantum Chemical Calculations
Source: J Chem Inf Model. 2022 Sep 30;62(19):4736–47. doi: 10.1021/acs.jcim.2c00788 (PMC9554917; doi:10.1021/acs.jcim.2c00788)
Supplement: Supplementary file 3 — ci2c00788_si_003.zip [file ci2c00788_si_003.zip › quantum_chemical_coordiates_inputs/PAR2_5ndz/fsapt/fsapt.dat]

  ==> F-ISAPT: Links by Charge <==

   => Full Analysis <=

Frag1     Frag2         Elst     Exch    IndAB    IndBA     Disp    Total 
bnzdiox   Ala120      -0.023    0.001    0.015    0.010   -0.240   -0.238 
bnzdiox   recqrst    -27.517   45.075   -5.850   -2.790  -25.029  -16.112 
bnzdiox   Link-1       0.027   -0.000   -0.005   -0.001   -0.002    0.021 
ligrest   Ala120      -8.914   10.579   -0.875   -1.370   -9.030   -9.610 
ligrest   recqrst     -1.151    3.442   -0.470   -0.509   -8.955   -7.643 
ligrest   Link-1       0.341    0.088    0.009   -0.011   -0.273    0.154 
Link-1    Ala120      -0.193   -0.000   -0.000   -0.029   -0.025   -0.248 
Link-1    recqrst      0.639    0.007   -0.005    0.027   -0.147    0.522 
Link-1    Link-1       0.005   -0.000   -0.000   -0.000   -0.000    0.005 
bnzdiox   All        -27.513   45.076   -5.840   -2.781  -25.271  -16.329 
ligrest   All         -9.724   14.109   -1.337   -1.890  -18.258  -17.100 
Link-1    All          0.452    0.007   -0.006   -0.002   -0.172    0.279 
All       Ala120      -9.130   10.580   -0.860   -1.390   -9.295  -10.096 
All       recqrst    -28.029   48.524   -6.326   -3.272  -34.131  -23.234 
All       Link-1       0.373    0.088    0.004   -0.011   -0.275    0.180 
All       All        -36.786   59.192   -7.182   -4.674  -43.701  -33.150 

   => Reduced Analysis <=

Frag1     Frag2         Elst     Exch    IndAB    IndBA     Disp    Total 
bnzdiox   Ala120      -0.103    0.001    0.013   -0.005   -0.253   -0.348 
bnzdiox   recqrst    -27.187   45.078   -5.855   -2.777  -25.102  -15.844 
ligrest   Ala120      -8.839   10.623   -0.871   -1.391   -9.180   -9.657 
ligrest   recqrst     -0.656    3.489   -0.469   -0.501   -9.165   -7.301 
bnzdiox   All        -27.291   45.080   -5.843   -2.782  -25.356  -16.192 
ligrest   All         -9.495   14.113   -1.339   -1.891  -18.345  -16.958 
All       Ala120      -8.943   10.625   -0.858   -1.396   -9.433  -10.005 
All       recqrst    -27.843   48.568   -6.324   -3.278  -34.268  -23.145 
All       All        -36.786   59.192   -7.182   -4.674  -43.701  -33.150 

  ==> F-ISAPT: Links 50-50 <==

   => Full Analysis <=

Frag1     Frag2         Elst     Exch    IndAB    IndBA     Disp    Total 
bnzdiox   Ala120      -0.023    0.001    0.015    0.010   -0.240   -0.238 
bnzdiox   recqrst    -27.517   45.075   -5.850   -2.790  -25.029  -16.112 
bnzdiox   Link-1       0.027   -0.000   -0.005   -0.001   -0.002    0.021 
ligrest   Ala120      -8.914   10.579   -0.875   -1.370   -9.030   -9.610 
ligrest   recqrst     -1.151    3.442   -0.470   -0.509   -8.955   -7.643 
ligrest   Link-1       0.341    0.088    0.009   -0.011   -0.273    0.154 
Link-1    Ala120      -0.193   -0.000   -0.000   -0.029   -0.025   -0.248 
Link-1    recqrst      0.639    0.007   -0.005    0.027   -0.147    0.522 
Link-1    Link-1       0.005   -0.000   -0.000   -0.000   -0.000    0.005 
bnzdiox   All        -27.513   45.076   -5.840   -2.781  -25.271  -16.329 
ligrest   All         -9.724   14.109   -1.337   -1.890  -18.258  -17.100 
Link-1    All          0.452    0.007   -0.006   -0.002   -0.172    0.279 
All       Ala120      -9.130   10.580   -0.860   -1.390   -9.295  -10.096 
All       recqrst    -28.029   48.524   -6.326   -3.272  -34.131  -23.234 
All       Link-1       0.373    0.088    0.004   -0.011   -0.275    0.180 
All       All        -36.786   59.192   -7.182   -4.674  -43.701  -33.150 

   => Reduced Analysis <=

Frag1     Frag2         Elst     Exch    IndAB    IndBA     Disp    Total 
bnzdiox   Ala120      -0.105    0.001    0.013   -0.005   -0.253   -0.350 
bnzdiox   recqrst    -27.182   45.078   -5.855   -2.777  -25.103  -15.840 
ligrest   Ala120      -8.839   10.623   -0.871   -1.390   -9.179   -9.656 
ligrest   recqrst     -0.660    3.490   -0.469   -0.501   -9.165   -7.304 
bnzdiox   All        -27.287   45.080   -5.843   -2.782  -25.357  -16.190 
ligrest   All         -9.498   14.113   -1.339   -1.891  -18.344  -16.960 
All       Ala120      -8.944   10.624   -0.858   -1.396   -9.432  -10.006 
All       recqrst    -27.842   48.568   -6.324   -3.278  -34.268  -23.144 
All       All        -36.786   59.192   -7.182   -4.674  -43.701  -33.150 
