# Supplementary material for: Intermolecular Interactions in G Protein-Coupled Receptor Allosteric Sites at the Membrane Interface from Molecular Dynamics Simulations and Quantum Chemical Calculations
Source: J Chem Inf Model. 2022 Sep 30;62(19):4736–47. doi: 10.1021/acs.jcim.2c00788 (PMC9554917; doi:10.1021/acs.jcim.2c00788)
Supplement: Supplementary file 3 — ci2c00788_si_003.zip [file ci2c00788_si_003.zip › quantum_chemical_coordiates_inputs/PAR2_5ndz/fsapt/fsapt1.dat]

  ==> F-ISAPT: Links by Charge <==

   => Full Analysis <=

Frag1     Frag2         Elst     Exch    IndAB    IndBA     Disp    Total 
bnzdiox   Ala120      -8.001    7.580   -1.369   -0.823   -1.890   -4.504 
bnzdiox   recrst     -18.431   37.481   -4.269   -1.937  -23.161  -10.316 
bnzdiox   Link-1      -0.149    0.002   -0.025   -0.002   -0.022   -0.197 
bnzdiox   Link-2      -0.932    0.014   -0.176   -0.020   -0.198   -1.312 
ligrest   Ala120       0.138    0.000    0.005   -0.015   -0.022    0.107 
ligrest   recrst      -9.868   14.109   -1.342   -1.875  -18.227  -17.204 
ligrest   Link-1      -0.081   -0.000   -0.004   -0.001   -0.002   -0.088 
ligrest   Link-2       0.087    0.000    0.005    0.001   -0.007    0.085 
Link-1    Ala120      -0.069    0.000    0.001   -0.007   -0.001   -0.077 
Link-1    recrst       0.527    0.007   -0.006    0.006   -0.170    0.363 
Link-1    Link-1      -0.010   -0.000    0.000   -0.000   -0.000   -0.010 
Link-1    Link-2       0.003    0.000    0.000   -0.000   -0.000    0.003 
bnzdiox   All        -27.513   45.076   -5.840   -2.781  -25.271  -16.329 
ligrest   All         -9.724   14.109   -1.337   -1.890  -18.258  -17.100 
Link-1    All          0.452    0.007   -0.006   -0.002   -0.172    0.279 
All       Ala120      -7.932    7.580   -1.364   -0.845   -1.913   -4.474 
All       recrst     -27.772   51.597   -5.618   -3.806  -41.558  -27.158 
All       Link-1      -0.240    0.002   -0.029   -0.003   -0.024   -0.295 
All       Link-2      -0.841    0.014   -0.171   -0.020   -0.205   -1.224 
All       All        -36.786   59.192   -7.182   -4.674  -43.701  -33.150 

   => Reduced Analysis <=

Frag1     Frag2         Elst     Exch    IndAB    IndBA     Disp    Total 
bnzdiox   Ala120      -8.597    7.588   -1.473   -0.838   -2.004   -5.324 
bnzdiox   recrst     -18.694   37.492   -4.370   -1.945  -23.352  -10.868 
ligrest   Ala120       0.096    0.000    0.005   -0.019   -0.027    0.056 
ligrest   recrst      -9.591   14.112   -1.345   -1.872  -18.318  -17.014 
bnzdiox   All        -27.291   45.080   -5.843   -2.782  -25.356  -16.192 
ligrest   All         -9.495   14.113   -1.339   -1.891  -18.345  -16.958 
All       Ala120      -8.501    7.588   -1.468   -0.857   -2.031   -5.268 
All       recrst     -28.285   51.604   -5.715   -3.817  -41.670  -27.882 
All       All        -36.786   59.192   -7.182   -4.674  -43.701  -33.150 

  ==> F-ISAPT: Links 50-50 <==

   => Full Analysis <=

Frag1     Frag2         Elst     Exch    IndAB    IndBA     Disp    Total 
bnzdiox   Ala120      -8.001    7.580   -1.369   -0.823   -1.890   -4.504 
bnzdiox   recrst     -18.431   37.481   -4.269   -1.937  -23.161  -10.316 
bnzdiox   Link-1      -0.149    0.002   -0.025   -0.002   -0.022   -0.197 
bnzdiox   Link-2      -0.932    0.014   -0.176   -0.020   -0.198   -1.312 
ligrest   Ala120       0.138    0.000    0.005   -0.015   -0.022    0.107 
ligrest   recrst      -9.868   14.109   -1.342   -1.875  -18.227  -17.204 
ligrest   Link-1      -0.081   -0.000   -0.004   -0.001   -0.002   -0.088 
ligrest   Link-2       0.087    0.000    0.005    0.001   -0.007    0.085 
Link-1    Ala120      -0.069    0.000    0.001   -0.007   -0.001   -0.077 
Link-1    recrst       0.527    0.007   -0.006    0.006   -0.170    0.363 
Link-1    Link-1      -0.010   -0.000    0.000   -0.000   -0.000   -0.010 
Link-1    Link-2       0.003    0.000    0.000   -0.000   -0.000    0.003 
bnzdiox   All        -27.513   45.076   -5.840   -2.781  -25.271  -16.329 
ligrest   All         -9.724   14.109   -1.337   -1.890  -18.258  -17.100 
Link-1    All          0.452    0.007   -0.006   -0.002   -0.172    0.279 
All       Ala120      -7.932    7.580   -1.364   -0.845   -1.913   -4.474 
All       recrst     -27.772   51.597   -5.618   -3.806  -41.558  -27.158 
All       Link-1      -0.240    0.002   -0.029   -0.003   -0.024   -0.295 
All       Link-2      -0.841    0.014   -0.171   -0.020   -0.205   -1.224 
All       All        -36.786   59.192   -7.182   -4.674  -43.701  -33.150 

   => Reduced Analysis <=

Frag1     Frag2         Elst     Exch    IndAB    IndBA     Disp    Total 
bnzdiox   Ala120      -8.578    7.588   -1.470   -0.838   -2.001   -5.299 
bnzdiox   recrst     -18.709   37.492   -4.373   -1.945  -23.356  -10.891 
ligrest   Ala120       0.105    0.000    0.006   -0.019   -0.027    0.066 
ligrest   recrst      -9.603   14.112   -1.345   -1.873  -18.317  -17.026 
bnzdiox   All        -27.287   45.080   -5.843   -2.782  -25.357  -16.190 
ligrest   All         -9.498   14.113   -1.339   -1.891  -18.344  -16.960 
All       Ala120      -8.473    7.588   -1.464   -0.856   -2.028   -5.233 
All       recrst     -28.313   51.605   -5.718   -3.817  -41.673  -27.917 
All       All        -36.786   59.192   -7.182   -4.674  -43.701  -33.150 
