# Supplementary material for: Intermolecular Interactions in G Protein-Coupled Receptor Allosteric Sites at the Membrane Interface from Molecular Dynamics Simulations and Quantum Chemical Calculations
Source: J Chem Inf Model. 2022 Sep 30;62(19):4736–47. doi: 10.1021/acs.jcim.2c00788 (PMC9554917; doi:10.1021/acs.jcim.2c00788)
Supplement: Supplementary file 3 — ci2c00788_si_003.zip [file ci2c00788_si_003.zip › quantum_chemical_coordiates_inputs/PAR2_5ndz/fsapt/fsapt2.dat]

  ==> F-ISAPT: Links by Charge <==

   => Full Analysis <=

Frag1     Frag2         Elst     Exch    IndAB    IndBA     Disp    Total 
bnzdiox   Ala120      -3.164    1.219   -0.715   -0.144   -0.933   -3.737 
bnzdiox   recqrst    -24.336   43.857   -5.065   -2.634  -24.240  -12.418 
bnzdiox   Link-1      -0.095    0.000   -0.024   -0.001   -0.015   -0.134 
bnzdiox   Link-2       0.082    0.001   -0.036   -0.003   -0.084   -0.040 
ligrest   Ala120      -0.942    0.000   -0.030   -0.025   -0.039   -1.036 
ligrest   recqrst     -8.649   14.109   -1.309   -1.862  -18.201  -15.912 
ligrest   Link-1      -0.011   -0.000   -0.000   -0.000   -0.003   -0.015 
ligrest   Link-2      -0.123   -0.000    0.003   -0.002   -0.014   -0.137 
Link-1    Ala120      -0.193   -0.000   -0.001   -0.006   -0.003   -0.202 
Link-1    recqrst      0.674    0.007   -0.005    0.004   -0.168    0.512 
Link-1    Link-1      -0.008   -0.000    0.000   -0.000   -0.000   -0.008 
Link-1    Link-2      -0.022    0.000   -0.000   -0.000   -0.001   -0.023 
bnzdiox   All        -27.513   45.076   -5.840   -2.781  -25.271  -16.329 
ligrest   All         -9.724   14.109   -1.337   -1.890  -18.258  -17.100 
Link-1    All          0.452    0.007   -0.006   -0.002   -0.172    0.279 
All       Ala120      -4.299    1.219   -0.745   -0.175   -0.975   -4.975 
All       recqrst    -32.310   57.973   -6.379   -4.492  -42.609  -27.817 
All       Link-1      -0.114    0.000   -0.024   -0.001   -0.018   -0.157 
All       Link-2      -0.062    0.001   -0.034   -0.006   -0.099   -0.200 
All       All        -36.786   59.192   -7.182   -4.674  -43.701  -33.150 

   => Reduced Analysis <=

Frag1     Frag2         Elst     Exch    IndAB    IndBA     Disp    Total 
bnzdiox   Ala120      -3.283    1.219   -0.748   -0.149   -0.986   -3.946 
bnzdiox   recqrst    -24.008   43.861   -5.095   -2.634  -24.370  -12.246 
ligrest   Ala120      -1.116    0.000   -0.029   -0.030   -0.050   -1.225 
ligrest   recqrst     -8.379   14.112   -1.310   -1.861  -18.295  -15.733 
bnzdiox   All        -27.291   45.080   -5.843   -2.782  -25.356  -16.192 
ligrest   All         -9.495   14.113   -1.339   -1.891  -18.345  -16.958 
All       Ala120      -4.399    1.219   -0.777   -0.178   -1.036   -5.171 
All       recqrst    -32.387   57.973   -6.405   -4.495  -42.665  -27.979 
All       All        -36.786   59.192   -7.182   -4.674  -43.701  -33.150 

  ==> F-ISAPT: Links 50-50 <==

   => Full Analysis <=

Frag1     Frag2         Elst     Exch    IndAB    IndBA     Disp    Total 
bnzdiox   Ala120      -3.164    1.219   -0.715   -0.144   -0.933   -3.737 
bnzdiox   recqrst    -24.336   43.857   -5.065   -2.634  -24.240  -12.418 
bnzdiox   Link-1      -0.095    0.000   -0.024   -0.001   -0.015   -0.134 
bnzdiox   Link-2       0.082    0.001   -0.036   -0.003   -0.084   -0.040 
ligrest   Ala120      -0.942    0.000   -0.030   -0.025   -0.039   -1.036 
ligrest   recqrst     -8.649   14.109   -1.309   -1.862  -18.201  -15.912 
ligrest   Link-1      -0.011   -0.000   -0.000   -0.000   -0.003   -0.015 
ligrest   Link-2      -0.123   -0.000    0.003   -0.002   -0.014   -0.137 
Link-1    Ala120      -0.193   -0.000   -0.001   -0.006   -0.003   -0.202 
Link-1    recqrst      0.674    0.007   -0.005    0.004   -0.168    0.512 
Link-1    Link-1      -0.008   -0.000    0.000   -0.000   -0.000   -0.008 
Link-1    Link-2      -0.022    0.000   -0.000   -0.000   -0.001   -0.023 
bnzdiox   All        -27.513   45.076   -5.840   -2.781  -25.271  -16.329 
ligrest   All         -9.724   14.109   -1.337   -1.890  -18.258  -17.100 
Link-1    All          0.452    0.007   -0.006   -0.002   -0.172    0.279 
All       Ala120      -4.299    1.219   -0.745   -0.175   -0.975   -4.975 
All       recqrst    -32.310   57.973   -6.379   -4.492  -42.609  -27.817 
All       Link-1      -0.114    0.000   -0.024   -0.001   -0.018   -0.157 
All       Link-2      -0.062    0.001   -0.034   -0.006   -0.099   -0.200 
All       All        -36.786   59.192   -7.182   -4.674  -43.701  -33.150 

   => Reduced Analysis <=

Frag1     Frag2         Elst     Exch    IndAB    IndBA     Disp    Total 
bnzdiox   Ala120      -3.275    1.219   -0.745   -0.149   -0.984   -3.933 
bnzdiox   recqrst    -24.013   43.861   -5.098   -2.634  -24.373  -12.257 
ligrest   Ala120      -1.112    0.000   -0.029   -0.030   -0.050   -1.221 
ligrest   recqrst     -8.386   14.112   -1.310   -1.862  -18.294  -15.739 
bnzdiox   All        -27.287   45.080   -5.843   -2.782  -25.357  -16.190 
ligrest   All         -9.498   14.113   -1.339   -1.891  -18.344  -16.960 
All       Ala120      -4.387    1.219   -0.774   -0.178   -1.033   -5.154 
All       recqrst    -32.398   57.973   -6.408   -4.495  -42.667  -27.996 
All       All        -36.786   59.192   -7.182   -4.674  -43.701  -33.150 
