# Supplementary material for: Intermolecular Interactions in G Protein-Coupled Receptor Allosteric Sites at the Membrane Interface from Molecular Dynamics Simulations and Quantum Chemical Calculations
Source: J Chem Inf Model. 2022 Sep 30;62(19):4736–47. doi: 10.1021/acs.jcim.2c00788 (PMC9554917; doi:10.1021/acs.jcim.2c00788)
Supplement: Supplementary file 3 — ci2c00788_si_003.zip [file ci2c00788_si_003.zip › quantum_chemical_coordiates_inputs/PAR2_5ndz/fsapt/fsapt3.dat]

  ==> F-ISAPT: Links by Charge <==

   => Full Analysis <=

Frag1     Frag2         Elst     Exch    IndAB    IndBA     Disp    Total 
bnzdiox   Ala120      -4.395    8.228   -0.865   -0.697   -3.580   -1.310 
bnzdiox   recqrst    -23.114   36.847   -4.854   -2.083  -21.586  -14.790 
bnzdiox   Link-1      -0.004    0.001   -0.121   -0.001   -0.104   -0.229 
ligrest   Ala120       1.035    0.002    0.047   -0.057   -0.110    0.918 
ligrest   recqrst    -10.841   14.107   -1.387   -1.830  -18.142  -18.093 
ligrest   Link-1       0.081    0.000    0.004   -0.004   -0.006    0.075 
Link-1    Ala120       0.176    0.003   -0.000   -0.006   -0.011    0.161 
Link-1    recqrst      0.248    0.004   -0.005    0.004   -0.160    0.091 
Link-1    Link-1       0.028   -0.000   -0.000   -0.000   -0.001    0.027 
bnzdiox   All        -27.513   45.076   -5.840   -2.781  -25.271  -16.329 
ligrest   All         -9.724   14.109   -1.337   -1.890  -18.258  -17.100 
Link-1    All          0.452    0.007   -0.006   -0.002   -0.172    0.279 
All       Ala120      -3.183    8.232   -0.818   -0.760   -3.702   -0.231 
All       recqrst    -33.707   50.959   -6.247   -3.909  -39.888  -32.792 
All       Link-1       0.105    0.001   -0.117   -0.005   -0.111   -0.127 
All       All        -36.786   59.192   -7.182   -4.674  -43.701  -33.150 

   => Reduced Analysis <=

Frag1     Frag2         Elst     Exch    IndAB    IndBA     Disp    Total 
bnzdiox   Ala120      -4.303    8.229   -0.926   -0.701   -3.638   -1.338 
bnzdiox   recqrst    -22.987   36.850   -4.917   -2.082  -21.717  -14.853 
ligrest   Ala120       1.172    0.003    0.049   -0.061   -0.119    1.044 
ligrest   recqrst    -10.667   14.109   -1.388   -1.830  -18.226  -18.002 
bnzdiox   All        -27.291   45.080   -5.843   -2.782  -25.356  -16.192 
ligrest   All         -9.495   14.113   -1.339   -1.891  -18.345  -16.958 
All       Ala120      -3.131    8.233   -0.877   -0.762   -3.757   -0.294 
All       recqrst    -33.655   50.959   -6.305   -3.912  -39.943  -32.856 
All       All        -36.786   59.192   -7.182   -4.674  -43.701  -33.150 

  ==> F-ISAPT: Links 50-50 <==

   => Full Analysis <=

Frag1     Frag2         Elst     Exch    IndAB    IndBA     Disp    Total 
bnzdiox   Ala120      -4.395    8.228   -0.865   -0.697   -3.580   -1.310 
bnzdiox   recqrst    -23.114   36.847   -4.854   -2.083  -21.586  -14.790 
bnzdiox   Link-1      -0.004    0.001   -0.121   -0.001   -0.104   -0.229 
ligrest   Ala120       1.035    0.002    0.047   -0.057   -0.110    0.918 
ligrest   recqrst    -10.841   14.107   -1.387   -1.830  -18.142  -18.093 
ligrest   Link-1       0.081    0.000    0.004   -0.004   -0.006    0.075 
Link-1    Ala120       0.176    0.003   -0.000   -0.006   -0.011    0.161 
Link-1    recqrst      0.248    0.004   -0.005    0.004   -0.160    0.091 
Link-1    Link-1       0.028   -0.000   -0.000   -0.000   -0.001    0.027 
bnzdiox   All        -27.513   45.076   -5.840   -2.781  -25.271  -16.329 
ligrest   All         -9.724   14.109   -1.337   -1.890  -18.258  -17.100 
Link-1    All          0.452    0.007   -0.006   -0.002   -0.172    0.279 
All       Ala120      -3.183    8.232   -0.818   -0.760   -3.702   -0.231 
All       recqrst    -33.707   50.959   -6.247   -3.909  -39.888  -32.792 
All       Link-1       0.105    0.001   -0.117   -0.005   -0.111   -0.127 
All       All        -36.786   59.192   -7.182   -4.674  -43.701  -33.150 

   => Reduced Analysis <=

Frag1     Frag2         Elst     Exch    IndAB    IndBA     Disp    Total 
bnzdiox   Ala120      -4.302    8.229   -0.926   -0.701   -3.638   -1.337 
bnzdiox   recqrst    -22.985   36.850   -4.917   -2.082  -21.719  -14.853 
ligrest   Ala120       1.171    0.003    0.049   -0.061   -0.119    1.043 
ligrest   recqrst    -10.669   14.109   -1.388   -1.830  -18.225  -18.003 
bnzdiox   All        -27.287   45.080   -5.843   -2.782  -25.357  -16.190 
ligrest   All         -9.498   14.113   -1.339   -1.891  -18.344  -16.960 
All       Ala120      -3.131    8.233   -0.877   -0.762   -3.757   -0.294 
All       recqrst    -33.655   50.959   -6.305   -3.912  -39.944  -32.856 
All       All        -36.786   59.192   -7.182   -4.674  -43.701  -33.150 
