# Supplementary material for: Intermolecular Interactions in G Protein-Coupled Receptor Allosteric Sites at the Membrane Interface from Molecular Dynamics Simulations and Quantum Chemical Calculations
Source: J Chem Inf Model. 2022 Sep 30;62(19):4736–47. doi: 10.1021/acs.jcim.2c00788 (PMC9554917; doi:10.1021/acs.jcim.2c00788)
Supplement: Supplementary file 3 — ci2c00788_si_003.zip [file ci2c00788_si_003.zip › quantum_chemical_coordiates_inputs/PAR2_5ndz/fsapt/fsapt4.dat]

  ==> F-ISAPT: Links by Charge <==

   => Full Analysis <=

Frag1     Frag2         Elst     Exch    IndAB    IndBA     Disp    Total 
bnzdiox   Ala120      -4.774    6.802   -1.983   -0.488   -2.107   -2.551 
bnzdiox   recqrst    -22.963   38.277   -3.664   -2.294  -22.992  -13.637 
bnzdiox   Link-1       0.175   -0.003   -0.125    0.000   -0.149   -0.101 
bnzdiox   Link-2       0.049    0.001   -0.068    0.001   -0.023   -0.040 
ligrest   Ala120      -1.648    0.595   -0.387   -0.067   -0.787   -2.295 
ligrest   recqrst     -7.605   13.513   -0.948   -1.818  -17.368  -14.227 
ligrest   Link-1      -0.189    0.002    0.022   -0.003   -0.075   -0.244 
ligrest   Link-2      -0.281    0.000   -0.023   -0.002   -0.028   -0.334 
Link-1    Ala120       0.543    0.004   -0.005    0.018   -0.008    0.553 
Link-1    recqrst     -0.185    0.003   -0.000   -0.022   -0.163   -0.367 
Link-1    Link-1       0.052   -0.000   -0.000    0.001   -0.001    0.052 
Link-1    Link-2       0.042    0.000   -0.000    0.000   -0.000    0.042 
bnzdiox   All        -27.513   45.076   -5.840   -2.781  -25.271  -16.329 
ligrest   All         -9.724   14.109   -1.337   -1.890  -18.258  -17.100 
Link-1    All          0.452    0.007   -0.006   -0.002   -0.172    0.279 
All       Ala120      -5.879    7.400   -2.375   -0.537   -2.902   -4.293 
All       recqrst    -30.754   51.792   -4.612   -4.134  -40.523  -28.231 
All       Link-1       0.037   -0.001   -0.104   -0.002   -0.225   -0.294 
All       Link-2      -0.190    0.001   -0.092   -0.001   -0.051   -0.333 
All       All        -36.786   59.192   -7.182   -4.674  -43.701  -33.150 

   => Reduced Analysis <=

Frag1     Frag2         Elst     Exch    IndAB    IndBA     Disp    Total 
bnzdiox   Ala120      -4.363    6.803   -2.090   -0.478   -2.201   -2.329 
bnzdiox   recqrst    -22.928   38.277   -3.753   -2.304  -23.155  -13.863 
ligrest   Ala120      -1.612    0.598   -0.393   -0.060   -0.846   -2.313 
ligrest   recqrst     -7.883   13.515   -0.947   -1.831  -17.499  -14.645 
bnzdiox   All        -27.291   45.080   -5.843   -2.782  -25.356  -16.192 
ligrest   All         -9.495   14.113   -1.339   -1.891  -18.345  -16.958 
All       Ala120      -5.974    7.400   -2.483   -0.538   -3.047   -4.642 
All       recqrst    -30.811   51.792   -4.700   -4.135  -40.654  -28.508 
All       All        -36.786   59.192   -7.182   -4.674  -43.701  -33.150 

  ==> F-ISAPT: Links 50-50 <==

   => Full Analysis <=

Frag1     Frag2         Elst     Exch    IndAB    IndBA     Disp    Total 
bnzdiox   Ala120      -4.774    6.802   -1.983   -0.488   -2.107   -2.551 
bnzdiox   recqrst    -22.963   38.277   -3.664   -2.294  -22.992  -13.637 
bnzdiox   Link-1       0.175   -0.003   -0.125    0.000   -0.149   -0.101 
bnzdiox   Link-2       0.049    0.001   -0.068    0.001   -0.023   -0.040 
ligrest   Ala120      -1.648    0.595   -0.387   -0.067   -0.787   -2.295 
ligrest   recqrst     -7.605   13.513   -0.948   -1.818  -17.368  -14.227 
ligrest   Link-1      -0.189    0.002    0.022   -0.003   -0.075   -0.244 
ligrest   Link-2      -0.281    0.000   -0.023   -0.002   -0.028   -0.334 
Link-1    Ala120       0.543    0.004   -0.005    0.018   -0.008    0.553 
Link-1    recqrst     -0.185    0.003   -0.000   -0.022   -0.163   -0.367 
Link-1    Link-1       0.052   -0.000   -0.000    0.001   -0.001    0.052 
Link-1    Link-2       0.042    0.000   -0.000    0.000   -0.000    0.042 
bnzdiox   All        -27.513   45.076   -5.840   -2.781  -25.271  -16.329 
ligrest   All         -9.724   14.109   -1.337   -1.890  -18.258  -17.100 
Link-1    All          0.452    0.007   -0.006   -0.002   -0.172    0.279 
All       Ala120      -5.879    7.400   -2.375   -0.537   -2.902   -4.293 
All       recqrst    -30.754   51.792   -4.612   -4.134  -40.523  -28.231 
All       Link-1       0.037   -0.001   -0.104   -0.002   -0.225   -0.294 
All       Link-2      -0.190    0.001   -0.092   -0.001   -0.051   -0.333 
All       All        -36.786   59.192   -7.182   -4.674  -43.701  -33.150 

   => Reduced Analysis <=

Frag1     Frag2         Elst     Exch    IndAB    IndBA     Disp    Total 
bnzdiox   Ala120      -4.367    6.803   -2.082   -0.478   -2.197   -2.322 
bnzdiox   recqrst    -22.920   38.277   -3.761   -2.304  -23.160  -13.868 
ligrest   Ala120      -1.588    0.597   -0.391   -0.060   -0.843   -2.284 
ligrest   recqrst     -7.910   13.515   -0.949   -1.831  -17.501  -14.676 
bnzdiox   All        -27.287   45.080   -5.843   -2.782  -25.357  -16.190 
ligrest   All         -9.498   14.113   -1.339   -1.891  -18.344  -16.960 
All       Ala120      -5.955    7.400   -2.472   -0.538   -3.040   -4.606 
All       recqrst    -30.830   51.792   -4.710   -4.136  -40.661  -28.544 
All       All        -36.786   59.192   -7.182   -4.674  -43.701  -33.150 
