# Supplementary material for: Intermolecular Interactions in G Protein-Coupled Receptor Allosteric Sites at the Membrane Interface from Molecular Dynamics Simulations and Quantum Chemical Calculations
Source: J Chem Inf Model. 2022 Sep 30;62(19):4736–47. doi: 10.1021/acs.jcim.2c00788 (PMC9554917; doi:10.1021/acs.jcim.2c00788)
Supplement: Supplementary file 3 — ci2c00788_si_003.zip [file ci2c00788_si_003.zip › quantum_chemical_coordiates_inputs/PAR2_5ndz/fsapt/fsapt6.dat]

  ==> F-ISAPT: Links by Charge <==

   => Full Analysis <=

Frag1     Frag2         Elst     Exch    IndAB    IndBA     Disp    Total 
bnzdiox   Ala120      -3.648    7.739   -0.295   -0.331   -4.268   -0.804 
bnzdiox   recqrst    -24.121   37.331   -5.564   -2.450  -20.925  -15.729 
bnzdiox   Link-1       0.256    0.006    0.020   -0.000   -0.078    0.204 
ligrest   Ala120       0.823    0.164   -0.021   -0.000   -1.300   -0.334 
ligrest   recqrst    -10.576   13.945   -1.319   -1.889  -16.939  -16.779 
ligrest   Link-1       0.029    0.000    0.004   -0.001   -0.019    0.013 
Link-1    Ala120       0.081   -0.001    0.001    0.019   -0.040    0.060 
Link-1    recqrst      0.381    0.008   -0.006   -0.021   -0.131    0.231 
Link-1    Link-1      -0.011    0.000    0.000   -0.000   -0.001   -0.012 
bnzdiox   All        -27.513   45.076   -5.840   -2.781  -25.271  -16.329 
ligrest   All         -9.724   14.109   -1.337   -1.890  -18.258  -17.100 
Link-1    All          0.452    0.007   -0.006   -0.002   -0.172    0.279 
All       Ala120      -2.744    7.902   -0.315   -0.313   -5.607   -1.077 
All       recqrst    -34.316   51.284   -6.890   -4.360  -37.995  -32.277 
All       Link-1       0.274    0.006    0.023   -0.001   -0.098    0.205 
All       All        -36.786   59.192   -7.182   -4.674  -43.701  -33.150 

   => Reduced Analysis <=

Frag1     Frag2         Elst     Exch    IndAB    IndBA     Disp    Total 
bnzdiox   Ala120      -3.483    7.742   -0.285   -0.322   -4.327   -0.675 
bnzdiox   recqrst    -23.808   37.338   -5.558   -2.460  -21.029  -15.517 
ligrest   Ala120       0.876    0.164   -0.019    0.009   -1.330   -0.300 
ligrest   recqrst    -10.371   13.949   -1.321   -1.900  -17.015  -16.658 
bnzdiox   All        -27.291   45.080   -5.843   -2.782  -25.356  -16.192 
ligrest   All         -9.495   14.113   -1.339   -1.891  -18.345  -16.958 
All       Ala120      -2.607    7.905   -0.304   -0.313   -5.657   -0.975 
All       recqrst    -34.179   51.287   -6.879   -4.360  -38.044  -32.175 
All       All        -36.786   59.192   -7.182   -4.674  -43.701  -33.150 

  ==> F-ISAPT: Links 50-50 <==

   => Full Analysis <=

Frag1     Frag2         Elst     Exch    IndAB    IndBA     Disp    Total 
bnzdiox   Ala120      -3.648    7.739   -0.295   -0.331   -4.268   -0.804 
bnzdiox   recqrst    -24.121   37.331   -5.564   -2.450  -20.925  -15.729 
bnzdiox   Link-1       0.256    0.006    0.020   -0.000   -0.078    0.204 
ligrest   Ala120       0.823    0.164   -0.021   -0.000   -1.300   -0.334 
ligrest   recqrst    -10.576   13.945   -1.319   -1.889  -16.939  -16.779 
ligrest   Link-1       0.029    0.000    0.004   -0.001   -0.019    0.013 
Link-1    Ala120       0.081   -0.001    0.001    0.019   -0.040    0.060 
Link-1    recqrst      0.381    0.008   -0.006   -0.021   -0.131    0.231 
Link-1    Link-1      -0.011    0.000    0.000   -0.000   -0.001   -0.012 
bnzdiox   All        -27.513   45.076   -5.840   -2.781  -25.271  -16.329 
ligrest   All         -9.724   14.109   -1.337   -1.890  -18.258  -17.100 
Link-1    All          0.452    0.007   -0.006   -0.002   -0.172    0.279 
All       Ala120      -2.744    7.902   -0.315   -0.313   -5.607   -1.077 
All       recqrst    -34.316   51.284   -6.890   -4.360  -37.995  -32.277 
All       Link-1       0.274    0.006    0.023   -0.001   -0.098    0.205 
All       All        -36.786   59.192   -7.182   -4.674  -43.701  -33.150 

   => Reduced Analysis <=

Frag1     Frag2         Elst     Exch    IndAB    IndBA     Disp    Total 
bnzdiox   Ala120      -3.483    7.742   -0.285   -0.322   -4.327   -0.675 
bnzdiox   recqrst    -23.805   37.338   -5.558   -2.460  -21.030  -15.515 
ligrest   Ala120       0.876    0.164   -0.019    0.009   -1.330   -0.300 
ligrest   recqrst    -10.374   13.949   -1.321   -1.900  -17.014  -16.660 
bnzdiox   All        -27.287   45.080   -5.843   -2.782  -25.357  -16.190 
ligrest   All         -9.498   14.113   -1.339   -1.891  -18.344  -16.960 
All       Ala120      -2.607    7.905   -0.304   -0.313   -5.656   -0.975 
All       recqrst    -34.179   51.287   -6.879   -4.360  -38.044  -32.175 
All       All        -36.786   59.192   -7.182   -4.674  -43.701  -33.150 
