# Supplementary material for: Intermolecular Interactions in G Protein-Coupled Receptor Allosteric Sites at the Membrane Interface from Molecular Dynamics Simulations and Quantum Chemical Calculations
Source: J Chem Inf Model. 2022 Sep 30;62(19):4736–47. doi: 10.1021/acs.jcim.2c00788 (PMC9554917; doi:10.1021/acs.jcim.2c00788)
Supplement: Supplementary file 3 — ci2c00788_si_003.zip [file ci2c00788_si_003.zip › quantum_chemical_coordiates_inputs/PAR2_5ndz/fsapt/geom.xyz]

211
mol
H                     8.373074668966     9.157103887973    45.736191989367
C                     7.963989594422     9.767339997084    44.915666197718
H                     8.754998870306    10.187005212820    44.276187871080
O                     7.166696574802    10.800495753013    45.476931056260
Br                    1.864850387317     8.158821443492    44.819325075499
O                     7.069919105416     8.962196192505    44.137484352071
C                     5.904410531795    10.328025311860    45.470075216329
C                     5.838147686504     9.209969917827    44.633104184616
C                     4.807244487936    10.786126114322    46.157792539041
H                     4.869803800566    11.614881247931    46.862181876932
C                     4.653215509484     8.536531875334    44.418791468490
H                     4.595115780058     7.643481135757    43.793423611697
C                     3.519959585214     9.029495295877    45.091370152773
C                     3.578928254822    10.119363160493    45.960698213415
C                     2.458613261788    10.638289014288    46.770617039183
N                     1.455360065720    11.440649777227    46.256154351926
N                     2.453593405460    10.583236012756    48.081292489464
C                     1.422119489742    11.397842173525    48.474307436542
C                     0.790594496172    11.971429002923    47.342729589065
C                     1.151737565213    11.642950712887    44.838789678690
H                     1.852610761166    10.985362448555    44.302500657845
C                    -0.266389709534    11.168136576591    44.537553957676
H                    -0.414612093682    10.146774543347    44.910746715185
H                    -1.023244504676    11.822313654633    44.991078372893
H                    -0.441315334230    11.150536918109    43.454600775499
H                     0.789333370342    13.762312201577    44.957064264556
C                     1.454775715747    13.082173746068    44.394364798073
C                     2.899108058911    13.465855410886    44.707526833993
C                     3.214025645561    14.897600641015    44.294111482228
C                     2.917051344878    15.120690216520    42.818442744161
C                     1.478288235631    14.745120306904    42.497009799804
H                     0.797138459371    15.420924393399    43.041366051813
H                     3.126702702176    16.162543302789    42.525919734295
H                     3.590940120537    14.486094648942    42.217404150887
H                     4.262041872586    15.137456807882    44.520810224658
H                     2.602049870238    15.591728158736    44.896833527924
H                     1.809680061927    12.616159324110    42.314427936739
H                     0.132758896470    13.061601496525    42.658906863137
C                     1.177393789869    13.305480775565    42.905716504888
H                     1.265878904302    14.889282565178    41.426352392789
H                     3.566906572269    12.773676170213    44.163166853770
H                     3.108324448438    13.325827935260    45.778789422039
H                    -0.726167782676    13.382922568353    46.640942365630
C                    -0.246134813866    12.903951691138    47.493089363990
C                    -0.652169181514    13.210632241326    48.784867712502
H                    -1.459020497068    13.924810191418    48.959733951072
C                    -0.081654166368    12.580040316848    49.910571403478
C                     0.976748679210    11.690366777105    49.762320151924
H                     1.470775466236    11.227741361340    50.615003690235
C                    -0.731488721022    12.813680138792    51.232970342551
O                    -1.286211720373    13.854084940657    51.524290256498
N                    -0.720425125546    11.695343148114    52.046278468091
H                    -0.294654277053    10.867093440022    51.646083391601
C                    -1.489470453694    11.461968085604    53.178797079720
C                    -1.698827229884    10.124648624564    53.560717399618
H                    -1.229957831163     9.325196791186    52.983158031755
C                    -2.089402845196    12.490211317129    53.921448499098
H                    -1.916384823991    13.521094375717    53.622251626625
C                    -2.917453907224    12.175444069307    54.990748971451
H                    -3.402636896785    12.974242458646    55.552471672956
C                    -3.150631459481    10.841980843039    55.354566160296
C                    -2.513702481880     9.818511075151    54.636712313291
H                    -2.688367113107     8.780193109704    54.921562431794
C                    -4.044415007451    10.508375175616    56.417090013086
N                    -4.782063178524    10.218985235350    57.261479308633
C                     8.819700000000    13.061300000000    38.846200000000
C                     8.923900000000    12.367000000000    40.206700000000
O                     9.142600000000    13.027100000000    41.217100000000
N                     8.741900000000    11.042800000000    40.223700000000
C                     8.922700000000    10.263200000000    41.429100000000
C                    10.332200000000    10.442700000000    42.005600000000
O                    10.493400000000    10.536800000000    43.223100000000
C                     8.595600000000     8.806500000000    41.138900000000
N                    11.319200000000    10.500400000000    41.106800000000
C                    12.700800000000    10.742400000000    41.475700000000
H                     8.248900000000    10.656800000000    42.206200000000
H                     8.679700000000     8.202400000000    42.046800000000
H                     7.572200000000     8.725700000000    40.741300000000
H                     9.300800000000     8.396500000000    40.402800000000
H                    11.115000000000    10.256600000000    40.134300000000
H                     8.987100000000    14.131200000000    38.970000000000
H                     9.570900000000    12.652300000000    38.170500000000
H                     7.826800000000    12.895300000000    38.428100000000
H                     8.470600000000    10.559500000000    39.379400000000
H                    13.321400000000    10.745900000000    40.579600000000
H                    12.780200000000    11.707700000000    41.975800000000
H                    13.040700000000     9.955800000000    42.149400000000
C                     6.183400000000     8.722600000000    52.614800000000
C                     6.733200000000     8.833000000000    51.196200000000
O                     6.532900000000     7.950200000000    50.369500000000
N                     7.452400000000     9.935700000000    50.916700000000
C                     8.054800000000    10.100200000000    49.613600000000
C                     9.046800000000     8.976400000000    49.281500000000
O                     9.157600000000     8.584700000000    48.119900000000
C                     8.780600000000    11.449900000000    49.502800000000
C                     7.908100000000    12.646200000000    49.218600000000
C                     7.119900000000    12.665500000000    48.065600000000
C                     7.945000000000    13.793400000000    50.013800000000
C                     6.380200000000    13.792700000000    47.717900000000
C                     7.219400000000    14.932100000000    49.662500000000
C                     6.428900000000    14.936000000000    48.514800000000
N                     9.783000000000     8.509600000000    50.298400000000
C                    10.835500000000     7.528600000000    50.108800000000
H                     7.141100000000    11.802000000000    47.401000000000
H                     8.558900000000    13.795400000000    50.915800000000
H                     5.790900000000    13.797500000000    46.796300000000
H                     7.283200000000    15.825200000000    50.288100000000
H                     5.869000000000    15.829600000000    48.225200000000
H                     9.697500000000     8.943500000000    51.217800000000
H                     6.471400000000     9.604900000000    53.186300000000
H                     5.096300000000     8.652300000000    52.579200000000
H                     6.589100000000     7.831600000000    53.093900000000
H                     7.572500000000    10.651700000000    51.618900000000
H                     7.259700000000    10.081200000000    48.868200000000
H                     9.555200000000    11.380100000000    48.739100000000
H                     9.349500000000    11.628300000000    50.415300000000
H                    11.295900000000     7.298600000000    51.069600000000
H                    10.412600000000     6.619100000000    49.682200000000
H                    11.589600000000     7.930200000000    49.432000000000
C                     7.132700000000     1.552500000000    44.460000000000
C                     6.585700000000     2.180700000000    43.170900000000
O                     6.153800000000     1.447500000000    42.283700000000
N                     6.633000000000     3.517400000000    43.026200000000
C                     6.307500000000     4.082700000000    41.734600000000
C                     7.347100000000     3.702200000000    40.671000000000
O                     6.973200000000     3.379900000000    39.546900000000
C                     6.140400000000     5.604100000000    41.769500000000
S                     4.374100000000     6.068900000000    41.874900000000
N                     8.638800000000     3.730300000000    41.026000000000
C                     9.645300000000     3.242000000000    40.099500000000
C                    -0.803600000000     4.236300000000    39.871100000000
C                    -0.438000000000     5.260700000000    40.960700000000
O                    -0.180600000000     4.896100000000    42.101900000000
N                    -0.470500000000     6.553400000000    40.589100000000
C                    -0.241800000000     7.617200000000    41.526800000000
C                    -1.199900000000     7.483100000000    42.733800000000
O                    -0.801100000000     7.484500000000    43.893300000000
C                    -0.362600000000     9.014400000000    40.902300000000
C                     0.735000000000     9.464400000000    39.980700000000
C                     0.595400000000     9.846700000000    38.663600000000
C                     2.114500000000     9.738000000000    40.318500000000
N                     1.780300000000    10.328100000000    38.166400000000
C                     2.725500000000    10.287300000000    39.156300000000
C                     2.891100000000     9.621300000000    41.488200000000
C                     4.056600000000    10.721400000000    39.137900000000
C                     4.219000000000    10.032000000000    41.462900000000
C                     4.802000000000    10.573100000000    40.300000000000
N                    -2.511000000000     7.386400000000    42.442400000000
C                    -3.490700000000     7.270800000000    43.501800000000
H                     7.672800000000     0.673100000000    44.082200000000
H                     6.979600000000     4.125500000000    43.773800000000
H                     5.385600000000     3.614700000000    41.360100000000
H                     6.534600000000     6.033300000000    40.839700000000
H                     6.693700000000     6.036200000000    42.615500000000
H                     4.512100000000     7.317200000000    41.380800000000
H                     8.926900000000     4.048800000000    41.961700000000
H                     9.627600000000     3.820500000000    39.164400000000
H                    -1.098600000000     3.354700000000    40.461600000000
H                    -0.624300000000     6.791900000000    39.612400000000
H                     0.758700000000     7.509600000000    41.977900000000
H                    -0.412100000000     9.717300000000    41.751900000000
H                    -1.337100000000     9.091300000000    40.393500000000
H                    -0.288600000000     9.832300000000    38.040800000000
H                     1.998400000000    10.591900000000    37.207900000000
H                     2.467800000000     9.203000000000    42.405800000000
H                     4.485900000000    11.186900000000    38.248900000000
H                     4.817700000000     9.947200000000    42.368600000000
H                     5.849800000000    10.881700000000    40.315500000000
H                    -2.834100000000     7.418700000000    41.474600000000
H                    -3.332700000000     8.069900000000    44.242400000000
H                     7.842900000000     2.239300000000    44.920600000000
H                     6.299200000000     1.222600000000    45.080200000000
H                     9.457000000000     2.191100000000    39.879800000000
H                    10.630800000000     3.323500000000    40.558100000000
H                    -1.666200000000     4.599100000000    39.312200000000
H                     0.086900000000     3.997400000000    39.289600000000
H                    -3.387700000000     6.300300000000    43.987300000000
H                    -4.492400000000     7.358500000000    43.081100000000
C                     3.281300000000     5.062100000000    56.939500000000
C                     3.069000000000     6.496900000000    57.453000000000
O                     3.670800000000     6.930300000000    58.425900000000
N                     2.218000000000     7.267600000000    56.737000000000
C                     2.002200000000     8.641400000000    57.124400000000
C                     1.428600000000     8.768200000000    58.534600000000
O                     1.751800000000     9.733600000000    59.221100000000
C                     1.098000000000     9.371200000000    56.118600000000
C                     1.725100000000     9.605700000000    54.765600000000
C                     2.605200000000    10.674800000000    54.541400000000
C                     1.456600000000     8.762800000000    53.683200000000
C                     3.191800000000    10.883400000000    53.297300000000
C                     2.026500000000     8.955900000000    52.422900000000
C                     2.917700000000    10.016300000000    52.229200000000
O                     3.549400000000    10.265700000000    51.064200000000
N                     0.529200000000     7.849200000000    58.938400000000
C                    -0.238100000000     8.079800000000    60.148800000000
H                     3.810100000000     4.563400000000    57.763400000000
H                     1.719900000000     6.874700000000    55.941100000000
H                     2.974500000000     9.156200000000    57.177300000000
H                     0.822900000000    10.335900000000    56.571700000000
H                     0.162900000000     8.797900000000    56.011200000000
H                     2.833600000000    11.366100000000    55.358100000000
H                     0.787600000000     7.910800000000    53.822700000000
H                     3.877500000000    11.715800000000    53.120700000000
H                     1.800600000000     8.255100000000    51.611800000000
H                     3.229300000000     9.724100000000    50.326700000000
H                     0.246500000000     7.127100000000    58.273000000000
H                    -0.272700000000     9.169300000000    60.295600000000
H                     3.924800000000     5.085600000000    56.060000000000
H                     2.312400000000     4.585000000000    56.791900000000
H                     0.270500000000     7.616200000000    60.994100000000
H                    -1.250800000000     7.700000000000    60.013700000000
