# Supplementary material for: Intermolecular Interactions in G Protein-Coupled Receptor Allosteric Sites at the Membrane Interface from Molecular Dynamics Simulations and Quantum Chemical Calculations
Source: J Chem Inf Model. 2022 Sep 30;62(19):4736–47. doi: 10.1021/acs.jcim.2c00788 (PMC9554917; doi:10.1021/acs.jcim.2c00788)
Supplement: Supplementary file 3 — ci2c00788_si_003.zip [file ci2c00788_si_003.zip › quantum_chemical_coordiates_inputs/PAR2_5ndz/fsapt/IndBA.dat]

  0.0000000000000000E+00   0.0000000000000000E+00   0.0000000000000000E+00   0.0000000000000000E+00   0.0000000000000000E+00   0.0000000000000000E+00   0.0000000000000000E+00   0.0000000000000000E+00   0.0000000000000000E+00   0.0000000000000000E+00   0.0000000000000000E+00   0.0000000000000000E+00   0.0000000000000000E+00   0.0000000000000000E+00   0.0000000000000000E+00   0.0000000000000000E+00   0.0000000000000000E+00   0.0000000000000000E+00   0.0000000000000000E+00   0.0000000000000000E+00   0.0000000000000000E+00   0.0000000000000000E+00   0.0000000000000000E+00   0.0000000000000000E+00   0.0000000000000000E+00   0.0000000000000000E+00   0.0000000000000000E+00   0.0000000000000000E+00   0.0000000000000000E+00   0.0000000000000000E+00   0.0000000000000000E+00   0.0000000000000000E+00   0.0000000000000000E+00   0.0000000000000000E+00   0.0000000000000000E+00   0.0000000000000000E+00   0.0000000000000000E+00   0.0000000000000000E+00   0.0000000000000000E+00   0.0000000000000000E+00   0.0000000000000000E+00   0.0000000000000000E+00   0.0000000000000000E+00   0.0000000000000000E+00   0.0000000000000000E+00   0.0000000000000000E+00   0.0000000000000000E+00   0.0000000000000000E+00   0.0000000000000000E+00   0.0000000000000000E+00   0.0000000000000000E+00   0.0000000000000000E+00   0.0000000000000000E+00   0.0000000000000000E+00   0.0000000000000000E+00   0.0000000000000000E+00   0.0000000000000000E+00   0.0000000000000000E+00   0.0000000000000000E+00   0.0000000000000000E+00   0.0000000000000000E+00   0.0000000000000000E+00   0.0000000000000000E+00   0.0000000000000000E+00   0.0000000000000000E+00   0.0000000000000000E+00   0.0000000000000000E+00   0.0000000000000000E+00   0.0000000000000000E+00   0.0000000000000000E+00   0.0000000000000000E+00   0.0000000000000000E+00   0.0000000000000000E+00   0.0000000000000000E+00   0.0000000000000000E+00   0.0000000000000000E+00   0.0000000000000000E+00   0.0000000000000000E+00   0.0000000000000000E+00   0.0000000000000000E+00   0.0000000000000000E+00   0.0000000000000000E+00   0.0000000000000000E+00   0.0000000000000000E+00   0.0000000000000000E+00   0.0000000000000000E+00   0.0000000000000000E+00   0.0000000000000000E+00   0.0000000000000000E+00   0.0000000000000000E+00   0.0000000000000000E+00   0.0000000000000000E+00   0.0000000000000000E+00   0.0000000000000000E+00   0.0000000000000000E+00   0.0000000000000000E+00   0.0000000000000000E+00   0.0000000000000000E+00   0.0000000000000000E+00   0.0000000000000000E+00   0.0000000000000000E+00   0.0000000000000000E+00   0.0000000000000000E+00   0.0000000000000000E+00   0.0000000000000000E+00   0.0000000000000000E+00   0.0000000000000000E+00   0.0000000000000000E+00   0.0000000000000000E+00   0.0000000000000000E+00   0.0000000000000000E+00   0.0000000000000000E+00   0.0000000000000000E+00   0.0000000000000000E+00   0.0000000000000000E+00   0.0000000000000000E+00   0.0000000000000000E+00   0.0000000000000000E+00   0.0000000000000000E+00   0.0000000000000000E+00   0.0000000000000000E+00   0.0000000000000000E+00   0.0000000000000000E+00   0.0000000000000000E+00   0.0000000000000000E+00   0.0000000000000000E+00   0.0000000000000000E+00   0.0000000000000000E+00   0.0000000000000000E+00   0.0000000000000000E+00   0.0000000000000000E+00   0.0000000000000000E+00   0.0000000000000000E+00   0.0000000000000000E+00   0.0000000000000000E+00   0.0000000000000000E+00   0.0000000000000000E+00   0.0000000000000000E+00   0.0000000000000000E+00   0.0000000000000000E+00   0.0000000000000000E+00   0.0000000000000000E+00   0.0000000000000000E+00   0.0000000000000000E+00   0.0000000000000000E+00   0.0000000000000000E+00   0.0000000000000000E+00   0.0000000000000000E+00   0.0000000000000000E+00   0.0000000000000000E+00   0.0000000000000000E+00   0.0000000000000000E+00   0.0000000000000000E+00   0.0000000000000000E+00   0.0000000000000000E+00   0.0000000000000000E+00   0.0000000000000000E+00   0.0000000000000000E+00   0.0000000000000000E+00   0.0000000000000000E+00   0.0000000000000000E+00   0.0000000000000000E+00   0.0000000000000000E+00   0.0000000000000000E+00   0.0000000000000000E+00   0.0000000000000000E+00   0.0000000000000000E+00   0.0000000000000000E+00   0.0000000000000000E+00   0.0000000000000000E+00   0.0000000000000000E+00   0.0000000000000000E+00   0.0000000000000000E+00   0.0000000000000000E+00   0.0000000000000000E+00   0.0000000000000000E+00   0.0000000000000000E+00   0.0000000000000000E+00   0.0000000000000000E+00   0.0000000000000000E+00   0.0000000000000000E+00   0.0000000000000000E+00   0.0000000000000000E+00   0.0000000000000000E+00   0.0000000000000000E+00   0.0000000000000000E+00   0.0000000000000000E+00   0.0000000000000000E+00   0.0000000000000000E+00   0.0000000000000000E+00   0.0000000000000000E+00   0.0000000000000000E+00   0.0000000000000000E+00   0.0000000000000000E+00   0.0000000000000000E+00   0.0000000000000000E+00   0.0000000000000000E+00   0.0000000000000000E+00   0.0000000000000000E+00   0.0000000000000000E+00   0.0000000000000000E+00   0.0000000000000000E+00   0.0000000000000000E+00   0.0000000000000000E+00   0.0000000000000000E+00   0.0000000000000000E+00   0.0000000000000000E+00   0.0000000000000000E+00   0.0000000000000000E+00   0.0000000000000000E+00   0.0000000000000000E+00  -2.8148019287221201E-09   5.2754144331709448E-08  -8.7049724183566949E-09  -5.9986352470187389E-10  -5.2527801403637814E-10  -2.9558831070888490E-09  -1.0699039455060609E-09  -2.4817331486518590E-07  -1.2579943187809832E-09  -6.6247096407344785E-10  -2.1734759484357092E-08  -2.2555377670173894E-07  -3.7410586699789031E-09  -1.9606658928961959E-08  -2.3894737329086320E-09  -5.6945219811260840E-09  -2.2484267495176859E-09  -8.7094104125884272E-09  -2.7144614005434074E-09  -3.4981031419752293E-08  -2.3784120813764877E-09  -4.6090423021979896E-09  -2.5329614346839562E-08  -2.8814293935065578E-08  -3.2826079590387124E-09  -7.1001735936836313E-09  -3.6045195030572899E-09  -1.7776050266445439E-09  -3.1853393017693554E-07  -6.4444389510161192E-09  -4.6019248393565104E-09  -2.1060946163103965E-08  -1.8823320835519342E-07   5.0427136260550983E-08  -7.4953671437432115E-09  -1.8345764950870387E-07  -5.3957259930656973E-09  -1.3145862724525832E-08  -1.1616092900216188E-08  -6.4561823196944551E-09  -9.6165173051622231E-08  -2.0388208986951280E-08  -4.8104813509485232E-09  -4.2435530851874448E-08  -8.4566353147819529E-09  -3.8592134540178138E-08  -3.0084066529913805E-09  -7.5206726747498253E-09  -8.8853956848921055E-09  -1.2391709498306580E-08   7.3567909221156568E-09  -1.7078448730649664E-08  -1.0600497677206321E-08  -7.5015901920681668E-09  -1.0771044311303513E-08  -2.4325177233058179E-08  -2.0582040321125379E-08  -9.2427327691472183E-09  -2.6656215965853664E-09   3.7646494915433045E-08  -1.5129558274848991E-08  -4.5676965206547315E-08  -1.7647743579185517E-08  -7.8741139160545961E-09  -5.3775255011425386E-09  -2.7000141762147179E-08  -2.6507106541949295E-09  -1.4279704920857365E-08  -1.4221966351266610E-08  -5.3577276374189013E-08   5.8484640170291469E-09  -2.5556393150824384E-08   1.1989156391855327E-08  -7.5441128977659557E-08  -1.2226151523696342E-07  -1.0633097276072188E-07  -2.0494153040056228E-07  -1.9017353721148235E-07  -1.0545607094833226E-06  -1.5885074113386715E-06  -5.2760376679507101E-06  -4.8923722790839730E-06  -2.2403531483555824E-06  -4.2859701085937755E-05   9.5170066572334381E-05  -5.6026901379219529E-06  -6.0819844616907869E-05  -3.8870223850310560E-06  -1.5312704067406581E-05  -8.9367948199654089E-06  -7.2933836943955761E-06  -9.8894579824610843E-06   1.9898502552485498E-05  -3.2844029965685884E-06  -2.1040318408753697E-05  -3.7901756830119454E-06  -1.7461741089596117E-06  -3.2067036250158231E-06  -3.5241292233692904E-06  -8.0108181833712224E-06  -1.6224081839490374E-06  -1.9121742017403100E-05   5.9842745587635360E-04   9.1682280619414500E-05  -2.7365427317566003E-07  -3.1357037116440778E-06  -2.7100938890603567E-05  -6.6231647417150181E-06  -2.5795202429515373E-05  -8.4377908013905092E-06  -1.3768819102338691E-05  -5.8757188113452676E-06   2.2159052957001291E-06  -6.4344267299657705E-06  -2.1129948292829616E-06  -6.5731811550826763E-07  -1.1439841767813492E-04   8.8790449458225993E-06  -2.8765413915645820E-06   1.6728060819632912E-06  -2.6992765522917912E-05  -2.9577945864453850E-05  -3.2164416261680169E-06  -3.4518806992152780E-05  -1.0014883742086690E-05  -2.3717419189926734E-06  -7.7066263256210383E-06  -1.5034366751146934E-05  -4.7031690380394555E-06  -5.5086696595776574E-06  -1.1449343238677560E-05  -4.0778072172204619E-06  -4.5208365484389520E-06  -1.1091371637162895E-05  -3.8135969693765355E-06   5.9376137134966362E-05  -3.8476953143313857E-06  -3.2178004674120827E-05  -2.8430125211941274E-06  -1.7808166220757447E-05  -1.2894586851245637E-05  -7.3493931733587591E-06  -2.5239793661405687E-06  -3.7747577174698294E-06  -2.6955274922486969E-05  -6.0312528791314197E-06  -2.5313791356887685E-06  -2.0912797860672874E-06  -2.9058340663361556E-05  -5.1737961196354995E-06  -6.6959679042838567E-05  -5.2431518084353230E-05  -1.3977154311603050E-06  -4.2213145196751255E-06   3.5058973960773335E-07  -7.1774712346196731E-06  -3.9474456333125599E-05  -1.6765313309764931E-06   1.0600158288847495E-05  -3.5522341984102251E-06  -7.5688044481952558E-06   6.1781699026810025E-05   3.8661609977599126E-05  -4.4594050482163282E-04  -1.2236107809396389E-07  -1.5513065708238041E-06  -7.0147024650036961E-07   2.5630687678984067E-06  -1.4708964815286338E-05  -1.5360736856491624E-05   1.0380477325568196E-04  -3.2063818584110087E-06  -1.2203183166338267E-05  -1.5419053043337439E-06  -1.2164642806551823E-05  -2.4517765990649533E-05  -5.8797862860680339E-07  -1.9732468446755812E-04  -5.2395565599563376E-05  -1.6323712246314078E-06  -2.3326536239690459E-05  -4.6471420744951054E-07  -3.6226070953744655E-06  -2.4867766574883966E-06  -1.1742292303441929E-05  -2.1876799511868066E-05  -5.7666152982316519E-06  -1.5890354456255886E-05   1.0354868535796263E-04  -2.9781528924316992E-06  -5.0671669873193520E-04  -3.2484011628471734E-06  -2.7032090882812850E-06   1.6050774929732627E-05  -8.2930947317635984E-06  -1.3740798834358474E-04  -9.6916533039659373E-05   1.5698488420913185E-05  -1.6130500591874667E-06  -2.1110552471538728E-06  -5.4008501506330918E-05  -3.4017900114647467E-06  -4.0416749938221542E-05  -3.7260132017404715E-06  -4.8452578384577812E-06   6.5345638669442831E-05  -7.7149993828121533E-06  -4.8226858253271853E-06  -2.4035843694462000E-05   4.0062134938671597E-06  -1.5331236251694797E-06  -4.7537451859822764E-07  -7.5844805524107336E-06  -5.7690303288218575E-06  -4.7268247514970346E-06  -2.7093816954795147E-06  -1.9326334756099615E-06  -3.2515130933691506E-06  -1.4959457556124937E-04  -4.8556278212803693E-06  -2.7437537593893910E-07  -1.8551420480185622E-05  -7.0047292661156481E-06  -1.6614487258485307E-05  -1.2659365326897791E-06  -7.7156531227677791E-06   3.8360753290744146E-06   1.4174695462771129E-05  -1.2857415828304799E-06  -1.5661887293739109E-06  -6.6404360253618649E-06  -4.7627230909924037E-04  -1.7839433799076585E-05   2.5618569402816635E-06   3.5359407188580262E-05  -5.4123643004271644E-06   7.1587816869245481E-06  -5.4105994886409527E-05  -1.2755156411344643E-05  -4.9285960346327153E-06   1.7460072501844964E-06  -5.7163824143841838E-04  -7.5105843771106296E-05  -7.3739401524403112E-06   1.2424224027931386E-07  -1.5311148989183895E-05  -1.2270310488488994E-04  -3.3890188285978678E-06  -6.5652495661955545E-05  -2.4879708825922007E-06  -2.4857377629334220E-06  -4.7321591134380494E-06  -1.8308674150523886E-04  -5.0802203626367501E-04  -2.3000629494871536E-05  -2.5556542486411363E-05  -5.4330221569608435E-05  -5.6614864507801323E-06  -2.3840798676067721E-05  -6.6821681760596463E-06  -4.0049770662165239E-06  -2.1849798386666655E-06  -3.3232492936144102E-05  -6.1004388015148644E-06  -2.8689848567506166E-06  -3.5177194639894546E-05  -3.0059399089283582E-07  -1.0784345518233232E-06  -1.6082478434223706E-05  -3.9990091823104975E-06  -4.9996925156434819E-05  -4.3602841193745926E-05  -1.0045951125974116E-04  -3.4518925036509642E-05  -1.9375464155768877E-05  -1.8098014360464279E-04  -5.7470102582246670E-05
  0.0000000000000000E+00   0.0000000000000000E+00   0.0000000000000000E+00   0.0000000000000000E+00   0.0000000000000000E+00   0.0000000000000000E+00   0.0000000000000000E+00   0.0000000000000000E+00   0.0000000000000000E+00   0.0000000000000000E+00   0.0000000000000000E+00   0.0000000000000000E+00   0.0000000000000000E+00   0.0000000000000000E+00   0.0000000000000000E+00   0.0000000000000000E+00   0.0000000000000000E+00   0.0000000000000000E+00   0.0000000000000000E+00   0.0000000000000000E+00   0.0000000000000000E+00   0.0000000000000000E+00   0.0000000000000000E+00   0.0000000000000000E+00   0.0000000000000000E+00   0.0000000000000000E+00   0.0000000000000000E+00   0.0000000000000000E+00   0.0000000000000000E+00   0.0000000000000000E+00   0.0000000000000000E+00   0.0000000000000000E+00   0.0000000000000000E+00   0.0000000000000000E+00   0.0000000000000000E+00   0.0000000000000000E+00   0.0000000000000000E+00   0.0000000000000000E+00   0.0000000000000000E+00   0.0000000000000000E+00   0.0000000000000000E+00   0.0000000000000000E+00   0.0000000000000000E+00   0.0000000000000000E+00   0.0000000000000000E+00   0.0000000000000000E+00   0.0000000000000000E+00   0.0000000000000000E+00   0.0000000000000000E+00   0.0000000000000000E+00   0.0000000000000000E+00   0.0000000000000000E+00   0.0000000000000000E+00   0.0000000000000000E+00   0.0000000000000000E+00   0.0000000000000000E+00   0.0000000000000000E+00   0.0000000000000000E+00   0.0000000000000000E+00   0.0000000000000000E+00   0.0000000000000000E+00   0.0000000000000000E+00   0.0000000000000000E+00   0.0000000000000000E+00   0.0000000000000000E+00   0.0000000000000000E+00   0.0000000000000000E+00   0.0000000000000000E+00   0.0000000000000000E+00   0.0000000000000000E+00   0.0000000000000000E+00   0.0000000000000000E+00   0.0000000000000000E+00   0.0000000000000000E+00   0.0000000000000000E+00   0.0000000000000000E+00   0.0000000000000000E+00   0.0000000000000000E+00   0.0000000000000000E+00   0.0000000000000000E+00   0.0000000000000000E+00   0.0000000000000000E+00   0.0000000000000000E+00   0.0000000000000000E+00   0.0000000000000000E+00   0.0000000000000000E+00   0.0000000000000000E+00   0.0000000000000000E+00   0.0000000000000000E+00   0.0000000000000000E+00   0.0000000000000000E+00   0.0000000000000000E+00   0.0000000000000000E+00   0.0000000000000000E+00   0.0000000000000000E+00   0.0000000000000000E+00   0.0000000000000000E+00   0.0000000000000000E+00   0.0000000000000000E+00   0.0000000000000000E+00   0.0000000000000000E+00   0.0000000000000000E+00   0.0000000000000000E+00   0.0000000000000000E+00   0.0000000000000000E+00   0.0000000000000000E+00   0.0000000000000000E+00   0.0000000000000000E+00   0.0000000000000000E+00   0.0000000000000000E+00   0.0000000000000000E+00   0.0000000000000000E+00   0.0000000000000000E+00   0.0000000000000000E+00   0.0000000000000000E+00   0.0000000000000000E+00   0.0000000000000000E+00   0.0000000000000000E+00   0.0000000000000000E+00   0.0000000000000000E+00   0.0000000000000000E+00   0.0000000000000000E+00   0.0000000000000000E+00   0.0000000000000000E+00   0.0000000000000000E+00   0.0000000000000000E+00   0.0000000000000000E+00   0.0000000000000000E+00   0.0000000000000000E+00   0.0000000000000000E+00   0.0000000000000000E+00   0.0000000000000000E+00   0.0000000000000000E+00   0.0000000000000000E+00   0.0000000000000000E+00   0.0000000000000000E+00   0.0000000000000000E+00   0.0000000000000000E+00   0.0000000000000000E+00   0.0000000000000000E+00   0.0000000000000000E+00   0.0000000000000000E+00   0.0000000000000000E+00   0.0000000000000000E+00   0.0000000000000000E+00   0.0000000000000000E+00   0.0000000000000000E+00   0.0000000000000000E+00   0.0000000000000000E+00   0.0000000000000000E+00   0.0000000000000000E+00   0.0000000000000000E+00   0.0000000000000000E+00   0.0000000000000000E+00   0.0000000000000000E+00   0.0000000000000000E+00   0.0000000000000000E+00   0.0000000000000000E+00   0.0000000000000000E+00   0.0000000000000000E+00   0.0000000000000000E+00   0.0000000000000000E+00   0.0000000000000000E+00   0.0000000000000000E+00   0.0000000000000000E+00   0.0000000000000000E+00   0.0000000000000000E+00   0.0000000000000000E+00   0.0000000000000000E+00   0.0000000000000000E+00   0.0000000000000000E+00   0.0000000000000000E+00   0.0000000000000000E+00   0.0000000000000000E+00   0.0000000000000000E+00   0.0000000000000000E+00   0.0000000000000000E+00   0.0000000000000000E+00   0.0000000000000000E+00   0.0000000000000000E+00   0.0000000000000000E+00   0.0000000000000000E+00   0.0000000000000000E+00   0.0000000000000000E+00   0.0000000000000000E+00   0.0000000000000000E+00   0.0000000000000000E+00   0.0000000000000000E+00   0.0000000000000000E+00   0.0000000000000000E+00   0.0000000000000000E+00   0.0000000000000000E+00   0.0000000000000000E+00   0.0000000000000000E+00   0.0000000000000000E+00   0.0000000000000000E+00   0.0000000000000000E+00   0.0000000000000000E+00   0.0000000000000000E+00   0.0000000000000000E+00   0.0000000000000000E+00   0.0000000000000000E+00   0.0000000000000000E+00   0.0000000000000000E+00   0.0000000000000000E+00   0.0000000000000000E+00   0.0000000000000000E+00   0.0000000000000000E+00   0.0000000000000000E+00   0.0000000000000000E+00   0.0000000000000000E+00  -1.9724084595170651E-08   2.8555957139853398E-07  -7.1544562131141435E-08  -3.1713531673890814E-09  -4.2348039556792408E-09  -3.1084030081857440E-09  -6.5698658895450745E-09  -1.9886154094980984E-06  -8.3284634376020944E-09  -3.4438159237674146E-09  -1.3963646821274860E-07  -6.6475173277521176E-07  -2.7184624427665761E-08  -1.6367216113991138E-07  -1.3375044565196106E-08  -3.8715034729342421E-08  -1.6029356222611222E-08  -3.4862926760934935E-08  -1.7126447424653798E-08  -2.5501404447102381E-07  -1.2772790493542557E-08  -3.0676081081082446E-08  -1.0130579241120592E-07  -2.3569584576797827E-07  -1.7739532034914908E-08  -4.4012014246098589E-08  -2.5839867091208963E-08   1.0581092784737200E-08  -2.5388602552579511E-06  -4.3444137639535229E-08  -2.4512798175395487E-08  -1.3737765258572316E-07  -6.7561958739931425E-07   2.1708624200500982E-07  -5.3711007631183412E-08  -1.6070636370265244E-06  -3.8338224054085179E-08  -9.3182772182233965E-08  -8.7771247133498740E-08  -3.5035774041369828E-08  -3.7353154689517680E-07  -1.6491680279864375E-07  -3.0113709038091036E-08  -2.8857244523409097E-07  -6.2104427987345833E-08  -1.6050674490626852E-07  -1.5250486790756873E-08  -5.0340847695788916E-08  -7.4217129318630793E-08  -6.7667614623702834E-08   5.6460081473750768E-08  -9.8283711962941934E-08  -8.2887689996542115E-08  -6.0912527920719919E-08  -8.4804742411886514E-08  -1.8687526846023025E-07  -1.1992109155935059E-07  -6.7770886773857998E-08  -1.4406630951442939E-08   1.6086602547077219E-07  -1.1593955401974869E-07  -1.9870626169093552E-07  -1.1044267021727887E-07  -5.7135516424641023E-08  -3.0786912430471932E-08  -2.0372694228456052E-07  -1.8169971998706519E-08  -9.2130258118846029E-08  -8.5854423570004213E-08  -4.2025913356648516E-07   3.1186057779383497E-08  -1.8003697147519031E-07  -5.4913759137132785E-08  -5.3289463125194722E-07  -8.5603607133802652E-07  -7.6787664901101014E-07  -1.3543447165363227E-06   1.3044655855389638E-06  -6.0133636356398972E-06  -1.0328448562070666E-05  -3.4183081459734270E-05  -3.4499046029088326E-05  -1.2298860612732474E-05  -1.4395574450055268E-04   5.6885208502827371E-04  -4.1304733292871801E-05  -5.1323245771142656E-04  -3.2215235869620800E-05  -8.6534578701751377E-05  -6.2929108137096737E-05  -4.2575528077950649E-05  -6.2258858743335650E-05   9.9524149957578613E-05  -1.7759358977506558E-05  -1.4677509290075404E-04  -2.3656818191196772E-05  -8.8033893262658403E-06  -2.0510200790862221E-05  -2.4679665378061316E-05  -4.7897084485594917E-05  -8.8941091794068092E-06  -7.8092747725713198E-05   3.8810586724909940E-03   7.9966091876382337E-04  -2.3257243719821097E-06  -2.1354748396795249E-05  -2.1017319731834636E-04  -4.6438370070940395E-05  -1.2325897342309290E-04  -4.7765609446766024E-05  -9.3460969372190445E-05  -2.6240055139311062E-05   1.4044099171300003E-05  -4.7793432171169587E-05  -1.1265286948696676E-05  -3.5485017086852613E-06  -7.9692788486091860E-04   6.4584391233774044E-06  -1.4850465907080572E-05   8.8077812584690904E-06  -1.8302100890792483E-04  -1.1574223609224507E-04  -1.7519386452600999E-05  -2.0681796257370979E-04  -7.2417191412834132E-05  -1.2565552161810211E-05  -5.4559128974449810E-05  -6.0927723802829902E-05  -3.6091616072266895E-05  -3.1223283925323061E-05  -6.7499353690549788E-05  -2.2307328604711162E-05  -3.0776830099663708E-05  -6.2038618715839580E-05  -2.7263321681666886E-05   3.3834837802375957E-04  -2.7505239512103298E-05  -2.3128373350623358E-04  -1.6439936285171074E-05  -1.4965846150680968E-04  -5.0289755550757910E-05  -3.1910658296941932E-05  -1.4728100307982793E-05  -2.4492799801551555E-05  -1.0099475340204107E-04  -4.7494464593188637E-05  -1.3881636105040137E-05  -1.4419014845857943E-05  -2.2612104838254981E-04  -3.6740067251255309E-05  -2.3281384435805785E-04  -4.0367614687133882E-04  -7.5973138262733681E-06  -3.2024778655578190E-05  -7.0708475117087567E-06  -4.1200716094474881E-05  -3.9203648543242197E-04  -1.1127863695038095E-05   6.6268025428436683E-05  -2.3500404752102787E-05  -6.1491333535222578E-05   3.5207249147549272E-04   2.0055382377992957E-04  -1.0663818457033354E-03  -1.9486473880991137E-06  -9.0294211187444505E-06  -3.7776495051541316E-06   2.6698629968762784E-05  -1.6943218999424347E-04  -1.2556933729328978E-04   7.8312321417326510E-04  -2.4533728851643069E-06  -9.9490195624497773E-05  -1.0450656040861260E-05  -9.2216171579283766E-05  -1.0425045435778524E-04  -3.0373318688230739E-06  -1.5912355536608991E-03  -3.3634240098735064E-04  -1.0339922203896407E-05  -9.9432719255771064E-05  -1.5981403759690089E-06  -2.0762424305494754E-05  -1.5105457813075963E-05  -6.3049219401243429E-05  -1.3921578122602380E-04  -3.3109418392728054E-05  -1.2739489189702162E-04   5.5886820074761299E-04  -1.6321025602369798E-05  -3.4571771344792555E-03  -1.8995850863901902E-05  -1.6325072962718472E-05   1.0673178847843398E-04  -6.1820697598129383E-05  -1.3324239524401089E-03  -7.3085226948191046E-04   1.2633374202695671E-04  -1.2074054189480409E-05  -1.3712706827189913E-05  -2.2807796748959951E-04  -2.4757475316508107E-05  -1.7142780725096408E-04  -2.6488828389202636E-05  -3.1544756942799573E-05   3.6866025235765770E-04  -5.3087908173484022E-05  -3.2280752819275718E-05  -1.6004032414528794E-04   1.6144825259358466E-05  -8.9189516557910849E-06  -2.6353258152445275E-06  -5.8094734037647861E-05  -3.6507460523668666E-05  -3.8394522736607030E-05  -1.9415632825160071E-05  -1.3777513215504130E-05  -1.9746257211190284E-05  -4.2054246793825101E-04  -2.5782761368755444E-05  -3.1520331719815873E-06  -1.3913901982016310E-04  -5.4754243435090599E-05  -1.3168282630474166E-04  -6.7352196067925176E-06  -6.1486964013551698E-05   5.0714033601234435E-05   6.7004516877755749E-05  -7.8598399283380344E-06  -1.4978889645703000E-05  -3.6618728943587953E-05  -4.1039088621896719E-03  -1.3812350453138591E-04   1.4316317564817661E-05   9.2432007769391113E-05  -2.9791184446893831E-05   3.5447494843986183E-05  -4.0393763872911831E-04  -1.5010692451483294E-04  -3.2217637630967523E-05  -8.4718431901769758E-05  -1.8215782899790832E-03  -4.3884195571106664E-04  -4.6808787719011313E-05   1.5743724020407962E-06  -9.8560114340041441E-05  -4.6853415183967077E-04  -2.1318467146152712E-05  -2.1869074721671424E-04  -1.8274805957867497E-05  -2.0545777244590236E-05  -3.4210778876019954E-05  -1.3625197571958843E-03  -1.2307566144684884E-03  -8.5611020776307369E-05  -1.5221351935443636E-04  -4.1326372787612117E-04  -3.1420874823909502E-05  -1.8909475226795399E-04  -4.8771748611387294E-05  -2.1345503326164008E-05  -1.1235211838206490E-05  -2.7130763382864878E-04  -3.6325503902334493E-05  -1.5769003546250480E-05  -2.6444736468402008E-04  -4.1402882127077147E-06  -5.8201646706657973E-06  -5.8942557580137598E-05  -2.5079250232410789E-05  -3.1558925661174592E-04  -3.2255165043500818E-04  -6.6692772245771886E-04  -2.4231061622389079E-04  -1.2781658303922955E-04  -1.2043405655657396E-03  -3.9113784108582550E-04
  0.0000000000000000E+00   0.0000000000000000E+00   0.0000000000000000E+00   0.0000000000000000E+00   0.0000000000000000E+00   0.0000000000000000E+00   0.0000000000000000E+00   0.0000000000000000E+00   0.0000000000000000E+00   0.0000000000000000E+00   0.0000000000000000E+00   0.0000000000000000E+00   0.0000000000000000E+00   0.0000000000000000E+00   0.0000000000000000E+00   0.0000000000000000E+00   0.0000000000000000E+00   0.0000000000000000E+00   0.0000000000000000E+00   0.0000000000000000E+00   0.0000000000000000E+00   0.0000000000000000E+00   0.0000000000000000E+00   0.0000000000000000E+00   0.0000000000000000E+00   0.0000000000000000E+00   0.0000000000000000E+00   0.0000000000000000E+00   0.0000000000000000E+00   0.0000000000000000E+00   0.0000000000000000E+00   0.0000000000000000E+00   0.0000000000000000E+00   0.0000000000000000E+00   0.0000000000000000E+00   0.0000000000000000E+00   0.0000000000000000E+00   0.0000000000000000E+00   0.0000000000000000E+00   0.0000000000000000E+00   0.0000000000000000E+00   0.0000000000000000E+00   0.0000000000000000E+00   0.0000000000000000E+00   0.0000000000000000E+00   0.0000000000000000E+00   0.0000000000000000E+00   0.0000000000000000E+00   0.0000000000000000E+00   0.0000000000000000E+00   0.0000000000000000E+00   0.0000000000000000E+00   0.0000000000000000E+00   0.0000000000000000E+00   0.0000000000000000E+00   0.0000000000000000E+00   0.0000000000000000E+00   0.0000000000000000E+00   0.0000000000000000E+00   0.0000000000000000E+00   0.0000000000000000E+00   0.0000000000000000E+00   0.0000000000000000E+00   0.0000000000000000E+00   0.0000000000000000E+00   0.0000000000000000E+00   0.0000000000000000E+00   0.0000000000000000E+00   0.0000000000000000E+00   0.0000000000000000E+00   0.0000000000000000E+00   0.0000000000000000E+00   0.0000000000000000E+00   0.0000000000000000E+00   0.0000000000000000E+00   0.0000000000000000E+00   0.0000000000000000E+00   0.0000000000000000E+00   0.0000000000000000E+00   0.0000000000000000E+00   0.0000000000000000E+00   0.0000000000000000E+00   0.0000000000000000E+00   0.0000000000000000E+00   0.0000000000000000E+00   0.0000000000000000E+00   0.0000000000000000E+00   0.0000000000000000E+00   0.0000000000000000E+00   0.0000000000000000E+00   0.0000000000000000E+00   0.0000000000000000E+00   0.0000000000000000E+00   0.0000000000000000E+00   0.0000000000000000E+00   0.0000000000000000E+00   0.0000000000000000E+00   0.0000000000000000E+00   0.0000000000000000E+00   0.0000000000000000E+00   0.0000000000000000E+00   0.0000000000000000E+00   0.0000000000000000E+00   0.0000000000000000E+00   0.0000000000000000E+00   0.0000000000000000E+00   0.0000000000000000E+00   0.0000000000000000E+00   0.0000000000000000E+00   0.0000000000000000E+00   0.0000000000000000E+00   0.0000000000000000E+00   0.0000000000000000E+00   0.0000000000000000E+00   0.0000000000000000E+00   0.0000000000000000E+00   0.0000000000000000E+00   0.0000000000000000E+00   0.0000000000000000E+00   0.0000000000000000E+00   0.0000000000000000E+00   0.0000000000000000E+00   0.0000000000000000E+00   0.0000000000000000E+00   0.0000000000000000E+00   0.0000000000000000E+00   0.0000000000000000E+00   0.0000000000000000E+00   0.0000000000000000E+00   0.0000000000000000E+00   0.0000000000000000E+00   0.0000000000000000E+00   0.0000000000000000E+00   0.0000000000000000E+00   0.0000000000000000E+00   0.0000000000000000E+00   0.0000000000000000E+00   0.0000000000000000E+00   0.0000000000000000E+00   0.0000000000000000E+00   0.0000000000000000E+00   0.0000000000000000E+00   0.0000000000000000E+00   0.0000000000000000E+00   0.0000000000000000E+00   0.0000000000000000E+00   0.0000000000000000E+00   0.0000000000000000E+00   0.0000000000000000E+00   0.0000000000000000E+00   0.0000000000000000E+00   0.0000000000000000E+00   0.0000000000000000E+00   0.0000000000000000E+00   0.0000000000000000E+00   0.0000000000000000E+00   0.0000000000000000E+00   0.0000000000000000E+00   0.0000000000000000E+00   0.0000000000000000E+00   0.0000000000000000E+00   0.0000000000000000E+00   0.0000000000000000E+00   0.0000000000000000E+00   0.0000000000000000E+00   0.0000000000000000E+00   0.0000000000000000E+00   0.0000000000000000E+00   0.0000000000000000E+00   0.0000000000000000E+00   0.0000000000000000E+00   0.0000000000000000E+00   0.0000000000000000E+00   0.0000000000000000E+00   0.0000000000000000E+00   0.0000000000000000E+00   0.0000000000000000E+00   0.0000000000000000E+00   0.0000000000000000E+00   0.0000000000000000E+00   0.0000000000000000E+00   0.0000000000000000E+00   0.0000000000000000E+00   0.0000000000000000E+00   0.0000000000000000E+00   0.0000000000000000E+00   0.0000000000000000E+00   0.0000000000000000E+00   0.0000000000000000E+00   0.0000000000000000E+00   0.0000000000000000E+00   0.0000000000000000E+00   0.0000000000000000E+00   0.0000000000000000E+00   0.0000000000000000E+00   0.0000000000000000E+00   0.0000000000000000E+00   0.0000000000000000E+00   0.0000000000000000E+00   0.0000000000000000E+00   0.0000000000000000E+00   0.0000000000000000E+00   0.0000000000000000E+00   0.0000000000000000E+00   0.0000000000000000E+00   0.0000000000000000E+00   0.0000000000000000E+00   0.0000000000000000E+00   0.0000000000000000E+00   0.0000000000000000E+00   0.0000000000000000E+00  -2.5782533735676926E-09   3.7058890524451698E-08  -1.8043608453617682E-08  -4.6578307892372272E-10  -6.3522716564944532E-10  -1.1299443991007578E-09  -1.0149841565366114E-09  -7.6507386866768289E-07  -1.3365505352910870E-09  -5.2049525707764151E-10  -1.9042141726733150E-08  -8.5247083217355066E-08  -4.1002838566631489E-09  -4.1377103566119470E-08  -1.8790994596769094E-09  -5.6367537137965772E-09  -2.3499106387292125E-09  -5.7950294074259348E-09  -2.7831228002785720E-09  -6.7838473103606076E-08  -1.8857463810971083E-09  -4.4900856213971218E-09  -1.4977386075633712E-08  -5.5826911476423775E-08  -2.5494625580969960E-09  -6.6863826943207713E-09  -3.8630318397600754E-09  -6.2692714559004202E-10  -8.1779219052639018E-07  -6.6627300912118452E-09  -3.6158766664676294E-09  -1.8957264190909150E-08  -9.3303885207013469E-08   3.0279360712790929E-08  -8.0690331908827441E-09  -5.1759185155953219E-07  -5.1502716404533435E-09  -1.2973834182581549E-08  -1.2679947472290511E-08  -5.0038416233529511E-09  -5.3515540706056231E-08  -1.3631178585058058E-08  -5.2450779059518904E-09  -7.1464312048034872E-08  -8.8926984220510242E-09  -2.4796398913675918E-08  -2.3203577950465784E-09  -7.5095734407564647E-09  -9.7624551527620705E-09  -9.5016132066556776E-09  -5.4192219386944265E-08  -1.3223210233311800E-08  -1.1324668400907974E-08  -3.0118068384940186E-09  -1.7783807861557104E-08  -2.2469453160304542E-08  -1.6402373025759519E-08  -9.8027945008080107E-09  -2.0672290042366150E-09   2.1619653327657374E-08  -1.6462605402915120E-08  -3.1010916948384051E-08  -1.6113332716518074E-08  -6.3316014700106211E-09  -4.7711309269346813E-09  -1.7661941737359846E-08  -2.7906158059315496E-09  -1.4651666298023767E-08  -1.3596509106619106E-08  -4.4187499242119134E-08   3.9509342117230392E-09  -2.6887728555995697E-08   1.4831341765984810E-08  -6.8883442673677832E-08  -1.1718180268537628E-07  -1.0095960449617421E-07  -1.6810260300589823E-07  -1.2095491180325281E-07  -8.3575410762260339E-07  -1.4397018358259674E-06  -4.8942412481715684E-06  -4.9785999044492389E-06  -1.8189978902969656E-06  -1.9512878290819639E-05   7.0254413458228817E-05  -6.3639954820522644E-06  -1.5084804096206621E-04  -5.0155596517149849E-06  -1.2180369530893246E-05  -9.3557777687211208E-06  -5.6510826115137574E-06  -9.6843290491605343E-06   1.3160169536383402E-05  -2.5566726575416706E-06  -3.7048674262675893E-05  -4.1214339665594896E-06  -1.3167994136669022E-06  -2.5710669353541799E-06  -3.7607366995410627E-06  -6.1142108267619772E-06  -1.2719587803545100E-06  -1.1828666231456018E-05   4.9638837620431190E-04   1.0758949055957659E-04  -3.7247984773016716E-07  -3.1536859016479726E-06  -5.4146243381563993E-05  -6.3093392334129618E-06  -1.8562280035618873E-05  -6.7331860872699310E-06  -1.4293036361109243E-05  -4.3358456200123607E-06   1.4468255888729243E-06  -6.5516537415419047E-06  -1.5685016995358259E-06  -5.1644626584121325E-07  -3.0348439076646776E-04   4.5008263758426807E-06  -2.2777275240955056E-06   1.0870572599429626E-06  -4.4362000197130669E-05  -1.7819882958977302E-05  -2.5133954508624436E-06  -2.6416820390096886E-05  -1.0706816781431985E-05  -1.8061145892789932E-06  -7.2964251671427535E-06  -9.0187117035074146E-06  -4.6668695897829598E-06  -5.2635279430349163E-06  -9.0612317033785637E-06  -3.3090994360778240E-06  -4.6636855910669095E-06  -8.4431197496405950E-06  -4.0199340103729780E-06   5.7250825925494814E-05  -3.9698441354493944E-06  -6.6706544132309680E-05  -2.6319850715181145E-06  -3.9679838740948464E-05  -8.2202349837448215E-06  -4.7917054733759362E-06  -2.0165408203917404E-06  -3.5208748019021320E-06  -1.4369569548822813E-05  -1.0017353360804280E-05  -2.0138112818316511E-06  -2.0771670257308974E-06  -1.8446830352507848E-05  -5.6702838228175991E-06  -3.2782580533234622E-05  -5.9578987364385183E-05  -1.0915596925832738E-06  -4.5035517896028671E-06  -9.3390726486721293E-07  -5.5343735946604515E-06  -1.6135925092949165E-04  -1.6870874345621381E-06  -1.5935151238049322E-05  -3.6843731328490016E-06  -1.5967442583678837E-05   4.5924307605064761E-05   2.6166531174559541E-05  -1.3338149490612350E-04  -3.3859122086340921E-07  -1.3594317216034905E-06  -5.4821098547455755E-07   2.2597529680893171E-06  -3.2834020487445614E-05  -1.6465998238470172E-05   3.5002663247304559E-05  -1.1166020838375397E-06  -2.4365050321980708E-05  -1.5900052725195726E-06  -1.2843373723095352E-05  -1.5818500269839111E-05  -4.5512366877821399E-07  -7.7332649596352585E-04  -3.7404911626779771E-05  -1.6473844712954356E-06  -1.6850466162720129E-05  -2.7119765501549510E-07  -3.0979082433052173E-06  -2.6380474368681767E-06  -8.8523497816049789E-06  -1.8702278709420338E-05  -4.9317343240637385E-06  -3.3196794886767477E-05   7.3629714741086313E-05   1.7503124372784226E-06  -1.2547649699652449E-03  -3.1289043627413564E-06   1.5775612694898787E-07   1.5230203817311910E-05  -9.1941657982318776E-06  -6.3578769193804350E-04  -2.6241104002132766E-04  -7.7072940232557945E-06  -1.8212990039325125E-06  -2.4103755706521768E-06  -3.9898382755853335E-05  -3.5062271079745192E-06  -2.4607519297329750E-05  -3.7107141881617195E-06  -4.6654480629302602E-06   4.8439635852991125E-05  -7.8067798050821163E-06  -4.7747269587048000E-06  -3.9665393349272330E-05   2.7082351907360688E-06  -1.3263929559909812E-06  -3.6986185558216194E-07  -8.2391475925293256E-06   1.2134522259285803E-06  -9.4500803299611203E-06  -2.9213193246654601E-06  -2.1724651287948003E-06  -3.0198580164817536E-06  -5.4530169734569961E-05  -3.9748079226725774E-06   8.1152993203376817E-07  -2.1085181318810768E-05  -1.1674769519171292E-05  -3.0147253448424809E-05  -9.6385130842908166E-07  -1.2976704961536403E-05   3.5471596336238810E-06   9.2068188986181878E-06  -1.1878534742750791E-06  -2.4416719045627916E-06  -5.0655846981521437E-06  -2.9945385974507028E-03  -1.9369670747598882E-05   1.8170556021823601E-06   2.7086193862430511E-05  -4.3154040629709656E-06   4.7331985277753148E-06  -1.3718447766326037E-04  -7.3505804440760417E-06  -4.8787367830211924E-06  -1.0053000738717667E-05  -2.4738700806728822E-04  -5.9226269493317600E-05  -7.4416618548517858E-06   5.3601796823594813E-06  -1.4285956837015891E-05  -6.4278451617590774E-05  -3.0492356921575886E-06  -3.1617593087196832E-05  -2.6512538545370668E-06  -3.2907290744892902E-06  -5.6200347812986548E-06  -3.9256874311949214E-04  -1.4868232522420469E-04  -1.4398395530731884E-05  -1.9428831572106464E-05  -5.7131679979147335E-05  -4.4801316338851642E-06  -6.8009812991173601E-05  -6.5759914506515474E-06  -3.2012490407475650E-06  -1.6224328077592261E-06  -7.0275585578450639E-05  -5.4987481646732398E-06  -2.3282421805378800E-06  -3.2212520604826788E-05  -7.6131428131149462E-07  -8.2236220270612622E-07  -8.6783809451149885E-06  -3.8433370356670392E-06  -4.0526525794793533E-05  -4.9052806875111583E-05  -9.4167432653874216E-05  -1.6622675080349018E-05  -1.8448384826105180E-05  -1.5130153666197097E-04  -5.7629486405100408E-05
  0.0000000000000000E+00   0.0000000000000000E+00   0.0000000000000000E+00   0.0000000000000000E+00   0.0000000000000000E+00   0.0000000000000000E+00   0.0000000000000000E+00   0.0000000000000000E+00   0.0000000000000000E+00   0.0000000000000000E+00   0.0000000000000000E+00   0.0000000000000000E+00   0.0000000000000000E+00   0.0000000000000000E+00   0.0000000000000000E+00   0.0000000000000000E+00   0.0000000000000000E+00   0.0000000000000000E+00   0.0000000000000000E+00   0.0000000000000000E+00   0.0000000000000000E+00   0.0000000000000000E+00   0.0000000000000000E+00   0.0000000000000000E+00   0.0000000000000000E+00   0.0000000000000000E+00   0.0000000000000000E+00   0.0000000000000000E+00   0.0000000000000000E+00   0.0000000000000000E+00   0.0000000000000000E+00   0.0000000000000000E+00   0.0000000000000000E+00   0.0000000000000000E+00   0.0000000000000000E+00   0.0000000000000000E+00   0.0000000000000000E+00   0.0000000000000000E+00   0.0000000000000000E+00   0.0000000000000000E+00   0.0000000000000000E+00   0.0000000000000000E+00   0.0000000000000000E+00   0.0000000000000000E+00   0.0000000000000000E+00   0.0000000000000000E+00   0.0000000000000000E+00   0.0000000000000000E+00   0.0000000000000000E+00   0.0000000000000000E+00   0.0000000000000000E+00   0.0000000000000000E+00   0.0000000000000000E+00   0.0000000000000000E+00   0.0000000000000000E+00   0.0000000000000000E+00   0.0000000000000000E+00   0.0000000000000000E+00   0.0000000000000000E+00   0.0000000000000000E+00   0.0000000000000000E+00   0.0000000000000000E+00   0.0000000000000000E+00   0.0000000000000000E+00   0.0000000000000000E+00   0.0000000000000000E+00   0.0000000000000000E+00   0.0000000000000000E+00   0.0000000000000000E+00   0.0000000000000000E+00   0.0000000000000000E+00   0.0000000000000000E+00   0.0000000000000000E+00   0.0000000000000000E+00   0.0000000000000000E+00   0.0000000000000000E+00   0.0000000000000000E+00   0.0000000000000000E+00   0.0000000000000000E+00   0.0000000000000000E+00   0.0000000000000000E+00   0.0000000000000000E+00   0.0000000000000000E+00   0.0000000000000000E+00   0.0000000000000000E+00   0.0000000000000000E+00   0.0000000000000000E+00   0.0000000000000000E+00   0.0000000000000000E+00   0.0000000000000000E+00   0.0000000000000000E+00   0.0000000000000000E+00   0.0000000000000000E+00   0.0000000000000000E+00   0.0000000000000000E+00   0.0000000000000000E+00   0.0000000000000000E+00   0.0000000000000000E+00   0.0000000000000000E+00   0.0000000000000000E+00   0.0000000000000000E+00   0.0000000000000000E+00   0.0000000000000000E+00   0.0000000000000000E+00   0.0000000000000000E+00   0.0000000000000000E+00   0.0000000000000000E+00   0.0000000000000000E+00   0.0000000000000000E+00   0.0000000000000000E+00   0.0000000000000000E+00   0.0000000000000000E+00   0.0000000000000000E+00   0.0000000000000000E+00   0.0000000000000000E+00   0.0000000000000000E+00   0.0000000000000000E+00   0.0000000000000000E+00   0.0000000000000000E+00   0.0000000000000000E+00   0.0000000000000000E+00   0.0000000000000000E+00   0.0000000000000000E+00   0.0000000000000000E+00   0.0000000000000000E+00   0.0000000000000000E+00   0.0000000000000000E+00   0.0000000000000000E+00   0.0000000000000000E+00   0.0000000000000000E+00   0.0000000000000000E+00   0.0000000000000000E+00   0.0000000000000000E+00   0.0000000000000000E+00   0.0000000000000000E+00   0.0000000000000000E+00   0.0000000000000000E+00   0.0000000000000000E+00   0.0000000000000000E+00   0.0000000000000000E+00   0.0000000000000000E+00   0.0000000000000000E+00   0.0000000000000000E+00   0.0000000000000000E+00   0.0000000000000000E+00   0.0000000000000000E+00   0.0000000000000000E+00   0.0000000000000000E+00   0.0000000000000000E+00   0.0000000000000000E+00   0.0000000000000000E+00   0.0000000000000000E+00   0.0000000000000000E+00   0.0000000000000000E+00   0.0000000000000000E+00   0.0000000000000000E+00   0.0000000000000000E+00   0.0000000000000000E+00   0.0000000000000000E+00   0.0000000000000000E+00   0.0000000000000000E+00   0.0000000000000000E+00   0.0000000000000000E+00   0.0000000000000000E+00   0.0000000000000000E+00   0.0000000000000000E+00   0.0000000000000000E+00   0.0000000000000000E+00   0.0000000000000000E+00   0.0000000000000000E+00   0.0000000000000000E+00   0.0000000000000000E+00   0.0000000000000000E+00   0.0000000000000000E+00   0.0000000000000000E+00   0.0000000000000000E+00   0.0000000000000000E+00   0.0000000000000000E+00   0.0000000000000000E+00   0.0000000000000000E+00   0.0000000000000000E+00   0.0000000000000000E+00   0.0000000000000000E+00   0.0000000000000000E+00   0.0000000000000000E+00   0.0000000000000000E+00   0.0000000000000000E+00   0.0000000000000000E+00   0.0000000000000000E+00   0.0000000000000000E+00   0.0000000000000000E+00   0.0000000000000000E+00   0.0000000000000000E+00   0.0000000000000000E+00   0.0000000000000000E+00   0.0000000000000000E+00   0.0000000000000000E+00   0.0000000000000000E+00   0.0000000000000000E+00   0.0000000000000000E+00   0.0000000000000000E+00   0.0000000000000000E+00   0.0000000000000000E+00   0.0000000000000000E+00   0.0000000000000000E+00   0.0000000000000000E+00   0.0000000000000000E+00   0.0000000000000000E+00   0.0000000000000000E+00   0.0000000000000000E+00   0.0000000000000000E+00  -2.3984756444504052E-08   4.6927481899930631E-07  -7.9730456049858397E-08  -4.3117081919537491E-09  -6.8357478924707066E-09   1.4010411205446347E-08  -7.0386488144815229E-09  -1.5594764002613651E-06  -9.0057148059774120E-09  -4.6821591479995328E-09  -2.0670710794367463E-07  -5.8394811034671659E-07  -4.0443431730636501E-08  -1.7358839059662652E-07  -1.9224924912994987E-08  -4.0723760126226138E-08  -2.4558573102646240E-08  -3.8894747079772445E-08  -1.6868490446684777E-08  -2.4580244504157843E-07  -1.7523092463888053E-08  -4.4698325720708606E-08  -1.0971633256446085E-07  -2.6717751223136484E-07  -2.4700627363903010E-08  -4.5610711792884309E-08  -3.7785686071280216E-08   5.0086035523049936E-08  -2.1878680993630144E-06  -4.6468326072690628E-08  -3.3919026232365631E-08  -2.0909753041214799E-07  -7.0443697769119336E-07   2.7921498390387319E-07  -8.1196062961746548E-08  -1.4054324386777141E-06  -6.9537719812572745E-08  -1.0633529963859589E-07  -1.3802964762584900E-07  -4.9530562691167292E-08  -4.2882103159063971E-07  -2.4466776062429278E-07  -2.9997054218329748E-08  -2.8852891447638661E-07  -1.1332296612171092E-07  -1.7200553033389009E-07  -1.9599991239630753E-08  -7.2812438289759057E-08  -1.3653001589672855E-07  -9.5727679120996892E-08   5.8327328454965611E-08  -1.5245507887775506E-07  -1.3337495895476770E-07  -1.4384605888555715E-07  -1.0538118054256179E-07  -3.6121117233388986E-07  -1.8346366804568329E-07  -1.1216243120814716E-07  -1.9896315816295445E-08   1.7905652448122521E-07  -1.9608513246517956E-07  -2.3666402835354134E-07  -2.3284121616129893E-07  -9.7358934774965416E-08  -3.0681136282758099E-08  -3.8521205459812568E-07  -2.4558764900764750E-08  -1.7747670187957060E-07  -1.5825151429537160E-07  -1.2173878845886753E-06   4.9709795179464964E-08  -3.9145277628919392E-07  -6.4609991552900178E-07  -6.4785662308336420E-07  -9.8831852870571991E-07  -9.5709788945392494E-07  -1.6269943623016980E-06   4.2162675485944801E-06  -8.7237821439526143E-06  -1.1401210620840442E-05  -4.8808868975708621E-05  -5.0654999342530542E-05  -1.7708861280366909E-05  -1.4978349767226466E-04   9.2916761174422424E-04  -5.8124398499077264E-05  -4.3950839006128234E-04  -3.5573944410222131E-05  -1.3044969798505266E-04  -9.6041256410837791E-05  -6.7387675623795215E-05  -1.1819188570711297E-04   2.1735661471204259E-04  -2.5310151707579164E-05  -1.4716883862437677E-04  -2.3877475599546073E-05  -1.1062815175360179E-05  -3.8244001431969298E-05  -3.6399326181920390E-05  -7.3133324166708727E-05  -1.2495841112506591E-05  -8.1352134313759486E-05   1.0380776713167721E-02   1.0641299105895092E-03  -3.6445883048064780E-06  -3.0421559739683977E-05  -2.0504032915343674E-04  -8.0139822697018352E-05  -1.7871410137424359E-04  -7.2072341551406634E-05  -1.9260754515496939E-04  -3.8003085385328889E-05   2.5206797830430989E-05  -1.0423104407800512E-04  -1.4814286311168915E-05  -4.9372946671009201E-06  -6.7488910853736998E-04  -9.9841983486398218E-05  -2.0079744543206058E-05   1.3509283449649615E-05  -1.8685564761273052E-04  -1.1870139830747622E-04  -2.4520499950093625E-05  -3.1802043066312216E-04  -1.6136172322327364E-04  -1.7026979158294826E-05  -6.5213154462898717E-05  -6.6360286564505545E-05  -5.7221610220487767E-05  -4.5852442336667411E-05  -1.0115327819610580E-04  -3.1408470378568339E-05  -4.2167463930079287E-05  -9.4270053890950395E-05  -3.9605486100728095E-05   2.0598271448358640E-04  -2.8603578804267136E-05  -2.2414243923458936E-04  -1.5445994653451744E-05  -1.5649658008186679E-04  -3.8555638423996156E-05  -4.3091235801867864E-05  -2.1445951269103655E-05  -3.5408593864499240E-05  -1.0705097611217198E-04  -5.9196918150337050E-05  -1.9058046429193229E-05  -2.1776902815883419E-05  -6.7311639017452656E-04  -5.2507027691103897E-05  -2.3235024800964590E-04  -4.7151832092333883E-04  -1.0502224096191284E-05  -4.8701563336275299E-05  -1.9967313970723912E-05  -6.1805156202242583E-05  -4.3176203002155586E-04  -1.4858125637767828E-05   2.5251173455804959E-05  -2.4046534092620536E-05  -6.6625702489392794E-05   6.0237397173701498E-04   2.6505499117412615E-04  -8.2008269556711018E-04  -3.9180202519891239E-06  -9.5267231825433736E-06  -5.2103734306395926E-06   1.1202753539731163E-04  -2.5434983085684276E-04  -1.6102904433591637E-04   5.7525413773534383E-04   1.7037101050439859E-05  -1.0188003047487598E-04  -1.4029347069045050E-05  -1.4360198002989381E-04  -1.1589016685956004E-04  -4.0564301782911699E-06  -1.1739973084118494E-03  -4.1136997764345022E-04  -1.0947975211815402E-05  -1.0074120300493149E-04  -8.7163639513578154E-07  -2.1985981442865505E-05  -1.4937314289088057E-05  -8.8703104253856329E-05  -2.0588988423842636E-04  -3.4578139228663598E-05  -1.6867942851437893E-04   8.9811495610039470E-04  -5.1680499975640214E-05  -2.8622666828408095E-03  -1.7728093846951074E-05  -5.0452103648411974E-05   1.3234891058789888E-04  -9.2771577134893000E-05  -1.1226062128783742E-03  -6.2917649128879313E-04   1.1963669192044899E-04  -1.9058916668734747E-05  -1.3975688877101891E-05  -2.0791993028577743E-04  -4.3339515061502088E-05  -2.2891986063309895E-04  -4.5032376149455081E-05  -4.4653913759516478E-05   6.2304530696942440E-04  -6.0191863354544106E-05  -4.7916552658226921E-05  -1.5377466280001021E-04   2.6351756249654149E-05  -9.2557841865505362E-06  -3.6810346898825765E-06  -8.5627020028980561E-05  -7.1138378664938376E-05  -4.7175737970077769E-05  -2.8026281982803866E-05  -1.8771547282679984E-05  -2.0149572489142917E-05  -3.4179099561990728E-04  -2.5044898021725927E-05   1.9842671780903695E-06  -1.9937374306161097E-04  -6.2911624769143140E-05  -1.4825408839764387E-04  -8.9329915760826583E-06  -7.9536529483050238E-05   1.2515750921521468E-04   9.4263006589831086E-05  -8.2168382468149396E-06  -3.3203106878334179E-05  -5.0732204913283324E-05  -3.0541735138335732E-03  -3.3389630399025525E-04   2.4694157426342102E-05  -1.7048269203546660E-04  -4.3136344565681599E-05   5.1606278906083897E-05  -3.7376945286795226E-04  -3.3538701908521456E-04  -3.3191130730111104E-05  -2.1756159789918189E-04  -1.5484820309585950E-03  -6.8188377983653041E-04  -4.8818187876559598E-05  -3.5834299132912230E-05  -1.0562489295532900E-04  -5.4573542402366654E-04  -2.3753844610945183E-05  -1.6916628080909394E-04  -2.9045314327276546E-05  -3.3742761203973230E-05  -3.6150324485909121E-05  -1.2510182382817949E-03  -1.0897728743177999E-03  -9.6772797480308083E-05  -2.2736011572942538E-04  -6.6021690515183254E-04  -4.5976616889301809E-05  -1.8178569572717466E-04  -7.5903213307095059E-05  -2.9723641584374078E-05  -1.4521331524353214E-05  -2.9213597517140430E-04  -6.7920367280633831E-05  -2.2763218719596876E-05  -4.4357754504474741E-04  -7.4959961362002838E-06  -7.7387213556809440E-06  -6.5252130505315625E-05  -2.6470495737907992E-05  -5.1940841908680797E-04  -4.6917633062446251E-04  -1.4696552360983772E-03  -5.1832279739759109E-04  -1.8460345859482469E-04  -1.3937824850307862E-03  -8.5003181378764828E-04
  0.0000000000000000E+00   0.0000000000000000E+00   0.0000000000000000E+00   0.0000000000000000E+00   0.0000000000000000E+00   0.0000000000000000E+00   0.0000000000000000E+00   0.0000000000000000E+00   0.0000000000000000E+00   0.0000000000000000E+00   0.0000000000000000E+00   0.0000000000000000E+00   0.0000000000000000E+00   0.0000000000000000E+00   0.0000000000000000E+00   0.0000000000000000E+00   0.0000000000000000E+00   0.0000000000000000E+00   0.0000000000000000E+00   0.0000000000000000E+00   0.0000000000000000E+00   0.0000000000000000E+00   0.0000000000000000E+00   0.0000000000000000E+00   0.0000000000000000E+00   0.0000000000000000E+00   0.0000000000000000E+00   0.0000000000000000E+00   0.0000000000000000E+00   0.0000000000000000E+00   0.0000000000000000E+00   0.0000000000000000E+00   0.0000000000000000E+00   0.0000000000000000E+00   0.0000000000000000E+00   0.0000000000000000E+00   0.0000000000000000E+00   0.0000000000000000E+00   0.0000000000000000E+00   0.0000000000000000E+00   0.0000000000000000E+00   0.0000000000000000E+00   0.0000000000000000E+00   0.0000000000000000E+00   0.0000000000000000E+00   0.0000000000000000E+00   0.0000000000000000E+00   0.0000000000000000E+00   0.0000000000000000E+00   0.0000000000000000E+00   0.0000000000000000E+00   0.0000000000000000E+00   0.0000000000000000E+00   0.0000000000000000E+00   0.0000000000000000E+00   0.0000000000000000E+00   0.0000000000000000E+00   0.0000000000000000E+00   0.0000000000000000E+00   0.0000000000000000E+00   0.0000000000000000E+00   0.0000000000000000E+00   0.0000000000000000E+00   0.0000000000000000E+00   0.0000000000000000E+00   0.0000000000000000E+00   0.0000000000000000E+00   0.0000000000000000E+00   0.0000000000000000E+00   0.0000000000000000E+00   0.0000000000000000E+00   0.0000000000000000E+00   0.0000000000000000E+00   0.0000000000000000E+00   0.0000000000000000E+00   0.0000000000000000E+00   0.0000000000000000E+00   0.0000000000000000E+00   0.0000000000000000E+00   0.0000000000000000E+00   0.0000000000000000E+00   0.0000000000000000E+00   0.0000000000000000E+00   0.0000000000000000E+00   0.0000000000000000E+00   0.0000000000000000E+00   0.0000000000000000E+00   0.0000000000000000E+00   0.0000000000000000E+00   0.0000000000000000E+00   0.0000000000000000E+00   0.0000000000000000E+00   0.0000000000000000E+00   0.0000000000000000E+00   0.0000000000000000E+00   0.0000000000000000E+00   0.0000000000000000E+00   0.0000000000000000E+00   0.0000000000000000E+00   0.0000000000000000E+00   0.0000000000000000E+00   0.0000000000000000E+00   0.0000000000000000E+00   0.0000000000000000E+00   0.0000000000000000E+00   0.0000000000000000E+00   0.0000000000000000E+00   0.0000000000000000E+00   0.0000000000000000E+00   0.0000000000000000E+00   0.0000000000000000E+00   0.0000000000000000E+00   0.0000000000000000E+00   0.0000000000000000E+00   0.0000000000000000E+00   0.0000000000000000E+00   0.0000000000000000E+00   0.0000000000000000E+00   0.0000000000000000E+00   0.0000000000000000E+00   0.0000000000000000E+00   0.0000000000000000E+00   0.0000000000000000E+00   0.0000000000000000E+00   0.0000000000000000E+00   0.0000000000000000E+00   0.0000000000000000E+00   0.0000000000000000E+00   0.0000000000000000E+00   0.0000000000000000E+00   0.0000000000000000E+00   0.0000000000000000E+00   0.0000000000000000E+00   0.0000000000000000E+00   0.0000000000000000E+00   0.0000000000000000E+00   0.0000000000000000E+00   0.0000000000000000E+00   0.0000000000000000E+00   0.0000000000000000E+00   0.0000000000000000E+00   0.0000000000000000E+00   0.0000000000000000E+00   0.0000000000000000E+00   0.0000000000000000E+00   0.0000000000000000E+00   0.0000000000000000E+00   0.0000000000000000E+00   0.0000000000000000E+00   0.0000000000000000E+00   0.0000000000000000E+00   0.0000000000000000E+00   0.0000000000000000E+00   0.0000000000000000E+00   0.0000000000000000E+00   0.0000000000000000E+00   0.0000000000000000E+00   0.0000000000000000E+00   0.0000000000000000E+00   0.0000000000000000E+00   0.0000000000000000E+00   0.0000000000000000E+00   0.0000000000000000E+00   0.0000000000000000E+00   0.0000000000000000E+00   0.0000000000000000E+00   0.0000000000000000E+00   0.0000000000000000E+00   0.0000000000000000E+00   0.0000000000000000E+00   0.0000000000000000E+00   0.0000000000000000E+00   0.0000000000000000E+00   0.0000000000000000E+00   0.0000000000000000E+00   0.0000000000000000E+00   0.0000000000000000E+00   0.0000000000000000E+00   0.0000000000000000E+00   0.0000000000000000E+00   0.0000000000000000E+00   0.0000000000000000E+00   0.0000000000000000E+00   0.0000000000000000E+00   0.0000000000000000E+00   0.0000000000000000E+00   0.0000000000000000E+00   0.0000000000000000E+00   0.0000000000000000E+00   0.0000000000000000E+00   0.0000000000000000E+00   0.0000000000000000E+00   0.0000000000000000E+00   0.0000000000000000E+00   0.0000000000000000E+00   0.0000000000000000E+00   0.0000000000000000E+00   0.0000000000000000E+00   0.0000000000000000E+00   0.0000000000000000E+00   0.0000000000000000E+00   0.0000000000000000E+00   0.0000000000000000E+00   0.0000000000000000E+00   0.0000000000000000E+00   0.0000000000000000E+00   0.0000000000000000E+00   0.0000000000000000E+00   0.0000000000000000E+00   0.0000000000000000E+00   0.0000000000000000E+00  -1.8401583278615415E-07   1.2289306657419811E-06  -7.5991076059959841E-08  -1.7798496888025978E-08  -1.6015566182227328E-07   2.1399764599454108E-07  -3.4962827559637376E-08  -1.2301799263347096E-06  -4.2225264447783988E-08  -1.2790503035344063E-08  -8.4668969693111462E-06  -3.8055109520310331E-07  -3.0278103342315209E-07  -1.0811948473713585E-07  -1.2055894023263875E-07  -2.2288711121102323E-07  -4.1004941139957268E-07   1.0720700869981680E-07  -5.7774432706575976E-08  -2.8420080881733209E-07  -7.7328349811546566E-08  -8.3139097175066332E-07  -1.1231961698079597E-07  -2.9977034327269084E-07  -1.2371459513778032E-07  -2.1216271745497411E-07  -6.2263719436717926E-07   5.2065449051232007E-07  -1.7761810602715528E-06  -2.3448263284992044E-07  -1.3465097510317128E-07  -5.9966336334586961E-06  -4.3992768896519889E-07  -1.1563786291334364E-06  -7.1370395801615546E-07  -6.5096536843662141E-08  -1.7968195711232516E-06  -7.3601188561242107E-07  -9.7825575328181795E-07  -2.5235175861800062E-07   9.0319823183895099E-08  -2.7749492441717163E-06  -8.8224886965494787E-08  -4.0779340066014966E-07  -1.4483413103284774E-06  -2.1744985646808474E-07  -4.6327345569995909E-08  -1.2356562314461755E-06  -1.8155952951456725E-06  -5.6338629480233620E-07   1.4012534271057457E-06  -9.7140888453448368E-07  -8.3191300759577343E-07  -1.1725143717858502E-06  -1.9242498802816561E-07  -3.5212807454614949E-06  -1.2784522965198445E-06  -1.1617724789024367E-06  -1.0289509166440017E-07  -4.3979528143938435E-07  -1.5458046041856019E-06  -4.7096404314379921E-08  -1.6739985714047569E-07  -1.3220772264713408E-06  -1.0377340631225233E-07  -3.1963738024744711E-06  -2.9056882391165929E-07  -1.9168903465162931E-07  -1.3358613935215889E-07  -2.2722329683636153E-06   1.8747099138356102E-07  -5.3177354550472067E-07  -1.7755069956499130E-06  -4.7490835457507362E-06  -5.5135463461761151E-06  -7.7973446583852110E-06  -1.3579875719420671E-05   7.7483274537804548E-05  -6.1097878542429006E-05  -7.4467091607293654E-05  -1.2597659489512680E-03  -5.5429707121468826E-04  -7.4167667586621763E-05  -1.5522933543997655E-04   6.2957896434727521E-03  -3.8338136614515068E-04  -2.0679864270772795E-04  -2.1703916665424597E-04  -7.1966894398143341E-04  -1.1863443362902443E-03  -4.4166538925694395E-04  -1.5466529814307130E-04  -1.7211904796172567E-04  -1.1578955557817053E-04  -2.0962866100161640E-04  -7.2104959214024398E-05  -3.5057584637471301E-05  -1.2837935748244796E-03  -6.0802115462352669E-04  -3.2827683144743920E-03  -6.8311779594340259E-05  -1.0609588272219576E-04   1.5909588242193366E-03   8.1746627680060184E-04  -5.9703643441881537E-05  -4.5954660719166475E-04  -3.0754733086753869E-04  -8.3536326379207303E-04  -1.2470358116656682E-04  -3.9384297260950892E-04  -2.5699649490276629E-04   7.5159586735896078E-05   1.5612387976390860E-04  -1.0535497236042115E-03  -9.9244171781388878E-05  -2.3547135367564455E-05  -3.2434945317882041E-04  -6.2485064061755036E-04  -3.8129799170691375E-05   5.8591582303927043E-05  -2.6925346924871942E-04   2.8491674236113049E-05  -1.2866015089222374E-04  -1.3654840408945424E-02  -2.3033401620300845E-04  -8.0138232597023250E-05  -5.2264385677611256E-04  -7.8431405167125675E-05  -3.8404651989960842E-04  -6.7335038480577643E-05  -8.7003055966496849E-04  -1.3988003885206479E-04  -7.2363171327728898E-04  -5.3618099616949675E-04  -3.3665462694794195E-04  -1.7257365540638626E-03  -1.5613792835447683E-04  -2.0438073547772952E-04  -4.2064988701359433E-05  -8.8077584103755669E-05  -1.4840506308360389E-05   2.2112864428854415E-05  -1.7580845976543258E-04  -7.2939604072942915E-04  -1.3089065386433078E-04  -1.0350295421010229E-04  -1.0955262438772310E-04  -3.8160206325206373E-04  -1.7595240603251116E-03  -4.3002494515431662E-04   3.8421301164632762E-04  -1.7018493508196941E-03  -5.6410259028564315E-05  -3.5601647816436489E-04  -4.7034807417183717E-04  -4.5557342913920385E-04   6.2916110816751080E-04  -1.8143803468547039E-04   5.2389727821841852E-04  -1.2183228101275626E-04  -5.9518068214913686E-05   2.0311679100560613E-03   1.7484907621816645E-03  -5.3048031499491714E-04  -1.0872162857359463E-04  -4.1404630261724672E-05  -2.5365673671870707E-05  -8.5143669905215261E-07   8.2770155589125781E-03  -1.3598316059014652E-03   2.1367605779370720E-03   2.5109384846950280E-04  -9.7506339675965833E-05  -1.6913389922301229E-04  -1.0247037728180045E-03  -1.7864230553129619E-04  -1.2614935444379792E-05  -8.4495949500073110E-04  -4.0384021566749143E-03  -4.7270725709424933E-05  -8.7114173684597405E-05   2.6754372969562283E-05  -1.0307525699431629E-04  -4.3054674037404977E-05  -4.7287983600579779E-04  -1.1736875562972619E-02  -1.4009251398487541E-04  -9.3757603693016668E-05   2.5704281398239515E-03  -9.6008818383180503E-04  -1.2540375903864174E-03  -3.2012448612970398E-05  -7.9279818245792338E-04   2.1419834294145756E-03  -6.9648862775634256E-04   5.4501352495184090E-04  -4.9180137008935542E-05   8.1075124269752307E-04  -2.9231619064622606E-04  -4.5276929094232788E-05   2.8188396477576961E-05  -5.2959668292951406E-04  -2.3585515224694376E-05  -9.5809463958377390E-04  -7.3386398236653563E-04   1.9536273479011856E-03  -3.7648333751665638E-04  -8.3335975380740429E-04  -2.1834867853168219E-04  -4.2304522694704112E-04  -3.8559392815525240E-05  -2.3847165247450245E-05  -5.4869876908936990E-04  -1.3594236686109166E-03  -3.7374343285198877E-05  -2.4283200180120980E-04  -2.1439315658227683E-04  -9.0648321420404049E-05  -2.8150886722018138E-04  -5.4456075566620725E-05  -5.5214520952014633E-04  -1.2370732403013691E-03  -1.2609075495334800E-04  -2.0510208247099461E-04  -4.8285286137050573E-05  -1.4643778772883851E-04   9.3898944205705989E-04  -9.8009249626887496E-05  -3.8184805531869885E-05  -1.7421360302870064E-04  -3.7187710701597486E-04  -1.9359918830607282E-03  -5.8114616018540427E-04   8.5084862462575262E-05  -1.5793407894778510E-03  -2.0320899610259767E-04   1.1833778957638433E-04  -3.9343449283439690E-04  -6.6177155338140109E-03  -1.5219773189324847E-04  -5.2951401876167202E-03  -1.1393651682724425E-03  -4.6873759328546240E-03  -1.9802325127536670E-04  -5.7642447340841552E-04  -5.9251300575240736E-04  -5.4339696413592022E-04  -1.5010487225848294E-04   1.8905956136453238E-05  -6.8630760758852196E-04  -4.9419667343102202E-04  -1.8253345541072074E-04  -1.3361416881881394E-03  -8.3202042120429621E-04   4.4248511879524123E-04  -1.7112068663206140E-02  -4.9030572821904417E-03  -2.3806338470798831E-04  -1.3756834993469639E-04  -7.5479834251150938E-04  -9.8901611165262977E-05  -6.7908972838564834E-05  -2.6327127046992758E-04  -7.7899324694462378E-05  -9.6412162758031795E-05  -4.2684628865097543E-03  -1.0865056993535841E-04  -4.9217209023640193E-05   1.8820796402388142E-04  -1.2544898638908850E-04  -4.4577281954906239E-03  -3.5899924302764548E-03  -1.8302289856880953E-03  -5.8921583279287976E-03  -4.2550901250734009E-03  -9.8412968726011678E-03  -1.0672121346424919E-03
  0.0000000000000000E+00   0.0000000000000000E+00   0.0000000000000000E+00   0.0000000000000000E+00   0.0000000000000000E+00   0.0000000000000000E+00   0.0000000000000000E+00   0.0000000000000000E+00   0.0000000000000000E+00   0.0000000000000000E+00   0.0000000000000000E+00   0.0000000000000000E+00   0.0000000000000000E+00   0.0000000000000000E+00   0.0000000000000000E+00   0.0000000000000000E+00   0.0000000000000000E+00   0.0000000000000000E+00   0.0000000000000000E+00   0.0000000000000000E+00   0.0000000000000000E+00   0.0000000000000000E+00   0.0000000000000000E+00   0.0000000000000000E+00   0.0000000000000000E+00   0.0000000000000000E+00   0.0000000000000000E+00   0.0000000000000000E+00   0.0000000000000000E+00   0.0000000000000000E+00   0.0000000000000000E+00   0.0000000000000000E+00   0.0000000000000000E+00   0.0000000000000000E+00   0.0000000000000000E+00   0.0000000000000000E+00   0.0000000000000000E+00   0.0000000000000000E+00   0.0000000000000000E+00   0.0000000000000000E+00   0.0000000000000000E+00   0.0000000000000000E+00   0.0000000000000000E+00   0.0000000000000000E+00   0.0000000000000000E+00   0.0000000000000000E+00   0.0000000000000000E+00   0.0000000000000000E+00   0.0000000000000000E+00   0.0000000000000000E+00   0.0000000000000000E+00   0.0000000000000000E+00   0.0000000000000000E+00   0.0000000000000000E+00   0.0000000000000000E+00   0.0000000000000000E+00   0.0000000000000000E+00   0.0000000000000000E+00   0.0000000000000000E+00   0.0000000000000000E+00   0.0000000000000000E+00   0.0000000000000000E+00   0.0000000000000000E+00   0.0000000000000000E+00   0.0000000000000000E+00   0.0000000000000000E+00   0.0000000000000000E+00   0.0000000000000000E+00   0.0000000000000000E+00   0.0000000000000000E+00   0.0000000000000000E+00   0.0000000000000000E+00   0.0000000000000000E+00   0.0000000000000000E+00   0.0000000000000000E+00   0.0000000000000000E+00   0.0000000000000000E+00   0.0000000000000000E+00   0.0000000000000000E+00   0.0000000000000000E+00   0.0000000000000000E+00   0.0000000000000000E+00   0.0000000000000000E+00   0.0000000000000000E+00   0.0000000000000000E+00   0.0000000000000000E+00   0.0000000000000000E+00   0.0000000000000000E+00   0.0000000000000000E+00   0.0000000000000000E+00   0.0000000000000000E+00   0.0000000000000000E+00   0.0000000000000000E+00   0.0000000000000000E+00   0.0000000000000000E+00   0.0000000000000000E+00   0.0000000000000000E+00   0.0000000000000000E+00   0.0000000000000000E+00   0.0000000000000000E+00   0.0000000000000000E+00   0.0000000000000000E+00   0.0000000000000000E+00   0.0000000000000000E+00   0.0000000000000000E+00   0.0000000000000000E+00   0.0000000000000000E+00   0.0000000000000000E+00   0.0000000000000000E+00   0.0000000000000000E+00   0.0000000000000000E+00   0.0000000000000000E+00   0.0000000000000000E+00   0.0000000000000000E+00   0.0000000000000000E+00   0.0000000000000000E+00   0.0000000000000000E+00   0.0000000000000000E+00   0.0000000000000000E+00   0.0000000000000000E+00   0.0000000000000000E+00   0.0000000000000000E+00   0.0000000000000000E+00   0.0000000000000000E+00   0.0000000000000000E+00   0.0000000000000000E+00   0.0000000000000000E+00   0.0000000000000000E+00   0.0000000000000000E+00   0.0000000000000000E+00   0.0000000000000000E+00   0.0000000000000000E+00   0.0000000000000000E+00   0.0000000000000000E+00   0.0000000000000000E+00   0.0000000000000000E+00   0.0000000000000000E+00   0.0000000000000000E+00   0.0000000000000000E+00   0.0000000000000000E+00   0.0000000000000000E+00   0.0000000000000000E+00   0.0000000000000000E+00   0.0000000000000000E+00   0.0000000000000000E+00   0.0000000000000000E+00   0.0000000000000000E+00   0.0000000000000000E+00   0.0000000000000000E+00   0.0000000000000000E+00   0.0000000000000000E+00   0.0000000000000000E+00   0.0000000000000000E+00   0.0000000000000000E+00   0.0000000000000000E+00   0.0000000000000000E+00   0.0000000000000000E+00   0.0000000000000000E+00   0.0000000000000000E+00   0.0000000000000000E+00   0.0000000000000000E+00   0.0000000000000000E+00   0.0000000000000000E+00   0.0000000000000000E+00   0.0000000000000000E+00   0.0000000000000000E+00   0.0000000000000000E+00   0.0000000000000000E+00   0.0000000000000000E+00   0.0000000000000000E+00   0.0000000000000000E+00   0.0000000000000000E+00   0.0000000000000000E+00   0.0000000000000000E+00   0.0000000000000000E+00   0.0000000000000000E+00   0.0000000000000000E+00   0.0000000000000000E+00   0.0000000000000000E+00   0.0000000000000000E+00   0.0000000000000000E+00   0.0000000000000000E+00   0.0000000000000000E+00   0.0000000000000000E+00   0.0000000000000000E+00   0.0000000000000000E+00   0.0000000000000000E+00   0.0000000000000000E+00   0.0000000000000000E+00   0.0000000000000000E+00   0.0000000000000000E+00   0.0000000000000000E+00   0.0000000000000000E+00   0.0000000000000000E+00   0.0000000000000000E+00   0.0000000000000000E+00   0.0000000000000000E+00   0.0000000000000000E+00   0.0000000000000000E+00   0.0000000000000000E+00   0.0000000000000000E+00   0.0000000000000000E+00   0.0000000000000000E+00   0.0000000000000000E+00   0.0000000000000000E+00   0.0000000000000000E+00   0.0000000000000000E+00   0.0000000000000000E+00   0.0000000000000000E+00   0.0000000000000000E+00   0.0000000000000000E+00  -4.5491329790692983E-08   3.4838141908569751E-07  -7.9548542493969100E-08  -4.0636026252819184E-09  -7.3002881068317492E-09   7.1129467338831800E-09  -1.1834435724193344E-08  -1.5704138538520758E-06  -1.5529226215271745E-08  -4.1257579613746109E-09  -2.3060690108712306E-07  -5.5607049957207566E-07  -4.5392252348681505E-08  -1.8768813425689606E-07  -1.8543659836195592E-08  -8.3235101067659430E-08  -2.6608408888433377E-08  -2.2791712855622686E-08  -3.1147151644075898E-08  -2.7228358995926084E-07  -1.6503606533667864E-08  -4.9880339236196096E-08  -9.8131103863903683E-08  -2.8683475121713426E-07  -2.3545582973222715E-08  -8.2338151114751230E-08  -4.4295288341632554E-08   3.8619112736351383E-08  -2.3765718322104883E-06  -8.7125274372814348E-08  -3.1006508544622547E-08  -2.2230994498639527E-07  -5.9078594661340418E-07   2.0448935236053585E-07  -8.7741804415603554E-08  -1.3172962739549668E-06  -5.6680692472997436E-08  -2.0942509101179120E-07  -1.4945286598701358E-07  -4.6380483250549375E-08  -2.8922935432313745E-07  -5.0595063567098422E-07  -4.9362634654635626E-08  -3.1144017853947089E-07  -8.7774792662588257E-08  -1.6103987543022779E-07  -1.8402920431895364E-08  -8.1200326221609565E-08  -1.2853443893239021E-07  -9.2048793002885308E-08   8.4144296494165860E-07  -1.3691622735810270E-07  -1.4829720897976339E-07  -1.2592729296156344E-07  -1.1313727246918621E-07  -2.9729214614158472E-07  -1.6926689534500691E-07  -1.0679982478231201E-07  -1.9317681838706807E-08   1.8401860940365645E-07  -1.8771800329750269E-07  -1.5407523968534174E-07  -9.7886270011936369E-08  -1.0809551266057236E-07  -5.2492063702988193E-08  -4.2334223230773297E-07  -3.1123022466499207E-08  -9.1223093932878905E-08  -7.9411109511806589E-08  -5.5034691604889771E-07   3.9649794426059447E-08  -1.9357773266938088E-07  -2.4509089618669887E-07  -1.2520426465305791E-06  -1.9651292948179774E-06  -1.7791809483886676E-06  -3.1191129417543631E-06   6.5121270820947716E-06  -8.5730216852032046E-06  -2.1464376666260729E-05  -5.6296838515772724E-05  -5.9752304177419370E-05  -1.5575561083861036E-05  -1.3463823176003531E-04   8.3751101962735365E-04  -7.1728238160766229E-05  -5.4075068896481987E-04  -7.5081608973277643E-05  -1.1531656048116284E-04  -1.0153616640984861E-04  -5.9998321835517204E-05  -6.3989591970664884E-05   4.9996390900498555E-05  -2.2962229569178369E-05  -1.5916592201901884E-04  -3.8606108555309730E-05  -1.1015420411197920E-05  -2.7657347888548284E-05  -4.0043823664801527E-05  -7.5097495798936387E-05  -1.2016216820270320E-05  -8.0725959716024124E-05   2.8461032640327913E-03   1.8145302733692762E-03  -4.0200480905212618E-06  -3.6118663137363830E-05  -2.5158675232283531E-04  -7.1769290523468750E-05  -1.0398437056978963E-04  -6.3673844591374010E-05  -1.0015738695253685E-04  -1.5924014288508377E-05   2.2973815417834649E-05  -5.3450287599478559E-05  -1.6036475880977359E-05  -4.6364472830586035E-06  -4.9987985474753398E-04  -6.8944226996096625E-05  -1.7313702393167035E-05   1.1818642858720313E-05  -2.0035098098966905E-04  -8.9952819733648930E-05  -2.3462101343445846E-05  -3.2261820784747832E-04  -7.9566865786493947E-05  -1.6629317203729730E-05  -1.2351143666869142E-04  -6.0518158357343513E-05  -6.8119468643205327E-05  -3.1191075855339717E-05  -1.0048791272624636E-04  -2.8693398772025605E-05  -5.2253557733519880E-05  -8.3955120505057218E-05  -4.7074722148280075E-05   6.3480790358866107E-04  -6.2542421814251197E-05  -2.2424370494240252E-04  -2.8002341717823065E-05  -1.6401477067985663E-04  -4.1785192894698926E-05  -2.5465221148190863E-05  -2.1878597447213690E-05  -3.9793311174592499E-05  -1.0059688276361896E-04  -6.2806027241484155E-05  -1.8901323492624978E-05  -2.3912412998137880E-05  -3.5071055847711325E-04  -6.1015354180111513E-05  -1.4576094345540604E-04  -9.2916937166476763E-04  -1.0247722169026075E-05  -5.7765590647296352E-05  -1.8702603549597292E-05  -5.9288341375933488E-05   9.6397285733320297E-05  -1.8887408598903319E-05   4.8177581379092607E-04  -4.6045022087319357E-05  -6.5961538178500287E-05   4.4155752286398217E-04   2.8720529291242653E-04  -8.7566465090169491E-04  -3.3629143658462752E-06  -1.5848085090150134E-05  -4.9815893122212823E-06   1.6819126464197624E-05  -2.7661999440642578E-04  -3.1642926582247603E-04   2.8403513780707475E-03   9.7208344730499709E-06  -1.2322669202766449E-04  -1.7990343151024989E-05  -1.6587833960085937E-04  -1.0825443613723365E-04  -3.7128252570395127E-06  -1.1226773358460299E-03  -8.1630647559741761E-04  -1.8785077302932986E-05  -9.3536782062511776E-05  -1.1434213917971070E-06  -3.5880863258434051E-05  -2.3987670585447281E-05  -8.4086118076159426E-05  -2.3067340389223688E-04  -5.8240484703547642E-05  -1.0945820248547124E-04   6.8746065891639040E-04  -4.4801228426807282E-05  -2.0763882091593550E-03  -3.2513971329197927E-05  -2.6523975914082443E-05   2.0552847821219433E-04  -1.0625564382426553E-04  -3.0585614175273338E-04  -4.6914894610905380E-04   5.9901606269209496E-04  -1.9727817897736615E-05  -2.2998962350830324E-05  -1.6305338063531000E-04  -3.7105288760729444E-05  -1.4211073521571235E-04  -4.0849234283505785E-05  -5.0893489098915504E-05   4.5833845329070372E-04  -1.1083100448328056E-04  -5.1247068407506824E-05  -1.7292405955600011E-04   1.9021052987354771E-06  -1.6000189273409065E-05  -3.7184771063612526E-06  -1.0741629678700777E-04  -1.3765245661790569E-04  -3.9779629936622918E-05  -3.3031158964584296E-05  -2.3647324759638790E-05  -3.6183417671098109E-05  -3.7914352397036289E-04  -4.0896937038978477E-05  -2.6971627840037558E-05  -2.4530795047940590E-04  -7.6189909349727949E-05  -1.6767982458179621E-04  -9.2128067036933265E-06  -7.9704519353438017E-05   1.0233782577712480E-04   7.2186230618401156E-05  -1.4687704190828577E-05  -1.6269211206823528E-05  -5.2396562602984963E-05  -2.7380167188104381E-03  -1.7104128989153919E-04   1.7592130502942851E-05  -1.1089827105757648E-04  -3.8628469008313350E-05   4.1849976486976590E-05  -3.9858219606309851E-04  -4.7342957578057023E-04  -6.4904383423049387E-05  -2.3002171774196020E-04  -1.6167565110332279E-03  -6.1918746695775371E-04  -8.6645529936425859E-05  -1.8101688798648427E-05  -1.9976174515147927E-04  -4.2993256467328405E-04  -4.1961434150190096E-05  -1.8826312258466733E-04  -3.0430237946945732E-05  -3.2770682514907932E-05  -6.8021048386783978E-05  -1.3614778308782011E-03  -1.0385490890989788E-03  -3.9519460407667319E-05  -2.4256824391055961E-04  -7.2853640092640645E-04  -4.1523238545221420E-05  -1.7000367697941594E-04  -8.7835528032558828E-05  -2.6264061272534269E-05  -1.4772816300655519E-05  -2.9567182563704182E-04  -3.5613906942170073E-05  -1.9996719326411370E-05  -4.9074966094276023E-04  -7.0517887379360960E-06  -8.2294242559097057E-06  -4.2493675779426607E-05  -4.7116657746130356E-05  -4.8359645435205813E-04  -5.5247445844346002E-04  -6.9638129494668127E-04  -4.6850809882462727E-04  -2.1056960908818559E-04  -2.8536165029907621E-03  -4.0856013186360210E-04
  0.0000000000000000E+00   0.0000000000000000E+00   0.0000000000000000E+00   0.0000000000000000E+00   0.0000000000000000E+00   0.0000000000000000E+00   0.0000000000000000E+00   0.0000000000000000E+00   0.0000000000000000E+00   0.0000000000000000E+00   0.0000000000000000E+00   0.0000000000000000E+00   0.0000000000000000E+00   0.0000000000000000E+00   0.0000000000000000E+00   0.0000000000000000E+00   0.0000000000000000E+00   0.0000000000000000E+00   0.0000000000000000E+00   0.0000000000000000E+00   0.0000000000000000E+00   0.0000000000000000E+00   0.0000000000000000E+00   0.0000000000000000E+00   0.0000000000000000E+00   0.0000000000000000E+00   0.0000000000000000E+00   0.0000000000000000E+00   0.0000000000000000E+00   0.0000000000000000E+00   0.0000000000000000E+00   0.0000000000000000E+00   0.0000000000000000E+00   0.0000000000000000E+00   0.0000000000000000E+00   0.0000000000000000E+00   0.0000000000000000E+00   0.0000000000000000E+00   0.0000000000000000E+00   0.0000000000000000E+00   0.0000000000000000E+00   0.0000000000000000E+00   0.0000000000000000E+00   0.0000000000000000E+00   0.0000000000000000E+00   0.0000000000000000E+00   0.0000000000000000E+00   0.0000000000000000E+00   0.0000000000000000E+00   0.0000000000000000E+00   0.0000000000000000E+00   0.0000000000000000E+00   0.0000000000000000E+00   0.0000000000000000E+00   0.0000000000000000E+00   0.0000000000000000E+00   0.0000000000000000E+00   0.0000000000000000E+00   0.0000000000000000E+00   0.0000000000000000E+00   0.0000000000000000E+00   0.0000000000000000E+00   0.0000000000000000E+00   0.0000000000000000E+00   0.0000000000000000E+00   0.0000000000000000E+00   0.0000000000000000E+00   0.0000000000000000E+00   0.0000000000000000E+00   0.0000000000000000E+00   0.0000000000000000E+00   0.0000000000000000E+00   0.0000000000000000E+00   0.0000000000000000E+00   0.0000000000000000E+00   0.0000000000000000E+00   0.0000000000000000E+00   0.0000000000000000E+00   0.0000000000000000E+00   0.0000000000000000E+00   0.0000000000000000E+00   0.0000000000000000E+00   0.0000000000000000E+00   0.0000000000000000E+00   0.0000000000000000E+00   0.0000000000000000E+00   0.0000000000000000E+00   0.0000000000000000E+00   0.0000000000000000E+00   0.0000000000000000E+00   0.0000000000000000E+00   0.0000000000000000E+00   0.0000000000000000E+00   0.0000000000000000E+00   0.0000000000000000E+00   0.0000000000000000E+00   0.0000000000000000E+00   0.0000000000000000E+00   0.0000000000000000E+00   0.0000000000000000E+00   0.0000000000000000E+00   0.0000000000000000E+00   0.0000000000000000E+00   0.0000000000000000E+00   0.0000000000000000E+00   0.0000000000000000E+00   0.0000000000000000E+00   0.0000000000000000E+00   0.0000000000000000E+00   0.0000000000000000E+00   0.0000000000000000E+00   0.0000000000000000E+00   0.0000000000000000E+00   0.0000000000000000E+00   0.0000000000000000E+00   0.0000000000000000E+00   0.0000000000000000E+00   0.0000000000000000E+00   0.0000000000000000E+00   0.0000000000000000E+00   0.0000000000000000E+00   0.0000000000000000E+00   0.0000000000000000E+00   0.0000000000000000E+00   0.0000000000000000E+00   0.0000000000000000E+00   0.0000000000000000E+00   0.0000000000000000E+00   0.0000000000000000E+00   0.0000000000000000E+00   0.0000000000000000E+00   0.0000000000000000E+00   0.0000000000000000E+00   0.0000000000000000E+00   0.0000000000000000E+00   0.0000000000000000E+00   0.0000000000000000E+00   0.0000000000000000E+00   0.0000000000000000E+00   0.0000000000000000E+00   0.0000000000000000E+00   0.0000000000000000E+00   0.0000000000000000E+00   0.0000000000000000E+00   0.0000000000000000E+00   0.0000000000000000E+00   0.0000000000000000E+00   0.0000000000000000E+00   0.0000000000000000E+00   0.0000000000000000E+00   0.0000000000000000E+00   0.0000000000000000E+00   0.0000000000000000E+00   0.0000000000000000E+00   0.0000000000000000E+00   0.0000000000000000E+00   0.0000000000000000E+00   0.0000000000000000E+00   0.0000000000000000E+00   0.0000000000000000E+00   0.0000000000000000E+00   0.0000000000000000E+00   0.0000000000000000E+00   0.0000000000000000E+00   0.0000000000000000E+00   0.0000000000000000E+00   0.0000000000000000E+00   0.0000000000000000E+00   0.0000000000000000E+00   0.0000000000000000E+00   0.0000000000000000E+00   0.0000000000000000E+00   0.0000000000000000E+00   0.0000000000000000E+00   0.0000000000000000E+00   0.0000000000000000E+00   0.0000000000000000E+00   0.0000000000000000E+00   0.0000000000000000E+00   0.0000000000000000E+00   0.0000000000000000E+00   0.0000000000000000E+00   0.0000000000000000E+00   0.0000000000000000E+00   0.0000000000000000E+00   0.0000000000000000E+00   0.0000000000000000E+00   0.0000000000000000E+00   0.0000000000000000E+00   0.0000000000000000E+00   0.0000000000000000E+00   0.0000000000000000E+00   0.0000000000000000E+00   0.0000000000000000E+00   0.0000000000000000E+00   0.0000000000000000E+00   0.0000000000000000E+00   0.0000000000000000E+00   0.0000000000000000E+00   0.0000000000000000E+00   0.0000000000000000E+00   0.0000000000000000E+00   0.0000000000000000E+00   0.0000000000000000E+00   0.0000000000000000E+00   0.0000000000000000E+00   0.0000000000000000E+00   0.0000000000000000E+00   0.0000000000000000E+00   0.0000000000000000E+00   0.0000000000000000E+00  -2.4374613057289597E-08   4.1660747828503451E-07  -4.1837349824099512E-08  -3.3875037871741937E-09  -6.9097664741046348E-09   2.9570075909683081E-08  -5.7792019578126612E-09  -7.2629669153430912E-07  -7.3426461952490167E-09  -3.4147342096955357E-09  -2.1670691233117327E-07  -2.9678683557646892E-07  -3.7463471686882963E-08  -9.2757534702162566E-08  -1.6846874188337423E-08  -3.6050834668949699E-08  -2.4066201107952923E-08  -5.4498145803678596E-09  -1.3007532316058937E-08  -1.3345888968910161E-07  -1.3896675511444093E-08  -4.3273679225479563E-08  -6.2158328693381229E-08  -1.5279977592203575E-07  -2.0384758843056153E-08  -3.7721709869875978E-08  -3.6418742889970054E-08   8.0601638193221827E-08  -1.0823916129843085E-06  -3.9283112787318849E-08  -2.6512178337892725E-08  -2.1469590316003200E-07  -3.5896613103716721E-07   1.4738851119405236E-07  -7.6095639478016581E-08  -5.9916592462890266E-07  -7.3804507622579331E-08  -9.9365245019156820E-08  -1.3351554066852741E-07  -4.1309324095181781E-08  -1.5514538654390712E-07  -2.8873054988873921E-07  -2.1827706985078745E-08  -1.6151720659993547E-07  -1.1355869685770281E-07  -1.0091934222479258E-07  -1.3983467171661368E-08  -6.9291303369997023E-08  -1.5579010938719355E-07  -8.2893411335949647E-08   1.9144113682646295E-07  -1.4211588222930118E-07  -1.3075142278162533E-07  -1.7646853802264718E-07  -6.8095496679189042E-08  -4.2579639668490186E-07  -1.7073049549531532E-07  -1.1078710060516376E-07  -1.6496436938183891E-08   1.1322744462077354E-07  -1.9841858384075585E-07  -8.8598234953159636E-08  -1.2410668718220850E-07  -1.2854473933559641E-07  -2.3773050710568088E-08  -5.0646164512474109E-07  -2.2407769773390021E-08  -1.0563277117432653E-07  -8.6543908859919542E-08  -1.0971762221558886E-06   4.3468861552284661E-08  -2.6365253437611332E-07  -8.5705210965873407E-07  -6.6228836668770355E-07  -9.5725773815023393E-07  -9.8065424891821721E-07  -1.6826514970792955E-06   9.8906762092578322E-06  -7.8652607498568074E-06  -1.0297320868544562E-05  -4.8116281965534747E-05  -4.9835562792988454E-05  -1.4049939565639631E-05  -8.4928913953830827E-05   1.0267305726707943E-03  -5.3481907812815370E-05  -2.1500864471002147E-04  -3.2151505078426170E-05  -1.1333732474725214E-04  -9.2780174067258887E-05  -6.4330319625459864E-05  -7.5498718359288180E-05   1.4026153794235582E-05  -2.0651292734526255E-05  -8.2138654036386036E-05  -1.7409770428089800E-05  -8.1712001311631000E-06  -4.1149568317720380E-05  -3.4509657914883724E-05  -7.8104622885873980E-05  -1.0488587208877623E-05  -4.8854759533406740E-05   3.6259893863341977E-03   1.1018005820113779E-03  -3.5006487283707274E-06  -2.8941367767853317E-05  -1.1953482412013739E-04  -8.2674719708096235E-05  -8.8433991579666478E-05  -6.2561962594017678E-05  -1.3036878864345681E-04  -1.1028223217424886E-05   2.9046369632876241E-05  -1.0623811294689760E-04  -1.3060672296776320E-05  -4.0060605770488121E-06  -2.8376049996373944E-04  -2.4210631304570388E-04  -1.4198250375654690E-05   1.2411634664194558E-05  -1.0577482492777718E-04  -3.7578799996143906E-05  -2.0425243322215876E-05  -3.3936881030436104E-04  -1.1300945107767405E-04  -1.3872585598456579E-05  -6.3119638065344569E-05  -3.8824233496675242E-05  -5.8233588364409381E-05  -3.0738228569820192E-05  -9.9243064264793640E-05  -2.4982520923635857E-05  -3.9919009496920125E-05  -8.4502993769931565E-05  -3.7462718516926385E-05   7.0917173506871114E-05  -2.5782153847479327E-05  -1.1586494407432757E-04  -1.1427584815473985E-05  -8.3136177509545011E-05  -1.5241765468835367E-05  -1.8549831049359379E-05  -2.0192992396379523E-05  -3.4487702105384523E-05  -6.3080687046028209E-05  -3.8053895731033891E-05  -1.5945365651069540E-05  -2.1415603696695174E-05  -8.0795564649089842E-04  -4.7941929022151032E-05  -9.3171785511040480E-06  -4.3945321452018284E-04  -8.7522403897893429E-06  -4.7733609726590071E-05  -2.8995065458033016E-05  -5.8717013347972887E-05  -1.1624643314152469E-04  -1.3560610010416402E-05   8.0704934619749627E-05  -2.0049193667292314E-05  -3.3732319819999966E-05   5.5352164066323727E-04   2.4946720557907629E-04  -4.0931030722893914E-04  -4.0358761525411665E-06  -7.7298278824881462E-06  -4.2412185403616552E-06   3.9298248139020903E-05  -1.7982466332448776E-04  -1.6433041369276374E-04   5.7317637039543655E-04   3.4914969604883699E-05  -5.7043701370871228E-05  -1.2849980454820527E-05  -1.5182840647811032E-04  -7.1429091399198645E-05  -3.0077973036850992E-06  -5.2611526026253360E-04  -4.5634850739311762E-04  -8.7896000863167075E-06  -5.2978217076338933E-05   4.4617314888584401E-07  -1.7976631022583143E-05  -1.0735825717366941E-05  -7.5565324309392261E-05  -2.1931869346837889E-04  -2.8035740442213407E-05  -8.3085813691710549E-05   7.9092547408363622E-04  -8.6560635740928337E-05  -1.1828005223803047E-03  -1.2716024771612180E-05  -7.8070820383647940E-05   1.3180333776300680E-04  -8.9976661898249528E-05  -3.0190381371022280E-04  -2.5363990259179232E-04   1.5801965673334700E-04  -1.8463052538669452E-05  -1.0338448834100855E-05  -5.2310144489927454E-05  -4.3600403974601440E-05  -1.0757364691583353E-04  -4.5982341639465911E-05  -4.2264819228673838E-05   5.6722699912365880E-04  -5.4262634172654558E-05  -4.6052868615667897E-05  -8.6320456592354190E-05   4.1303235724492176E-06  -7.5401682436055527E-06  -3.2323988272385413E-06  -8.2298905962476836E-05  -1.0118794137357504E-04  -2.4575987648833486E-05  -2.6203448048854897E-05  -1.6978669878656993E-05  -1.6347362369893591E-05  -1.8072872714561410E-04  -1.8361159551076147E-05  -2.6444022689697004E-05  -1.8690598496960356E-04  -4.1108895211103584E-05  -8.8739472511827278E-05  -7.4489881674179897E-06  -5.1307654398773561E-05   1.6981558382411432E-04   6.5464526520251533E-05  -6.7780042964080357E-06  -3.1506539946984326E-05  -4.6019120653784863E-05  -1.3369106005993517E-03  -2.8529809318139540E-04   2.1331095235530734E-05  -5.8856167109073466E-04  -3.5399033892616298E-05   4.0614843727436476E-05  -1.9526427185733526E-04  -4.5170160334609167E-04  -2.7959385620058378E-05  -3.3883396563433245E-04  -7.9176791350884504E-04  -6.4691333508648400E-04  -3.9225789253488951E-05  -6.4475014559778495E-05  -9.2869468560653678E-05  -3.1557326908714572E-04  -2.1032708806749132E-05  -5.8894552956806166E-05  -2.9289599891167862E-05  -3.1931572707390026E-05  -2.9982936324103346E-05  -6.5432059313750028E-04  -5.7414177262239186E-04   2.7065961464941737E-06  -2.4501138336486096E-04  -6.7521155325162203E-04  -3.8699951001216188E-05  -9.1759666658509755E-05  -7.9037615265884297E-05  -2.2554665143220356E-05  -1.1656582379112835E-05  -1.5175915192062022E-04  -4.0961909638041374E-05  -1.8100979771629740E-05  -4.8169384519923568E-04  -7.0529258619459032E-06  -6.7131815785760784E-06  -1.8181255953156301E-05  -2.1918097922507985E-05  -5.4900054636061409E-04  -4.3999823044777684E-04  -9.9710366122206717E-04  -6.9617635664424274E-04  -1.8171923955181892E-04  -1.4249443498506223E-03  -5.7259139878973941E-04
  0.0000000000000000E+00   0.0000000000000000E+00   0.0000000000000000E+00   0.0000000000000000E+00   0.0000000000000000E+00   0.0000000000000000E+00   0.0000000000000000E+00   0.0000000000000000E+00   0.0000000000000000E+00   0.0000000000000000E+00   0.0000000000000000E+00   0.0000000000000000E+00   0.0000000000000000E+00   0.0000000000000000E+00   0.0000000000000000E+00   0.0000000000000000E+00   0.0000000000000000E+00   0.0000000000000000E+00   0.0000000000000000E+00   0.0000000000000000E+00   0.0000000000000000E+00   0.0000000000000000E+00   0.0000000000000000E+00   0.0000000000000000E+00   0.0000000000000000E+00   0.0000000000000000E+00   0.0000000000000000E+00   0.0000000000000000E+00   0.0000000000000000E+00   0.0000000000000000E+00   0.0000000000000000E+00   0.0000000000000000E+00   0.0000000000000000E+00   0.0000000000000000E+00   0.0000000000000000E+00   0.0000000000000000E+00   0.0000000000000000E+00   0.0000000000000000E+00   0.0000000000000000E+00   0.0000000000000000E+00   0.0000000000000000E+00   0.0000000000000000E+00   0.0000000000000000E+00   0.0000000000000000E+00   0.0000000000000000E+00   0.0000000000000000E+00   0.0000000000000000E+00   0.0000000000000000E+00   0.0000000000000000E+00   0.0000000000000000E+00   0.0000000000000000E+00   0.0000000000000000E+00   0.0000000000000000E+00   0.0000000000000000E+00   0.0000000000000000E+00   0.0000000000000000E+00   0.0000000000000000E+00   0.0000000000000000E+00   0.0000000000000000E+00   0.0000000000000000E+00   0.0000000000000000E+00   0.0000000000000000E+00   0.0000000000000000E+00   0.0000000000000000E+00   0.0000000000000000E+00   0.0000000000000000E+00   0.0000000000000000E+00   0.0000000000000000E+00   0.0000000000000000E+00   0.0000000000000000E+00   0.0000000000000000E+00   0.0000000000000000E+00   0.0000000000000000E+00   0.0000000000000000E+00   0.0000000000000000E+00   0.0000000000000000E+00   0.0000000000000000E+00   0.0000000000000000E+00   0.0000000000000000E+00   0.0000000000000000E+00   0.0000000000000000E+00   0.0000000000000000E+00   0.0000000000000000E+00   0.0000000000000000E+00   0.0000000000000000E+00   0.0000000000000000E+00   0.0000000000000000E+00   0.0000000000000000E+00   0.0000000000000000E+00   0.0000000000000000E+00   0.0000000000000000E+00   0.0000000000000000E+00   0.0000000000000000E+00   0.0000000000000000E+00   0.0000000000000000E+00   0.0000000000000000E+00   0.0000000000000000E+00   0.0000000000000000E+00   0.0000000000000000E+00   0.0000000000000000E+00   0.0000000000000000E+00   0.0000000000000000E+00   0.0000000000000000E+00   0.0000000000000000E+00   0.0000000000000000E+00   0.0000000000000000E+00   0.0000000000000000E+00   0.0000000000000000E+00   0.0000000000000000E+00   0.0000000000000000E+00   0.0000000000000000E+00   0.0000000000000000E+00   0.0000000000000000E+00   0.0000000000000000E+00   0.0000000000000000E+00   0.0000000000000000E+00   0.0000000000000000E+00   0.0000000000000000E+00   0.0000000000000000E+00   0.0000000000000000E+00   0.0000000000000000E+00   0.0000000000000000E+00   0.0000000000000000E+00   0.0000000000000000E+00   0.0000000000000000E+00   0.0000000000000000E+00   0.0000000000000000E+00   0.0000000000000000E+00   0.0000000000000000E+00   0.0000000000000000E+00   0.0000000000000000E+00   0.0000000000000000E+00   0.0000000000000000E+00   0.0000000000000000E+00   0.0000000000000000E+00   0.0000000000000000E+00   0.0000000000000000E+00   0.0000000000000000E+00   0.0000000000000000E+00   0.0000000000000000E+00   0.0000000000000000E+00   0.0000000000000000E+00   0.0000000000000000E+00   0.0000000000000000E+00   0.0000000000000000E+00   0.0000000000000000E+00   0.0000000000000000E+00   0.0000000000000000E+00   0.0000000000000000E+00   0.0000000000000000E+00   0.0000000000000000E+00   0.0000000000000000E+00   0.0000000000000000E+00   0.0000000000000000E+00   0.0000000000000000E+00   0.0000000000000000E+00   0.0000000000000000E+00   0.0000000000000000E+00   0.0000000000000000E+00   0.0000000000000000E+00   0.0000000000000000E+00   0.0000000000000000E+00   0.0000000000000000E+00   0.0000000000000000E+00   0.0000000000000000E+00   0.0000000000000000E+00   0.0000000000000000E+00   0.0000000000000000E+00   0.0000000000000000E+00   0.0000000000000000E+00   0.0000000000000000E+00   0.0000000000000000E+00   0.0000000000000000E+00   0.0000000000000000E+00   0.0000000000000000E+00   0.0000000000000000E+00   0.0000000000000000E+00   0.0000000000000000E+00   0.0000000000000000E+00   0.0000000000000000E+00   0.0000000000000000E+00   0.0000000000000000E+00   0.0000000000000000E+00   0.0000000000000000E+00   0.0000000000000000E+00   0.0000000000000000E+00   0.0000000000000000E+00   0.0000000000000000E+00   0.0000000000000000E+00   0.0000000000000000E+00   0.0000000000000000E+00   0.0000000000000000E+00   0.0000000000000000E+00   0.0000000000000000E+00   0.0000000000000000E+00   0.0000000000000000E+00   0.0000000000000000E+00   0.0000000000000000E+00   0.0000000000000000E+00   0.0000000000000000E+00   0.0000000000000000E+00   0.0000000000000000E+00   0.0000000000000000E+00   0.0000000000000000E+00   0.0000000000000000E+00   0.0000000000000000E+00   0.0000000000000000E+00   0.0000000000000000E+00   0.0000000000000000E+00   0.0000000000000000E+00   0.0000000000000000E+00  -4.0927800330175815E-08   3.2570933259962689E-07  -4.2455292681979670E-08  -3.2439873851497134E-09  -7.7383104852572767E-09   2.1971106173713523E-08  -7.9759546788949269E-09  -7.2009359351552738E-07  -1.0138344572058775E-08  -3.1390000589885544E-09  -2.4325600632358934E-07  -3.0180946971213518E-07  -4.1701356373071742E-08  -9.1767261113571578E-08  -1.6243146180455203E-08  -5.6319428858196776E-08  -2.6757893037516928E-08  -4.8694303341543176E-09  -1.8101816621070643E-08  -1.3699474689987541E-07  -1.3295598399096326E-08  -4.7859382824433143E-08  -5.9856195530397840E-08  -1.5793793026374828E-07  -1.9609459438236217E-08  -5.4282018233098837E-08  -4.2440523704745017E-08   6.3400000017628448E-08  -1.0836600909217156E-06  -5.6961669820436246E-08  -2.4872267153815891E-08  -2.3348667467948291E-07  -3.4307798018059812E-07   1.1900866851625007E-07  -8.2815651225420795E-08  -4.8612390219983231E-07  -7.0964932565051674E-08  -1.5431040369540488E-07  -1.4806613653064440E-07  -3.9150357427037571E-08  -1.4640399577225847E-07  -5.0476031889531760E-07  -2.8309215009093112E-08  -1.6612532837547892E-07  -1.0241245533779168E-07  -9.8130214379114730E-08  -1.3435251284216459E-08  -7.6044807142645780E-08  -1.4376505482665098E-07  -7.9576480562496916E-08   4.5150622933467408E-07  -1.2824064714247495E-07  -1.4798204982862165E-07  -1.9817094740812017E-07  -7.0751112465837752E-08  -4.4625343900067821E-07  -1.5784840911886151E-07  -1.1350780319914531E-07  -1.6083077235368338E-08   1.2181165815280989E-07  -2.0824487371704257E-07  -8.2981445718714384E-08  -7.7021024198380602E-08  -1.2189006274440329E-07  -3.2808481924897731E-08  -6.5602603092689326E-07  -2.6979389864472960E-08  -7.1661760486012245E-08  -5.9106659157419513E-08  -6.0723376579311916E-07   3.6717923067100829E-08  -1.6905268810960419E-07  -4.0357111070474196E-07  -1.1267956372980104E-06  -1.6234912770951701E-06  -1.6320798380439614E-06  -2.8621018423361978E-06   9.6221159426564245E-06  -7.6572936127710503E-06  -1.5103586995985845E-05  -5.4486106949122227E-05  -5.8048226102215486E-05  -1.2833318099825105E-05  -8.2802764566569870E-05   8.8898974104753580E-04  -6.3449378451487578E-05  -2.2107267395059908E-04  -5.1703295118966892E-05  -1.0283974550730374E-04  -9.9381598514983210E-05  -5.7348969964541426E-05  -5.1713715746802238E-05   1.1368440161621134E-05  -1.9198252357670047E-05  -8.5024104254374655E-05  -2.2521620461447438E-05  -8.1723827117089670E-06  -3.6616666471425347E-05  -3.7623334908799615E-05  -8.3271999819217838E-05  -1.0160505217520582E-05  -4.8905209267191514E-05   2.0011739287338847E-03   1.6115673899659694E-03  -3.9387310934614433E-06  -3.3713347518785410E-05  -1.3030846874379976E-04  -7.5044526630597700E-05  -6.8547435691866502E-05  -5.6670340820100960E-05  -8.5399841246251520E-05  -4.9725669692248656E-06   2.5030619709349604E-05  -7.6664903178662539E-05  -1.3536267846217782E-05  -3.8145612371869899E-06  -2.3524493991781671E-04  -1.2143089797589402E-04  -1.2809922581446835E-05   1.0973788621801849E-05  -1.0824490745869012E-04  -4.2006029391203112E-05  -1.9672697248369719E-05  -3.5889825696917052E-04  -7.1150363407591124E-05  -1.3585072152267264E-05  -9.7219761139416555E-05  -3.7470706840645529E-05  -7.2264993140223446E-05  -2.3366384952959069E-05  -9.5725414883404185E-05  -2.3417802784756761E-05  -4.7372138501673272E-05  -7.6247856024887832E-05  -4.3223385968420801E-05   7.8022051034994867E-05  -4.1942896645137613E-05  -1.1188806141525191E-04  -1.5522896905288894E-05  -7.9967101374351881E-05  -2.0948345662208343E-05  -1.3915004206583805E-05  -2.0040024424490924E-05  -3.8363332575853066E-05  -6.2655076795628303E-05  -3.9300771590281732E-05  -1.5731974337629965E-05  -2.3930176225210300E-05  -4.3331246284005522E-04  -5.4343513351058742E-05  -3.2967305511535806E-05  -7.3499250920008223E-04  -8.5641443369253324E-06  -5.5636490986085597E-05  -2.6176218989980502E-05  -5.5355447984872486E-05   6.7153897558068151E-05  -1.6327599213314524E-05   2.0793797332662673E-04  -2.9930535247328450E-05  -3.4381324475109936E-05   4.2872253241485714E-04   2.5859403111246667E-04  -4.4679386559750564E-04  -4.0507521464868856E-06  -1.0560734990175864E-05  -4.0911998147862298E-06   1.4995300773710696E-05  -1.7689120480042302E-04  -2.6896016726576797E-04   1.1097293638281484E-03   2.6859351602426209E-05  -6.1170696384234104E-05  -1.5597131502171260E-05  -1.8694354146739923E-04  -6.9053946625930208E-05  -2.8374386660249117E-06  -5.1302113461057887E-04  -8.2009333924432549E-04  -1.2095446650046711E-05  -5.1730774793583262E-05   2.0200276027139922E-07  -2.4239043114187069E-05  -1.3737980209957797E-05  -7.1840108497495903E-05  -2.4795522809018200E-04  -3.8668461199191274E-05  -6.5069976933618999E-05   6.3481578987995284E-04  -1.1296516359798043E-04  -9.6018925931118425E-04  -1.8482588711627916E-05  -9.0271580511123198E-05   1.8959099315493560E-04  -1.0352606342866122E-04  -2.6595768896778806E-05  -1.8553223540704908E-04   3.1801978576240404E-04  -1.9912058570651593E-05  -1.3498045564192925E-05  -6.9377360863618348E-05  -4.1822524855909413E-05  -8.5114538691941489E-05  -4.6318267332891060E-05  -4.7005577966518132E-05   4.4039891744742857E-04  -8.1933349798195837E-05  -4.9063324838972576E-05  -9.0360439123739265E-05  -7.1810259543904300E-06  -1.0525269958633361E-05  -3.2070576506198880E-06  -9.8832826766901338E-05  -1.7608737894976291E-04  -2.2242492888077308E-05  -3.0028971188586872E-05  -2.0341440726821060E-05  -2.2667535573108549E-05  -2.0429347905101669E-04  -2.4283549186617848E-05  -3.6127141203836060E-05  -2.2331929949587689E-04  -4.5558110505050253E-05  -9.3825184811468433E-05  -7.5397527410226410E-06  -5.1298039475159750E-05   1.3936938213876643E-04   5.3691808488410312E-05  -9.5872951383374702E-06  -2.1803689857739802E-05  -4.6078250491847826E-05  -1.2427359429302638E-03  -1.6889986194674767E-04   1.6902292119898764E-05  -2.7121074303230140E-04  -3.2608105958578395E-05   3.4880008702370636E-05  -1.9714464711343270E-04  -7.3876206973808880E-04  -4.2255612784856272E-05  -3.1533065540024358E-04  -8.7282969950161710E-04  -5.8806845288523568E-04  -5.5567514238286005E-05  -7.4565998104295829E-05  -1.3958475982234824E-04  -2.7907875392524405E-04  -3.0269167736913146E-05  -8.6326376427292941E-05  -3.2206797178129812E-05  -3.2648533306773244E-05  -4.3351191035892135E-05  -6.6951190405697936E-04  -5.8931333453151095E-04   9.6967363438475463E-06  -2.6846270733903220E-04  -7.6922774467664558E-04  -3.5864077499143991E-05  -8.7096667336087439E-05  -9.3065806984826745E-05  -2.0697273044006396E-05  -1.1708197591767462E-05  -1.5331250552603473E-04  -2.8108173495764395E-05  -1.6518721137422977E-05  -5.6635783793365136E-04  -7.1345353126857412E-06  -6.8846835177716383E-06  -1.3078667028552419E-05  -3.1356822280068128E-05  -4.9486607803248895E-04  -5.0806225356478613E-04  -6.1670582836497953E-04  -8.1868828770512896E-04  -2.0487139577851903E-04  -2.5330169546844881E-03  -3.5643799509045879E-04
  0.0000000000000000E+00   0.0000000000000000E+00   0.0000000000000000E+00   0.0000000000000000E+00   0.0000000000000000E+00   0.0000000000000000E+00   0.0000000000000000E+00   0.0000000000000000E+00   0.0000000000000000E+00   0.0000000000000000E+00   0.0000000000000000E+00   0.0000000000000000E+00   0.0000000000000000E+00   0.0000000000000000E+00   0.0000000000000000E+00   0.0000000000000000E+00   0.0000000000000000E+00   0.0000000000000000E+00   0.0000000000000000E+00   0.0000000000000000E+00   0.0000000000000000E+00   0.0000000000000000E+00   0.0000000000000000E+00   0.0000000000000000E+00   0.0000000000000000E+00   0.0000000000000000E+00   0.0000000000000000E+00   0.0000000000000000E+00   0.0000000000000000E+00   0.0000000000000000E+00   0.0000000000000000E+00   0.0000000000000000E+00   0.0000000000000000E+00   0.0000000000000000E+00   0.0000000000000000E+00   0.0000000000000000E+00   0.0000000000000000E+00   0.0000000000000000E+00   0.0000000000000000E+00   0.0000000000000000E+00   0.0000000000000000E+00   0.0000000000000000E+00   0.0000000000000000E+00   0.0000000000000000E+00   0.0000000000000000E+00   0.0000000000000000E+00   0.0000000000000000E+00   0.0000000000000000E+00   0.0000000000000000E+00   0.0000000000000000E+00   0.0000000000000000E+00   0.0000000000000000E+00   0.0000000000000000E+00   0.0000000000000000E+00   0.0000000000000000E+00   0.0000000000000000E+00   0.0000000000000000E+00   0.0000000000000000E+00   0.0000000000000000E+00   0.0000000000000000E+00   0.0000000000000000E+00   0.0000000000000000E+00   0.0000000000000000E+00   0.0000000000000000E+00   0.0000000000000000E+00   0.0000000000000000E+00   0.0000000000000000E+00   0.0000000000000000E+00   0.0000000000000000E+00   0.0000000000000000E+00   0.0000000000000000E+00   0.0000000000000000E+00   0.0000000000000000E+00   0.0000000000000000E+00   0.0000000000000000E+00   0.0000000000000000E+00   0.0000000000000000E+00   0.0000000000000000E+00   0.0000000000000000E+00   0.0000000000000000E+00   0.0000000000000000E+00   0.0000000000000000E+00   0.0000000000000000E+00   0.0000000000000000E+00   0.0000000000000000E+00   0.0000000000000000E+00   0.0000000000000000E+00   0.0000000000000000E+00   0.0000000000000000E+00   0.0000000000000000E+00   0.0000000000000000E+00   0.0000000000000000E+00   0.0000000000000000E+00   0.0000000000000000E+00   0.0000000000000000E+00   0.0000000000000000E+00   0.0000000000000000E+00   0.0000000000000000E+00   0.0000000000000000E+00   0.0000000000000000E+00   0.0000000000000000E+00   0.0000000000000000E+00   0.0000000000000000E+00   0.0000000000000000E+00   0.0000000000000000E+00   0.0000000000000000E+00   0.0000000000000000E+00   0.0000000000000000E+00   0.0000000000000000E+00   0.0000000000000000E+00   0.0000000000000000E+00   0.0000000000000000E+00   0.0000000000000000E+00   0.0000000000000000E+00   0.0000000000000000E+00   0.0000000000000000E+00   0.0000000000000000E+00   0.0000000000000000E+00   0.0000000000000000E+00   0.0000000000000000E+00   0.0000000000000000E+00   0.0000000000000000E+00   0.0000000000000000E+00   0.0000000000000000E+00   0.0000000000000000E+00   0.0000000000000000E+00   0.0000000000000000E+00   0.0000000000000000E+00   0.0000000000000000E+00   0.0000000000000000E+00   0.0000000000000000E+00   0.0000000000000000E+00   0.0000000000000000E+00   0.0000000000000000E+00   0.0000000000000000E+00   0.0000000000000000E+00   0.0000000000000000E+00   0.0000000000000000E+00   0.0000000000000000E+00   0.0000000000000000E+00   0.0000000000000000E+00   0.0000000000000000E+00   0.0000000000000000E+00   0.0000000000000000E+00   0.0000000000000000E+00   0.0000000000000000E+00   0.0000000000000000E+00   0.0000000000000000E+00   0.0000000000000000E+00   0.0000000000000000E+00   0.0000000000000000E+00   0.0000000000000000E+00   0.0000000000000000E+00   0.0000000000000000E+00   0.0000000000000000E+00   0.0000000000000000E+00   0.0000000000000000E+00   0.0000000000000000E+00   0.0000000000000000E+00   0.0000000000000000E+00   0.0000000000000000E+00   0.0000000000000000E+00   0.0000000000000000E+00   0.0000000000000000E+00   0.0000000000000000E+00   0.0000000000000000E+00   0.0000000000000000E+00   0.0000000000000000E+00   0.0000000000000000E+00   0.0000000000000000E+00   0.0000000000000000E+00   0.0000000000000000E+00   0.0000000000000000E+00   0.0000000000000000E+00   0.0000000000000000E+00   0.0000000000000000E+00   0.0000000000000000E+00   0.0000000000000000E+00   0.0000000000000000E+00   0.0000000000000000E+00   0.0000000000000000E+00   0.0000000000000000E+00   0.0000000000000000E+00   0.0000000000000000E+00   0.0000000000000000E+00   0.0000000000000000E+00   0.0000000000000000E+00   0.0000000000000000E+00   0.0000000000000000E+00   0.0000000000000000E+00   0.0000000000000000E+00   0.0000000000000000E+00   0.0000000000000000E+00   0.0000000000000000E+00   0.0000000000000000E+00   0.0000000000000000E+00   0.0000000000000000E+00   0.0000000000000000E+00   0.0000000000000000E+00   0.0000000000000000E+00   0.0000000000000000E+00   0.0000000000000000E+00   0.0000000000000000E+00   0.0000000000000000E+00   0.0000000000000000E+00   0.0000000000000000E+00   0.0000000000000000E+00   0.0000000000000000E+00   0.0000000000000000E+00   0.0000000000000000E+00   0.0000000000000000E+00  -2.0246397471174444E-08   5.3767131974654804E-07  -2.7024702205813071E-08  -3.5397583247556852E-09  -7.8616514081370841E-09   5.0507744039780481E-08  -4.7518483035001558E-09  -4.5783191442289335E-07  -6.0127556718176493E-09  -3.4301869625556744E-09  -2.5650096146144200E-07  -1.5438137344908209E-07  -3.8155590039459833E-08  -6.1344358216017792E-08  -1.9397749098527695E-08  -2.8509480587451404E-08  -2.6704453921564228E-08   1.7408419478231524E-08  -1.0056831608521239E-08  -9.4263670278504655E-08  -1.4789365445314805E-08  -4.8781016273957339E-08  -4.1461881766981560E-08  -1.0557111328059973E-07  -2.2223367321887030E-08  -2.9965761201498628E-08  -3.8873679305148524E-08   1.2918478995272255E-07  -7.0457208555183631E-07  -3.1876983994888556E-08  -2.8185052945011075E-08  -2.5585555199373389E-07  -1.9283914656501250E-07   4.4759725740862734E-08  -8.0590369465992804E-08  -3.5218558375075653E-07  -9.4608310716833404E-08  -8.2823252821643784E-08  -1.3584606901774637E-07  -4.6134995778970373E-08   1.8577652645800133E-09  -2.5585464283810396E-07  -1.6981428886460523E-08  -1.1890936026530404E-07  -1.4363195323777177E-07  -7.4152905745479562E-08  -1.3129425803720433E-08  -7.7846931256702463E-08  -2.3217874449724913E-07  -9.4788103117871971E-08   1.4343384628595603E-07  -1.8173669303776534E-07  -1.2832066376572543E-07  -1.8306129273004790E-07  -5.2992517516597280E-08  -4.8178556451450394E-07  -2.1496370508237298E-07  -1.2559619136785414E-07  -1.7838352690643838E-08   3.9403517459863870E-08  -2.1470296681630796E-07  -1.7486604163011487E-08  -1.1363130153688896E-07  -1.9879959802557309E-07  -1.8190271328340182E-08  -4.9635498264295898E-07  -2.2460475336086662E-08  -1.0716760566208132E-07  -7.8887311094052037E-08  -1.6144054226011883E-06   5.1248010788311237E-08  -3.0744113873609683E-07  -1.3975746570653586E-06  -5.4588987404615731E-07  -7.5825675638068101E-07  -8.2451464929152999E-07  -1.4092398665793809E-06   1.4810707501158076E-05  -9.2143459946761608E-06  -8.7108201748763363E-06  -5.4075863081834855E-05  -5.2050959611017450E-05  -1.5589446804778786E-05  -5.4097939815780490E-05   1.5072676313669308E-03  -5.0848971908490352E-05  -1.2841221649277063E-04  -2.5388667892098142E-05  -1.3667416974231324E-04  -1.0366872833145532E-04  -8.4555487312720619E-05  -8.1620717516240360E-05  -1.2780953654084286E-04  -2.2966328098425409E-05  -5.9867769692989108E-05  -1.3637264412102438E-05  -7.6637767401661363E-06  -5.6795503875565384E-05  -3.8798867538689673E-05  -9.8166076645870337E-05  -1.1557864365780111E-05  -3.5511437454743903E-05   1.0681788346754910E-03   6.9240916213728998E-04  -3.7937847229536785E-06  -3.0734443450978216E-05  -8.5197621997021316E-05  -1.1596093853978322E-04  -6.2280603113051193E-05  -7.5582583378618547E-05  -1.5086333053312523E-04   5.0676925316042086E-07   3.9129265898417126E-05  -1.5217633490747267E-04  -1.4074778321967114E-05  -4.3686095946805027E-06  -1.8538170934383254E-04  -4.7717672567143473E-04  -1.4039531371111429E-05   1.4569296736012043E-05  -7.8875589828621281E-05   1.0802990963079735E-05  -2.2490877986698931E-05  -4.2957142974671500E-04  -1.3663803682637654E-04  -1.4620816419336267E-05  -5.4288763897678910E-05  -2.7272178969602199E-05  -5.6724721802994647E-05  -3.4807263052073993E-05  -1.2585041752507267E-04  -2.7251227930445030E-05  -4.1363946032430741E-05  -1.0440033441171009E-04  -3.7965643652169303E-05  -5.7724441998387430E-06  -1.9960365830839067E-05  -8.1626072860033024E-05  -8.6429893930352595E-06  -5.5834154513569163E-05   9.2210284473270025E-08  -6.9446424422524632E-06  -2.4159419144975557E-05  -3.8976469704091669E-05  -4.2075009299734762E-05  -2.9531570564660967E-05  -1.7416456682076890E-05  -2.3854151498691687E-05  -1.4105021565832027E-03  -4.8505365354076146E-05   1.5630206706900775E-04  -3.3554800215299249E-04  -9.4995472983856428E-06  -4.6960670164955835E-05  -5.1731628148621107E-05  -7.3696159015819833E-05  -6.9161828199529543E-05  -1.3621796974846851E-05   5.5203399979104335E-05  -1.5584778584983776E-05  -2.1150627635482285E-05   7.5912209499235837E-04   2.6823300502194731E-04  -1.9324968838183566E-04  -4.9452081732058396E-06  -6.3101390169880343E-06  -4.5690462096272914E-06   9.6459814581811108E-06  -8.5636863235557056E-05  -1.4002926130095904E-04   3.7011062235540435E-04   5.7778496167142116E-05  -3.7723974875748125E-05  -1.2844446900877084E-05  -1.5083282438801718E-04  -5.5837279608820493E-05  -3.0018065272052253E-06  -3.2508246875736157E-04  -3.8552863730686846E-04  -7.1262001573626598E-06  -3.5080406367191195E-05   2.0066315678364724E-06  -1.4845212488423300E-05  -8.3704946693973218E-06  -8.5652652771788147E-05  -2.6072769233297392E-04  -2.2651916655638249E-05  -6.0307399971612597E-05   1.0100234501884311E-03  -1.0324304548824798E-04  -7.6930999356691952E-04  -8.4637012666830661E-06  -9.5136131629897783E-05   1.1723832846151232E-04  -9.0794546053798422E-05  -1.6103745146426121E-04  -1.5691558264885731E-04   1.1120397150125744E-04  -2.0709596818350475E-05  -8.1374262335136670E-06   3.0117754366432615E-05  -5.2974710245324628E-05  -5.4803916891603376E-05  -5.6096303505797493E-05  -4.6903394980392002E-05   7.7213571394259620E-04  -4.4902175942247613E-05  -5.3522943212833196E-05  -6.2835657135624199E-05  -6.8550944344868328E-06  -6.0533008688449792E-06  -3.6381871194085864E-06  -7.7996228806462509E-05  -9.8643409777716612E-05  -1.7293934515630887E-05  -2.6515980140146314E-05  -1.6917413071158703E-05  -1.3268613454966000E-05  -8.3202577282890660E-05  -1.3683431647986068E-05  -4.7992571186429999E-05  -1.7599670265140837E-04  -3.0805813220965842E-05  -6.3787037867594441E-05  -7.8175701898015173E-06  -4.1254488956983045E-05   2.4344897191593126E-04   5.7840067071683333E-05  -5.5046394197560995E-06  -4.2339749879858108E-05  -5.2931134827207923E-05  -8.3826737786975108E-04  -3.9917037847418018E-04   2.6037469553085763E-05  -1.2245097646753861E-03  -4.0117187149638020E-05   4.2215352511190284E-05  -1.3533552525129438E-04  -4.5071280370952155E-04  -2.1724852841882118E-05  -6.0707332867276779E-04  -3.6606894430214970E-04  -8.3722749936112012E-04  -3.1148994555437599E-05  -7.3908448595271211E-05  -7.5219230577546490E-05  -2.3148314515712096E-04  -1.7867526293444863E-05   2.5609593055884703E-05  -3.3795134430477760E-05  -3.6321566640434613E-05  -2.4083090095905166E-05  -4.4880121624363408E-04  -2.9340909727145240E-04   7.0785291787479237E-05  -3.0397757612896271E-04  -6.8830135621639958E-04  -4.4415990529484845E-05  -6.1146686094270901E-05  -8.1910642110057569E-05  -2.3787731790420400E-05  -1.1884408779746838E-05  -9.8294050741781739E-05  -4.1344965507034148E-05  -2.0146831584484805E-05  -4.9734326456934118E-04  -8.0030425244494746E-06  -7.2522391248908117E-06   1.1082197731820853E-05  -1.7597615164732214E-05  -7.7759691234018840E-04  -4.3535351685090748E-04  -1.1940045397754186E-03  -7.6747429071730622E-04  -2.0405413998248527E-04  -1.1504773054793617E-03  -6.8366525832653754E-04
  0.0000000000000000E+00   0.0000000000000000E+00   0.0000000000000000E+00   0.0000000000000000E+00   0.0000000000000000E+00   0.0000000000000000E+00   0.0000000000000000E+00   0.0000000000000000E+00   0.0000000000000000E+00   0.0000000000000000E+00   0.0000000000000000E+00   0.0000000000000000E+00   0.0000000000000000E+00   0.0000000000000000E+00   0.0000000000000000E+00   0.0000000000000000E+00   0.0000000000000000E+00   0.0000000000000000E+00   0.0000000000000000E+00   0.0000000000000000E+00   0.0000000000000000E+00   0.0000000000000000E+00   0.0000000000000000E+00   0.0000000000000000E+00   0.0000000000000000E+00   0.0000000000000000E+00   0.0000000000000000E+00   0.0000000000000000E+00   0.0000000000000000E+00   0.0000000000000000E+00   0.0000000000000000E+00   0.0000000000000000E+00   0.0000000000000000E+00   0.0000000000000000E+00   0.0000000000000000E+00   0.0000000000000000E+00   0.0000000000000000E+00   0.0000000000000000E+00   0.0000000000000000E+00   0.0000000000000000E+00   0.0000000000000000E+00   0.0000000000000000E+00   0.0000000000000000E+00   0.0000000000000000E+00   0.0000000000000000E+00   0.0000000000000000E+00   0.0000000000000000E+00   0.0000000000000000E+00   0.0000000000000000E+00   0.0000000000000000E+00   0.0000000000000000E+00   0.0000000000000000E+00   0.0000000000000000E+00   0.0000000000000000E+00   0.0000000000000000E+00   0.0000000000000000E+00   0.0000000000000000E+00   0.0000000000000000E+00   0.0000000000000000E+00   0.0000000000000000E+00   0.0000000000000000E+00   0.0000000000000000E+00   0.0000000000000000E+00   0.0000000000000000E+00   0.0000000000000000E+00   0.0000000000000000E+00   0.0000000000000000E+00   0.0000000000000000E+00   0.0000000000000000E+00   0.0000000000000000E+00   0.0000000000000000E+00   0.0000000000000000E+00   0.0000000000000000E+00   0.0000000000000000E+00   0.0000000000000000E+00   0.0000000000000000E+00   0.0000000000000000E+00   0.0000000000000000E+00   0.0000000000000000E+00   0.0000000000000000E+00   0.0000000000000000E+00   0.0000000000000000E+00   0.0000000000000000E+00   0.0000000000000000E+00   0.0000000000000000E+00   0.0000000000000000E+00   0.0000000000000000E+00   0.0000000000000000E+00   0.0000000000000000E+00   0.0000000000000000E+00   0.0000000000000000E+00   0.0000000000000000E+00   0.0000000000000000E+00   0.0000000000000000E+00   0.0000000000000000E+00   0.0000000000000000E+00   0.0000000000000000E+00   0.0000000000000000E+00   0.0000000000000000E+00   0.0000000000000000E+00   0.0000000000000000E+00   0.0000000000000000E+00   0.0000000000000000E+00   0.0000000000000000E+00   0.0000000000000000E+00   0.0000000000000000E+00   0.0000000000000000E+00   0.0000000000000000E+00   0.0000000000000000E+00   0.0000000000000000E+00   0.0000000000000000E+00   0.0000000000000000E+00   0.0000000000000000E+00   0.0000000000000000E+00   0.0000000000000000E+00   0.0000000000000000E+00   0.0000000000000000E+00   0.0000000000000000E+00   0.0000000000000000E+00   0.0000000000000000E+00   0.0000000000000000E+00   0.0000000000000000E+00   0.0000000000000000E+00   0.0000000000000000E+00   0.0000000000000000E+00   0.0000000000000000E+00   0.0000000000000000E+00   0.0000000000000000E+00   0.0000000000000000E+00   0.0000000000000000E+00   0.0000000000000000E+00   0.0000000000000000E+00   0.0000000000000000E+00   0.0000000000000000E+00   0.0000000000000000E+00   0.0000000000000000E+00   0.0000000000000000E+00   0.0000000000000000E+00   0.0000000000000000E+00   0.0000000000000000E+00   0.0000000000000000E+00   0.0000000000000000E+00   0.0000000000000000E+00   0.0000000000000000E+00   0.0000000000000000E+00   0.0000000000000000E+00   0.0000000000000000E+00   0.0000000000000000E+00   0.0000000000000000E+00   0.0000000000000000E+00   0.0000000000000000E+00   0.0000000000000000E+00   0.0000000000000000E+00   0.0000000000000000E+00   0.0000000000000000E+00   0.0000000000000000E+00   0.0000000000000000E+00   0.0000000000000000E+00   0.0000000000000000E+00   0.0000000000000000E+00   0.0000000000000000E+00   0.0000000000000000E+00   0.0000000000000000E+00   0.0000000000000000E+00   0.0000000000000000E+00   0.0000000000000000E+00   0.0000000000000000E+00   0.0000000000000000E+00   0.0000000000000000E+00   0.0000000000000000E+00   0.0000000000000000E+00   0.0000000000000000E+00   0.0000000000000000E+00   0.0000000000000000E+00   0.0000000000000000E+00   0.0000000000000000E+00   0.0000000000000000E+00   0.0000000000000000E+00   0.0000000000000000E+00   0.0000000000000000E+00   0.0000000000000000E+00   0.0000000000000000E+00   0.0000000000000000E+00   0.0000000000000000E+00   0.0000000000000000E+00   0.0000000000000000E+00   0.0000000000000000E+00   0.0000000000000000E+00   0.0000000000000000E+00   0.0000000000000000E+00   0.0000000000000000E+00   0.0000000000000000E+00   0.0000000000000000E+00   0.0000000000000000E+00   0.0000000000000000E+00   0.0000000000000000E+00   0.0000000000000000E+00   0.0000000000000000E+00   0.0000000000000000E+00   0.0000000000000000E+00   0.0000000000000000E+00   0.0000000000000000E+00   0.0000000000000000E+00   0.0000000000000000E+00   0.0000000000000000E+00   0.0000000000000000E+00   0.0000000000000000E+00   0.0000000000000000E+00   0.0000000000000000E+00   0.0000000000000000E+00   0.0000000000000000E+00  -2.4610349384368998E-09   1.0160289689335093E-07  -3.8443045691837212E-09  -5.9618911016281215E-10  -1.1043065323738933E-09   8.7433934836202330E-09  -6.4582938358455354E-10  -6.6501555937641553E-08  -8.2308402154836685E-10  -6.0443773277321539E-10  -3.4600061812696682E-08  -1.7643117998368157E-08  -5.4288302864030895E-09  -9.3214535180149318E-09  -3.2326074751540095E-09  -3.6374426096811372E-09  -3.7885101829030687E-09   4.1408515853274764E-09  -1.3776254480208835E-09  -1.4306635596686705E-08  -2.5090836647322899E-09  -6.9469848518168429E-09  -5.7448980723958267E-09  -1.5451180659739088E-08  -3.7194493793588243E-09  -3.9716394298451339E-09  -5.4451862855408564E-09   2.3598000394362950E-08  -1.0509093421182593E-07  -4.2595057213356368E-09  -4.8623036680251291E-09  -3.5906431047562626E-08  -2.1831588536904725E-08   7.3015621135302562E-09  -1.1588122171910561E-08  -5.6833028893264567E-08  -1.3718471339078483E-08  -1.0643865586435349E-08  -1.8837531295822064E-08  -7.8249988132541947E-09   1.3799041189200153E-08  -3.1077385479442163E-08  -2.4115342070803434E-09  -1.8181802324213597E-08  -2.1611568344520050E-08  -1.1233247435541615E-08  -2.2213868605433675E-09  -1.1198133353050956E-08  -3.9703131671313197E-08  -1.5773822705020537E-08   1.3462604148563874E-08  -3.2180955794960542E-08  -1.7544237258505970E-08  -2.3791951050239059E-08  -7.9045063833431816E-09  -6.1053012029341884E-08  -3.7000034890141357E-08  -1.8002861782016734E-08  -2.9472294582201332E-09   1.7790069824264144E-10  -2.9511882810278879E-08   5.2174175962036782E-09  -2.4685711278301940E-08  -3.3650291046002026E-08  -2.4511878514079514E-09  -5.7698879056004744E-08  -3.1601835924403873E-09  -2.4450858645456301E-08  -1.6766267074762356E-08  -4.9774447560453323E-07   9.1151570717815371E-09  -7.7359603190753860E-08  -4.3829384487649880E-07  -6.6047841630895486E-08  -9.2381032646836216E-08  -1.0035172993270596E-07  -1.7070200028513722E-07   2.1970325075452908E-06  -1.5236404624052768E-06  -1.1522100932460601E-06  -7.5184186762727762E-06  -7.1265179460406804E-06  -2.7652069910874721E-06  -6.9348087967195657E-06   2.4300321665638057E-04  -6.9088876102478137E-06  -1.8986143328122229E-05  -3.1817597582666952E-06  -2.4048502057623371E-05  -1.4792479860639216E-05  -1.5218565230708693E-05  -1.9392201444127584E-05  -5.9251009519697963E-05  -3.9741154585547326E-06  -9.0407152549129619E-06  -1.9398020439533546E-06  -1.2322439165690447E-06  -8.5122632684652023E-06  -5.6109003057970661E-06  -1.3766906374217592E-05  -1.9244129254872383E-06  -5.2714090787384858E-06  -2.4341226296741722E-04   7.3135998953422027E-05  -5.3583243378517819E-07  -4.3499204358186126E-06  -1.2434338041506047E-05  -2.0019093342336365E-05  -9.8775985194015346E-06  -1.3372125520802445E-05  -3.7632458622163102E-05  -4.2904345689679319E-07   6.8978647578470935E-06  -2.4279972074739285E-05  -2.1454558688613411E-06  -7.4297777143948650E-07  -2.9880283420817006E-05  -1.6668571903897869E-04  -2.5377457378325284E-06   2.4873435106297202E-06  -1.2169688482290652E-05   6.6844552308708148E-06  -3.7721056400141632E-06  -6.0636984000460764E-05  -3.6673518361238928E-05  -2.3951286627487946E-06  -6.9722599871368652E-06  -3.9060870203234189E-06  -7.4939867679430354E-06  -8.6749648266431471E-06  -2.0513431177604355E-05  -4.7295176995173441E-06  -5.5906109607601878E-06  -1.8583485078849133E-05  -5.3118115633450433E-06   1.3213817970184838E-06  -2.4900607338785996E-06  -1.2778541241145266E-05  -1.2026385459588310E-06  -8.6118379954737050E-06   2.0106037001957410E-06  -8.5423148495183313E-07  -3.9122061513288906E-06  -5.5515491056591439E-06  -5.4769978992976808E-06  -4.4178538971936313E-06  -2.8638837176656937E-06  -3.3851525530622933E-06  -5.2071321079370173E-04  -6.8814816415199646E-06   4.0159050935402895E-05  -4.1003836924823288E-05  -1.5646877412490179E-06  -6.3527426440416277E-06  -9.0962302339592209E-06  -1.2445445823035395E-05  -1.6441009571225039E-05  -1.9182782204348537E-06   4.8171275349435186E-06  -2.0025772601971302E-06  -2.9642523341902934E-06   1.4791932319264015E-04   3.5657906031832731E-05  -1.9283055079037026E-05  -7.1077318905310683E-07  -8.6603246858997728E-07  -7.6525036024173286E-07  -3.9801711940466765E-06  -1.3317063208999558E-05  -1.7466310642895496E-05   4.1914584448694307E-05   9.5905641184990563E-06  -5.4926359550129120E-06  -1.8019083264564063E-06  -1.9077718832673524E-05  -8.6510430133619379E-06  -5.1336296586019515E-07  -4.6991133668760079E-05  -4.5370192367995503E-05  -9.7962564814697671E-07  -5.2247740158121621E-06   3.9124397713507568E-07  -2.0309945685688321E-06  -1.1962409188997619E-06  -1.4376132893406219E-05  -3.4628335674690471E-05  -3.0982102601888377E-06  -1.0048638019101268E-05   1.8849321071493755E-04  -1.2527919521271947E-05  -1.2496805500291166E-04  -1.0921914274981615E-06  -1.1707824147690422E-05   1.3765621086420573E-05  -1.2275822292720401E-05  -3.2924154454266981E-05  -2.6341550623981161E-05   1.1922595834648619E-05  -2.9835244897675153E-06  -1.1487410654936215E-06   1.5380666969855063E-05  -7.8041607039258613E-06  -7.1550659193194882E-06  -8.1610191561786646E-06  -6.7409641193126927E-06   1.4847101610024387E-04  -5.8280206231891440E-06  -7.8159246294670034E-06  -9.5089488155004765E-06   6.3115515799326350E-07  -8.2153745785310588E-07  -5.9324456693387985E-07  -1.0508567552909492E-05  -1.1904663900245985E-05  -2.7193641694215921E-06  -3.7091173032948835E-06  -2.3794380052944445E-06  -1.8158495201622700E-06  -6.3410700691877388E-06  -1.9016667695453325E-06  -4.7186499008345690E-06  -2.3700485370002572E-05  -4.3822002049813796E-06  -9.3895713441301653E-06  -1.2416350107484871E-06  -6.3253790135021589E-06   4.0362275996569658E-05   1.0874470630441678E-05  -7.4746675656437471E-07  -6.7959187216521197E-06  -8.3996034463570388E-06  -1.2536571538325416E-04  -1.1839712851909422E-04   4.8627742173036277E-06  -6.1850359089827460E-04  -7.0293471411126600E-06   7.2368000226987727E-06  -2.0441113911305891E-05  -5.4437778893297808E-05  -2.8198941004749869E-06  -1.0439281576158678E-04  -2.9880517643515083E-05  -1.4524064546226020E-04  -4.2338852275956625E-06  -9.4300215065865011E-06  -9.7664554082125490E-06  -3.5819160454522726E-05  -2.3889856586058320E-06   1.3260066665095277E-05  -4.7947021159963549E-06  -5.3344681084747478E-06  -3.2031128800048175E-06  -6.7166253481192200E-05  -2.9265581195063751E-05   1.4110941028148849E-05  -4.1456343666676684E-05  -9.1334147094619596E-05  -7.6858437637424640E-06  -9.1823375636459195E-06  -1.0861365205748630E-05  -4.2103509576484633E-06  -1.8837837978186629E-06  -1.4203950286751932E-05  -9.2546011931085522E-06  -3.5790502048013486E-06  -6.4761289623123402E-05  -1.1719892071219673E-06  -1.1391127446097505E-06   1.5718390945806994E-06  -2.3515832388169146E-06  -1.3700524458556910E-04  -5.9710954781747983E-05  -3.2881264467646255E-04  -9.4841343448502150E-05  -2.8421556432802959E-05  -1.3767124336305081E-04  -2.1951396418269406E-04
  0.0000000000000000E+00   0.0000000000000000E+00   0.0000000000000000E+00   0.0000000000000000E+00   0.0000000000000000E+00   0.0000000000000000E+00   0.0000000000000000E+00   0.0000000000000000E+00   0.0000000000000000E+00   0.0000000000000000E+00   0.0000000000000000E+00   0.0000000000000000E+00   0.0000000000000000E+00   0.0000000000000000E+00   0.0000000000000000E+00   0.0000000000000000E+00   0.0000000000000000E+00   0.0000000000000000E+00   0.0000000000000000E+00   0.0000000000000000E+00   0.0000000000000000E+00   0.0000000000000000E+00   0.0000000000000000E+00   0.0000000000000000E+00   0.0000000000000000E+00   0.0000000000000000E+00   0.0000000000000000E+00   0.0000000000000000E+00   0.0000000000000000E+00   0.0000000000000000E+00   0.0000000000000000E+00   0.0000000000000000E+00   0.0000000000000000E+00   0.0000000000000000E+00   0.0000000000000000E+00   0.0000000000000000E+00   0.0000000000000000E+00   0.0000000000000000E+00   0.0000000000000000E+00   0.0000000000000000E+00   0.0000000000000000E+00   0.0000000000000000E+00   0.0000000000000000E+00   0.0000000000000000E+00   0.0000000000000000E+00   0.0000000000000000E+00   0.0000000000000000E+00   0.0000000000000000E+00   0.0000000000000000E+00   0.0000000000000000E+00   0.0000000000000000E+00   0.0000000000000000E+00   0.0000000000000000E+00   0.0000000000000000E+00   0.0000000000000000E+00   0.0000000000000000E+00   0.0000000000000000E+00   0.0000000000000000E+00   0.0000000000000000E+00   0.0000000000000000E+00   0.0000000000000000E+00   0.0000000000000000E+00   0.0000000000000000E+00   0.0000000000000000E+00   0.0000000000000000E+00   0.0000000000000000E+00   0.0000000000000000E+00   0.0000000000000000E+00   0.0000000000000000E+00   0.0000000000000000E+00   0.0000000000000000E+00   0.0000000000000000E+00   0.0000000000000000E+00   0.0000000000000000E+00   0.0000000000000000E+00   0.0000000000000000E+00   0.0000000000000000E+00   0.0000000000000000E+00   0.0000000000000000E+00   0.0000000000000000E+00   0.0000000000000000E+00   0.0000000000000000E+00   0.0000000000000000E+00   0.0000000000000000E+00   0.0000000000000000E+00   0.0000000000000000E+00   0.0000000000000000E+00   0.0000000000000000E+00   0.0000000000000000E+00   0.0000000000000000E+00   0.0000000000000000E+00   0.0000000000000000E+00   0.0000000000000000E+00   0.0000000000000000E+00   0.0000000000000000E+00   0.0000000000000000E+00   0.0000000000000000E+00   0.0000000000000000E+00   0.0000000000000000E+00   0.0000000000000000E+00   0.0000000000000000E+00   0.0000000000000000E+00   0.0000000000000000E+00   0.0000000000000000E+00   0.0000000000000000E+00   0.0000000000000000E+00   0.0000000000000000E+00   0.0000000000000000E+00   0.0000000000000000E+00   0.0000000000000000E+00   0.0000000000000000E+00   0.0000000000000000E+00   0.0000000000000000E+00   0.0000000000000000E+00   0.0000000000000000E+00   0.0000000000000000E+00   0.0000000000000000E+00   0.0000000000000000E+00   0.0000000000000000E+00   0.0000000000000000E+00   0.0000000000000000E+00   0.0000000000000000E+00   0.0000000000000000E+00   0.0000000000000000E+00   0.0000000000000000E+00   0.0000000000000000E+00   0.0000000000000000E+00   0.0000000000000000E+00   0.0000000000000000E+00   0.0000000000000000E+00   0.0000000000000000E+00   0.0000000000000000E+00   0.0000000000000000E+00   0.0000000000000000E+00   0.0000000000000000E+00   0.0000000000000000E+00   0.0000000000000000E+00   0.0000000000000000E+00   0.0000000000000000E+00   0.0000000000000000E+00   0.0000000000000000E+00   0.0000000000000000E+00   0.0000000000000000E+00   0.0000000000000000E+00   0.0000000000000000E+00   0.0000000000000000E+00   0.0000000000000000E+00   0.0000000000000000E+00   0.0000000000000000E+00   0.0000000000000000E+00   0.0000000000000000E+00   0.0000000000000000E+00   0.0000000000000000E+00   0.0000000000000000E+00   0.0000000000000000E+00   0.0000000000000000E+00   0.0000000000000000E+00   0.0000000000000000E+00   0.0000000000000000E+00   0.0000000000000000E+00   0.0000000000000000E+00   0.0000000000000000E+00   0.0000000000000000E+00   0.0000000000000000E+00   0.0000000000000000E+00   0.0000000000000000E+00   0.0000000000000000E+00   0.0000000000000000E+00   0.0000000000000000E+00   0.0000000000000000E+00   0.0000000000000000E+00   0.0000000000000000E+00   0.0000000000000000E+00   0.0000000000000000E+00   0.0000000000000000E+00   0.0000000000000000E+00   0.0000000000000000E+00   0.0000000000000000E+00   0.0000000000000000E+00   0.0000000000000000E+00   0.0000000000000000E+00   0.0000000000000000E+00   0.0000000000000000E+00   0.0000000000000000E+00   0.0000000000000000E+00   0.0000000000000000E+00   0.0000000000000000E+00   0.0000000000000000E+00   0.0000000000000000E+00   0.0000000000000000E+00   0.0000000000000000E+00   0.0000000000000000E+00   0.0000000000000000E+00   0.0000000000000000E+00   0.0000000000000000E+00   0.0000000000000000E+00   0.0000000000000000E+00   0.0000000000000000E+00   0.0000000000000000E+00   0.0000000000000000E+00   0.0000000000000000E+00   0.0000000000000000E+00   0.0000000000000000E+00   0.0000000000000000E+00   0.0000000000000000E+00   0.0000000000000000E+00   0.0000000000000000E+00   0.0000000000000000E+00   0.0000000000000000E+00   0.0000000000000000E+00   0.0000000000000000E+00  -6.5520982594542189E-08   2.9702241362100545E-07  -2.8513471883323035E-08  -3.2094530043392626E-09  -1.1481411424687810E-08   2.9265382083498963E-08  -8.9214943057665471E-09  -4.4301279197654927E-07  -1.1003489867912084E-08  -2.8692384359523021E-09  -3.6678112926726184E-07  -1.8366654889342500E-07  -4.9502519971038517E-08  -5.2685907641716296E-08  -1.7560753059409672E-08  -6.6543179600473465E-08  -3.7076890094488590E-08   5.7979911114147240E-09  -1.7665192277372008E-08  -9.4372768496009841E-08  -1.3344265762510994E-08  -6.4719284289342759E-08  -4.2648083726637956E-08  -1.0916993397815215E-07  -2.0217255584652025E-08  -6.0155391901359616E-08  -5.9358790952641063E-08   7.5954709685037046E-08  -6.6258740200080347E-07  -6.3221464962632361E-08  -2.4407967758852657E-08  -3.3872287089333011E-07  -2.1802760090740546E-07   3.9498433437723065E-08  -1.0118839822415392E-07  -1.4915165114164237E-07  -1.0180325415245963E-07  -1.9585107716257676E-07  -1.7685980756172633E-07  -4.0444606499610072E-08  -6.8315097098924642E-08  -7.7951104533176783E-07  -2.6214149416403488E-08  -1.2258826780058449E-07  -1.2571611148321566E-07  -7.2555803051970108E-08  -1.2147868909624753E-08  -1.0016411787540491E-07  -1.8289122122915365E-07  -8.4718051816919647E-08   4.7515433502134308E-07  -1.3847622524564069E-07  -1.7036437586639272E-07  -2.5047913158224381E-07  -5.6344788417008658E-08  -6.3372025666679245E-07  -1.7389259107186408E-07  -1.4328316869586022E-07  -1.6724327182268573E-08   8.8254948016236445E-08  -2.5802010206957076E-07  -4.7517888672980858E-08  -5.2790062523115589E-08  -1.5278416515105535E-07  -3.3248518876445843E-08  -9.1487774247996705E-07  -3.5431833385825637E-08  -5.3604295258458683E-08  -4.1995735849788728E-08  -5.0622951761962519E-07   3.5464136538163319E-08  -1.3256032478490396E-07  -3.5917782407158663E-07  -1.7986831588516757E-06  -2.4122679100413598E-06  -2.6296786890234481E-06  -4.7124648223391874E-06   1.2124472482862010E-05  -8.4824116285721611E-06  -1.8042569972057410E-05  -7.6105273249377461E-05  -7.5992826646576142E-05  -1.2688822049818058E-05  -5.7928067072531277E-05   9.7945019843005232E-04  -7.5371768337896867E-05  -1.1514473405253822E-04  -6.3770872918586868E-05  -1.0778604923884958E-04  -1.2747070515002639E-04  -6.2231541491632059E-05  -4.0142772743933264E-05  -1.2072711746644250E-05  -1.9371787678437569E-05  -6.2964559700165774E-05  -2.1243859505546966E-05  -7.7804645284039834E-06  -5.1503543091638513E-05  -4.9422297851754541E-05  -1.2595704984714510E-04  -1.0683788502010322E-05  -3.6304655973940155E-05   1.0398244229683988E-03   1.1289502733913322E-03  -5.4183873288799684E-06  -4.6105053063923196E-05  -9.6048892094741244E-05  -9.0196850945593437E-05  -4.5977449424471844E-05  -5.9271082443903581E-05  -6.6667393834804331E-05   4.0099259825482107E-06   2.6672133677914988E-05  -8.0974097720987404E-05  -1.4858172901906206E-05  -3.8852251893479089E-06  -1.2512087779620581E-04  -1.1803114306555460E-04  -1.1104600491286872E-05   1.0916253018514714E-05  -8.0303040180839972E-05  -2.0104114877714521E-05  -2.0470574946660257E-05  -5.4108782263329275E-04  -5.6290592488936349E-05  -1.3863071821886687E-05  -1.3009001238410228E-04  -2.7429732002489196E-05  -9.3768403736829356E-05  -1.8192504195837395E-05  -1.1038541272658120E-04  -2.3488923149929959E-05  -6.4297978560392126E-05  -8.0371885752605017E-05  -5.3217539080995679E-05  -2.5749366607071857E-04  -4.9682006176264615E-05  -7.1986318050284282E-05  -1.4131130288227756E-05  -4.4619878938771639E-05  -1.3289853390673501E-05  -5.7878015246816912E-06  -2.2978485953243367E-05  -5.2507652402449396E-05  -4.6260505654888486E-05  -3.1030238132566040E-05  -1.6692595302537431E-05  -3.3273538954924924E-05  -3.7893106686818188E-04  -6.5640754098912819E-05   2.1312470763962984E-05  -1.0123718072848451E-03  -8.9782621317398316E-06  -6.6405090471725325E-05  -3.8050973886268060E-05  -6.1716850594638862E-05   1.8084885851443305E-04  -2.1451889775240766E-05   1.9741742949734535E-04  -3.3824539642324411E-05  -2.2820979405372574E-05   4.0804498618540643E-04   2.8758995294911788E-04  -2.6711979634019768E-04  -5.9537381311670406E-06  -1.1418538607343919E-05  -4.1884224851390088E-06   5.4667891014109813E-06   1.6843519029194272E-04  -3.8058027466198027E-04   9.0052109222072481E-04   3.5624218085466240E-05  -3.9957560551419413E-05  -2.0610652301260611E-05  -2.4760979656240521E-04  -5.3481622470345246E-05  -2.6617980460535282E-06  -3.0859225135406685E-04  -1.4710675359054638E-03  -1.2926077500492456E-05  -3.5262874262267502E-05   1.1976428555135035E-06  -2.6235412540400663E-05  -1.2669459331308022E-05  -7.4966026441399133E-05  -3.8411172490022890E-04  -4.1688481628822149E-05  -3.7254709027004405E-05   5.8922579578466784E-04  -2.1136836518294210E-04  -4.9273091907218981E-04  -1.7500120154011779E-05  -1.4884422100912848E-04   3.0198647317838674E-04  -1.2764117435951273E-04   1.4591470890399667E-04  -5.8474064952052196E-05   3.0470273661728243E-04  -2.6809444881723190E-05  -1.2889690203477406E-05  -3.3935972946389876E-05  -5.2657780835531813E-05  -4.7034980941286733E-05  -6.4630350270622426E-05  -6.1905956084175478E-05   4.1421283424704819E-04  -1.0435244306427186E-04  -6.4251463716465893E-05  -6.6485904766632679E-05  -2.5497799488696945E-05  -1.1304871085712429E-05  -3.4953757318664730E-06  -1.1533460461036701E-04  -3.0585834776021998E-04  -1.4134931050511450E-05  -3.6627871645996544E-05  -2.6400134011019388E-05  -2.3775030538147340E-05  -1.3238334553500420E-04  -2.2125478249836796E-05  -5.5775905347710124E-05  -2.6226291778732870E-04  -3.7025419969883135E-05  -6.8979365073973484E-05  -7.9285845556472862E-06  -4.0845409474975919E-05   1.5632918142077952E-04   3.7533336224446974E-05  -1.0521250745380983E-05  -1.7708558551136085E-05  -5.1405439229928233E-05  -7.1778876301208279E-04  -1.3790900477234536E-04   1.5981855941166829E-05  -2.7494331189635682E-04  -3.3072676423764018E-05   3.0676387604933896E-05  -1.3272368885957028E-04  -1.4509823310889067E-03  -4.7413048161731949E-05  -4.5486696560278719E-04  -5.5851106240207096E-04  -6.4596681850624660E-04  -5.9966159304204473E-05  -1.1067624425472312E-04  -1.6681013212080007E-04  -1.9351305256668170E-04  -3.6674792056970875E-05  -4.6983496559630613E-05  -4.6989538072756700E-05  -4.0360203937638044E-05  -4.8464423278129881E-05  -4.5134006835369423E-04  -3.7268104105707276E-04   4.3679557808407374E-05  -4.1933995702269012E-04  -9.5322377760262227E-04  -3.7145368078557289E-05  -5.5639048115229866E-05  -1.2604626370890938E-04  -1.9612514290886151E-05  -1.1921922696082505E-05  -1.0064877540818067E-04  -2.1206319554557064E-05  -1.6370154881287141E-05  -7.7702405254406227E-04  -8.8402957571912055E-06  -7.4772021517204930E-06   8.5401059225046977E-06  -3.4985846023008544E-05  -5.6944891716870563E-04  -6.1478689338449397E-04  -4.7495037116804245E-04  -1.2684557299842197E-03  -2.8610977697190814E-04  -4.6012095118284609E-03  -2.7397063552292737E-04
  0.0000000000000000E+00   0.0000000000000000E+00   0.0000000000000000E+00   0.0000000000000000E+00   0.0000000000000000E+00   0.0000000000000000E+00   0.0000000000000000E+00   0.0000000000000000E+00   0.0000000000000000E+00   0.0000000000000000E+00   0.0000000000000000E+00   0.0000000000000000E+00   0.0000000000000000E+00   0.0000000000000000E+00   0.0000000000000000E+00   0.0000000000000000E+00   0.0000000000000000E+00   0.0000000000000000E+00   0.0000000000000000E+00   0.0000000000000000E+00   0.0000000000000000E+00   0.0000000000000000E+00   0.0000000000000000E+00   0.0000000000000000E+00   0.0000000000000000E+00   0.0000000000000000E+00   0.0000000000000000E+00   0.0000000000000000E+00   0.0000000000000000E+00   0.0000000000000000E+00   0.0000000000000000E+00   0.0000000000000000E+00   0.0000000000000000E+00   0.0000000000000000E+00   0.0000000000000000E+00   0.0000000000000000E+00   0.0000000000000000E+00   0.0000000000000000E+00   0.0000000000000000E+00   0.0000000000000000E+00   0.0000000000000000E+00   0.0000000000000000E+00   0.0000000000000000E+00   0.0000000000000000E+00   0.0000000000000000E+00   0.0000000000000000E+00   0.0000000000000000E+00   0.0000000000000000E+00   0.0000000000000000E+00   0.0000000000000000E+00   0.0000000000000000E+00   0.0000000000000000E+00   0.0000000000000000E+00   0.0000000000000000E+00   0.0000000000000000E+00   0.0000000000000000E+00   0.0000000000000000E+00   0.0000000000000000E+00   0.0000000000000000E+00   0.0000000000000000E+00   0.0000000000000000E+00   0.0000000000000000E+00   0.0000000000000000E+00   0.0000000000000000E+00   0.0000000000000000E+00   0.0000000000000000E+00   0.0000000000000000E+00   0.0000000000000000E+00   0.0000000000000000E+00   0.0000000000000000E+00   0.0000000000000000E+00   0.0000000000000000E+00   0.0000000000000000E+00   0.0000000000000000E+00   0.0000000000000000E+00   0.0000000000000000E+00   0.0000000000000000E+00   0.0000000000000000E+00   0.0000000000000000E+00   0.0000000000000000E+00   0.0000000000000000E+00   0.0000000000000000E+00   0.0000000000000000E+00   0.0000000000000000E+00   0.0000000000000000E+00   0.0000000000000000E+00   0.0000000000000000E+00   0.0000000000000000E+00   0.0000000000000000E+00   0.0000000000000000E+00   0.0000000000000000E+00   0.0000000000000000E+00   0.0000000000000000E+00   0.0000000000000000E+00   0.0000000000000000E+00   0.0000000000000000E+00   0.0000000000000000E+00   0.0000000000000000E+00   0.0000000000000000E+00   0.0000000000000000E+00   0.0000000000000000E+00   0.0000000000000000E+00   0.0000000000000000E+00   0.0000000000000000E+00   0.0000000000000000E+00   0.0000000000000000E+00   0.0000000000000000E+00   0.0000000000000000E+00   0.0000000000000000E+00   0.0000000000000000E+00   0.0000000000000000E+00   0.0000000000000000E+00   0.0000000000000000E+00   0.0000000000000000E+00   0.0000000000000000E+00   0.0000000000000000E+00   0.0000000000000000E+00   0.0000000000000000E+00   0.0000000000000000E+00   0.0000000000000000E+00   0.0000000000000000E+00   0.0000000000000000E+00   0.0000000000000000E+00   0.0000000000000000E+00   0.0000000000000000E+00   0.0000000000000000E+00   0.0000000000000000E+00   0.0000000000000000E+00   0.0000000000000000E+00   0.0000000000000000E+00   0.0000000000000000E+00   0.0000000000000000E+00   0.0000000000000000E+00   0.0000000000000000E+00   0.0000000000000000E+00   0.0000000000000000E+00   0.0000000000000000E+00   0.0000000000000000E+00   0.0000000000000000E+00   0.0000000000000000E+00   0.0000000000000000E+00   0.0000000000000000E+00   0.0000000000000000E+00   0.0000000000000000E+00   0.0000000000000000E+00   0.0000000000000000E+00   0.0000000000000000E+00   0.0000000000000000E+00   0.0000000000000000E+00   0.0000000000000000E+00   0.0000000000000000E+00   0.0000000000000000E+00   0.0000000000000000E+00   0.0000000000000000E+00   0.0000000000000000E+00   0.0000000000000000E+00   0.0000000000000000E+00   0.0000000000000000E+00   0.0000000000000000E+00   0.0000000000000000E+00   0.0000000000000000E+00   0.0000000000000000E+00   0.0000000000000000E+00   0.0000000000000000E+00   0.0000000000000000E+00   0.0000000000000000E+00   0.0000000000000000E+00   0.0000000000000000E+00   0.0000000000000000E+00   0.0000000000000000E+00   0.0000000000000000E+00   0.0000000000000000E+00   0.0000000000000000E+00   0.0000000000000000E+00   0.0000000000000000E+00   0.0000000000000000E+00   0.0000000000000000E+00   0.0000000000000000E+00   0.0000000000000000E+00   0.0000000000000000E+00   0.0000000000000000E+00   0.0000000000000000E+00   0.0000000000000000E+00   0.0000000000000000E+00   0.0000000000000000E+00   0.0000000000000000E+00   0.0000000000000000E+00   0.0000000000000000E+00   0.0000000000000000E+00   0.0000000000000000E+00   0.0000000000000000E+00   0.0000000000000000E+00   0.0000000000000000E+00   0.0000000000000000E+00   0.0000000000000000E+00   0.0000000000000000E+00   0.0000000000000000E+00   0.0000000000000000E+00   0.0000000000000000E+00   0.0000000000000000E+00   0.0000000000000000E+00   0.0000000000000000E+00   0.0000000000000000E+00   0.0000000000000000E+00   0.0000000000000000E+00   0.0000000000000000E+00   0.0000000000000000E+00   0.0000000000000000E+00   0.0000000000000000E+00   0.0000000000000000E+00   0.0000000000000000E+00  -2.2069975281838557E-08   3.8867133825752395E-08  -4.2624800171419884E-09  -5.0544637707765222E-10  -1.9908317788938109E-09   3.5811779805232219E-09  -1.9838783567922293E-09  -6.2108606966004565E-08  -2.4037000320098117E-09  -4.4338248850022994E-10  -5.9363515581917573E-08  -2.6810105295704708E-08  -8.0898481903734635E-09  -6.5543214969294678E-09  -2.7440699194442464E-09  -1.6371013131126132E-08  -6.2649559404642034E-09   6.3068929606355014E-10  -3.6607439960282716E-09  -1.3962324361196543E-08  -2.1063330656160713E-09  -1.0965348341264811E-08  -6.4646142024563945E-09  -1.6136181349746215E-08  -3.1746310674363661E-09  -1.3631047722565730E-08  -1.0969580180153681E-08   9.8859544739730370E-09  -9.0862905888234242E-08  -1.4332905846649044E-08  -3.7993599603948417E-09  -5.4337368670890835E-08  -3.2308315923167827E-08   6.0776462250117030E-09  -1.6274541095776124E-08  -1.3897351142592234E-09  -1.2386221535398597E-08  -5.0100939212824476E-08  -2.7019847761557930E-08  -6.2778949993567948E-09  -1.0982886017056302E-08  -2.3378110749167966E-07  -5.0919902558569991E-09  -1.8975662436665484E-08  -1.3283254103851712E-08  -1.1054249957349982E-08  -1.9443121077609726E-09  -1.6968924113530966E-08  -2.6785215989987532E-08  -1.3174194721717508E-08   1.0169323808297126E-07  -2.0433515718461916E-08  -2.6155833366332379E-08  -3.4605653147142200E-08  -8.6916809197846236E-09  -5.9650930039879469E-08  -2.6043350636304106E-08  -1.9860597149949672E-08  -2.6474685604915322E-09   1.5244017579306803E-08  -3.2921725912237521E-08  -7.4247996754514402E-09  -6.7576855915849203E-09  -2.2336736308350455E-08  -7.0201810197509298E-09  -1.1810419347987344E-07  -6.9470266560211911E-09  -7.1546967287160302E-09  -5.6358976924411223E-09  -6.0966862957712858E-08   4.9479441062119993E-09  -1.7118109603477312E-08  -4.0457797275802698E-08  -6.0862112491142413E-07  -7.9842117958759799E-07  -8.6902669731285345E-07  -1.6637595561833514E-06   1.6943660986087885E-06  -1.3326857117140218E-06  -4.2578880444408304E-06  -1.3065392621560891E-05  -1.2748401714135129E-05  -1.9347838263436075E-06  -8.6182991970121427E-06   1.3079321136211331E-04  -1.2611329081002332E-05  -1.4304959022952432E-05  -1.6566432858373897E-05  -1.6075873665201424E-05  -1.9740278494617047E-05  -9.0812623353988264E-06  -5.3763520256478614E-06  -9.1602789355690316E-07  -2.9752838955468879E-06  -9.8084140908379825E-06  -4.2124018002741145E-06  -1.2775824380706678E-06  -5.4910746469725848E-06  -8.3176747040220548E-06  -1.9428168524625998E-05  -1.6850200780949134E-06  -5.5711955494084638E-06   1.3399959853831067E-04   1.4734683708360813E-04  -9.3263341333908322E-07  -8.6184076837743731E-06  -1.5025399637975767E-05  -1.3157178448084886E-05  -6.4694100512458805E-06  -8.8578155732248489E-06  -8.6858511468562518E-06   6.9551164960719193E-07   3.6756582202251162E-06  -2.3062950679048669E-06  -2.4234995884865780E-06  -6.0953128968601553E-07  -1.4131539609896253E-05  -1.3476342044568888E-05  -1.6831592176127549E-06   1.5624387071680886E-06  -1.2392249866723836E-05  -3.5238176181941753E-06  -3.2222218452786626E-06  -8.3046195005934080E-05  -7.2150374144884212E-06  -2.1968594250688318E-06  -3.4104010385931811E-05  -4.1766549637077159E-06  -1.4236273267389888E-05  -2.4957900800890430E-06  -1.6802910511204803E-05  -3.6574416764073592E-06  -1.1730851731776428E-05  -1.1954337942327308E-05  -9.0741819370467862E-06  -1.2095382840421033E-04  -1.2455872859769359E-05  -9.8493345084015996E-06  -2.7849150328742677E-06  -5.1146617557790939E-06  -2.2528548056123603E-06  -8.0497056386865999E-07  -3.6354419942165470E-06  -8.9903118381673103E-06  -7.1221464818959045E-06  -4.7405242948084091E-06  -2.6798917954676765E-06  -5.7003050666305472E-06  -4.4495868860795594E-05  -1.1116632068393012E-05   9.3167936093431588E-07  -3.0585740926668227E-04  -1.4248638292663890E-06  -1.0653430718332135E-05  -5.4429571900047554E-06  -9.3493311988627144E-06   5.1598337705125619E-05  -4.2060687892840140E-06   4.0988765490694650E-05  -7.8975701219788481E-06  -3.4417014378957899E-06   5.3045325152639572E-05   4.4334230478250200E-05  -3.9800917758831285E-05  -8.0981618974574329E-07  -2.4794547195074616E-06  -6.6168725268883533E-07   4.5869671884258740E-07   7.3147618838426069E-05  -1.0535578854545401E-04   1.7294547781071659E-04   4.3973782354437533E-06  -5.8407298383860453E-06  -4.0867392295161311E-06  -3.3943353550295624E-05  -8.1706989101003497E-06  -4.1834651936433720E-07  -4.2671736058292589E-05  -5.6813119983290569E-04  -2.8225395556852434E-06  -5.3975289662195067E-06   1.5524398333201233E-07  -5.5170499482856367E-06  -2.4576151592287768E-06  -1.1597482274253006E-05  -6.1304754386363092E-05  -9.1689142402776290E-06  -4.1407280349323324E-06   7.8323506035145402E-05  -3.0626889513627552E-05  -5.2740013200222972E-05  -3.9196645140007909E-06  -1.8376684259059131E-05   6.6259329616623076E-05  -1.9489319374667706E-05   3.9992267250877813E-05  -1.4495262633444287E-07   6.1680921682656377E-05  -4.3188036403586191E-06  -2.5610471009693457E-06  -6.1418073620897097E-06  -6.4544242300556073E-06  -6.6267041258148678E-06  -9.0897297126315391E-06  -1.0721677742664359E-05   5.3613829470056934E-05  -2.9273566096116184E-05  -1.0476321747899222E-05  -1.0358769977214352E-05  -4.5968806651747586E-06  -2.4729807195387345E-06  -5.5887235588736944E-07  -1.8894065071941900E-05  -9.4261360956179548E-05  -1.8913229357994825E-06  -6.1723671151099421E-06  -5.1152334873207762E-06  -5.0650720166755411E-06  -2.0493745874626878E-05  -4.3300087846120344E-06  -8.7504647333559251E-06  -4.2829147820889074E-05  -5.9892502555008041E-06  -1.0579787191033547E-05  -1.2867891020543670E-06  -6.1226890617278189E-06   2.0204317536433306E-05   5.2264240237270762E-06  -2.3715592122280142E-06   1.6648011021179674E-06  -8.1749980386332456E-06  -9.3694307423817198E-05  -1.7138573191445396E-05   2.1317536038199758E-06  -3.0552841389880194E-05  -5.0479804691789348E-06   4.3242685174637873E-06  -1.9319803607450924E-05  -4.7113516288575178E-04  -1.1245736392568908E-05  -6.5330569036021875E-05  -8.6084522442645146E-05  -9.4976264473711994E-05  -1.3679824601422650E-05  -1.6338334474575778E-05  -4.0924371127427682E-05  -2.7246560886623852E-05  -8.7231441323286183E-06  -8.5099613091827973E-06  -7.9148753416559411E-06  -5.5318385858519176E-06  -1.1320116948774219E-05  -6.6431315517303380E-05  -5.4878171893920300E-05   5.9851087323625288E-06  -6.5013374067821961E-05  -1.3838439184691000E-04  -5.6618952180805073E-06  -7.8036363749344935E-06  -1.9850590358893886E-05  -3.0099724819476766E-06  -1.9334633348542751E-06  -1.4813205037616741E-05  -2.8423728229763105E-06  -2.4972502762861830E-06  -1.2395319159142130E-04  -1.1461539289069970E-06  -1.2209485494254048E-06   1.2173825831220695E-06  -7.9864717714521850E-06  -8.2389618851429926E-05  -9.9194283169977646E-05  -6.0352840549735664E-05  -1.8795683642222413E-04  -4.8877702280435797E-05  -3.8474501478163404E-03  -3.4906913353763390E-05
  0.0000000000000000E+00   0.0000000000000000E+00   0.0000000000000000E+00   0.0000000000000000E+00   0.0000000000000000E+00   0.0000000000000000E+00   0.0000000000000000E+00   0.0000000000000000E+00   0.0000000000000000E+00   0.0000000000000000E+00   0.0000000000000000E+00   0.0000000000000000E+00   0.0000000000000000E+00   0.0000000000000000E+00   0.0000000000000000E+00   0.0000000000000000E+00   0.0000000000000000E+00   0.0000000000000000E+00   0.0000000000000000E+00   0.0000000000000000E+00   0.0000000000000000E+00   0.0000000000000000E+00   0.0000000000000000E+00   0.0000000000000000E+00   0.0000000000000000E+00   0.0000000000000000E+00   0.0000000000000000E+00   0.0000000000000000E+00   0.0000000000000000E+00   0.0000000000000000E+00   0.0000000000000000E+00   0.0000000000000000E+00   0.0000000000000000E+00   0.0000000000000000E+00   0.0000000000000000E+00   0.0000000000000000E+00   0.0000000000000000E+00   0.0000000000000000E+00   0.0000000000000000E+00   0.0000000000000000E+00   0.0000000000000000E+00   0.0000000000000000E+00   0.0000000000000000E+00   0.0000000000000000E+00   0.0000000000000000E+00   0.0000000000000000E+00   0.0000000000000000E+00   0.0000000000000000E+00   0.0000000000000000E+00   0.0000000000000000E+00   0.0000000000000000E+00   0.0000000000000000E+00   0.0000000000000000E+00   0.0000000000000000E+00   0.0000000000000000E+00   0.0000000000000000E+00   0.0000000000000000E+00   0.0000000000000000E+00   0.0000000000000000E+00   0.0000000000000000E+00   0.0000000000000000E+00   0.0000000000000000E+00   0.0000000000000000E+00   0.0000000000000000E+00   0.0000000000000000E+00   0.0000000000000000E+00   0.0000000000000000E+00   0.0000000000000000E+00   0.0000000000000000E+00   0.0000000000000000E+00   0.0000000000000000E+00   0.0000000000000000E+00   0.0000000000000000E+00   0.0000000000000000E+00   0.0000000000000000E+00   0.0000000000000000E+00   0.0000000000000000E+00   0.0000000000000000E+00   0.0000000000000000E+00   0.0000000000000000E+00   0.0000000000000000E+00   0.0000000000000000E+00   0.0000000000000000E+00   0.0000000000000000E+00   0.0000000000000000E+00   0.0000000000000000E+00   0.0000000000000000E+00   0.0000000000000000E+00   0.0000000000000000E+00   0.0000000000000000E+00   0.0000000000000000E+00   0.0000000000000000E+00   0.0000000000000000E+00   0.0000000000000000E+00   0.0000000000000000E+00   0.0000000000000000E+00   0.0000000000000000E+00   0.0000000000000000E+00   0.0000000000000000E+00   0.0000000000000000E+00   0.0000000000000000E+00   0.0000000000000000E+00   0.0000000000000000E+00   0.0000000000000000E+00   0.0000000000000000E+00   0.0000000000000000E+00   0.0000000000000000E+00   0.0000000000000000E+00   0.0000000000000000E+00   0.0000000000000000E+00   0.0000000000000000E+00   0.0000000000000000E+00   0.0000000000000000E+00   0.0000000000000000E+00   0.0000000000000000E+00   0.0000000000000000E+00   0.0000000000000000E+00   0.0000000000000000E+00   0.0000000000000000E+00   0.0000000000000000E+00   0.0000000000000000E+00   0.0000000000000000E+00   0.0000000000000000E+00   0.0000000000000000E+00   0.0000000000000000E+00   0.0000000000000000E+00   0.0000000000000000E+00   0.0000000000000000E+00   0.0000000000000000E+00   0.0000000000000000E+00   0.0000000000000000E+00   0.0000000000000000E+00   0.0000000000000000E+00   0.0000000000000000E+00   0.0000000000000000E+00   0.0000000000000000E+00   0.0000000000000000E+00   0.0000000000000000E+00   0.0000000000000000E+00   0.0000000000000000E+00   0.0000000000000000E+00   0.0000000000000000E+00   0.0000000000000000E+00   0.0000000000000000E+00   0.0000000000000000E+00   0.0000000000000000E+00   0.0000000000000000E+00   0.0000000000000000E+00   0.0000000000000000E+00   0.0000000000000000E+00   0.0000000000000000E+00   0.0000000000000000E+00   0.0000000000000000E+00   0.0000000000000000E+00   0.0000000000000000E+00   0.0000000000000000E+00   0.0000000000000000E+00   0.0000000000000000E+00   0.0000000000000000E+00   0.0000000000000000E+00   0.0000000000000000E+00   0.0000000000000000E+00   0.0000000000000000E+00   0.0000000000000000E+00   0.0000000000000000E+00   0.0000000000000000E+00   0.0000000000000000E+00   0.0000000000000000E+00   0.0000000000000000E+00   0.0000000000000000E+00   0.0000000000000000E+00   0.0000000000000000E+00   0.0000000000000000E+00   0.0000000000000000E+00   0.0000000000000000E+00   0.0000000000000000E+00   0.0000000000000000E+00   0.0000000000000000E+00   0.0000000000000000E+00   0.0000000000000000E+00   0.0000000000000000E+00   0.0000000000000000E+00   0.0000000000000000E+00   0.0000000000000000E+00   0.0000000000000000E+00   0.0000000000000000E+00   0.0000000000000000E+00   0.0000000000000000E+00   0.0000000000000000E+00   0.0000000000000000E+00   0.0000000000000000E+00   0.0000000000000000E+00   0.0000000000000000E+00   0.0000000000000000E+00   0.0000000000000000E+00   0.0000000000000000E+00   0.0000000000000000E+00   0.0000000000000000E+00   0.0000000000000000E+00   0.0000000000000000E+00   0.0000000000000000E+00   0.0000000000000000E+00   0.0000000000000000E+00   0.0000000000000000E+00   0.0000000000000000E+00   0.0000000000000000E+00   0.0000000000000000E+00   0.0000000000000000E+00   0.0000000000000000E+00   0.0000000000000000E+00   0.0000000000000000E+00  -3.9779849055965642E-08   3.4089495159077519E-07  -2.0681100344583125E-08  -3.3280058047266170E-09  -1.4479720332828547E-08   4.3593391786963840E-08  -6.5806853760178819E-09  -3.3273822800989819E-07  -8.0720544674185669E-09  -2.7948906951633305E-09  -5.4023003344415986E-07  -1.1806646454212877E-07  -5.1190484788976647E-08  -3.8265731427767345E-08  -2.0138933181788703E-08  -4.4127560919945671E-08  -4.4802965897937635E-08   1.7302229509375246E-08  -1.2303357341917559E-08  -7.2841882232409555E-08  -1.4091643521455198E-08  -8.1693141610865839E-08  -3.1250321469100079E-08  -8.1494449426892180E-08  -2.1936188532258529E-08  -4.2138677183967434E-08  -6.6990945739656956E-08   1.0513341674887961E-07  -4.9786782044301981E-07  -4.4931927987891828E-08  -2.5596133587089235E-08  -4.7922983115498512E-07  -1.4076122745288247E-07  -7.6511458942528643E-08  -1.1148168568697423E-07  -1.1935973541916899E-07  -1.6378632506890663E-07  -1.3521820826918861E-07  -1.8299925588429515E-07  -4.4791588076691769E-08  -6.1847164729843054E-09  -5.0527839400503469E-07  -1.9031252004507272E-08  -9.7124941760938297E-08  -1.9668985126782598E-07  -5.6535972415005813E-08  -1.0965048421724962E-08  -1.2519242330965447E-07  -2.6513906676622611E-07  -9.6484590430895151E-08   2.8774027815392215E-07  -1.7088983751255420E-07  -1.6581388005432673E-07  -2.5083164184019771E-07  -4.5798533751991594E-08  -8.1774032165790358E-07  -2.1514801745321286E-07  -1.7970959520680280E-07  -1.8050758836719606E-08   1.2119396513914463E-08  -3.0328193202718798E-07  -2.1351342033273324E-08  -4.8976989407693371E-08  -2.1421258430332603E-07  -2.2876813169204781E-08  -8.3366303959308964E-07  -3.5966007586491024E-08  -5.1848573860042886E-08  -3.8008614229057451E-08  -6.0666339864594791E-07   4.0262434846573921E-08  -1.4022467634397305E-07  -4.7353949738566434E-07  -1.0611688662579355E-06  -1.3822805946491688E-06  -1.6340971398742861E-06  -2.8522388242812300E-06   1.5466679309751565E-05  -9.8932387970669813E-06  -1.3263599745885662E-05  -9.8616482481550649E-05  -8.2204602696088933E-05  -1.3863985234555133E-05  -4.2640221490023139E-05   1.3385617374772859E-03  -7.1719998317747502E-05  -7.7743931282840860E-05  -4.1601277875830978E-05  -1.2793890239735573E-04  -1.5752647948380518E-04  -7.8152350397248427E-05  -4.0296317556441336E-05  -3.8182740404305643E-05  -2.1264160208268640E-05  -4.9615471615229405E-05  -1.5434513396681723E-05  -7.2156826625442011E-06  -9.5604966233145945E-05  -6.1749844461051143E-05  -1.9867704611768324E-04  -1.1748585991705057E-05  -2.7840261097744900E-05   6.3023616389449905E-04   7.0391044524118298E-04  -6.3672690974699830E-06  -5.1195561165407904E-05  -7.3650357100809048E-05  -1.2571609116540368E-04  -3.6119197051183609E-05  -7.0121563063866178E-05  -6.9061517685716284E-05   1.0415528657123704E-05   3.2549502320693643E-05  -1.7233174090913942E-04  -1.6221033899917923E-05  -4.2029514180583504E-06  -1.0247885125440403E-04  -1.6269865071014060E-04  -1.0313902378906386E-05   1.2257014160854104E-05  -6.4087928629723436E-05  -1.8258142432296907E-07  -2.2412552589078524E-05  -8.5676767645853917E-04  -6.0484634112698282E-05  -1.4575171681087758E-05  -9.2444674577399404E-05  -2.0852737962660967E-05  -8.0300423606525956E-05  -1.7668599257080394E-05  -1.3907644215948114E-04  -2.5362987414886640E-05  -7.3358228839593066E-05  -9.6030005262493797E-05  -5.4230986192617018E-05  -2.0578456705670393E-04  -3.1718868554721238E-05  -5.6587263955282936E-05  -9.7209621654198984E-06  -3.3321531467691852E-05  -5.5676997205104525E-06   6.4377236693636164E-09  -2.7404835010099426E-05  -6.6498918591619449E-05  -3.4485368743488685E-05  -2.5150429586039580E-05  -1.8269883873299181E-05  -4.0362491653442910E-05  -4.7989980136050448E-04  -6.7925267979715171E-05   8.0045233165834212E-05  -5.5684409116275445E-04  -9.7496765758906995E-06  -6.5324473067090018E-05  -6.3192170826500190E-05  -7.5893027329265641E-05   8.8900196803613546E-05  -2.1891856136726347E-05   1.1254717832812572E-04  -2.3243463931598237E-05  -1.6266183998158845E-05   5.0387725605845928E-04   3.2490199896575940E-04  -1.6328055318168950E-04  -8.8468153235044314E-06  -8.3189853429994293E-06  -4.4935781543192990E-06   2.6221043364654492E-06   4.9602968584919627E-04  -2.5282723701167608E-04   5.1725944782379178E-04   5.1884690864498537E-05  -2.8382891002889234E-05  -2.0758518983306668E-05  -2.5152507444609285E-04  -4.3851375489179460E-05  -2.6075901530108259E-06  -2.3158066805464589E-04  -8.4619610098315534E-04  -9.3526653640489657E-06  -2.5041929072188411E-05   2.8485155563096507E-06  -1.9775083009398762E-05  -9.2638593849196698E-06  -8.4121374030386893E-05  -5.9042867643226691E-04  -2.9635491838639471E-05  -3.1812815525866462E-05   6.8123938195826085E-04  -1.9870587042261593E-04  -4.0861912272972220E-04  -9.9250647345072840E-06  -1.7245778092841676E-04   2.7861561463195337E-04  -1.3266408802206688E-04   6.7240755551178954E-05  -5.2633793914169949E-05   1.8184970530243076E-04  -3.3059846184215623E-05  -9.4341070806179710E-06  -1.8220184977595604E-06  -7.4835505508178730E-05  -2.3613895130518796E-05  -9.3218409300093968E-05  -7.5503490438154239E-05   5.0614558953391306E-04  -7.1494141079661805E-05  -8.4120012847558305E-05  -5.2051527389375965E-05  -4.4397557304036824E-05  -8.0095951066210210E-06  -3.9192896075082223E-06  -1.0551971233324391E-04  -2.1701542179593207E-04  -1.1094387831493262E-05  -3.7933909129299570E-05  -2.6745916954581433E-05  -1.7448202651007340E-05  -8.1748995911282808E-05  -1.4709578960682086E-05  -8.0482079740412467E-05  -2.4316321827230013E-04  -2.8991325757731212E-05  -5.2494832566350798E-05  -8.3468670569474136E-06  -3.4527985869443987E-05   2.0383605043088393E-04   2.0246017762032505E-05  -7.5005751432378578E-06  -4.1497814279604538E-05  -5.9493031990709765E-05  -5.5240056525751276E-04  -1.5636848127742925E-04   1.8781412330250881E-05  -4.0017771342011507E-04  -3.6943894057177062E-05   3.0539958808773053E-05  -1.0232948258646569E-04  -1.0551725904133825E-03  -3.1426165028085063E-05  -7.4075497199934477E-04  -3.4095418390691279E-04  -8.1329574158438799E-04  -4.1277383020127785E-05  -1.1246015965425605E-04  -1.1499626899492408E-04  -1.5401242665277705E-04  -2.6980554160494381E-05  -6.3375132076197639E-06  -6.0971417362441492E-05  -5.2876694833991654E-05  -3.4439013881347420E-05  -3.4492697551634664E-04  -2.4571295571952000E-04   7.7849575636736065E-05  -6.9198445473626859E-04  -9.9982059412601380E-04  -4.2227851717042028E-05  -4.1528528743816728E-05  -1.3184833536412785E-04  -2.0179640986157982E-05  -1.2217356929743159E-05  -7.3151720549456789E-05  -2.0621463603140857E-05  -1.7932151343036255E-05  -8.0373580545801244E-04  -1.1691996142853855E-05  -8.1052727129130086E-06   2.7274836839340167E-05  -2.4631852043892640E-05  -7.6088970420479284E-04  -6.2511341051085041E-04  -5.0173272210112625E-04  -1.3070796360383191E-03  -3.6771921769069183E-04  -2.3129910949919309E-03  -2.8889278594057305E-04
  0.0000000000000000E+00   0.0000000000000000E+00   0.0000000000000000E+00   0.0000000000000000E+00   0.0000000000000000E+00   0.0000000000000000E+00   0.0000000000000000E+00   0.0000000000000000E+00   0.0000000000000000E+00   0.0000000000000000E+00   0.0000000000000000E+00   0.0000000000000000E+00   0.0000000000000000E+00   0.0000000000000000E+00   0.0000000000000000E+00   0.0000000000000000E+00   0.0000000000000000E+00   0.0000000000000000E+00   0.0000000000000000E+00   0.0000000000000000E+00   0.0000000000000000E+00   0.0000000000000000E+00   0.0000000000000000E+00   0.0000000000000000E+00   0.0000000000000000E+00   0.0000000000000000E+00   0.0000000000000000E+00   0.0000000000000000E+00   0.0000000000000000E+00   0.0000000000000000E+00   0.0000000000000000E+00   0.0000000000000000E+00   0.0000000000000000E+00   0.0000000000000000E+00   0.0000000000000000E+00   0.0000000000000000E+00   0.0000000000000000E+00   0.0000000000000000E+00   0.0000000000000000E+00   0.0000000000000000E+00   0.0000000000000000E+00   0.0000000000000000E+00   0.0000000000000000E+00   0.0000000000000000E+00   0.0000000000000000E+00   0.0000000000000000E+00   0.0000000000000000E+00   0.0000000000000000E+00   0.0000000000000000E+00   0.0000000000000000E+00   0.0000000000000000E+00   0.0000000000000000E+00   0.0000000000000000E+00   0.0000000000000000E+00   0.0000000000000000E+00   0.0000000000000000E+00   0.0000000000000000E+00   0.0000000000000000E+00   0.0000000000000000E+00   0.0000000000000000E+00   0.0000000000000000E+00   0.0000000000000000E+00   0.0000000000000000E+00   0.0000000000000000E+00   0.0000000000000000E+00   0.0000000000000000E+00   0.0000000000000000E+00   0.0000000000000000E+00   0.0000000000000000E+00   0.0000000000000000E+00   0.0000000000000000E+00   0.0000000000000000E+00   0.0000000000000000E+00   0.0000000000000000E+00   0.0000000000000000E+00   0.0000000000000000E+00   0.0000000000000000E+00   0.0000000000000000E+00   0.0000000000000000E+00   0.0000000000000000E+00   0.0000000000000000E+00   0.0000000000000000E+00   0.0000000000000000E+00   0.0000000000000000E+00   0.0000000000000000E+00   0.0000000000000000E+00   0.0000000000000000E+00   0.0000000000000000E+00   0.0000000000000000E+00   0.0000000000000000E+00   0.0000000000000000E+00   0.0000000000000000E+00   0.0000000000000000E+00   0.0000000000000000E+00   0.0000000000000000E+00   0.0000000000000000E+00   0.0000000000000000E+00   0.0000000000000000E+00   0.0000000000000000E+00   0.0000000000000000E+00   0.0000000000000000E+00   0.0000000000000000E+00   0.0000000000000000E+00   0.0000000000000000E+00   0.0000000000000000E+00   0.0000000000000000E+00   0.0000000000000000E+00   0.0000000000000000E+00   0.0000000000000000E+00   0.0000000000000000E+00   0.0000000000000000E+00   0.0000000000000000E+00   0.0000000000000000E+00   0.0000000000000000E+00   0.0000000000000000E+00   0.0000000000000000E+00   0.0000000000000000E+00   0.0000000000000000E+00   0.0000000000000000E+00   0.0000000000000000E+00   0.0000000000000000E+00   0.0000000000000000E+00   0.0000000000000000E+00   0.0000000000000000E+00   0.0000000000000000E+00   0.0000000000000000E+00   0.0000000000000000E+00   0.0000000000000000E+00   0.0000000000000000E+00   0.0000000000000000E+00   0.0000000000000000E+00   0.0000000000000000E+00   0.0000000000000000E+00   0.0000000000000000E+00   0.0000000000000000E+00   0.0000000000000000E+00   0.0000000000000000E+00   0.0000000000000000E+00   0.0000000000000000E+00   0.0000000000000000E+00   0.0000000000000000E+00   0.0000000000000000E+00   0.0000000000000000E+00   0.0000000000000000E+00   0.0000000000000000E+00   0.0000000000000000E+00   0.0000000000000000E+00   0.0000000000000000E+00   0.0000000000000000E+00   0.0000000000000000E+00   0.0000000000000000E+00   0.0000000000000000E+00   0.0000000000000000E+00   0.0000000000000000E+00   0.0000000000000000E+00   0.0000000000000000E+00   0.0000000000000000E+00   0.0000000000000000E+00   0.0000000000000000E+00   0.0000000000000000E+00   0.0000000000000000E+00   0.0000000000000000E+00   0.0000000000000000E+00   0.0000000000000000E+00   0.0000000000000000E+00   0.0000000000000000E+00   0.0000000000000000E+00   0.0000000000000000E+00   0.0000000000000000E+00   0.0000000000000000E+00   0.0000000000000000E+00   0.0000000000000000E+00   0.0000000000000000E+00   0.0000000000000000E+00   0.0000000000000000E+00   0.0000000000000000E+00   0.0000000000000000E+00   0.0000000000000000E+00   0.0000000000000000E+00   0.0000000000000000E+00   0.0000000000000000E+00   0.0000000000000000E+00   0.0000000000000000E+00   0.0000000000000000E+00   0.0000000000000000E+00   0.0000000000000000E+00   0.0000000000000000E+00   0.0000000000000000E+00   0.0000000000000000E+00   0.0000000000000000E+00   0.0000000000000000E+00   0.0000000000000000E+00   0.0000000000000000E+00   0.0000000000000000E+00   0.0000000000000000E+00   0.0000000000000000E+00   0.0000000000000000E+00   0.0000000000000000E+00   0.0000000000000000E+00   0.0000000000000000E+00   0.0000000000000000E+00   0.0000000000000000E+00   0.0000000000000000E+00   0.0000000000000000E+00   0.0000000000000000E+00   0.0000000000000000E+00   0.0000000000000000E+00   0.0000000000000000E+00   0.0000000000000000E+00   0.0000000000000000E+00   0.0000000000000000E+00  -2.3773510048410382E-08   4.7218809993068119E-07  -1.9902078427702567E-08  -3.5044672527471660E-09  -1.0972175686804759E-08   5.6097199300008386E-08  -4.9652825841339323E-09  -3.3617704546002519E-07  -6.2240247540907874E-09  -3.0417644122784728E-09  -4.0214941111779165E-07  -1.0254512072967559E-07  -4.4111826049069786E-08  -4.2290156630820873E-08  -2.1482863098956401E-08  -3.0758046774080314E-08  -3.5550545263088217E-08   2.6531747229008494E-08  -9.8189922022798844E-09  -7.3230053102580317E-08  -1.4911368096156135E-08  -6.6909723943210530E-08  -2.9237940577445155E-08  -8.0375612534614718E-08  -2.3177150847839135E-08  -3.1070344286199612E-08  -5.1080994373656995E-08   1.3662572229842100E-07  -5.1462816993682439E-07  -3.3687168038171629E-08  -2.7621682773993354E-08  -3.7968384320626701E-07  -1.1908624882642866E-07  -1.3569779208257352E-07  -9.6594554443099090E-08  -1.9186555444071394E-07  -1.3880167934355529E-07  -9.3459910985848421E-08  -1.5675771326600506E-07  -4.8400098963397197E-08   3.8600539360855760E-08  -3.1844537304475949E-07  -1.6006567669254304E-08  -9.5850363076101829E-08  -1.9240156624947044E-07  -5.5919799971957449E-08  -1.1240945790067131E-08  -1.0553753300957162E-07  -3.1346241736422563E-07  -1.0391341535759531E-07   1.8518474889649489E-07  -2.0244707635097670E-07  -1.4272617185654112E-07  -2.1187178158701441E-07  -4.4488525910773844E-08  -6.3909170749538556E-07  -2.4692217166807784E-07  -1.5878330823513871E-07  -1.8761605165643020E-08  -4.6019375970957785E-08  -2.6147944879304973E-07  -2.9553463973495886E-09  -6.3578573522328441E-08  -2.6292716151903464E-07  -1.7594540651233151E-08  -6.0881620442175614E-07  -2.7647568184398217E-08  -6.7336775682483397E-08  -4.7029006298271739E-08  -9.6058054746198788E-07   4.8522802504310884E-08  -1.9632857971117497E-07  -7.9320368999408287E-07  -6.3708388989610920E-07  -8.4299839895629218E-07  -9.7781687595294118E-07  -1.6799114956990833E-06   1.7645297421210423E-05  -1.0489975395782810E-05  -9.6897811317374178E-06  -7.6931221026213024E-05  -6.5630995015357726E-05  -1.5511957159310491E-05  -3.9377384268993462E-05   1.8107027060782401E-03  -5.7656907754868145E-05  -8.4602162195096927E-05  -2.8027468662156692E-05  -1.4734917297828300E-04  -1.3500453690543776E-04  -9.4503945249807626E-05  -5.3198167711016876E-05  -8.3167192655695405E-05  -2.3381596561968578E-05  -4.8428257487234636E-05  -1.2892022970329270E-05  -7.0353717920899284E-06  -8.7128472328776402E-05  -5.2187518485588197E-05  -1.5606573332398963E-04  -1.2308832799890713E-05  -2.7100602214836722E-05   4.0224746035267043E-04   5.6815545501851395E-04  -4.9694124461163983E-06  -3.9779268621305266E-05  -7.0118117655994358E-05  -1.4793192854121995E-04  -3.7852375786216682E-05  -8.1019318280476713E-05  -9.5482312704509224E-05   1.2044292338496828E-05   3.9970078079998567E-05  -2.0649380790678135E-04  -1.6022170266342743E-05  -4.4944032891004904E-06  -1.2177092354887027E-04  -2.8035898489065696E-04  -1.1680156226523520E-05   1.4264120787270735E-05  -6.3672322617759218E-05   1.6278619949035527E-05  -2.3706175412654071E-05  -6.8241706202489341E-04  -8.5768986792160323E-05  -1.5034574160334884E-05  -6.3038641993392409E-05  -1.9955617479060458E-05  -6.4483350296554675E-05  -2.2822507416739342E-05  -1.5433362514759690E-04  -2.7525853761368109E-05  -5.5215635647433288E-05  -1.1229749060084641E-04  -4.4988752070286320E-05  -8.7459510748047538E-05  -2.1623691873101670E-05  -6.0376132049128684E-05  -8.0643684056847998E-06  -3.8257565350596371E-05   1.0418715379640240E-06   2.1281608811365151E-06  -2.8725121842805817E-05  -5.3864857417139260E-05  -3.1254412295699361E-05  -2.4578412843983613E-05  -1.8837019887773489E-05  -3.1978975126286302E-05  -8.0762583077952847E-04  -5.7049533143227715E-05   1.4631428604454366E-04  -3.5104309009980397E-04  -1.0094206422544400E-05  -5.4210423781863982E-05  -7.8541411630668142E-05  -8.5764868349336379E-05   7.8379399266272984E-06  -1.6841864673618828E-05   7.0989168370433394E-05  -1.6454933275590610E-05  -1.5432661690936561E-05   7.1379561701267297E-04   3.1721691173889217E-04  -1.3174097728773092E-04  -7.1210658309986123E-06  -6.4374760959800086E-06  -4.7239497597402343E-06   1.1378027162356891E-06   1.3509236618813281E-04  -1.6509192123484502E-04   3.7460917344478206E-04   6.4910727723860732E-05  -2.8042195813635567E-05  -1.5844509041078176E-05  -1.8500077048178847E-04  -4.4056891489978287E-05  -2.7514894290338897E-06  -2.3546709040420715E-04  -4.7686122500140588E-04  -7.2617037178659846E-06  -2.4155630050666335E-05   3.5093675129641311E-06  -1.5371332065011670E-05  -7.8431427322257401E-06  -9.1485328536649053E-05  -4.2029208780432268E-04  -2.2871084065643236E-05  -3.9564912663907857E-05   9.2796852366839645E-04  -1.4143925451141749E-04  -4.9698064779653630E-04  -7.1200211161861935E-06  -1.3121742389014801E-04   1.5331157034984810E-04  -1.0836982945054333E-04  -2.8482816511732355E-05  -8.6191321435547438E-05   1.2475627966715479E-04  -2.7178957189291610E-05  -7.8139114232272948E-06   2.6937788504590847E-05  -6.9966129031100001E-05  -1.7352308058533970E-05  -7.8736848438507574E-05  -6.3062671185085999E-05   7.2473855639010245E-04  -4.9602699276762841E-05  -7.3746496482538914E-05  -5.0854455137302851E-05  -4.1836412341280258E-05  -6.1398098831240518E-06  -4.0557719838261738E-06  -8.7224641969100157E-05  -1.3317234649955768E-04  -1.2149183147797275E-05  -3.1542131300705819E-05  -2.0656838618763418E-05  -1.3663814170833042E-05  -6.0371846206106924E-05  -1.2185655188961202E-05  -8.8820603856220107E-05  -1.9781147780649201E-04  -2.6600578333331226E-05  -5.0761876303903001E-05  -8.3400127719693390E-06  -3.4638729688781636E-05   2.5526951132880067E-04   2.1309284718717209E-05  -5.7063202041312367E-06  -5.3169068404355062E-05  -6.1748613683880560E-05  -5.8874540451612123E-04  -2.3664366934221027E-04   2.3875366102619192E-05  -7.1099839690979183E-04  -4.1216835346373514E-05   3.5391073657542943E-05  -1.0354509689343278E-04  -6.1913224270192658E-04  -2.2549063555750330E-05  -9.2511752748498076E-04  -2.5410694222016597E-04  -9.6252895151925720E-04  -3.1441960915316704E-05  -9.1551311623234993E-05  -8.1365707106014317E-05  -1.6224298645127391E-04  -1.9706798222935033E-05   2.6837091287803086E-05  -4.7352998676481616E-05  -4.7037131218509390E-05  -2.5433215744592630E-05  -3.4497691799234743E-04  -2.0583627864385242E-04   1.0283976039931828E-04  -4.9766574670938226E-04  -8.2309528606989480E-04  -4.6740805953827998E-05  -4.3516792605179435E-05  -1.0194266639634950E-04  -2.2345529848628673E-05  -1.2241201667170312E-05  -7.1809755059262038E-05  -2.6517600099314018E-05  -2.0077113206378311E-05  -6.1835239264613736E-04  -1.0346739303416913E-05  -8.0936610682067962E-06   3.3497457369303287E-05  -1.8282281126893854E-05  -9.3861557849338434E-04  -5.1145509711285938E-04  -7.2131134538276317E-04  -1.0015689523633505E-03  -2.8810994444208491E-04  -1.3323168802863322E-03  -4.1348473522995124E-04
  0.0000000000000000E+00   0.0000000000000000E+00   0.0000000000000000E+00   0.0000000000000000E+00   0.0000000000000000E+00   0.0000000000000000E+00   0.0000000000000000E+00   0.0000000000000000E+00   0.0000000000000000E+00   0.0000000000000000E+00   0.0000000000000000E+00   0.0000000000000000E+00   0.0000000000000000E+00   0.0000000000000000E+00   0.0000000000000000E+00   0.0000000000000000E+00   0.0000000000000000E+00   0.0000000000000000E+00   0.0000000000000000E+00   0.0000000000000000E+00   0.0000000000000000E+00   0.0000000000000000E+00   0.0000000000000000E+00   0.0000000000000000E+00   0.0000000000000000E+00   0.0000000000000000E+00   0.0000000000000000E+00   0.0000000000000000E+00   0.0000000000000000E+00   0.0000000000000000E+00   0.0000000000000000E+00   0.0000000000000000E+00   0.0000000000000000E+00   0.0000000000000000E+00   0.0000000000000000E+00   0.0000000000000000E+00   0.0000000000000000E+00   0.0000000000000000E+00   0.0000000000000000E+00   0.0000000000000000E+00   0.0000000000000000E+00   0.0000000000000000E+00   0.0000000000000000E+00   0.0000000000000000E+00   0.0000000000000000E+00   0.0000000000000000E+00   0.0000000000000000E+00   0.0000000000000000E+00   0.0000000000000000E+00   0.0000000000000000E+00   0.0000000000000000E+00   0.0000000000000000E+00   0.0000000000000000E+00   0.0000000000000000E+00   0.0000000000000000E+00   0.0000000000000000E+00   0.0000000000000000E+00   0.0000000000000000E+00   0.0000000000000000E+00   0.0000000000000000E+00   0.0000000000000000E+00   0.0000000000000000E+00   0.0000000000000000E+00   0.0000000000000000E+00   0.0000000000000000E+00   0.0000000000000000E+00   0.0000000000000000E+00   0.0000000000000000E+00   0.0000000000000000E+00   0.0000000000000000E+00   0.0000000000000000E+00   0.0000000000000000E+00   0.0000000000000000E+00   0.0000000000000000E+00   0.0000000000000000E+00   0.0000000000000000E+00   0.0000000000000000E+00   0.0000000000000000E+00   0.0000000000000000E+00   0.0000000000000000E+00   0.0000000000000000E+00   0.0000000000000000E+00   0.0000000000000000E+00   0.0000000000000000E+00   0.0000000000000000E+00   0.0000000000000000E+00   0.0000000000000000E+00   0.0000000000000000E+00   0.0000000000000000E+00   0.0000000000000000E+00   0.0000000000000000E+00   0.0000000000000000E+00   0.0000000000000000E+00   0.0000000000000000E+00   0.0000000000000000E+00   0.0000000000000000E+00   0.0000000000000000E+00   0.0000000000000000E+00   0.0000000000000000E+00   0.0000000000000000E+00   0.0000000000000000E+00   0.0000000000000000E+00   0.0000000000000000E+00   0.0000000000000000E+00   0.0000000000000000E+00   0.0000000000000000E+00   0.0000000000000000E+00   0.0000000000000000E+00   0.0000000000000000E+00   0.0000000000000000E+00   0.0000000000000000E+00   0.0000000000000000E+00   0.0000000000000000E+00   0.0000000000000000E+00   0.0000000000000000E+00   0.0000000000000000E+00   0.0000000000000000E+00   0.0000000000000000E+00   0.0000000000000000E+00   0.0000000000000000E+00   0.0000000000000000E+00   0.0000000000000000E+00   0.0000000000000000E+00   0.0000000000000000E+00   0.0000000000000000E+00   0.0000000000000000E+00   0.0000000000000000E+00   0.0000000000000000E+00   0.0000000000000000E+00   0.0000000000000000E+00   0.0000000000000000E+00   0.0000000000000000E+00   0.0000000000000000E+00   0.0000000000000000E+00   0.0000000000000000E+00   0.0000000000000000E+00   0.0000000000000000E+00   0.0000000000000000E+00   0.0000000000000000E+00   0.0000000000000000E+00   0.0000000000000000E+00   0.0000000000000000E+00   0.0000000000000000E+00   0.0000000000000000E+00   0.0000000000000000E+00   0.0000000000000000E+00   0.0000000000000000E+00   0.0000000000000000E+00   0.0000000000000000E+00   0.0000000000000000E+00   0.0000000000000000E+00   0.0000000000000000E+00   0.0000000000000000E+00   0.0000000000000000E+00   0.0000000000000000E+00   0.0000000000000000E+00   0.0000000000000000E+00   0.0000000000000000E+00   0.0000000000000000E+00   0.0000000000000000E+00   0.0000000000000000E+00   0.0000000000000000E+00   0.0000000000000000E+00   0.0000000000000000E+00   0.0000000000000000E+00   0.0000000000000000E+00   0.0000000000000000E+00   0.0000000000000000E+00   0.0000000000000000E+00   0.0000000000000000E+00   0.0000000000000000E+00   0.0000000000000000E+00   0.0000000000000000E+00   0.0000000000000000E+00   0.0000000000000000E+00   0.0000000000000000E+00   0.0000000000000000E+00   0.0000000000000000E+00   0.0000000000000000E+00   0.0000000000000000E+00   0.0000000000000000E+00   0.0000000000000000E+00   0.0000000000000000E+00   0.0000000000000000E+00   0.0000000000000000E+00   0.0000000000000000E+00   0.0000000000000000E+00   0.0000000000000000E+00   0.0000000000000000E+00   0.0000000000000000E+00   0.0000000000000000E+00   0.0000000000000000E+00   0.0000000000000000E+00   0.0000000000000000E+00   0.0000000000000000E+00   0.0000000000000000E+00   0.0000000000000000E+00   0.0000000000000000E+00   0.0000000000000000E+00   0.0000000000000000E+00   0.0000000000000000E+00   0.0000000000000000E+00   0.0000000000000000E+00   0.0000000000000000E+00   0.0000000000000000E+00   0.0000000000000000E+00   0.0000000000000000E+00   0.0000000000000000E+00   0.0000000000000000E+00   0.0000000000000000E+00   0.0000000000000000E+00  -1.5725287884315912E-08   4.3962230701592408E-07  -1.3401340736977655E-08  -3.5038576591432521E-09  -1.0602621245715223E-08   6.0789969310859937E-08  -3.7557444147607728E-09  -2.4141397432714684E-07  -4.7935588817179087E-09  -2.7685503125895016E-09  -4.0215106730905621E-07  -4.8639388069619161E-08  -3.8465184089248420E-08  -2.9964752889500775E-08  -2.4205445337409143E-08  -2.1914131531686931E-08  -3.3767856267252264E-08   3.8521411781479585E-08  -7.3603965498837613E-09  -5.5639861172737380E-08  -1.5374251800407304E-08  -6.7936787120303285E-08  -1.6447792818822524E-08  -5.7219635083785083E-08  -2.4415019595019695E-08  -2.2594613246075208E-08  -4.7006345072692492E-08   1.5323174384202968E-07  -3.7545169165844809E-07  -2.5527914301615837E-08  -2.8147148508831867E-08  -3.9299143371223717E-07  -4.1321630631600863E-08  -4.9387639881411691E-07  -8.7663369450982838E-08  -1.3568068345497647E-07  -1.4611094658161384E-07  -6.9334202885490317E-08  -1.3028305444874825E-07  -5.2581858237306307E-08   9.9283187903013427E-08  -2.3163670743213455E-07  -1.2288184576004996E-08  -7.4740257411961712E-08  -2.0434761892367941E-07  -3.8946247268761489E-08  -8.7659712640977472E-09  -1.1000913893677622E-07  -4.6305138564615951E-07  -1.1669595739181968E-07   1.2550139366215938E-07  -2.5410726228983944E-07  -1.1499738186505905E-07  -1.6319313851170885E-07  -3.4193320308464541E-08  -4.7474077642797339E-07  -3.0953375983800323E-07  -1.4708270919982515E-07  -1.9542179191364613E-08  -2.9687958048169314E-07  -2.1722428374910181E-07   2.7442106680645666E-08  -4.4566748617517707E-08  -3.8236031880865418E-07  -1.2328613697340446E-08  -4.0140505995987538E-07  -2.4615063995534366E-08  -5.3026047643488362E-08  -3.2590448338831271E-08  -8.8962704098749829E-07   4.9265105976110156E-08  -1.7126654971888983E-07  -7.4985871895221991E-07  -4.1856988777219926E-07  -5.3644080475306879E-07  -6.5353663377362354E-07  -1.1181868264439425E-06   1.7978298568866251E-05  -1.2056117694721869E-05  -7.5260749289687316E-06  -7.6458362919471539E-05  -5.7033850577543492E-05  -1.6894828759378931E-05  -2.2676015548854286E-05   2.2569946762395049E-03  -4.5472689540995138E-05  -5.7009180842874356E-05  -1.9738068529632625E-05  -1.7560239084823373E-04  -1.2873206106742848E-04  -1.2219932864514601E-04  -4.4910361527241163E-05  -1.0042762518514095E-04  -2.5183853897224711E-05  -3.7386586064586846E-05  -9.8888545910806075E-06  -5.6025583796663856E-06  -1.0253149496106534E-04  -5.4215565636285438E-05  -1.7087238172503111E-04  -1.3147760858242292E-05  -1.8642501202329231E-05  -2.3088831706413385E-04   2.4922904720416550E-04  -4.6269857493521512E-06  -3.7206176252768561E-05  -5.3035347832064004E-05  -2.0901181545554087E-04  -2.0880408503523814E-05  -9.6594092771553911E-05  -8.0072403925782025E-05   1.8570698236513123E-05   4.2432468910753830E-05  -2.4803102231515727E-04  -1.6667077820754535E-05  -4.7828065928101306E-06  -9.1860988255180453E-05  -2.7497819981096123E-04  -1.0174731006864959E-05   1.4283762703344038E-05  -5.0108267934588336E-05   3.4365912084081093E-05  -2.5401634795052155E-05  -7.5934828285342511E-04  -7.5110678280214212E-05  -1.5055905156543355E-05  -4.7403363898640848E-05  -1.2431520678246023E-05  -4.9430377616424504E-05  -1.8805172591855670E-05  -1.9539933033884148E-04  -2.9508909987565423E-05  -4.8894752706883628E-05  -1.3535240698724993E-04  -3.9081836643046550E-05  -7.7213444562367720E-05  -1.5017240787773338E-05  -4.6235450421489000E-05  -6.0027159568848216E-06  -2.7633035552895383E-05   9.9853184726802344E-06   1.0110335019411479E-05  -3.3762766092672935E-05  -5.4951124155359370E-05  -1.7480855552087894E-05  -1.8796305224909686E-05  -2.0261029400994542E-05  -3.0785566845821303E-05  -7.4314116052194774E-04  -4.9991039958079200E-05   1.7227239747651921E-04  -2.1160260315391017E-04  -1.0590199654568525E-05  -4.4058761667799345E-05  -1.3443397707012497E-04  -1.0633896039396846E-04  -1.5812265664535341E-06  -1.5120916790550576E-05   4.6252302273822621E-05  -1.1634038581519936E-05  -1.0160125417662098E-05   7.8804326893313964E-04   2.6059168160700143E-04  -5.5934714962511825E-05  -7.3300268373037638E-06  -4.8626316638229095E-06  -4.9419988606378209E-06  -4.2451596069833703E-06   1.8090113225955543E-04  -1.1947745095733320E-04   2.4696513699671842E-04   6.7870794553692100E-05  -1.9558293560380450E-05  -1.4085571178960920E-05  -1.3050601523903243E-04  -3.2953475658108503E-05  -2.4958218815370239E-06  -1.6778614342634842E-04  -3.1292552246969503E-04  -5.5477488140373589E-06  -1.4698546775063728E-05   6.1508043733927041E-06  -1.1786755306210199E-05  -6.0485403361917399E-06  -1.0048013622946946E-04  -4.0891554368250801E-04  -1.6994846572699499E-05  -3.0208001168923637E-05   9.3956086252511869E-04  -1.0472009234161229E-04  -3.7582736073857705E-04  -3.6778911981360843E-06  -9.6992652235584616E-05   9.0447248568326603E-05  -8.6729288781025584E-05  -2.8597697368101180E-05  -6.4016006735906353E-05   8.3191265559095950E-05  -2.6325056759591831E-05  -6.0276524968485809E-06   5.4189512381028759E-05  -7.1087961011322121E-05   1.4011517188456511E-05  -8.1384082190788116E-05  -6.5338445821482667E-05   7.9451943585232985E-04  -3.6247668886313444E-05  -8.1099043950129279E-05  -3.9376179000032038E-05  -9.0845422696218321E-05  -4.5498482006283277E-06  -4.4621938407819358E-06  -6.9571847157681003E-05  -1.0098274332514341E-04  -8.9255806999099990E-06  -2.7478659886805646E-05  -1.8238298286831318E-05  -1.0632358762461194E-05  -2.0307924701099604E-05  -8.3855573087085816E-06  -1.3396808170197208E-04  -1.5466783727306429E-04  -1.9784763122925341E-05  -3.7132943595057656E-05  -8.3661600023695393E-06  -2.7605525620831630E-05   2.5918495466814725E-04  -4.4614762229669068E-05  -4.3409801877156309E-06  -6.1136444296720080E-05  -7.0287495513821530E-05  -4.2671715245338115E-04  -2.0733107492514578E-04   2.5047002129833323E-05  -7.4450270938756808E-04  -4.5852871433294192E-05   2.8389625575998757E-05  -7.7904437305373125E-05  -4.5880046263920964E-04  -1.5937737672281457E-05  -1.5671838408386743E-03  -8.1139936582382040E-05  -1.2288481104669893E-03  -2.3335789599362510E-05  -7.2200411121933636E-05  -5.9108322008723401E-05  -1.0994241910028476E-04  -1.5257629197289774E-05   5.7697415166138962E-05  -4.7005755837104562E-05  -4.7320717620080629E-05  -1.9124793469698209E-05  -2.5788503250964576E-04  -9.3339743145733178E-05   1.3194503228381238E-04  -5.1648476414707005E-04  -6.4561780417743701E-04  -5.2337760193041149E-05  -3.0869964019484579E-05  -8.2060647486555431E-05  -2.2460203273809943E-05  -1.1787868124879057E-05  -4.9196173372066501E-05  -2.1363128550803247E-05  -2.1928371181499556E-05  -4.8050773990683906E-04  -1.0342397356483638E-05  -8.5205703235072586E-06   4.6229879878442134E-05  -1.3466834262911865E-05  -1.2961737566545676E-03  -4.2265821759460034E-04  -6.0725899854494156E-04  -7.3810620522040218E-04  -2.8447434716791524E-04  -8.5342664560431720E-04  -3.5681909761681765E-04
  0.0000000000000000E+00   0.0000000000000000E+00   0.0000000000000000E+00   0.0000000000000000E+00   0.0000000000000000E+00   0.0000000000000000E+00   0.0000000000000000E+00   0.0000000000000000E+00   0.0000000000000000E+00   0.0000000000000000E+00   0.0000000000000000E+00   0.0000000000000000E+00   0.0000000000000000E+00   0.0000000000000000E+00   0.0000000000000000E+00   0.0000000000000000E+00   0.0000000000000000E+00   0.0000000000000000E+00   0.0000000000000000E+00   0.0000000000000000E+00   0.0000000000000000E+00   0.0000000000000000E+00   0.0000000000000000E+00   0.0000000000000000E+00   0.0000000000000000E+00   0.0000000000000000E+00   0.0000000000000000E+00   0.0000000000000000E+00   0.0000000000000000E+00   0.0000000000000000E+00   0.0000000000000000E+00   0.0000000000000000E+00   0.0000000000000000E+00   0.0000000000000000E+00   0.0000000000000000E+00   0.0000000000000000E+00   0.0000000000000000E+00   0.0000000000000000E+00   0.0000000000000000E+00   0.0000000000000000E+00   0.0000000000000000E+00   0.0000000000000000E+00   0.0000000000000000E+00   0.0000000000000000E+00   0.0000000000000000E+00   0.0000000000000000E+00   0.0000000000000000E+00   0.0000000000000000E+00   0.0000000000000000E+00   0.0000000000000000E+00   0.0000000000000000E+00   0.0000000000000000E+00   0.0000000000000000E+00   0.0000000000000000E+00   0.0000000000000000E+00   0.0000000000000000E+00   0.0000000000000000E+00   0.0000000000000000E+00   0.0000000000000000E+00   0.0000000000000000E+00   0.0000000000000000E+00   0.0000000000000000E+00   0.0000000000000000E+00   0.0000000000000000E+00   0.0000000000000000E+00   0.0000000000000000E+00   0.0000000000000000E+00   0.0000000000000000E+00   0.0000000000000000E+00   0.0000000000000000E+00   0.0000000000000000E+00   0.0000000000000000E+00   0.0000000000000000E+00   0.0000000000000000E+00   0.0000000000000000E+00   0.0000000000000000E+00   0.0000000000000000E+00   0.0000000000000000E+00   0.0000000000000000E+00   0.0000000000000000E+00   0.0000000000000000E+00   0.0000000000000000E+00   0.0000000000000000E+00   0.0000000000000000E+00   0.0000000000000000E+00   0.0000000000000000E+00   0.0000000000000000E+00   0.0000000000000000E+00   0.0000000000000000E+00   0.0000000000000000E+00   0.0000000000000000E+00   0.0000000000000000E+00   0.0000000000000000E+00   0.0000000000000000E+00   0.0000000000000000E+00   0.0000000000000000E+00   0.0000000000000000E+00   0.0000000000000000E+00   0.0000000000000000E+00   0.0000000000000000E+00   0.0000000000000000E+00   0.0000000000000000E+00   0.0000000000000000E+00   0.0000000000000000E+00   0.0000000000000000E+00   0.0000000000000000E+00   0.0000000000000000E+00   0.0000000000000000E+00   0.0000000000000000E+00   0.0000000000000000E+00   0.0000000000000000E+00   0.0000000000000000E+00   0.0000000000000000E+00   0.0000000000000000E+00   0.0000000000000000E+00   0.0000000000000000E+00   0.0000000000000000E+00   0.0000000000000000E+00   0.0000000000000000E+00   0.0000000000000000E+00   0.0000000000000000E+00   0.0000000000000000E+00   0.0000000000000000E+00   0.0000000000000000E+00   0.0000000000000000E+00   0.0000000000000000E+00   0.0000000000000000E+00   0.0000000000000000E+00   0.0000000000000000E+00   0.0000000000000000E+00   0.0000000000000000E+00   0.0000000000000000E+00   0.0000000000000000E+00   0.0000000000000000E+00   0.0000000000000000E+00   0.0000000000000000E+00   0.0000000000000000E+00   0.0000000000000000E+00   0.0000000000000000E+00   0.0000000000000000E+00   0.0000000000000000E+00   0.0000000000000000E+00   0.0000000000000000E+00   0.0000000000000000E+00   0.0000000000000000E+00   0.0000000000000000E+00   0.0000000000000000E+00   0.0000000000000000E+00   0.0000000000000000E+00   0.0000000000000000E+00   0.0000000000000000E+00   0.0000000000000000E+00   0.0000000000000000E+00   0.0000000000000000E+00   0.0000000000000000E+00   0.0000000000000000E+00   0.0000000000000000E+00   0.0000000000000000E+00   0.0000000000000000E+00   0.0000000000000000E+00   0.0000000000000000E+00   0.0000000000000000E+00   0.0000000000000000E+00   0.0000000000000000E+00   0.0000000000000000E+00   0.0000000000000000E+00   0.0000000000000000E+00   0.0000000000000000E+00   0.0000000000000000E+00   0.0000000000000000E+00   0.0000000000000000E+00   0.0000000000000000E+00   0.0000000000000000E+00   0.0000000000000000E+00   0.0000000000000000E+00   0.0000000000000000E+00   0.0000000000000000E+00   0.0000000000000000E+00   0.0000000000000000E+00   0.0000000000000000E+00   0.0000000000000000E+00   0.0000000000000000E+00   0.0000000000000000E+00   0.0000000000000000E+00   0.0000000000000000E+00   0.0000000000000000E+00   0.0000000000000000E+00   0.0000000000000000E+00   0.0000000000000000E+00   0.0000000000000000E+00   0.0000000000000000E+00   0.0000000000000000E+00   0.0000000000000000E+00   0.0000000000000000E+00   0.0000000000000000E+00   0.0000000000000000E+00   0.0000000000000000E+00   0.0000000000000000E+00   0.0000000000000000E+00   0.0000000000000000E+00   0.0000000000000000E+00   0.0000000000000000E+00   0.0000000000000000E+00   0.0000000000000000E+00   0.0000000000000000E+00   0.0000000000000000E+00   0.0000000000000000E+00   0.0000000000000000E+00   0.0000000000000000E+00   0.0000000000000000E+00   0.0000000000000000E+00  -1.4876529060881363E-08   2.2909516277842583E-07  -1.1337966296670816E-08  -3.2635620216346658E-09  -1.4269487508930348E-08   4.8384606522663645E-08  -3.8052858426641522E-09  -2.2518590561678916E-07  -5.0230741636743098E-09  -2.1139727642356947E-09  -4.5210802972682969E-07  -4.6276970862279992E-08  -4.9956584901775305E-08  -2.6687131083703691E-08  -2.4037772595294418E-08  -2.2252815484576367E-08  -4.4790964532872493E-08   3.2735253041572244E-08  -7.4257318995693337E-09  -5.4608434204661121E-08  -1.4277187873410853E-08  -9.0109623033073037E-08  -1.4261510588152233E-08  -5.3308285558823103E-08  -2.3483239214989247E-08  -2.2713350226203042E-08  -6.0206274076729119E-08   1.2638544431737975E-07  -3.4947218873029282E-07  -2.6536598971777715E-08  -2.5370517326348203E-08  -4.9911571387109668E-07  -3.7079453494325714E-08  -6.6608571314426868E-07  -1.1809160137264191E-07  -1.0199303527385528E-07  -2.0671609254585146E-07  -7.1381375638892169E-08  -1.6655383859507362E-07  -4.9690939789673234E-08   8.4309645008447011E-08  -2.3490204536903095E-07  -1.2601664854596908E-08  -7.5289409843771905E-08  -3.1946206615865727E-07  -3.5858343525326733E-08  -4.3166632893184233E-09  -1.5069961305157985E-07  -5.1437361028410871E-07  -1.0858021139633380E-07   1.2709903356773379E-07  -2.4617526122159945E-07  -1.4273727375833666E-07  -2.0103698999119350E-07  -3.6151063741401799E-08  -5.7959915786600250E-07  -3.0753381477166154E-07  -2.0758223847879191E-07  -1.8868190272729033E-08  -4.7038032783004631E-07  -2.8725912534713765E-07   2.9973733358102480E-08  -3.9984229903862068E-08  -3.8307716036501205E-07  -1.2067641216626118E-08  -4.3373671474085357E-07  -3.0111106562727422E-08  -4.9372324474328668E-08  -2.8588366392801717E-08  -8.4079932938345770E-07   4.1502015428906262E-08  -1.6934414796090746E-07  -6.7416054069498899E-07  -3.9518825557357350E-07  -4.9495101354899709E-07  -6.3648077041835432E-07  -1.0104264467523843E-06   1.3984902687428060E-05  -1.2223641377038517E-05  -7.7417191144196968E-06  -9.3287929177270638E-05  -7.3169794306204554E-05  -1.6549802098286238E-05  -1.9676763153228328E-05   1.4712837004512195E-03  -5.4211896491356539E-05  -4.3871707440291874E-05  -2.1745727526994065E-05  -1.6965868775428367E-04  -1.8187992140174895E-04  -1.1916325948668798E-04  -4.2146684780555352E-05  -1.0698503906457237E-04  -2.3604666968973689E-05  -3.7667965107945577E-05  -1.0170786685640239E-05  -2.7860900420606975E-06  -1.4133522839471799E-04  -7.8195197364758630E-05  -1.9125741935874477E-04  -1.3017803324920110E-05  -1.7081309462106563E-05  -2.9358144228186099E-04   1.3275366567899312E-04  -6.6733552698053943E-06  -4.6460563801625543E-05  -5.4460411995216836E-05  -2.2887618085593836E-04  -1.7014181347573253E-05  -9.3793500871899987E-05  -7.4938079307427589E-05   1.4490849728034138E-05   3.4978785778320154E-05  -4.3362611925773904E-04  -1.5076940268577108E-05  -4.5336716434943869E-06  -7.9095716797492334E-05  -2.7164079816357041E-04  -6.5422166256502624E-06   1.1806194315607545E-05  -5.0657603662399717E-05   3.0931174273716422E-05  -2.4930806606774174E-05  -8.6514962764213180E-04  -7.6028802048467352E-05  -1.4005131466210069E-05  -4.9295913869192365E-05  -1.0905175238620217E-05  -5.8613032273949710E-05  -1.7720375073493053E-05  -1.9218411097009976E-04  -2.8907304578877564E-05  -6.2426410998706871E-05  -1.2816012125241641E-04  -4.9784695388326819E-05  -9.6398026231493290E-05  -1.5361848059617842E-05  -4.4433660748743303E-05  -5.7419913018302150E-06  -2.5441049820675291E-05   1.1808623839066979E-05   9.1086640608508008E-06  -3.4512262656780458E-05  -7.0002674941680777E-05  -1.4313807837268193E-05  -1.9755005671688535E-05  -1.9947652479685625E-05  -4.0079764094578415E-05  -6.9385990152768411E-04  -6.4656341958331049E-05   1.3335172213733908E-04  -2.1119904055340644E-04  -1.0295492979179460E-05  -5.4565450118117912E-05  -1.5971743943441643E-04  -1.0304284949375870E-04  -8.3170959567828925E-07  -1.7998191469217508E-05   4.3647107097102824E-05  -1.2314763647532707E-05  -8.1865210330824178E-06   5.2138074101368065E-04   1.0324103590922044E-04  -5.5022507915465975E-05  -1.1485486614353239E-05  -4.7132645137443181E-06  -4.7889905415877575E-06  -4.0822051408797310E-06   1.7686755470716186E-04  -1.2633100626464595E-04   2.2634259495505471E-04   5.3109775453848563E-05  -1.7334885178204549E-05  -1.6905146007835523E-05  -1.4990589636773696E-04  -3.0125530400555017E-05  -1.8514662125126663E-06  -1.5395231925933149E-04  -2.7361705386386056E-04  -5.6262891757981338E-06  -1.4459704788086553E-05   9.3949775772589195E-06  -1.1631933929466886E-05  -6.1323277983598179E-06  -8.6862450891526735E-05  -4.3322690196724041E-04  -1.6044264878158718E-05  -2.8022479024309626E-05   5.2988747921096501E-04  -1.2439498792563575E-04  -3.1634125193658828E-04  -3.7459315816031350E-06  -1.1806955149625205E-04   6.0071681846007350E-05  -1.0939936892191242E-04  -1.2362291158543013E-06  -4.7420737117718565E-05   8.1621398541978468E-05  -3.6627985627434073E-05  -6.3064241510585396E-06   5.3380969545642780E-05  -1.0730339949731121E-04   1.2333085976771308E-05  -1.1359906029597577E-04  -8.4926266459457776E-05   5.1213369694190828E-04  -3.7192762596494388E-05  -1.1512987276140854E-04  -3.9372617263776207E-05  -1.2478016375777563E-04  -4.3714733999105767E-06  -4.4667603529494082E-06  -8.4029525258322817E-05  -1.0215475815111450E-04  -8.2292179515578537E-06  -3.5133854386272123E-05  -2.3314434728502844E-05  -1.0707926255943632E-05  -1.8427905786358951E-05  -7.7854697854868782E-06  -1.2719410977252594E-04  -1.8539530533165729E-04  -2.0342246461462458E-05  -3.6055548717515916E-05  -7.8121899715419906E-06  -3.0403584431098521E-05   2.0090635613945760E-04  -9.9913887364996482E-05  -4.2592565263056494E-06  -1.0786404378760985E-04  -6.6229066344750256E-05  -3.9070988020078562E-04  -1.9781157460312541E-04   2.1655015879584321E-05  -7.6642246887219118E-04  -4.4572244436792150E-05   1.9585897053919112E-05  -7.5912726655940390E-05  -4.8635021106968487E-04  -1.6232388732649426E-05  -1.7740856182887419E-03  -7.6678051893016224E-05  -1.1588817096830210E-03  -2.3247026929567161E-05  -9.0940936804968539E-05  -5.9025505372308609E-05  -9.7338826392560511E-05  -1.5518282911939900E-05   5.0789380790270868E-05  -6.1291578203860326E-05  -7.0670568203932567E-05  -2.0558515294362568E-05  -2.5042788859750065E-04  -8.2735070685675723E-05   1.0843073121227834E-04  -5.3401810939145112E-04  -8.0387298674211333E-04  -5.1394666177081099E-05  -2.6773191194699063E-05  -1.0184983997697442E-04  -1.9867733610521629E-05  -9.1663873707452388E-06  -4.2151075149289539E-05  -1.9660677738714625E-05  -2.1487124991561232E-05  -5.7996454561454007E-04  -1.7763222511048780E-05  -8.1929005674370046E-06   3.6132068919774509E-05  -1.3708644861702186E-05  -1.2529295293590298E-03  -5.3175599156544994E-04  -5.4702466322420886E-04  -8.8614181802708879E-04  -3.5560103485594765E-04  -7.5713868272395438E-04  -3.5254723423474649E-04
  0.0000000000000000E+00   0.0000000000000000E+00   0.0000000000000000E+00   0.0000000000000000E+00   0.0000000000000000E+00   0.0000000000000000E+00   0.0000000000000000E+00   0.0000000000000000E+00   0.0000000000000000E+00   0.0000000000000000E+00   0.0000000000000000E+00   0.0000000000000000E+00   0.0000000000000000E+00   0.0000000000000000E+00   0.0000000000000000E+00   0.0000000000000000E+00   0.0000000000000000E+00   0.0000000000000000E+00   0.0000000000000000E+00   0.0000000000000000E+00   0.0000000000000000E+00   0.0000000000000000E+00   0.0000000000000000E+00   0.0000000000000000E+00   0.0000000000000000E+00   0.0000000000000000E+00   0.0000000000000000E+00   0.0000000000000000E+00   0.0000000000000000E+00   0.0000000000000000E+00   0.0000000000000000E+00   0.0000000000000000E+00   0.0000000000000000E+00   0.0000000000000000E+00   0.0000000000000000E+00   0.0000000000000000E+00   0.0000000000000000E+00   0.0000000000000000E+00   0.0000000000000000E+00   0.0000000000000000E+00   0.0000000000000000E+00   0.0000000000000000E+00   0.0000000000000000E+00   0.0000000000000000E+00   0.0000000000000000E+00   0.0000000000000000E+00   0.0000000000000000E+00   0.0000000000000000E+00   0.0000000000000000E+00   0.0000000000000000E+00   0.0000000000000000E+00   0.0000000000000000E+00   0.0000000000000000E+00   0.0000000000000000E+00   0.0000000000000000E+00   0.0000000000000000E+00   0.0000000000000000E+00   0.0000000000000000E+00   0.0000000000000000E+00   0.0000000000000000E+00   0.0000000000000000E+00   0.0000000000000000E+00   0.0000000000000000E+00   0.0000000000000000E+00   0.0000000000000000E+00   0.0000000000000000E+00   0.0000000000000000E+00   0.0000000000000000E+00   0.0000000000000000E+00   0.0000000000000000E+00   0.0000000000000000E+00   0.0000000000000000E+00   0.0000000000000000E+00   0.0000000000000000E+00   0.0000000000000000E+00   0.0000000000000000E+00   0.0000000000000000E+00   0.0000000000000000E+00   0.0000000000000000E+00   0.0000000000000000E+00   0.0000000000000000E+00   0.0000000000000000E+00   0.0000000000000000E+00   0.0000000000000000E+00   0.0000000000000000E+00   0.0000000000000000E+00   0.0000000000000000E+00   0.0000000000000000E+00   0.0000000000000000E+00   0.0000000000000000E+00   0.0000000000000000E+00   0.0000000000000000E+00   0.0000000000000000E+00   0.0000000000000000E+00   0.0000000000000000E+00   0.0000000000000000E+00   0.0000000000000000E+00   0.0000000000000000E+00   0.0000000000000000E+00   0.0000000000000000E+00   0.0000000000000000E+00   0.0000000000000000E+00   0.0000000000000000E+00   0.0000000000000000E+00   0.0000000000000000E+00   0.0000000000000000E+00   0.0000000000000000E+00   0.0000000000000000E+00   0.0000000000000000E+00   0.0000000000000000E+00   0.0000000000000000E+00   0.0000000000000000E+00   0.0000000000000000E+00   0.0000000000000000E+00   0.0000000000000000E+00   0.0000000000000000E+00   0.0000000000000000E+00   0.0000000000000000E+00   0.0000000000000000E+00   0.0000000000000000E+00   0.0000000000000000E+00   0.0000000000000000E+00   0.0000000000000000E+00   0.0000000000000000E+00   0.0000000000000000E+00   0.0000000000000000E+00   0.0000000000000000E+00   0.0000000000000000E+00   0.0000000000000000E+00   0.0000000000000000E+00   0.0000000000000000E+00   0.0000000000000000E+00   0.0000000000000000E+00   0.0000000000000000E+00   0.0000000000000000E+00   0.0000000000000000E+00   0.0000000000000000E+00   0.0000000000000000E+00   0.0000000000000000E+00   0.0000000000000000E+00   0.0000000000000000E+00   0.0000000000000000E+00   0.0000000000000000E+00   0.0000000000000000E+00   0.0000000000000000E+00   0.0000000000000000E+00   0.0000000000000000E+00   0.0000000000000000E+00   0.0000000000000000E+00   0.0000000000000000E+00   0.0000000000000000E+00   0.0000000000000000E+00   0.0000000000000000E+00   0.0000000000000000E+00   0.0000000000000000E+00   0.0000000000000000E+00   0.0000000000000000E+00   0.0000000000000000E+00   0.0000000000000000E+00   0.0000000000000000E+00   0.0000000000000000E+00   0.0000000000000000E+00   0.0000000000000000E+00   0.0000000000000000E+00   0.0000000000000000E+00   0.0000000000000000E+00   0.0000000000000000E+00   0.0000000000000000E+00   0.0000000000000000E+00   0.0000000000000000E+00   0.0000000000000000E+00   0.0000000000000000E+00   0.0000000000000000E+00   0.0000000000000000E+00   0.0000000000000000E+00   0.0000000000000000E+00   0.0000000000000000E+00   0.0000000000000000E+00   0.0000000000000000E+00   0.0000000000000000E+00   0.0000000000000000E+00   0.0000000000000000E+00   0.0000000000000000E+00   0.0000000000000000E+00   0.0000000000000000E+00   0.0000000000000000E+00   0.0000000000000000E+00   0.0000000000000000E+00   0.0000000000000000E+00   0.0000000000000000E+00   0.0000000000000000E+00   0.0000000000000000E+00   0.0000000000000000E+00   0.0000000000000000E+00   0.0000000000000000E+00   0.0000000000000000E+00   0.0000000000000000E+00   0.0000000000000000E+00   0.0000000000000000E+00   0.0000000000000000E+00   0.0000000000000000E+00   0.0000000000000000E+00   0.0000000000000000E+00   0.0000000000000000E+00   0.0000000000000000E+00   0.0000000000000000E+00   0.0000000000000000E+00   0.0000000000000000E+00   0.0000000000000000E+00   0.0000000000000000E+00   0.0000000000000000E+00  -1.4129393727914353E-08   8.2157628338365578E-07  -1.3871843400390052E-08  -4.9210946929357000E-09  -8.8666514449372458E-09   9.8871303043924481E-08  -3.6905370065338234E-09  -2.5285376291420777E-07  -4.7063357306820269E-09  -4.0797789184056957E-09  -3.4836075026180359E-07  -1.8589455949290895E-08  -3.3801775914658587E-08  -3.2199155752704462E-08  -3.5599566220017935E-08  -2.0108477903650287E-08  -2.9485361702544705E-08   7.2911091557258552E-08  -7.3765923467792627E-09  -5.8958823968495082E-08  -2.2160932911308935E-08  -6.0590789127582940E-08  -1.0860502296471053E-08  -5.8533688958827254E-08  -3.4889768411554498E-08  -2.1440634044642540E-08  -4.1157357541423110E-08   2.5629952228605933E-07  -4.0106441704726979E-07  -2.4742270710880952E-08  -4.1297654040021823E-08  -3.4962696245276799E-07   1.7491222026067534E-08  -1.0816676307572337E-06  -7.6466789807757718E-08  -1.6607359350070438E-07  -1.2461439807378689E-07  -6.5200009983518034E-08  -1.1050150318250346E-07  -7.8597882879006610E-08   2.1030148527613937E-07  -2.1386950661569385E-07  -1.2525052341986128E-08  -7.9090138109270731E-08  -1.6915696189505797E-07  -3.7990025288671941E-08  -1.3247907027267795E-08  -9.7412691243512620E-08  -7.6813193042853302E-07  -1.8050549505951085E-07   1.1071730592908411E-07  -4.3116370237739218E-07  -9.8371726431875631E-08  -1.3337410892641230E-07  -3.3689616069086948E-08  -3.5654325703163858E-07  -5.0663794132828015E-07  -1.2187031285181287E-07  -2.7400579316161460E-08  -6.0077081034791034E-07  -1.7379474322406078E-07   6.3668016660198896E-08  -3.8964384305662447E-08  -7.1474285462000285E-07  -1.1660009203346365E-08  -3.1412669430784978E-07  -2.2514151743162320E-08  -5.1192565470174110E-08  -2.7689584175311360E-08  -9.5411864137208174E-07   7.6584017328016462E-08  -1.7190397122434322E-07  -8.9462806755938917E-07  -3.7590506104367404E-07  -4.8113340689526712E-07  -5.7706361790059359E-07  -1.0434066658101626E-06   2.8292960526153511E-05  -1.7676673177747031E-05  -7.4581865471741318E-06  -6.8906975893101254E-05  -4.8857468207792161E-05  -2.4944918816283501E-05  -1.6637844624265978E-05   5.0948176448024629E-03  -3.9139073619771052E-05  -6.4922842707004316E-05  -1.6364634389146823E-05  -2.8247692211750495E-04  -1.0730473797910337E-04  -2.1313909099290865E-04  -4.7846431211845062E-05  -1.1742153940170275E-04  -3.7845150394997475E-05  -3.9100312919281559E-05  -1.0028471963129844E-05  -8.4173120860310352E-06  -9.4691898029645498E-05  -4.5651390251454836E-05  -1.6459976127097950E-04  -1.8494234391144548E-05  -1.8064550872592200E-05  -6.5286812440188281E-04   2.2443094895740481E-04  -3.5644780286799572E-06  -3.4257752380534672E-05  -5.3490230979755577E-05  -3.3931689472202492E-04  -1.3073968142551604E-05  -1.5601200523129022E-04  -8.0151007257775922E-05   3.7516177098925671E-05   6.8656040628295109E-05  -2.0432879890991805E-04  -2.4001404335459844E-05  -7.0077167459427552E-06  -1.0758055172870753E-04  -2.9463962447247890E-04  -1.5950080493107779E-05   2.2000272876660408E-05  -5.3401479034467874E-05   6.7381224947383607E-05  -3.6318218922753251E-05  -7.3314590812646990E-04  -7.4207933188761389E-05  -2.0964056487448909E-05  -4.4587137175545844E-05  -1.0315262508627839E-05  -4.1685684320468637E-05  -1.9256461225429082E-05  -3.1918507509282642E-04  -4.2603526654044274E-05  -3.8442800661914429E-05  -2.2549834593074846E-04  -3.4725110561710392E-05  -5.8051490350020229E-05  -1.3288422942545802E-05  -5.0425232180412563E-05  -6.3164126494420672E-06  -2.9618008912050517E-05   2.0717813459838147E-05   2.4592425293352643E-05  -4.9695784387183655E-05  -5.0942599937583364E-05  -1.1927428809127027E-05  -1.8552473018498646E-05  -2.8680066609173672E-05  -2.7544901895090910E-05  -7.5248733745057891E-04  -4.3964308430556385E-05   2.8852586882747441E-04  -1.7112409525419885E-04  -1.4814051580757812E-05  -3.7711275704834375E-05  -2.3376801810919782E-04  -1.7550406786747094E-04  -1.3115073231006058E-05  -1.4232905110808885E-05   4.2127805056357622E-05  -1.0019587446386273E-05  -1.0629751964652227E-05   1.5625398975129901E-03   3.8230796714392362E-04  -8.3535618990256193E-06  -5.2307703094714667E-06  -5.0037944636024143E-06  -6.9874425003729518E-06  -7.9133117984371231E-06   1.6324040808828773E-04  -1.0633212135949077E-04   2.3850719202150587E-04   1.0759020587712330E-04  -2.0549744815903119E-05  -1.3073309661074652E-05  -1.0185887996795363E-04  -3.5477253702429784E-05  -3.6870459305142608E-06  -1.7692732998552614E-04  -2.9353933928032448E-04  -5.5831600480308236E-06  -1.0527207161941562E-05   8.1226581727657623E-06  -1.2026754234888173E-05  -6.2515899543051675E-06  -1.6155681494197090E-04  -3.5156991625830722E-04  -1.7653660721422468E-05  -3.3250724105757297E-05   1.8971424322660388E-03  -8.2703221802380889E-05  -4.4829452060561310E-04  -2.0610055596389235E-06  -7.3519252773711832E-05   7.3705037778639104E-05  -7.0373077778410501E-05  -6.3319947634259184E-05  -8.1907609812016883E-05   7.5442721467744813E-05  -2.2438014360660425E-05  -6.0319174039995289E-06   9.6994217776912416E-05  -5.9203316480946256E-05   5.6686537887826530E-05  -7.0994343555075561E-05  -6.1082241883044839E-05   1.6153095183561563E-03  -3.3845697541713435E-05  -7.2499890086445112E-05  -4.1698710772246838E-05  -1.5166632193285966E-04  -4.6374467482422900E-06  -6.3686810215116428E-06  -6.0598854770155018E-05  -9.5363378112258532E-05  -9.5081877049304963E-06  -2.4184987336171301E-05  -1.5804044588219831E-05  -1.0942943373027361E-05   8.4313427177848572E-06  -8.4068147651625564E-06  -2.6469548342566052E-04  -1.3305043715526580E-04  -1.9262875195622435E-05  -3.7670762985750416E-05  -1.1521024160877597E-05  -2.7284546031777205E-05   4.1042445553862299E-04  -1.0004690696511844E-04  -4.4565050092348343E-06  -4.8038418720632707E-05  -1.0721662955364626E-04  -4.5898395365820448E-04  -2.0865066192824692E-04   3.9372740347173183E-05  -8.1572835043234508E-04  -6.9244220408824292E-05   3.8358058663650856E-05  -8.2244137823347997E-05  -4.0099028450080962E-04  -1.4590303382182216E-05  -2.8591521467830907E-03   4.8063003314909535E-05  -2.1571663845311741E-03  -2.3267328334867255E-05  -5.8347693110085977E-05  -5.6146757105452341E-05  -1.0686697477655456E-04  -1.5248495865677924E-05   1.1452819624520758E-04  -4.1478075708902368E-05  -3.8269369257310901E-05  -1.7764979715513460E-05  -2.7124477759355169E-04  -3.1255197607122314E-05   2.3702851721705816E-04  -4.8792535912753197E-04  -5.2040107314654392E-04  -7.8257166074568058E-05  -3.3560524544934917E-05  -6.8214008879880576E-05  -3.3296558276383301E-05  -1.7689829066343971E-05  -5.1621457622121762E-05  -2.2191361020681447E-05  -3.2459043705279645E-05  -3.9545350248867728E-04  -6.6447066519754802E-06  -1.1994932065693123E-05   8.4752393901400637E-05  -1.2871671216625512E-05  -2.4048942357247694E-03  -3.6001122758584652E-04  -6.1953444295593510E-04  -5.7799363802087296E-04  -2.5069064227052672E-04  -7.9120083473620630E-04  -3.4427328200769045E-04
  0.0000000000000000E+00   0.0000000000000000E+00   0.0000000000000000E+00   0.0000000000000000E+00   0.0000000000000000E+00   0.0000000000000000E+00   0.0000000000000000E+00   0.0000000000000000E+00   0.0000000000000000E+00   0.0000000000000000E+00   0.0000000000000000E+00   0.0000000000000000E+00   0.0000000000000000E+00   0.0000000000000000E+00   0.0000000000000000E+00   0.0000000000000000E+00   0.0000000000000000E+00   0.0000000000000000E+00   0.0000000000000000E+00   0.0000000000000000E+00   0.0000000000000000E+00   0.0000000000000000E+00   0.0000000000000000E+00   0.0000000000000000E+00   0.0000000000000000E+00   0.0000000000000000E+00   0.0000000000000000E+00   0.0000000000000000E+00   0.0000000000000000E+00   0.0000000000000000E+00   0.0000000000000000E+00   0.0000000000000000E+00   0.0000000000000000E+00   0.0000000000000000E+00   0.0000000000000000E+00   0.0000000000000000E+00   0.0000000000000000E+00   0.0000000000000000E+00   0.0000000000000000E+00   0.0000000000000000E+00   0.0000000000000000E+00   0.0000000000000000E+00   0.0000000000000000E+00   0.0000000000000000E+00   0.0000000000000000E+00   0.0000000000000000E+00   0.0000000000000000E+00   0.0000000000000000E+00   0.0000000000000000E+00   0.0000000000000000E+00   0.0000000000000000E+00   0.0000000000000000E+00   0.0000000000000000E+00   0.0000000000000000E+00   0.0000000000000000E+00   0.0000000000000000E+00   0.0000000000000000E+00   0.0000000000000000E+00   0.0000000000000000E+00   0.0000000000000000E+00   0.0000000000000000E+00   0.0000000000000000E+00   0.0000000000000000E+00   0.0000000000000000E+00   0.0000000000000000E+00   0.0000000000000000E+00   0.0000000000000000E+00   0.0000000000000000E+00   0.0000000000000000E+00   0.0000000000000000E+00   0.0000000000000000E+00   0.0000000000000000E+00   0.0000000000000000E+00   0.0000000000000000E+00   0.0000000000000000E+00   0.0000000000000000E+00   0.0000000000000000E+00   0.0000000000000000E+00   0.0000000000000000E+00   0.0000000000000000E+00   0.0000000000000000E+00   0.0000000000000000E+00   0.0000000000000000E+00   0.0000000000000000E+00   0.0000000000000000E+00   0.0000000000000000E+00   0.0000000000000000E+00   0.0000000000000000E+00   0.0000000000000000E+00   0.0000000000000000E+00   0.0000000000000000E+00   0.0000000000000000E+00   0.0000000000000000E+00   0.0000000000000000E+00   0.0000000000000000E+00   0.0000000000000000E+00   0.0000000000000000E+00   0.0000000000000000E+00   0.0000000000000000E+00   0.0000000000000000E+00   0.0000000000000000E+00   0.0000000000000000E+00   0.0000000000000000E+00   0.0000000000000000E+00   0.0000000000000000E+00   0.0000000000000000E+00   0.0000000000000000E+00   0.0000000000000000E+00   0.0000000000000000E+00   0.0000000000000000E+00   0.0000000000000000E+00   0.0000000000000000E+00   0.0000000000000000E+00   0.0000000000000000E+00   0.0000000000000000E+00   0.0000000000000000E+00   0.0000000000000000E+00   0.0000000000000000E+00   0.0000000000000000E+00   0.0000000000000000E+00   0.0000000000000000E+00   0.0000000000000000E+00   0.0000000000000000E+00   0.0000000000000000E+00   0.0000000000000000E+00   0.0000000000000000E+00   0.0000000000000000E+00   0.0000000000000000E+00   0.0000000000000000E+00   0.0000000000000000E+00   0.0000000000000000E+00   0.0000000000000000E+00   0.0000000000000000E+00   0.0000000000000000E+00   0.0000000000000000E+00   0.0000000000000000E+00   0.0000000000000000E+00   0.0000000000000000E+00   0.0000000000000000E+00   0.0000000000000000E+00   0.0000000000000000E+00   0.0000000000000000E+00   0.0000000000000000E+00   0.0000000000000000E+00   0.0000000000000000E+00   0.0000000000000000E+00   0.0000000000000000E+00   0.0000000000000000E+00   0.0000000000000000E+00   0.0000000000000000E+00   0.0000000000000000E+00   0.0000000000000000E+00   0.0000000000000000E+00   0.0000000000000000E+00   0.0000000000000000E+00   0.0000000000000000E+00   0.0000000000000000E+00   0.0000000000000000E+00   0.0000000000000000E+00   0.0000000000000000E+00   0.0000000000000000E+00   0.0000000000000000E+00   0.0000000000000000E+00   0.0000000000000000E+00   0.0000000000000000E+00   0.0000000000000000E+00   0.0000000000000000E+00   0.0000000000000000E+00   0.0000000000000000E+00   0.0000000000000000E+00   0.0000000000000000E+00   0.0000000000000000E+00   0.0000000000000000E+00   0.0000000000000000E+00   0.0000000000000000E+00   0.0000000000000000E+00   0.0000000000000000E+00   0.0000000000000000E+00   0.0000000000000000E+00   0.0000000000000000E+00   0.0000000000000000E+00   0.0000000000000000E+00   0.0000000000000000E+00   0.0000000000000000E+00   0.0000000000000000E+00   0.0000000000000000E+00   0.0000000000000000E+00   0.0000000000000000E+00   0.0000000000000000E+00   0.0000000000000000E+00   0.0000000000000000E+00   0.0000000000000000E+00   0.0000000000000000E+00   0.0000000000000000E+00   0.0000000000000000E+00   0.0000000000000000E+00   0.0000000000000000E+00   0.0000000000000000E+00   0.0000000000000000E+00   0.0000000000000000E+00   0.0000000000000000E+00   0.0000000000000000E+00   0.0000000000000000E+00   0.0000000000000000E+00   0.0000000000000000E+00   0.0000000000000000E+00   0.0000000000000000E+00   0.0000000000000000E+00   0.0000000000000000E+00   0.0000000000000000E+00   0.0000000000000000E+00  -9.1241710232433395E-09   7.6663851125118737E-08  -8.6674516346154795E-09  -3.5850095899446040E-09  -7.3317315503130874E-09   6.0342990623939388E-08  -2.5418493269291561E-09  -1.6923551901080364E-07  -3.3605524029046884E-09  -2.4419444768934257E-09  -2.4148489393754708E-07  -5.5405123290119644E-09  -2.6589492844049008E-08  -2.1702215048914419E-08  -2.9096934769945423E-08  -1.3674157925099594E-08  -2.3757465187379336E-08   5.1957612795909443E-08  -5.1510656536217792E-09  -4.1461456452959375E-08  -1.6716096994447041E-08  -4.8031224699673137E-08  -3.4195116758652243E-09  -3.9292111642870072E-08  -2.6816463514846572E-08  -1.4492969122234568E-08  -3.2569187577649182E-08   1.6570902104913555E-07  -2.7247333564268782E-07  -1.7506847484836679E-08  -3.0268049102377526E-08  -2.7080840258175271E-07   2.9293731393377997E-08  -1.5746598444721003E-06  -6.1238924562268318E-08  -1.0837678505098705E-07  -1.0396024264019077E-07  -4.5380420697913440E-08  -8.4921468160083695E-08  -6.1278443125696162E-08   1.5349294141948415E-07  -1.4709283438772715E-07  -8.9055416508348758E-09  -5.6468038088180390E-08  -1.4716454255305580E-07  -2.2442878874207553E-08  -5.1413796582523175E-09  -7.8335570622351763E-08  -7.9967589723158290E-07  -1.4196829067647062E-07   7.3567887474188090E-08  -3.8032246455406617E-07  -7.4853898658390892E-08  -1.0026848391096858E-07  -2.4278001226005451E-08  -2.5624596779713182E-07  -4.5088338363693173E-07  -9.8549154702200829E-08  -2.0872817290438385E-08  -1.0333320788555933E-06  -1.3316027965445944E-07   5.8055182556711092E-08  -1.9492299174031948E-08  -6.9028389652860733E-07  -7.5707180848646494E-09  -2.1323109249234145E-07  -1.7433875596138945E-08  -2.6389561927682315E-08  -1.0543613557154502E-08  -6.3743467845554897E-07   4.9287005580069876E-08  -1.0777066394864326E-07  -5.9744914948267884E-07  -2.4283564230681443E-07  -3.0378828647085881E-07  -3.7858456984247188E-07  -6.6284163286947812E-07   1.6566427569486842E-05  -1.4805772391631978E-05  -5.2773914480714794E-06  -5.1212065978943361E-05  -3.7362745909418608E-05  -2.0480934138951637E-05  -6.9948009553241456E-06   1.9740556348454789E-03  -2.8624170338117583E-05  -4.1015147888705892E-05  -1.1625983758170038E-05  -2.3913830876240571E-04  -8.5733060178255825E-05  -1.9739970888645421E-04  -2.8573034913930104E-05  -9.1612544702232419E-05  -2.9305640660573916E-05  -2.7719211652436717E-05  -7.1340621327016443E-06  -3.1871566117119837E-06  -7.9836633026358491E-05  -3.8179100671247727E-05  -1.2302623169620694E-04  -1.4601274728407354E-05  -1.0623554442562150E-05  -6.0614436491866622E-04   1.1422845505699277E-04  -3.0403360753655799E-06  -2.7036600824714969E-05  -3.8036453591930495E-05  -3.3918823570715245E-04  -1.9320890031670973E-06  -1.3240684564611645E-04  -4.4739951794637442E-05   2.5143714483686583E-05   4.3678629291683247E-05  -1.8982039848290932E-04  -1.6827729792519314E-05  -5.4655524628909452E-06  -7.2231668639239252E-05  -2.0689609149600471E-04  -9.1587687070452082E-06   1.3760515994295281E-05  -3.8404078798227892E-05   5.1344810248386209E-05  -2.8748949248783039E-05  -5.5547483310950069E-04  -4.8832136036945986E-05  -1.5071580153156435E-05  -3.1315776190758159E-05  -4.7954822422278237E-06  -3.0552570021150901E-05  -1.0907099653821091E-05  -2.7679463647435474E-04  -3.4556192836805598E-05  -2.5790119875128567E-05  -1.9187719813753166E-04  -2.7105069775447941E-05  -4.6714056721552260E-05  -9.0003424227640601E-06  -3.5482018754055109E-05  -4.3076389299668798E-06  -2.0366481828809871E-05   2.0390340093337033E-05   1.9806973464580541E-05  -4.2126342356590095E-05  -4.0141976037164178E-05  -2.9278649697353489E-06  -1.3319924044839551E-05  -2.2861601097077407E-05  -2.2074603307854032E-05  -4.8920268404459191E-04  -3.4189728678820368E-05   1.7815740234745735E-04  -1.0949879493336874E-04  -1.1384311865003990E-05  -2.8483043459013459E-05  -2.8003291188385645E-04  -1.5131511743502257E-04  -1.3117312898614987E-05  -1.0881531063805183E-05   2.6687284712192238E-05  -6.8332538687612821E-06  -6.4294592290049359E-06   5.9950077663391797E-04  -1.0044797891329334E-04   3.7693063067038216E-06  -4.9050739306618791E-06  -3.3867944634571935E-06  -5.4027605430169693E-06  -4.7135553247037669E-06   1.1337346653129253E-04  -7.4555875607551668E-05   1.5301556503034318E-04   6.3812672876986529E-05  -1.3537072206592664E-05  -1.0037635701405150E-05  -7.0392069296999589E-05  -2.2005577022505935E-05  -2.1235428772203722E-06  -1.1714611215713668E-04  -1.8413310477210520E-04  -3.9178389225762276E-06  -5.5513753050908439E-06   1.0861857377052567E-05  -8.1981555996636945E-06  -4.4317045282374646E-06  -1.1831878604314309E-04  -2.3387014339256099E-04  -1.1753120921649981E-05  -2.3338069801237706E-05   4.0381324738131871E-04  -5.9870240466890968E-05  -2.9919576899019768E-04  -8.8906223197950423E-07  -5.3119018770118344E-05   3.2862338738160925E-05  -5.1820688221975281E-05  -4.0279925551219947E-05  -5.3710194402463642E-05   4.9738750287894039E-05  -1.8669851141914053E-05  -4.3355373488026211E-06   7.9774639024581188E-05  -5.0314735406471322E-05   4.7617677105544730E-05  -5.9227352138879458E-05  -4.8749577683590339E-05   5.9506473429317549E-04  -2.3365906208894594E-05  -6.0489358756074445E-05  -2.9571616816821231E-05  -2.6864205716307216E-04  -3.1056920571440168E-06  -5.1597135763566636E-06  -4.5484668056838548E-05  -6.5903024725597121E-05  -6.4987570020325913E-06  -1.8743091147779943E-05  -1.2371294719228672E-05  -7.7096469848170192E-06   1.3663576848336136E-05  -5.3310816396028144E-06  -2.4525497106834849E-04  -9.8228245525095476E-05  -1.3382238191875015E-05  -2.5848656021318100E-05  -8.2452283768171995E-06  -2.0372483318823559E-05   2.3700171618849932E-04  -2.6480905705256744E-04  -3.0772365599432234E-06  -4.6202672932005674E-05  -8.4194990266642559E-05  -3.0789104028613589E-04  -1.3158209553291829E-04   2.6575619784006495E-05  -6.1946459421551828E-04  -5.6788485255721306E-05   1.3247392831863352E-05  -5.7370594349697071E-05  -2.8156941644540091E-04  -9.8783028824561755E-06  -3.2999532888431360E-03   6.4520726117837921E-05  -1.8374424406721872E-03  -1.6062944976277990E-05  -4.4688279440184110E-05  -3.7977593444248602E-05  -6.0726737397584469E-05  -1.0726700036192270E-05   8.5403527910042336E-05  -3.3720340294793635E-05  -3.3460821965933998E-05  -1.2763538440021981E-05  -1.8823900236818641E-04  -4.5229266070514119E-09   1.5871916171227631E-04  -3.4185670697119738E-04  -3.8268450475726289E-04  -6.3821897098487941E-05  -2.2101030061518163E-05  -5.0814199353864273E-05  -2.4361097633870043E-05  -1.0931987292162871E-05  -3.2886751072139219E-05  -1.2552421945082265E-05  -2.6665895226786107E-05  -2.9093448741185417E-04  -6.7009163883524108E-06  -9.1288237732272626E-06   5.3188235637726297E-05  -8.8155992408899679E-06  -2.2160190011635611E-03  -2.7229777951515984E-04  -3.4711295925688514E-04  -4.1702793377419543E-04  -1.8721195908848128E-04  -4.9651922249137250E-04  -2.1760204542181644E-04
  0.0000000000000000E+00   0.0000000000000000E+00   0.0000000000000000E+00   0.0000000000000000E+00   0.0000000000000000E+00   0.0000000000000000E+00   0.0000000000000000E+00   0.0000000000000000E+00   0.0000000000000000E+00   0.0000000000000000E+00   0.0000000000000000E+00   0.0000000000000000E+00   0.0000000000000000E+00   0.0000000000000000E+00   0.0000000000000000E+00   0.0000000000000000E+00   0.0000000000000000E+00   0.0000000000000000E+00   0.0000000000000000E+00   0.0000000000000000E+00   0.0000000000000000E+00   0.0000000000000000E+00   0.0000000000000000E+00   0.0000000000000000E+00   0.0000000000000000E+00   0.0000000000000000E+00   0.0000000000000000E+00   0.0000000000000000E+00   0.0000000000000000E+00   0.0000000000000000E+00   0.0000000000000000E+00   0.0000000000000000E+00   0.0000000000000000E+00   0.0000000000000000E+00   0.0000000000000000E+00   0.0000000000000000E+00   0.0000000000000000E+00   0.0000000000000000E+00   0.0000000000000000E+00   0.0000000000000000E+00   0.0000000000000000E+00   0.0000000000000000E+00   0.0000000000000000E+00   0.0000000000000000E+00   0.0000000000000000E+00   0.0000000000000000E+00   0.0000000000000000E+00   0.0000000000000000E+00   0.0000000000000000E+00   0.0000000000000000E+00   0.0000000000000000E+00   0.0000000000000000E+00   0.0000000000000000E+00   0.0000000000000000E+00   0.0000000000000000E+00   0.0000000000000000E+00   0.0000000000000000E+00   0.0000000000000000E+00   0.0000000000000000E+00   0.0000000000000000E+00   0.0000000000000000E+00   0.0000000000000000E+00   0.0000000000000000E+00   0.0000000000000000E+00   0.0000000000000000E+00   0.0000000000000000E+00   0.0000000000000000E+00   0.0000000000000000E+00   0.0000000000000000E+00   0.0000000000000000E+00   0.0000000000000000E+00   0.0000000000000000E+00   0.0000000000000000E+00   0.0000000000000000E+00   0.0000000000000000E+00   0.0000000000000000E+00   0.0000000000000000E+00   0.0000000000000000E+00   0.0000000000000000E+00   0.0000000000000000E+00   0.0000000000000000E+00   0.0000000000000000E+00   0.0000000000000000E+00   0.0000000000000000E+00   0.0000000000000000E+00   0.0000000000000000E+00   0.0000000000000000E+00   0.0000000000000000E+00   0.0000000000000000E+00   0.0000000000000000E+00   0.0000000000000000E+00   0.0000000000000000E+00   0.0000000000000000E+00   0.0000000000000000E+00   0.0000000000000000E+00   0.0000000000000000E+00   0.0000000000000000E+00   0.0000000000000000E+00   0.0000000000000000E+00   0.0000000000000000E+00   0.0000000000000000E+00   0.0000000000000000E+00   0.0000000000000000E+00   0.0000000000000000E+00   0.0000000000000000E+00   0.0000000000000000E+00   0.0000000000000000E+00   0.0000000000000000E+00   0.0000000000000000E+00   0.0000000000000000E+00   0.0000000000000000E+00   0.0000000000000000E+00   0.0000000000000000E+00   0.0000000000000000E+00   0.0000000000000000E+00   0.0000000000000000E+00   0.0000000000000000E+00   0.0000000000000000E+00   0.0000000000000000E+00   0.0000000000000000E+00   0.0000000000000000E+00   0.0000000000000000E+00   0.0000000000000000E+00   0.0000000000000000E+00   0.0000000000000000E+00   0.0000000000000000E+00   0.0000000000000000E+00   0.0000000000000000E+00   0.0000000000000000E+00   0.0000000000000000E+00   0.0000000000000000E+00   0.0000000000000000E+00   0.0000000000000000E+00   0.0000000000000000E+00   0.0000000000000000E+00   0.0000000000000000E+00   0.0000000000000000E+00   0.0000000000000000E+00   0.0000000000000000E+00   0.0000000000000000E+00   0.0000000000000000E+00   0.0000000000000000E+00   0.0000000000000000E+00   0.0000000000000000E+00   0.0000000000000000E+00   0.0000000000000000E+00   0.0000000000000000E+00   0.0000000000000000E+00   0.0000000000000000E+00   0.0000000000000000E+00   0.0000000000000000E+00   0.0000000000000000E+00   0.0000000000000000E+00   0.0000000000000000E+00   0.0000000000000000E+00   0.0000000000000000E+00   0.0000000000000000E+00   0.0000000000000000E+00   0.0000000000000000E+00   0.0000000000000000E+00   0.0000000000000000E+00   0.0000000000000000E+00   0.0000000000000000E+00   0.0000000000000000E+00   0.0000000000000000E+00   0.0000000000000000E+00   0.0000000000000000E+00   0.0000000000000000E+00   0.0000000000000000E+00   0.0000000000000000E+00   0.0000000000000000E+00   0.0000000000000000E+00   0.0000000000000000E+00   0.0000000000000000E+00   0.0000000000000000E+00   0.0000000000000000E+00   0.0000000000000000E+00   0.0000000000000000E+00   0.0000000000000000E+00   0.0000000000000000E+00   0.0000000000000000E+00   0.0000000000000000E+00   0.0000000000000000E+00   0.0000000000000000E+00   0.0000000000000000E+00   0.0000000000000000E+00   0.0000000000000000E+00   0.0000000000000000E+00   0.0000000000000000E+00   0.0000000000000000E+00   0.0000000000000000E+00   0.0000000000000000E+00   0.0000000000000000E+00   0.0000000000000000E+00   0.0000000000000000E+00   0.0000000000000000E+00   0.0000000000000000E+00   0.0000000000000000E+00   0.0000000000000000E+00   0.0000000000000000E+00   0.0000000000000000E+00   0.0000000000000000E+00   0.0000000000000000E+00   0.0000000000000000E+00   0.0000000000000000E+00   0.0000000000000000E+00   0.0000000000000000E+00   0.0000000000000000E+00   0.0000000000000000E+00   0.0000000000000000E+00   0.0000000000000000E+00  -9.1921823205908423E-09   6.4644243694764059E-08  -7.4218781830430525E-09  -2.7501644834308503E-09  -9.4122355333669794E-09   4.1741550574294214E-08  -2.5883532141136917E-09  -1.5830124365254491E-07  -3.4604326472858126E-09  -1.4484992133684946E-09  -2.6348126875408979E-07  -1.9450255789422095E-08  -3.2167717488178393E-08  -1.9283301841390313E-08  -2.2285675125804484E-08  -1.4506875567327366E-08  -2.9395777942115055E-08   3.3384132835601429E-08  -5.1553596222281092E-09  -3.9512374931242458E-08  -1.2286869070422773E-08  -5.9052173613605600E-08  -6.4107904609939803E-09  -3.6393427305944523E-08  -2.0715839347758836E-08  -1.5058035915463875E-08  -3.9679466133923199E-08   1.1277985594956706E-07  -2.5110079092406628E-07  -1.8099125089524698E-08  -2.1472585242264979E-08  -3.1937516829556255E-07  -2.3450413447111520E-12  -9.2912085326521647E-07  -7.6034888322652184E-08  -8.3791941634445754E-08  -1.3351035469946551E-07  -4.7435343620863915E-08  -1.0281655877819930E-07  -4.4632954146130751E-08   9.6832886149356235E-08  -1.5308288201574882E-07  -8.9207517372127675E-09  -5.4741121797549225E-08  -2.0363605427938476E-07  -2.3176819864605067E-08  -7.7249128782915924E-10  -1.0061750412706207E-07  -5.6980951159127338E-07  -9.8230114919399991E-08   7.8259606944634238E-08  -2.5020314700516254E-07  -8.8988405760597036E-08  -1.2088676563555279E-07  -2.4831540118438485E-08  -3.1237921698098603E-07  -3.1032997776297792E-07  -1.2780520110540898E-07  -1.6470229280742517E-08  -6.8025795884898402E-07  -1.6738058841099219E-07   3.9833857346718301E-08  -2.3042279803207322E-08  -4.2516688369475089E-07  -7.8497305840047747E-09  -2.3986849471740719E-07  -2.0326245182768867E-08  -2.8714449217667082E-08  -1.4026899557766955E-08  -6.0181652072520611E-07   3.4958444202187178E-08  -1.1164724309796602E-07  -5.1914686601512896E-07  -2.4445634632183889E-07  -3.0186599199024076E-07  -3.9143384601961245E-07  -6.3730751739302061E-07   1.1505594880209158E-05  -1.1490775732001448E-05  -5.3520430956308819E-06  -5.8682714563441842E-05  -4.4997690243897788E-05  -1.5377862160101997E-05  -9.9070080945630026E-06   1.0698034221159557E-03  -3.2900489734960708E-05  -3.2398769813904500E-05  -1.3634856428028422E-05  -1.6498182490082207E-04  -1.1133882167190185E-04  -1.2438077100338375E-04  -2.7512480002914894E-05  -8.7427967181714886E-05  -2.1149846823723622E-05  -2.7034131712314851E-05  -7.1714710473781871E-06  -4.0960553902122997E-07  -9.7323750695171989E-05  -5.2675297660547347E-05  -1.2840265359613908E-04  -1.1654191915606087E-05  -1.0982627159912559E-05  -4.3656397333941314E-04   7.5546046466396145E-05  -4.2602321211599421E-06  -3.1571403253022899E-05  -3.8242665681318564E-05  -2.4692591270938891E-04  -6.0188346530463506E-06  -9.1427909534718026E-05  -4.4258427560199880E-05   1.4961426190747864E-05   3.0146551126255068E-05  -2.8006041475176207E-04  -1.2268615457507220E-05  -4.0281823069035756E-06  -6.1019502173943453E-05  -2.0145976545362667E-04  -4.0917980836600177E-06   9.7232146862995893E-06  -3.7135095777646200E-05   3.4464045968287540E-05  -2.2415603396726632E-05  -5.8670832570247239E-04  -5.1617511503990372E-05  -1.1736618396479922E-05  -3.2772576355908540E-05  -5.9360326079198446E-06  -3.5431240307775564E-05  -1.1423246096128697E-05  -1.8999248808347332E-04  -2.6359413169565170E-05  -3.3752110598759702E-05  -1.2591877280836359E-04  -3.2250071736058891E-05  -5.9733410649890224E-05  -9.8144718703873325E-06  -3.2927041022483206E-05  -4.0742178092478685E-06  -1.8531821094408305E-05   1.5039858337873714E-05   1.1673191189356044E-05  -3.2657226379757343E-05  -4.7040952361941686E-05  -5.8298701749589958E-06  -1.3542355720197927E-05  -1.7776536340508688E-05  -2.6615382215017718E-05  -4.7260174541171132E-04  -4.1260250638475070E-05   1.2112764453316234E-04  -1.2104512193703990E-04  -9.0216621751440753E-06  -3.3711928624863512E-05  -1.9044466531723271E-04  -1.0187017868242156E-04  -9.1506670338823598E-06  -1.2241244616227424E-05   2.6751552905353980E-05  -7.8045392276228755E-06  -5.2643617958020355E-06   3.4986309208639342E-04  -6.2445420177277658E-05  -1.8433086469445432E-05  -7.4044675431693521E-06  -3.2710847144504040E-06  -4.2160865397771457E-06  -3.5928924615894833E-06   1.1121013756934590E-04  -8.1070357860935148E-05   1.4686607530522920E-04   4.4655618071849281E-05  -1.2018578818257695E-05  -1.1441783868795068E-05  -8.1619270231077226E-05  -2.0841835124208427E-05  -1.2014593966513933E-06  -1.0825085669056314E-04  -1.7255224861494428E-04  -3.9035829311439848E-06  -8.0122085185822927E-06   1.0906790851840386E-05  -8.0889854906281517E-06  -4.3731414352588890E-06  -7.4409842305714338E-05  -2.4734025102241458E-04  -1.1118405246633150E-05  -2.1015468606047820E-05   2.2074948837988927E-04  -7.1249784014567266E-05  -2.4741874139293083E-04  -1.6733009357469723E-06  -6.4686470086259981E-05   1.9762802950196582E-05  -6.2906209789855407E-05  -1.7943497466982254E-05  -4.0317631698180202E-05   5.1049410450065658E-05  -2.4103213253144282E-05  -4.4306714940374701E-06   5.8516790971848667E-05  -6.7948770697095614E-05   2.4566788718528204E-05  -7.5051964785172634E-05  -5.8314935691663851E-05   3.3531709363855136E-04  -2.4412484660453781E-05  -7.9205556005505225E-05  -2.8549067994121063E-05  -1.6531452784793562E-04  -3.0054155224208240E-06  -4.0683589087321561E-06  -5.2839282573432853E-05  -6.7458090256548793E-05  -5.8897970876667192E-06  -2.2386684371974671E-05  -1.5302577736963820E-05  -7.5829732601638967E-06   3.6782927685057655E-08  -5.1742857806337545E-06  -1.4136459055888632E-04  -1.1388490782425846E-04  -1.3491848059673068E-05  -2.4667358267251972E-05  -6.4502717327382183E-06  -2.1411053580146737E-05   1.6541618390538391E-04  -1.6459122003873079E-04  -2.9753734575632181E-06  -7.0187051570447779E-05  -5.9212812442449404E-05  -2.8121297361353444E-04  -1.3110717290440883E-04   1.8940719228697769E-05  -6.0309760136397872E-04  -4.1653270314137159E-05   1.0667856621000474E-05  -5.4605380701201124E-05  -3.0729237903808285E-04  -1.0535519879914844E-05  -2.1075837513519990E-03   2.7440343067510239E-06  -1.1549317939082897E-03  -1.5915864881453625E-05  -5.4993895104378096E-05  -3.9111795461854716E-05  -6.2192284904055131E-05  -1.0729751637628450E-05   5.6531476857871744E-05  -4.1191146779570180E-05  -4.6199917095438683E-05  -1.3774060692414330E-05  -1.7917636510755971E-04  -2.8390218816215511E-05   1.0351758781163912E-04  -3.4397121568602160E-04  -4.6129266496168242E-04  -4.7982905444424565E-05  -1.9083720602593316E-05  -6.0653527510010503E-05  -1.6818868280383154E-05  -6.4297670598874651E-06  -2.8379481961172876E-05  -1.2567520211566251E-05  -1.9965897352504806E-05  -3.4286024929601364E-04  -1.1234185258545520E-05  -7.0703311009564675E-06   3.4074967285127246E-05  -9.1552315094968499E-06  -1.3335386726436513E-03  -3.2633521022146109E-04  -3.4104192960076837E-04  -4.9835058352639609E-04  -2.2140966971215115E-04  -4.7431291993923379E-04  -2.3609637936433103E-04
  0.0000000000000000E+00   0.0000000000000000E+00   0.0000000000000000E+00   0.0000000000000000E+00   0.0000000000000000E+00   0.0000000000000000E+00   0.0000000000000000E+00   0.0000000000000000E+00   0.0000000000000000E+00   0.0000000000000000E+00   0.0000000000000000E+00   0.0000000000000000E+00   0.0000000000000000E+00   0.0000000000000000E+00   0.0000000000000000E+00   0.0000000000000000E+00   0.0000000000000000E+00   0.0000000000000000E+00   0.0000000000000000E+00   0.0000000000000000E+00   0.0000000000000000E+00   0.0000000000000000E+00   0.0000000000000000E+00   0.0000000000000000E+00   0.0000000000000000E+00   0.0000000000000000E+00   0.0000000000000000E+00   0.0000000000000000E+00   0.0000000000000000E+00   0.0000000000000000E+00   0.0000000000000000E+00   0.0000000000000000E+00   0.0000000000000000E+00   0.0000000000000000E+00   0.0000000000000000E+00   0.0000000000000000E+00   0.0000000000000000E+00   0.0000000000000000E+00   0.0000000000000000E+00   0.0000000000000000E+00   0.0000000000000000E+00   0.0000000000000000E+00   0.0000000000000000E+00   0.0000000000000000E+00   0.0000000000000000E+00   0.0000000000000000E+00   0.0000000000000000E+00   0.0000000000000000E+00   0.0000000000000000E+00   0.0000000000000000E+00   0.0000000000000000E+00   0.0000000000000000E+00   0.0000000000000000E+00   0.0000000000000000E+00   0.0000000000000000E+00   0.0000000000000000E+00   0.0000000000000000E+00   0.0000000000000000E+00   0.0000000000000000E+00   0.0000000000000000E+00   0.0000000000000000E+00   0.0000000000000000E+00   0.0000000000000000E+00   0.0000000000000000E+00   0.0000000000000000E+00   0.0000000000000000E+00   0.0000000000000000E+00   0.0000000000000000E+00   0.0000000000000000E+00   0.0000000000000000E+00   0.0000000000000000E+00   0.0000000000000000E+00   0.0000000000000000E+00   0.0000000000000000E+00   0.0000000000000000E+00   0.0000000000000000E+00   0.0000000000000000E+00   0.0000000000000000E+00   0.0000000000000000E+00   0.0000000000000000E+00   0.0000000000000000E+00   0.0000000000000000E+00   0.0000000000000000E+00   0.0000000000000000E+00   0.0000000000000000E+00   0.0000000000000000E+00   0.0000000000000000E+00   0.0000000000000000E+00   0.0000000000000000E+00   0.0000000000000000E+00   0.0000000000000000E+00   0.0000000000000000E+00   0.0000000000000000E+00   0.0000000000000000E+00   0.0000000000000000E+00   0.0000000000000000E+00   0.0000000000000000E+00   0.0000000000000000E+00   0.0000000000000000E+00   0.0000000000000000E+00   0.0000000000000000E+00   0.0000000000000000E+00   0.0000000000000000E+00   0.0000000000000000E+00   0.0000000000000000E+00   0.0000000000000000E+00   0.0000000000000000E+00   0.0000000000000000E+00   0.0000000000000000E+00   0.0000000000000000E+00   0.0000000000000000E+00   0.0000000000000000E+00   0.0000000000000000E+00   0.0000000000000000E+00   0.0000000000000000E+00   0.0000000000000000E+00   0.0000000000000000E+00   0.0000000000000000E+00   0.0000000000000000E+00   0.0000000000000000E+00   0.0000000000000000E+00   0.0000000000000000E+00   0.0000000000000000E+00   0.0000000000000000E+00   0.0000000000000000E+00   0.0000000000000000E+00   0.0000000000000000E+00   0.0000000000000000E+00   0.0000000000000000E+00   0.0000000000000000E+00   0.0000000000000000E+00   0.0000000000000000E+00   0.0000000000000000E+00   0.0000000000000000E+00   0.0000000000000000E+00   0.0000000000000000E+00   0.0000000000000000E+00   0.0000000000000000E+00   0.0000000000000000E+00   0.0000000000000000E+00   0.0000000000000000E+00   0.0000000000000000E+00   0.0000000000000000E+00   0.0000000000000000E+00   0.0000000000000000E+00   0.0000000000000000E+00   0.0000000000000000E+00   0.0000000000000000E+00   0.0000000000000000E+00   0.0000000000000000E+00   0.0000000000000000E+00   0.0000000000000000E+00   0.0000000000000000E+00   0.0000000000000000E+00   0.0000000000000000E+00   0.0000000000000000E+00   0.0000000000000000E+00   0.0000000000000000E+00   0.0000000000000000E+00   0.0000000000000000E+00   0.0000000000000000E+00   0.0000000000000000E+00   0.0000000000000000E+00   0.0000000000000000E+00   0.0000000000000000E+00   0.0000000000000000E+00   0.0000000000000000E+00   0.0000000000000000E+00   0.0000000000000000E+00   0.0000000000000000E+00   0.0000000000000000E+00   0.0000000000000000E+00   0.0000000000000000E+00   0.0000000000000000E+00   0.0000000000000000E+00   0.0000000000000000E+00   0.0000000000000000E+00   0.0000000000000000E+00   0.0000000000000000E+00   0.0000000000000000E+00   0.0000000000000000E+00   0.0000000000000000E+00   0.0000000000000000E+00   0.0000000000000000E+00   0.0000000000000000E+00   0.0000000000000000E+00   0.0000000000000000E+00   0.0000000000000000E+00   0.0000000000000000E+00   0.0000000000000000E+00   0.0000000000000000E+00   0.0000000000000000E+00   0.0000000000000000E+00   0.0000000000000000E+00   0.0000000000000000E+00   0.0000000000000000E+00   0.0000000000000000E+00   0.0000000000000000E+00   0.0000000000000000E+00   0.0000000000000000E+00   0.0000000000000000E+00   0.0000000000000000E+00   0.0000000000000000E+00   0.0000000000000000E+00   0.0000000000000000E+00   0.0000000000000000E+00   0.0000000000000000E+00   0.0000000000000000E+00   0.0000000000000000E+00   0.0000000000000000E+00   0.0000000000000000E+00  -1.3313566286352307E-08   1.3754237809882412E-07  -8.2948128288823220E-09  -2.3030200160226768E-09  -1.5966608106189342E-08   2.9147699665683025E-08  -3.4547813948897294E-09  -1.7969031810034625E-07  -4.6626557816400567E-09  -1.3621916497719620E-09  -4.0950314517185889E-07  -4.8142241428118962E-08  -6.0730708656829438E-08  -1.8290656730345329E-08  -1.6534040056057931E-08  -2.0751356844819464E-08  -5.1764945668073368E-08   1.7535136743721025E-08  -6.6178642217398441E-09  -4.4748083937006429E-08  -9.7869113942598017E-09  -9.8890994212460427E-08  -1.3579328922666932E-08  -4.2085956285739203E-08  -1.6427557490869904E-08  -2.0838320350206289E-08  -6.6749556112591182E-08   7.6299491582513076E-08  -2.7015691523609123E-07  -2.4593300490140542E-08  -1.7110524690476431E-08  -5.1407170244118773E-07  -4.8525089942511842E-08  -3.7023951731613541E-07  -1.4850036707338672E-07  -3.8947109278817256E-08  -2.4818049303929548E-07  -6.6477720693060884E-08  -2.0512460500933266E-07  -3.3531623349796961E-08   3.5377751956448512E-08  -2.1776141042987496E-07  -1.1247413922442923E-08  -6.3572606669185194E-08  -4.4795073576879712E-07  -3.0397447113221661E-08  -2.1012986608036730E-09  -1.6388193556801930E-07  -3.2555742151837747E-07  -7.1186852419593725E-08   1.2548652824159685E-07  -1.5271931228127788E-07  -1.6788662410165397E-07  -2.3710927119309261E-07  -3.3054623123663312E-08  -7.3166723587838446E-07  -1.9568273297079132E-07  -2.8123883606687702E-07  -1.3362632093052972E-08  -2.7235232303628179E-07  -3.8183101597174161E-07   1.1557206423485408E-08  -3.2538579570780973E-08  -2.2575394261516636E-07  -1.0987392384332209E-08  -4.6987950265034487E-07  -3.2068552979320565E-08  -3.9759770482730469E-08  -2.4335112385984651E-08  -5.7208595835877646E-07   2.6825803662342537E-08  -1.2869973569589453E-07  -4.3865918116141878E-07  -3.5280931452607871E-07  -4.3790243123883185E-07  -5.8877382946197253E-07  -8.4132875289752384E-07   8.6617927291032762E-06  -8.4579615204593243E-06  -7.0205394580632460E-06  -9.5572585096521769E-05  -9.0579462769451599E-05  -1.1243042082075564E-05  -1.8060415832275955E-05   8.0230337092766345E-04  -6.3308403878283530E-05  -2.2927098387167444E-05  -2.2218409860214442E-05  -1.0870165327425793E-04  -2.4281035578691297E-04  -7.2306435713278522E-05  -3.2071592037999739E-05  -7.2783943647713922E-05  -1.5845405163769290E-05  -3.2166780957012644E-05  -9.1251130899025615E-06  -1.4241370676636090E-06  -1.4950517381685831E-04  -8.8336394365137025E-05  -1.4943391328308577E-04  -9.2336450733167026E-06  -1.4507914804489449E-05  -4.8571311552458026E-05  -1.5296998698243808E-05  -8.1885963302602999E-06  -4.9676722004491008E-05  -4.8131977043661008E-05  -1.4673344986120685E-04  -1.6184041903537406E-05  -6.0421202044529277E-05  -5.7294002867393467E-05   7.1652176359691388E-06   2.1802829769962761E-05  -6.6369155158222401E-04  -1.0485740873510606E-05  -3.0954120210795914E-06  -5.1068853295569192E-05  -1.8762853170531166E-04  -3.3894350915734498E-06   7.6541694120190692E-06  -4.2620953254854333E-05   1.4453286202757505E-05  -1.7496348182348821E-05  -6.7748451785949954E-04  -5.8159219744616285E-05  -9.9168292019050691E-06  -4.6295676583298958E-05  -9.7186148988673592E-06  -6.7117393322490586E-05  -1.3933200709306168E-05  -1.2245694186925317E-04  -1.9931162451861133E-05  -7.5822126395635515E-05  -8.0045167233081248E-05  -5.9008464514153238E-05  -1.0664855431179476E-04  -1.4593827391632962E-05  -3.4542563257209885E-05  -4.7731056548789725E-06  -1.8161779207084985E-05   5.6939191056408160E-06   3.6859257521523892E-06  -2.3825096219316816E-05  -7.2647303028886662E-05  -1.3585215337512725E-05  -1.7941603645665371E-05  -1.4046291110589186E-05  -4.4988394633196594E-05  -4.6197426414562365E-04  -7.8799877052628632E-05   7.1650783937508015E-05  -2.1399872728784154E-04  -7.3003430452400606E-06  -6.4955300866908987E-05  -9.8101258062812847E-05  -6.5225766907717303E-05   1.3472759089541498E-05  -1.8547954765425528E-05   4.0864954319990538E-05  -1.2096408599239952E-05  -5.7277201311811190E-06   2.9655783388533375E-04   7.4609115608245907E-05  -6.2357989458567217E-05  -1.4178687111824813E-05  -4.0480537462243629E-06  -3.3808434486885433E-06  -1.9072487071409043E-06   8.8731010711167957E-05  -1.2321721637162085E-04   1.9319533187983940E-04   3.2248879257332361E-05  -1.2608117512998114E-05  -1.7637477790955713E-05  -1.8100376258875636E-04  -2.4386482107887686E-05  -1.1871722368282474E-06  -1.2079346872021228E-04  -2.1535793707769938E-04  -5.0382105110422830E-06  -1.3843742129109816E-05   7.2651631299660664E-06  -1.0139436027593382E-05  -5.3764561114412201E-06  -5.4928776424905814E-05  -3.6814801055060602E-04  -1.3440001637617124E-05  -1.9150414014162866E-05   3.0302754892789992E-04  -1.4734392259968391E-04  -1.9410056325632843E-04  -4.3015080215297577E-06  -1.4746434558726398E-04   4.2104395634701990E-05  -1.4159395493887361E-04   4.5904118021347923E-05  -1.6945368743338453E-05   7.6625368615868697E-05  -4.4067947141548361E-05  -5.7611889314148951E-06   2.6857616634748698E-05  -1.4793457140579544E-04  -1.1509572096066094E-06  -1.3478706037094743E-04  -8.7205702569006569E-05   2.8890258732090161E-04  -3.4904463364984284E-05  -1.2284599940922739E-04  -3.3158079250486324E-05  -7.4703399923259025E-05  -3.7489054897159361E-06  -3.1513047210006817E-06  -9.5967603523166323E-05  -9.3314499875056598E-05  -6.0059034010879749E-06  -4.2254012810431446E-05  -2.6242134422177721E-05  -9.3739894308537393E-06  -2.5027379206782395E-05  -6.6930304275292555E-06  -7.2223958518909809E-05  -2.1607191991486358E-04  -1.8785316130114186E-05  -3.0073366850813956E-05  -5.6018505517254909E-06  -2.8337206339617542E-05   1.2350369869081713E-04  -5.6541193554095568E-05  -3.6626952218436224E-06  -1.6056728393051191E-04  -4.4086622731662478E-05  -2.9659029309347983E-04  -1.4369111314941122E-04   1.3864774250825906E-05  -5.2235773437444210E-04  -2.9911229994386429E-05   1.3644417113800731E-05  -6.2009491583712385E-05  -4.7557743424701978E-04  -1.5274003751845788E-05  -1.0568041110606133E-03  -1.0775176933871943E-04  -7.0819749154168738E-04  -2.0648347055741075E-05  -1.0859633368587190E-04  -5.3680720854796808E-05  -7.9790726568208599E-05  -1.3922306784964970E-05   2.2999864901626997E-05  -6.5619917572683521E-05  -8.8363541442034065E-05  -1.9812627470436706E-05  -2.0512737298809529E-04  -8.8022895774043271E-05   6.0763168341068394E-05  -3.8536383436270605E-04  -1.0222881853064079E-03  -3.4853962537042163E-05  -1.8358716339921377E-05  -1.2591408378854094E-04  -1.3127092243011819E-05  -5.9477136772415909E-06  -3.0468207008213035E-05  -1.5188793827543046E-05  -1.4598904883250215E-05  -6.9276974550288673E-04  -2.3946331779373459E-05  -5.8212277462915275E-06   1.9536126148727210E-05  -1.2663957182799727E-05  -7.3934752005000112E-04  -6.5032782953795907E-04  -3.9727820952440329E-04  -1.0844872931722422E-03  -3.7886700780833977E-04  -6.2172368434254999E-04  -2.6603604828717405E-04
  0.0000000000000000E+00   0.0000000000000000E+00   0.0000000000000000E+00   0.0000000000000000E+00   0.0000000000000000E+00   0.0000000000000000E+00   0.0000000000000000E+00   0.0000000000000000E+00   0.0000000000000000E+00   0.0000000000000000E+00   0.0000000000000000E+00   0.0000000000000000E+00   0.0000000000000000E+00   0.0000000000000000E+00   0.0000000000000000E+00   0.0000000000000000E+00   0.0000000000000000E+00   0.0000000000000000E+00   0.0000000000000000E+00   0.0000000000000000E+00   0.0000000000000000E+00   0.0000000000000000E+00   0.0000000000000000E+00   0.0000000000000000E+00   0.0000000000000000E+00   0.0000000000000000E+00   0.0000000000000000E+00   0.0000000000000000E+00   0.0000000000000000E+00   0.0000000000000000E+00   0.0000000000000000E+00   0.0000000000000000E+00   0.0000000000000000E+00   0.0000000000000000E+00   0.0000000000000000E+00   0.0000000000000000E+00   0.0000000000000000E+00   0.0000000000000000E+00   0.0000000000000000E+00   0.0000000000000000E+00   0.0000000000000000E+00   0.0000000000000000E+00   0.0000000000000000E+00   0.0000000000000000E+00   0.0000000000000000E+00   0.0000000000000000E+00   0.0000000000000000E+00   0.0000000000000000E+00   0.0000000000000000E+00   0.0000000000000000E+00   0.0000000000000000E+00   0.0000000000000000E+00   0.0000000000000000E+00   0.0000000000000000E+00   0.0000000000000000E+00   0.0000000000000000E+00   0.0000000000000000E+00   0.0000000000000000E+00   0.0000000000000000E+00   0.0000000000000000E+00   0.0000000000000000E+00   0.0000000000000000E+00   0.0000000000000000E+00   0.0000000000000000E+00   0.0000000000000000E+00   0.0000000000000000E+00   0.0000000000000000E+00   0.0000000000000000E+00   0.0000000000000000E+00   0.0000000000000000E+00   0.0000000000000000E+00   0.0000000000000000E+00   0.0000000000000000E+00   0.0000000000000000E+00   0.0000000000000000E+00   0.0000000000000000E+00   0.0000000000000000E+00   0.0000000000000000E+00   0.0000000000000000E+00   0.0000000000000000E+00   0.0000000000000000E+00   0.0000000000000000E+00   0.0000000000000000E+00   0.0000000000000000E+00   0.0000000000000000E+00   0.0000000000000000E+00   0.0000000000000000E+00   0.0000000000000000E+00   0.0000000000000000E+00   0.0000000000000000E+00   0.0000000000000000E+00   0.0000000000000000E+00   0.0000000000000000E+00   0.0000000000000000E+00   0.0000000000000000E+00   0.0000000000000000E+00   0.0000000000000000E+00   0.0000000000000000E+00   0.0000000000000000E+00   0.0000000000000000E+00   0.0000000000000000E+00   0.0000000000000000E+00   0.0000000000000000E+00   0.0000000000000000E+00   0.0000000000000000E+00   0.0000000000000000E+00   0.0000000000000000E+00   0.0000000000000000E+00   0.0000000000000000E+00   0.0000000000000000E+00   0.0000000000000000E+00   0.0000000000000000E+00   0.0000000000000000E+00   0.0000000000000000E+00   0.0000000000000000E+00   0.0000000000000000E+00   0.0000000000000000E+00   0.0000000000000000E+00   0.0000000000000000E+00   0.0000000000000000E+00   0.0000000000000000E+00   0.0000000000000000E+00   0.0000000000000000E+00   0.0000000000000000E+00   0.0000000000000000E+00   0.0000000000000000E+00   0.0000000000000000E+00   0.0000000000000000E+00   0.0000000000000000E+00   0.0000000000000000E+00   0.0000000000000000E+00   0.0000000000000000E+00   0.0000000000000000E+00   0.0000000000000000E+00   0.0000000000000000E+00   0.0000000000000000E+00   0.0000000000000000E+00   0.0000000000000000E+00   0.0000000000000000E+00   0.0000000000000000E+00   0.0000000000000000E+00   0.0000000000000000E+00   0.0000000000000000E+00   0.0000000000000000E+00   0.0000000000000000E+00   0.0000000000000000E+00   0.0000000000000000E+00   0.0000000000000000E+00   0.0000000000000000E+00   0.0000000000000000E+00   0.0000000000000000E+00   0.0000000000000000E+00   0.0000000000000000E+00   0.0000000000000000E+00   0.0000000000000000E+00   0.0000000000000000E+00   0.0000000000000000E+00   0.0000000000000000E+00   0.0000000000000000E+00   0.0000000000000000E+00   0.0000000000000000E+00   0.0000000000000000E+00   0.0000000000000000E+00   0.0000000000000000E+00   0.0000000000000000E+00   0.0000000000000000E+00   0.0000000000000000E+00   0.0000000000000000E+00   0.0000000000000000E+00   0.0000000000000000E+00   0.0000000000000000E+00   0.0000000000000000E+00   0.0000000000000000E+00   0.0000000000000000E+00   0.0000000000000000E+00   0.0000000000000000E+00   0.0000000000000000E+00   0.0000000000000000E+00   0.0000000000000000E+00   0.0000000000000000E+00   0.0000000000000000E+00   0.0000000000000000E+00   0.0000000000000000E+00   0.0000000000000000E+00   0.0000000000000000E+00   0.0000000000000000E+00   0.0000000000000000E+00   0.0000000000000000E+00   0.0000000000000000E+00   0.0000000000000000E+00   0.0000000000000000E+00   0.0000000000000000E+00   0.0000000000000000E+00   0.0000000000000000E+00   0.0000000000000000E+00   0.0000000000000000E+00   0.0000000000000000E+00   0.0000000000000000E+00   0.0000000000000000E+00   0.0000000000000000E+00   0.0000000000000000E+00   0.0000000000000000E+00   0.0000000000000000E+00   0.0000000000000000E+00   0.0000000000000000E+00   0.0000000000000000E+00   0.0000000000000000E+00   0.0000000000000000E+00   0.0000000000000000E+00   0.0000000000000000E+00   0.0000000000000000E+00  -3.1169895231704492E-09   2.9254173272342845E-08  -1.8897635524117756E-09  -4.0273629259871369E-10  -3.0988891896627334E-09   4.8119354028694321E-09  -7.0655079224907090E-10  -3.5625715715539760E-08  -9.5404654298989656E-10  -2.7438162745192747E-10  -8.5242824098300795E-08  -1.0853899907595889E-08  -1.2568982548424009E-08  -3.5865356835428391E-09  -2.7154542870142755E-09  -4.3872155363203202E-09  -1.0191357566352928E-08   2.4891735529059784E-09  -1.3439344414304774E-09  -8.6840168955934011E-09  -1.7099444250586646E-09  -1.8110103272384701E-08  -2.9539487379974874E-09  -8.8690275061905589E-09  -2.7851644553624156E-09  -4.3253814595533470E-09  -1.3194919771000210E-08   1.2446142485109075E-08  -5.2829006401399032E-08  -5.0648329028890531E-09  -3.0249004791931265E-09  -9.8517477773892120E-08  -1.2027461592627254E-08  -4.4159002482348695E-08  -2.9978349522954232E-08  -4.6942282352860704E-09  -4.8067732897285815E-08  -1.4023046433408937E-08  -4.5672854222468447E-08  -5.6700838742396237E-09   3.0559581336769820E-09  -4.7415007160235463E-08  -2.2389987320239453E-09  -1.2228186248268671E-08  -8.3856092805138495E-08  -6.0274238397027713E-09  -6.9690941887069108E-10  -2.8423725627593328E-08  -4.7491835549022645E-08  -1.2055679555315684E-08   2.8811658164115357E-08  -2.4103270748987353E-08  -3.7232764078144379E-08  -5.5485921070114611E-08  -6.6683503176794418E-09  -2.1310323827241928E-07  -3.0838874314042702E-08  -5.9308269463283652E-08  -2.2744468435193674E-09  -3.0342734805736051E-08  -9.2040164847219104E-08   2.1423660870113559E-10  -6.2989598867439893E-09  -3.3615128165365708E-08  -2.2869233791910301E-09  -1.3145723471061436E-07  -6.3124410224219966E-09  -7.4634952808831425E-09  -4.8475699331607534E-09  -9.7899948222909644E-08   4.6113437631026975E-09  -2.2773427787213097E-08  -7.3193522907545034E-08  -8.2588888106781768E-08  -1.0425761415141988E-07  -1.3775270321410032E-07  -1.9480159495457462E-07   1.5030318837971310E-06  -1.3734867469785133E-06  -1.4388313989373206E-06  -1.8428052755544579E-05  -1.9853490586549694E-05  -1.8623076935168944E-06  -3.8886710209743793E-06   1.4177116926577748E-04  -1.4726138852897878E-05  -4.5629580938761426E-06  -4.8013326544696850E-06  -1.7539285650571301E-05  -4.8748282638179945E-05  -1.1268946609923201E-05  -5.8508891461753718E-06  -1.0953619065037829E-05  -2.6855193512309350E-06  -6.2512695069883095E-06  -1.8212629624939233E-06  -4.6535449373541244E-07  -2.5975984914070488E-05  -1.5222274731087258E-05  -2.7850591753545100E-05  -1.5433999804843381E-06  -2.8950169889759717E-06   2.3969049662665978E-05   2.2496607794322899E-07  -1.6100076333130004E-06  -9.6635599286315355E-06  -9.5063789060032463E-06  -2.1714581988869561E-05  -3.5899472068831416E-06  -9.7237327392099871E-06  -1.0593103301558585E-05   1.0262250228820518E-06   3.6774521395261968E-06  -1.1156105928950832E-04  -1.8680460871616865E-06  -5.2899100944034451E-07  -9.1846415016218058E-06  -3.0818806977272740E-05  -8.0462165836389657E-07   1.3371552157635904E-06  -8.1540560067476051E-06   1.4468049091271640E-06  -2.9312610956121586E-06  -1.2260936733411867E-04  -1.0162851094529597E-05  -1.7326389430716298E-06  -9.8515218275260626E-06  -2.0337635491509355E-06  -1.5832888183387067E-05  -2.5445197882742796E-06  -1.9469488683227727E-05  -3.3437834353174068E-06  -1.5243532817662357E-05  -1.2935515002675224E-05  -1.2310409544551947E-05  -2.3696682278726624E-05  -3.1175464029587365E-06  -6.5476467691558493E-06  -9.5896365241283763E-07  -3.4733462224119486E-06   3.9069958609930318E-07   2.9652096540845842E-07  -3.8480355290677871E-06  -1.3355372789366437E-05  -3.0322207368428967E-06  -3.6391109865719749E-06  -2.3768076266448459E-06  -8.8153876447482418E-06  -7.9268658664148560E-05  -1.6223930641133754E-05   1.0648519528944196E-05  -5.2478720904970466E-05  -1.2388276954393531E-06  -1.4609071196614027E-05  -1.3614593343246493E-05  -1.0440789618215746E-05   5.8010379149994880E-06  -3.6495489907727990E-06   9.6050061605284916E-06  -2.5467981481712319E-06  -1.3582806852014279E-06   5.3848385445270743E-05   2.1058486054975759E-05  -1.4588707450617475E-05  -2.7033337714019580E-06  -8.2345009586914554E-07  -5.7448972795563249E-07  -1.2679708067380404E-07  -1.0427142002669522E-06  -2.6988356661323762E-05   4.2895235459430730E-05   5.4178684479740259E-06  -2.6607277363329555E-06  -3.4945437807835175E-06  -5.1800511164035658E-05  -4.7097655429412382E-06  -2.4594179012820974E-07  -2.3957637999084811E-05  -5.0795656373591381E-05  -1.0324479860670389E-06  -2.8540581891049560E-06   9.5834514787140989E-07  -2.0325097416188610E-06  -1.0652405756220787E-06  -9.6918801051900552E-06  -7.8102566999868367E-05  -2.7514169279710205E-06  -3.5199267222453674E-06   6.1685692972231345E-05  -3.8303186465779567E-05  -3.4216846772738203E-05  -1.0072055244117963E-06  -4.1557877062624440E-05   2.1466865712934181E-05  -3.4404968088127970E-05   1.3978895521623350E-05  -1.9113972791027341E-06   1.7532606373924590E-05  -8.5113122676822375E-06  -1.1513422669662614E-06   2.7180467588710180E-06  -2.8631656766650400E-05  -1.5321713403085584E-06  -2.5632062086926398E-05  -1.5404339253358221E-05   5.3017216812998176E-05  -7.4861348584805102E-06  -2.0330157548437028E-05  -6.4069845634628584E-06  -1.0018458993217025E-05  -7.6780444973560282E-07  -5.2290861974455290E-07  -2.1232138940217864E-05  -2.0231284787582514E-05  -1.1935531444788836E-06  -8.8681344916524328E-06  -5.1718656707971984E-06  -1.8807901651372990E-06  -6.3983744183089889E-06  -1.3865657413629004E-06  -1.0963068465003420E-05  -5.0322329510846021E-05  -3.9391573434335541E-06  -6.2629291006842297E-06  -9.8741194288548547E-07  -5.5030297429643057E-06   2.1165262943248699E-05  -5.4670007889064110E-06  -7.5180552729969358E-07  -2.8606662223327288E-05  -7.4769838274744194E-06  -5.7372247349988208E-05  -2.5447495039770609E-05   2.3140871654708168E-06  -8.2728816529650614E-05  -4.9377653742218908E-06   2.7475209243904450E-06  -1.2071605566251253E-05  -1.0671628399993349E-04  -3.2316979423045082E-06  -1.4831938110742776E-04  -2.7524071166421927E-05  -1.1266283628834107E-04  -4.2993576466467001E-06  -2.5174655467914182E-05  -1.1244113231134346E-05  -1.5821812474902714E-05  -2.8745778507132105E-06   2.1426477861750495E-06  -1.2563325810498669E-05  -1.6718002493966044E-05  -4.1179665865429480E-06  -4.0172212741306167E-05  -2.0545844306552333E-05   9.3089971628578612E-06  -7.1398841335739246E-05  -2.6321132261243309E-04  -5.7086446052783534E-06  -3.7677130638120895E-06  -3.0638976859386418E-05  -2.3421657220607532E-06  -1.1872460243608567E-06  -6.7024019493034629E-06  -2.8091253307829482E-06  -2.4170274185101892E-06  -1.8380212888183283E-04  -4.5493772281404516E-06  -1.0032736559923855E-06   2.9509991662965496E-06  -2.6231957102146517E-06  -1.1331707369279447E-04  -1.4846582164245483E-04  -7.2644518840512916E-05  -3.1059595364204287E-04  -7.2841935625276652E-05  -1.4461143526102828E-04  -4.6791296387454631E-05
  0.0000000000000000E+00   0.0000000000000000E+00   0.0000000000000000E+00   0.0000000000000000E+00   0.0000000000000000E+00   0.0000000000000000E+00   0.0000000000000000E+00   0.0000000000000000E+00   0.0000000000000000E+00   0.0000000000000000E+00   0.0000000000000000E+00   0.0000000000000000E+00   0.0000000000000000E+00   0.0000000000000000E+00   0.0000000000000000E+00   0.0000000000000000E+00   0.0000000000000000E+00   0.0000000000000000E+00   0.0000000000000000E+00   0.0000000000000000E+00   0.0000000000000000E+00   0.0000000000000000E+00   0.0000000000000000E+00   0.0000000000000000E+00   0.0000000000000000E+00   0.0000000000000000E+00   0.0000000000000000E+00   0.0000000000000000E+00   0.0000000000000000E+00   0.0000000000000000E+00   0.0000000000000000E+00   0.0000000000000000E+00   0.0000000000000000E+00   0.0000000000000000E+00   0.0000000000000000E+00   0.0000000000000000E+00   0.0000000000000000E+00   0.0000000000000000E+00   0.0000000000000000E+00   0.0000000000000000E+00   0.0000000000000000E+00   0.0000000000000000E+00   0.0000000000000000E+00   0.0000000000000000E+00   0.0000000000000000E+00   0.0000000000000000E+00   0.0000000000000000E+00   0.0000000000000000E+00   0.0000000000000000E+00   0.0000000000000000E+00   0.0000000000000000E+00   0.0000000000000000E+00   0.0000000000000000E+00   0.0000000000000000E+00   0.0000000000000000E+00   0.0000000000000000E+00   0.0000000000000000E+00   0.0000000000000000E+00   0.0000000000000000E+00   0.0000000000000000E+00   0.0000000000000000E+00   0.0000000000000000E+00   0.0000000000000000E+00   0.0000000000000000E+00   0.0000000000000000E+00   0.0000000000000000E+00   0.0000000000000000E+00   0.0000000000000000E+00   0.0000000000000000E+00   0.0000000000000000E+00   0.0000000000000000E+00   0.0000000000000000E+00   0.0000000000000000E+00   0.0000000000000000E+00   0.0000000000000000E+00   0.0000000000000000E+00   0.0000000000000000E+00   0.0000000000000000E+00   0.0000000000000000E+00   0.0000000000000000E+00   0.0000000000000000E+00   0.0000000000000000E+00   0.0000000000000000E+00   0.0000000000000000E+00   0.0000000000000000E+00   0.0000000000000000E+00   0.0000000000000000E+00   0.0000000000000000E+00   0.0000000000000000E+00   0.0000000000000000E+00   0.0000000000000000E+00   0.0000000000000000E+00   0.0000000000000000E+00   0.0000000000000000E+00   0.0000000000000000E+00   0.0000000000000000E+00   0.0000000000000000E+00   0.0000000000000000E+00   0.0000000000000000E+00   0.0000000000000000E+00   0.0000000000000000E+00   0.0000000000000000E+00   0.0000000000000000E+00   0.0000000000000000E+00   0.0000000000000000E+00   0.0000000000000000E+00   0.0000000000000000E+00   0.0000000000000000E+00   0.0000000000000000E+00   0.0000000000000000E+00   0.0000000000000000E+00   0.0000000000000000E+00   0.0000000000000000E+00   0.0000000000000000E+00   0.0000000000000000E+00   0.0000000000000000E+00   0.0000000000000000E+00   0.0000000000000000E+00   0.0000000000000000E+00   0.0000000000000000E+00   0.0000000000000000E+00   0.0000000000000000E+00   0.0000000000000000E+00   0.0000000000000000E+00   0.0000000000000000E+00   0.0000000000000000E+00   0.0000000000000000E+00   0.0000000000000000E+00   0.0000000000000000E+00   0.0000000000000000E+00   0.0000000000000000E+00   0.0000000000000000E+00   0.0000000000000000E+00   0.0000000000000000E+00   0.0000000000000000E+00   0.0000000000000000E+00   0.0000000000000000E+00   0.0000000000000000E+00   0.0000000000000000E+00   0.0000000000000000E+00   0.0000000000000000E+00   0.0000000000000000E+00   0.0000000000000000E+00   0.0000000000000000E+00   0.0000000000000000E+00   0.0000000000000000E+00   0.0000000000000000E+00   0.0000000000000000E+00   0.0000000000000000E+00   0.0000000000000000E+00   0.0000000000000000E+00   0.0000000000000000E+00   0.0000000000000000E+00   0.0000000000000000E+00   0.0000000000000000E+00   0.0000000000000000E+00   0.0000000000000000E+00   0.0000000000000000E+00   0.0000000000000000E+00   0.0000000000000000E+00   0.0000000000000000E+00   0.0000000000000000E+00   0.0000000000000000E+00   0.0000000000000000E+00   0.0000000000000000E+00   0.0000000000000000E+00   0.0000000000000000E+00   0.0000000000000000E+00   0.0000000000000000E+00   0.0000000000000000E+00   0.0000000000000000E+00   0.0000000000000000E+00   0.0000000000000000E+00   0.0000000000000000E+00   0.0000000000000000E+00   0.0000000000000000E+00   0.0000000000000000E+00   0.0000000000000000E+00   0.0000000000000000E+00   0.0000000000000000E+00   0.0000000000000000E+00   0.0000000000000000E+00   0.0000000000000000E+00   0.0000000000000000E+00   0.0000000000000000E+00   0.0000000000000000E+00   0.0000000000000000E+00   0.0000000000000000E+00   0.0000000000000000E+00   0.0000000000000000E+00   0.0000000000000000E+00   0.0000000000000000E+00   0.0000000000000000E+00   0.0000000000000000E+00   0.0000000000000000E+00   0.0000000000000000E+00   0.0000000000000000E+00   0.0000000000000000E+00   0.0000000000000000E+00   0.0000000000000000E+00   0.0000000000000000E+00   0.0000000000000000E+00   0.0000000000000000E+00   0.0000000000000000E+00   0.0000000000000000E+00   0.0000000000000000E+00   0.0000000000000000E+00   0.0000000000000000E+00   0.0000000000000000E+00   0.0000000000000000E+00   0.0000000000000000E+00  -1.0284864368829767E-08   7.6296942901925076E-08  -5.7612335235921467E-09  -2.0531093916638160E-09  -2.0042281399620799E-08   2.5135085190525831E-08  -3.0740817949493828E-09  -1.3734208091252825E-07  -4.1782293611416503E-09  -8.6080817344030565E-10  -4.4488963917735003E-07  -3.5650480134650967E-08  -5.7925687123287129E-08  -1.0029561924259610E-08  -1.6068478635110501E-08  -1.8363523604227533E-08  -6.3816573073473882E-08   1.6109419438666019E-08  -5.6974644591558567E-09  -3.4404843274178248E-08  -8.6506307951020045E-09  -1.4437824157751966E-07  -1.0132128263713751E-08  -2.9057274773732822E-08  -1.5298966767996782E-08  -1.8229543116011490E-08  -7.9630757952181684E-08   6.5835953877898162E-08  -1.9826872465899771E-07  -2.2164628606616844E-08  -1.4516532333911480E-08  -7.1551414813617986E-07  -3.3742035938744090E-08  -3.9012582468573623E-07  -1.5431052311634654E-07  -5.7271810824453208E-11  -3.4407782370170982E-07  -6.0509381321168869E-08  -1.7597365649857424E-07  -3.0933368516796157E-08   3.2272923119811235E-08  -2.0047060211897894E-07  -9.6218438709086120E-09  -5.1284545152016258E-08  -6.0930831849734115E-07  -2.3753769425236829E-08   7.2688758388901016E-10  -2.5124890241538974E-07  -3.3451239175734226E-07  -6.6940738749374065E-08   1.1798252231161525E-07  -1.4145467526782399E-07  -1.3886771691192274E-07  -1.8656344752532082E-07  -2.5242065902723606E-08  -5.0421212288240156E-07  -1.8700108047063458E-07  -2.9571362942362990E-07  -1.2537327885045523E-08  -3.0030900696213293E-07  -3.1355995916755489E-07   9.8719392446037106E-09  -2.2132548435984403E-08  -2.1705435310988555E-07  -9.1338586752519610E-09  -3.2178556202235211E-07  -3.6162693221186146E-08  -2.6463289974361897E-08  -1.6206015359851953E-08  -3.7503513854607441E-07   2.2393124359466963E-08  -8.4667649594791986E-08  -3.0150846085889869E-07  -2.7178336812423750E-07  -3.0651343132649019E-07  -4.6866701115233865E-07  -6.4442207231829661E-07   7.7340935081376030E-06  -8.4180272605433334E-06  -6.5567873305022855E-06  -1.2923940967851308E-04  -9.4617379870382592E-05  -9.9603196090956229E-06  -1.3923207905715210E-05   6.3073557130890546E-04  -5.2278139186474869E-05  -1.0014193794113762E-05  -2.0054773952148336E-05  -9.9302850477874682E-05  -3.0567223373113785E-04  -6.6204269696995292E-05  -2.1720260640257785E-05  -4.8837921133795176E-05  -1.4211294924309580E-05  -2.6068267942347239E-05  -7.7902660929377112E-06  -9.9692300940561339E-08  -2.3035719780931774E-04  -1.3448812991499241E-04  -1.8034889474665357E-04  -8.8279536853299113E-06  -1.1334208288309755E-05  -3.1224230604888657E-05  -9.7127101068623313E-05  -1.0170796533018963E-05  -5.9390481484617034E-05  -3.8864454271918821E-05  -1.5000228293196309E-04  -1.1400638220506100E-05  -5.5419581842143523E-05  -3.6134776272994422E-05   7.8955608809001756E-06   1.8543672891482997E-05  -1.0542623476530945E-03  -1.0360843429813247E-05  -2.8393534067952086E-06  -3.4182197085695134E-05  -1.2359875845993688E-04  -1.8950387107376105E-08   6.5076410698488007E-06  -3.4295430380339029E-05   1.2272283245589210E-05  -1.6589245968837820E-05  -8.7030312700492427E-04  -3.8802833257753092E-05  -9.0170705388322083E-06  -4.2626154266426410E-05  -7.4878308374377691E-06  -5.2911902821148071E-05  -9.6599329888536519E-06  -1.2088150585956256E-04  -1.8017970573876267E-05  -1.0204308596636781E-04  -7.3253189237331857E-05  -5.8375937709472621E-05  -1.2014472827072922E-04  -1.2870178438500096E-05  -2.5096837340420893E-05  -3.9123047842899243E-06  -9.9201811636890561E-06   4.6020857211803263E-06   4.3479317815203344E-06  -2.4251391960180078E-05  -1.0287084466292464E-04  -1.0510016005747942E-05  -1.3398089608544710E-05  -1.3647952899210118E-05  -5.6235215234402600E-05  -2.8973248106953367E-04  -8.0252408806167903E-05   5.7895443904439032E-05  -1.4278448919050366E-04  -6.9076118183049488E-06  -5.6675273496932799E-05  -1.0178491115061534E-04  -6.2834858603236688E-05   3.1735653367459447E-05  -2.0917480363499002E-05   3.9014743695785642E-05  -1.0923132135626546E-05  -3.9690381597973287E-06   2.0221495383953363E-04   4.7725751766937047E-05  -4.6746035553205612E-05  -1.8902644757829225E-05  -3.4612516391009818E-06  -3.1653658244865276E-06  -1.1803461812204457E-06   3.3994259798895640E-04  -1.1122250133679147E-04   1.6522571993137896E-04   2.7765768232306856E-05  -8.1294151254934536E-06  -1.9674906548287588E-05  -1.1425008686367805E-04  -1.9622275912155949E-05  -7.9628170904008969E-07  -9.1940951883825943E-05  -1.6681956736257886E-04  -4.3881874857214485E-06  -1.0259132026413371E-05   8.6025171468029893E-06  -9.0729140982107758E-06  -4.5850367072120721E-06  -4.8970116943848879E-05  -3.6340417416231739E-04  -1.1078317825257882E-05  -1.0846410381024760E-05   1.7152693768333492E-04  -1.1608099384094556E-04  -1.2644042180372253E-04  -2.9573113656416059E-06  -1.0561198694835292E-04  -5.5967043105612173E-05  -1.1562295454204577E-04   5.8554610101386406E-05  -8.4768539875057392E-07   6.7415068031703905E-05  -5.5628527013052681E-05  -5.0114308917915586E-06   2.1166856037120929E-05  -1.9215924930364190E-04   3.2727257946947616E-06  -1.8179781422280702E-04  -1.2703169929302472E-04   1.8740400972485339E-04  -3.0693097385898091E-05  -2.0164670723738537E-04  -2.6863985013055808E-05  -8.3399484049617424E-05  -3.1660974054590968E-06  -3.1206699100634338E-06  -8.2728471693757605E-05  -9.0528307146363340E-05  -3.8008441472008195E-06  -4.2922933274485809E-05  -3.0099399405777502E-05  -8.4823082133864953E-06  -1.9399280412113626E-05  -5.0232691661174310E-06  -7.6870374900932226E-05  -1.8492620681546571E-04  -1.4863368662890697E-05  -2.1712097712105654E-05  -5.2951616092934881E-06  -2.2059625967588880E-05   1.0396682083352207E-04  -7.0932640254717764E-05  -3.1865846344743364E-06  -2.2416394646343664E-04  -4.3965356464245955E-05  -2.1813096879449547E-04  -9.3017988676551673E-05   1.1398071855432650E-05  -3.5000312157454382E-04  -2.7122246932649579E-05   9.3539591395735758E-06  -4.7443685029551001E-05  -4.4630545150264558E-04  -1.3232832518799004E-05  -1.0727501563461957E-03  -8.1377536915889411E-05  -6.5506653092125351E-04  -1.7394202521955938E-05  -8.9870959853366906E-05  -4.7408988258723368E-05  -5.9882939502271356E-05  -1.2775573189102002E-05   1.9025438830126024E-05  -8.3276287712743855E-05  -1.1634407035095044E-04  -1.7953678029252358E-05  -1.5819901911544692E-04  -6.7286756160323652E-05   5.5468485497704449E-05  -4.2765578000323007E-04  -7.8242253464467842E-04  -3.2406227842539623E-05  -1.1242158509283485E-05  -1.0918288843384179E-04  -1.0077575644400298E-05  -5.1017250452047312E-06  -2.0724324288344808E-05  -1.0488820157330940E-05  -1.3010867370910357E-05  -5.5863560829033686E-04  -3.1927950603879773E-05  -5.7500793934651349E-06   1.9837900584084873E-05  -1.1171405970886604E-05  -6.8570490808693614E-04  -6.1657054972601947E-04  -2.5816165236700332E-04  -7.8696894606302922E-04  -5.1711800906184785E-04  -4.5732757705192891E-04  -1.7680796651581759E-04
  0.0000000000000000E+00   0.0000000000000000E+00   0.0000000000000000E+00   0.0000000000000000E+00   0.0000000000000000E+00   0.0000000000000000E+00   0.0000000000000000E+00   0.0000000000000000E+00   0.0000000000000000E+00   0.0000000000000000E+00   0.0000000000000000E+00   0.0000000000000000E+00   0.0000000000000000E+00   0.0000000000000000E+00   0.0000000000000000E+00   0.0000000000000000E+00   0.0000000000000000E+00   0.0000000000000000E+00   0.0000000000000000E+00   0.0000000000000000E+00   0.0000000000000000E+00   0.0000000000000000E+00   0.0000000000000000E+00   0.0000000000000000E+00   0.0000000000000000E+00   0.0000000000000000E+00   0.0000000000000000E+00   0.0000000000000000E+00   0.0000000000000000E+00   0.0000000000000000E+00   0.0000000000000000E+00   0.0000000000000000E+00   0.0000000000000000E+00   0.0000000000000000E+00   0.0000000000000000E+00   0.0000000000000000E+00   0.0000000000000000E+00   0.0000000000000000E+00   0.0000000000000000E+00   0.0000000000000000E+00   0.0000000000000000E+00   0.0000000000000000E+00   0.0000000000000000E+00   0.0000000000000000E+00   0.0000000000000000E+00   0.0000000000000000E+00   0.0000000000000000E+00   0.0000000000000000E+00   0.0000000000000000E+00   0.0000000000000000E+00   0.0000000000000000E+00   0.0000000000000000E+00   0.0000000000000000E+00   0.0000000000000000E+00   0.0000000000000000E+00   0.0000000000000000E+00   0.0000000000000000E+00   0.0000000000000000E+00   0.0000000000000000E+00   0.0000000000000000E+00   0.0000000000000000E+00   0.0000000000000000E+00   0.0000000000000000E+00   0.0000000000000000E+00   0.0000000000000000E+00   0.0000000000000000E+00   0.0000000000000000E+00   0.0000000000000000E+00   0.0000000000000000E+00   0.0000000000000000E+00   0.0000000000000000E+00   0.0000000000000000E+00   0.0000000000000000E+00   0.0000000000000000E+00   0.0000000000000000E+00   0.0000000000000000E+00   0.0000000000000000E+00   0.0000000000000000E+00   0.0000000000000000E+00   0.0000000000000000E+00   0.0000000000000000E+00   0.0000000000000000E+00   0.0000000000000000E+00   0.0000000000000000E+00   0.0000000000000000E+00   0.0000000000000000E+00   0.0000000000000000E+00   0.0000000000000000E+00   0.0000000000000000E+00   0.0000000000000000E+00   0.0000000000000000E+00   0.0000000000000000E+00   0.0000000000000000E+00   0.0000000000000000E+00   0.0000000000000000E+00   0.0000000000000000E+00   0.0000000000000000E+00   0.0000000000000000E+00   0.0000000000000000E+00   0.0000000000000000E+00   0.0000000000000000E+00   0.0000000000000000E+00   0.0000000000000000E+00   0.0000000000000000E+00   0.0000000000000000E+00   0.0000000000000000E+00   0.0000000000000000E+00   0.0000000000000000E+00   0.0000000000000000E+00   0.0000000000000000E+00   0.0000000000000000E+00   0.0000000000000000E+00   0.0000000000000000E+00   0.0000000000000000E+00   0.0000000000000000E+00   0.0000000000000000E+00   0.0000000000000000E+00   0.0000000000000000E+00   0.0000000000000000E+00   0.0000000000000000E+00   0.0000000000000000E+00   0.0000000000000000E+00   0.0000000000000000E+00   0.0000000000000000E+00   0.0000000000000000E+00   0.0000000000000000E+00   0.0000000000000000E+00   0.0000000000000000E+00   0.0000000000000000E+00   0.0000000000000000E+00   0.0000000000000000E+00   0.0000000000000000E+00   0.0000000000000000E+00   0.0000000000000000E+00   0.0000000000000000E+00   0.0000000000000000E+00   0.0000000000000000E+00   0.0000000000000000E+00   0.0000000000000000E+00   0.0000000000000000E+00   0.0000000000000000E+00   0.0000000000000000E+00   0.0000000000000000E+00   0.0000000000000000E+00   0.0000000000000000E+00   0.0000000000000000E+00   0.0000000000000000E+00   0.0000000000000000E+00   0.0000000000000000E+00   0.0000000000000000E+00   0.0000000000000000E+00   0.0000000000000000E+00   0.0000000000000000E+00   0.0000000000000000E+00   0.0000000000000000E+00   0.0000000000000000E+00   0.0000000000000000E+00   0.0000000000000000E+00   0.0000000000000000E+00   0.0000000000000000E+00   0.0000000000000000E+00   0.0000000000000000E+00   0.0000000000000000E+00   0.0000000000000000E+00   0.0000000000000000E+00   0.0000000000000000E+00   0.0000000000000000E+00   0.0000000000000000E+00   0.0000000000000000E+00   0.0000000000000000E+00   0.0000000000000000E+00   0.0000000000000000E+00   0.0000000000000000E+00   0.0000000000000000E+00   0.0000000000000000E+00   0.0000000000000000E+00   0.0000000000000000E+00   0.0000000000000000E+00   0.0000000000000000E+00   0.0000000000000000E+00   0.0000000000000000E+00   0.0000000000000000E+00   0.0000000000000000E+00   0.0000000000000000E+00   0.0000000000000000E+00   0.0000000000000000E+00   0.0000000000000000E+00   0.0000000000000000E+00   0.0000000000000000E+00   0.0000000000000000E+00   0.0000000000000000E+00   0.0000000000000000E+00   0.0000000000000000E+00   0.0000000000000000E+00   0.0000000000000000E+00   0.0000000000000000E+00   0.0000000000000000E+00   0.0000000000000000E+00   0.0000000000000000E+00   0.0000000000000000E+00   0.0000000000000000E+00   0.0000000000000000E+00   0.0000000000000000E+00   0.0000000000000000E+00   0.0000000000000000E+00   0.0000000000000000E+00   0.0000000000000000E+00   0.0000000000000000E+00   0.0000000000000000E+00   0.0000000000000000E+00   0.0000000000000000E+00  -1.8203470724769597E-09   1.3545916133443049E-08  -1.1050694876695750E-09  -3.7725314861788918E-10  -3.9625708470164201E-09   4.6886573813284630E-09  -5.3561793182261477E-10  -2.3062024633296047E-08  -7.1809658475244399E-10  -1.6472703323962949E-10  -1.4254346189136770E-07  -5.5938020189030664E-09  -8.5208321373011291E-09  -1.6919336821775935E-09  -3.0258137691027170E-09  -3.2047483231639316E-09  -1.1674142297966052E-08   3.0280122411363259E-09  -9.7190477590472962E-10  -5.6500580444098088E-09  -1.6288146946406850E-09  -3.1753097989046002E-08  -1.6381407660684743E-09  -5.0309458961765750E-09  -2.8401866909634903E-09  -3.1420254589878178E-09  -1.4962471445150618E-08   1.2097248354417687E-08  -3.3191599133196803E-08  -3.8530638126507194E-09  -2.7134620715493872E-09  -1.8368098865207828E-07  -5.1242844568363274E-09  -7.0222417706384882E-08  -2.2552619938304441E-08  -1.7000833312165074E-10  -6.7481896885592337E-08  -1.0780615923762058E-08  -2.5482641416834461E-08  -5.8265967754547251E-09   5.9657349212266541E-09  -3.6926040456928901E-08  -1.6067557415979221E-09  -8.4171625841884632E-09  -9.0001606322574817E-08  -3.8625570269863256E-09   1.5364455968003219E-11  -5.5812815692063501E-08  -6.2896477431734737E-08  -1.3058089081014740E-08   2.1434194326501301E-08  -2.6244313924231057E-08  -2.0505167208942813E-08  -2.7722753379101414E-08  -4.0137014515536027E-09  -7.3698442991620629E-08  -3.5126466656738978E-08  -4.1835676428750397E-08  -2.3311858763207903E-09  -5.3149095142322290E-08  -4.3075899223753724E-08   1.4912314234811192E-09  -3.3968969691692849E-09  -4.0405605009007330E-08  -1.5163133512745517E-09  -5.2142826047268088E-08  -6.5665128569411376E-09  -4.0282099106729994E-09  -2.4872183949461605E-09  -5.8120521389758291E-08   4.0182219610116322E-09  -1.2781564346982987E-08  -4.7433183765360747E-08  -4.8041480061825213E-08  -5.1108928706364486E-08  -8.2296494228650287E-08  -1.2097159041496997E-07   1.4965112307042658E-06  -1.5907493011862186E-06  -1.1841687118887670E-06  -3.2352501737525867E-05  -1.5028896953279436E-05  -1.7857100254632531E-06  -2.3255848911016560E-06   1.2170964800598582E-04  -7.9951262938929026E-06  -2.2319855590698787E-06  -3.3858730624476531E-06  -1.8416403188946861E-05  -4.7233536157565482E-05  -1.2197471087718402E-05  -3.3809514601029395E-06  -6.9779455170385692E-06  -2.6376456747217524E-06  -4.2902128346522668E-06  -1.2954739340129770E-06  -1.5505884076485449E-07  -5.4543549351780851E-05  -2.8462383404755897E-05  -6.5212512594183325E-05  -1.6357646224698179E-06  -1.8452589027313873E-06  -1.0055788820678334E-06  -1.0033610298486969E-05  -1.8197164961005009E-06  -1.1219384150741240E-05  -6.3107708288232011E-06  -2.8247206891854569E-05  -1.8539336054075073E-06  -1.0217822776657622E-05  -5.5725211725416485E-06   1.6973832852047313E-06   3.3877133010811619E-06  -1.3443545244726783E-04  -2.0985262571723650E-06  -5.3462893005280303E-07  -5.9544901602866362E-06  -1.8437432829745887E-05   5.5178285209257596E-09   1.1958843719290359E-06  -5.6138634280697528E-06   2.1142819198458949E-06  -3.0760468125848287E-06  -3.7885900440462245E-04  -5.7973697389478984E-06  -1.6768988930663202E-06  -7.6502582974879918E-06  -1.2357984865361538E-06  -8.1089508360394351E-06  -1.4716523274291827E-06  -2.3453076410350907E-05  -3.2942063066912373E-06  -2.1318762566349498E-05  -1.3705235225640823E-05  -9.0028699396578110E-06  -2.3270865119151408E-05  -2.2285957084924936E-06  -4.0875798211555695E-06  -6.7344348846426487E-07  -1.5490208543515684E-06   6.3175223106535047E-07   9.0007943026761254E-07  -4.6506255335489639E-06  -2.3363713113080278E-05  -1.8025327832116053E-06  -2.1271209271744961E-06  -2.6065911792605465E-06  -1.0665622158375188E-05  -4.4945921635969281E-05  -1.2084169958057912E-05   1.0386957402577438E-05  -1.9495718143456878E-05  -1.2904585612728508E-06  -8.6161183319018030E-06  -1.8939143368394975E-05  -1.2036256316635303E-05   7.3357829674085154E-06  -3.9229246547925789E-06   7.3918491068508888E-06  -1.8668096914199420E-06  -8.0406403925716678E-07   3.5603430041483229E-05   1.3851446865793094E-05  -7.3737234312139023E-06  -3.7045230164018501E-06  -6.0649514679645227E-07  -5.8675629104821416E-07  -1.7155611509734648E-07   1.0037600279801085E-04  -1.9541940160019966E-05   3.0436154834850729E-05   5.2187821902394713E-06  -1.4671090125312133E-06  -3.6311742499095954E-06  -1.6123024760393620E-05  -3.2822648789622165E-06  -1.6501004400366783E-07  -1.5568494162677172E-05  -3.3825967822002115E-05  -7.6053023207386862E-07  -1.5338543526522997E-06   1.4775447389352956E-06  -1.6082913062891103E-06  -7.7186020410854624E-07  -9.8175962972167069E-06  -1.2590816953208652E-04  -1.9344053251257732E-06  -1.7739875164134795E-06   3.0322519147338720E-05  -1.8137171705334480E-05  -2.2494395798563935E-05  -3.5998674386174932E-07  -1.5653536284750617E-05  -1.0216384385502618E-05  -1.6171831698597204E-05   9.6283871883702124E-06  -4.0155724026575134E-07   1.2142966280857879E-05  -9.6912993827196845E-06  -8.3560720425603061E-07   3.3514269164108728E-06  -2.8399103924938185E-05   1.0452929002151604E-06  -3.4056976198532987E-05  -2.8657513134454964E-05   3.2145726498415793E-05  -5.3587924960133663E-06  -4.7735414505179749E-05  -4.4353195139895002E-06  -1.6114205390456252E-05  -5.5263628274907360E-07  -5.8975409519047609E-07  -1.2727678948379665E-05  -1.7398156656452735E-05  -6.4856580438471407E-07  -6.7031695493903382E-06  -5.2796956102352037E-06  -1.5092358877415707E-06  -3.2478361385320337E-06  -7.8503700601463735E-07  -1.5536373040307772E-05  -2.7991998003096251E-05  -2.4537190719339895E-06  -3.6634599544711807E-06  -1.0126185337445520E-06  -3.3903308168836675E-06   1.9260114563683188E-05  -1.3168857109523084E-05  -5.7164637912344929E-07  -3.0644141130475463E-05  -8.8536397554512176E-06  -3.6598591410905658E-05  -1.4224825879848299E-05   1.9855606756234779E-06  -5.1324199647291902E-05  -4.9551862008496032E-06   1.6143238816150358E-06  -7.7937531215633984E-06  -8.2431221836367483E-05  -2.2498856063994416E-06  -2.0046504267128714E-04  -1.3162529412952508E-05  -1.2383753903003864E-04  -2.9951676567513425E-06  -1.3577363384628004E-05  -8.3534865208349237E-06  -9.6439742369605401E-06  -2.3100853519948529E-06   3.2495282776076038E-06  -1.7571639001169857E-05  -2.0837200434390707E-05  -3.0672615708424403E-06  -2.6138533829221319E-05  -1.1167540245995295E-05   1.0580175432052457E-05  -1.6159945616326554E-04  -1.1196829353214680E-04  -5.9445554823432236E-06  -2.0512550277422835E-06  -1.6548679319479007E-05  -1.8138988909920191E-06  -1.1147346397866046E-06  -3.9017918134760100E-06  -1.6432707113866169E-06  -2.3391873426967481E-06  -8.7004361096411028E-05  -5.6577943048389259E-06  -1.1145329681081896E-06   4.1242349712691127E-06  -1.9211985189952204E-06  -1.2778874935730368E-04  -9.2903613480822093E-05  -4.0316878596571878E-05  -1.1880293898568397E-04  -1.2817773863063589E-04  -8.4262817746567862E-05  -2.6329384501687218E-05
  0.0000000000000000E+00   0.0000000000000000E+00   0.0000000000000000E+00   0.0000000000000000E+00   0.0000000000000000E+00   0.0000000000000000E+00   0.0000000000000000E+00   0.0000000000000000E+00   0.0000000000000000E+00   0.0000000000000000E+00   0.0000000000000000E+00   0.0000000000000000E+00   0.0000000000000000E+00   0.0000000000000000E+00   0.0000000000000000E+00   0.0000000000000000E+00   0.0000000000000000E+00   0.0000000000000000E+00   0.0000000000000000E+00   0.0000000000000000E+00   0.0000000000000000E+00   0.0000000000000000E+00   0.0000000000000000E+00   0.0000000000000000E+00   0.0000000000000000E+00   0.0000000000000000E+00   0.0000000000000000E+00   0.0000000000000000E+00   0.0000000000000000E+00   0.0000000000000000E+00   0.0000000000000000E+00   0.0000000000000000E+00   0.0000000000000000E+00   0.0000000000000000E+00   0.0000000000000000E+00   0.0000000000000000E+00   0.0000000000000000E+00   0.0000000000000000E+00   0.0000000000000000E+00   0.0000000000000000E+00   0.0000000000000000E+00   0.0000000000000000E+00   0.0000000000000000E+00   0.0000000000000000E+00   0.0000000000000000E+00   0.0000000000000000E+00   0.0000000000000000E+00   0.0000000000000000E+00   0.0000000000000000E+00   0.0000000000000000E+00   0.0000000000000000E+00   0.0000000000000000E+00   0.0000000000000000E+00   0.0000000000000000E+00   0.0000000000000000E+00   0.0000000000000000E+00   0.0000000000000000E+00   0.0000000000000000E+00   0.0000000000000000E+00   0.0000000000000000E+00   0.0000000000000000E+00   0.0000000000000000E+00   0.0000000000000000E+00   0.0000000000000000E+00   0.0000000000000000E+00   0.0000000000000000E+00   0.0000000000000000E+00   0.0000000000000000E+00   0.0000000000000000E+00   0.0000000000000000E+00   0.0000000000000000E+00   0.0000000000000000E+00   0.0000000000000000E+00   0.0000000000000000E+00   0.0000000000000000E+00   0.0000000000000000E+00   0.0000000000000000E+00   0.0000000000000000E+00   0.0000000000000000E+00   0.0000000000000000E+00   0.0000000000000000E+00   0.0000000000000000E+00   0.0000000000000000E+00   0.0000000000000000E+00   0.0000000000000000E+00   0.0000000000000000E+00   0.0000000000000000E+00   0.0000000000000000E+00   0.0000000000000000E+00   0.0000000000000000E+00   0.0000000000000000E+00   0.0000000000000000E+00   0.0000000000000000E+00   0.0000000000000000E+00   0.0000000000000000E+00   0.0000000000000000E+00   0.0000000000000000E+00   0.0000000000000000E+00   0.0000000000000000E+00   0.0000000000000000E+00   0.0000000000000000E+00   0.0000000000000000E+00   0.0000000000000000E+00   0.0000000000000000E+00   0.0000000000000000E+00   0.0000000000000000E+00   0.0000000000000000E+00   0.0000000000000000E+00   0.0000000000000000E+00   0.0000000000000000E+00   0.0000000000000000E+00   0.0000000000000000E+00   0.0000000000000000E+00   0.0000000000000000E+00   0.0000000000000000E+00   0.0000000000000000E+00   0.0000000000000000E+00   0.0000000000000000E+00   0.0000000000000000E+00   0.0000000000000000E+00   0.0000000000000000E+00   0.0000000000000000E+00   0.0000000000000000E+00   0.0000000000000000E+00   0.0000000000000000E+00   0.0000000000000000E+00   0.0000000000000000E+00   0.0000000000000000E+00   0.0000000000000000E+00   0.0000000000000000E+00   0.0000000000000000E+00   0.0000000000000000E+00   0.0000000000000000E+00   0.0000000000000000E+00   0.0000000000000000E+00   0.0000000000000000E+00   0.0000000000000000E+00   0.0000000000000000E+00   0.0000000000000000E+00   0.0000000000000000E+00   0.0000000000000000E+00   0.0000000000000000E+00   0.0000000000000000E+00   0.0000000000000000E+00   0.0000000000000000E+00   0.0000000000000000E+00   0.0000000000000000E+00   0.0000000000000000E+00   0.0000000000000000E+00   0.0000000000000000E+00   0.0000000000000000E+00   0.0000000000000000E+00   0.0000000000000000E+00   0.0000000000000000E+00   0.0000000000000000E+00   0.0000000000000000E+00   0.0000000000000000E+00   0.0000000000000000E+00   0.0000000000000000E+00   0.0000000000000000E+00   0.0000000000000000E+00   0.0000000000000000E+00   0.0000000000000000E+00   0.0000000000000000E+00   0.0000000000000000E+00   0.0000000000000000E+00   0.0000000000000000E+00   0.0000000000000000E+00   0.0000000000000000E+00   0.0000000000000000E+00   0.0000000000000000E+00   0.0000000000000000E+00   0.0000000000000000E+00   0.0000000000000000E+00   0.0000000000000000E+00   0.0000000000000000E+00   0.0000000000000000E+00   0.0000000000000000E+00   0.0000000000000000E+00   0.0000000000000000E+00   0.0000000000000000E+00   0.0000000000000000E+00   0.0000000000000000E+00   0.0000000000000000E+00   0.0000000000000000E+00   0.0000000000000000E+00   0.0000000000000000E+00   0.0000000000000000E+00   0.0000000000000000E+00   0.0000000000000000E+00   0.0000000000000000E+00   0.0000000000000000E+00   0.0000000000000000E+00   0.0000000000000000E+00   0.0000000000000000E+00   0.0000000000000000E+00   0.0000000000000000E+00   0.0000000000000000E+00   0.0000000000000000E+00   0.0000000000000000E+00   0.0000000000000000E+00   0.0000000000000000E+00   0.0000000000000000E+00   0.0000000000000000E+00   0.0000000000000000E+00   0.0000000000000000E+00   0.0000000000000000E+00   0.0000000000000000E+00   0.0000000000000000E+00   0.0000000000000000E+00   0.0000000000000000E+00  -1.2913078561169796E-09   6.1106932602417003E-09  -7.1050040935498115E-10  -3.1062853520994390E-10  -2.6180759244758852E-09   3.9282453076828636E-09  -4.2305971328648813E-10  -1.9682164853553847E-08  -5.8044258064748041E-10  -7.7238250841091445E-11  -3.9420698484381425E-08  -4.4682434752271952E-09  -7.4757058854264681E-09  -1.4740132034673843E-09  -2.5996514291147602E-09  -2.4813962241590263E-09  -8.0662442615519215E-09   2.7461908465218795E-09  -8.0076699405652252E-10  -5.0235341935192058E-09  -1.2801283138715412E-09  -1.7607813681622349E-08  -1.2666617704855812E-09  -3.9224483414669844E-09  -2.4011502733752740E-09  -2.4854639114844055E-09  -1.0300810010573209E-08   1.0420768646037768E-08  -2.8781507322554773E-08  -3.0671336308660388E-09  -2.0900682350199562E-09  -7.8781846147355193E-08  -3.5559978373679105E-09  -7.4896328190656935E-08  -1.9594213470872929E-08  -1.2852313290124856E-09  -4.0545197235706416E-08  -8.1892392009511865E-09  -2.1915358574744095E-08  -4.8008953469596621E-09   6.3526538818201000E-09  -2.6557490532214099E-08  -1.3746854000739701E-09  -7.5274896022205654E-09  -7.1881556811964697E-08  -3.3215144452284287E-09   5.6979278501130927E-10  -3.3617827468194244E-08  -5.8864266584957197E-08  -1.0243980288055079E-08   1.5305395807771660E-08  -2.3181714123734348E-08  -1.7883548850473438E-08  -2.3731489037158958E-08  -3.5369595949816504E-09  -5.5444417123212530E-08  -3.0854085306560166E-08  -3.4975686327788292E-08  -1.9677736851831257E-09  -6.0358954391918303E-08  -3.6195103568262034E-08   2.3953434893288610E-09  -3.0241085929665877E-09  -3.7040650066169216E-08  -1.2373524279331082E-09  -3.7465119576561371E-08  -4.8328985212568742E-09  -3.5513752245831154E-09  -2.0723369415360768E-09  -5.5317433593293502E-08   3.4212900436311753E-09  -1.2012973754471894E-08  -4.6254445944430425E-08  -3.4249499034953881E-08  -3.8117838875363948E-08  -5.8867817251226458E-08  -8.1478629054791572E-08   1.1665621118488690E-06  -1.3805043652569045E-06  -9.0940737858535229E-07  -1.3857484792993801E-05  -1.0997334716314180E-05  -1.5821221597744055E-06  -1.7947935206214208E-06   8.6177993139869793E-05  -6.2046051975868735E-06  -1.4398657179540698E-06  -2.6739349342140175E-06  -1.5956716850386323E-05  -3.4030143074598960E-05  -1.0898821905188109E-05  -3.0067863193411194E-06  -7.9758341651454856E-06  -2.1922678886398645E-06  -3.7932003658011012E-06  -1.1097350384173198E-06   2.7543446107244128E-07  -2.7973133229757015E-05  -1.8889912681522316E-05  -1.9567740679718982E-05  -1.4154534990644724E-06  -1.5785694381371752E-06  -1.6891211651579402E-05  -1.1712654489603044E-05  -1.3238504101598945E-06  -7.7992241673672548E-06  -5.6066577140206801E-06  -2.6206320271953187E-05  -1.3470739134905205E-06  -8.9630416909133309E-06  -4.7418268954947078E-06   1.3091373191580816E-06   2.8651764173129232E-06  -1.1832432303776954E-04  -1.5276542984266384E-06  -4.3599874060015352E-07  -5.2638508404288529E-06  -1.8931209408896750E-05   3.5216739885592975E-07   9.7885151895063922E-07  -5.0581230004675939E-06   2.3890347190606206E-06  -2.6453159790541376E-06  -9.4243388516393155E-05  -5.6514562085078348E-06  -1.3715483996264144E-06  -5.7390806534347996E-06  -9.8472465998622466E-07  -6.5964920758200274E-06  -1.3624150121442594E-06  -1.9723600253595490E-05  -2.8303646437343528E-06  -1.0759058139710853E-05  -1.1725900252412538E-05  -7.5565332042498545E-06  -1.5558200829498846E-05  -1.7275493867836308E-06  -3.7374553453206874E-06  -5.5484853950222771E-07  -1.5016092140410173E-06   1.0316907026662435E-06   8.4852817179767731E-07  -3.9887739656637072E-06  -1.2686541718484490E-05  -1.2726646136782927E-06  -1.8668827630079607E-06  -2.1435524322017314E-06  -7.0816996676180715E-06  -4.1993722112998008E-05  -1.0022320794030957E-05   9.5203271955178148E-06  -1.7395244847944330E-05  -1.0870717627254401E-06  -7.0588353943403323E-06  -1.8395380395352901E-05  -1.0193458526817368E-05   3.1619094765131679E-06  -2.7733839975200048E-06   4.9816432058229050E-06  -1.4744651041876109E-06  -4.6480113391361293E-07   2.5971999181309481E-05  -1.1438870281439737E-06  -5.6640558817457313E-06  -2.4805176156059482E-06  -4.7891947692593058E-07  -4.9740873947103178E-07  -1.9858126483595344E-07   3.1904884491267606E-05  -1.4693782292719718E-05   2.1900547387790701E-05   4.2801618389572666E-06  -1.0970695184626621E-06  -2.6168290836766758E-06  -1.2322397301658381E-05  -2.8097839058980668E-06  -6.7744650940932138E-08  -1.3158933995489423E-05  -2.0888385332034578E-05  -6.0849782906252494E-07  -1.3821067927339519E-06   1.7004401520853668E-06  -1.2715440265238182E-06  -6.5720782477804851E-07  -6.9241070101258955E-06  -3.1704320719972715E-05  -1.5260491883620149E-06  -1.6557144046323239E-06   1.4914013149617373E-05  -1.3996601337672163E-05  -1.9747310781053083E-05  -3.4033011629259178E-07  -1.2069924439399946E-05  -1.1729995928555348E-05  -1.2647367682887911E-05   6.6295177445327683E-06  -7.0374166504859616E-07   8.7702318925146771E-06  -7.1259151823701738E-06  -7.1389660896902087E-07   4.1860835832691997E-06  -2.2608340089453718E-05   1.1578664224877310E-06  -2.2349996283184758E-05  -1.6953216114012352E-05   2.3145574815345244E-05  -4.0989930911401955E-06  -2.8011603033251152E-05  -3.9314549192841355E-06  -1.5159403115209104E-05  -4.3650553612264967E-07  -5.0379250172473161E-07  -1.0667796999268721E-05  -1.1933910204581095E-05  -5.3832966172881935E-07  -5.3321339838982542E-06  -3.9894468496632915E-06  -1.1991504094377939E-06  -2.0816717525538947E-06  -6.8414055309295359E-07  -1.2909534993568397E-05  -2.2584855341762285E-05  -2.0080736714839055E-06  -2.9555439437908020E-06  -7.9916341305735679E-07  -3.2030041121679605E-06   1.5808038063314353E-05  -1.4608285586110907E-05  -4.4105335648879745E-07  -2.7816169112546858E-05  -6.7598409975945752E-06  -3.1841557419918772E-05  -1.3258607940654645E-05   1.7898699358576292E-06  -5.5329374643141297E-05  -4.3191247136156422E-06   1.1155358338682901E-06  -6.9093046162915435E-06  -5.7464737174254356E-05  -1.7865495348338761E-06  -1.9089034651689372E-04  -8.6744304014095251E-06  -1.0540360524109450E-04  -2.3867268952498478E-06  -1.1532910726803215E-05  -6.4309755803423333E-06  -8.3411458737660036E-06  -1.7582712402104121E-06   3.7901950322078635E-06  -1.0808526805903085E-05  -1.4946375432233484E-05  -2.4743167619481643E-06  -2.2923614101882048E-05  -8.1005664168077579E-06   9.0421841568317255E-06  -4.3440064545409040E-05  -8.8652959437215037E-05  -5.2375379583084522E-06  -1.5575367655519506E-06  -1.2819520032057928E-05  -1.3817763439709663E-06  -5.8086013925027193E-07  -2.6554105473062531E-06  -1.4572301813441947E-06  -2.0686189494040771E-06  -6.6885564313674220E-05  -4.2263802578467464E-06  -8.9127930840735959E-07   3.1979424065769055E-06  -1.5277932745892048E-06  -1.1350860151497270E-04  -7.3823600445167790E-05  -3.5409966882346864E-05  -9.2566311022812547E-05  -5.7164822345083912E-05  -5.7776490769484903E-05  -2.5661266587759148E-05
  0.0000000000000000E+00   0.0000000000000000E+00   0.0000000000000000E+00   0.0000000000000000E+00   0.0000000000000000E+00   0.0000000000000000E+00   0.0000000000000000E+00   0.0000000000000000E+00   0.0000000000000000E+00   0.0000000000000000E+00   0.0000000000000000E+00   0.0000000000000000E+00   0.0000000000000000E+00   0.0000000000000000E+00   0.0000000000000000E+00   0.0000000000000000E+00   0.0000000000000000E+00   0.0000000000000000E+00   0.0000000000000000E+00   0.0000000000000000E+00   0.0000000000000000E+00   0.0000000000000000E+00   0.0000000000000000E+00   0.0000000000000000E+00   0.0000000000000000E+00   0.0000000000000000E+00   0.0000000000000000E+00   0.0000000000000000E+00   0.0000000000000000E+00   0.0000000000000000E+00   0.0000000000000000E+00   0.0000000000000000E+00   0.0000000000000000E+00   0.0000000000000000E+00   0.0000000000000000E+00   0.0000000000000000E+00   0.0000000000000000E+00   0.0000000000000000E+00   0.0000000000000000E+00   0.0000000000000000E+00   0.0000000000000000E+00   0.0000000000000000E+00   0.0000000000000000E+00   0.0000000000000000E+00   0.0000000000000000E+00   0.0000000000000000E+00   0.0000000000000000E+00   0.0000000000000000E+00   0.0000000000000000E+00   0.0000000000000000E+00   0.0000000000000000E+00   0.0000000000000000E+00   0.0000000000000000E+00   0.0000000000000000E+00   0.0000000000000000E+00   0.0000000000000000E+00   0.0000000000000000E+00   0.0000000000000000E+00   0.0000000000000000E+00   0.0000000000000000E+00   0.0000000000000000E+00   0.0000000000000000E+00   0.0000000000000000E+00   0.0000000000000000E+00   0.0000000000000000E+00   0.0000000000000000E+00   0.0000000000000000E+00   0.0000000000000000E+00   0.0000000000000000E+00   0.0000000000000000E+00   0.0000000000000000E+00   0.0000000000000000E+00   0.0000000000000000E+00   0.0000000000000000E+00   0.0000000000000000E+00   0.0000000000000000E+00   0.0000000000000000E+00   0.0000000000000000E+00   0.0000000000000000E+00   0.0000000000000000E+00   0.0000000000000000E+00   0.0000000000000000E+00   0.0000000000000000E+00   0.0000000000000000E+00   0.0000000000000000E+00   0.0000000000000000E+00   0.0000000000000000E+00   0.0000000000000000E+00   0.0000000000000000E+00   0.0000000000000000E+00   0.0000000000000000E+00   0.0000000000000000E+00   0.0000000000000000E+00   0.0000000000000000E+00   0.0000000000000000E+00   0.0000000000000000E+00   0.0000000000000000E+00   0.0000000000000000E+00   0.0000000000000000E+00   0.0000000000000000E+00   0.0000000000000000E+00   0.0000000000000000E+00   0.0000000000000000E+00   0.0000000000000000E+00   0.0000000000000000E+00   0.0000000000000000E+00   0.0000000000000000E+00   0.0000000000000000E+00   0.0000000000000000E+00   0.0000000000000000E+00   0.0000000000000000E+00   0.0000000000000000E+00   0.0000000000000000E+00   0.0000000000000000E+00   0.0000000000000000E+00   0.0000000000000000E+00   0.0000000000000000E+00   0.0000000000000000E+00   0.0000000000000000E+00   0.0000000000000000E+00   0.0000000000000000E+00   0.0000000000000000E+00   0.0000000000000000E+00   0.0000000000000000E+00   0.0000000000000000E+00   0.0000000000000000E+00   0.0000000000000000E+00   0.0000000000000000E+00   0.0000000000000000E+00   0.0000000000000000E+00   0.0000000000000000E+00   0.0000000000000000E+00   0.0000000000000000E+00   0.0000000000000000E+00   0.0000000000000000E+00   0.0000000000000000E+00   0.0000000000000000E+00   0.0000000000000000E+00   0.0000000000000000E+00   0.0000000000000000E+00   0.0000000000000000E+00   0.0000000000000000E+00   0.0000000000000000E+00   0.0000000000000000E+00   0.0000000000000000E+00   0.0000000000000000E+00   0.0000000000000000E+00   0.0000000000000000E+00   0.0000000000000000E+00   0.0000000000000000E+00   0.0000000000000000E+00   0.0000000000000000E+00   0.0000000000000000E+00   0.0000000000000000E+00   0.0000000000000000E+00   0.0000000000000000E+00   0.0000000000000000E+00   0.0000000000000000E+00   0.0000000000000000E+00   0.0000000000000000E+00   0.0000000000000000E+00   0.0000000000000000E+00   0.0000000000000000E+00   0.0000000000000000E+00   0.0000000000000000E+00   0.0000000000000000E+00   0.0000000000000000E+00   0.0000000000000000E+00   0.0000000000000000E+00   0.0000000000000000E+00   0.0000000000000000E+00   0.0000000000000000E+00   0.0000000000000000E+00   0.0000000000000000E+00   0.0000000000000000E+00   0.0000000000000000E+00   0.0000000000000000E+00   0.0000000000000000E+00   0.0000000000000000E+00   0.0000000000000000E+00   0.0000000000000000E+00   0.0000000000000000E+00   0.0000000000000000E+00   0.0000000000000000E+00   0.0000000000000000E+00   0.0000000000000000E+00   0.0000000000000000E+00   0.0000000000000000E+00   0.0000000000000000E+00   0.0000000000000000E+00   0.0000000000000000E+00   0.0000000000000000E+00   0.0000000000000000E+00   0.0000000000000000E+00   0.0000000000000000E+00   0.0000000000000000E+00   0.0000000000000000E+00   0.0000000000000000E+00   0.0000000000000000E+00   0.0000000000000000E+00   0.0000000000000000E+00   0.0000000000000000E+00   0.0000000000000000E+00   0.0000000000000000E+00   0.0000000000000000E+00   0.0000000000000000E+00   0.0000000000000000E+00   0.0000000000000000E+00   0.0000000000000000E+00   0.0000000000000000E+00   0.0000000000000000E+00  -1.5909810585515877E-09   1.1627749831099261E-08  -7.7885775080097320E-10  -3.0558965298957174E-10  -3.9429979934524555E-09   3.3977108822178408E-09  -5.2605536311445624E-10  -2.0982370084568356E-08  -7.2363744851141943E-10  -1.2570660835912494E-10  -5.2813236404358137E-08  -6.3390373924634847E-09  -1.2532187311050621E-08  -9.0873983469355760E-10  -2.3222061145526150E-09  -3.1619286328827145E-09  -1.3615992580252875E-08   2.0385445836345212E-09  -9.5530194223286111E-10  -5.3042486112770986E-09  -1.2626242408856339E-09  -2.8892940172186131E-08  -1.7684674325269186E-09  -4.0682084404326734E-09  -2.2474394793981963E-09  -3.1313757970207141E-09  -1.6086262631170068E-08   8.9603167152936966E-09  -2.8795058974905113E-08  -3.8236079241118797E-09  -2.1111900047154349E-09  -1.2171335458584172E-07  -6.5683951949765866E-09  -4.9055685985513393E-08  -3.6002012187144569E-08   5.5964618847153311E-09  -7.5005144281250589E-08  -1.0397788894039277E-08  -3.6032854191628494E-08  -4.4602847184198346E-09   3.2477943035702225E-09  -3.3939167986120999E-08  -1.6204716249150099E-09  -8.2307765423326165E-09  -1.7043675271324759E-07  -3.9097462745437732E-09   1.2947267452734930E-10  -4.8023680310271687E-08  -4.5112799341408409E-08  -9.4892382501548321E-09   2.0982460725344366E-08  -1.9394370473944412E-08  -2.6904679037052767E-08  -3.4858562161890615E-08  -4.1342608517537929E-09  -8.5544775281332458E-08  -2.5796371157581686E-08  -7.2962397031063239E-08  -1.8522153789128162E-09  -3.7663140695648151E-08  -6.5308367601368828E-08   7.8380656667894690E-10  -3.5150303617940815E-09  -2.8871635551583804E-08  -1.5698865897959765E-09  -5.0889108896422778E-08  -7.1791135668091165E-09  -4.2048457228520472E-09  -2.6672137121196000E-09  -5.3053505093758935E-08   3.1825985757200215E-09  -1.2799353053591081E-08  -4.1920663564467888E-08  -4.1946150487253974E-08  -4.5690910227723517E-08  -7.5358909402027586E-08  -9.1511791989409209E-08   1.0705948268243418E-06  -1.2180031668513768E-06  -1.1158692781544197E-06  -2.3462442609640379E-05  -2.2057379201864715E-05  -1.4338506414045598E-06  -2.3640913708617177E-06   8.4192040733938625E-05  -1.0223215975628209E-05   1.0709428072283095E-07  -3.6495418280225074E-06  -1.3810217770537285E-05  -8.3748040521854086E-05  -8.9819180785780187E-06  -3.3381515819731706E-06  -6.8505499715619538E-06  -2.0476861456324379E-06  -4.2239797575426439E-06  -1.3171279406986789E-06  -7.4135505811438547E-09  -4.3948375970825429E-05  -2.6247877546148816E-05  -1.4492363123257538E-05  -1.3014008051124421E-06  -1.8674727325430630E-06   4.7343658523496952E-06  -3.3976850436857283E-05  -2.1859874972015254E-06  -1.2134342124266396E-05  -6.4048649724939022E-06  -2.0353851236474981E-05  -1.9788658785886586E-06  -7.7499153309829890E-06  -5.5168259032254250E-06   9.7760981056944477E-07   2.5819069517514920E-06  -4.3179096919416496E-04  -1.5277375536950864E-06  -4.1290823947430550E-07  -3.9518001309027019E-06  -1.7551036697025717E-05   6.1991368109995805E-08   9.2892436794563160E-07  -5.4805671188523693E-06   1.3198005175986597E-06  -2.4381926326799097E-06  -6.6464442683662804E-05  -5.8640687636605305E-06  -1.3386645882155462E-06  -7.3468839185314177E-06  -1.2654485349805074E-06  -9.7435954097578369E-06  -1.5225433147998420E-06  -1.6644321320941285E-05  -2.6168056284990046E-06  -2.2456158089871102E-05  -1.0128173948490447E-05  -1.2491521795410919E-05  -2.2347126437689587E-05  -2.2379799121039728E-06  -3.6150606810773192E-06  -6.1763947078645776E-07  -9.6343097272427741E-07   4.8480995206732577E-07   4.6504006211990969E-07  -3.4945180878537620E-06  -1.9584887965591553E-05  -1.8296383819957290E-06  -2.1608948588214501E-06  -2.0072717400240750E-06  -1.1803069033618261E-05  -4.0088329425762432E-05  -1.8303197680936874E-05   7.2595355412620040E-06  -2.4588811563897989E-05  -1.0191703489602043E-06  -1.1390186602962468E-05  -1.3437473762822672E-05  -8.6845223390209542E-06   7.2190796810904398E-06  -4.0591598012747167E-06   6.7723189637151091E-06  -1.9573371123599994E-06  -5.1763785100680094E-07   2.8021449666227744E-05   8.3828775240856757E-06  -8.5551303979067891E-06  -3.9018258518211310E-06  -5.6637082059711049E-07  -4.6800216586416146E-07  -1.3978621778212301E-07   5.3907265356693166E-05  -1.9503449063073913E-05   2.6549143963391256E-05   3.7683155886481689E-06  -9.8419840277077834E-07  -3.8367273576681134E-06  -1.8247066965832839E-05  -3.1507256970847945E-06  -1.1661490167907329E-07  -1.3880732597315557E-05  -2.1637635810254465E-05  -7.3674075433980675E-07  -1.7993050781348081E-06   1.2775409832413457E-06  -1.5137435891815823E-06  -7.6182834760713095E-07  -6.8922120539446571E-06  -3.6888887431603513E-05  -1.7632898000923520E-06  -1.0649773095222800E-06   2.5298471935783253E-05  -2.1330774178792346E-05  -1.3318830899680789E-05  -6.0300939377126391E-07  -1.8664709153270167E-05  -2.2311380883956248E-05  -2.4549163806584421E-05   1.4058155667150949E-05   2.4146839239033777E-06   1.1493195044274348E-05  -1.2866926487737985E-05  -8.5878028243028224E-07   2.3214646565922093E-06  -5.4618268163487094E-05  -1.5897091580620314E-07  -4.2625098784606220E-05  -2.3376071620752350E-05   2.6122292000246578E-05  -5.2749804155864247E-06  -3.6048372112016857E-05  -4.3123189468756933E-06  -1.0926204000237801E-05  -5.1601955119784254E-07  -4.5870483605025956E-07  -1.6075540570033680E-05  -1.5244199990318234E-05  -4.6373374308814199E-07  -9.6013619129613104E-06  -6.2964904964596365E-06  -1.4124527367246836E-06  -3.7372071714910460E-06  -8.2836573092513401E-07  -1.0092572174186929E-05  -3.9443805137494532E-05  -2.5002999498719782E-06  -3.2540962941748316E-06  -7.9307960911313545E-07  -3.6811418467300905E-06   1.4310879207115049E-05  -8.7569608336630336E-06  -5.1566379544003716E-07  -6.9832736887495770E-05  -6.2660522060702043E-06  -3.1567985925552324E-05  -1.3665985126924963E-05   1.6042036820657889E-06  -4.9519779113184570E-05  -3.8841741120240025E-06   1.4436600312384474E-06  -7.3020399316254303E-06  -7.7390775693532711E-05  -2.2999552450960215E-06  -1.4033919219436761E-04  -1.5903509418717716E-05  -8.9132778250640310E-05  -2.8751481874257889E-06  -1.7163601095967561E-05  -8.0428243519935529E-06  -9.6404654101480740E-06  -2.1502007403852906E-06   1.9254051695344696E-06  -1.6001192164913175E-05  -2.6067484307001054E-05  -3.1722111153432627E-06  -2.4499472693837808E-05  -1.2009036878371113E-05   7.2588292971873660E-06  -3.0652632028319279E-05  -1.5103090855892338E-04  -4.6537399473049608E-06  -1.1987121406032720E-06  -2.2317544846408912E-05  -1.4444601670684211E-06  -7.4565674496734648E-07  -2.6984694377536764E-06  -1.6259567936068714E-06  -1.8763745559517619E-06  -1.0458782229871512E-04  -7.1424053906732369E-06  -8.5399704479136030E-07   2.5377763028848935E-06  -1.9318668100781085E-06  -9.1615196887152492E-05  -1.4827603267609504E-04  -3.8556066561648664E-05  -1.3969919021196192E-04  -9.9605454591081527E-05  -6.3591968578319242E-05  -2.6779824196285740E-05
  0.0000000000000000E+00   0.0000000000000000E+00   0.0000000000000000E+00   0.0000000000000000E+00   0.0000000000000000E+00   0.0000000000000000E+00   0.0000000000000000E+00   0.0000000000000000E+00   0.0000000000000000E+00   0.0000000000000000E+00   0.0000000000000000E+00   0.0000000000000000E+00   0.0000000000000000E+00   0.0000000000000000E+00   0.0000000000000000E+00   0.0000000000000000E+00   0.0000000000000000E+00   0.0000000000000000E+00   0.0000000000000000E+00   0.0000000000000000E+00   0.0000000000000000E+00   0.0000000000000000E+00   0.0000000000000000E+00   0.0000000000000000E+00   0.0000000000000000E+00   0.0000000000000000E+00   0.0000000000000000E+00   0.0000000000000000E+00   0.0000000000000000E+00   0.0000000000000000E+00   0.0000000000000000E+00   0.0000000000000000E+00   0.0000000000000000E+00   0.0000000000000000E+00   0.0000000000000000E+00   0.0000000000000000E+00   0.0000000000000000E+00   0.0000000000000000E+00   0.0000000000000000E+00   0.0000000000000000E+00   0.0000000000000000E+00   0.0000000000000000E+00   0.0000000000000000E+00   0.0000000000000000E+00   0.0000000000000000E+00   0.0000000000000000E+00   0.0000000000000000E+00   0.0000000000000000E+00   0.0000000000000000E+00   0.0000000000000000E+00   0.0000000000000000E+00   0.0000000000000000E+00   0.0000000000000000E+00   0.0000000000000000E+00   0.0000000000000000E+00   0.0000000000000000E+00   0.0000000000000000E+00   0.0000000000000000E+00   0.0000000000000000E+00   0.0000000000000000E+00   0.0000000000000000E+00   0.0000000000000000E+00   0.0000000000000000E+00   0.0000000000000000E+00   0.0000000000000000E+00   0.0000000000000000E+00   0.0000000000000000E+00   0.0000000000000000E+00   0.0000000000000000E+00   0.0000000000000000E+00   0.0000000000000000E+00   0.0000000000000000E+00   0.0000000000000000E+00   0.0000000000000000E+00   0.0000000000000000E+00   0.0000000000000000E+00   0.0000000000000000E+00   0.0000000000000000E+00   0.0000000000000000E+00   0.0000000000000000E+00   0.0000000000000000E+00   0.0000000000000000E+00   0.0000000000000000E+00   0.0000000000000000E+00   0.0000000000000000E+00   0.0000000000000000E+00   0.0000000000000000E+00   0.0000000000000000E+00   0.0000000000000000E+00   0.0000000000000000E+00   0.0000000000000000E+00   0.0000000000000000E+00   0.0000000000000000E+00   0.0000000000000000E+00   0.0000000000000000E+00   0.0000000000000000E+00   0.0000000000000000E+00   0.0000000000000000E+00   0.0000000000000000E+00   0.0000000000000000E+00   0.0000000000000000E+00   0.0000000000000000E+00   0.0000000000000000E+00   0.0000000000000000E+00   0.0000000000000000E+00   0.0000000000000000E+00   0.0000000000000000E+00   0.0000000000000000E+00   0.0000000000000000E+00   0.0000000000000000E+00   0.0000000000000000E+00   0.0000000000000000E+00   0.0000000000000000E+00   0.0000000000000000E+00   0.0000000000000000E+00   0.0000000000000000E+00   0.0000000000000000E+00   0.0000000000000000E+00   0.0000000000000000E+00   0.0000000000000000E+00   0.0000000000000000E+00   0.0000000000000000E+00   0.0000000000000000E+00   0.0000000000000000E+00   0.0000000000000000E+00   0.0000000000000000E+00   0.0000000000000000E+00   0.0000000000000000E+00   0.0000000000000000E+00   0.0000000000000000E+00   0.0000000000000000E+00   0.0000000000000000E+00   0.0000000000000000E+00   0.0000000000000000E+00   0.0000000000000000E+00   0.0000000000000000E+00   0.0000000000000000E+00   0.0000000000000000E+00   0.0000000000000000E+00   0.0000000000000000E+00   0.0000000000000000E+00   0.0000000000000000E+00   0.0000000000000000E+00   0.0000000000000000E+00   0.0000000000000000E+00   0.0000000000000000E+00   0.0000000000000000E+00   0.0000000000000000E+00   0.0000000000000000E+00   0.0000000000000000E+00   0.0000000000000000E+00   0.0000000000000000E+00   0.0000000000000000E+00   0.0000000000000000E+00   0.0000000000000000E+00   0.0000000000000000E+00   0.0000000000000000E+00   0.0000000000000000E+00   0.0000000000000000E+00   0.0000000000000000E+00   0.0000000000000000E+00   0.0000000000000000E+00   0.0000000000000000E+00   0.0000000000000000E+00   0.0000000000000000E+00   0.0000000000000000E+00   0.0000000000000000E+00   0.0000000000000000E+00   0.0000000000000000E+00   0.0000000000000000E+00   0.0000000000000000E+00   0.0000000000000000E+00   0.0000000000000000E+00   0.0000000000000000E+00   0.0000000000000000E+00   0.0000000000000000E+00   0.0000000000000000E+00   0.0000000000000000E+00   0.0000000000000000E+00   0.0000000000000000E+00   0.0000000000000000E+00   0.0000000000000000E+00   0.0000000000000000E+00   0.0000000000000000E+00   0.0000000000000000E+00   0.0000000000000000E+00   0.0000000000000000E+00   0.0000000000000000E+00   0.0000000000000000E+00   0.0000000000000000E+00   0.0000000000000000E+00   0.0000000000000000E+00   0.0000000000000000E+00   0.0000000000000000E+00   0.0000000000000000E+00   0.0000000000000000E+00   0.0000000000000000E+00   0.0000000000000000E+00   0.0000000000000000E+00   0.0000000000000000E+00   0.0000000000000000E+00   0.0000000000000000E+00   0.0000000000000000E+00   0.0000000000000000E+00   0.0000000000000000E+00   0.0000000000000000E+00   0.0000000000000000E+00   0.0000000000000000E+00   0.0000000000000000E+00   0.0000000000000000E+00   0.0000000000000000E+00  -1.3716076203468729E-09   1.1210845277149611E-08  -5.9413789762684170E-10  -3.0381584423596174E-10  -1.7511003425426804E-09   3.6481800790913235E-09  -4.3002883623586578E-10  -2.3165657557598898E-08  -5.8861282020481638E-10  -1.3689144330123317E-10  -2.8143576892918367E-08  -5.7913633496032912E-09  -7.6106659963413393E-09  -2.5476333926819783E-09  -2.2162172489814015E-09  -2.4728376228248980E-09  -5.6343498745997898E-09   2.3828621052585137E-09  -8.4945600437368517E-10  -6.2588779883785400E-09  -1.2404395540136650E-09  -9.6471612812492834E-09  -1.6381300634805627E-09  -4.8481660346151807E-09  -2.2009626686089352E-09  -2.5722911209261259E-09  -7.4305557204661915E-09   9.8605657350814067E-09  -3.6041309891327835E-08  -3.0329916048029448E-09  -2.1392094223809724E-09  -4.2686905660312902E-08  -5.2407294737119505E-09  -6.0661770822053433E-08  -1.8188336590044592E-08  -7.6382459529140879E-09  -2.3948407040929060E-08  -7.7451580398363251E-09  -2.4248401912331004E-08  -4.3011780687588553E-09   6.2112244384763431E-09  -2.3221879998501055E-08  -1.5189124253020279E-09  -9.0116465169049261E-09  -4.8672290523179370E-08  -4.1293751618956651E-09   1.5585621536576674E-10  -1.7100183542466098E-08  -4.6306500113726976E-08  -8.3659275212579266E-09   1.1511747089212109E-08  -2.0224771036235696E-08  -2.0482237908109112E-08  -2.7222843328714304E-08  -4.5604757810403365E-09  -6.3189776981437826E-08  -2.6041954180066705E-08  -3.1220817320044282E-08  -1.7967208732501414E-09  -4.8227329737009159E-08  -4.0466810544160925E-08   3.3374765679033169E-09  -4.5541188716850919E-09  -3.0191580995315510E-08  -1.4003906232419891E-09  -4.0053366481574645E-08  -3.7925721267170865E-09  -5.8584273535614294E-09  -3.3057426173675923E-09  -8.3224487226958175E-08   3.5015963741320767E-09  -1.9998021544078830E-08  -6.5569786861891906E-08  -3.6392902147867444E-08  -4.6491401028951938E-08  -6.1148657301933656E-08  -8.3070687557473205E-08   9.6255537789064765E-07  -1.1413068291036566E-06  -8.3124913616987354E-07  -8.0669023668591863E-06  -9.1011981695812203E-06  -1.6166112230537403E-06  -2.1188609701443694E-06   7.6234079277953142E-05  -6.9273741143020755E-06  -2.3345116571320072E-06  -2.6789112529558505E-06  -1.4633909086622990E-05  -2.4576393128148707E-05  -9.6598431568278600E-06  -4.7192098594492484E-06  -1.3633575590712291E-05  -2.0768344045695624E-06  -4.4671773980538583E-06  -1.2354710768997304E-06   1.8226516144730846E-07  -1.3918385723453769E-05  -9.9232942246187200E-06  -1.0247924362261088E-05  -1.2728186552349563E-06  -1.9519304043138495E-06  -3.8936859968846657E-05  -6.7029618966810533E-06  -9.5542488118484179E-07  -5.5750823159856157E-06  -6.6819990711919345E-06  -2.0758921757250260E-05  -1.7780248977114147E-06  -8.2326272518958166E-06  -7.8718728488929842E-06   6.3942816361710359E-07   2.7782864376606378E-06  -7.1640035949100886E-05  -1.0906513701511611E-06  -3.9514393058809936E-07  -7.0754107652118269E-06  -3.0642059448538820E-05  -2.8235380098899589E-07   9.4255688763826969E-07  -6.1180347021156365E-06   2.7279969237715555E-06  -2.3767670080280614E-06  -4.7249773978962634E-05  -9.4025304691414245E-06  -1.2939633012950775E-06  -5.2822274891256608E-06  -1.2029730821664688E-06  -7.4105481646405732E-06  -2.1588496968502248E-06  -1.5255891854769261E-05  -2.7716253756107435E-06  -7.0474319041422814E-06  -1.0221892451195229E-05  -7.0495436142636992E-06  -9.8923676241949961E-06  -1.7307001012706866E-06  -5.0330614140023744E-06  -6.1291562469566013E-07  -2.7840393471621277E-06   1.5539735716874437E-06   5.2832411092143917E-07  -3.1443058674478161E-06  -6.9357465943924073E-06  -1.4362114670080950E-06  -2.4688508953770297E-06  -1.7993045008683713E-06  -4.7797791162279666E-06  -6.2890181126512554E-05  -9.4031411473238072E-06   9.8446382980109830E-06  -2.4741359786655339E-05  -9.7995824416582203E-07  -7.3322166447398686E-06  -1.4505521803406162E-05  -8.1725064073436804E-06  -3.3892224351588160E-06  -2.1305268471935486E-06   3.1800861424117624E-06  -1.4909018299402942E-06  -2.7788846731087777E-07   3.2524937077793104E-05  -2.0766942548059955E-06  -7.1354823351713621E-06  -1.6171354870240740E-06  -5.0296674934064041E-07  -4.5372258724879139E-07  -4.5733902255416447E-07  -1.6197859039819650E-05  -1.3887669815808271E-05   1.8776273558989424E-05   3.9223414261022621E-06  -1.4035096387444535E-06  -2.0510541254485587E-06  -1.6468249992616654E-05  -3.2958090739621787E-06  -9.4480074084797276E-08  -1.5312948370703866E-05  -1.8965229066242637E-05  -6.3039788283649456E-07  -1.9882509520463531E-06   1.3683376262572791E-06  -1.2652710737611067E-06  -7.2419043462273493E-07  -5.6618600122080594E-06  -2.4589869654761806E-05  -1.6579489546561498E-06  -2.9307028455527807E-06   2.6997909939215867E-05  -1.3938749836240668E-05  -2.6679750731898322E-05  -5.7874852849441347E-07  -1.3127273453334544E-05  -5.0419748973742664E-07  -1.4401598384751197E-05   2.2524864688775813E-06  -3.0996675479986293E-06   7.3449087062759911E-06  -5.0294616709319793E-06  -7.7637208058561659E-07   5.7329591038038270E-06  -1.5980119842666274E-05   5.2278169713461057E-08  -1.4040436388304706E-05  -8.8432083860758476E-06   3.1969707697390265E-05  -4.0825672470002007E-06  -1.2694038717868922E-05  -4.6325575180158884E-06  -1.0322965648530065E-05  -4.6314591562158228E-07  -4.1851378554172323E-07  -1.1298903759475154E-05  -9.3307133974928966E-06  -7.8151655543138178E-07  -4.8070781835295466E-06  -3.1713079819990204E-06  -1.1613913675792809E-06  -2.2559529401385039E-06  -8.9091674501300279E-07  -7.3480750931930898E-06  -2.4206492441686266E-05  -2.2679221171896761E-06  -3.6756072475375662E-06  -6.9008865001526553E-07  -4.3075515615564024E-06   1.4939876213570992E-05  -9.8880133723031572E-06  -4.3986757401944366E-07  -1.9590605619980672E-05  -4.8314638724345894E-06  -3.9526369007736951E-05  -2.0799476604438524E-05   1.9431775727279959E-06  -9.1336086985907959E-05  -4.1436877799614337E-06   1.5285271740723696E-06  -8.5925936624644449E-06  -4.8760015710845853E-05  -1.8692805300579313E-06  -1.5026199628336725E-04  -1.0320313679566860E-05  -8.9852034105299442E-05  -2.5548572478554062E-06  -1.2574393158235328E-05  -6.3961186328965051E-06  -1.0730511750903839E-05  -1.6346874567118706E-06   4.4109329817879868E-06  -7.0147543732839641E-06  -1.0286407362070187E-05  -2.4775144237893724E-06  -2.7950822202556102E-05  -9.2956565518094520E-06   7.6346363731035323E-06  -2.5517064756396337E-05  -1.0139659497712791E-04  -4.8675211150178529E-06  -2.1118226067969304E-06  -1.2711987989478818E-05  -1.7333607090885347E-06  -3.8428800164676864E-07  -2.6349934118789382E-06  -2.2236290712059301E-06  -2.0861572092433891E-06  -6.9248162869691785E-05  -2.9292822059018319E-06  -7.0598230069156498E-07   2.0563889979684747E-06  -1.5731194886264300E-06  -9.6719551256862525E-05  -7.1038846007745717E-05  -5.3820560326299942E-05  -1.0067776032314107E-04  -3.3992776959405798E-05  -6.1933499474605804E-05  -4.2297097410510984E-05
  0.0000000000000000E+00   0.0000000000000000E+00   0.0000000000000000E+00   0.0000000000000000E+00   0.0000000000000000E+00   0.0000000000000000E+00   0.0000000000000000E+00   0.0000000000000000E+00   0.0000000000000000E+00   0.0000000000000000E+00   0.0000000000000000E+00   0.0000000000000000E+00   0.0000000000000000E+00   0.0000000000000000E+00   0.0000000000000000E+00   0.0000000000000000E+00   0.0000000000000000E+00   0.0000000000000000E+00   0.0000000000000000E+00   0.0000000000000000E+00   0.0000000000000000E+00   0.0000000000000000E+00   0.0000000000000000E+00   0.0000000000000000E+00   0.0000000000000000E+00   0.0000000000000000E+00   0.0000000000000000E+00   0.0000000000000000E+00   0.0000000000000000E+00   0.0000000000000000E+00   0.0000000000000000E+00   0.0000000000000000E+00   0.0000000000000000E+00   0.0000000000000000E+00   0.0000000000000000E+00   0.0000000000000000E+00   0.0000000000000000E+00   0.0000000000000000E+00   0.0000000000000000E+00   0.0000000000000000E+00   0.0000000000000000E+00   0.0000000000000000E+00   0.0000000000000000E+00   0.0000000000000000E+00   0.0000000000000000E+00   0.0000000000000000E+00   0.0000000000000000E+00   0.0000000000000000E+00   0.0000000000000000E+00   0.0000000000000000E+00   0.0000000000000000E+00   0.0000000000000000E+00   0.0000000000000000E+00   0.0000000000000000E+00   0.0000000000000000E+00   0.0000000000000000E+00   0.0000000000000000E+00   0.0000000000000000E+00   0.0000000000000000E+00   0.0000000000000000E+00   0.0000000000000000E+00   0.0000000000000000E+00   0.0000000000000000E+00   0.0000000000000000E+00   0.0000000000000000E+00   0.0000000000000000E+00   0.0000000000000000E+00   0.0000000000000000E+00   0.0000000000000000E+00   0.0000000000000000E+00   0.0000000000000000E+00   0.0000000000000000E+00   0.0000000000000000E+00   0.0000000000000000E+00   0.0000000000000000E+00   0.0000000000000000E+00   0.0000000000000000E+00   0.0000000000000000E+00   0.0000000000000000E+00   0.0000000000000000E+00   0.0000000000000000E+00   0.0000000000000000E+00   0.0000000000000000E+00   0.0000000000000000E+00   0.0000000000000000E+00   0.0000000000000000E+00   0.0000000000000000E+00   0.0000000000000000E+00   0.0000000000000000E+00   0.0000000000000000E+00   0.0000000000000000E+00   0.0000000000000000E+00   0.0000000000000000E+00   0.0000000000000000E+00   0.0000000000000000E+00   0.0000000000000000E+00   0.0000000000000000E+00   0.0000000000000000E+00   0.0000000000000000E+00   0.0000000000000000E+00   0.0000000000000000E+00   0.0000000000000000E+00   0.0000000000000000E+00   0.0000000000000000E+00   0.0000000000000000E+00   0.0000000000000000E+00   0.0000000000000000E+00   0.0000000000000000E+00   0.0000000000000000E+00   0.0000000000000000E+00   0.0000000000000000E+00   0.0000000000000000E+00   0.0000000000000000E+00   0.0000000000000000E+00   0.0000000000000000E+00   0.0000000000000000E+00   0.0000000000000000E+00   0.0000000000000000E+00   0.0000000000000000E+00   0.0000000000000000E+00   0.0000000000000000E+00   0.0000000000000000E+00   0.0000000000000000E+00   0.0000000000000000E+00   0.0000000000000000E+00   0.0000000000000000E+00   0.0000000000000000E+00   0.0000000000000000E+00   0.0000000000000000E+00   0.0000000000000000E+00   0.0000000000000000E+00   0.0000000000000000E+00   0.0000000000000000E+00   0.0000000000000000E+00   0.0000000000000000E+00   0.0000000000000000E+00   0.0000000000000000E+00   0.0000000000000000E+00   0.0000000000000000E+00   0.0000000000000000E+00   0.0000000000000000E+00   0.0000000000000000E+00   0.0000000000000000E+00   0.0000000000000000E+00   0.0000000000000000E+00   0.0000000000000000E+00   0.0000000000000000E+00   0.0000000000000000E+00   0.0000000000000000E+00   0.0000000000000000E+00   0.0000000000000000E+00   0.0000000000000000E+00   0.0000000000000000E+00   0.0000000000000000E+00   0.0000000000000000E+00   0.0000000000000000E+00   0.0000000000000000E+00   0.0000000000000000E+00   0.0000000000000000E+00   0.0000000000000000E+00   0.0000000000000000E+00   0.0000000000000000E+00   0.0000000000000000E+00   0.0000000000000000E+00   0.0000000000000000E+00   0.0000000000000000E+00   0.0000000000000000E+00   0.0000000000000000E+00   0.0000000000000000E+00   0.0000000000000000E+00   0.0000000000000000E+00   0.0000000000000000E+00   0.0000000000000000E+00   0.0000000000000000E+00   0.0000000000000000E+00   0.0000000000000000E+00   0.0000000000000000E+00   0.0000000000000000E+00   0.0000000000000000E+00   0.0000000000000000E+00   0.0000000000000000E+00   0.0000000000000000E+00   0.0000000000000000E+00   0.0000000000000000E+00   0.0000000000000000E+00   0.0000000000000000E+00   0.0000000000000000E+00   0.0000000000000000E+00   0.0000000000000000E+00   0.0000000000000000E+00   0.0000000000000000E+00   0.0000000000000000E+00   0.0000000000000000E+00   0.0000000000000000E+00   0.0000000000000000E+00   0.0000000000000000E+00   0.0000000000000000E+00   0.0000000000000000E+00   0.0000000000000000E+00   0.0000000000000000E+00   0.0000000000000000E+00   0.0000000000000000E+00   0.0000000000000000E+00   0.0000000000000000E+00   0.0000000000000000E+00   0.0000000000000000E+00   0.0000000000000000E+00   0.0000000000000000E+00   0.0000000000000000E+00   0.0000000000000000E+00   0.0000000000000000E+00  -1.0528447548768270E-08   1.0750920625641497E-07  -5.4570900779187190E-09  -1.9709622801273285E-09  -1.2270896634613806E-08   2.2605796150770351E-08  -3.0578392548430139E-09  -1.6622724883292839E-07  -4.1987213988104504E-09  -1.1464466261628245E-09  -2.1972292337267618E-07  -4.7176151113672004E-08  -5.9717340461858248E-08  -1.8133564102327121E-08  -1.3574789899780739E-08  -1.7986239754626262E-08  -4.0503149131171615E-08   1.2894708247818885E-08  -6.0262293566153728E-09  -4.3997609044220863E-08  -8.1641890446518483E-09  -6.8646976446595592E-08  -1.3114337905495738E-08  -3.7594191599905417E-08  -1.3839215282568004E-08  -1.8495501586343035E-08  -5.2912197835978563E-08   6.0524348716477428E-08  -2.5465890936733123E-07  -2.1707630090497489E-08  -1.4350192427477841E-08  -3.0979436423300449E-07  -4.9012382047677544E-08  -2.9892275490785496E-07  -1.4026094502785849E-07  -4.2823404845760289E-08  -1.7231485070517497E-07  -5.6105226560939150E-08  -2.0094858570811191E-07  -2.7418853359754889E-08   2.6570512680874488E-08  -1.7075024083835903E-07  -1.0640835844695187E-08  -6.2867203238813262E-08  -3.6145519303671791E-07  -2.9576191945149433E-08  -1.1851153618356918E-09  -1.1745923628268857E-07  -2.5981546810590636E-07  -5.4794313073751223E-08   9.1913559927173818E-08  -1.2215856685772315E-07  -1.6901560521108935E-07  -2.3127847546681033E-07  -3.4337687031133850E-08  -5.7856335979859370E-07  -1.5639002164316814E-07  -2.4910629360646102E-07  -1.1273617801245121E-08  -2.3218592703385512E-07  -3.5017963665827598E-07   1.2770732638050741E-08  -3.4139819022522658E-08  -1.7341369961729121E-07  -1.0117743139874021E-08  -3.6095218722988348E-07  -2.6813115547666430E-08  -4.4037920669903027E-08  -2.6148828459492348E-08  -5.8344077254847626E-07   2.2508668754600507E-08  -1.4412843387998805E-07  -4.3203658512721042E-07  -2.7938249433461761E-07  -3.6200844825056789E-07  -4.6992104909154061E-07  -6.2800079163946368E-07   6.2307786135232766E-06  -6.9083964572215906E-06  -5.8984436607563290E-06  -6.0497336139232395E-05  -7.3919652132202034E-05  -9.9218712306184228E-06  -1.6729670627535667E-05   5.5317498455196310E-04  -5.8585198657815630E-05  -1.5846613453193073E-05  -1.9851186041931816E-05  -8.9502033575866816E-05  -1.9041244993556991E-04  -5.7862819802957279E-05  -3.4494476410970161E-05  -8.5108696428534943E-05  -1.3237467195951965E-05  -3.1555142216290270E-05  -8.6619461352864642E-06  -3.8528130459087026E-07  -9.4360377741111066E-05  -6.6584854470409425E-05  -7.1754079817945769E-05  -7.8340365553702707E-06  -1.4018780241203830E-05  -1.1312781851306827E-04  -6.4619810365754073E-05  -6.7985281907869514E-06  -3.9260894754116373E-05  -4.7845431996308802E-05  -1.1786520965167675E-04  -1.5664289573003472E-05  -5.0120081250462373E-05  -6.3023381555621418E-05   3.1537235757246672E-06   1.7552425563338621E-05  -5.2384540030312094E-04  -7.6186556647807853E-06  -2.5485168665589640E-06  -4.6244176155277356E-05  -2.0471106923634924E-04  -3.1358133493202099E-06   6.1790099481099353E-06  -4.2427469391866486E-05   1.2759784225876152E-05  -1.4744498343306625E-05  -3.2502665379709590E-04  -6.5799073664554082E-05  -8.3435849431779110E-06  -3.8386916343145495E-05  -9.2091324877068213E-06  -6.3234193517112394E-05  -1.5255701364798203E-05  -9.3220739040864075E-05  -1.7258845357411662E-05  -5.4913336390921975E-05  -6.3539955339773777E-05  -5.4908835730217828E-05  -7.3474638789245087E-05  -1.2696750388878032E-05  -3.4684280873942724E-05  -4.3022259306349807E-06  -1.9648037087058202E-05   6.7628295875619578E-06   1.7719847775506285E-06  -1.9014798542796962E-05  -4.9153521729475739E-05  -1.2176166981401098E-05  -1.8699846771283867E-05  -1.1420725260908871E-05  -3.4258410467422031E-05  -4.5850183064117796E-04  -7.3080923492558370E-05   5.6794592536067804E-05  -1.9859764974843508E-04  -6.1346012277098289E-06  -6.0930335578666087E-05  -7.8746184366551100E-05  -5.0286179209411368E-05  -1.6496546743416016E-05  -1.5078684361071637E-05   2.5940383599913097E-05  -1.0867394037686802E-05  -3.0418504703970981E-06   2.3777719980953141E-04   3.0940059335003421E-05  -6.0634604744183505E-05  -1.1287619090148763E-05  -3.5540437833880507E-06  -2.8571457238559866E-06  -2.6419729496060846E-06  -2.0824458834669787E-04  -1.0310813767935142E-04   1.4306169296212284E-04   2.4654889050722945E-05  -1.0708029761399997E-05  -1.4528011488461762E-05  -1.5272055659362179E-04  -2.3039810640480402E-05  -9.0324666953986765E-07  -1.0984395570482042E-04  -1.4207920949934697E-04  -4.4916356123296452E-06  -1.4705778062600226E-05   6.8582127275460880E-06  -8.8612128164686361E-06  -5.0493115139467048E-06  -4.0394401262326812E-05  -1.9310371055421914E-04  -1.1751567283707784E-05  -2.0157742101116228E-05   2.3873011536610974E-04  -1.2281683940354473E-04  -1.7088235280906077E-04  -4.5729237910824759E-06  -1.2004395950929213E-04   1.9213593765721497E-05  -1.2582238679436251E-04   3.3949060377435117E-05  -1.6170889555733032E-05   5.7987708798006839E-05  -3.5870779230408471E-05  -5.4597741931325027E-06   2.7710298539067142E-05  -1.2116101983088346E-04  -5.8364254577026613E-06  -1.0009641154864539E-04  -6.1413590826065294E-05   2.3553705732010791E-04  -2.9919248064100991E-05  -8.5206893620618499E-05  -3.2371549288628273E-05  -5.4181860391638823E-05  -3.2886862935960864E-06  -2.5778913096628779E-06  -9.2156444988085283E-05  -6.7861507801661946E-05  -5.7163626575114389E-06  -3.8018619433798147E-05  -2.2509686562622381E-05  -8.1343048601590665E-06  -2.2590047620958747E-05  -6.4051386496539406E-06  -4.3811566018034795E-05  -2.0065126858439907E-04  -1.7964822061833335E-05  -2.8297991836299039E-05  -4.5343355333183234E-06  -3.1177966159522954E-05   9.5931620685580867E-05  -4.3634765700172574E-05  -3.1232024496443637E-06  -1.4169652170739321E-04  -3.2177014695988432E-05  -2.7726892956111862E-04  -1.5280119691027974E-04   1.2121702779171078E-05  -5.8162203138293288E-04  -2.5539302138268700E-05   1.1784425376850996E-05  -6.0667660579181782E-05  -3.6433925681111934E-04  -1.3626070639871476E-05  -8.2749104087195022E-04  -1.0156346294536686E-04  -5.5254999705679167E-04  -1.8371005756429409E-05  -1.0506009961865825E-04  -4.6148121032724186E-05  -7.7259783926054726E-05  -1.1638641482161921E-05   2.0721393458226483E-05  -4.8876079521884260E-05  -7.3075435579221699E-05  -1.7845191384559862E-05  -1.9818420220239094E-04  -8.0550895819866644E-05   4.3878652535827749E-05  -1.8187179822488697E-04  -9.0474778946626581E-04  -2.9643057207193424E-05  -1.5667571820958881E-05  -1.0865606758084044E-04  -1.1596427985799814E-05  -3.8120685655730497E-06  -2.2074278479067587E-05  -1.6106589981086590E-05  -1.2825767252969210E-05  -5.9275949667940875E-04  -2.0631909111545162E-05  -4.5729772598117395E-06   1.1507280394940111E-05  -1.1290095803230178E-05  -5.7515635563152668E-04  -5.7964123189755345E-04  -4.0929460571440760E-04  -9.1657633853565968E-04  -2.5125205521854386E-04  -4.6972810448623714E-04  -2.9533561740538867E-04
  0.0000000000000000E+00   0.0000000000000000E+00   0.0000000000000000E+00   0.0000000000000000E+00   0.0000000000000000E+00   0.0000000000000000E+00   0.0000000000000000E+00   0.0000000000000000E+00   0.0000000000000000E+00   0.0000000000000000E+00   0.0000000000000000E+00   0.0000000000000000E+00   0.0000000000000000E+00   0.0000000000000000E+00   0.0000000000000000E+00   0.0000000000000000E+00   0.0000000000000000E+00   0.0000000000000000E+00   0.0000000000000000E+00   0.0000000000000000E+00   0.0000000000000000E+00   0.0000000000000000E+00   0.0000000000000000E+00   0.0000000000000000E+00   0.0000000000000000E+00   0.0000000000000000E+00   0.0000000000000000E+00   0.0000000000000000E+00   0.0000000000000000E+00   0.0000000000000000E+00   0.0000000000000000E+00   0.0000000000000000E+00   0.0000000000000000E+00   0.0000000000000000E+00   0.0000000000000000E+00   0.0000000000000000E+00   0.0000000000000000E+00   0.0000000000000000E+00   0.0000000000000000E+00   0.0000000000000000E+00   0.0000000000000000E+00   0.0000000000000000E+00   0.0000000000000000E+00   0.0000000000000000E+00   0.0000000000000000E+00   0.0000000000000000E+00   0.0000000000000000E+00   0.0000000000000000E+00   0.0000000000000000E+00   0.0000000000000000E+00   0.0000000000000000E+00   0.0000000000000000E+00   0.0000000000000000E+00   0.0000000000000000E+00   0.0000000000000000E+00   0.0000000000000000E+00   0.0000000000000000E+00   0.0000000000000000E+00   0.0000000000000000E+00   0.0000000000000000E+00   0.0000000000000000E+00   0.0000000000000000E+00   0.0000000000000000E+00   0.0000000000000000E+00   0.0000000000000000E+00   0.0000000000000000E+00   0.0000000000000000E+00   0.0000000000000000E+00   0.0000000000000000E+00   0.0000000000000000E+00   0.0000000000000000E+00   0.0000000000000000E+00   0.0000000000000000E+00   0.0000000000000000E+00   0.0000000000000000E+00   0.0000000000000000E+00   0.0000000000000000E+00   0.0000000000000000E+00   0.0000000000000000E+00   0.0000000000000000E+00   0.0000000000000000E+00   0.0000000000000000E+00   0.0000000000000000E+00   0.0000000000000000E+00   0.0000000000000000E+00   0.0000000000000000E+00   0.0000000000000000E+00   0.0000000000000000E+00   0.0000000000000000E+00   0.0000000000000000E+00   0.0000000000000000E+00   0.0000000000000000E+00   0.0000000000000000E+00   0.0000000000000000E+00   0.0000000000000000E+00   0.0000000000000000E+00   0.0000000000000000E+00   0.0000000000000000E+00   0.0000000000000000E+00   0.0000000000000000E+00   0.0000000000000000E+00   0.0000000000000000E+00   0.0000000000000000E+00   0.0000000000000000E+00   0.0000000000000000E+00   0.0000000000000000E+00   0.0000000000000000E+00   0.0000000000000000E+00   0.0000000000000000E+00   0.0000000000000000E+00   0.0000000000000000E+00   0.0000000000000000E+00   0.0000000000000000E+00   0.0000000000000000E+00   0.0000000000000000E+00   0.0000000000000000E+00   0.0000000000000000E+00   0.0000000000000000E+00   0.0000000000000000E+00   0.0000000000000000E+00   0.0000000000000000E+00   0.0000000000000000E+00   0.0000000000000000E+00   0.0000000000000000E+00   0.0000000000000000E+00   0.0000000000000000E+00   0.0000000000000000E+00   0.0000000000000000E+00   0.0000000000000000E+00   0.0000000000000000E+00   0.0000000000000000E+00   0.0000000000000000E+00   0.0000000000000000E+00   0.0000000000000000E+00   0.0000000000000000E+00   0.0000000000000000E+00   0.0000000000000000E+00   0.0000000000000000E+00   0.0000000000000000E+00   0.0000000000000000E+00   0.0000000000000000E+00   0.0000000000000000E+00   0.0000000000000000E+00   0.0000000000000000E+00   0.0000000000000000E+00   0.0000000000000000E+00   0.0000000000000000E+00   0.0000000000000000E+00   0.0000000000000000E+00   0.0000000000000000E+00   0.0000000000000000E+00   0.0000000000000000E+00   0.0000000000000000E+00   0.0000000000000000E+00   0.0000000000000000E+00   0.0000000000000000E+00   0.0000000000000000E+00   0.0000000000000000E+00   0.0000000000000000E+00   0.0000000000000000E+00   0.0000000000000000E+00   0.0000000000000000E+00   0.0000000000000000E+00   0.0000000000000000E+00   0.0000000000000000E+00   0.0000000000000000E+00   0.0000000000000000E+00   0.0000000000000000E+00   0.0000000000000000E+00   0.0000000000000000E+00   0.0000000000000000E+00   0.0000000000000000E+00   0.0000000000000000E+00   0.0000000000000000E+00   0.0000000000000000E+00   0.0000000000000000E+00   0.0000000000000000E+00   0.0000000000000000E+00   0.0000000000000000E+00   0.0000000000000000E+00   0.0000000000000000E+00   0.0000000000000000E+00   0.0000000000000000E+00   0.0000000000000000E+00   0.0000000000000000E+00   0.0000000000000000E+00   0.0000000000000000E+00   0.0000000000000000E+00   0.0000000000000000E+00   0.0000000000000000E+00   0.0000000000000000E+00   0.0000000000000000E+00   0.0000000000000000E+00   0.0000000000000000E+00   0.0000000000000000E+00   0.0000000000000000E+00   0.0000000000000000E+00   0.0000000000000000E+00   0.0000000000000000E+00   0.0000000000000000E+00   0.0000000000000000E+00   0.0000000000000000E+00   0.0000000000000000E+00   0.0000000000000000E+00   0.0000000000000000E+00   0.0000000000000000E+00   0.0000000000000000E+00   0.0000000000000000E+00   0.0000000000000000E+00   0.0000000000000000E+00   0.0000000000000000E+00  -1.1343165686601930E-08   1.5438166767222639E-07  -8.3723283412922267E-09  -2.1297733836195140E-09  -9.6720734909229112E-09   2.2853217932277892E-08  -3.2126702321313746E-09  -2.1430297394143315E-07  -4.3929487894678784E-09  -1.5974320644746356E-09  -1.8888345829102126E-07  -6.1118378711701130E-08  -5.1801718881464405E-08  -3.1442462774327497E-08  -1.3261278745332500E-08  -1.8703470512317637E-08  -3.1826574208066928E-08   1.0829626628760041E-08  -6.5876153628414999E-09  -5.7082413790824295E-08  -8.8927194350535988E-09  -5.2204484535820335E-08  -1.7039797864792277E-08  -5.5979282495760494E-08  -1.4232182224882483E-08  -1.9613391835061897E-08  -4.3289926676832227E-08   6.1701373645026661E-08  -3.4578914425810078E-07  -2.2477455310727260E-08  -1.6175797000294536E-08  -2.3877555995717344E-07  -6.7901362370859211E-08  -2.2168575179412435E-07  -1.1336826977382308E-07  -1.1776682994823230E-07  -1.2289110785471040E-07  -5.6545656255076738E-08  -1.8298790446439189E-07  -2.8303418966457740E-08   2.0861444039252506E-08  -1.6396103924541510E-07  -1.1824064407452905E-08  -7.7885872376323264E-08  -2.4466896559933985E-07  -3.6767946591953414E-08  -3.7332371548822191E-09  -8.8088198659468504E-08  -2.2660561727712165E-07  -5.5023829908143005E-08   7.4528178133899367E-08  -1.1947449220520584E-07  -1.6569743196164916E-07  -2.3290941035442158E-07  -4.4710304746098270E-08  -5.3750190586150638E-07  -1.4997962614835313E-07  -1.9016658905036450E-07  -1.1533558503591822E-08  -1.7712755588681356E-07  -3.0300213824975330E-07   1.3690267570781959E-08  -5.1518069024833051E-08  -1.5211077696022634E-07  -1.1237457938189990E-08  -3.7811536318419659E-07  -2.3140462708210318E-08  -7.0679231867204757E-08  -4.1005686267884191E-08  -9.3998233306647088E-07   2.4802941051334311E-08  -2.4062564175410144E-07  -6.2448776881885037E-07  -3.0222645285466124E-07  -4.1267262827041564E-07  -4.9512712507293447E-07  -6.8645195102813207E-07   5.8280030243279473E-06  -6.5764246748950408E-06  -5.8828694473829562E-06  -4.8393644748838509E-05  -5.9974261309227225E-05  -1.0670246885029367E-05  -2.0977430959005660E-05   5.7326413333257944E-04  -5.6489443601507138E-05  -3.5482256813871157E-05  -2.0145954456561967E-05  -9.1085363906107301E-05  -1.3975948559465519E-04  -5.6489487302289877E-05  -5.4549680157990119E-05  -1.3541553603865699E-04  -1.4052283819798024E-05  -3.8872112185975668E-05  -9.6242030972815409E-06  -1.6124211975505425E-06  -6.5820327751378206E-05  -4.9354335249915653E-05  -6.2169796196790336E-05  -7.8764597654026824E-06  -1.7318994817900806E-05  -1.7778966188302677E-04   7.1340536687127158E-05  -5.3741830764025771E-06  -3.2272118998764210E-05  -5.8533712064768460E-05  -1.0514268410648735E-04  -2.2558490028583605E-05  -5.0914839984553235E-05  -1.1332961992892765E-04  -3.4264115941357974E-07   1.8418370367308612E-05  -3.1743530121604253E-04  -7.3130370477256789E-06  -2.6750126119324180E-06  -7.0195017819096013E-05  -3.3012866022492075E-04  -5.9731081655722041E-06   6.6288902900734067E-06  -5.2718515405985719E-05   1.3118202413013385E-05  -1.4916785589508832E-05  -2.7827839536670012E-04  -1.0792423109018479E-04  -8.7804602382140037E-06  -3.7909161435787155E-05  -1.1607199632008709E-05  -6.4419382887412755E-05  -2.2874662224004079E-05  -8.5586259336607788E-05  -1.8361621894031049E-05  -4.3502088354679080E-05  -6.3741903133358963E-05  -4.7077429592369507E-05  -4.5611790785289634E-05  -1.3191417871357103E-05  -4.7671860714550818E-05  -4.9240411765178718E-06  -3.2764703056486550E-05   7.3214469049841597E-06  -6.3715463534747080E-07  -1.7559735837879407E-05  -3.8135640126029501E-05  -1.5282364843253021E-05  -2.4782137735789209E-05  -1.1377992943779792E-05  -2.6876197202695293E-05  -7.8280930119787771E-04  -6.1519031198601365E-05   5.9749607074989650E-05  -2.2592894831037377E-04  -6.2300307362488805E-06  -5.6529382631303087E-05  -6.6633947595675996E-05  -4.7531009361335704E-05  -6.2604618644583856E-05  -1.3106368456904606E-05   1.7326481851105091E-05  -1.1255660575475653E-05  -4.6759867670175791E-06   2.9443464067669469E-04   4.6888579245533384E-05  -7.7545581727392972E-05  -8.4964518315413906E-06  -3.8544860506080038E-06  -2.9414877689633215E-06  -5.0024437986213626E-06  -3.0038180621156139E-04  -1.0203316619511137E-04   1.4321995527802873E-04   2.4820822006770603E-05  -1.7020835882457675E-05  -1.2658849152407254E-05  -1.5169264928744625E-04  -2.7844348402300340E-05  -1.2544370311819549E-06  -1.4170161711228263E-04  -1.5487607905180500E-04  -4.8159258359555910E-06  -1.9275984250308627E-05   5.4233059638631757E-06  -9.3426053168979984E-06  -5.6475403999652510E-06  -4.2845182716382118E-05  -1.7326597074317657E-04  -1.3036378981396946E-05  -3.6193616710835479E-05   3.3146906199828436E-04  -1.1223603493832896E-04  -2.6745904866920240E-04  -5.5278624496855382E-06  -1.0903999733547721E-04   4.6809957003246985E-05  -1.1128386269543444E-04  -1.5883954362830463E-05  -4.6560128342172401E-05   5.4562545588010524E-05  -2.7653400011355129E-05  -5.9738625024811759E-06   3.4120079572113776E-05  -8.4876857684382871E-05  -1.5483495448520132E-05  -7.3030811164924846E-05  -4.7714232759877552E-05   2.9828150879254023E-04  -3.0854774299763392E-05  -6.2252684911134074E-05  -3.9728749041310480E-05  -3.6089167509163536E-05  -3.5937432302594910E-06  -2.4816720669307825E-06  -8.9560436136940422E-05  -6.0360358852761063E-05  -9.4477002030741918E-06  -3.2367551496654785E-05  -1.9151819586732174E-05  -8.5153139377630730E-06  -2.7938451455417838E-05  -7.6208488500122124E-06  -2.5600672093301632E-05  -1.9203449017188962E-04  -2.2465751913927934E-05  -3.9747266126046964E-05  -4.6112168228747244E-06  -3.9691588493854840E-05   9.9484867952850080E-05  -2.1720837822194114E-05  -3.3483826990226438E-06  -9.5572111163217221E-05  -3.0345371473118855E-05  -3.7602005550504644E-04  -2.5789655981762615E-04   1.3608688839494099E-05  -8.9675366821576855E-04  -2.6734198078304564E-05   1.5313683474643391E-05  -7.9041250859853850E-05  -3.3445597483235974E-04  -1.4466701063312932E-05  -7.0002847074264766E-04  -1.2953868032911727E-04  -5.3840688992657770E-04  -2.0106320306720329E-05  -1.0250441617961606E-04  -4.8103535706150985E-05  -9.9086830932023634E-05  -1.1777308773299022E-05   2.2657075346209784E-05  -3.8516199050039399E-05  -5.5771966046595697E-05  -1.8413319025190872E-05  -2.5563511759509657E-04  -1.0065675971052827E-04   3.7751687642719951E-05  -1.6780472693662409E-04  -8.2938307678124992E-04  -3.0267180434788841E-05  -2.6057328584668692E-05  -9.4630772721279453E-05  -1.3907033008618129E-05  -4.4073316414735872E-06  -3.4317835576586258E-05  -2.4590542697368625E-05  -1.3749736304711553E-05  -5.5417484368477704E-04  -1.5662726291188741E-05  -4.4160369352407331E-06   6.5245856996002720E-06  -1.1903056306085123E-05  -5.4094222929260735E-04  -5.1024446395415697E-04  -6.7363322930651017E-04  -8.5071691627008157E-04  -1.9728104649610070E-04  -5.2974154851254075E-04  -4.6997136512544986E-04
  0.0000000000000000E+00   0.0000000000000000E+00   0.0000000000000000E+00   0.0000000000000000E+00   0.0000000000000000E+00   0.0000000000000000E+00   0.0000000000000000E+00   0.0000000000000000E+00   0.0000000000000000E+00   0.0000000000000000E+00   0.0000000000000000E+00   0.0000000000000000E+00   0.0000000000000000E+00   0.0000000000000000E+00   0.0000000000000000E+00   0.0000000000000000E+00   0.0000000000000000E+00   0.0000000000000000E+00   0.0000000000000000E+00   0.0000000000000000E+00   0.0000000000000000E+00   0.0000000000000000E+00   0.0000000000000000E+00   0.0000000000000000E+00   0.0000000000000000E+00   0.0000000000000000E+00   0.0000000000000000E+00   0.0000000000000000E+00   0.0000000000000000E+00   0.0000000000000000E+00   0.0000000000000000E+00   0.0000000000000000E+00   0.0000000000000000E+00   0.0000000000000000E+00   0.0000000000000000E+00   0.0000000000000000E+00   0.0000000000000000E+00   0.0000000000000000E+00   0.0000000000000000E+00   0.0000000000000000E+00   0.0000000000000000E+00   0.0000000000000000E+00   0.0000000000000000E+00   0.0000000000000000E+00   0.0000000000000000E+00   0.0000000000000000E+00   0.0000000000000000E+00   0.0000000000000000E+00   0.0000000000000000E+00   0.0000000000000000E+00   0.0000000000000000E+00   0.0000000000000000E+00   0.0000000000000000E+00   0.0000000000000000E+00   0.0000000000000000E+00   0.0000000000000000E+00   0.0000000000000000E+00   0.0000000000000000E+00   0.0000000000000000E+00   0.0000000000000000E+00   0.0000000000000000E+00   0.0000000000000000E+00   0.0000000000000000E+00   0.0000000000000000E+00   0.0000000000000000E+00   0.0000000000000000E+00   0.0000000000000000E+00   0.0000000000000000E+00   0.0000000000000000E+00   0.0000000000000000E+00   0.0000000000000000E+00   0.0000000000000000E+00   0.0000000000000000E+00   0.0000000000000000E+00   0.0000000000000000E+00   0.0000000000000000E+00   0.0000000000000000E+00   0.0000000000000000E+00   0.0000000000000000E+00   0.0000000000000000E+00   0.0000000000000000E+00   0.0000000000000000E+00   0.0000000000000000E+00   0.0000000000000000E+00   0.0000000000000000E+00   0.0000000000000000E+00   0.0000000000000000E+00   0.0000000000000000E+00   0.0000000000000000E+00   0.0000000000000000E+00   0.0000000000000000E+00   0.0000000000000000E+00   0.0000000000000000E+00   0.0000000000000000E+00   0.0000000000000000E+00   0.0000000000000000E+00   0.0000000000000000E+00   0.0000000000000000E+00   0.0000000000000000E+00   0.0000000000000000E+00   0.0000000000000000E+00   0.0000000000000000E+00   0.0000000000000000E+00   0.0000000000000000E+00   0.0000000000000000E+00   0.0000000000000000E+00   0.0000000000000000E+00   0.0000000000000000E+00   0.0000000000000000E+00   0.0000000000000000E+00   0.0000000000000000E+00   0.0000000000000000E+00   0.0000000000000000E+00   0.0000000000000000E+00   0.0000000000000000E+00   0.0000000000000000E+00   0.0000000000000000E+00   0.0000000000000000E+00   0.0000000000000000E+00   0.0000000000000000E+00   0.0000000000000000E+00   0.0000000000000000E+00   0.0000000000000000E+00   0.0000000000000000E+00   0.0000000000000000E+00   0.0000000000000000E+00   0.0000000000000000E+00   0.0000000000000000E+00   0.0000000000000000E+00   0.0000000000000000E+00   0.0000000000000000E+00   0.0000000000000000E+00   0.0000000000000000E+00   0.0000000000000000E+00   0.0000000000000000E+00   0.0000000000000000E+00   0.0000000000000000E+00   0.0000000000000000E+00   0.0000000000000000E+00   0.0000000000000000E+00   0.0000000000000000E+00   0.0000000000000000E+00   0.0000000000000000E+00   0.0000000000000000E+00   0.0000000000000000E+00   0.0000000000000000E+00   0.0000000000000000E+00   0.0000000000000000E+00   0.0000000000000000E+00   0.0000000000000000E+00   0.0000000000000000E+00   0.0000000000000000E+00   0.0000000000000000E+00   0.0000000000000000E+00   0.0000000000000000E+00   0.0000000000000000E+00   0.0000000000000000E+00   0.0000000000000000E+00   0.0000000000000000E+00   0.0000000000000000E+00   0.0000000000000000E+00   0.0000000000000000E+00   0.0000000000000000E+00   0.0000000000000000E+00   0.0000000000000000E+00   0.0000000000000000E+00   0.0000000000000000E+00   0.0000000000000000E+00   0.0000000000000000E+00   0.0000000000000000E+00   0.0000000000000000E+00   0.0000000000000000E+00   0.0000000000000000E+00   0.0000000000000000E+00   0.0000000000000000E+00   0.0000000000000000E+00   0.0000000000000000E+00   0.0000000000000000E+00   0.0000000000000000E+00   0.0000000000000000E+00   0.0000000000000000E+00   0.0000000000000000E+00   0.0000000000000000E+00   0.0000000000000000E+00   0.0000000000000000E+00   0.0000000000000000E+00   0.0000000000000000E+00   0.0000000000000000E+00   0.0000000000000000E+00   0.0000000000000000E+00   0.0000000000000000E+00   0.0000000000000000E+00   0.0000000000000000E+00   0.0000000000000000E+00   0.0000000000000000E+00   0.0000000000000000E+00   0.0000000000000000E+00   0.0000000000000000E+00   0.0000000000000000E+00   0.0000000000000000E+00   0.0000000000000000E+00   0.0000000000000000E+00   0.0000000000000000E+00   0.0000000000000000E+00   0.0000000000000000E+00   0.0000000000000000E+00   0.0000000000000000E+00   0.0000000000000000E+00   0.0000000000000000E+00   0.0000000000000000E+00   0.0000000000000000E+00  -8.4051059055127771E-09   1.0604456165506074E-07  -1.3880147483739516E-09  -1.7848268499383984E-09  -7.7254293552253695E-09   1.6281595369804281E-08  -2.7480954823430149E-09  -1.6976023038010968E-07  -3.7711199176570797E-09  -1.3232050507356193E-09  -1.2282361247720890E-07  -5.2301450595381580E-08  -4.2843421554247830E-08  -2.7839317771706427E-08  -1.0694005183922697E-08  -1.5462466861712964E-08  -2.5049791703373852E-08   6.0375374200078354E-09  -5.6723118743657477E-09  -5.0992942765588433E-08  -7.3225810050401464E-09  -3.8972836945520196E-08  -1.4870570275917713E-08  -4.1299578362807125E-08  -1.1770746972369084E-08  -1.6679888198009511E-08  -3.4806670689957393E-08   4.4215192524601780E-08  -2.8572135822040109E-07  -1.8893523124310754E-08  -1.3297827613210783E-08  -1.6363776603573608E-07  -5.9364904193810421E-08  -1.6931348280149916E-07  -9.2394686190007913E-08  -1.0908577247656867E-07  -8.9416205853497397E-08  -4.5619950250010752E-08  -1.4388818486709755E-07  -2.2547768300482311E-08   1.1198578371450623E-08  -1.2062351222736854E-07  -1.0601393996062748E-08  -7.1092467265038739E-08  -1.8669668262793901E-07  -3.2949091474634739E-08  -2.6660825985320464E-09  -6.7900038710680758E-08  -1.7684948690970165E-07  -4.0949194574859034E-08   3.2135160425685018E-08  -8.9263830959156382E-08  -1.3127943052162514E-07  -1.6901528035271012E-07  -4.1600246970397321E-08  -3.3725742995515991E-07  -1.1512817188218832E-07  -1.4621956893586560E-07  -9.6121038790837641E-09  -1.4859497131562593E-07  -2.2399615198052585E-07   1.3716286307782758E-08  -4.5022658728349353E-08  -1.0435961405450259E-07  -9.8067588445882699E-09  -2.0488206793393289E-07  -1.9295810867639623E-08  -6.8295802587366475E-08  -3.8219285456572008E-08  -6.4379685386299719E-07   1.9325573443821961E-08  -2.1976397451883017E-07  -4.5874445713898758E-07  -2.2303874425461222E-07  -3.1373764747852982E-07  -3.6994169103085792E-07  -4.8674947439840548E-07   3.6394339895917150E-06  -5.2803605255162210E-06  -4.7304255989598327E-06  -3.4139266523007494E-05  -4.2989295089806287E-05  -9.2007736967480109E-06  -1.7598490913149100E-05   3.5600010177838035E-04  -4.3774709798232571E-05  -2.1642811100154916E-05  -1.6992692628633588E-05  -7.2625907054573233E-05  -1.0491631263248743E-04  -4.1747637026971116E-05  -5.0256084629726473E-05  -1.2225487770383713E-04  -1.1414893305332137E-05  -3.4812351399379956E-05  -8.6818267700618164E-06  -6.6838500652597470E-07  -4.6180610178933505E-05  -3.9427462997016466E-05  -3.7035682337512773E-05  -6.6078851538945105E-06  -1.5409241389628149E-05  -2.2536430211551303E-04   7.4456827972314228E-06  -4.4791427319632206E-06  -2.5829053770961699E-05  -5.2780911090902307E-05  -8.3061685165093928E-05  -1.8881734228243228E-05  -4.0771080764850353E-05  -1.0276620456602078E-04  -3.1210240501005789E-06   1.3565073707705903E-05  -2.3676441141553024E-04  -5.0647534322334463E-06  -2.1494817893933767E-06  -5.6190726212461127E-05  -2.6632238417113017E-04  -5.2615656623387826E-06   4.9271290918727315E-06  -4.8688754592169503E-05   1.0198058008268310E-05  -1.2334735524096416E-05  -1.6718075996084185E-04  -9.7994251570747805E-05  -7.2788119396909094E-06  -2.9983254884536174E-05  -1.0026398025735833E-05  -4.6554522437839065E-05  -2.1903789443540297E-05  -6.2801788063906867E-05  -1.5650057138481241E-05  -3.3279512594761631E-05  -4.7024341895960818E-05  -3.7233209814213828E-05  -2.6076767864656657E-05  -1.0894992928967294E-05  -4.3768351218750011E-05  -4.1891286920472015E-06  -3.1289968889780843E-05   7.9629844601236463E-06  -1.9278064443707184E-06  -1.3778406678872900E-05  -2.7826113368825044E-05  -1.2436686489742323E-05  -2.3053520743232068E-05  -9.1351318154226651E-06  -2.0726467116041961E-05  -4.1691781227641046E-04  -5.0222105525143949E-05   3.9000859017491402E-05  -1.8292683735386504E-04  -5.1887414861892669E-06  -4.2243082616322158E-05  -5.2361736725025822E-05  -3.4599361143354729E-05  -8.8054155350403231E-05  -1.0722771681333886E-05   3.4135571324862238E-07  -9.6836402678651277E-06   1.6012677539891043E-06   2.1006150421416569E-04   1.8071023242357658E-05  -6.5813258661717453E-05  -7.0194612633700493E-06  -3.2618948550198567E-06  -2.4401523521591133E-06  -5.6042088493678459E-06  -2.7299998012967421E-04  -8.0470498859415277E-05   7.8180375536900554E-05   1.7428494753983547E-05  -1.2174238671785734E-05  -1.0441411445138304E-05  -1.0159331720595683E-04  -2.4489227664907101E-05  -9.5655846492001307E-07  -1.0910658603692197E-04  -9.5985050156993491E-05  -4.0987594107360830E-06  -1.8429435575136956E-05   5.1142862665845623E-06  -7.9198329213293436E-06  -5.0466318683107731E-06  -3.0084449079323345E-05  -1.1068518464521396E-04  -1.0938306268866377E-05  -3.4486695122124461E-05   2.3300804645706418E-04  -6.5041377524222973E-05  -2.0704348766227513E-04  -5.1441295087610704E-06  -6.4155299941757058E-05   2.6726685815438352E-05  -8.2037055241281683E-05  -3.2956655248976545E-05  -4.0181644632856257E-05   2.9158022388772024E-05  -2.2377067904771842E-05  -5.3736048283112031E-06   3.1273810135757676E-05  -6.3990300879058690E-05  -1.6868133816924801E-05  -5.5438662623407770E-05  -3.6133520594107991E-05   2.1571590143608033E-04  -2.5157535316797088E-05  -4.7198520127742726E-05  -3.5643798330000520E-05  -2.2134190414877193E-05  -3.0248557326167556E-06  -1.9901046607689058E-06  -6.8768087679342278E-05  -4.0373294744306715E-05  -7.8889380522744746E-06  -2.5226155739165384E-05  -1.6303707089496861E-05  -7.0702879242041457E-06  -2.2269855162392125E-05  -6.7459822687263222E-06  -4.6332671904532270E-06  -1.4717250761429461E-04  -1.7933785486303282E-05  -3.2365592972575006E-05  -3.6795472714299469E-06  -4.0098211236355842E-05   7.0236652806927272E-05  -1.6294199402749565E-05  -2.7357884536871678E-06  -7.8503784510220475E-05  -2.1182454090548208E-05  -3.0523298307714904E-04  -1.9846697943204318E-04   1.1049754940773035E-05  -7.6456979652057984E-04  -2.2239780957936806E-05   1.2071665721898335E-05  -6.9489719878581020E-05  -2.4296818716917134E-04  -1.2238199518021823E-05  -5.2624876552193750E-04  -1.0750455459508243E-04  -3.9944044385087097E-04  -1.6990259073980983E-05  -7.5299008893462557E-05  -3.9709492629763915E-05  -8.6157417924873062E-05  -9.4430978039670745E-06   1.8150087735404290E-05  -3.0147741294583576E-05  -4.6151838885633023E-05  -1.5780836131848713E-05  -2.2079860299312212E-04  -8.1241797109586565E-05   2.1451482862886819E-05  -9.9317211140486630E-05  -5.7633545021760406E-04  -2.5193792526233991E-05  -1.8619299255190726E-05  -6.5578793886887098E-05  -1.1998413682518614E-05  -2.5659719399721071E-06  -1.3682867600287292E-05  -2.2769818702434959E-05  -1.1787413784613569E-05  -3.8467267582807814E-04  -1.3476854835016730E-05  -3.3761210179098367E-06   1.1737379263806382E-06  -1.0167328246165879E-05  -3.8809874986995982E-04  -3.8811948142603031E-04  -5.2678437716132114E-04  -5.0332186642725583E-04  -1.4339461380146392E-04  -3.7787310910677784E-04  -4.1351011469129109E-04
  0.0000000000000000E+00   0.0000000000000000E+00   0.0000000000000000E+00   0.0000000000000000E+00   0.0000000000000000E+00   0.0000000000000000E+00   0.0000000000000000E+00   0.0000000000000000E+00   0.0000000000000000E+00   0.0000000000000000E+00   0.0000000000000000E+00   0.0000000000000000E+00   0.0000000000000000E+00   0.0000000000000000E+00   0.0000000000000000E+00   0.0000000000000000E+00   0.0000000000000000E+00   0.0000000000000000E+00   0.0000000000000000E+00   0.0000000000000000E+00   0.0000000000000000E+00   0.0000000000000000E+00   0.0000000000000000E+00   0.0000000000000000E+00   0.0000000000000000E+00   0.0000000000000000E+00   0.0000000000000000E+00   0.0000000000000000E+00   0.0000000000000000E+00   0.0000000000000000E+00   0.0000000000000000E+00   0.0000000000000000E+00   0.0000000000000000E+00   0.0000000000000000E+00   0.0000000000000000E+00   0.0000000000000000E+00   0.0000000000000000E+00   0.0000000000000000E+00   0.0000000000000000E+00   0.0000000000000000E+00   0.0000000000000000E+00   0.0000000000000000E+00   0.0000000000000000E+00   0.0000000000000000E+00   0.0000000000000000E+00   0.0000000000000000E+00   0.0000000000000000E+00   0.0000000000000000E+00   0.0000000000000000E+00   0.0000000000000000E+00   0.0000000000000000E+00   0.0000000000000000E+00   0.0000000000000000E+00   0.0000000000000000E+00   0.0000000000000000E+00   0.0000000000000000E+00   0.0000000000000000E+00   0.0000000000000000E+00   0.0000000000000000E+00   0.0000000000000000E+00   0.0000000000000000E+00   0.0000000000000000E+00   0.0000000000000000E+00   0.0000000000000000E+00   0.0000000000000000E+00   0.0000000000000000E+00   0.0000000000000000E+00   0.0000000000000000E+00   0.0000000000000000E+00   0.0000000000000000E+00   0.0000000000000000E+00   0.0000000000000000E+00   0.0000000000000000E+00   0.0000000000000000E+00   0.0000000000000000E+00   0.0000000000000000E+00   0.0000000000000000E+00   0.0000000000000000E+00   0.0000000000000000E+00   0.0000000000000000E+00   0.0000000000000000E+00   0.0000000000000000E+00   0.0000000000000000E+00   0.0000000000000000E+00   0.0000000000000000E+00   0.0000000000000000E+00   0.0000000000000000E+00   0.0000000000000000E+00   0.0000000000000000E+00   0.0000000000000000E+00   0.0000000000000000E+00   0.0000000000000000E+00   0.0000000000000000E+00   0.0000000000000000E+00   0.0000000000000000E+00   0.0000000000000000E+00   0.0000000000000000E+00   0.0000000000000000E+00   0.0000000000000000E+00   0.0000000000000000E+00   0.0000000000000000E+00   0.0000000000000000E+00   0.0000000000000000E+00   0.0000000000000000E+00   0.0000000000000000E+00   0.0000000000000000E+00   0.0000000000000000E+00   0.0000000000000000E+00   0.0000000000000000E+00   0.0000000000000000E+00   0.0000000000000000E+00   0.0000000000000000E+00   0.0000000000000000E+00   0.0000000000000000E+00   0.0000000000000000E+00   0.0000000000000000E+00   0.0000000000000000E+00   0.0000000000000000E+00   0.0000000000000000E+00   0.0000000000000000E+00   0.0000000000000000E+00   0.0000000000000000E+00   0.0000000000000000E+00   0.0000000000000000E+00   0.0000000000000000E+00   0.0000000000000000E+00   0.0000000000000000E+00   0.0000000000000000E+00   0.0000000000000000E+00   0.0000000000000000E+00   0.0000000000000000E+00   0.0000000000000000E+00   0.0000000000000000E+00   0.0000000000000000E+00   0.0000000000000000E+00   0.0000000000000000E+00   0.0000000000000000E+00   0.0000000000000000E+00   0.0000000000000000E+00   0.0000000000000000E+00   0.0000000000000000E+00   0.0000000000000000E+00   0.0000000000000000E+00   0.0000000000000000E+00   0.0000000000000000E+00   0.0000000000000000E+00   0.0000000000000000E+00   0.0000000000000000E+00   0.0000000000000000E+00   0.0000000000000000E+00   0.0000000000000000E+00   0.0000000000000000E+00   0.0000000000000000E+00   0.0000000000000000E+00   0.0000000000000000E+00   0.0000000000000000E+00   0.0000000000000000E+00   0.0000000000000000E+00   0.0000000000000000E+00   0.0000000000000000E+00   0.0000000000000000E+00   0.0000000000000000E+00   0.0000000000000000E+00   0.0000000000000000E+00   0.0000000000000000E+00   0.0000000000000000E+00   0.0000000000000000E+00   0.0000000000000000E+00   0.0000000000000000E+00   0.0000000000000000E+00   0.0000000000000000E+00   0.0000000000000000E+00   0.0000000000000000E+00   0.0000000000000000E+00   0.0000000000000000E+00   0.0000000000000000E+00   0.0000000000000000E+00   0.0000000000000000E+00   0.0000000000000000E+00   0.0000000000000000E+00   0.0000000000000000E+00   0.0000000000000000E+00   0.0000000000000000E+00   0.0000000000000000E+00   0.0000000000000000E+00   0.0000000000000000E+00   0.0000000000000000E+00   0.0000000000000000E+00   0.0000000000000000E+00   0.0000000000000000E+00   0.0000000000000000E+00   0.0000000000000000E+00   0.0000000000000000E+00   0.0000000000000000E+00   0.0000000000000000E+00   0.0000000000000000E+00   0.0000000000000000E+00   0.0000000000000000E+00   0.0000000000000000E+00   0.0000000000000000E+00   0.0000000000000000E+00   0.0000000000000000E+00   0.0000000000000000E+00   0.0000000000000000E+00   0.0000000000000000E+00   0.0000000000000000E+00   0.0000000000000000E+00   0.0000000000000000E+00   0.0000000000000000E+00   0.0000000000000000E+00   0.0000000000000000E+00  -7.5395789552483706E-09   8.2061880909549880E-08   5.5357859067688879E-09  -1.5387622374611071E-09  -8.2297242508379328E-09   1.2514991941332590E-08  -2.7311607225480656E-09  -1.3219231212038418E-07  -3.8043947570070484E-09  -1.0456828050258077E-09  -1.0136104039964126E-07  -5.0929242383848733E-08  -5.1389507824437236E-08  -1.5777300997928177E-08  -9.2609888785722559E-09  -1.5433665603335120E-08  -2.6547892874009960E-08   3.4838572580973508E-09  -5.5358656071857379E-09  -4.2871203016143299E-08  -6.1909509370298203E-09  -3.8532684531862989E-08  -1.4133866178973179E-08  -1.9831360112791327E-08  -1.0176984271808326E-08  -1.6605393036754677E-08  -3.7020059698829186E-08   3.3968010102484601E-08  -2.0719879683799738E-07  -1.8928895974543808E-08  -1.1064814522426028E-08  -1.4405389972214506E-07  -6.0052318077802083E-08  -1.3677321653003854E-07  -1.0855223750309500E-07  -2.8985053239678747E-08  -8.8463925570124122E-08  -4.5228710992031893E-08  -1.6606997608034589E-07  -1.9130708968556444E-08  -2.1173500432363360E-09  -1.1499129431960063E-07  -1.0491569375016635E-08  -6.4036344723513900E-08  -2.0256083794223524E-07  -3.0076859699429982E-08  -1.7247023773347942E-09  -6.9088588959823079E-08  -1.5022558886909466E-07  -3.4742730452167895E-08   3.3806885598985846E-08  -7.3032695434904482E-08  -1.5149575995611157E-07  -1.8281222341876046E-07  -3.9672319701290128E-08  -3.0403794019331516E-07  -9.6267550495602188E-08  -1.6484280321973304E-07  -8.3827270173569049E-09  -1.2004996223282523E-07  -2.4589962294596068E-07   3.2198738046392246E-09  -3.4911246201681436E-08  -8.6189109826029882E-08  -9.6917904841869911E-09  -1.3500949729328671E-07  -2.0732103108224298E-08  -4.9661869924346150E-08  -3.0103524436342210E-08  -3.7554982791767524E-07   1.5612307749713044E-08  -1.4014316264637764E-07  -2.8704315205207930E-07  -1.9890295157602031E-07  -2.8320174707152588E-07  -3.4177058055417126E-07  -3.9747902549979930E-07   2.9931302991878313E-06  -4.6127293773780444E-06  -4.6191324444439629E-06  -3.1694978167105500E-05  -4.3602796777221973E-05  -7.6860861052684322E-06  -1.6734185264612871E-05   2.9367242338363336E-04  -4.7851293683839888E-05   8.6416096332083617E-06  -1.7962338926169009E-05  -5.9891197179587246E-05  -1.1169302895663923E-04  -3.3794697088476673E-05  -3.5111128880576529E-05  -7.4776102490678993E-05  -9.5714965064971800E-06  -3.1606383771904340E-05  -8.6300693615914406E-06  -3.1077034316927159E-07  -4.1334933095691961E-05  -4.1462472307946819E-05  -2.2052322983968673E-05  -5.7681314955196991E-06  -1.4127921232529638E-05  -1.3032914529348663E-05  -1.2209759532477122E-04  -5.0475516750640059E-06  -2.6887487586765351E-05  -4.9910399313074836E-05  -7.0578904451975527E-05  -1.7206167116373048E-05  -3.3716425980472020E-05  -6.3292723894671884E-05  -2.7231826889295102E-06   1.0774919897409196E-05  -2.5035055277784047E-04  -4.6182099216867447E-06  -1.8224455352960158E-06  -2.6658265020136382E-05  -1.5929294864962726E-04  -3.7302472372945113E-06   4.0398280386451114E-06  -4.3802077579611590E-05   3.6821037963562388E-06  -1.0700203712539605E-05  -1.0059472651362563E-04  -6.3916857439877756E-05  -6.3379954757123504E-06  -2.9598099177991195E-05  -9.3859766613170033E-06  -4.7710640687450828E-05  -1.6565844780139988E-05  -5.3924452800710739E-05  -1.3230511556186333E-05  -3.5680372417209190E-05  -3.8317533044615831E-05  -4.2486420602795695E-05  -3.4641960359745784E-05  -1.0997805805125132E-05  -3.4557083412700664E-05  -3.8240455468316796E-06  -2.2573868077879099E-05   4.4613977360082158E-06  -2.2452280354843384E-06  -1.2156737194253694E-05  -2.6299570962863465E-05  -1.2271577980110931E-05  -2.1704637177796986E-05  -7.9957905296770525E-06  -2.1333637884490834E-05  -2.1994590099842610E-04  -5.8131129857459370E-05   2.2736073342311750E-05  -1.8407368123967647E-04  -4.5355675231853099E-06  -4.5785744432345272E-05  -4.3970513102043954E-05  -2.9179502180509802E-05  -7.1861676772669571E-05  -1.1209300208273004E-05  -8.3262626305145541E-07  -1.0069927553703976E-05   6.8906895565948617E-06   1.6040364736654122E-04   2.1268244207449408E-05  -6.6959525158787829E-05  -7.9299834151720933E-06  -3.1073303121354022E-06  -2.1195840335321832E-06  -2.9003779700655211E-06  -3.5423190919631062E-04  -8.1071827171790356E-05   5.6091164522431454E-05   1.3532823090014303E-05  -4.1028553281498908E-06  -1.1037842438348322E-05  -9.5702225209432727E-05  -2.2017963162675629E-05  -7.5826357374935121E-07  -8.2223264781415776E-05  -5.9100678943537465E-05  -4.0018767421815008E-06  -1.7406958542242788E-05   4.7629066708381700E-06  -7.6794963826647444E-06  -4.9078384666135723E-06  -2.4881274490266702E-05  -8.7630682285812320E-05  -1.0177376711028949E-05  -1.7979886793050896E-05   1.7852797834446335E-04  -5.7775742209611284E-05  -7.7387341522853478E-05  -5.4320847519791772E-06  -5.7116523108284256E-05   1.6295764909443503E-05  -8.7819162074838014E-05   2.9165543841480316E-05  -1.6720946558016595E-06   2.5124846011914463E-05  -2.4503269687034270E-05  -5.4252517940824144E-06   1.4199173361240706E-05  -6.9201822024698219E-05  -1.6846506916684089E-05  -5.7065282675399286E-05  -3.5708379211301897E-05   1.6365723549334314E-04  -2.4936097207204579E-05  -4.6789331096111962E-05  -3.2013390589885779E-05  -2.0361695221716408E-05  -2.8679114944823023E-06  -1.7564847158651575E-06  -7.6107287383883368E-05  -3.6064141382734803E-05  -3.6758369063015410E-06  -2.8035666624237455E-05  -1.8076141495829140E-05  -6.7607633000463801E-06  -2.5389171239242872E-05  -6.3936316157346665E-06  -7.3919017664488438E-06  -1.5645596763839693E-04  -1.6034932269478893E-05  -2.2351613730162757E-05  -3.2753146762674308E-06  -4.1756666427729792E-05   5.5500940144582133E-05  -1.4891418413925962E-05  -2.5342545266473013E-06  -9.1540679486240705E-05  -1.8658587650694392E-05  -2.1818427856057482E-04  -1.2307190846938594E-04   8.7413112051824699E-06  -4.7179331803409079E-04  -1.8617923825907830E-05   9.9337858174684314E-06  -5.7766290650100290E-05  -2.3805955198461125E-04  -1.2307538293494285E-05  -4.3885571357281757E-04  -1.1975117857998237E-04  -3.2953882301090670E-04  -1.6338416963861386E-05  -8.6288112848028513E-05  -3.9060147191500364E-05  -7.5350959693115817E-05  -9.0241052412901092E-06   7.1144576338801962E-06  -3.1123080745549631E-05  -5.2037096856812789E-05  -1.6268936822659240E-05  -1.8296467934514530E-04  -8.3225836374711503E-05   1.4376550685957588E-05  -5.7933854334103485E-05  -5.7581484610549677E-04  -2.1336473665325641E-05  -5.5765544787650803E-06  -6.5935033483481272E-05  -9.7662035927365833E-06  -2.1567180735911513E-06   9.5413920254073780E-06  -1.6317551211296882E-05  -9.8409823482629565E-06  -3.8664327886038920E-04  -1.5863322813658268E-05  -3.0356618681830071E-06   3.4846606670385168E-07  -1.0187027542203264E-05  -3.1579475646884584E-04  -4.1150516024558546E-04  -3.4484155008558345E-04  -4.4092194213855770E-04  -1.3894550613067781E-04  -3.0446393806340174E-04  -2.8023980758254695E-04
  0.0000000000000000E+00   0.0000000000000000E+00   0.0000000000000000E+00   0.0000000000000000E+00   0.0000000000000000E+00   0.0000000000000000E+00   0.0000000000000000E+00   0.0000000000000000E+00   0.0000000000000000E+00   0.0000000000000000E+00   0.0000000000000000E+00   0.0000000000000000E+00   0.0000000000000000E+00   0.0000000000000000E+00   0.0000000000000000E+00   0.0000000000000000E+00   0.0000000000000000E+00   0.0000000000000000E+00   0.0000000000000000E+00   0.0000000000000000E+00   0.0000000000000000E+00   0.0000000000000000E+00   0.0000000000000000E+00   0.0000000000000000E+00   0.0000000000000000E+00   0.0000000000000000E+00   0.0000000000000000E+00   0.0000000000000000E+00   0.0000000000000000E+00   0.0000000000000000E+00   0.0000000000000000E+00   0.0000000000000000E+00   0.0000000000000000E+00   0.0000000000000000E+00   0.0000000000000000E+00   0.0000000000000000E+00   0.0000000000000000E+00   0.0000000000000000E+00   0.0000000000000000E+00   0.0000000000000000E+00   0.0000000000000000E+00   0.0000000000000000E+00   0.0000000000000000E+00   0.0000000000000000E+00   0.0000000000000000E+00   0.0000000000000000E+00   0.0000000000000000E+00   0.0000000000000000E+00   0.0000000000000000E+00   0.0000000000000000E+00   0.0000000000000000E+00   0.0000000000000000E+00   0.0000000000000000E+00   0.0000000000000000E+00   0.0000000000000000E+00   0.0000000000000000E+00   0.0000000000000000E+00   0.0000000000000000E+00   0.0000000000000000E+00   0.0000000000000000E+00   0.0000000000000000E+00   0.0000000000000000E+00   0.0000000000000000E+00   0.0000000000000000E+00   0.0000000000000000E+00   0.0000000000000000E+00   0.0000000000000000E+00   0.0000000000000000E+00   0.0000000000000000E+00   0.0000000000000000E+00   0.0000000000000000E+00   0.0000000000000000E+00   0.0000000000000000E+00   0.0000000000000000E+00   0.0000000000000000E+00   0.0000000000000000E+00   0.0000000000000000E+00   0.0000000000000000E+00   0.0000000000000000E+00   0.0000000000000000E+00   0.0000000000000000E+00   0.0000000000000000E+00   0.0000000000000000E+00   0.0000000000000000E+00   0.0000000000000000E+00   0.0000000000000000E+00   0.0000000000000000E+00   0.0000000000000000E+00   0.0000000000000000E+00   0.0000000000000000E+00   0.0000000000000000E+00   0.0000000000000000E+00   0.0000000000000000E+00   0.0000000000000000E+00   0.0000000000000000E+00   0.0000000000000000E+00   0.0000000000000000E+00   0.0000000000000000E+00   0.0000000000000000E+00   0.0000000000000000E+00   0.0000000000000000E+00   0.0000000000000000E+00   0.0000000000000000E+00   0.0000000000000000E+00   0.0000000000000000E+00   0.0000000000000000E+00   0.0000000000000000E+00   0.0000000000000000E+00   0.0000000000000000E+00   0.0000000000000000E+00   0.0000000000000000E+00   0.0000000000000000E+00   0.0000000000000000E+00   0.0000000000000000E+00   0.0000000000000000E+00   0.0000000000000000E+00   0.0000000000000000E+00   0.0000000000000000E+00   0.0000000000000000E+00   0.0000000000000000E+00   0.0000000000000000E+00   0.0000000000000000E+00   0.0000000000000000E+00   0.0000000000000000E+00   0.0000000000000000E+00   0.0000000000000000E+00   0.0000000000000000E+00   0.0000000000000000E+00   0.0000000000000000E+00   0.0000000000000000E+00   0.0000000000000000E+00   0.0000000000000000E+00   0.0000000000000000E+00   0.0000000000000000E+00   0.0000000000000000E+00   0.0000000000000000E+00   0.0000000000000000E+00   0.0000000000000000E+00   0.0000000000000000E+00   0.0000000000000000E+00   0.0000000000000000E+00   0.0000000000000000E+00   0.0000000000000000E+00   0.0000000000000000E+00   0.0000000000000000E+00   0.0000000000000000E+00   0.0000000000000000E+00   0.0000000000000000E+00   0.0000000000000000E+00   0.0000000000000000E+00   0.0000000000000000E+00   0.0000000000000000E+00   0.0000000000000000E+00   0.0000000000000000E+00   0.0000000000000000E+00   0.0000000000000000E+00   0.0000000000000000E+00   0.0000000000000000E+00   0.0000000000000000E+00   0.0000000000000000E+00   0.0000000000000000E+00   0.0000000000000000E+00   0.0000000000000000E+00   0.0000000000000000E+00   0.0000000000000000E+00   0.0000000000000000E+00   0.0000000000000000E+00   0.0000000000000000E+00   0.0000000000000000E+00   0.0000000000000000E+00   0.0000000000000000E+00   0.0000000000000000E+00   0.0000000000000000E+00   0.0000000000000000E+00   0.0000000000000000E+00   0.0000000000000000E+00   0.0000000000000000E+00   0.0000000000000000E+00   0.0000000000000000E+00   0.0000000000000000E+00   0.0000000000000000E+00   0.0000000000000000E+00   0.0000000000000000E+00   0.0000000000000000E+00   0.0000000000000000E+00   0.0000000000000000E+00   0.0000000000000000E+00   0.0000000000000000E+00   0.0000000000000000E+00   0.0000000000000000E+00   0.0000000000000000E+00   0.0000000000000000E+00   0.0000000000000000E+00   0.0000000000000000E+00   0.0000000000000000E+00   0.0000000000000000E+00   0.0000000000000000E+00   0.0000000000000000E+00   0.0000000000000000E+00   0.0000000000000000E+00   0.0000000000000000E+00   0.0000000000000000E+00   0.0000000000000000E+00   0.0000000000000000E+00   0.0000000000000000E+00   0.0000000000000000E+00   0.0000000000000000E+00   0.0000000000000000E+00   0.0000000000000000E+00   0.0000000000000000E+00   0.0000000000000000E+00  -6.9679290452769729E-09   6.4345858451632674E-08   3.3184895978031146E-09  -1.4461230737218107E-09  -9.8633961366377857E-09   1.3142888586798383E-08  -2.6199757690287624E-09  -1.1216679939435429E-07  -3.6554387304297690E-09  -7.5640290314430592E-10  -9.8032773101147644E-08  -4.2443243891639998E-08  -6.0603583333535211E-08  -6.3657247373844589E-09  -9.4811248680858441E-09  -1.4994513221713633E-08  -3.2151303776333273E-08   5.6199065792361619E-09  -5.1361190531940657E-09  -3.3859686206884236E-08  -5.7120919677671254E-09  -4.5824489418484523E-08  -1.1709260354389252E-08  -1.1696609567511084E-08  -9.9738397340578803E-09  -1.5841964189201305E-08  -4.3371309808294962E-08   3.5620894402063906E-08  -1.6083475657705669E-07  -1.8415702339151762E-08  -9.9293345501828142E-09  -1.6055848084142394E-07  -4.7922803870606759E-08  -1.7551183665456120E-07  -1.3613805118346567E-07   1.5942481295520834E-08  -1.1301441791257303E-07  -4.5119708285388206E-08  -1.8314589387911726E-07  -1.8683977477756549E-08   5.3142223796299845E-09  -1.2156172822146963E-07  -9.5581181773772140E-09  -5.2951870874193351E-08  -2.7829862634535311E-07  -2.5590543997983113E-08   6.3537413236774942E-13  -8.4133309343523660E-08  -1.6763381318815798E-07  -3.4667327729565912E-08   5.6650337802783734E-08  -7.5703930491371527E-08  -1.5652108815274958E-07  -1.8860830044285060E-07  -2.9054757720976832E-08  -3.0917670905106697E-07  -1.0028096632267619E-07  -2.1045623025469987E-07  -8.2476457781100168E-09  -1.4693872425115217E-07  -2.7592677622894339E-07   4.7766535934384055E-09  -2.6701089271564888E-08  -9.9741853055305101E-08  -8.9273040009651299E-09  -1.3676505490785680E-07  -2.3452111254569455E-08  -3.5420543425350267E-08  -2.1905874189741949E-08  -3.1746889803679005E-07   1.4885113247126945E-08  -1.0128227874961170E-07  -2.4996298461211198E-07  -1.8353898113109963E-07  -2.4832471604433360E-07  -3.2385512067977281E-07  -3.5617844849356423E-07   3.4444067661029249E-06  -4.8310555993610865E-06  -4.6717537768539692E-06  -3.4766162232003763E-05  -5.1124709556452420E-05  -7.2142082092692251E-06  -1.4240336272830869E-05   2.9468449196301782E-04  -4.7808522278563341E-05   1.5393366069058655E-05  -1.7768600558169167E-05  -5.9128825480560386E-05  -1.4070462223959973E-04  -3.5193986387039376E-05  -2.5639156807471585E-05  -5.8221548216598660E-05  -9.1303850245063459E-06  -2.6437600325382007E-05  -7.8552513845809136E-06   5.2137683343347433E-07  -5.2629160617097605E-05  -5.1526179995090441E-05  -1.6097177498383682E-05  -5.7611247132511308E-06  -1.2084182310054722E-05  -2.1090298708887584E-05  -1.8908521638216015E-04  -6.0992267303775439E-06  -3.1398979699666804E-05  -4.1780869974705404E-05  -7.7204234043901516E-05  -1.3397806160376494E-05  -3.3418947573068389E-05  -4.2593107818560629E-05  -3.4414142651524310E-07   1.0852688263487964E-05  -3.6907880620856481E-04  -4.8295704892321932E-06  -1.7488121505331703E-06  -1.7280794792964848E-05  -1.2705255298593642E-04  -1.8032688675907678E-06   3.9598654428123789E-06  -3.5936636799832046E-05   5.1004538575089359E-06  -1.0648314987639479E-05  -7.5574798702683708E-05  -4.7379820167860251E-05  -6.0932632323694463E-06  -3.0091355004388591E-05  -7.9487153408452245E-06  -4.7183670325428024E-05  -1.2483084526578530E-05  -5.8170042105585193E-05  -1.2494302165003687E-05  -4.1865459682874468E-05  -3.8977661875284652E-05  -5.0707459265415839E-05  -5.4362550781244437E-05  -1.0702397611094311E-05  -2.5256862120576453E-05  -3.3980974110330366E-06  -1.1619546811539670E-05   4.3639458420430046E-06  -5.5859114972356340E-07  -1.3055037019911602E-05  -3.0405587553247091E-05  -1.0449001212518656E-05  -1.5377601308214974E-05  -8.0093178214417436E-06  -2.5743932542539290E-05  -2.0716063232359674E-04  -6.9406199767504926E-05   2.6508745382988328E-05  -1.6609899113279915E-04  -4.4828833430741282E-06  -4.9902677445015352E-05  -4.9988046590981659E-05  -3.1014299237330761E-05  -2.8371982795301297E-05  -1.2529916718341787E-05   1.0270779260998177E-05  -9.8023134049510563E-06   4.1661738710993483E-06   1.4040003452332370E-04   1.3851440405533546E-05  -5.6154669578435664E-05  -9.8389522390216123E-06  -2.8955238291727875E-06  -2.0764922113428198E-06  -1.8093090287780187E-06  -3.2245049184125208E-04  -8.2233937648017616E-05   7.2060411049363815E-05   1.4256748476570030E-05  -1.2612519269001860E-06  -1.2335835827739243E-05  -8.8825148770561399E-05  -1.9160748704634399E-05  -5.3276272400640611E-07  -7.0608459887308437E-05  -5.0590662591142044E-05  -3.7511448594838885E-06  -1.4188419346578738E-05   5.7325365282447418E-06  -7.3660329253472566E-06  -4.4407720507630826E-06  -2.3556457532363453E-05  -8.0207576130280418E-05  -9.2827051778527687E-06  -7.0670478219058170E-06   1.4189707187361531E-04  -7.1145406657061307E-05  -4.4738266710773249E-05  -4.7653705251200083E-06  -6.4972764106993987E-05  -8.9139327220023092E-06  -9.4987663834129001E-05   5.9665211228251326E-05   1.3803922673623087E-05   3.3409021843521781E-05  -3.0308786168896379E-05  -5.0046748457344748E-06   1.4048731322984108E-05  -9.3073978863021504E-05  -1.0480177292622545E-05  -7.2769467468860422E-05  -4.1863050789616398E-05   1.4030814524868614E-04  -2.4284615235100018E-05  -5.7246898735490584E-05  -2.6878789064982254E-05  -2.9819304902194076E-05  -2.6588065411539781E-06  -1.8266904511211782E-06  -8.0067771506342960E-05  -4.2411268876499269E-05  -1.6431828854484612E-06  -3.2616381126981477E-05  -2.0731323181459532E-05  -6.5363720239357881E-06  -2.1705095113465013E-05  -5.5729884144087861E-06  -1.8034367664608425E-05  -1.6082175047518846E-04  -1.2904405528158189E-05  -1.4673622469030140E-05  -3.2420616539122718E-06  -3.1487032065960617E-05   5.6864439053986238E-05  -2.5292085539117996E-05  -2.3731560079937515E-06  -1.2704205969928347E-04  -1.9712402666712674E-05  -1.7365055569306816E-04  -9.4198215305754408E-05   8.1934183957144749E-06  -3.7911931054474554E-04  -1.7936938624654064E-05   8.3189678147788297E-06  -4.5910674043676857E-05  -2.5934674962489404E-04  -1.1745727335109770E-05  -5.0313350060419504E-04  -1.0019890179559258E-04  -3.3975135581062012E-04  -1.5019279542596395E-05  -9.1170977935632874E-05  -3.7817727062749803E-05  -6.3314024113289514E-05  -8.9700403333638923E-06   8.4116831884188788E-06  -3.7193327017406170E-05  -6.4479392929974382E-05  -1.5838770864171710E-05  -1.4800620047257829E-04  -7.1081721820608364E-05   2.0550488824643843E-05  -3.8937196745327675E-05  -6.0102704232169331E-04  -2.1038083428772121E-05  -9.7850557537485912E-07  -7.4772122565003158E-05  -8.2662501540723902E-06  -1.7932689232544409E-06   6.6768886989338554E-06  -1.2207530829631978E-05  -9.2736143295205367E-06  -4.0608735867528296E-04  -1.9703321999136743E-05  -3.1515333785389781E-06   3.7562252933653116E-06  -9.7673691375427017E-06  -3.3925538090493948E-04  -4.5393476607498808E-04  -2.6050513219303328E-04  -5.0119107747677674E-04  -1.5941789303180071E-04  -2.6421393240309637E-04  -2.1270749245953612E-04
  0.0000000000000000E+00   0.0000000000000000E+00   0.0000000000000000E+00   0.0000000000000000E+00   0.0000000000000000E+00   0.0000000000000000E+00   0.0000000000000000E+00   0.0000000000000000E+00   0.0000000000000000E+00   0.0000000000000000E+00   0.0000000000000000E+00   0.0000000000000000E+00   0.0000000000000000E+00   0.0000000000000000E+00   0.0000000000000000E+00   0.0000000000000000E+00   0.0000000000000000E+00   0.0000000000000000E+00   0.0000000000000000E+00   0.0000000000000000E+00   0.0000000000000000E+00   0.0000000000000000E+00   0.0000000000000000E+00   0.0000000000000000E+00   0.0000000000000000E+00   0.0000000000000000E+00   0.0000000000000000E+00   0.0000000000000000E+00   0.0000000000000000E+00   0.0000000000000000E+00   0.0000000000000000E+00   0.0000000000000000E+00   0.0000000000000000E+00   0.0000000000000000E+00   0.0000000000000000E+00   0.0000000000000000E+00   0.0000000000000000E+00   0.0000000000000000E+00   0.0000000000000000E+00   0.0000000000000000E+00   0.0000000000000000E+00   0.0000000000000000E+00   0.0000000000000000E+00   0.0000000000000000E+00   0.0000000000000000E+00   0.0000000000000000E+00   0.0000000000000000E+00   0.0000000000000000E+00   0.0000000000000000E+00   0.0000000000000000E+00   0.0000000000000000E+00   0.0000000000000000E+00   0.0000000000000000E+00   0.0000000000000000E+00   0.0000000000000000E+00   0.0000000000000000E+00   0.0000000000000000E+00   0.0000000000000000E+00   0.0000000000000000E+00   0.0000000000000000E+00   0.0000000000000000E+00   0.0000000000000000E+00   0.0000000000000000E+00   0.0000000000000000E+00   0.0000000000000000E+00   0.0000000000000000E+00   0.0000000000000000E+00   0.0000000000000000E+00   0.0000000000000000E+00   0.0000000000000000E+00   0.0000000000000000E+00   0.0000000000000000E+00   0.0000000000000000E+00   0.0000000000000000E+00   0.0000000000000000E+00   0.0000000000000000E+00   0.0000000000000000E+00   0.0000000000000000E+00   0.0000000000000000E+00   0.0000000000000000E+00   0.0000000000000000E+00   0.0000000000000000E+00   0.0000000000000000E+00   0.0000000000000000E+00   0.0000000000000000E+00   0.0000000000000000E+00   0.0000000000000000E+00   0.0000000000000000E+00   0.0000000000000000E+00   0.0000000000000000E+00   0.0000000000000000E+00   0.0000000000000000E+00   0.0000000000000000E+00   0.0000000000000000E+00   0.0000000000000000E+00   0.0000000000000000E+00   0.0000000000000000E+00   0.0000000000000000E+00   0.0000000000000000E+00   0.0000000000000000E+00   0.0000000000000000E+00   0.0000000000000000E+00   0.0000000000000000E+00   0.0000000000000000E+00   0.0000000000000000E+00   0.0000000000000000E+00   0.0000000000000000E+00   0.0000000000000000E+00   0.0000000000000000E+00   0.0000000000000000E+00   0.0000000000000000E+00   0.0000000000000000E+00   0.0000000000000000E+00   0.0000000000000000E+00   0.0000000000000000E+00   0.0000000000000000E+00   0.0000000000000000E+00   0.0000000000000000E+00   0.0000000000000000E+00   0.0000000000000000E+00   0.0000000000000000E+00   0.0000000000000000E+00   0.0000000000000000E+00   0.0000000000000000E+00   0.0000000000000000E+00   0.0000000000000000E+00   0.0000000000000000E+00   0.0000000000000000E+00   0.0000000000000000E+00   0.0000000000000000E+00   0.0000000000000000E+00   0.0000000000000000E+00   0.0000000000000000E+00   0.0000000000000000E+00   0.0000000000000000E+00   0.0000000000000000E+00   0.0000000000000000E+00   0.0000000000000000E+00   0.0000000000000000E+00   0.0000000000000000E+00   0.0000000000000000E+00   0.0000000000000000E+00   0.0000000000000000E+00   0.0000000000000000E+00   0.0000000000000000E+00   0.0000000000000000E+00   0.0000000000000000E+00   0.0000000000000000E+00   0.0000000000000000E+00   0.0000000000000000E+00   0.0000000000000000E+00   0.0000000000000000E+00   0.0000000000000000E+00   0.0000000000000000E+00   0.0000000000000000E+00   0.0000000000000000E+00   0.0000000000000000E+00   0.0000000000000000E+00   0.0000000000000000E+00   0.0000000000000000E+00   0.0000000000000000E+00   0.0000000000000000E+00   0.0000000000000000E+00   0.0000000000000000E+00   0.0000000000000000E+00   0.0000000000000000E+00   0.0000000000000000E+00   0.0000000000000000E+00   0.0000000000000000E+00   0.0000000000000000E+00   0.0000000000000000E+00   0.0000000000000000E+00   0.0000000000000000E+00   0.0000000000000000E+00   0.0000000000000000E+00   0.0000000000000000E+00   0.0000000000000000E+00   0.0000000000000000E+00   0.0000000000000000E+00   0.0000000000000000E+00   0.0000000000000000E+00   0.0000000000000000E+00   0.0000000000000000E+00   0.0000000000000000E+00   0.0000000000000000E+00   0.0000000000000000E+00   0.0000000000000000E+00   0.0000000000000000E+00   0.0000000000000000E+00   0.0000000000000000E+00   0.0000000000000000E+00   0.0000000000000000E+00   0.0000000000000000E+00   0.0000000000000000E+00   0.0000000000000000E+00   0.0000000000000000E+00   0.0000000000000000E+00   0.0000000000000000E+00   0.0000000000000000E+00   0.0000000000000000E+00   0.0000000000000000E+00   0.0000000000000000E+00   0.0000000000000000E+00   0.0000000000000000E+00   0.0000000000000000E+00   0.0000000000000000E+00   0.0000000000000000E+00   0.0000000000000000E+00   0.0000000000000000E+00   0.0000000000000000E+00   0.0000000000000000E+00  -9.7913056553887761E-10   7.7196042056310901E-09   4.9455720069614428E-10  -2.2392450786699386E-10  -1.4671281027604542E-09   2.1931836809171947E-09  -3.7976517025393898E-10  -1.6352082361572275E-08  -5.2437466124163232E-10  -8.8244697826398514E-11  -1.3612038671904005E-08  -5.6665917961779277E-09  -7.4175486054718782E-09  -1.1242695627152590E-09  -1.5421748017324950E-09  -2.1461491225950218E-09  -4.6552922118476134E-09   1.1253264794313821E-09  -7.4293448913619347E-10  -4.9363964095120527E-09  -8.6225467839200376E-10  -6.6951824943062305E-09  -1.5808605318723665E-09  -1.6367441398437304E-09  -1.5899860865640774E-09  -2.2808209219143875E-09  -6.3237018321361580E-09   5.9430686366228221E-09  -2.4169280458450100E-08  -2.6476826721216196E-09  -1.4711284735741596E-09  -2.3780937819189614E-08  -5.9938408476115643E-09  -3.4104493132678441E-08  -1.7345910296505077E-08  -3.3893048180965395E-10  -1.6863262229577508E-08  -6.4821901581785373E-09  -2.1727239076742267E-08  -2.9148145656774694E-09   2.2115328045422020E-09  -1.7538118793514520E-08  -1.3874224623889519E-09  -7.6782071686863442E-09  -3.9456252426864967E-08  -3.7096767799204117E-09   2.4611228755662335E-10  -1.2610369005727175E-08  -2.9212444554326511E-08  -5.2232391647505287E-09   7.4614906594601998E-09  -1.2302802841572608E-08  -1.8511702284736192E-08  -2.2734404354750067E-08  -3.7461447285808007E-09  -3.9463928035977849E-08  -1.6444600765316176E-08  -2.7094650890713639E-08  -1.3206970084786483E-09  -2.8897730875110007E-08  -3.3297867327932391E-08   1.6477198078287569E-09  -3.7524502325139526E-09  -1.6981550992630630E-08  -1.2807062517491756E-09  -1.9158917973889220E-08  -3.4042260187554997E-09  -4.8881001763463462E-09  -2.9524280348225643E-09  -4.6626527361107095E-08   2.3542587201156462E-09  -1.4246882507358188E-08  -3.9533684439495254E-08  -2.5827898499667825E-08  -3.4246575356171090E-08  -4.5287412795298821E-08  -5.1824042047621537E-08   5.5206038226715529E-07  -7.9443447578354357E-07  -6.8174758212818456E-07  -4.8337696562207023E-06  -6.4444261572813687E-06  -1.1653036899462248E-06  -1.9358418990146268E-06   4.2455053191246186E-05  -5.5019208299438004E-06   1.4638872408070544E-06  -2.4919413785532931E-06  -9.5546753474430810E-06  -1.8987318090320912E-05  -5.7560726925551465E-06  -3.5672023076414919E-06  -9.5316505278562575E-06  -1.4255918504138603E-06  -3.7790223408152492E-06  -1.1404575464131482E-06   2.5911764429680917E-07  -8.3785298367659259E-06  -7.9049259020690515E-06  -2.7179636162024051E-06  -9.3801657941429891E-07  -1.7492901698084169E-06  -1.6947757707479549E-05  -2.0278518814211808E-05  -8.8741204247423027E-07  -4.6141951347352408E-06  -5.8972471487387885E-06  -1.3332179115606055E-05  -1.6851679370358414E-06  -5.4253334467865370E-06  -5.3148418523975923E-06   4.5204612036046422E-08   1.7526824952409829E-06  -5.4122475310979406E-05  -6.8767954451580803E-07  -2.6839140679360815E-07  -3.3068163493373708E-06  -1.9680086936764524E-05  -1.2871600041629930E-07   6.1576711987987341E-07  -5.2376802706872856E-06   1.3073157869188948E-06  -1.7148490370494959E-06  -1.3056920759419332E-05  -6.9287097367144054E-06  -9.5418896779305747E-07  -4.3232047739264565E-06  -1.1016031922353935E-06  -5.6209309555084404E-06  -1.8185877493870858E-06  -9.4125727490100615E-06  -1.9890184468948388E-06  -5.6959105326775811E-06  -6.1496299059396525E-06  -6.3230079794683157E-06  -7.7879312071920586E-06  -1.5218280917025240E-06  -3.8022617795164292E-06  -4.9968074671770287E-07  -1.7957890687799943E-06   1.0193340966825575E-06   6.5274682306581608E-08  -2.1477201555873790E-06  -4.4481394884859181E-06  -1.3516710841523046E-06  -1.9650301049148983E-06  -1.2534131295210182E-06  -3.7425827166887771E-06  -2.9781367716149873E-05  -8.7573668406489994E-06   4.9782918987288781E-06  -2.1984794510219478E-05  -7.1914769665469287E-07  -5.9544785955928323E-06  -8.9194429759663403E-06  -4.9632319203170046E-06  -4.6889498639802817E-06  -1.8164849458895866E-06   1.3559937996862967E-06  -1.3955053860432858E-06   6.2053102676487131E-07   2.0183592821701687E-05  -1.0570953947908050E-06  -7.3061130755285209E-06  -1.4603310490720907E-06  -4.2303673136946689E-07  -3.2986705166886954E-07  -2.9101150069003348E-07  -3.3308408465091713E-05  -1.1611818471109034E-05   1.0390441890744162E-05   2.3540583215898377E-06  -2.4533243434043035E-07  -1.7893322807522650E-06  -1.0558972693518576E-05  -2.8261310879726587E-06  -4.9797988036316567E-08  -1.0366340986460846E-05  -8.3713974207600210E-06  -5.4016219841533511E-07  -2.0122317359491652E-06   1.1035896624967690E-06  -1.0849568103531677E-06  -6.4910766266481732E-07  -3.2009778397014878E-06  -1.1134142756373241E-05  -1.3563271768352752E-06  -1.3240484396353516E-06   1.7826861488014330E-05  -8.9619290969135803E-06  -1.0195191316689684E-05  -6.4415492635093304E-07  -8.2194088264455640E-06  -3.0001722224420702E-06  -1.1264847668369363E-05   5.7656247908844598E-06   7.2824037504181463E-07   4.5342145603168606E-06  -4.4033282017827855E-06  -7.2304607755813083E-07   3.2236677763453558E-06  -1.2838190394512730E-05  -1.0531989834323688E-06  -1.0753070513573537E-05  -6.1544875293580189E-06   2.0064822837533773E-05  -3.4506698331376450E-06  -8.7548098012196398E-06  -3.9017989130335072E-06  -5.4404551540555514E-06  -3.8759338384818018E-07  -2.9592203225011748E-07  -9.5777697427558631E-06  -6.3048880181927490E-06  -2.7578355090226872E-07  -4.0356070489315830E-06  -3.0018857978817990E-06  -9.6082930727674502E-07  -2.5908013829177318E-06  -8.0257719296426496E-07  -2.9240404942591616E-06  -1.9434763813818249E-05  -1.5181565768525966E-06  -1.9043228208518387E-06  -4.9771127211715602E-07  -4.2307039060916511E-06   9.1592459923874399E-06  -5.3933594313372392E-06  -3.4644470064476733E-07  -1.8132258848334055E-05  -2.9119945256441378E-06  -2.6399447305643157E-05  -1.3144277691027689E-05   1.3305135023991478E-06  -6.1083694283394662E-05  -2.8852660265203899E-06   1.1561063921430934E-06  -6.6851742286860959E-06  -3.7061364341206540E-05  -1.6728271564384337E-06  -8.8710863235613453E-05  -1.2121179565017821E-05  -5.4622157035478079E-05  -2.1544686724958698E-06  -1.1071878888783762E-05  -5.4515251995169153E-06  -9.1815027426600116E-06  -1.3076476719514257E-06   2.1339305155730888E-06  -5.5647649821592988E-06  -9.3370785492415373E-06  -2.2616144702824790E-06  -2.1485347999610182E-05  -9.1345010829032682E-06   3.7829829290753870E-06  -6.3889253228360648E-06  -7.2019571355250305E-05  -3.4397425452892274E-06  -3.0523779177072653E-07  -9.0999026455681779E-06  -1.2307064489501389E-06  -1.2470053872107972E-07   9.4098642467774871E-07  -1.7281564982758089E-06  -1.4943307251139325E-06  -4.9990628143120662E-05  -2.8742841158213689E-06  -4.8623528118054123E-07   7.9034024554202788E-07  -1.4060251578160049E-06  -5.6002634932204744E-05  -5.6611362076301996E-05  -3.5148917948441383E-05  -6.2790133737908796E-05  -2.2681510861743115E-05  -3.8431111553162512E-05  -3.1334907846123562E-05
[truncated: 3,977,201 more chars]
