# Supplementary material for: Intermolecular Interactions in G Protein-Coupled Receptor Allosteric Sites at the Membrane Interface from Molecular Dynamics Simulations and Quantum Chemical Calculations
Source: J Chem Inf Model. 2022 Sep 30;62(19):4736–47. doi: 10.1021/acs.jcim.2c00788 (PMC9554917; doi:10.1021/acs.jcim.2c00788)
Supplement: Supplementary file 3 — ci2c00788_si_003.zip [file ci2c00788_si_003.zip › quantum_chemical_coordiates_inputs/PAR2_5ndz/fsapt/QA.dat]

  4.3831497628211901E-18   7.4765086416167453E-16   2.0984552439852189E-17   1.4056336479618693E-16   3.3516015474419895E-15   8.3300012469594888E-06   8.6809219279965569E-06   1.0750502465487043E-15   1.3184264283988169E-11   3.2947051283339565E-15   5.1178704265152061E-17   8.8373841690341230E-12   2.9103984291415545E-15   7.7651909245812984E-10   1.4556382066393227E-06   1.0562855563916102E-08   1.5585748210000782E-06   1.8740416702976886E-15   9.9524940902923062E-13   2.0470730159918701E-12   8.7863763082345260E-09   2.0017700638350915E-07   2.1124230404005518E-07   4.2940474826839080E-17   4.0978770340112167E-17   1.4351976687926390E-12   3.5930288090184217E-16   1.4350272557320398E-17   1.1906196592238334E-13   5.9534436680027276E-13   2.6883986284895595E-14   2.2570723601945909E-17   7.0927276625551678E-15   3.3440099917657090E-15   3.3816175456060112E-14   2.4098146613635204E-14   1.1936685956214043E-13   6.3570708785116076E-11   3.3511234003708692E-15   1.0921914261017702E-14   3.2954636668397218E-14   1.2787076938274022E-09   1.6308803795397799E-03   1.5891395213614655E-12   5.8672995752864628E-14   1.2753517343005258E-12   2.3104547269308143E-11   1.4357111775668491E-10   1.0541735214568494E-10   1.5207562730274645E-10   1.5943357243448561E-11   5.2495562510652204E-07   2.5920201491054363E-12   3.7266562512247338E-13   1.7667257425937235E-10   4.1659730771064975E-08   1.5842648156088258E-10   9.8176893908379802E-05   2.1846170578524042E-09   9.1215566060984119E-12   1.8445463543523833E-08   2.5228420682836290E-10   6.3216412641451347E-10   1.9757816574058902E-06   5.2694765231801159E-03   5.9890659510530225E-12   7.1483626321420587E-10   1.9644718989939980E-05   5.4474286470922477E-03   1.5693328660674814E-10   1.8149705282574657E-08   2.7167575478260052E-09   9.5037942676148437E-07   1.4947968958851714E-10   2.6364347769472837E-11   3.8758440530698320E-09   2.4471968775396426E-10   4.3153749664094552E-07   8.5202448262086749E-09   1.0981503703073843E-05   3.8467182256536840E-09   1.7906588877007451E-10   4.4304757239792298E-08   4.0066865701256128E-06   5.5432785225385670E-11   4.3391539351146245E-07   3.9209013150770836E-10   1.1060782431008596E-08   1.5849222555232843E-08   4.5208382209345596E-14   1.7603221378444188E-13   1.6649175736181693E-05   6.4479266904138257E-10   5.5340143109578772E-09   9.1358932594884099E-15   1.3577365480759002E-12   1.0385990780985966E-13   3.6415037762575473E-07   2.4381715867055021E-09   3.4754385094556587E-04   7.7232661044033481E-14   2.1586274688416016E-04   2.1396787469459174E-10   7.3136516458117356E-09   4.1945979045058428E-09   3.8424295698938599E-08   4.2307856367826530E-01   9.9175467103329493E-09   1.6288791974336341E-14   6.2108496135502940E-09   4.2171230804259868E-12   9.4599857253639735E-09   4.2139689332799435E-07   2.6011405875481995E-04   1.1033919863488602E-09   2.0747080008723472E-05   1.1976671937754251E-10   4.1192127507032788E-10   1.1073139291767549E-08   1.2827502415247013E-11   1.9996006261979266E-04   4.4991337612824366E-09   1.7187409359107254E-09   1.5117629573295210E-08   2.8125318314755207E-09   1.7225153668299457E-09   3.7412962348648850E-12   6.0768763705895785E-08   1.0818837645870265E-12   1.5204111683269998E-12   3.6839508545909172E-10   4.8675977621220809E-15   6.6283239053319869E-08   3.9277822093266221E-07   3.7791797849240775E-06   1.5138410296182399E-06   1.5667558680294760E-08   1.6213620682851190E-13   2.6446980307256193E-10   2.8948205291294941E-11   3.6863374069962689E-11   5.3508556660298330E-08   2.5955249966515219E-07   8.3571043308268474E-05   5.6148033250333156E-10   1.0820770201718905E-04   4.0924409091572238E-10
  2.7866734576398663E-16   3.6520380409564596E-15   3.2503473638224832E-15   9.5301819732208325E-15   1.4112959843525541E-14   8.4976854690170696E-04   8.9288563106723758E-04   1.5262455206883647E-15   9.6896733730278915E-11   3.2125333440989571E-15   6.8125627352196440E-17   1.3137993291856613E-10   4.0048169417955350E-14   8.1663923107489352E-09   6.9736196459325571E-05   1.4973879588920877E-07   7.2922770220474481E-05   1.2837685959553840E-14   2.2267471236746954E-11   1.0659843792874788E-11   1.3085773208258481E-07   3.1063799341521511E-06   3.2871510678012602E-06   4.0692189716370383E-16   1.2825689024336742E-16   2.9670304761420407E-11   5.0096707923603088E-16   8.5171896859857662E-16   3.9178185703146716E-12   2.0576954697272768E-12   8.0802485358117968E-14   1.6792059708359465E-15   3.2724339802296942E-14   2.7600534053921098E-15   5.2686329403937591E-13   1.1623909026487919E-13   5.8702535816775668E-13   3.3909080243219137E-10   3.5396510010631467E-15   3.0805605132118449E-12   8.6196105207629252E-14   1.4178719781193155E-08   9.9489874967803271E-01   3.0067792433933642E-11   8.5953537490864996E-12   2.9583997765656925E-11   1.5849232686663551E-08   6.1595796326025341E-09   4.3357663485424679E-09   3.0689028221132212E-09   1.7997599368957652E-10   3.4098130988062583E-06   1.2483884903178397E-11   5.6455092151997733E-13   4.7228851455707356E-10   1.1512729790604708E-07   1.2655079511900785E-09   5.6864271752515242E-03   8.7311970037878776E-08   1.1145283373383424E-10   3.7395001591210565E-05   6.2788341159106969E-05   8.4493667587683467E-10   1.6238319573923046E-03   6.0024316343831605E-03   6.7733227907506127E-12   1.5602005423180756E-09   2.2456975176003761E-04   7.1059897532951824E-03   3.5942476609628879E-09   1.4904967262045757E-07   4.5157001377137233E-08   1.0646769135853415E-04   2.8641022581502056E-10   1.8761384323943104E-11   5.3280630761986720E-09   6.9822382118169115E-10   1.5184624192918955E-06   6.9073925286558550E-07   3.2034262493572337E-03   7.6599593417175744E-09   1.9232133308102010E-08   7.4948417856938780E-08   1.6537747028261792E-03   9.1948794016721978E-11   1.3446283630553603E-07   1.3952500067601930E-09   3.1557163275482595E-08   3.4587467849062158E-09   2.3675199574335846E-12   1.0674134948716590E-13   3.0282180042536556E-03   5.7561942608640209E-09   3.7422981892837135E-09   1.8913470841238887E-13   4.8645918427508761E-13   4.5590377463923380E-13   1.2075830364816945E-04   8.6556109934152320E-08   5.7977019215799206E-03   6.4663389731076825E-13   3.4360580554956710E-01   7.2626942720087298E-10   3.1036883466952589E-08   6.2048054062911180E-09   3.9614753882880320E-08   5.7544024640511415E-01   2.3316853860168981E-08   1.6298950082594932E-13   1.0453674833748652E-08   4.9894828870653961E-12   4.7478677688545656E-08   2.3275560995106176E-07   2.1454675245317177E-04   1.3335789987005954E-08   5.7926835332017212E-01   5.4224353271318136E-11   7.1522558476113216E-10   3.0576590284872716E-08   8.2783264602005808E-12   3.4723745013255602E-01   9.5202905457859459E-10   6.2840054353194711E-10   2.3675743981307463E-08   1.7574195968826824E-08   6.9538627456544646E-06   6.1673616579962419E-10   2.2891351523869864E-07   1.7431759459063016E-10   5.4775316074887775E-06   7.4231822227261474E-10   1.1480138402095389E-13   6.6373611085353274E-08   1.4168033905677695E-06   6.9689871743713316E-06   1.0327578675724465E-05   3.9131943372075423E-08   2.4103752125505225E-13   2.5005119531588244E-09   4.0912985232224021E-10   9.7694185684725047E-10   1.5540670104058184E-05   1.5335825987387499E-06   5.3444952559648434E-05   8.2660469395019947E-09   1.5307036162201082E-04   6.4982994333571600E-10
  1.4747719314670545E-18   2.8044035201784458E-16   1.7671014642457750E-16   1.6697825725228748E-15   4.6574832792539454E-15   8.8024917037495768E-06   8.8873100102955155E-06   4.6819604599407013E-15   3.4174425150769712E-12   2.3736438902434213E-15   3.6690833595271805E-16   8.1756483540824268E-12   4.4770724447788834E-15   4.5209570264900160E-10   1.2790696523423629E-06   6.0987113025311565E-09   1.3517364624217117E-06   1.0825494499300035E-15   2.5726967207826353E-12   3.4963893564761112E-13   5.2302804579269392E-09   1.3133112969127501E-07   1.3857396882868679E-07   9.0494710057775835E-17   3.8882743100046625E-16   1.9035733198800804E-12   1.0404760806266670E-15   4.5714956543769620E-18   3.1856831643612295E-13   1.2788900882794539E-13   1.8713034968100777E-15   2.6289142833884324E-16   2.9261379296022299E-14   4.2844655332580776E-15   6.6967451435420601E-14   7.2332689276550887E-14   1.9036258032836021E-14   2.7222609405902271E-11   9.9414656170448305E-17   3.0733426120035290E-13   1.7350088131331649E-14   7.6646761194823166E-10   1.6742052145635820E-03   2.0017854451934965E-12   1.1400167351567788E-12   5.2238938681336366E-13   5.1682172539732071E-10   5.0775330149810024E-10   1.9107608038788173E-10   3.3065090148895325E-10   3.2143551210099591E-11   3.4240772855100482E-08   2.4130299331836599E-12   1.1225173991730226E-12   9.3214671311646243E-12   5.1768095948845044E-07   2.1378670675381139E-10   1.7700717746083720E-04   2.0822917907949662E-09   8.8717710385872274E-11   8.0798661688642927E-07   1.5721270351718277E-06   1.4290026523937525E-10   1.2964864106904091E-05   2.0338778714854805E-03   4.7626603641693167E-13   2.1049249889477608E-11   2.7316285551992457E-04   1.8558607607981243E-03   7.2434416951441331E-10   1.7430485425063309E-10   3.9139631206744397E-10   1.1617384831462211E-05   2.6306747437292961E-12   8.0060535551111234E-13   4.8619305588128134E-10   4.6224234078592816E-10   5.1612626042390271E-07   8.5359808447160362E-10   7.2459331498665670E-04   2.3763077057669503E-09   1.8141332122445271E-09   1.1622523040595461E-09   1.2745259789696629E-05   4.7379070547990846E-11   2.5855371232684435E-08   1.2070312836982757E-10   9.8796967806261024E-09   5.7191263166821323E-09   1.3268362848328572E-12   3.6940836243426495E-14   6.6464065617363721E-04   2.9055306563645525E-11   3.2196000971438288E-09   3.0967478806241119E-13   1.9683578497220348E-14   8.3085792770386336E-13   1.2200672808780123E-05   8.9467238323269225E-11   3.3390647958363401E-04   1.5472743920828619E-13   1.5573886757418788E-05   6.0843443310918449E-11   9.9614380530638494E-09   2.0673143375027482E-11   4.8629588682473028E-08   2.9282183832005298E-05   3.6897250772409443E-09   2.3126302109643841E-13   2.6145241097519133E-09   5.4573764545224158E-13   9.8186698712771776E-10   7.6727175050587794E-08   9.5283115478417507E-05   1.0701329202077120E-10   4.1641527009235463E-01   3.1407553280613737E-13   4.2867230738396199E-10   5.2157272569002705E-09   4.2253598958403959E-12   1.1004853180846667E-05   1.1593700589080113E-09   4.2302934024350868E-10   1.0493467465462489E-09   4.8432125436702889E-09   8.3317610579423109E-07   1.4235831047853366E-10   1.2522418693128771E-07   2.6939178253322699E-11   1.3279166346344084E-06   5.5285897714937772E-10   6.7694421655006475E-13   6.6620617604332688E-08   6.8644351352036080E-07   5.4675940549329411E-07   2.3103742995418415E-06   9.0618543430626871E-09   3.3699976554756798E-13   2.2007219620472472E-11   9.4798373052733613E-11   1.6902752721666441E-12   1.2940276474322621E-06   7.5546905480819287E-07   1.9725011589129323E-05   5.9800246105395208E-11   1.5133756223854023E-07   4.8197123506410460E-10
  1.8190149182200463E-16   6.6938672165245387E-16   9.6839455173372212E-16   2.0547408905239438E-15   2.5178977353205384E-14   5.5171781589199079E-07   9.9778365787792889E-01   2.1829325879690677E-14   2.8515805327256062E-10   9.7355480108142872E-15   8.8371779576027583E-16   4.3775024937921748E-10   1.0386976250975882E-13   2.8862497667222921E-08   3.4757326742915532E-06   4.6885213951362933E-08   1.2019901577084231E-03   1.1370551856539721E-14   3.8996771903615169E-11   3.6493001917099852E-11   3.5445545316647218E-07   5.1483194921981541E-07   5.7969277071604977E-06   5.3395819259592779E-16   1.0045729755754335E-15   7.6570806067249952E-11   3.8173267746361661E-15   1.1199951584513313E-15   1.5499552823912213E-11   1.0787440702033817E-11   8.2467862535692004E-13   2.1170022412357958E-15   4.5922796898283427E-13   4.1581291015317767E-15   1.0070919896883778E-11   2.7079431985488260E-12   1.2551027667803818E-13   1.8779626970323737E-10   7.2213004760380582E-14   1.8118304107261943E-11   6.8868852212468043E-13   1.3499264956379217E-08   8.4564923622528550E-04   3.9805773639654960E-11   4.8564954195154727E-11   5.8892078555785699E-12   1.3227810887438726E-09   1.9010481508629934E-09   4.5464457138484581E-09   9.0581000345116202E-10   2.7831819312178607E-10   4.5492629777638870E-06   3.1608115199960147E-12   1.4068939281172291E-13   1.0398599529210290E-10   7.8153670959521170E-06   2.1350069722134956E-09   1.7967020229263013E-03   8.0589048943535566E-09   1.6844385789905794E-10   2.0706169463409798E-05   2.3355216443640828E-06   1.3425648518652022E-10   1.3296046915376881E-04   5.3626851712015985E-04   9.0019541167967101E-12   1.6640557782443753E-09   1.3074962604264652E-05   9.4153429966108348E-01   5.5009680838013937E-09   8.0480189811287152E-08   3.6076348712262736E-08   1.4522408002713487E-05   1.3228230208345402E-10   3.5392059743931275E-11   1.0360056567680917E-09   2.6101333014837914E-09   9.2844794189408218E-06   4.5802435280823559E-07   6.2856428022304678E-01   4.0596822976903280E-08   4.3976706845441594E-08   9.4768813422678007E-08   2.1648042548113799E-04   3.0961848893669350E-10   1.7584630766168536E-07   1.8781721009026714E-09   1.1607939367100072E-07   2.3631131241413562E-08   9.3999705295742327E-13   3.1295249316763195E-13   4.7492701851597265E-04   2.8786978683531296E-10   5.6880810537314899E-09   2.5844143501286972E-13   1.0570405234411083E-12   1.0483648889906386E-12   4.6868102101525484E-04   1.4366401618118230E-08   9.7775240874404123E-01   8.6781302805140536E-14   7.1207531320702092E-04   1.3172991095452681E-10   4.6615908811933043E-08   5.3167163825322611E-09   3.8445212114430230E-06   1.2181202417097838E-04   1.2447486030758309E-08   1.4767376024802006E-13   5.5367496636072226E-09   8.9472622150982224E-12   2.2574323466456541E-07   3.3632827414948711E-07   1.1714738244265622E-04   1.0151315686186252E-08   3.9488975997911370E-04   5.2112914003599183E-11   1.9896379625591647E-09   1.5127348291474994E-08   2.3067793761573587E-11   6.4528997822809386E-01   4.0746729166018409E-09   1.6480712080546055E-09   1.3186632346893242E-08   3.4466487060160064E-08   1.2797897355969881E-04   5.3631018968188857E-10   4.3977382689080611E-07   1.8293745639044496E-10   1.9947527551188790E-05   1.9032450211986783E-09   5.4499608801592540E-13   4.5240772451806379E-07   5.6353987295540131E-06   5.6569789421594920E-05   1.0660437284218211E-05   1.5350437410719890E-07   4.2907511633700659E-14   5.8065591377184425E-10   1.4061341907018380E-10   1.1994036205485639E-10   2.6339990673753332E-06   1.2394945886865560E-06   4.2299868848933246E-06   1.3994172116847788E-08   2.5728795109044944E-05   2.0884614296449133E-09
  9.9999999999260780E-01   9.9999999961687569E-01   9.9999999993290956E-01   9.9999999970657150E-01   9.9999995452587287E-01   2.7293194761275233E-08   6.9590357101344310E-09   1.5083780827540331E-13   3.4546922153577066E-08   6.6107469913081472E-14   5.4496695509024048E-16   1.0225145962746376E-07   5.1096596215940083E-12   1.3769770730933501E-06   1.2752825727260499E-06   5.2124029535229001E-04   7.4447594349288980E-08   2.4597377785516469E-14   4.1466417740933211E-07   7.2626796726230017E-09   1.0227425757650630E-05   9.4475401870876196E-06   9.5428024041552431E-07   3.3304036535559697E-16   1.1264738007290288E-15   6.6803443784314250E-09   7.4548572349995199E-15   1.3406701589344687E-15   1.7094360027874808E-09   2.4455670556851000E-09   7.6184684070231413E-11   8.8496310824423023E-15   6.4865808540605959E-11   2.1623005857091177E-15   8.9644741104794221E-08   7.2572621510340240E-07   1.5883038867730515E-09   2.0977397857573678E-09   7.2302313881930698E-11   1.1941421100897386E-10   7.4613633759360780E-12   9.9745741291560841E-01   3.3088753345371695E-09   9.9998755311894794E-01   9.9995704902784954E-01   9.9995457300075785E-01   9.9998975518014266E-01   9.9998526401598742E-01   9.9999590770371016E-01   9.9999839956437986E-01   9.9999910910109224E-01   2.9668343714748782E-05   3.1163607227703817E-10   5.7396612163454081E-12   5.9274521493270496E-10   4.5615738541498258E-05   8.9850145652805169E-09   1.4822615534713899E-06   9.5857835611191841E-06   2.0800437341475722E-09   2.2666467223633486E-04   5.3123899788139828E-01   2.4443629479907865E-08   1.4424534503333262E-03   1.0605140216061858E-05   1.7511249305192006E-11   3.5568051182338846E-09   2.1565311888200600E-05   4.8243936048816229E-05   4.1436013333285477E-08   8.0425777290824547E-07   3.2661922257576618E-07   3.4185796046679731E-05   1.1778457614860386E-08   8.9224154878143453E-11   1.6470516564661699E-07   1.2173081291216975E-08   2.1578374918451776E-05   4.5376515212158634E-06   1.3323438904530503E-05   1.5692877425799730E-07   3.5193268022069759E-07   2.1552262379523515E-08   1.9815742745346136E-05   1.3751719201467635E-09   6.7084046952180659E-06   4.3969984064044119E-09   3.8803232140148871E-07   6.4935202281931930E-07   5.6940282936752235E-12   2.4958761361526252E-12   8.9195736188414526E-05   1.1341217199064184E-08   3.0626730230664034E-07   1.1013851837102040E-12   9.6270091128807794E-12   9.9435122852808703E-12   1.6125640051707925E-03   2.4774333801077914E-07   1.1492721312958471E-05   1.4773938791131177E-12   2.5423703079277256E-05   8.4057912339305175E-12   8.9367689652492544E-07   2.1607975689332061E-08   1.5154437577917000E-05   4.4498673623795434E-08   8.2311637728008231E-08   3.5110524041557920E-13   2.3547936394094989E-09   5.9074034780398686E-12   1.1073435931317940E-07   1.0362307854675393E-05   1.3810713433456729E-05   9.2484176551175336E-08   2.6747151148873326E-06   7.9979759260457491E-10   9.4174974792513827E-09   3.1789384783479454E-08   1.8300691507095197E-10   1.0847327933031715E-06   1.5160622530750865E-07   2.0533426278584222E-08   3.3214763840087568E-06   2.1671978692626194E-07   1.2644534427269541E-04   3.0677368322844598E-08   2.1114556318517231E-06   1.1228942052926630E-09   2.5621666733742634E-04   1.0564834831313739E-08   9.9793236183074100E-11   8.2888046007037250E-06   9.9557852107839651E-01   9.7284664674604704E-01   2.5913663740396010E-05   4.7906091224006563E-07   2.1013057432384181E-14   8.8977302347390363E-10   9.8439809532154364E-10   8.2467033039996456E-09   9.8780087838868247E-01   1.0015290110488028E-05   4.4895643647203423E-05   1.1214931159062778E-08   3.8538330828964263E-05   1.0015363222040355E-08
  2.3886592457398432E-15   4.0856058535548876E-14   2.2495597418959539E-14   2.4206674480283483E-14   1.6007627326219822E-13   9.9784024745062461E-01   5.4899322436318278E-07   6.7881178036793624E-15   6.3433977856132059E-11   3.1385602293844132E-14   5.1339294106469372E-16   1.4063958071437986E-10   9.3143087175560225E-14   7.9757766600544950E-09   1.1870604432378860E-03   4.1614533346191326E-07   3.4198615917759827E-06   2.7647703051177848E-14   4.2734010168704519E-11   1.3207672885787227E-11   3.5480731326767181E-08   5.8358505578402402E-06   5.4355143069352545E-07   8.9640299017223711E-16   7.7484812218550630E-16   1.5523621125869054E-11   1.1586275920608513E-15   7.9300714980973066E-17   2.9248287588907770E-12   3.0623709953518263E-12   2.2665826134556780E-13   1.3225335752041376E-15   1.5285490562114377E-13   6.2827577673348926E-15   5.0369960236526453E-13   4.3068819066811061E-12   7.7895582131490316E-13   8.3003534679819843E-11   2.5007114707063054E-14   1.3007241214607463E-12   4.9389518011555976E-14   4.6104876848139075E-08   7.9183782139815228E-04   5.7151526123690378E-11   8.4660074882745177E-11   1.8836503611883354E-10   3.9789081027649223E-08   1.4491233970709289E-08   2.9086561858298859E-09   2.6445801246532988E-09   2.1337577173592433E-09   1.5267715841695461E-06   2.3431043242332695E-12   9.2727289415913699E-14   2.9246342393564003E-10   5.3169156438837348E-06   9.7022070379406328E-11   9.8261280596491296E-01   5.8730122323389016E-08   7.2037022387784149E-11   1.3060385231367344E-06   4.1650981206559460E-05   1.2880458659908112E-09   2.0611554226613823E-04   9.4060832081718027E-01   2.6802154595088267E-12   6.1163110472582804E-10   1.4189115316277029E-05   8.2569906423837487E-04   3.5296989003135811E-10   2.8037228363482472E-08   4.1921787306863571E-09   4.6854538651731436E-04   2.8292431584259200E-10   1.2192561518065370E-11   9.4882420258114428E-09   7.5137440746264059E-10   3.3798885757735937E-06   1.9809619850282084E-08   4.9707642094209406E-04   3.1913618347097460E-08   5.8313173606068936E-09   1.1240452260868759E-08   1.3602601384016979E-04   1.0931794178993932E-10   4.4168089956472338E-07   8.1463552025654199E-10   5.6961131799208211E-08   1.8670188409396962E-08   9.1876898603142559E-13   1.5604719664588980E-13   6.2717251281447195E-01   1.9804639510950096E-11   5.6193225300447624E-09   2.2098469015546268E-13   1.0969249936131379E-12   4.5918852042903774E-13   1.6518058861259583E-05   9.1481022228563682E-09   1.6308315603099845E-03   1.0802306552329342E-14   6.4865759409273938E-01   1.3644107275798690E-10   1.2925370846004127E-08   3.2257694670658055E-09   2.3965259864308432E-06   1.2114421521377772E-04   9.6573031590273346E-09   4.1239193978946353E-14   1.6085390681500806E-09   2.0543272593299085E-12   9.0071773970309909E-08   6.3821319274959587E-07   5.8951947965057165E-05   1.7940038927601282E-09   3.9248931836689485E-04   1.3133580087214326E-09   4.9768955550291397E-10   6.2081803810827116E-09   6.5516841742616894E-12   6.5445758226830562E-04   7.5282753143271683E-09   1.7303288384583247E-09   1.3738995726380318E-08   2.2686068024067320E-08   2.3024904452133774E-05   1.5305423898166697E-10   6.7868152017101110E-08   3.3825579217185765E-11   1.1589764039268866E-04   3.8069353479204114E-10   3.4007407043518157E-12   7.2940006272635724E-08   1.8853572826075813E-05   6.3942554379603744E-06   2.1572953421337189E-06   4.7323062977787716E-08   7.8058694544191018E-15   3.4924495883556135E-10   3.9469504448870799E-11   7.4482750240265047E-11   1.6565349339036653E-05   6.5846057749030482E-08   4.6459421996838220E-05   5.1736281196917891E-09   9.8382937649063381E-05   5.7771867567398535E-10
  7.6925912252848169E-16   3.3325168322159757E-14   5.8920520672563737E-15   4.8212245442102116E-14   3.8458663778478851E-12   1.6865233129900511E-05   1.2661041992638269E-03   8.8687298836169871E-14   1.5338384164815695E-08   3.9074942016720176E-14   1.7975706492337555E-16   1.2122958157002059E-08   1.9682222303128502E-12   1.1080786051732651E-06   2.6890101297285928E-03   4.6047482200279438E-06   9.9291910794923932E-01   1.5333117428437839E-14   8.9347490779052363E-10   1.6873832949742804E-09   3.3561430463643781E-05   3.2949576857047812E-05   2.9651456413488735E-03   6.6162158063420591E-16   1.5943292993843849E-15   3.8118076623689264E-09   3.4157918845203630E-15   2.8964829417750261E-15   5.9224672118758700E-10   3.5109336430872260E-10   1.2541055080814458E-11   1.9624243499035460E-15   9.5565311417507278E-12   3.1017105604719581E-15   1.4983790978332941E-10   1.3435315128173588E-10   2.5894139596330102E-11   6.8539385908724153E-08   1.2770339726564498E-12   7.6543641033261659E-10   5.0393247136130857E-12   7.2919447053070934E-07   7.7007850247532689E-05   1.5188471845053418E-09   1.2960824621715170E-09   3.3113260582187967E-10   5.4156506244736983E-08   4.1600529955590889E-08   3.9440326714563512E-08   2.2107253463529425E-08   1.1448466696701152E-08   2.6586540011794114E-05   6.6357310957232003E-10   9.8688174537248158E-13   2.4636313301340954E-08   9.3868086095887760E-05   2.3160033174472569E-08   2.8758932834647300E-03   1.2986708274906012E-06   6.4965662831416934E-08   9.8302253320672580E-04   1.0679458266737180E-04   6.4568979367451421E-09   1.6072110750477171E-03   4.4928332976285085E-03   2.0252806274181266E-10   4.6728133047386834E-07   4.9541916746029746E-01   1.9191990845598524E-02   7.6031650682309063E-08   8.2972995835160360E-07   3.8582765942742711E-07   1.7117563702904778E-04   4.3113648335176137E-08   1.3456834722810345E-09   1.0111154454131708E-07   2.9483324921263087E-08   4.6220381766662555E-05   8.9700714662475135E-06   3.6367723417562636E-01   2.5428697141439891E-07   1.5456072091447131E-06   2.0337120187534806E-05   5.1164709426061628E-01   3.5958880616827547E-09   2.9743812557021156E-05   6.6179641835768014E-08   8.8271815479402778E-07   2.0965888146799436E-07   8.3118673844560475E-11   5.1630993170624505E-12   6.1359564027320521E-04   2.1792911984622064E-08   1.4504009624171235E-07   1.2399884101387440E-11   2.5451368517113073E-11   1.6424313560417581E-11   4.0984468782997892E-03   2.4277948490783303E-06   3.5107000366692304E-03   9.6474782086477696E-12   1.0453241241224979E-03   1.2159031128963832E-09   1.1075826121158599E-06   2.4507583708543393E-06   6.1037156136550919E-05   3.8991387956918808E-04   5.8496966291295270E-06   7.9586078182256726E-13   1.0223643114982972E-06   4.2396885732193879E-10   2.5093031418318558E-05   5.4320079001346614E-06   4.7509072140420028E-01   9.0998750723623674E-08   9.8157204029284805E-04   3.3239100421278276E-10   2.8763269101058615E-08   3.2933840533829751E-06   3.5143343390604748E-10   3.4579850259680626E-03   4.1623937500367719E-08   3.1707783364411218E-07   9.7213467117015522E-07   7.3060327024556104E-07   3.1752018555039948E-03   1.1147227714703390E-08   9.4927021716986964E-06   2.9233049814706935E-09   9.3762025601100635E-04   3.4361191818837838E-08   2.7695890666523540E-11   6.8960248300702167E-06   8.1995251798965024E-05   1.5940889614829907E-03   4.1963135715211621E-04   1.4350940223141882E-06   1.2994133512115170E-12   2.5016242018368738E-08   1.4389234216815531E-08   6.2343244504970844E-08   5.0981504053317286E-05   7.3892345716952763E-05   1.9847507804711334E-03   1.8040137289755518E-06   2.5146786323803740E-03   2.8935918550763526E-08
  9.3710804952528243E-14   7.4682261108643521E-14   6.9493081414789485E-13   7.6816801346793916E-13   1.0585803505911626E-11   1.2578730812910889E-03   1.6638597927004311E-05   1.7582250682805112E-14   3.8677118443929085E-09   1.0925171744311091E-13   4.0624697525298582E-16   7.9600167901398336E-09   3.0930075390990371E-13   4.3332975663500175E-07   9.9300968642278453E-01   3.7482274137622546E-05   2.6817781749123473E-03   1.0377294556919804E-14   8.0001975701011924E-10   4.5363241952380654E-10   3.6059183240528380E-06   2.8867360830822156E-03   3.3969004194018091E-05   1.7138681946759808E-15   2.6450008167144385E-16   7.8861694622370406E-10   8.3740731511940408E-16   1.1029175975926427E-15   8.1593983136459047E-11   6.2343965565706878E-11   3.6119180601066558E-12   2.3399171367088460E-15   2.4276526251087888E-12   6.1236468267142182E-15   3.3850353346913980E-11   1.4018814461374477E-10   1.1297868526726252E-11   4.3403814819656010E-09   2.2936501948094101E-13   9.4196782850872534E-12   1.9722358317284491E-13   1.8726932704690411E-06   7.3761793116559150E-05   2.7868085365328620E-09   5.6093817255622666E-09   4.3432492203117719E-09   4.2040679597167402E-07   1.5001607449935521E-07   2.9630200284053931E-07   1.4214722448169898E-07   8.0377013731830908E-08   2.9529707205248635E-04   3.5425682551019073E-09   1.4468210425204732E-11   6.9621899824513998E-08   6.3977084451297383E-05   1.0057974509289639E-08   3.0579643053409745E-03   1.1217479569314814E-06   1.4384565057708499E-09   7.7281292342433702E-05   1.4318072380411458E-03   4.8624640355872070E-07   5.1060108652523906E-01   2.6457973508464194E-02   3.2089229920650769E-10   3.2526382227077978E-08   4.9771679472256014E-01   5.4338027499522823E-03   7.3662359148611646E-08   1.3158053523839962E-05   1.5546566163441157E-06   3.7335479067259901E-03   2.4127671275952135E-08   6.1287888553265526E-10   4.8276877577561462E-06   1.7161027069976818E-07   1.8110477957377209E-04   1.3244017168052643E-05   6.2010114499043065E-04   1.2364223347984489E-06   8.6837794077246857E-07   4.1966591544588169E-07   1.5973493830416013E-03   2.4490233050141569E-08   1.1848017882352680E-04   2.6131836127176061E-08   3.7137217110078819E-06   8.3720084179992066E-06   1.7452317418261956E-11   3.9182393514317762E-11   3.6530238901158735E-01   2.3331633700036863E-08   2.6585382740556248E-06   3.0681676750061345E-11   2.4552200030403769E-10   1.3433449518196180E-10   2.1127820377118088E-04   2.6841744874974662E-06   2.7644877766351095E-03   3.0755280028423525E-12   3.7379169386079674E-03   1.6808982822616716E-08   5.0211730820219719E-06   5.2731211800436151E-07   5.8652565978344819E-05   4.1837663833748517E-04   1.1644310965827311E-07   4.4034556824896736E-13   1.7632138174436062E-08   1.9704167686538236E-11   9.1155565358938019E-07   2.1077669374373008E-04   1.5341460067620050E-01   5.7173011998608670E-07   9.9613869659394001E-04   2.4365285392044354E-08   1.8888721972263257E-07   1.6410430082871396E-07   2.4294417090483657E-09   1.0205326703327251E-03   2.6055230897936589E-06   2.8488412790224698E-07   3.7921877637002960E-06   6.8485026575333575E-07   9.8509751852832780E-04   8.0956643973452903E-09   4.3261265187707912E-05   1.2260426753981479E-09   2.9750686487023587E-03   2.2244040647523651E-07   1.6626358012363318E-10   5.4306824190396302E-05   4.0322174083649810E-05   1.3877717601805688E-04   4.6457107373133966E-04   1.0919857793150291E-05   1.0162895459051348E-13   2.8197323436826378E-07   1.8638365383510041E-08   8.8839641319819009E-08   4.0068174570786509E-04   2.0513171397445662E-04   4.7680529082706771E-02   7.7407115691302942E-08   2.5543744268928958E-01   1.9772632889514093E-07
  4.4819916526627354E-14   6.8635677414888959E-13   4.3402579027419905E-13   1.0880925959759068E-13   7.3714005069459214E-12   4.7593523930378217E-07   1.4912377697835505E-05   6.1658327600436504E-13   4.1354095864966666E-07   1.3782739657411865E-13   1.0617579728461974E-15   8.9823644665040653E-07   2.2557746663373320E-11   3.0874713515130927E-05   3.7507469365860650E-05   3.3871407758659907E-05   3.0052687184336621E-03   1.8076806564702600E-13   1.8619553049977095E-08   4.1320114675991398E-08   2.4759804796509917E-03   2.5962670333323166E-06   9.9282020071409727E-01   1.8934252209809830E-15   6.1155694186099445E-16   1.0384907156519942E-07   6.3672418807318359E-15   2.9213547069355944E-15   9.7226758651299843E-09   6.1032956153966495E-09   3.8966657492837144E-10   1.1759173116797448E-14   2.1328174474956172E-10   3.6407425811561914E-14   1.5945276566089346E-09   2.4206496562190009E-09   4.6623763091541155E-10   4.7819736593300775E-07   2.5172006857342009E-11   1.2492659210688464E-08   2.9652220091385762E-10   1.6683502399342454E-06   1.1549452541229276E-06   2.8634390152297615E-09   5.1181880130948881E-09   6.5561604647739073E-09   7.2755843328548316E-07   8.6984213849738607E-08   1.0727236056040420E-07   6.0562595777781953E-08   2.0276300307982674E-08   7.3748807293302205E-04   1.1673764299391722E-09   1.3941960421600631E-11   1.0246700167859357E-08   7.5023623921723537E-04   2.2741288302085649E-07   8.2721373119480526E-05   2.9251937276837935E-07   1.6165503567285412E-07   1.0918889016140875E-03   1.5327561381972669E-03   6.5394132517569251E-07   6.9165999789918185E-06   9.1878118665401031E-04   8.3967044333106982E-10   5.8941908720804867E-07   8.9571307293495074E-04   1.1702369362203532E-02   2.6341785686701574E-07   1.5587446233059996E-05   2.5750962449093357E-06   8.1678341038510677E-05   8.2060738730117034E-09   2.9212884034745542E-09   3.9096992742736354E-06   2.5748904548517871E-07   6.8537317477280438E-04   2.8525910296079565E-05   2.0023017353665751E-04   2.3728820393378661E-06   6.8752303573484022E-06   5.6982853264423643E-06   4.8164916606186986E-01   3.3205091784467723E-08   1.7444397867499091E-04   1.3547893886252892E-07   7.9832384519208840E-06   1.1755216498416493E-05   1.3322096705093763E-10   4.7546472134626875E-11   9.3821630210475090E-04   1.2972338234720606E-06   2.1091708436739238E-06   7.7274587483150858E-11   1.8245126366975148E-10   1.6609109092246739E-10   4.8742346943503378E-01   6.3999814647781379E-07   1.0400692167512836E-03   8.2837404747411049E-12   1.7541228396984095E-04   2.2879534649131950E-09   8.8838129453784130E-06   8.4733575927978885E-06   1.1154875318332643E-04   9.1167789054394540E-05   1.4369402223776183E-05   4.3785160094639583E-12   1.1344582483297508E-06   6.9070894407819307E-10   3.9105077679866025E-05   3.5598187809526160E-04   3.1187454962264832E-01   8.8316179186904327E-07   6.3401132530042345E-05   3.7528468511586427E-08   2.6562780750576180E-07   1.2954917596923715E-05   3.0420783007328148E-09   1.5207252873585390E-03   3.1750086890943567E-06   1.4459141333955950E-06   1.1016835537539629E-05   2.1823793493487336E-06   5.8219694841460889E-01   3.0490732394188023E-07   8.2247099535985262E-05   6.2063511900067207E-08   8.3999477422999470E-05   3.0106722459010548E-07   7.7341439972365527E-10   5.8670656633122251E-05   6.3856246594781417E-06   1.6941117258790981E-05   2.7157305690236454E-03   1.5702220436800093E-05   3.7398381513341721E-12   1.8901098825533309E-07   3.7553464516469910E-08   3.0189320881434908E-08   4.0319984604154268E-04   5.7218458237577119E-04   1.3520161725466365E-01   4.0088892981351981E-06   4.4204785684345410E-02   2.6326608972854035E-07
  1.7000499105100782E-15   4.6681162009694686E-14   2.5144228676314328E-14   1.0248552830980319E-13   2.6425323918016438E-13   3.4820321094031321E-08   6.3512442648292826E-07   8.5736854738322795E-13   5.4428297829680023E-08   1.0019869126001039E-13   1.8637431275214099E-16   1.7220924095472617E-07   1.8087486344161905E-11   2.7015215297880536E-06   1.6166467594643219E-06   1.4611695751504679E-06   3.0103551254652399E-05   1.2484634317572749E-13   1.8099779156388537E-10   4.2737681326064155E-09   2.1897993399132506E-05   9.0739510182332206E-08   1.6253019670720227E-03   1.7009837666668263E-16   2.7552406278073689E-17   1.8788700623266434E-08   1.8808413921434772E-15   1.8971216092060218E-15   4.8564572343074581E-09   2.9398861174741423E-09   3.7827255416332086E-10   9.0579111412543491E-15   1.0828933982816786E-10   7.2648504214585025E-15   2.6337801710332798E-09   3.0233915434908857E-11   5.6924813346460963E-11   3.5748446313584808E-07   3.3147139885219005E-12   3.8442014365568641E-10   9.4442856639258221E-12   1.3316556987322208E-07   7.1562300925532591E-08   4.3197175778294383E-10   7.1950219828859064E-11   1.1013979940773226E-09   3.1073036135390039E-08   5.4481448187189107E-08   6.1854275601025879E-09   6.8234037435650741E-10   3.2582145214603024E-11   7.9553789023645305E-05   7.6065991433280074E-10   8.8010484240644941E-12   9.0193612133824594E-09   1.8203426918266645E-03   2.1146606585223120E-09   1.0027563652995304E-04   3.2420712941041531E-08   4.0191119600959428E-08   3.0897245587058707E-04   1.2639904049852502E-04   3.3359198676769628E-08   6.4077072866470138E-06   5.9791787260882197E-06   3.6208571519325431E-12   4.2123370320886007E-07   1.9205674381214820E-03   2.5614883306143515E-06   5.3994186581298098E-08   1.8609971467855626E-06   6.1673822681246312E-07   1.0575447018840155E-05   4.9459341197677676E-09   5.7355090298463850E-11   5.9739370342325449E-08   1.3953248427526178E-08   3.8743685758081788E-05   1.0238124549664506E-05   2.1148989261880646E-04   7.9926026731321880E-08   1.9993904826857540E-07   1.3603214007364336E-06   6.9889583867240566E-04   9.2291852255009761E-10   4.4457135181328983E-10   2.6167302167329027E-10   2.2185915271791000E-07   1.1752663852132038E-06   2.6911766497222821E-13   2.8027925581825222E-12   8.8414789375183543E-05   1.5426467787817971E-08   2.2129492829312959E-08   1.2412227099519971E-12   1.3020717505392621E-11   1.5091572825370873E-11   5.8600358733864992E-04   1.0490218923689814E-08   5.9195063862712880E-05   4.3084519069829614E-13   2.1045566153462899E-06   5.6339461795356579E-09   4.3343782874378488E-07   1.9390340211011853E-06   1.4685228573053797E-04   3.7383265683895970E-08   2.4202222713995053E-06   6.5052464819747802E-17   2.4015364104423397E-08   4.5130880804488148E-11   1.2072420872752030E-05   6.3076365223702556E-06   6.2585949260809087E-06   1.8828730695955378E-07   8.2525224138740025E-06   3.9902585541830254E-11   6.8653400441289919E-09   3.9945047524135324E-06   7.3329313546020751E-11   2.2997119941752524E-05   8.4587181708076726E-08   6.8717707927774595E-07   1.0218699459167279E-07   4.1749247432571031E-07   4.0852579686827628E-01   1.1057054101060039E-08   2.2919494960056734E-06   1.4609263887913039E-10   6.5130742095049768E-06   8.2201262289927970E-09   1.4567642950936421E-10   2.7865458169985294E-05   2.0020374114771817E-05   2.2146053686560778E-06   4.3797484175937252E-05   5.9029491280865384E-07   3.7908642491806715E-14   4.0658607394146608E-09   5.1151870370915610E-09   4.8324263206331228E-08   1.7093236635894572E-05   1.3801311432079853E-07   1.1667750637550890E-05   2.0504053957695024E-06   3.7207051062247677E-06   7.4853573813062710E-09
  2.1255780515347298E-12   1.0391908642931722E-10   1.4562741195462173E-11   5.3611838882986596E-11   4.8724772031354087E-10   1.4680549155424632E-05   4.6893476014448038E-07   6.9529215512512887E-14   5.2577178369520175E-09   7.1475116854176156E-15   3.5650134231141386E-16   2.7855702161054559E-08   9.5485954039330084E-13   9.0634797447353226E-07   2.9249122686764773E-03   2.6228886881694835E-03   3.6850233009948699E-05   5.5631038737956514E-14   2.5828935452325710E-08   1.9268925894154806E-09   3.2015568939756287E-05   9.9287131221059877E-01   2.6644876888168924E-06   2.9161761325758623E-15   1.0315431058069191E-15   3.1968117880291460E-09   1.5889149979017455E-15   2.6383800081893190E-15   2.9963755519847638E-10   2.3001238089747323E-10   9.5286394936135063E-12   2.5934575783895414E-15   5.4387871421777953E-12   2.1409438512759788E-14   2.5234696213167459E-10   1.2762078660393669E-09   4.6074738455870096E-11   1.7002276887771558E-09   2.6691496984799316E-12   2.2871037762819339E-11   2.0148262758035985E-13   4.5384977176130449E-05   1.0898752453342291E-06   2.5786933568580663E-08   2.2098564914405959E-07   2.1276259364230364E-06   1.0278236840586131E-06   1.0225040475601411E-06   7.1612382592034517E-07   1.6067548062026679E-07   3.6999034816586404E-08   1.5545441511719584E-05   2.2105210920809605E-10   1.6091220528426191E-11   1.8318056153423690E-08   7.3036487181860359E-04   3.3580911110241453E-08   6.8715598531160287E-04   4.0467644159742269E-06   1.4263376625378025E-08   1.0357553188355770E-03   9.4374854263578223E-04   1.1139186373492569E-07   4.8097819370070954E-01   9.2258443406191028E-03   3.1577312172689807E-11   1.2696575989370084E-07   8.9324493305470356E-04   5.0633375891591403E-04   8.1808909649193932E-09   3.0204007336200528E-07   1.3084434562169789E-07   4.8563145682995357E-01   1.0321905170532813E-07   7.3096849806162478E-11   9.3708324302412708E-07   1.2681817792993179E-08   7.1571524863875164E-05   5.2822987350253487E-06   9.3551067713830384E-04   2.3912700465114751E-07   4.4778442497684762E-06   5.7584308786968974E-06   2.1954072032014983E-06   2.9873588982543073E-09   3.4538637604927190E-05   2.6246678032592119E-09   6.1244173118966902E-07   9.4694522846519118E-07   8.8696594746865297E-12   3.8435323963093698E-12   1.9038759366166763E-04   5.5647127986622355E-10   4.2501564344020240E-08   3.0487063271327981E-12   7.8808833093594328E-12   1.9400317779246667E-12   1.0326653624324794E-04   1.6319773752196386E-06   8.7184461537655422E-05   5.7706012284247107E-12   1.4530562821286537E-03   8.3934694256708391E-09   9.6274129019164880E-07   7.2315381403923338E-07   4.3335303158272599E-05   2.9675931421873114E-05   1.2058912520658081E-06   9.9822115951688058E-13   2.0972337616335305E-07   5.0357222972826271E-11   6.5221787907898806E-06   9.9214524365904290E-06   4.0993787657823689E-04   1.1054218525811259E-08   3.6743389514878268E-05   1.5562803211719384E-09   2.1158304568867265E-08   5.1988470183827164E-07   7.8673394785070656E-12   1.1845501344837191E-04   5.0012525842810689E-07   9.0799371357972548E-08   1.9522570063517927E-06   2.0615786925934555E-06   6.7957754374187019E-05   1.7596212049497986E-07   6.8091483604659196E-06   2.7169295176909533E-08   5.8097482897909192E-01   2.2539127884036483E-08   5.7595078918511270E-10   1.9539491402371313E-05   4.9347184618839886E-04   2.5010278100835661E-03   7.7993990711050154E-05   3.8510742746512209E-06   1.1875696430334210E-12   4.5544616986025368E-09   9.5893810652319575E-09   1.7512193549448616E-09   2.0843729886542563E-03   3.1686896504481696E-05   7.7711760863723969E-05   3.6004857401829497E-07   5.1166332977003415E-01   2.2161502504237261E-08
  7.7854629956097867E-13   1.2285150467219376E-11   5.1386634808140419E-12   1.9958890148719353E-12   2.2260803901051169E-10   6.5560623937910240E-07   3.6594927374643445E-08   5.8505363993941300E-15   2.4279950083115757E-10   6.0225454910245038E-16   7.8902939267943044E-18   1.7768490018971588E-09   4.6654843606535909E-14   6.6572864877330316E-08   2.9354198845327255E-05   2.5622249196862015E-05   1.6785527026698913E-06   1.7335153998791671E-15   1.5073000285868778E-09   1.3976834704374238E-10   1.3979191642589736E-06   1.6173241401926987E-03   9.4220187942107799E-08   5.5835834488808257E-17   1.1633867877103946E-16   2.0843718256035484E-10   6.7741833960434008E-16   1.8760770457541270E-19   3.1520347115544573E-11   2.7025398958198188E-11   1.5772334846057232E-12   1.3687663176913837E-16   8.8825037300095598E-13   2.5906513853117106E-15   3.7743224227260038E-11   5.3716169199048856E-10   2.4073339729799654E-12   1.9119760299593636E-10   2.2729035383356073E-13   5.4106415530916757E-12   1.3661371624731806E-13   5.1429144386263389E-06   7.4785783142094448E-08   1.0014043694236364E-07   3.6143015917380214E-08   5.4529792242817036E-07   2.9151881946841579E-07   3.5212726455659969E-08   1.1473943384588375E-07   3.8258516983322390E-09   4.5196929196142066E-09   5.3221600656248180E-06   1.1914196158297555E-10   7.3182840722867677E-12   4.0587907076006310E-11   1.5485374837969391E-03   9.7952106549188886E-09   9.7694098152885061E-05   9.0108835827059222E-08   1.3275140868766670E-09   5.7710179133399725E-05   4.9932778671761275E-04   3.3159178259328133E-08   6.7919544666900295E-04   9.1805065978105797E-07   1.7788198407040885E-11   9.5776338940102985E-10   1.9748102193675641E-03   8.6685186312833838E-06   1.8186998824361460E-09   1.2123234222971084E-07   3.8247726190298523E-08   5.7959203999063502E-04   2.3613454497451421E-09   2.5073724412191012E-11   4.6782502751841369E-08   1.9558312266581037E-11   5.3170682559322343E-06   7.9612493652232215E-07   8.4328398662696235E-05   7.0713517934459806E-09   4.8330114915161766E-08   3.9644013671746669E-10   3.6495095519345738E-06   3.9970524487329055E-11   5.5504153977185502E-11   6.0765887588844275E-10   2.6291447641140838E-08   3.9817998438515909E-07   2.6807175841959376E-13   1.7779958097355141E-14   2.2830155825126234E-04   1.0287519353939173E-11   2.0148040033283226E-08   4.5999569044400234E-13   9.1656263254645070E-13   5.4952742264299328E-13   2.5172047585431166E-05   6.7046870010795352E-08   8.9044017937584249E-05   8.1263038815171105E-13   1.9661673004280672E-05   2.3274113771359719E-11   1.4688293245482911E-07   1.2464039015842324E-08   4.4422750972370756E-06   2.6629977262181458E-07   2.1023741362996334E-08   1.1463660211353808E-13   5.1260450066829458E-10   3.1432321640493939E-11   3.4121348075023741E-09   1.0100693457131788E-05   1.1208633056977103E-06   8.3610922087194142E-09   7.3058303459444509E-06   2.9297295127406709E-10   3.5085944487005590E-10   2.1102407039901420E-09   4.2670008090999673E-12   1.1918153900298618E-06   1.0563404338139992E-07   2.2281008111987942E-12   1.7004668075055830E-09   1.3536631972284175E-10   4.2388238379099700E-06   4.0023909176316342E-08   2.1619602394153826E-07   4.6526873525711883E-09   4.0970148969321141E-01   2.2319196966987844E-10   1.5562249328925344E-10   4.1912326203498932E-06   1.4623161798034805E-04   1.0279932510677779E-05   1.7505477076945710E-05   8.0782749016995576E-08   7.0491208595266798E-14   6.4375503421404808E-12   3.0214722196476427E-11   2.3633972937666153E-10   3.5021200320708598E-05   1.1270047272652573E-06   9.7543264229760719E-07   1.1426334213427550E-09   1.4714580171198948E-06   4.4973490341462041E-10
  4.2006530896615332E-13   1.8309249554195306E-11   3.8597140444792841E-12   1.3696854259529517E-11   2.9623699858545364E-08   6.8605141731820543E-07   2.8124218521832918E-07   5.2929099844364386E-13   2.8625059626832363E-07   1.3953958430676337E-13   2.6353127935131044E-16   5.6388265801589881E-07   1.4738619652549760E-11   2.6168663172271913E-05   3.7345608551852874E-05   9.9393531744804220E-01   4.3135225599061631E-06   9.5104073867240382E-14   4.3820506765728322E-07   3.9338312194454344E-08   2.6784687033093138E-03   2.5336282439327664E-03   3.0143754329485183E-05   1.4010858088685743E-15   8.4343068471765027E-16   6.5677634047298991E-08   7.7495210607347793E-15   8.3429653099899669E-16   5.9148631386235962E-09   4.1964264918021168E-09   2.3783969787357780E-10   1.6235121738957192E-14   1.7319968411457840E-10   3.0483604401887379E-14   4.4884094532281716E-09   2.3928700476803822E-08   3.0649845620930034E-10   2.3761210949804673E-08   3.7241310955332537E-11   9.5238520050000232E-10   4.7831493598256034E-12   2.4130661117519026E-03   1.1121511325106756E-07   5.6527521357413792E-06   3.2800576504406202E-05   3.4462157158182941E-05   9.5279509296844495E-07   2.9398648749013852E-06   6.2502130283791139E-07   5.3861164353456849E-09   1.3618009199231086E-08   9.0638228610677354E-04   1.4384641738091246E-08   7.1520333040238415E-11   8.7259163020771799E-08   5.0288729722332504E-01   1.4732238555822486E-07   4.6359146762283710E-05   2.0904886827332942E-05   5.0540875490937661E-08   1.2560406312297407E-03   4.6220226470214509E-01   1.6946553935574503E-06   2.4335597472592060E-03   4.9792923713819823E-05   8.2238445266746276E-10   4.7031359619914825E-07   6.8229606457474531E-05   3.7966643727290442E-03   1.8864743197707486E-07   3.6807098228328549E-05   4.0151884980143281E-06   5.0674646344381757E-01   6.1541957438773455E-08   5.8213588651718179E-10   3.8747927642607050E-06   4.3242915553297941E-07   9.3721509388227037E-04   7.1054848260253693E-05   1.1935401866374256E-04   3.2518897992534379E-06   2.9049929749342551E-05   1.9745355431343227E-05   8.5988735015277650E-05   6.1289645915715803E-08   8.6486604449099495E-05   5.0847301822245890E-08   9.8293042905393331E-06   2.9614746930852419E-05   1.6975826193090237E-11   9.9121459209197878E-11   9.3037164252957136E-04   1.1014727737295545E-07   5.1997785611385096E-06   6.6769702658367811E-11   5.3880822801861354E-10   3.7634711978123207E-10   3.2533270105618065E-03   7.9156495643541325E-06   1.9711084095961362E-04   3.5131797370582920E-11   8.3970859852150131E-05   6.5697493194382396E-09   4.5252510557831909E-06   8.0875320122607156E-07   2.8607977680232110E-04   1.1378906575794233E-05   8.3681940775437327E-06   5.7764267260640406E-12   1.4266991343687336E-06   3.8642349370873240E-10   6.9080601657810086E-06   9.6196008097745660E-04   5.4775386696785076E-02   1.3970030135802135E-06   2.8972415600996021E-05   5.0484173593356879E-08   4.9340105937165290E-07   1.2330825468529557E-06   5.1612757630336774E-09   6.3024962848219854E-05   7.6639349084452526E-06   9.2476396047469269E-08   3.4234917195351254E-06   6.2093196387212531E-06   1.0162134357920918E-03   7.1195872625986390E-07   1.3948297163691030E-04   1.1180547230362679E-07   2.4239823284897739E-03   6.0024372541600635E-07   2.1853913269359968E-09   2.5757809625077477E-04   9.5818285909355771E-04   8.9449218794535532E-03   2.0424624454778205E-03   5.0018136394990315E-05   5.4178007342873200E-12   8.5266394692783077E-07   1.4349755559973835E-08   2.4480620120070585E-07   2.8355556262146353E-03   6.8315605891164214E-04   2.8397098982548591E-01   1.1925840790593200E-06   1.7631129237839652E-01   5.0217882010034627E-07
  2.3894567443304919E-12   3.4354300280706950E-11   2.4456530588592849E-11   1.0609233038689833E-10   3.1017562319499798E-10   2.5433359201830765E-07   6.3927273437889133E-07   1.4067602213892193E-11   1.4484629974164041E-05   1.8017883908821334E-13   1.0898500854349417E-15   2.2263027645107771E-05   3.2986307988158590E-10   1.9785179576305378E-03   4.0271238839879118E-06   2.7868227396558531E-03   3.6337750089349338E-05   1.4995192288620308E-12   5.3205872393532686E-07   8.1863152243105717E-07   9.9283482322386407E-01   3.0382964827378454E-05   2.4822454578436442E-03   7.6150863338999541E-16   9.9156774153931579E-16   1.4221546598694953E-06   2.0342426663571263E-15   2.0099559907380489E-14   1.2713344494877023E-07   9.6245823851035860E-08   5.5723642471932361E-09   9.2894029819073504E-14   3.8915162045348472E-09   2.1795427145496883E-14   1.7837462990550892E-08   5.4888228732832565E-08   2.8325309884100617E-09   1.6006567240327892E-07   6.9897840696277710E-11   3.2287860805333091E-08   3.3439633963975895E-10   4.5312230502904838E-05   1.0584498186561634E-07   1.4622244464317694E-08   1.5903642694315446E-07   1.9150704452464327E-06   9.3916323887691404E-07   2.3634224025670778E-06   2.1232233988103208E-07   2.2078391016960564E-08   1.4332511375757427E-08   1.2266202375661657E-04   6.8648859342215900E-09   2.9383441274993135E-10   6.0392700509576911E-09   4.8987709246350775E-01   3.7321820246474987E-07   5.8782520216316267E-05   2.0090030047279690E-06   7.6160382468836744E-08   4.8849987506950976E-01   1.0135076832241035E-03   2.1628262734156816E-06   4.5139322614044965E-05   2.9536638891674970E-03   9.1334584802725140E-11   5.8770985599294150E-08   6.6404149273715333E-05   4.8420089254064772E-05   2.4930409286935412E-06   3.4480435484611658E-05   1.9112959209231926E-05   1.3032923338548500E-03   1.0431075806530888E-07   2.2688160720646082E-09   2.9381682884961502E-07   1.4704283371529124E-07   2.9714028635076939E-05   9.9088130912410206E-04   9.9280658168757869E-04   4.0858810574276620E-07   9.1410924422169971E-06   1.0939519544939198E-06   1.0231222854338601E-03   1.0276995486898885E-08   2.5548321770824703E-05   5.8856807577416315E-08   1.7074612916385610E-06   4.1168249834392245E-05   1.3418526760702742E-10   2.4792545441708403E-11   1.1036640968433948E-04   2.0879720571512422E-08   2.3448367680376412E-06   7.0481986223081513E-12   2.4046282752994016E-10   9.0381634227237515E-11   4.9692744890489471E-01   2.3791818503834437E-04   3.8303769700673710E-05   5.6703558734846681E-11   2.0720580463784459E-05   2.1989507372597252E-08   6.0715622635074884E-06   2.1833726295368582E-06   1.3044847970036775E-03   4.7506464976718076E-06   5.6945606375363283E-07   5.1549369108807698E-12   1.1046215117295687E-07   2.1977882582118358E-10   4.4935153340531363E-06   4.0225396543713430E-04   2.6789359634491602E-03   2.9167143253523684E-06   2.1380434089396927E-05   1.0138990832232285E-08   9.9478411815877124E-08   7.0305101824281181E-07   2.7333800877086540E-09   4.4828010990610255E-05   1.9900148690599637E-05   2.1332508756074781E-07   1.7148345515530790E-06   1.3127191398706084E-04   2.1068919272391583E-03   2.2379292604576841E-06   4.2303639515309305E-05   3.2048807012168573E-07   8.5491338666572711E-04   1.4540915902275755E-07   8.1324057400048101E-09   2.0479490675487442E-03   3.8064763336213706E-04   3.9444273334828485E-03   6.1740647657308420E-04   3.1936859825926315E-06   7.8001909151990579E-12   1.1127565920039851E-06   9.4912443831087011E-09   1.1252323620052742E-06   2.1867037460391865E-03   4.3675265730975458E-04   5.1237247727967750E-01   2.6221393648550891E-07   2.4266290486654476E-03   9.5359585973159109E-08
  6.9555587764047432E-14   6.3077522010020204E-12   1.1413189661359332E-12   1.3908875745403174E-11   1.5404894577186053E-09   1.0989748839562069E-08   4.5118802085347548E-08   2.9425804375938454E-10   1.6032873878332823E-03   1.5445168842108258E-11   1.4825140943781561E-15   2.3035596885690218E-03   7.5273888866182543E-09   9.9376210103383422E-01   8.7574185651582447E-08   2.7795112909933004E-05   1.8582150146247648E-06   1.5415570384271072E-11   2.1053791759388910E-05   5.9930321377152630E-05   1.8869776253883684E-03   9.9523846806326998E-07   2.7029597509678726E-05   2.7588772014216636E-14   1.2917458441877248E-14   8.7168371965918112E-05   7.1615312016079835E-13   2.4141762004816375E-14   3.2316468606568574E-06   2.5027229952603253E-06   1.6279661277990526E-07   2.5251745796159199E-12   1.0425136001237037E-07   5.0922345857621374E-13   1.9902236897010591E-07   1.9098451953554406E-07   3.4464634619140493E-08   2.0070644449839640E-07   1.3437225511369335E-09   4.0016075912732376E-08   1.3455577440921326E-10   6.2292509453281254E-06   5.9111497430667596E-09   1.3294786076468877E-07   1.8304206433226170E-07   2.0226371280497390E-06   6.9881787977863688E-07   2.7750302930371702E-07   1.7225343783253275E-07   4.5056207269940751E-08   1.2468013885032756E-07   4.0877360642570781E-01   5.8127669540360440E-08   8.0613614707564572E-10   5.6067299680466718E-07   1.5470070051952177E-03   4.2478656065195174E-05   5.2519153793720860E-06   1.0269635725344157E-05   9.0373255981373241E-06   5.0291022977289024E-01   2.4646482304026491E-04   2.3330065902644394E-05   2.0608107049653443E-05   6.9640926167031987E-05   3.3529407952153994E-08   6.2101885410267369E-07   1.9948602664932935E-05   9.1948011618694699E-06   1.0015023324223710E-05   1.1104841658530185E-03   5.6039991757667442E-05   9.2439416201362781E-04   4.1706323984621102E-06   8.3647218962699086E-08   1.5617315330651100E-05   7.5687492617705085E-06   9.1651102889849581E-02   2.3268050233676541E-03   4.6835459946598597E-05   5.9621192358610083E-05   1.9601888658206633E-03   6.9692167799617696E-06   1.0821932867371724E-03   9.5860442995191500E-07   4.4048287219614090E-04   5.3838757049854527E-06   2.2691890387036557E-04   7.8071432786437048E-04   3.6777917398730533E-09   1.3644962153211520E-09   8.9077180953217408E-06   1.2933193150449822E-07   2.2321109781770133E-04   2.4502242174733926E-09   2.5063651106839628E-09   3.9619027897212045E-09   4.3049910123465537E-03   6.5499108721974169E-04   3.3833505420284703E-07   5.9101365706144437E-10   2.3736830415128103E-06   8.7054026868768694E-08   1.7248797702493197E-03   1.7406053490537837E-04   9.0952905104548440E-03   9.9118538646889337E-07   1.3126908473287416E-05   1.3940939562359092E-10   2.4270667120697041E-07   2.9997753652739530E-08   1.0520656982702948E-05   4.5008044970906319E-01   1.6971486432928883E-05   2.5427179984557944E-05   2.4997656908736713E-06   5.6345189417740827E-07   8.7510144134998090E-06   1.8551403952066794E-06   7.9468128106207564E-08   1.9761522103176396E-05   5.5647515969895862E-05   1.2201020754110132E-06   1.8794246381392972E-05   1.8008807827050374E-03   3.4014004658111001E-04   1.7296197710219854E-05   3.4644076011753401E-03   3.6505071804374432E-06   8.4528139020741711E-05   1.0488163874495015E-05   4.5690476028352251E-08   4.4558752587067112E-03   1.6519114770318299E-04   1.9300509501597011E-05   3.2236969699051171E-01   1.1606644592686941E-03   1.9186047329457768E-10   1.9751552873727090E-05   6.6521690297443473E-08   6.9233837682138352E-06   7.8029741666886857E-04   2.9232786683775647E-02   1.4163328800508497E-02   9.5967097279510141E-07   5.9028381848814438E-04   8.3740383904097525E-06
  2.0531587259867794E-13   1.8125684248679953E-12   1.2908798486279620E-12   7.4986372833888196E-13   5.7708328190752332E-11   2.3729607750435588E-10   8.6988569706570226E-10   2.2663210144700772E-10   9.9553018382174785E-01   4.0997341109056736E-11   6.0563372284974854E-16   6.8028657603966317E-06   9.7343240333974970E-09   1.6422456101683016E-03   4.1874191090926085E-09   1.9498586277644326E-07   4.5788125893120271E-08   1.1670622868169170E-11   1.0916723110218954E-03   1.6347253234811172E-03   5.8584768358838118E-06   3.3089468850451158E-08   1.3150237490480927E-07   9.1321109289984125E-14   2.1506512610438205E-15   1.0659519815800590E-05   4.3506193070929022E-13   3.3903858230343599E-13   8.0335119483256742E-07   1.0239102976719269E-05   4.6478190045086461E-08   9.4540379035061964E-13   3.5392072991239984E-07   9.5364160879183442E-13   3.0992554613789513E-06   3.3732959399643806E-06   2.8143666276243471E-07   4.3082900955373758E-07   2.1245860578370404E-08   1.0307479010950112E-07   9.5122910563674200E-10   3.7342279083876436E-08   1.0998236925637809E-10   2.6339927610208726E-09   7.5534745641215379E-09   5.8317778243405630E-09   7.8874484130651620E-08   3.6094670350374934E-08   3.7048674175172553E-08   4.7251460036665661E-09   1.0439620823431260E-08   5.8297236944432052E-01   4.5968068734372080E-08   4.5572187494290131E-10   1.0341564165930678E-06   2.1999840362734269E-05   4.6902885039728874E-05   1.2695509628155552E-06   9.6947233342681974E-05   1.0298902704661873E-05   3.8410891908382188E-04   4.1833541076570961E-06   3.6501007807776634E-06   1.9258453681019139E-07   6.5947829273481628E-05   1.7496777857262123E-09   3.2164906748795596E-07   1.5590126618755938E-07   3.1341359650055825E-06   1.4546179097275180E-05   3.6866595279053810E-04   7.2971389674891341E-04   1.8494275275808429E-06   8.6846558718209043E-06   3.5100519688593297E-08   6.5609955843039662E-05   9.1193691421809815E-07   7.9829496206087258E-01   5.7897523265570849E-01   6.5492760305852996E-06   3.0660092614754483E-05   2.4586214352355194E-04   2.4007961857652388E-07   8.8130517198644855E-06   1.0883322371048890E-07   1.1329491117449705E-03   2.5104424790475022E-06   4.1896526585330347E-05   2.6678351192059238E-04   1.7872315309553285E-09   1.3105505079487464E-10   3.4505957160986348E-07   2.0361580353206960E-06   4.4262657040569289E-04   1.2510052983229383E-10   1.3760413338870624E-09   7.3367795443119970E-11   1.5046407858857594E-04   5.2410765917706341E-04   4.2979409914458707E-08   2.6440268841522093E-10   2.2738492504924688E-07   1.2778303439432543E-07   2.4648618014370987E-04   4.5740986427872361E-04   4.3987468409287618E-03   4.2152407407590315E-08   4.5608662343882561E-06   3.2336309319376855E-11   2.4910121439901958E-07   1.3092275621964197E-08   9.1937546352576520E-06   1.1489846781339861E-04   4.0519837938256016E-06   5.7806212484507049E-05   3.7680687813025498E-07   7.3483865368542157E-07   6.2204766412561111E-07   5.3421549975118028E-05   1.6451015239872163E-09   1.8056976638009482E-07   1.2973795521087318E-05   1.4569170052238847E-06   5.9634902451440778E-05   6.1684881645281897E-01   4.0543423476963753E-06   4.0951000710872020E-06   1.2381846976803427E-04   8.2147611210194936E-07   5.4158828309778613E-07   4.7546869439284460E-07   1.5992383336947878E-08   7.4970911432517551E-04   2.3008488457101925E-05   3.6968049853206174E-05   1.2106316071170443E-03   2.4173236097996484E-04   6.8117470974533681E-11   1.9860248396785403E-05   8.0990609995456424E-08   1.3578975098268444E-04   9.9420833293161124E-05   9.2461011914264451E-05   7.2692818747566547E-04   6.3199090277484433E-07   4.6600945139719243E-05   6.3165811267057249E-07
  7.5294483243815456E-14   1.3764681539894438E-13   9.0594732300039817E-13   1.6781064914422326E-13   2.7805776672838445E-12   2.7233633388155231E-10   1.7955548779305044E-09   1.3692126894143978E-09   5.7953539228737839E-06   5.8185026604005498E-10   3.2896257060836880E-15   9.9585868419928791E-01   3.7006369877906321E-08   2.3560653257362978E-03   6.4986220421604465E-09   3.3501405887550181E-07   1.4845097758717193E-07   1.0644504028031049E-10   1.3399240141169592E-07   8.3397666927240370E-06   7.7679124507852494E-06   3.5549952181573227E-08   3.5805296747965175E-07   1.2191426692397423E-13   4.7693331045128375E-14   1.6884282273923804E-03   6.9054670507512720E-13   6.0018021146575594E-13   9.6797859884469128E-06   5.4862931892744843E-07   5.5437907342121058E-07   7.1020739359311531E-12   3.9272422231100371E-08   9.3412419008406928E-13   3.7807881230968666E-09   5.4787238353326562E-09   6.9799419730632530E-10   2.5493366506025522E-09   1.3927877784528506E-11   1.0486629527345275E-09   1.0472270532048248E-11   4.5493025736634889E-08   1.9719833076177043E-10   7.7290851215072341E-10   1.3398417757185604E-09   9.8898399717409475E-09   2.3212644281006699E-07   8.0265470457018382E-08   8.3776942515792651E-08   1.8839743898403761E-08   5.3857864619243793E-08   9.8216950958533771E-05   5.1507076480805650E-07   2.6983856349872150E-09   5.0412187691681829E-08   2.7857472156227452E-04   4.2352425758299115E-06   5.4816218214081079E-07   1.8487005688890673E-06   9.9505649876056927E-07   5.4753977634132054E-04   6.0181747903875359E-06   3.6039964358161446E-05   5.9478383132225401E-08   8.9647556347959757E-05   9.1891315937231295E-09   9.8514179316109432E-08   1.0608230297875593E-07   1.8258317631683072E-06   1.9712723515544318E-05   2.6911823392786405E-04   2.0636834683010545E-05   1.0245812268572435E-05   1.1114267680244192E-07   1.1851562787784492E-07   9.8637836682431306E-07   3.0914034014949376E-06   1.4908189493322802E-02   5.7836047580301850E-04   1.1715778828755984E-05   3.8647479194520515E-05   1.0113940627018712E-04   4.6040035747127774E-07   3.5127791689225506E-05   2.4628900322571591E-07   5.5743854251988488E-05   9.4101237437807486E-06   6.0761301109725976E-05   3.8820740282642668E-04   6.9348084388819232E-09   3.7659504189043692E-10   1.4869528859301143E-07   1.9149262441868437E-08   1.2096291136182608E-05   1.2102830491572647E-10   1.0126952212348490E-08   9.8032297367150565E-10   3.5255788465655188E-04   9.2612670324480131E-06   1.2118867759971918E-06   1.2329803798026550E-09   1.2773591260214532E-06   6.7726142590012437E-09   9.0466878313413086E-05   1.7586572263526765E-05   9.6569919867101017E-01   2.2216034040399214E-07   1.8025353610366631E-06   5.7550504305626264E-11   2.1352726869772670E-08   4.2623512809373308E-08   1.2434520470734886E-06   5.4181967531499020E-01   1.2604490607278566E-06   1.7043024630680689E-06   2.0594807652195470E-07   1.4228661222975439E-06   1.6084667510221659E-06   2.8062979775325803E-07   3.1123889499160389E-08   2.7962776654317255E-06   6.9586697660563432E-04   1.4772010617110369E-07   1.3306480809627181E-06   2.6349099429931331E-04   5.1491038506251639E-05   2.9245199538627675E-05   7.5556927535929894E-04   8.4548573449882236E-06   7.4125588325896710E-06   1.6977795949199175E-06   9.1782800869971736E-08   5.5166233150020660E-01   5.0060909842697370E-05   2.1899258223741036E-05   6.0687411907518163E-01   4.5900554115995050E-05   1.7895021882519483E-10   1.4827309104017405E-04   1.2053977888721693E-08   2.1190883354456066E-05   2.5594095708912379E-04   8.7019924863848772E-03   9.0645556147124615E-04   6.4448329611337505E-08   5.7119206848126538E-05   1.6282483219817542E-06
  3.2204562935454428E-15   5.1751215946678799E-14   6.4595399506714187E-14   3.5067491805281726E-14   2.8869695566960631E-13   5.9122547333992101E-11   3.2356711704134503E-10   5.4364487272946517E-08   2.3585738527309486E-05   6.9431174439492995E-09   3.2826746273514032E-14   1.7605867800006450E-03   9.6899124155063267E-07   9.6167445010537117E-05   7.9339423275625629E-10   7.9107601073581042E-08   1.8499710773376590E-08   3.2379576079069594E-09   5.5150998107502364E-07   2.4543303286044720E-03   2.1409111117420185E-06   5.9204131495281237E-09   1.5792500672952742E-08   4.5364869055043666E-13   1.6385316459989829E-13   9.9293397066878508E-01   3.6128076009160447E-11   2.4007280570814050E-11   2.7100351262700642E-03   2.8079796314681956E-05   3.4642818507555243E-05   3.2057794925574426E-10   3.4887139253137276E-06   5.4365121418889280E-11   2.4797137325557190E-09   3.4858114647521252E-09   4.7085883547590584E-09   2.5936790380661310E-08   1.9905380438899771E-10   2.7164126466325628E-10   8.3325463928247769E-12   5.7227679119073731E-09   3.5990091981217143E-11   5.4375985791770839E-11   1.1677982486072461E-10   5.0652621903263566E-10   9.7958467025969216E-09   6.1911185456761768E-09   9.7796588299862023E-10   8.5844711652264444E-10   2.0509466844035162E-09   6.0729555798061461E-04   6.3012702191878115E-06   1.2211121914110341E-08   6.9095048176467575E-08   2.0504831464723355E-05   1.5128236391910549E-06   7.3660466756920774E-08   3.1641241495659495E-07   1.3186241244127781E-07   1.1064324376948201E-03   5.6080413554062663E-06   9.8949146515708375E-04   2.6357025478890843E-07   1.7679679465725442E-05   2.1369158001372449E-07   4.4276926888280821E-08   9.8269623894207157E-07   3.0843502205459893E-06   1.5861638769216945E-04   1.1440485795096936E-03   2.1777529179364631E-04   1.3631269462309273E-05   3.1780468410532537E-06   5.8116475625952743E-06   1.7523616588644727E-05   7.6719523064292365E-06   5.9420611027864974E-03   5.5488637482577067E-04   1.9318343633101040E-06   8.6895264104982242E-05   2.8821866554989017E-05   5.4799603768097543E-07   7.2653685886190700E-06   6.2801825965296459E-07   3.7265998488673406E-05   1.4733344768877481E-04   1.8487704729634505E-04   4.9912320856918480E-01   2.4808024939170942E-07   1.4728838894024285E-09   1.1167086376661913E-07   4.5639262193535905E-08   9.7614339278650326E-07   1.1517729471244415E-08   3.8445957930684805E-08   1.2322993607647154E-08   5.1926709965857619E-06   4.8284779361786712E-01   5.5700560396023408E-08   9.7703936860626905E-09   1.4214314116318374E-07   2.8197486866254808E-09   2.8124303107982233E-05   2.4734015795758348E-06   5.0057228380158596E-03   1.4772033537842547E-08   1.6819374939863104E-07   4.4428410476410668E-10   9.9228630240590606E-08   9.0236948056918980E-07   1.9892126750637942E-06   2.1420246997419837E-03   1.5807396511801135E-05   1.0163491537516741E-04   1.9610912001747691E-08   1.2941216733161834E-05   7.5996286076282665E-06   1.4376716345102923E-06   2.1763739639061545E-07   1.1648063036169698E-07   2.1175769279904379E-03   2.3208807426548455E-08   2.0147248180644562E-05   4.3777708006691277E-04   8.5498498031412652E-07   1.7299535692387775E-04   6.2421859883347893E-05   8.6550193530071468E-06   1.1758603017006590E-06   8.2281317885623678E-06   2.5133308779487747E-07   4.3708910747446639E-01   7.2891323207101636E-07   1.1866863419838653E-05   3.7454661309034534E-02   2.1703387905952353E-05   1.5218078773868856E-09   2.5314307991975171E-03   2.2755852154684008E-09   8.9672731905769134E-04   9.2662801235969301E-06   4.7131105977568111E-01   2.2632616982577340E-04   2.1814211885379952E-07   4.5841270800839059E-05   5.6241894351792485E-06
  7.1851895636421933E-15   8.7228926539420337E-14   6.3262987190678458E-14   2.6295492484219150E-14   1.8171888246550475E-12   3.6650431636603189E-11   1.5494335460881090E-10   9.0430047653323958E-09   1.6402469722558025E-03   3.7144958170225786E-09   2.6588079116126166E-15   2.0543219047646107E-05   4.0322977618452525E-07   6.6594548837391190E-05   4.6826430118895376E-10   3.7132401076689989E-08   7.3047870590155505E-09   3.5499235460033877E-10   2.1468025596945985E-05   9.9307900104756186E-01   1.5580713069783877E-06   4.3852953382835267E-09   1.7991246887906579E-08   3.7392230588021528E-13   1.3834535028601924E-14   2.4465311496470179E-03   1.0000119735829463E-11   1.7392437771357542E-12   2.8881080766546879E-05   2.6116296515253587E-03   3.5309551384612635E-06   2.7085558765161106E-11   3.4257577624188559E-05   5.1439231109550386E-12   2.3259468676935343E-07   3.9683784629481857E-07   1.0995718475115038E-07   1.8660654636097333E-07   3.4032296778807635E-09   7.1302094566993413E-09   1.7450971323365240E-10   2.0715583092409662E-09   1.9269593250966242E-11   1.7150292782936214E-10   4.5344502649051100E-10   4.7960633594181572E-10   2.9314205460375803E-09   1.1909985434181469E-08   2.4240213845957105E-08   1.5791374581119841E-09   3.6524457487557802E-09   2.1494868128572354E-03   1.4643419045694902E-06   7.2242036973251538E-09   6.5481270954980189E-07   3.4057230526817385E-05   1.6937609730596925E-05   3.6240649268528386E-07   1.1521772830112270E-05   4.4958326930730931E-06   1.2474499278384806E-03   9.6743098604104481E-06   7.9111735685611249E-05   2.5949864866233051E-07   8.7076389544937473E-06   1.7953624470877619E-08   1.8539829199986035E-07   4.1817076860237746E-07   5.9680013228682187E-07   1.5664816228201935E-04   5.1350376624969096E-01   3.0086511864772418E-03   1.0209410784930999E-05   3.3851005006963616E-06   9.3200092078437949E-07   3.7560192523608410E-05   8.4576234271635224E-05   6.4569428091124856E-02   4.1252496929754151E-01   5.9241067950266484E-06   6.6915344152277745E-04   6.7712116317316837E-04   1.6432234910376353E-06   2.4684464834890634E-05   9.8466362078832610E-06   2.1332133693340734E-03   3.1503200474304746E-05   1.6804309825619763E-03   1.0496742530177363E-03   6.7646928578232521E-08   1.4476600610992826E-08   3.0056272253945522E-08   5.9019558449490319E-07   5.4453835322498497E-05   1.2066664449876532E-09   1.0958886278291363E-07   1.9439655502659030E-08   8.5637689639337031E-05   5.0652416939402167E-01   2.5175755313383633E-07   3.8911657991114201E-09   2.7104570046320299E-07   2.2225731414581156E-08   7.1780838235614697E-04   5.9125166219934051E-05   3.9883394132523538E-03   6.5200195189857559E-08   3.5027806976230312E-06   3.9652976758832270E-10   1.0976151938484918E-06   2.3545806628355536E-07   1.9881543481279144E-05   5.6494112411429437E-04   1.6368220561517617E-06   1.0133443875217094E-03   1.2977733019462418E-07   3.7613663344174383E-06   8.9791489336362508E-05   5.5690815077639429E-06   3.1605810651868512E-07   7.2725404609671419E-07   1.8648625193531463E-04   1.1715727964736129E-06   5.2816135819683283E-05   1.4587529307031008E-03   2.3273763476249726E-05   9.0401049188096959E-05   4.0808099334380059E-02   3.3087541884346466E-05   1.2882113007918402E-06   1.0660264063447966E-04   1.7974521345047428E-07   7.4662614634446922E-04   5.7904001156619852E-06   1.3821496800301947E-05   1.1359053831624794E-02   1.6632001732380550E-01   2.3089896209975695E-10   7.8027049459020333E-04   1.1206045480514472E-07   2.1485172371011460E-03   4.6137088790082180E-06   2.1651874390994483E-01   1.6535633619984807E-04   1.5095100913827928E-06   1.4913003562887743E-05   8.4867771510360059E-05
  9.5978816005647093E-14   3.8062581698153944E-12   2.6510176889287264E-13   1.7673616207211745E-13   7.5352622963235217E-10   6.7688860254305682E-11   2.5456593463746258E-10   2.3410910389576844E-11   1.1263663422504072E-03   5.1932479757616431E-12   1.0548644827370900E-16   6.9031794210595287E-07   8.4448367414874915E-10   2.7032954375668918E-05   2.1495982604977805E-09   2.8008110158353988E-08   1.0122409266271493E-08   1.6180218986884646E-12   9.9425479389982685E-01   2.5515444021206771E-05   1.0261292249646430E-06   2.8111973772875181E-08   5.0283720648778645E-08   2.8789050771923551E-15   4.3053516837274752E-15   8.4439620356733495E-07   2.5718299377372516E-14   9.2154853018008916E-15   7.9809320096580529E-08   5.7306781236128389E-07   9.8763514200067244E-09   1.7744476160351764E-13   2.0930401807894804E-07   5.0342887339120418E-14   1.4241407001743345E-03   1.4798134232669126E-03   1.3322467114095831E-05   1.4199424628370266E-05   4.8985093282112332E-07   5.5288605467655259E-07   4.8255113083824641E-09   6.7939886859906546E-07   3.5621716334563730E-11   2.9324967630813744E-08   4.3394302570889579E-07   1.7597700513130618E-07   3.8120444352950509E-07   3.7371828151169252E-08   3.9128839776635408E-08   6.3399615561281041E-08   1.3703038306214436E-07   1.0204667178948231E-03   2.8600929257232775E-08   1.8650508839584458E-11   3.8135109821790157E-05   1.6354101401323176E-05   1.3490604848680361E-03   1.0671973941793619E-07   2.5213446202477356E-03   1.1770157614325660E-04   3.5936967954930201E-05   7.8633826767615176E-06   2.9214434531804923E-07   5.5398881139619204E-08   2.2670861956270711E-05   7.5546520505953149E-10   1.3144703955986978E-05   8.1569410801406445E-08   1.0899849811317379E-05   1.4963797475183917E-06   2.2271914712919850E-05   2.2184293652162216E-06   1.3756205253952883E-06   1.3727726232234730E-04   1.8908351123996199E-08   1.8005569372264475E-03   1.5788336930100039E-08   6.8386265168041650E-03   8.6835535985034724E-04   1.9306478126350649E-07   2.4817590818884761E-07   5.0413024013332097E-01   1.1888768656547188E-04   7.4175664580123335E-07   3.2384769863713781E-09   5.5904849264229817E-01   7.0348420504513680E-07   3.6495654340475195E-07   1.1593479729043936E-04   1.0750164225187539E-09   6.5602024872224790E-12   3.4566292128446274E-08   8.8643516925926040E-05   4.4041505697364394E-03   3.5785347713704340E-11   4.4010042758347710E-10   4.3101419421984700E-11   7.4236958112312721E-06   2.4434083755768537E-03   4.1911051071295017E-07   5.2201671189050390E-11   2.8280802626561705E-07   1.2271655099893622E-06   5.0775316084487043E-01   3.2061003299449433E-03   5.6419720959099886E-04   1.4640752088286250E-07   1.1664593492972226E-03   1.6765065517363108E-12   2.9451238522929658E-05   4.5927063054414315E-09   1.1638848776892582E-04   1.5021030997661303E-03   4.2957388709458856E-05   8.8103529201303057E-07   1.4669222883825145E-07   4.0469858721365652E-09   3.0477364009059016E-08   1.5277949920668066E-03   5.5015633463022762E-10   2.9989594737490149E-07   8.6571047957430658E-07   1.2187592593144535E-04   1.6343919608863926E-03   3.7483721188511349E-01   1.3366313899360005E-06   4.5256140039838788E-08   1.4668979348270783E-05   7.7825634423460795E-09   1.2237888455768427E-06   5.2573509734811462E-08   3.1826538554799386E-10   1.3264632275180891E-04   3.1715192197242907E-05   2.5408531078908151E-04   1.2025192587381661E-05   2.7175259483253379E-05   8.9061178107798981E-12   4.2350705973315674E-05   2.6289522827200535E-06   4.0899293936048816E-05   2.2964450217598221E-04   4.9885732125787676E-05   3.4128126230988299E-04   2.4568629312674121E-06   1.2346089515347466E-05   2.9599815828177826E-08
  8.3030830063138107E-14   2.0193305331200750E-12   3.7063616881884249E-14   7.7749646029133617E-12   2.5555631973814816E-10   6.9465708290358828E-10   8.7915812163828662E-10   5.7477442112453051E-13   1.0272352912793835E-05   2.6436179972335002E-13   2.5987105084880820E-16   4.7166269339676813E-07   4.3433222734276472E-11   2.1117139711268703E-06   5.6478932882228020E-09   7.3456878568439265E-07   8.7381817298592434E-09   7.1383320144515282E-14   1.5695124956878494E-03   8.2230763318806207E-07   1.4376746699733941E-06   1.2629676560449327E-07   1.5569698409883526E-07   8.3133008200528154E-18   1.5461787083216427E-16   1.0339611724704314E-07   1.9834360434730190E-15   1.0745733347481274E-15   4.4728266284836740E-09   1.6541656851933855E-09   4.6883771441903152E-10   8.5560042239527850E-15   1.1400013077239140E-08   3.2041689883634098E-15   1.3079076060116065E-05   1.2609096246524604E-05   1.2572839364737637E-07   1.4607917508010903E-07   1.0616733815991239E-07   1.3858532064193669E-07   4.1185024672230433E-09   5.2379200241154888E-06   2.0889978423852883E-10   1.7862562916835019E-07   2.0037622411078526E-06   1.8602284372589438E-07   3.4646423780295855E-07   5.9817236917888922E-09   4.4248532926744165E-08   3.8143423177635268E-08   1.8526540660320546E-07   3.3594248049563654E-04   6.7739496935252203E-09   3.7152490237052420E-12   4.0130318786732758E-09   6.6669151934662332E-06   6.8536207622063335E-06   3.7908385756814421E-08   1.2432514153425800E-04   3.6765206896607207E-06   3.4294699515150225E-05   1.5741224168197552E-05   2.2249309497600270E-09   7.3640185289119978E-08   7.5116697262742236E-06   3.6301881284591994E-10   1.6470869406246104E-08   2.3191515960498507E-07   8.5750885473362623E-06   4.1320977267166727E-07   4.7262131143053855E-06   5.0553808101661027E-06   1.5521038535940585E-06   4.1742997602372714E-05   3.2880298621412506E-09   2.1700498892916697E-03   1.7258755689070743E-08   3.5009320004390471E-06   5.8141568050511813E-04   7.5069233651361818E-08   9.7911863558936491E-09   2.7606578636433658E-04   5.2419733118557303E-05   5.5581578486730733E-07   3.3361925408104310E-10   4.2942004048140398E-01   1.5158244519446978E-07   6.9542392856750064E-08   1.8897299646976566E-05   1.6819659697726798E-10   2.1468575922134097E-13   2.5884345554362076E-07   4.7621673221981063E-06   1.6586672695003012E-04   1.4399011168740007E-11   2.3544988985656184E-10   3.1255009513384269E-11   5.6736080293458308E-07   4.9225901568242043E-05   1.9019724354650526E-07   3.0154465877824739E-11   1.5888921550852507E-07   4.0390248452804105E-07   1.5049919674875036E-04   1.7099199263222580E-04   2.0883493384066309E-05   3.1697659422438851E-07   1.0614103009081608E-05   1.0852768229739435E-12   1.8235608324331469E-07   1.2075628772034259E-09   1.8761573767773767E-06   7.5215275250602927E-05   1.3357596295539737E-04   1.1980451305804017E-08   1.0268519198234089E-07   9.3133514652127009E-09   2.8960805662459438E-09   2.1803384086850662E-04   2.9744011242400231E-10   2.0774463739185525E-07   4.2618275151685421E-07   1.4249800786846720E-07   1.6276398721726797E-03   1.3425710225281124E-05   4.9434384942765932E-07   2.8462566558632127E-08   7.7080366693975381E-08   3.7731306032752493E-09   1.1062227573785765E-06   4.5884200728020047E-09   5.2809535538107699E-10   5.7477892428106293E-08   2.6636704985359102E-05   3.1322620130112253E-04   1.0522470574924639E-05   1.3902588750375876E-06   2.1113096324127338E-12   2.3374922671330948E-06   5.9263865008258515E-07   3.1868750690801356E-07   1.7435232340774922E-04   3.7778102311119175E-07   1.2017047058270444E-03   3.8187261771173879E-07   1.2255638055340644E-07   3.4042759015836581E-09
  1.1354139943380251E-13   3.6455817507383392E-12   2.8403756938530635E-13   2.1169158389490838E-12   5.6881175816145389E-10   2.2314640847288353E-12   6.5220259333931588E-12   4.0926339100195700E-12   1.1655008230801799E-05   1.4102701346635572E-12   9.9141435139695776E-16   2.9572921373517896E-08   1.7328657787699184E-10   4.2750922589698925E-07   1.3639646466170615E-10   9.7488552136770450E-10   3.6608087915503726E-10   4.3839688291401779E-13   1.5005864820981068E-03   8.1830482775517053E-07   2.7633771990990348E-09   6.9563497482764135E-10   7.3334667409840325E-10   1.5724021730579429E-14   1.2103851779935456E-14   1.6354847297135451E-07   1.8498811153331279E-14   1.4597729582900390E-14   7.8764794490556330E-09   1.1545639879280066E-08   2.3998948982650693E-09   3.3366739730632502E-14   8.0683003057116126E-08   4.2001790969096194E-14   1.2812885662115397E-05   9.9392382231176801E-01   3.1938455195169994E-07   4.4939569512034368E-07   1.1759551199416204E-07   3.2652534572643227E-08   1.5939417452553811E-09   2.1833737460000459E-07   4.5268772937714583E-13   7.6026644560622933E-08   2.7269313412496566E-07   6.7295036869345707E-08   5.5571490378266087E-07   5.9954616310733146E-07   5.9765378283561088E-08   3.3715502451319790E-08   5.1515485685585618E-09   1.3578837829069380E-04   3.2638546712263057E-08   3.6890096075850658E-11   1.9174987922645887E-06   4.1315202925866920E-06   1.9542079975058694E-05   6.9557475046300270E-09   5.6649705574427156E-01   3.0114409175192398E-06   5.6612554852986516E-06   9.7940223838208200E-06   7.8285036854568669E-07   6.6484625378686940E-07   1.4525923016866123E-07   3.6786621603041164E-10   4.6338495377230570E-06   1.0647533605947742E-08   8.9583698797017458E-07   4.4637547042945671E-06   3.9226630244465874E-06   2.6262754467742286E-06   2.7862087076793984E-06   8.7023882838426689E-06   8.0224652015067227E-09   9.7239839872587203E-05   5.1351278642317866E-07   1.7717003838518158E-03   3.2048070466876172E-05   3.8732389244540021E-08   2.8777057959283633E-06   4.9006529561539930E-01   3.5722725517225590E-05   2.9630997079747610E-07   3.0733409127637101E-08   1.5940256268964143E-03   3.7104589734221134E-07   4.9876121503934152E-06   5.0915093022652532E-07   6.7581831138598854E-10   4.1544305954419948E-11   1.7284211432180256E-07   2.4663803038284843E-05   5.5964015440201587E-01   2.0791329837619675E-12   2.8089182123935016E-09   4.0573073983466018E-10   9.3353242726977548E-07   4.7427126993270936E-06   1.8880231941275933E-08   8.8276582981945106E-11   3.1517929873706040E-08   3.2701213294304839E-07   6.9735621305780143E-04   4.6959018237231009E-05   6.0983943432071630E-05   5.7604319609390024E-09   1.3029189756519525E-04   2.6275942245085054E-12   2.8823724055931195E-06   4.1942762838477978E-09   1.4881607740014199E-05   8.9153789091239902E-06   4.3692626242896664E-06   3.1304585750561299E-07   1.3673381156181128E-08   8.3084347937887805E-09   2.2197788711118471E-07   1.2722837346178014E-03   5.8161768466782965E-09   3.6899075811044223E-09   1.8991575105666025E-07   1.0889675736604993E-04   5.5775403225667830E-01   7.8971360373350546E-05   8.2282700392818709E-08   3.4899117101915699E-07   6.4060698508662390E-05   1.1356510977939580E-07   3.5908234750659262E-07   2.2543003149890061E-07   7.6772218333152969E-10   1.1598030835324591E-06   1.2292387166417781E-04   1.1918095475978545E-04   1.7095835641552161E-04   1.1609877848488857E-04   3.2580724725273531E-12   2.0812026586688586E-08   1.0613522202492872E-05   5.8640525128327081E-05   3.7466088017498825E-04   6.2536741165174534E-05   4.0205203853766142E-05   2.2413015381722473E-07   1.8812890291503225E-06   2.2337082905525946E-07
  2.2650226554222442E-13   5.5490328379383082E-11   5.4516014045511723E-13   1.8605682474103514E-11   1.1815846520840011E-09   2.1211710687275131E-11   8.5501470995327801E-12   9.2794727914238635E-13   5.0378533175970405E-07   4.2545975126865063E-14   1.0040192501915078E-15   4.2268018807890629E-09   2.7694398644348438E-11   4.4556315198210828E-08   1.2366141375035774E-09   2.2240193357113741E-08   3.1573735687014524E-10   5.0568945837180639E-15   1.4417346551415663E-05   6.5080100327679874E-08   5.8303787191283629E-09   6.6618346174965427E-10   1.3028883472642673E-09   6.5461968905401712E-15   2.2922619191949911E-15   7.6381379510777622E-09   2.5519102847943752E-14   1.1308727382140184E-17   1.5884618048531332E-09   1.1695609363127968E-09   2.0255820920156506E-10   7.6048079834950108E-17   3.0034162200989069E-09   1.7163594426864695E-14   6.4440340791426640E-07   1.5173335615513443E-03   1.0621177001410726E-11   2.8508203265320883E-08   3.7285794965140324E-09   1.4331553283732963E-09   2.1555135650452302E-11   2.3082068516169777E-06   2.3269426127788718E-12   1.4832432861305476E-06   1.4205449408706713E-06   5.4440892575570269E-07   6.8029429838294660E-07   8.2118974961049365E-07   3.8136095029839540E-08   2.2102755292035984E-08   1.6379226051873208E-09   1.0960542931581346E-05   9.4812889322717871E-10   6.5035014269042355E-12   2.5154301191590278E-08   2.2921109973633817E-07   3.4625633236232559E-06   2.5131627766695384E-09   4.2896456474108219E-01   1.7399450266374207E-07   7.7618923808448530E-07   2.8838212992930470E-05   8.7313620129371910E-09   1.0655241244255456E-06   1.6126274785643184E-09   1.5290994597596393E-11   1.1227979194368315E-06   2.1082730035576546E-08   2.8805829172046174E-08   8.4015034851089844E-08   1.0983532347351193E-06   1.6577168531819312E-07   7.6248701792910405E-06   4.0839360735212368E-06   3.4867414376419646E-10   8.1629772294851778E-06   3.0879823980482705E-09   3.2084028365356227E-06   2.3003584191155366E-07   1.7559867380978934E-09   1.0934008382727969E-08   4.5767551834635771E-05   3.3185551911487424E-06   5.8190915296118490E-12   1.0443664681069292E-11   7.7902340334204761E-05   3.0452360140412814E-09   2.4851987950509833E-08   3.5655013613925631E-07   7.3629308581538001E-12   8.4381502490683029E-13   1.4058530133083825E-07   6.5522441513428056E-06   1.4837141350877676E-04   1.2303449096653084E-12   1.7183721814046356E-11   8.6188331219446672E-12   1.7333882819742903E-07   1.3567554872276603E-06   5.6178899618066301E-11   1.2137446303288759E-12   6.4831797905473072E-08   4.0584230740518023E-09   1.5565161762068915E-03   1.4445543027583847E-05   1.0624147078299382E-05   2.8754915519259863E-10   3.5557760994388969E-05   4.0566157631107250E-13   3.6606094188333801E-07   9.1588740573400386E-11   4.1805671935270556E-07   3.7502526161758317E-06   8.9529533499101769E-07   1.8722872600734699E-08   8.9496043775656512E-09   7.1984590332610849E-12   1.0047401980604488E-10   1.0164344748964224E-04   8.8856076861764763E-11   9.6866659838922429E-11   2.7895285767673449E-10   1.2835697220552893E-04   9.2913319352565845E-05   9.7932597365905585E-05   5.3676412211320504E-09   1.4650445491807040E-09   3.4327799338939483E-09   2.7282717617297862E-11   2.6188586240723766E-07   2.3029016217622628E-11   3.3266336836158160E-13   7.0788982961492610E-07   1.6550077113006948E-04   1.0495549325977673E-04   1.3136248271965262E-07   2.5897436999400551E-07   1.6923229291144128E-12   1.9576245601656887E-08   1.0283080278332721E-05   2.3364908454798041E-06   4.7054060323530907E-04   5.0324194294769307E-07   5.6254608881039127E-07   3.8254886926898454E-07   1.3109462669784873E-06   2.4711876071196922E-10
  1.3012866986255207E-14   4.9971706601191478E-13   5.2085803226249410E-14   1.3002390845576926E-16   4.7963866472507097E-12   4.3847463414046975E-14   3.9479610526159623E-13   2.7039509014044555E-12   2.5453661001441950E-07   4.6929920164775240E-12   8.9136565265944854E-19   4.4083075844527435E-09   1.9130210834078872E-10   3.2289493671004870E-08   4.1859227828582045E-12   1.2248789758024913E-10   1.9291146058417435E-11   3.3661531436446303E-13   1.4274035098305693E-05   1.0851352875576868E-07   2.8399211879401063E-10   3.9739831474716190E-11   1.3034246124741106E-11   6.6169494209336026E-16   3.5465562793943677E-16   1.1214319512326409E-07   1.9332142741919198E-14   4.1195937159876661E-16   2.9298521163014138E-09   1.0432633427085202E-07   2.0505766776363246E-09   1.8894081160887421E-14   1.7869737412250506E-07   2.4849238652123086E-14   1.7846332316170371E-07   1.5138070170912282E-03   1.6302169447554409E-08   9.7636533228677431E-08   2.1151981294618392E-09   3.3579077056157864E-09   1.8029416018979884E-10   1.4356150091238805E-10   2.3625793520631088E-13   1.4905385296956517E-10   4.2457259041478116E-10   5.9404417094288334E-11   7.1540508250072972E-08   5.0009031055363226E-08   4.2234693923338697E-08   1.5414050197139207E-08   1.6496550683050406E-09   1.7647662488212245E-06   6.8060799530061679E-08   2.5963440536262757E-11   2.4924024581445988E-08   1.2181523957533427E-06   5.0616512255189429E-06   4.4488363849770698E-09   5.5363749890613660E-05   2.8836929757801557E-07   5.9028290337712460E-07   5.2688757186992273E-06   7.5433518069676300E-07   1.1739784495517872E-07   1.7183161744687050E-06   2.5457086606443696E-10   1.5093067405013696E-07   3.0704197153582845E-09   1.4960829796400297E-06   8.3502896408248534E-06   4.4530058996185652E-06   2.9054903722085012E-06   5.1464101635699044E-07   3.2774161217680409E-06   4.3453919477507340E-09   4.1743231399270035E-05   2.0754033322649514E-07   2.9453200279037215E-05   5.3578169556105684E-07   3.1388773162989498E-09   2.9192252958666174E-08   1.5563370928170757E-05   3.2350591161703153E-07   6.9818036882409530E-09   4.8133796301396390E-10   1.8154945829603124E-03   7.3383888430625325E-08   3.6418483452816184E-08   3.6537173362198242E-07   3.9111117714558638E-10   2.5449073566394964E-12   4.1955660035661920E-08   4.8729564472978575E-07   8.7045663932599224E-05   1.5920013604935880E-11   1.7183307942299957E-09   4.8045558529298354E-10   5.6755189252067190E-08   1.5141491662259224E-06   6.0118885033901280E-08   6.5823687188386366E-11   9.9917480462734862E-09   9.0590403576125555E-09   1.8497624576087416E-04   6.3983483113696177E-07   1.8232710713794440E-06   1.6226494993511064E-08   1.8270652188756367E-06   2.2019591068631490E-12   7.4420174750477710E-07   2.2156813640583981E-09   8.6585788274468378E-07   6.8263891574173369E-07   8.2241157603017091E-06   6.3062403804558721E-07   2.8498179533035887E-08   1.0161001747358290E-08   8.2519167124506895E-09   4.9160806056267697E-06   6.7667036344604917E-09   2.7538046348911661E-08   1.1502142513512565E-07   2.6718488637772321E-08   4.3800507457356047E-01   4.6010149216421793E-05   1.1403781555267294E-08   8.2702921058686573E-08   8.6661737916670702E-06   8.0235045372362421E-10   5.4935501599570675E-10   8.4368782853874994E-09   9.2943468133151028E-10   6.4983039833282768E-07   8.8326681741618054E-06   5.1987532814427963E-05   2.0095375843590538E-06   1.7073309863701423E-04   3.3461407433539489E-12   7.9566146689216326E-09   2.0037187153479519E-07   6.0219181924064857E-05   4.9465617764024121E-05   4.3462253468635063E-06   3.9266146856021328E-05   6.9470798557665683E-08   2.8887586135684678E-06   4.9645872742144990E-09
  6.6621190736666070E-16   1.1692888776783522E-13   3.6682555539893321E-15   3.6795194882626735E-14   1.8365453677350515E-11   2.7441161409579576E-15   3.9383782725719668E-15   6.9317592614074818E-14   4.8202033361389577E-07   2.3624268079610416E-14   3.8727285462502471E-18   7.1854265623380763E-10   4.6333395837406575E-12   1.9246298279866963E-08   3.9898727175132377E-13   1.6462684154549215E-13   8.6333800681435554E-12   1.1038496152720170E-13   1.3867536468810372E-05   5.8781443140454799E-09   1.5923978718166969E-10   1.3417852029093125E-11   8.4424875125702721E-14   2.5583708624491110E-15   6.1047358015043803E-16   4.9735050264428993E-09   3.3002841699405097E-15   4.3596979393908301E-16   3.1230057389628559E-10   1.4740986267966085E-09   5.7758370042752047E-11   1.7784901701830822E-14   2.1120190152906652E-09   1.7772729833220975E-14   2.8656701561375597E-07   1.5305350878647833E-03   1.6195822940516766E-07   5.8396746529565305E-08   1.6574806917899230E-07   2.0032719048390807E-09   3.0738318314317800E-10   3.5157383620809928E-10   4.2729172122751700E-15   2.0757904054220860E-10   3.9824574278858532E-09   3.2921518968558560E-11   1.0376197705014600E-08   3.6209220903603761E-09   8.5828204742045930E-11   1.7418164580241243E-09   3.2891874659117065E-10   1.3716262603450519E-05   9.8460325082998407E-09   8.0018901934995289E-12   1.7200057581933729E-06   8.0874350892377710E-09   2.3768314315224855E-05   4.3749472937680155E-09   1.0406389634301550E-04   1.9445359741964021E-07   2.8596255314741552E-06   1.1120538313466178E-09   9.8670170631238748E-08   2.5550206601822653E-09   5.6996727207746859E-07   8.5960632745515303E-12   4.0294031242542783E-06   1.0596395719077550E-09   3.4911697960537859E-11   7.1598157882259371E-07   1.3463746813023407E-06   3.5801051437223564E-07   1.2039907989396745E-07   2.0414487136700700E-06   1.4217560369781442E-10   1.0555868102383811E-05   4.3287666810966989E-08   3.7912255736142093E-04   1.0605664634987606E-05   8.1850272780420675E-10   3.3496027171216871E-09   8.2244702404696250E-05   4.0245114161119480E-07   8.5235796198964064E-10   6.1756816176912369E-10   6.9679609375556398E-05   1.5822988254039361E-09   4.2575420619142724E-09   3.4377929516584836E-10   5.2848994717141536E-11   2.1970838903139107E-13   1.3311568534649121E-10   1.7603094812044268E-06   4.3378390058566724E-01   3.2145651737445245E-13   5.2669878201081330E-10   6.3848726102412514E-11   4.5495365354037913E-08   9.3413469462836693E-06   3.3173164653585115E-10   2.0588815995928441E-11   4.3415186916784891E-09   4.6960878794746782E-10   1.0171673293474843E-05   2.1435544302761395E-05   2.1356505503404340E-05   1.2588107573463266E-09   4.0259572540573681E-06   1.5108326800816570E-13   1.1994564191561533E-07   2.1384752801923747E-10   3.4631220059137016E-07   1.7983085014802009E-05   1.6597106200940197E-08   1.2648721671813868E-07   6.5486244904364511E-10   2.2849677851985649E-10   9.1040127237044328E-09   4.4802637795248183E-05   1.4361575971215285E-09   3.7344936790892852E-09   6.7338946312169191E-09   8.3630979148921133E-05   1.0005588129475239E-04   1.9304560220028239E-03   7.7582645177022498E-09   1.0635737682265383E-09   3.9061714141186039E-06   2.4998532616208197E-09   7.1101293358152644E-10   1.5933967972111449E-08   1.4078510182226966E-11   2.4765404734016784E-06   1.2515029503914297E-06   1.0927683404422552E-06   1.0458714636212852E-04   8.2699173096465735E-06   3.3646612924720969E-12   6.7405457774840426E-08   1.3992472738893000E-05   1.2721719274954795E-05   5.1041484695169564E-06   1.4381241321795584E-06   6.8806856938283412E-06   5.6759409681302961E-09   6.1592868374751766E-07   8.4528649967945259E-09
  3.4229385848129805E-19   4.4397348898918051E-16   3.5643588477482281E-19   3.3722987634715365E-15   3.8755359739931084E-13   4.6041926967529695E-14   2.9429362642310323E-13   2.2295696426254800E-12   3.0714435689919663E-07   5.9312934297324936E-12   1.5692630268270740E-16   4.9154491550940393E-09   1.2217298770816618E-10   4.1795104205374770E-08   3.2270068319974219E-12   5.4239346768677691E-11   1.0613068610856438E-12   2.9088330565605535E-13   1.3929774987247807E-05   8.6129476554363208E-08   1.2400533178541690E-10   1.8846495921019927E-11   1.4096188701666221E-13   6.5118839494821023E-16   1.7691792897840841E-15   1.1891172653313903E-07   7.5274256058887900E-15   2.1438203312648901E-15   2.9527659966811428E-09   1.7940689698865257E-07   1.8446117424377788E-09   2.6923817014267620E-14   1.9815491311080098E-07   2.0146729646711272E-14   1.4904302088675910E-03   1.8596350557614534E-07   1.2265134832457254E-05   1.2295111703960136E-05   1.3028963447987776E-07   1.4083489393918273E-07   2.8891586890322987E-08   4.3610641840812763E-13   7.6978649737736143E-14   1.9148577491794696E-13   2.1018116487888002E-11   4.5912566386991895E-11   1.4852915285936059E-08   7.2821125333131606E-10   3.3294510197130456E-09   1.5756921173625947E-09   1.9769573702788523E-09   1.9481719778842424E-06   1.0652993894447362E-08   6.7141298347316027E-11   3.3460498454633242E-05   5.6434839775563847E-07   1.7719879617192943E-04   2.2642394662969799E-09   1.6134271277357901E-06   2.0316675233151018E-06   2.0313265584628384E-08   3.5801691765594571E-07   8.2914605839092331E-07   2.9310724861913176E-09   4.8458536166167951E-07   1.8255198054798873E-12   6.4646385119634216E-06   5.4339145156008018E-10   2.5223655408852593E-09   7.7728679666567383E-06   4.7347527113834459E-06   2.4142100990803953E-06   5.8800292120186685E-09   1.7280711309549399E-03   1.6497499271126991E-09   4.4665603389443803E-01   5.9894405472058800E-08   2.3017419941439712E-05   1.6748040997222347E-06   2.2065958501660940E-10   9.9916370904544339E-08   1.2145925674773668E-04   1.8578029322713465E-03   6.8544829348557540E-10   2.1475302787796041E-09   1.4454199713856890E-03   1.4375413712791447E-08   1.0150171695983577E-07   5.4403289274009482E-07   1.1540060544957966E-10   3.5353787621821542E-12   1.3978974630695576E-09   1.3218878233126197E-06   1.9902251026561852E-06   7.5191197291697316E-15   9.1951951515617351E-10   3.6843514823599994E-10   3.4281185267465132E-09   3.4556667887245565E-07   2.2024586975577768E-09   2.4873788130003863E-11   1.3549919817748370E-09   1.4140339344226798E-05   2.8792867071192333E-05   8.2992466302454502E-05   3.0764773416284455E-06   2.4089282491228359E-09   1.6401639696446885E-04   4.5017198930798829E-13   3.4096211232754033E-05   9.7954401434131436E-12   1.1246383752146872E-04   1.1926460486593040E-06   9.5503515866192389E-08   3.1079610973489809E-07   2.1202036451303018E-09   2.1466888713242519E-09   1.7867767114345391E-08   5.7363718745824006E-05   6.4691737441303056E-09   3.9297460921617063E-10   2.9103560870613794E-10   1.1304567368233806E-04   1.7449923934935191E-05   9.7164226339205862E-05   3.0386193279780366E-08   1.1694626838579779E-07   1.1944076816674283E-05   4.2008693288461061E-09   9.3152040657655437E-08   3.0736869502240768E-08   1.0490096316589913E-09   5.7223520946210394E-07   6.1947771020953265E-07   1.1466257569393197E-05   3.4314783127345603E-06   1.4476654001377158E-04   1.8862449549832396E-12   1.1733075412191457E-09   1.0328676797076727E-07   4.8882099598950666E-05   9.4002505537520993E-06   2.6477554744446736E-06   7.8814250602349376E-06   3.4968589914471571E-08   1.4285273028821586E-12   2.0645141100454709E-08
  1.1140746571019167E-14   4.2074158035015440E-13   1.6108659856987440E-14   5.0860912502275157E-14   4.5752632771541394E-12   6.6242909597099804E-13   4.8040024608988477E-12   2.1527879154817908E-12   1.0584176308984425E-05   2.4310805310513166E-12   3.5758463384300797E-16   2.7611889217810245E-08   1.0452002708804770E-10   3.7174315955263372E-07   4.1491459581151578E-11   1.1625099408845467E-09   2.4556296876375658E-10   5.5971232005709438E-13   1.4503804700532084E-03   4.8372238209624201E-07   2.7951523264115479E-09   3.9400406576008111E-10   2.2533796337761235E-09   8.3481938116310147E-15   1.4503782653502198E-15   1.0766466598778658E-07   5.3695757526549169E-15   1.4647381033976341E-14   5.0789891478118221E-09   1.4624633395553755E-08   1.5222842373634955E-09   2.4652307644849938E-14   5.2359023652314211E-08   9.4075877084769724E-14   9.9405749239580243E-01   1.2710097897263799E-05   1.4476082439199762E-03   1.4688640752688307E-03   1.3894173496172166E-05   1.3760852108658229E-05   8.7114467932712728E-07   3.0955939582375258E-09   6.4955019512473682E-13   1.3917065244616983E-10   2.5874285854148102E-09   1.0109094674631300E-09   6.3495458713312141E-08   7.4146939042968349E-09   4.0242701432940925E-09   2.9825237417598576E-08   1.5856936659902511E-08   1.7113689965758374E-04   1.5417410752904250E-08   4.9868267071403038E-11   1.5264711628281021E-04   1.3692666554399453E-06   1.5349158552184624E-03   4.3330494545352318E-09   1.2492355030759323E-03   1.1040033664560288E-03   5.0084455483386843E-06   3.7752490258936103E-07   8.8875861843229998E-07   5.9446252326885879E-08   9.5019287676565734E-07   4.6237391869899521E-11   4.1850530898375264E-05   1.3679348354452591E-07   1.9980412786141762E-06   5.3022023112429742E-06   4.5836273670505021E-06   1.8560398860982213E-06   2.8806608936202946E-07   1.7821770917415512E-03   7.5053643029815199E-09   5.4061679909260896E-01   2.4420519892941096E-07   2.2939234957426390E-03   2.2326537876031305E-05   1.1276774844918527E-07   3.9782131463926738E-06   9.2505282426134515E-04   1.8582089760047699E-03   3.0537365501264129E-07   3.8470736744069292E-08   1.7876862248172190E-03   2.6973335620246000E-07   7.9269608554448309E-06   1.8525950368628441E-07   4.4002618269669190E-10   5.9090277143475005E-11   1.0992620980422130E-08   1.1130564828999352E-03   5.6273483166897335E-05   1.6986372637778095E-11   1.6155982550067321E-09   4.2542587723466009E-10   4.4062038037559640E-06   2.5659542284632581E-06   6.6963349716736937E-08   2.4504983839401938E-11   1.4540649806164991E-08   2.0101577476459033E-05   4.8187270633733720E-01   4.9796926741476821E-01   4.1573182840150751E-05   2.6208507867796172E-08   1.4627129960965474E-03   1.4960828247337806E-12   1.4416034071496473E-04   1.2051975019748099E-09   1.9485300856897144E-03   1.3797577357548396E-05   1.4152898098980712E-05   2.6717473604782597E-07   9.1523807862094653E-09   2.4494625300183826E-08   2.7319247759932019E-07   4.9853544762189639E-01   8.5945694580421074E-09   5.1518116819569819E-08   1.4752992615719872E-07   1.8606148313283918E-03   1.4592693296784298E-04   1.5603958608125356E-04   1.5417815442667292E-06   3.1964885705821262E-07   7.7349623123373315E-05   9.7887242814758437E-08   3.5956482776873592E-09   2.7911361357007148E-07   4.8058917135287469E-10   1.2300974107919945E-06   2.6015393332291735E-06   4.0034321016304884E-05   1.5440023948329510E-04   1.2961047249732545E-04   1.0026063530634911E-11   3.3590738103785857E-08   6.7165586094435569E-05   6.3216824113852151E-05   5.3492865510569751E-05   8.6336049518869712E-05   2.2260627983115134E-06   7.5170798504604899E-05   4.6624632314340840E-06   2.8133058763664161E-07
  9.2657799397667457E-16   5.2402588219404257E-15   6.7324636546642607E-15   1.1130277398979755E-14   1.7233823003804587E-13   4.0705941261413537E-11   2.7449883172070917E-10   3.2481076100818506E-13   7.5994329180099092E-07   3.7700299589720287E-13   1.5176256806098948E-15   2.1647632488282030E-08   1.0686335152812614E-11   3.1852055095003242E-08   1.0975473601100473E-09   6.4894646378300319E-09   6.5829053627273282E-09   5.0171954142169532E-14   1.4790393430560155E-05   2.6729771718288351E-08   6.6413053015863654E-10   5.6991352323711768E-10   3.2738428285450198E-09   5.7053180191348599E-15   1.6887039117593490E-15   6.8793603140707275E-09   4.4478318174463610E-15   5.9249943707750346E-15   9.8894740521954894E-10   2.5729876499665996E-09   1.4301388486756434E-10   4.3615081797598215E-16   1.5330927354399340E-09   6.5209710945446077E-15   1.4699123528706638E-03   5.5000673399861436E-07   1.5414705162316880E-05   9.9397219112638080E-01   1.1005117592049393E-06   1.4844628295737972E-03   1.4821820143197792E-05   3.8261733296189024E-10   3.7040753507538750E-11   5.0021415199924093E-12   4.9728559674002102E-10   3.4895365119095982E-11   2.7819471370313348E-09   1.6382829250744518E-09   2.0221653371407797E-09   6.2838979512258440E-10   1.5144896776146226E-10   5.9672902204578172E-06   2.3003210017925720E-09   5.0391600713729214E-12   1.8095541328846900E-05   2.2206770796934156E-06   9.1173323997685915E-05   2.3411921677878461E-07   8.6096099886927136E-05   3.6609695522495874E-05   4.7542880464135944E-07   2.1426973377005296E-07   6.6589000288386411E-08   1.1429485470915671E-07   7.5030898209791639E-07   1.3382421404848426E-11   1.0024903939331099E-03   1.1015478703501126E-06   1.3051084959666244E-05   1.8557590111930311E-07   6.2633938660164187E-07   3.3864700696266266E-07   1.6357673682857719E-07   1.2439189839975564E-04   2.3148250680239158E-10   1.7289895348855538E-03   1.5746097345714789E-08   3.0848654606809061E-04   3.5603689318146885E-06   2.1448950435305748E-07   8.2792781433571514E-08   9.0011251681068659E-04   5.4690735865923035E-01   7.4446406913256481E-07   1.0904220795432174E-09   1.1618222986307200E-04   6.4683833988119348E-09   1.4957114651085352E-07   9.4349171157167508E-07   1.5038580952740007E-11   2.1040378405947504E-12   3.2891549384489225E-07   2.1062476524185991E-03   3.0177080121567597E-06   2.4265883257401496E-12   1.2019343938541178E-10   1.9628670812977866E-11   2.5224804417988898E-06   1.0884905932472073E-06   3.0464683856891199E-07   2.1192287557552381E-12   1.9747183460513129E-08   1.1698022758232582E-04   8.9640258215275702E-04   9.6041671626193785E-04   7.5702537205666015E-06   6.8428387332315864E-08   5.0143900820544340E-01   3.0637971127379909E-13   1.7836868532592216E-03   8.5155790485125060E-11   5.5327943605071439E-01   2.4879093293944779E-06   6.6721655817136640E-05   7.5714901624887266E-08   3.4808189435213397E-08   8.8217570903267417E-10   8.3506782952701629E-09   4.9212773136088817E-01   3.8804545578392267E-10   7.0082293500016515E-08   5.2184236462839192E-08   9.9208139795489421E-04   2.3621081456490488E-05   7.3334462422803363E-05   8.3317643808022236E-06   1.8433527258306949E-08   2.9132439371866852E-06   2.7992835795543239E-09   3.3180793114303598E-07   1.0284650111369437E-08   4.8235156216675394E-11   1.4756913886795025E-06   4.6069776306294135E-07   4.1093185738134016E-06   7.0772677130080621E-06   2.1771438149039644E-06   6.0153666406094462E-13   3.2057919028443623E-08   8.1056690911438282E-05   2.2138463727683389E-06   3.4467210981451336E-06   5.7746086920802355E-06   5.4957250726979139E-05   8.3995183598732420E-04   3.3081000956327279E-05   8.3773937042971314E-09
  1.2812838201773397E-16   6.4327288152424835E-16   1.6508072033427707E-15   4.0867201532796835E-16   2.8771541307799253E-15   2.9284974805590359E-13   7.2507709855660392E-12   6.0866529798944905E-15   1.4930073715220122E-09   8.0501517553402531E-14   1.2031716638021214E-16   4.1243177381153563E-10   2.5752132038652161E-13   7.9616771070769736E-10   1.6625831427450712E-11   8.6752621281894369E-11   1.0583225517328899E-10   2.1873168850932523E-14   4.7376861295460262E-07   1.7906683350440609E-10   1.5354016714638060E-09   1.3293456730409171E-11   1.3294215049802229E-09   1.4919766422671461E-15   4.8347169352791964E-15   7.2909086590143878E-11   8.9920204273197591E-16   1.4105216609502395E-15   9.8900595154702498E-12   2.5690736918253541E-10   1.2464814802843072E-12   1.6044178280900442E-15   1.7911231616751548E-11   4.5885430709080953E-15   1.4347984201288723E-05   2.6400680792616973E-08   1.0545439520741001E-06   1.4858790526746390E-03   1.5291192194379633E-05   9.9397272032010553E-01   1.4911731424507319E-03   6.7261035147300844E-12   5.5572413959380763E-13   1.4832144745181494E-13   8.9643348104945862E-12   9.2343804423581839E-13   9.0418198406285607E-11   2.3988850256063906E-11   7.1778631767418288E-10   6.5531380901213019E-11   1.2823082325052421E-11   1.0068082407873170E-06   2.7663477448662243E-10   1.2325740051683224E-12   1.1455026451592867E-04   1.2341718109861586E-07   8.8612435286288362E-05   1.1056391168671468E-08   2.5484716593765966E-05   1.0133657289038583E-03   7.4279020695759433E-08   1.9470907700591869E-08   3.3889199721831856E-09   9.0570273435652107E-09   3.7186102472494236E-07   4.3249843715040667E-12   2.0357833461489496E-03   4.7768926584928209E-08   2.0283970165844257E-06   7.2521009583088631E-09   9.5530915075319261E-08   1.5729320308551204E-08   1.4168182695258326E-09   1.5411660618164883E-05   1.3117843233969405E-10   9.1233219720678974E-05   3.2800055297618240E-09   8.4984200425242373E-05   2.6393813309425864E-07   2.6163620338504703E-08   3.2628364458529655E-08   6.2129477676240767E-05   1.6770368383272041E-03   6.3561823229187809E-08   5.6606423179221194E-10   3.2834030297308253E-05   2.9282350486091846E-09   5.7608766840616601E-08   1.7635437127385109E-08   1.6454821325204759E-11   9.8006941748069776E-13   3.3233272916198414E-09   5.5536656626009739E-01   2.8372995734033166E-07   7.8790346812842591E-14   1.1290778911831135E-11   3.8354415660939485E-12   4.7052341667776069E-08   1.2072559061070741E-07   9.4647485001792295E-08   1.7044412985447331E-12   2.2648361630811089E-09   1.7450792967052852E-03   1.0323920568858125E-03   5.1919270096512005E-05   1.9817569304240667E-06   9.6518275577726041E-09   4.9207971105064208E-01   6.7983411449447482E-14   5.4867064530697762E-01   2.7933818559476956E-11   1.9300895416963920E-03   3.8225702179435065E-07   1.0596815101051984E-05   1.5812690929037385E-09   6.1161211291907138E-09   2.0852019735402089E-10   4.2406158765044208E-09   7.7503767185321652E-04   2.7871377180286974E-11   5.6286690124407466E-09   1.4719020115575021E-08   4.4460342504428747E-05   2.1441160120138304E-06   1.2949674961669164E-05   1.2922407922341888E-06   8.5970790204591953E-09   1.7578864247000351E-06   1.9505733714798589E-09   2.5146226680307020E-08   6.0173465848346988E-09   2.4493623572448845E-11   2.0796881759294688E-07   6.3419721768907421E-08   1.5540687683517701E-06   5.9497925666801502E-07   3.4581235225034861E-06   2.5227579558430629E-13   4.8439121493532287E-09   8.4260178090633363E-04   2.3838228120098986E-07   3.8888796093887778E-08   4.7437382613880933E-06   3.2504629767802834E-05   4.9721225193001745E-01   1.5352317405645249E-05   4.6346355189051189E-09
  2.4188389072045647E-17   5.5220544168511515E-16   8.3681081586688362E-17   8.1558257332127339E-16   2.3740066974216222E-15   1.1926895166479285E-13   4.2727810345513578E-13   4.3926074189227014E-15   1.6631286528019623E-09   1.2135696622437909E-14   1.2337492858204184E-15   1.5461416409834739E-11   2.6621549748332898E-14   4.2349609793096592E-11   3.4022932871531011E-13   7.6468575469961152E-13   2.4148115976934436E-12   1.5398431970188947E-14   1.0952410673437536E-07   3.7394401071744651E-11   8.2445704270166984E-12   9.7394009102142625E-13   1.0123512167021126E-11   1.0498078102949247E-15   9.8024166713710894E-15   1.5485508096808826E-11   4.3520709747288862E-15   1.3029855934448058E-15   1.4803138006326287E-12   1.7213683585130790E-11   2.1857142493292331E-13   2.4871559509759747E-15   8.6545087730110181E-12   8.7895729745461131E-15   9.0952286267426582E-07   1.8004155963599627E-09   1.4723601045437949E-05   1.4949325972751681E-05   1.4948478407173537E-03   1.4909617051493032E-03   9.9398248324821104E-01   6.6653053132279037E-13   1.0086655406470467E-13   8.9211204552456183E-14   1.4690268708222111E-12   2.0079116662772035E-13   8.9476165193352409E-11   1.0290847732251709E-10   1.3653501734305107E-11   2.0940256070484309E-11   7.1572463843308909E-12   1.0104195830818254E-07   6.6503688228073007E-12   2.3432147388100562E-12   1.7430903757601111E-03   4.5386694390274834E-08   8.1596629579925607E-04   9.2279269773457282E-09   1.8874838119261168E-06   1.9454748173891750E-03   1.4775294742404522E-08   2.0002126399941649E-09   1.2222370451510267E-09   5.5691739153211234E-10   1.9559824756710060E-08   2.6530761251313008E-12   5.5480742286537377E-01   2.4613282031733888E-08   1.8582199066968931E-07   1.7959004191689573E-09   2.1446749401938044E-08   3.1377734150397746E-09   7.3710971537127777E-10   1.1574192473571247E-04   4.7399487080122660E-11   1.5479015304821624E-05   1.1285918038714957E-09   2.3929692823879228E-05   7.0749028322902382E-08   1.0900975072044480E-08   2.4311780995153260E-08   5.0974973875865024E-06   1.1355455944142326E-04   6.9466215161781856E-09   3.0096539403598831E-10   4.8960525478745936E-07   1.3166282592080008E-09   4.5554002235258524E-08   5.5292763203153447E-09   3.1356783295393516E-12   8.2312020442740117E-13   1.0453749939622962E-08   1.9758491937438296E-03   8.6844928178958213E-06   2.2907012598835999E-13   8.0557616138454154E-12   1.4028616968726447E-12   4.6802677289132187E-08   3.0706150275658699E-08   6.3436092556510034E-09   7.3633516187418951E-12   3.8678132159797219E-10   5.4728773717724033E-01   3.8779521278164957E-05   6.3545241113540757E-05   6.4085790864664826E-08   1.1039727167096174E-09   8.2727484410027256E-04   4.7535033006808352E-14   1.7635508961616779E-03   1.0315598148042548E-11   1.0486056763425477E-03   5.8768539062265482E-08   3.4935415050797461E-07   4.8782560757985600E-10   1.8957490684065045E-11   9.4246035031185203E-11   2.2666385608325955E-09   7.1114253577364195E-05   1.0813304687465671E-11   7.4821492243070165E-11   3.7621882518017521E-09   1.0546969891743875E-03   5.0499683382327674E-08   3.6759218825532190E-06   4.6852704241728955E-07   3.4956404624373656E-09   5.9061724215836401E-07   1.0242937737782101E-09   5.8070807992034301E-10   2.5494764636717068E-09   5.6882758307008360E-12   1.0275141123605597E-08   2.3957119075757481E-08   4.3333588975469252E-08   3.4721253131057751E-07   1.1937256268188072E-06   5.5622170079908636E-13   9.8260129137040135E-10   4.9528594795283576E-01   5.0136678864961304E-08   1.1408118293384075E-07   7.2350113303711997E-07   4.9616435387040722E-07   4.9661589028356040E-01   6.9666863689546309E-07   2.1991777720780821E-09
  1.3358522786766944E-16   6.0945818251741534E-17   1.7490369896937915E-16   1.0582904652876177E-15   5.9012364555272883E-15   1.5176040345413139E-14   1.9743031400612383E-14   5.3129388687122446E-15   2.0907148705202145E-08   6.0545009272535262E-15   5.8433228419162855E-16   2.1790440264633850E-11   1.5940864217448407E-13   6.7459605566586450E-10   4.7867994077451058E-13   5.8147635462274213E-12   8.9584718205035859E-13   1.3760009398083687E-14   4.8077459714773322E-07   5.8463578556829314E-10   8.3844326744829685E-12   1.4123396271355483E-12   1.7107915262782974E-11   1.6116666714462938E-16   2.5610954725889912E-15   5.2366749276992065E-11   1.2407395766778273E-15   1.0368279516154709E-15   6.7593022621115751E-12   1.3645044362659643E-10   1.4000253905124022E-12   6.5362400041350873E-15   3.2179430076351639E-11   5.3133418023806798E-15   1.4408527533409188E-05   8.1294512026528214E-10   1.4656533262610040E-03   1.1253246944821947E-06   9.9399650693672492E-01   1.5263096655434486E-05   1.4933341133533161E-03   4.9667569169342939E-12   2.3074544989392552E-14   5.6517513079980699E-13   5.8015631598873500E-12   6.4903622052379216E-13   1.0640157855641972E-10   6.2348603104131245E-11   6.4977609616712843E-11   1.3621192865653901E-10   6.7445602323147741E-12   3.7474586803042629E-06   9.7960399498509722E-11   5.9756094371650703E-13   5.4830111163017481E-01   6.4865142636554886E-08   4.9074531830534357E-01   4.0667283210593230E-10   4.7885519434089967E-06   5.5513759168477961E-01   9.7710709198659439E-08   4.9393361264420790E-09   1.0294419648507362E-09   6.4498605810390784E-11   9.7436149443276155E-09   8.8625534188996355E-12   2.0974166833247774E-03   1.8998564330571261E-09   1.5097149095345053E-08   2.0845577809098190E-09   1.1433826315424882E-07   2.4817614711199583E-09   1.6512547369046212E-08   1.6470135192055216E-03   3.7954987239143413E-11   1.0529320909747457E-04   3.6390483903547569E-09   3.7150333853829695E-05   1.9710263638451939E-06   4.1578520452979215E-09   1.2372436003981072E-07   3.5067930250799455E-06   1.7736438867958130E-05   2.0877207117415576E-09   1.1860071826486718E-09   1.1916094608486775E-05   1.6113516949808274E-09   1.9174169924929169E-07   1.9546127595796962E-07   1.9530483112960203E-12   2.0359544993950537E-12   8.6742553447264158E-10   1.0141010581671578E-03   9.1174206876158434E-05   1.4287651000313308E-13   9.4592702635432719E-13   9.6773362619198284E-13   7.3580027870369638E-08   1.8648703468632610E-06   6.2712980907390251E-10   8.5691699642635734E-13   1.8478077144412156E-11   1.7785432572838301E-03   1.0105440808347225E-03   7.6958104925448165E-04   3.3185571348811307E-06   1.6308760415312242E-10   9.0867508299898912E-05   8.4811481870559164E-14   1.1560821449288612E-04   7.0123680670001655E-12   4.8035698102073805E-05   2.0435119700416063E-06   5.3163634692120416E-08   2.1898948333160901E-09   2.4810205479747564E-10   4.6391943920911796E-10   7.9163638368064516E-09   6.8093834118893246E-05   1.5353809373906218E-11   6.7094767081473675E-11   1.0178664463712328E-08   1.9017389278538611E-03   2.2330958733902349E-06   6.6556930843164922E-05   6.9795839096948926E-08   6.7381961748351162E-09   1.4498435820087676E-06   3.2031777450080206E-09   1.9551944869543207E-09   7.6060697573299538E-09   4.3431494282915482E-12   1.5572721646010511E-07   7.3668825651691810E-09   2.1967358761677850E-07   6.1375499521630700E-06   2.3073245997130496E-06   1.1722393544120587E-13   5.4659547182156618E-08   4.9863794038915515E-01   2.0123930610007138E-07   1.1736403658680528E-07   1.0618803903358269E-06   3.8247950367431644E-07   8.6984217508364692E-04   1.0704531618862234E-07   8.1610362506876967E-09
  1.2908047361966506E-17   1.2131832445218592E-16   6.2951984908155715E-17   2.5511783095521292E-16   1.4337718018586319E-16   9.6359325620856385E-17   2.4575850727477147E-17   2.8247237796298057E-15   1.8484881327790574E-09   2.0568465504902421E-15   5.3908832440640007E-16   3.0040243385220101E-13   1.6047858765765564E-13   1.2046179412610271E-11   1.3071242208443477E-16   7.3050434751592503E-14   3.7591256899523227E-13   9.9984305330996413E-15   9.0450740006291460E-08   8.9816402871742729E-11   1.5005048898515789E-14   1.1914259653909882E-14   8.4897253487949054E-15   5.8359843182283869E-16   2.4670162897650381E-16   3.8312427409741215E-11   4.1737583913437612E-16   5.2336975467982326E-16   3.5800444757739969E-14   1.6534000544716538E-10   9.0176325914042134E-13   1.0135330577650630E-14   9.2796757211267836E-11   1.0715400915849383E-15   9.5803203374625503E-08   2.5742556534095749E-10   1.2050293293465918E-05   2.7076254817600685E-08   1.4746787875180971E-03   1.3676185947980722E-07   1.2201944286202703E-05   3.7713157286800481E-13   8.0780519146058010E-19   3.3303444701106957E-14   1.0082947974082157E-13   2.1029089567249587E-14   1.3129425405211358E-11   2.7536148222470137E-11   8.0793362001201876E-12   3.7173310349784045E-13   1.0650440445699931E-11   7.7752181256145624E-08   1.1462134522867837E-11   2.9477075977431937E-13   4.4363286401278745E-01   8.9811466616068175E-10   3.0960240304602302E-05   1.1630615639606098E-13   1.1706877236850938E-07   6.7064482499161793E-05   8.2148433304612296E-09   9.6413253980042593E-10   2.9113569047840231E-10   6.0641371236473909E-11   1.4310284341152132E-09   3.2048337331816866E-12   1.4302059117310154E-04   8.5609976345880575E-13   2.3926797340945870E-13   2.5019095909584283E-09   2.5522812073488456E-09   3.4111716694503440E-09   8.9542239211722056E-12   1.8088580152689012E-03   2.4133594215609197E-12   2.1687636854687114E-05   5.8712998080957545E-11   6.3588938210592840E-07   1.4433328691421124E-09   1.1650904519252235E-11   4.0497736960424872E-10   2.4694351973990717E-07   1.1379804143493314E-05   9.2652763765665051E-10   1.5700692440143069E-11   1.0800172583621246E-09   7.0207416499204771E-12   3.1677007744071815E-10   7.5325510372031689E-09   3.2009668211063683E-14   2.9710124717526028E-13   9.2220768913781754E-11   4.9653169494098893E-07   2.9425642735427830E-07   2.3705978162027558E-13   1.5576902724330854E-13   1.4510764854142381E-13   1.4045183156353579E-10   3.9434193020531586E-10   8.3787535514518026E-12   3.9975903206238557E-13   6.7919016369415597E-12   2.0103922053226024E-03   3.6904936545270575E-06   1.2602592302575952E-04   1.1988431998373698E-07   6.9884260792028486E-11   1.5467926316446737E-08   4.8114625449007530E-16   2.9550716129012129E-05   2.3388676530991495E-13   5.6185795292534912E-06   3.5165239101071390E-08   6.9873000629577616E-09   1.2886345590860562E-09   1.3267283605865889E-11   3.8200407413698538E-13   1.2408005420731056E-10   1.4889019964473136E-09   5.2361124826435602E-12   1.6724514831825640E-10   5.2000794233690421E-10   1.3531949738523617E-04   8.9002631074125125E-09   2.2402741478801639E-07   1.6242686336546288E-10   6.0332819931467863E-13   1.6234103828882872E-08   4.0375072526616049E-12   7.5351119999721438E-11   2.9704026629595713E-10   9.9690176592216116E-14   6.7334323882517063E-09   3.3965588527156444E-09   4.7171744381127036E-09   3.2359593016748824E-07   4.8221981472509062E-09   6.8902912377348971E-14   1.5813197562765301E-09   3.7830795752908644E-05   1.5752669194872168E-07   2.7278745810685070E-08   6.5286940707411122E-08   1.4731023517880825E-07   1.2874705682632725E-04   3.2155073736428677E-10   1.5620083622351902E-10
  2.3066735787789176E-18   1.8907131371453200E-21   3.8365413472541647E-17   1.0099143470838519E-17   1.6465618663656964E-17   8.2399510258814889E-15   1.5230600306941226E-14   2.6328498483421176E-16   7.8002382184013184E-11   1.2757885505306894E-17   4.5011927947940706E-16   1.9972105817744029E-12   9.1595675325426915E-16   7.7705591419115104E-12   1.5973657022102503E-13   5.6674290647811003E-13   2.3308024500816868E-12   9.2112891713560322E-15   4.5906873287755364E-09   3.1066506741884315E-12   2.7432559919015794E-12   2.0000863050942671E-13   5.9328945372087314E-12   1.7750092923390918E-18   3.9330862865002423E-15   3.9670335389362722E-12   2.9308044502407195E-15   7.7105856889792627E-19   3.3686870412236017E-14   5.0189225132569383E-13   1.2102302044727958E-14   2.4605700052459842E-15   7.4123200805672887E-13   1.2196013835352826E-15   1.3534050176290924E-08   6.0867642477843255E-11   7.5345911449796653E-07   7.5821070088399192E-07   1.1796664597233060E-05   1.1716638019228950E-05   1.4829337304187540E-03   1.4306957506902309E-14   3.0760983644248922E-16   6.8916180122324819E-17   4.7215327225494976E-14   8.6101208474285844E-16   6.9298631092587877E-11   3.7278716645454882E-11   1.2213516399935032E-12   6.6092552610608829E-14   1.3590878174660114E-14   9.0355555739175854E-08   1.1653813723485290E-11   1.0550998398881907E-12   7.4519407053248187E-05   3.9648006979570877E-09   1.9641433915723043E-03   1.6036749161768495E-09   1.6182130065912285E-07   1.0426777580286148E-04   5.3969011665113077E-09   1.0798466875087196E-09   1.9793523297996234E-11   5.8892118959621380E-12   4.9846360340857748E-09   7.4621289326572469E-13   4.3821489442513950E-01   7.4664679818672538E-09   6.0077559939828337E-08   1.0938402670606428E-09   6.7748474488278276E-09   3.8683195681879824E-09   1.6156951102738982E-09   4.1728171863053693E-05   1.0663592029683971E-12   2.0621908114461995E-07   1.0941362678885671E-10   5.2536098338051467E-06   1.4345723490017504E-08   3.1266619874117209E-10   1.2078946890713698E-10   5.7670183668267278E-07   4.2344985144497323E-05   2.2804681132597448E-09   4.4832139188694891E-12   4.9988285993670966E-09   5.3365850826317537E-13   3.7985794246273407E-10   5.0654893359670524E-10   3.5803867629286676E-14   2.1832142410171400E-13   1.6752634341354122E-09   1.0077737904836442E-04   4.5508441499511253E-06   5.4159276792903493E-14   1.7337059705693217E-12   1.5184529186003463E-12   6.4420411821366879E-09   3.0000124591132542E-09   5.9236922364309050E-10   1.4406851118096545E-11   2.4516601330774810E-12   9.0299567464367756E-05   1.5241813547523399E-05   2.9315796107674190E-06   8.4565077165857010E-08   5.5069520961127647E-11   1.9618721455633621E-03   2.3666059389780843E-15   8.2266046994049509E-05   8.6471980302238796E-13   1.0662913786308431E-04   8.1220987561373802E-10   1.5454220267345382E-07   4.9525623178998562E-10   8.4788638995847018E-11   4.7366687836455415E-12   9.3482315985835055E-12   3.5028109650270475E-06   1.5936770822620195E-14   3.8011303643644314E-12   3.4388011980228204E-10   1.0327923477157991E-04   1.3451388638581142E-09   1.1167012212441555E-07   2.3036608662157182E-07   1.6037005867327669E-10   8.9688295894586876E-09   1.3124627261395308E-11   1.4786297147535525E-10   1.2389487531558285E-10   1.2813996151487979E-12   1.8799554025856863E-09   1.2635592527188539E-08   2.1877795387835638E-10   1.3437650056400912E-09   1.3343317383936592E-08   6.8198249612601554E-13   1.8174092332868043E-10   9.4209474323367779E-05   3.8480451119900325E-08   7.0732506395193753E-08   6.7704803380420294E-08   2.5352078378188562E-07   9.5302921482014164E-05   1.7767708194401643E-07   3.1023669111897818E-11
  3.2232558192753042E-17   5.8854842104848381E-17   1.9650048812132714E-16   1.8722368370505960E-16   4.3217299310534704E-16   3.8457777174191861E-16   4.6697527678036096E-13   1.7202323246717362E-15   1.2981153888645626E-10   1.3406858849978660E-15   3.6966656566945821E-16   2.1087189814000185E-13   3.1020895425097676E-15   5.0132300740076903E-12   7.5356874019683686E-13   1.5034492153953616E-13   1.0849903566488757E-12   2.3199180418327704E-16   7.5409587613531734E-09   3.1060969180471617E-12   3.5157274441337625E-12   9.5738105380109116E-15   2.6160024665699225E-12   2.6143869074639731E-16   8.0176603184895421E-16   1.3958428039806488E-13   6.1180470616362036E-16   1.3290088756037435E-16   9.4831594850337052E-14   4.2775612774815074E-13   4.3921511805630889E-15   6.8257177223194602E-17   6.4039233852108175E-17   3.2104881950290235E-15   2.8207665991346509E-08   2.0682780156900606E-10   1.3134641166391626E-07   1.2876353257036210E-07   1.2328223920859212E-05   1.2196766895492222E-05   1.4699755418251480E-03   2.1913905036013191E-14   2.0438344984782983E-15   2.3002734864699941E-16   1.0486029010254698E-12   7.6911389034676110E-14   9.2056017656160824E-14   1.5676695844424100E-13   5.7240123651821684E-12   6.8535029723687029E-13   6.8808258450317302E-13   1.8620612103996937E-10   7.9442841345355080E-12   3.4224603262110988E-12   1.8811788746907793E-03   4.9674528707717248E-10   1.2129960441243435E-04   4.8306554152011007E-10   1.6860301017353259E-09   1.4145669191139280E-04   4.5689833854443617E-10   1.2652302154213538E-09   4.8488489154122696E-10   6.7944297796383528E-10   1.4725251495333606E-08   2.3674951613201183E-12   6.4239981093750084E-05   6.8542695799525260E-10   1.0201665024041167E-08   5.0227339022627262E-09   3.4399993142782943E-11   6.2576721040543929E-09   2.8282795473748134E-10   2.5402355094847432E-05   7.7226552581748546E-12   9.6401033264791621E-06   2.6738859630354853E-12   3.0863576301042878E-10   2.4549429574335194E-08   1.7340868735459486E-09   1.3583067095176076E-09   1.0846409427314581E-07   2.4795071635237204E-05   5.6474347172314018E-09   2.6223151127584831E-12   9.4815398427148796E-08   1.7828212119644881E-10   2.8369520622468400E-09   1.1565773608945334E-09   8.4861396185662155E-14   4.4518252171848225E-14   1.2060328891852874E-10   1.5168829915176396E-04   1.3352996023625302E-07   4.6323791325158109E-13   8.9573227383249640E-12   3.0280057759023199E-13   1.7027211310480028E-09   1.5986659664192243E-09   1.7689891931975817E-09   3.4461010217549654E-12   3.8779911666851101E-10   4.4451863859420254E-01   2.8597111319077222E-06   2.2476572801490596E-08   2.6704774522039449E-08   2.4408681258113555E-11   1.1194390347065656E-04   6.6038052576498854E-14   1.9112623243999947E-03   4.0670234233287479E-12   4.7835932579865645E-07   9.6873886014204854E-11   3.1438171395249269E-10   2.0787167114473321E-11   9.0783219029961166E-11   2.7041716014860989E-12   1.5620876114645496E-10   3.7007601919125423E-11   1.8382084136091192E-11   2.8559889193429946E-10   9.4483507299109358E-11   6.0698915953170093E-07   3.2833833543796368E-08   1.0444869676168163E-07   2.5004546309243476E-09   2.5027232524893393E-10   4.2212735306185358E-08   3.1030873285192102E-11   5.2783802919847297E-10   3.1347716549399559E-10   1.3687947796982308E-12   2.3582727196200508E-09   2.1900092745483133E-10   1.8815727995636487E-08   4.6669553736189392E-09   2.0558497631304923E-07   6.7668205365812192E-13   2.0068860826466083E-11   3.3723029219230546E-05   7.2169082369859725E-08   4.5527063313067904E-09   1.6959654650708745E-09   4.9977616429395061E-07   3.4887655440161760E-05   2.0766628544099932E-07   4.1977233228657568E-11
  2.0647081833475113E-17   4.6616431599210057E-17   1.1978178791855194E-16   2.4213920947194471E-17   1.9983408815142328E-16   7.5541153647008051E-14   1.4240491955169569E-11   5.3453826060439971E-15   2.6659899648338543E-10   1.6373919135251701E-15   9.1487528368642844E-17   9.8817790080756595E-12   2.2144343886940160E-14   1.2494067624052817E-11   1.0651660948057265E-11   2.0108801756697407E-13   4.1385268108135732E-11   1.2088996606701607E-15   3.7300145762424103E-08   3.8329408711069392E-12   8.9438224709894338E-14   1.0493109252746848E-12   3.8680769785453396E-10   2.0677397296677898E-15   2.2451336490354882E-15   1.1447766156072563E-12   2.8271481345120240E-16   1.2656307596024146E-15   9.3712345904037374E-14   1.2979020015089924E-11   1.5924299035023290E-14   2.1776643662251919E-16   1.3656049370483665E-13   1.7669273589364695E-15   7.5895716170904756E-07   8.5841324963074144E-10   1.4215340324572912E-08   1.2104984242123739E-05   7.8130825285806323E-07   1.5067783440474449E-03   1.1872330374155729E-05   2.1561754729364688E-13   3.0199721252452626E-13   1.3666224456347300E-16   3.3471698473218994E-14   2.4510426326312930E-16   3.7717788832788590E-11   1.5929257641806332E-12   1.7645886742309819E-11   1.8440450088805947E-11   7.9049435768630899E-12   1.0357499233524938E-07   2.0590725808723553E-13   2.8727715168539253E-15   4.7104672112410298E-05   2.1412041695290555E-08   7.3527744028614328E-06   4.6426778318461431E-10   7.0521344165170299E-06   1.1065617139434704E-04   8.4263521379604315E-10   1.1704793823103975E-08   1.3457107956129698E-09   1.5024913267060588E-09   1.4374593039452719E-08   2.5579787002306421E-12   9.7209872602420927E-05   4.4540629122226159E-08   2.1938326946223908E-07   3.9062079772372116E-10   3.4214599444915189E-10   7.3151541483571846E-09   2.9552032654779051E-10   1.5897128446895278E-07   2.1782610665207423E-11   4.1956642242192082E-05   3.1956994053996609E-10   3.8681920459182086E-06   8.9890577401078685E-08   1.2392930516178706E-08   6.4381528170575762E-09   2.9530831891636760E-05   7.7201267764320165E-05   1.8153513708938809E-08   5.6148512765751222E-11   3.7745479269316126E-06   5.9022900512690610E-10   1.8716483835167708E-08   6.9231924549879962E-09   2.5459114562684793E-12   2.1658131043586778E-14   8.9183588880190879E-10   4.3749595983007444E-01   3.5242475479331254E-08   8.3336993517729911E-14   6.9011898175135285E-13   1.7846200251287090E-13   5.0805385556483038E-09   2.0238428869147184E-08   3.4494433180982674E-11   3.6259938467284742E-12   1.2844917217800819E-09   8.7064344941661313E-05   1.0473817456986964E-04   1.8531305190636788E-06   6.2212186576960290E-09   1.8835769352251346E-10   1.1204669780545660E-04   5.7647037473469780E-14   9.4312118209891949E-05   9.4150975894633309E-13   1.0868109599713843E-04   1.6499302512876648E-08   3.6852633428732824E-06   2.5712413012957426E-10   1.3566244273593365E-10   4.0154212853044463E-11   3.6964294910691836E-10   1.7750812928684617E-03   2.7237747228976128E-12   4.0408356124207218E-10   4.0034939110370336E-10   9.4485100355185514E-06   4.2008154597822732E-07   4.3351792531212515E-07   4.1157104616953079E-07   1.0216324014595483E-09   2.0079039633507363E-07   2.6128700864074104E-10   1.4360837457110739E-09   5.8991568976852860E-10   6.5500849261415964E-13   3.6992970755865332E-09   3.7917084698628033E-09   1.8679570834055090E-08   1.7649679062498474E-07   2.0304485059151687E-07   3.1952035088344428E-13   1.0668138779183308E-09   1.9308949294720443E-03   5.9431331978845188E-09   3.0988194744898901E-08   1.4493046524238889E-07   1.2392605721487848E-06   1.0376296660108739E-04   1.8231126688781139E-06   4.4934698423657099E-10
  6.2231674622843404E-17   1.0205940249590651E-16   2.4515877336777939E-16   1.9392898539394357E-16   4.9447590790175786E-20   3.0259425847308807E-14   5.7504972810979669E-15   1.4127475868891186E-14   2.9178960413233798E-10   7.5444334956335448E-15   8.4367979480101304E-18   1.1313867607171136E-11   1.0864032952186745E-13   4.1977877501593925E-11   3.7780757397435666E-14   2.6708395569253533E-12   4.6828789333052655E-12   1.6150589611059638E-14   8.3728572559722975E-08   2.8186722614254988E-11   9.2110945192319071E-12   7.5262442297017315E-14   8.7940885757396541E-13   1.2317125444248935E-16   1.1595265667408414E-15   9.1214223070079536E-13   6.5600320789170457E-16   7.3483489323415563E-16   2.0532959842821322E-13   7.5623885500504749E-10   2.0867760421141506E-12   7.5205752501575630E-16   2.4595791277850179E-11   4.8478736338697080E-15   1.0361137467886708E-07   2.6530653768095879E-09   2.6599487341418585E-08   1.2102092837767656E-05   1.2620999197301503E-07   1.4653193825584774E-03   1.2113411986116242E-05   5.4179767804072264E-13   2.0855351063929600E-13   5.2928867673140415E-16   1.6417385633246088E-13   2.0844894928532994E-15   6.7548793819989351E-12   1.7248277831866351E-11   9.0458320705809887E-12   1.6256478245787268E-11   5.0743867604330947E-13   8.7512278581641827E-08   2.7943156275988998E-10   1.6438926683169979E-12   2.4301440969524428E-05   1.3446220130596010E-09   8.3543721218997143E-08   2.0201646751145420E-10   3.2104986955880408E-07   5.3248352657140275E-07   4.9963254896750680E-09   5.2781744989636308E-09   1.6174190774822347E-11   1.4046640668243619E-09   4.1568590717759078E-09   4.3850010756847159E-12   1.4875036430214448E-04   3.5181602211524288E-09   3.2156264533848261E-07   1.1005036257828669E-09   8.2704471727649409E-10   2.8338435165132317E-09   1.1210868090577182E-09   8.9595323319493257E-06   1.6515058194974475E-10   1.7391059733470296E-05   2.2128628034556701E-09   6.7289471757677962E-07   2.6423164931971042E-10   1.1169821368480155E-08   1.0932241947900075E-08   8.8101603498727148E-07   1.8582718634514673E-03   3.4950285413958186E-10   1.7984817126634829E-10   9.6429574764250181E-08   3.7026289565765451E-09   2.2658214695865405E-08   2.6834050782493375E-09   2.1123104299130607E-11   8.8138489310858124E-13   3.9333688299312522E-09   6.9323974142342841E-05   7.0769547258293409E-08   2.7927796954042076E-15   1.5014057842849796E-11   3.1330902871487777E-13   2.9163610297311587E-09   7.2182288882835821E-09   2.2156929172067744E-08   1.1087935753120848E-12   3.7105722186427633E-10   1.9685677622175153E-03   3.6707563497175818E-06   6.0793296099669979E-08   1.1143332515519895E-08   1.0631088358392311E-09   3.6330880640988978E-05   1.1301301844706553E-14   4.4323134123500435E-01   4.7833351969164950E-11   1.4363766076203716E-04   9.6101607573997812E-09   1.2256117682342157E-06   2.6685331476636655E-10   2.3724800761634776E-09   1.1348419080982884E-10   1.4132991989708631E-09   1.1606659448040849E-04   6.1489654115793403E-12   1.6594509686582498E-09   4.7162972436083472E-10   5.4222295607445047E-06   2.7783885105990071E-07   1.0357931780196998E-06   1.0815522115188526E-08   2.4279358209926380E-10   8.1469605351021081E-07   4.9436524453249637E-10   7.0657944933828281E-09   1.9989635350375759E-09   7.5975093492246917E-13   2.7609143664694326E-09   1.5513251637199476E-09   1.9881978511304800E-07   4.8132092268502425E-09   4.0241632306647881E-06   1.1138303826602606E-13   2.7416268490918099E-09   1.1927131557204090E-04   1.4039504517444309E-07   5.2994138209941797E-08   1.1232835806976341E-08   3.1843401410715488E-06   3.5675362992651731E-05   1.1161575856541584E-06   1.6926105841478836E-09
  7.0318717225364831E-16   1.1840997437122306E-15   1.2806483810818767E-14   4.0804502201278525E-15   1.8066438410412740E-14   3.7136235427621904E-14   2.1521080030782853E-13   3.7280156021109178E-15   8.4795566883795661E-08   3.3992093572102577E-15   2.1680893450759452E-18   3.6663553219924721E-11   5.0247715914359419E-14   2.3808987702010698E-09   2.1796913821713941E-11   1.7420276681093782E-10   4.1053870487662444E-12   1.1783863127724484E-15   1.2599475683371489E-07   7.3785947249129305E-10   7.7083255833775134E-11   8.4217045302714915E-11   2.7566532014542740E-11   6.5990799113539355E-17   1.7262655848091773E-15   1.4759692645862849E-10   7.6266951473904313E-17   4.2729961760889033E-17   1.3940160656869816E-11   4.6051142720930963E-12   2.7520125722210802E-12   3.5205020206150148E-17   6.8141126521561688E-11   8.1643172380796528E-15   1.2297168654932708E-05   8.5715585270485335E-09   1.4633197934223981E-03   1.3142035132964219E-07   1.1658786603330145E-05   2.4933456906168508E-08   1.1290796520879493E-07   1.9274874175913952E-09   3.1540420840968731E-14   1.0729565353313137E-10   9.1251197374343448E-10   5.7833972102881952E-12   8.4942362626162979E-10   3.3927501149045083E-12   6.0081290095178105E-13   1.5265458752849780E-13   2.3934969120599978E-10   1.1991513771948570E-06   2.5066947574260999E-10   5.3821655336985680E-13   1.9426608041843874E-03   7.3529954847338780E-09   5.0346383116011709E-05   4.0078752670952317E-10   1.6617852008401080E-06   1.4426725679119362E-04   4.1196964052629927E-09   7.4154494998184123E-09   5.4606965746946528E-08   1.5172822491377739E-10   5.9710987277824177E-08   1.8102032069102052E-12   9.1533849899607564E-07   2.2571418805010359E-12   2.1582553048443849E-10   2.1011249900662428E-07   2.7861258885641440E-08   2.1212885179563059E-07   1.2263101294347214E-09   4.4540720087410102E-01   4.4111955685742523E-10   2.1296121216361273E-03   3.5778558692440901E-10   6.6094332618285838E-06   3.2415606744460250E-07   1.9306080207000490E-10   1.3799249716493339E-07   3.1871234212219864E-07   3.3425366454150010E-05   4.3447284605446210E-09   1.4315558495100325E-09   2.1947371283533569E-05   1.1126325710291523E-08   2.6069256913648955E-07   4.2025024260069457E-10   2.0475357149187137E-11   3.0726378624737860E-12   1.9901885295766573E-11   6.6430762965337819E-06   9.1777845763142285E-08   1.4979351001559092E-12   5.7967408413963918E-11   1.6181936046985835E-11   1.0752012194827543E-11   9.7268547126899796E-08   3.9747575971847718E-10   8.3276536660012189E-13   3.0472615022395972E-10   3.0114938661381431E-05   1.6578486018456663E-04   1.0615351791645608E-05   1.3753349304608884E-07   5.6971200424831940E-10   2.5809997712553060E-08   2.1566581585328194E-14   1.0577620605363761E-05   3.5254738150174759E-11   3.6681139640799361E-07   1.0150862099371476E-07   2.7026018231430288E-08   6.8118727487664669E-09   2.9968399037884736E-10   1.8135609366345362E-09   1.0021893443173007E-08   1.3260129986255648E-04   4.2179065660430064E-10   1.1540154571236102E-10   1.6758399082638445E-08   6.2541112377026152E-05   4.4817399102991991E-06   1.2584644224890138E-05   1.4161526685609805E-08   1.5125987812427080E-08   2.5945291245743155E-06   2.3197474377359667E-09   2.2732212448201385E-09   9.9492440277806726E-09   1.3418225333699949E-11   3.1779350688954501E-09   5.4450241287260651E-08   5.0564331424998819E-07   3.4949757749654907E-08   3.9563045321950900E-06   1.1764962782473097E-12   1.0820506221792066E-09   1.3002050006862407E-04   5.8471311236711896E-06   4.0362946077574652E-07   1.8200853085558093E-06   4.2425248899409388E-07   9.9520609371332279E-09   4.6133632636065047E-07   1.0638720576676743E-08
  7.9358733437331988E-17   9.2985724739543896E-15   3.2754964664709353E-16   4.4764176275649506E-16   2.4115607816003894E-14   2.9035531932221624E-16   1.9608671582899891E-14   8.7708698202814450E-16   6.5496250506833109E-08   3.4530349621736793E-15   8.9915643662780368E-16   8.5591582571471976E-11   3.2548683460365868E-15   1.2620136272322558E-09   6.2960785787742995E-13   2.7326078661895612E-12   5.3578110920813067E-12   1.1466938986839256E-14   3.4995512793840567E-07   1.4888135721240854E-09   1.4271530629367435E-11   1.4284385705631370E-12   8.6516711382761970E-12   6.5555629550642157E-20   5.6532157469123282E-15   1.1842441514391295E-11   2.5885187630682977E-15   8.1045692927558728E-16   8.5370085118053090E-12   3.7531216015381850E-10   7.3029270721925412E-14   7.4965478228500882E-17   7.9549293319928592E-12   7.7329060888577132E-15   1.2548332950661207E-05   1.1603739455565354E-07   1.5102374954091490E-03   6.5025531437163311E-07   1.1347215355716777E-05   1.4348886290599761E-08   7.9289583761619032E-07   3.7018392231594160E-12   1.3497394457989090E-15   8.0822582305422118E-13   4.1132574920359960E-13   7.6113657041412119E-12   7.6668118814709669E-14   1.0656293816906418E-10   2.4219710102324008E-11   6.3837231046445617E-11   4.1230734159319548E-11   1.9655467272640848E-06   1.2069989942737378E-10   5.3207595582538818E-12   7.6935993354720848E-05   2.1643537099783887E-09   1.1799467600227486E-04   1.0256250577862319E-09   6.9355305987383600E-05   1.1923382504647863E-04   1.9060671914396829E-09   2.7939291707944075E-08   1.1308496874002778E-08   3.9259592939463406E-10   1.0448824718573327E-08   1.6909857192885796E-12   9.3514896713810830E-05   1.3563584113761102E-08   3.0181002296933241E-08   5.8403315500917869E-08   1.1221527829770598E-11   3.9250164605771656E-08   4.8935454280831041E-09   8.4146812775703095E-05   1.0787090806162799E-10   5.5857760285642064E-05   9.1181844503255593E-10   8.9510094670276572E-07   1.2258079948885336E-08   2.4419264772258009E-09   2.9481225583344083E-09   4.3628831018002781E-10   5.2136682041368929E-05   2.2491954915657958E-09   5.3162839046313911E-11   5.5273063135867583E-06   8.8654923331184784E-10   7.0444932802947464E-09   6.2521979870485442E-09   4.6300941558655746E-12   7.6667647474184857E-13   1.3805225889859835E-09   1.1926827233581380E-05   7.5392759683927323E-05   7.5397878480897668E-13   2.2708461905395162E-11   2.4492181648298411E-12   1.1174964275775934E-09   3.4969355294515666E-07   1.0186892650845144E-10   1.7362046269468060E-11   1.1460789829085999E-10   4.5333228693645734E-05   1.4980548181992720E-04   6.0516729450832346E-05   9.1337218036503637E-07   2.9916174275086251E-10   4.6110882807864680E-06   4.0295801438185643E-15   2.0735129258983178E-07   5.5933763096499351E-12   1.3211543145341735E-04   6.9989189929350645E-07   8.1285169212432562E-08   2.2887072490173905E-09   1.6640939084664246E-10   8.0580694344158117E-11   2.3576171203522267E-10   1.9844106513833490E-03   1.8089217860718941E-10   6.7842232849063938E-11   1.6160355901406994E-10   4.3988665326926851E-01   3.3736589549971564E-06   3.0936365276243135E-05   2.9063038691616336E-07   1.7485444684088227E-09   9.6070180420207358E-08   8.2001259836004895E-11   3.3247811966398825E-10   1.9425062673412185E-10   7.5799221477411441E-12   1.9580669225071598E-08   1.5295765640319531E-09   2.3844132555827241E-09   5.0401860592821995E-09   2.8454427337836487E-07   4.3635559538842200E-13   1.3292225859593938E-08   1.7524628879434353E-03   8.0381310425530794E-07   7.4972448012581247E-08   4.8392120688746901E-09   1.6322431413800576E-07   3.2997433905551077E-06   8.5206465928925067E-08   4.9025608707283826E-10
  2.6398874347123559E-16   7.9278455586024229E-15   3.6727361387131420E-15   2.2693755907241777E-15   1.4006932470187221E-13   4.7663206082040829E-13   4.6874250659757945E-13   2.9801925314970649E-14   3.9596034709112878E-07   7.6294343173510161E-14   3.5539687275324031E-16   6.3926495246617308E-10   1.5430232369469642E-12   1.2388437182350772E-08   3.8160239749896538E-12   6.1931666512053355E-11   7.5068856038574247E-12   1.7639875901460536E-14   1.3507892820963182E-05   4.7087034287558735E-09   6.6673320302382896E-11   1.8826928178422857E-11   1.2108023619934226E-11   1.5627063147007276E-15   5.0615146192618294E-15   2.3850409547902800E-09   4.3384710639069625E-15   8.7751061790021430E-16   1.4413457191767994E-10   1.0569455485958969E-09   2.4004119084439538E-11   2.5247840385613252E-15   1.1380424049845135E-09   3.3805201816491957E-15   1.4445285815696974E-03   3.2685149431021699E-07   9.9402923592988757E-01   1.5312754628746236E-05   1.4629539611907339E-03   1.0265619240346710E-06   1.4572542557551702E-05   6.4790925087630197E-10   8.2651593497262426E-14   3.5330937593820199E-11   3.3501808506263013E-10   1.9491137052156635E-11   3.2479914587079074E-09   1.3907120838284276E-09   3.4585482410444121E-10   6.7768692139382709E-11   1.3770533372546071E-10   1.2373364716260756E-05   4.0191611041474509E-10   2.1871318920967999E-12   1.7842046552243912E-03   1.8260652201427817E-07   5.0259038391400290E-01   2.6466980776295801E-09   3.0829753085849458E-05   2.0688378318195421E-03   3.5142893103214983E-07   8.3842377399802167E-08   8.3252780506373151E-08   1.8692371392028309E-09   1.7641677355806137E-07   5.6862277973364571E-12   1.0149253803773013E-03   2.3553783853761682E-08   4.1848223496409701E-07   4.0868118213646837E-07   1.7899933785615878E-07   2.5883903152890493E-07   2.5897178614654928E-08   5.4661039346287243E-01   3.2839229457364726E-10   1.8003091888993004E-03   1.6725278245658072E-08   2.4149989616527900E-04   4.6742212840048507E-06   4.3836546964872823E-10   1.5247593874058835E-08   2.0036492873095387E-05   1.3374969739463524E-04   6.0933104221683359E-08   1.2704835657249762E-10   7.6315090235538229E-05   5.4814565085440465E-09   1.0683826519968315E-08   2.4945465725643335E-07   1.3947953129796568E-11   2.2012365300805905E-13   3.7050722660991418E-09   3.7085223926701720E-05   1.2161483251828913E-04   3.5728844434972216E-12   1.0829958799001210E-10   2.0696218817589978E-11   9.5295895580554514E-08   1.1572383111058623E-05   6.1087201879197721E-09   6.7607459457593798E-12   1.7913267607039169E-09   1.2404679738830309E-04   8.3849448769161513E-04   4.9173366397787538E-01   1.6712090706107452E-05   3.1022578884384103E-09   7.8840441412521942E-05   1.7257569609451396E-14   1.7059432478742560E-05   2.1017740497135519E-11   1.0246022653679387E-03   1.4153693525004735E-05   9.1723316699305847E-07   1.6475550548086823E-08   2.9636253207924099E-09   4.7864161684782079E-11   5.4179932693330671E-10   9.6060037450693191E-04   5.5550708491662880E-10   1.1322759220159911E-09   1.5799973195490223E-09   5.5312284003420498E-01   1.1743878393442102E-05   1.3154027787870733E-03   5.5269033478163375E-07   1.7684091684620381E-09   3.7260973229126719E-07   1.3942037400179899E-09   1.8443779119641460E-08   5.9204610436400953E-10   9.7571688799459474E-12   1.6733546947049975E-06   1.9820236125749323E-07   7.2916202223652678E-07   5.6920637728651439E-05   2.1194911870269243E-06   5.2774304391872402E-13   1.4414604548739282E-07   8.2902176105244469E-04   6.4487891133861358E-06   2.9259273309738775E-06   1.2968842635206416E-07   5.5277145972986546E-07   7.8928000137154787E-05   1.0022433231371565E-06   7.0237339908357278E-10
  1.0682568030772582E-17   1.7111273891560070E-17   5.0211573701608758E-18   2.8235786002717108E-17   5.3777848489339829E-18   6.9621102248896900E-16   1.0006202412872123E-14   1.4301716401432757E-16   5.8831599664537622E-10   1.6320035623768520E-15   1.9815873396649245E-16   1.5837044418214332E-12   2.0165168988409697E-15   4.8580558370969264E-12   9.4010457380829855E-14   1.9529164567506020E-13   5.1791789768974299E-13   9.4327758715353452E-16   3.6924006852169688E-08   2.3390646243367972E-11   2.5351979053577788E-12   2.3443750812581893E-13   2.7417593971331538E-12   4.5194288643914071E-17   9.6528816471814304E-16   8.6618077826198134E-14   1.4565448501696445E-15   1.0959830615462924E-15   2.1522187896198934E-13   3.0441806089171662E-11   1.2035390912783139E-14   5.4925935319226429E-16   2.5856413364324699E-13   9.9737797674368369E-17   7.4947406378803225E-07   5.1521754751833755E-10   1.1692733827293491E-05   1.4134230847495101E-08   1.4915996355106961E-03   7.7332507030355677E-07   1.1777931836221398E-05   7.0151557888593434E-14   6.4015384917209227E-15   2.4015397123497118E-14   5.9651789205406173E-16   4.0161591947974500E-15   2.0350836068502039E-11   8.6921354897159510E-14   4.8457153740718736E-11   1.5299896089430483E-11   1.1641444159284735E-11   1.0656082276035289E-06   1.6675739510256588E-11   6.3999013682073486E-14   9.1740697164988282E-05   7.0718546740934274E-09   9.5333852033966347E-05   1.9745994032434483E-10   2.0229087680725943E-06   4.3783174946025188E-01   7.4883501944416107E-09   3.6167952728531523E-09   1.1233514437241435E-10   3.0027728762561744E-10   1.2438702820482158E-09   8.7322438618661658E-12   1.0480283013830424E-04   6.8222650733646924E-13   4.4399420298452662E-10   3.2904007276816316E-10   3.7067228635633339E-10   1.6693762613318865E-09   1.6403174194955065E-09   6.8925270108074018E-05   4.5692995638415958E-11   5.1232647185369904E-05   2.1338442612771467E-09   1.2424132601772593E-05   1.6975013361462442E-08   1.1829736028712253E-10   3.1850040802188743E-08   4.3696261278158098E-07   3.9894495813513610E-07   3.9250690529425212E-10   3.2405779021714395E-10   6.5410656777246052E-06   7.8300106377407353E-10   5.9529748544790790E-08   1.2393719243403829E-08   1.2947829774635316E-12   2.3213034749187523E-13   2.5385781050604408E-10   1.1294813542576136E-04   6.9098591813985931E-07   2.9716804891815653E-13   4.7137160516681270E-13   1.0902294802378775E-12   2.4313980504686965E-08   2.9523516093382329E-07   1.0781638328482820E-10   2.7380838128176799E-12   3.3096103583864973E-12   8.3412279701982950E-05   1.0669931402415136E-04   1.7366313066968066E-03   1.1938430195804251E-06   1.0856032361503197E-10   9.9706591508673697E-06   3.9698048024166812E-14   4.2036056807967607E-05   1.4986118121102521E-11   7.3920800828279123E-06   7.8140599454805507E-07   1.6982596005512461E-08   1.1500129663161696E-09   5.9587364298243564E-11   1.4004506232515842E-10   2.6677560111142567E-09   4.6062888969938507E-06   1.2106165244500725E-12   5.8901733786651267E-11   2.0357832270967862E-09   1.1685630351366473E-04   4.9492884454348571E-07   3.9493210357933278E-05   5.1571365122650470E-09   2.5566493103669637E-09   7.3271975130902405E-07   9.6721227478256722E-10   9.2037826158697721E-10   2.8370900798615566E-09   5.9567879375737013E-14   5.1731898969739199E-08   1.0061473035257364E-09   5.5356854992020454E-08   2.4455249103925630E-06   1.1358413874980055E-06   1.3317844010842250E-13   4.6993122731767470E-09   1.0273205191189979E-04   5.6168304618472402E-09   1.9906390667619224E-08   4.5854821956085936E-07   4.4749482354939265E-10   1.9452121033446334E-03   1.0077399375666615E-09   2.3822753351845979E-09
  3.4560604207448061E-17   3.0323886620070189E-15   3.4039775645389863E-16   2.7975307924020016E-14   1.6096768788270241E-14   3.9370874969393143E-10   9.2521020884533815E-11   1.2194010103374586E-14   1.3407256665680643E-08   5.1989679298865510E-14   3.4991628081211037E-16   8.0763897966256499E-09   6.2326675761437081E-14   5.5824946984926723E-09   1.6005394469728124E-10   6.3412503912184251E-10   4.2680634209587444E-10   3.0348467454735558E-14   1.5161422249255213E-07   3.3903052203872533E-10   1.7449408461185416E-08   1.7378139852785348E-10   2.9809916588136692E-08   6.4778711261618824E-17   1.0610410769978579E-15   1.5638245226885226E-09   2.9469848668886927E-16   3.9498817156339680E-15   4.9598450507711258E-11   1.1248466020107074E-10   6.2756187817157929E-12   7.2446227794053015E-15   1.0927500758205617E-10   9.6159045467716103E-15   1.2686499868737537E-05   1.1903236758908942E-07   1.4961145288010193E-07   1.4715879449255526E-03   2.6257306130600731E-08   1.1785095320890365E-05   1.2036241493490840E-07   1.8445513149487589E-10   2.2137860546741252E-10   2.8990071338645526E-13   1.6838745138948512E-09   2.1980193826451956E-11   1.1408893022461196E-09   8.5112039588132690E-11   7.7559964974860894E-10   1.9325718038487707E-10   1.4423911135746468E-10   1.9152748236630311E-06   2.1451501084896075E-09   1.3177970901671547E-12   1.1339232540395937E-05   1.7695119753907552E-11   1.5411490712824304E-09   5.0015346011939893E-09   3.3897562436163989E-06   5.9859190718831504E-06   2.0727611724360547E-07   2.2250301148891433E-07   6.3200516499455415E-08   2.0348435720939313E-07   9.5687268949828537E-07   8.6848294623378548E-12   1.0337141407078610E-06   2.5449480421993660E-08   3.7001698863870923E-06   2.7492119148287306E-07   1.9368393260116882E-07   3.5238155334318901E-07   3.2266958565460580E-07   3.3566517589703265E-05   3.9594508833443882E-11   1.9995194859484173E-03   1.8278212396218406E-08   4.8543574911715832E-06   4.1508235958641950E-06   3.5822341334173987E-08   2.3341136791548674E-11   5.8615983083258867E-06   4.4491507191230067E-01   7.4904150158641778E-07   8.9307997315683710E-11   1.4913891594386927E-05   1.7704583718741318E-09   1.3573596652003302E-10   2.5955723120198003E-07   6.3789077520080785E-13   8.1732173011288413E-14   2.0580844322175003E-07   1.5690397258537946E-04   4.1533571198746552E-07   8.4780641541301997E-13   1.4573864168859934E-10   1.8900536674011055E-11   2.1142492143591964E-07   8.1000129458840532E-07   7.1604131828602036E-08   2.9200360517731354E-12   6.2184450528698484E-10   2.8705294819568417E-05   1.6981530334333512E-04   1.3682098975452132E-04   1.9361563316708447E-07   3.8654449085637404E-08   5.8258044896397950E-05   1.6551994781829650E-13   1.9314639056686072E-03   7.4804928711800385E-12   6.3906551441693233E-05   1.1046756887765260E-06   7.2567324120141640E-05   5.2586049190456143E-09   3.1251753958461096E-08   7.2583197041851891E-10   1.8962897489449400E-09   1.3240438516022878E-05   7.2208398980447099E-10   5.2281905565319646E-08   7.2689515648155193E-09   4.0645021425093703E-07   3.9795606469460111E-08   3.3181879875578415E-09   1.4007463120966662E-06   1.6827117634223852E-09   8.6251932812952724E-07   8.0658627770168376E-11   5.7251444165898051E-07   3.0041473311879101E-09   1.2446490338152046E-11   1.5339823741258379E-07   4.8043067820727757E-08   1.5181030410923844E-06   1.1554472057380344E-05   7.0216370721464131E-07   1.8021828856904473E-14   8.0042393786027916E-09   1.2567767644510064E-10   6.1719342085218449E-06   1.3662761969884536E-06   2.5467172212601579E-06   5.8342688734455506E-05   1.2834578455471973E-04   1.5047775811120185E-05   9.9913988593272713E-10
  6.0426129740046256E-16   7.6415043465340292E-15   9.3182673073244642E-15   7.1633287097427097E-15   4.2794333115622720E-14   4.9656740573354773E-11   6.2956720074252195E-10   2.5776491094756782E-12   4.7643917559037558E-07   3.0426091092158220E-14   1.6410034164269257E-16   4.4536338867923224E-09   8.4418260581665246E-11   3.4491345715742206E-07   1.7056707335126662E-09   3.8668080808950529E-08   6.7727681483453084E-08   2.8719261894319959E-13   6.2536142895080764E-07   1.0414618833412126E-07   3.4869741568107145E-09   1.6566616655654274E-09   4.0744963632072095E-08   4.9394034008096645E-16   1.7676371469817653E-16   3.5011122906862135E-09   4.0028215099804161E-15   1.0174961714986196E-14   7.7584368065403642E-09   5.5876071878773942E-09   5.9633579989258391E-10   6.9650031462248671E-15   3.4857397601325393E-09   3.6578024611726882E-15   1.2996553752496713E-05   1.0729394180260208E-07   6.8853115667368278E-07   1.5144031388583427E-03   1.5725070726273229E-08   1.1633842885485377E-05   7.7808984246413976E-07   2.0089308072418267E-09   3.7195519681095317E-11   2.0251372990569720E-11   3.3289683783835353E-14   1.3992998925941008E-10   2.0274517406550781E-10   1.3141757302727094E-09   1.7758243825517335E-10   2.6495780608569966E-10   2.1099869505760840E-10   4.1485345862051911E-07   9.5906310903510001E-10   4.0328890196053195E-12   2.2400041746688421E-07   4.6494600338384697E-06   4.5945303743661284E-06   1.4535439669960715E-07   5.0529216664476882E-06   1.2921622843938135E-05   6.4441717219392195E-08   1.9837095068194350E-07   4.8634123022806958E-08   5.8345813349813267E-08   4.0946403223635962E-09   2.6361297090309488E-11   9.6088895921547947E-05   1.9168688113736007E-06   1.6846299643269135E-07   2.1780197243302671E-08   6.5246668650257076E-07   1.3178015478011856E-09   1.9044874743544678E-08   4.6823593614957661E-05   3.5216125963439039E-10   6.1878913481955273E-05   1.2104945771978060E-08   2.9930923992768773E-04   8.1176995446117531E-08   3.5049402518603653E-10   7.4783208253932274E-08   4.8974566125429320E-05   8.5247320208912044E-05   4.8190668097751087E-08   1.6951179252030306E-09   8.3019240212235590E-07   6.2187105902645579E-09   1.8715231227652595E-07   2.0819166847570131E-06   7.6572329532294777E-12   5.1854033197209402E-12   5.5050909524849092E-08   1.1169286859870036E-04   4.7217189478982256E-07   4.8290624101903128E-12   1.9149370687945999E-11   1.1667080109285562E-11   6.6252892900616536E-06   1.2052742087185772E-06   1.6279530183749929E-09   1.4034961503529884E-12   1.2920534614068652E-08   4.3324344852089993E-05   2.1156397803274264E-04   2.0252480328681447E-03   5.0301854051082576E-06   2.4500296719402561E-08   1.2861647567881385E-04   5.4609879224526857E-13   8.1887815051150226E-05   1.1091327537889033E-10   4.3970208105214431E-01   6.8368102901163751E-07   9.4469312725139797E-06   1.2486506706705537E-07   4.3362668829787867E-09   5.0835344816887897E-11   1.2208590543006504E-08   7.3967684122420367E-05   2.0860582897703840E-11   2.4374160925722819E-08   4.9880705867432198E-08   1.1993287390038091E-04   3.2440138242787954E-07   2.1747593123222859E-05   5.4698543836768295E-06   1.8960660955914657E-09   5.1780901582399531E-06   4.3053175262688533E-10   4.5696331797261434E-08   1.6111354800901304E-08   9.5044950251826249E-12   3.3167812328615035E-06   1.0518494749514117E-07   1.3183197322534051E-08   3.4715947449649784E-06   1.8904721326481321E-06   2.3818296854097175E-13   9.8483826547033261E-09   3.9610939406099456E-06   1.6437263694969058E-07   6.4228244800969264E-07   2.4173675242553381E-08   3.5349739489055460E-06   1.8114099364608296E-03   6.7993051479147536E-06   1.4847251573818198E-08
  7.6587003122800459E-17   3.6423263996148951E-16   2.2646807989144294E-15   2.5749035316935309E-17   2.7243938791989376E-14   5.9276580528040125E-14   5.0256637414918837E-13   1.0712019666500784E-09   5.2770355698667980E-07   7.7651374996648863E-10   4.9127869557268356E-15   4.6393572002985805E-08   6.1316698749717513E-08   7.4422573027524855E-08   1.8781632614768192E-12   6.6063177409245793E-11   2.1509752674999766E-11   7.3893898157846925E-11   5.2750998984759971E-09   2.6541178231332147E-05   3.0593570087037147E-09   1.3548378037307387E-11   1.1025517706362270E-11   1.4984326425285800E-13   8.6792479408220477E-14   1.2568567715493940E-06   3.0722132480168556E-12   1.1837424753977872E-14   6.9559705362452106E-08   1.6161643031801245E-03   1.4501599742631532E-06   6.8047423690307982E-12   2.3215981271290640E-05   2.1337710292340650E-13   6.4044576145171242E-07   5.7294314881070601E-07   3.4347235093497422E-10   1.7094759420915860E-10   1.7442417259682020E-10   1.0512164845911275E-10   5.3200851170236137E-11   4.3927211911543238E-12   4.9139700221404027E-14   1.6473971720691137E-15   2.8672476793047087E-12   6.6061391963662714E-13   2.3999305746368961E-11   2.2956106406280959E-11   1.0650621973483714E-10   8.3915322004138106E-13   2.3065649331959606E-11   2.6910017524249455E-05   2.1761912979979464E-06   1.9784438510634664E-09   1.4787992351566925E-07   2.8409242717789964E-08   5.9103721957936572E-07   9.8285951841257360E-10   1.3755886930402465E-05   3.6159800890061907E-08   5.8203061715765910E-06   4.5802162457847619E-10   5.3882343452803771E-05   1.6071839868470712E-09   1.8067010051625539E-08   3.5827341925917189E-09   1.1590961938219887E-07   1.0344448268239714E-09   4.7985077044297279E-08   2.0001737438717394E-03   2.6670260555351782E-04   6.4788572636385899E-04   1.3762932792779457E-08   1.0698108888459671E-05   1.2370184468707764E-12   7.0355036077811433E-05   2.6098398483074645E-05   1.8803098086982043E-08   1.3650566601148162E-04   8.3223395660069688E-09   5.1473713577246437E-06   3.3937689641508194E-06   1.1768082017434522E-05   3.8047072069283536E-08   3.3620235121125610E-09   1.4750919738023364E-06   1.0604309053226598E-07   8.5920623885465690E-06   2.0219228823529962E-06   3.4037283819943555E-10   5.3651254937482895E-11   3.5664505279644110E-10   2.9300287791927871E-07   7.5862953697376066E-06   6.5361207745666233E-10   1.7490837495887155E-07   3.4734505788436840E-08   1.7607084074839203E-07   2.0459800403050308E-03   2.2892114170021208E-09   3.2886855990426861E-09   1.0992693165920162E-10   3.2328042279953951E-09   1.0365709770418435E-05   7.0537967009599412E-06   1.7933454866009412E-04   5.6440627428612501E-10   4.8769494166211216E-09   3.1982499835599667E-11   2.2943246074163901E-07   4.4719364755330515E-08   2.6121165326613797E-07   1.2183139266901023E-06   1.3713434270984067E-07   3.9743142705623370E-04   1.4977866709034321E-09   4.4360210349231432E-07   2.1415232592764213E-08   1.3524719678615279E-05   7.8968967136033687E-07   5.3982019759880572E-12   7.1365421417554124E-06   6.3796384829791876E-07   4.7349993029483841E-05   9.1969892314965593E-06   6.0821876938093296E-09   1.3697273786619543E-05   9.5793681760968839E-07   3.9020574898243711E-08   3.6411989238782553E-09   2.6544416220855830E-08   6.2720206210022138E-08   9.7345680563874838E-05   1.5621854084165961E-11   1.0524535119218319E-07   2.8118120002595017E-07   4.5208669449770864E-08   5.8290837739501560E-11   1.0636061165856261E-05   4.0422734829291120E-08   4.2180774579888713E-01   4.3342232176791373E-08   1.2110513535459590E-07   1.4541655757265238E-06   6.2582307868975335E-08   8.2433444943292295E-11   2.8395382701949663E-08
  1.1404750307845911E-15   1.3655647825443178E-15   7.4903545756685453E-15   6.2143363250034093E-15   1.8016047926017687E-14   2.4334551249592727E-12   8.2631214338766727E-12   9.4731744067201138E-09   1.7003581848819810E-05   2.5916677193371761E-08   2.0256543739789438E-14   6.1183165148817489E-07   8.4479650760788979E-07   1.1021469507252576E-06   2.8968677781276270E-11   1.6382898529815480E-09   4.0607519970104682E-10   1.3751854597802896E-09   3.3882020340799868E-07   2.6328309371221876E-03   6.8278320599127057E-08   1.9729500545987449E-10   5.8182574937205539E-10   4.4991086266891579E-13   2.7914129714028370E-13   3.1349399815382313E-05   5.0982908697837017E-11   3.4677844948472870E-12   2.4604886686129604E-06   9.9292444841050731E-01   3.0933752386549720E-05   9.5752869576135627E-11   2.7486169689660274E-03   1.2526722443192209E-11   1.9138356203179787E-07   1.6560201848763138E-07   2.1705213771260973E-08   3.2757185673555825E-08   8.8432914473212170E-10   1.9648401405068829E-09   6.9043942861137025E-11   6.4805607210115132E-12   1.0910473933742397E-12   8.8854705702329109E-12   1.6155855383861875E-11   1.7489740184503228E-12   1.0490726214464854E-08   9.8525236495133896E-09   2.4885771074455746E-10   3.7831565117167141E-10   2.3832181666326766E-09   1.1366538389101096E-03   6.2269000010479844E-06   1.7847252586589393E-08   4.5853361933144156E-08   6.4156887882098497E-06   1.6976839010869460E-06   4.9631109052123365E-08   4.7947886321836567E-06   2.3874762374855435E-07   2.6094865561115374E-05   3.7046712541086970E-07   8.4231665471542366E-04   1.1051069017823963E-08   5.6020947493174591E-06   1.3319849724427750E-07   6.5168086771659812E-08   3.8116178475253708E-10   1.4935201643362920E-07   7.8082492085068819E-04   4.8040010644442471E-01   5.0023113980036116E-01   7.5440894795534991E-07   6.4188876063739471E-06   1.4286633285036214E-06   6.7268111108900191E-05   1.5829582642095896E-05   4.7280455261961398E-03   2.0201969738855002E-04   7.9920033010813439E-07   4.0111076376509314E-05   2.6445034142791010E-05   5.2142324223236022E-06   2.1313154571558497E-06   2.9014136069159752E-07   1.0703561693442096E-05   8.1394203996566438E-05   1.3359303209481440E-04   1.5550312218283195E-05   7.3215666568110495E-08   6.3210992680088208E-10   4.5921938883095925E-09   1.1775887731968737E-07   2.2282540409333566E-05   1.0180803372425210E-08   4.5452296299391277E-07   7.2083661483881587E-08   1.4690207630252433E-05   1.1078685898303099E-03   6.3774807548047944E-09   7.1279865373423070E-09   3.3874662766116302E-08   1.6019461597331999E-08   2.9195422965823933E-05   1.3444535772236178E-05   1.5007064304078645E-04   1.6724147291741542E-08   7.6373869489813975E-08   1.7472585123137893E-10   3.4870065895437563E-08   4.9957031260090279E-07   3.2740679353803512E-07   8.7970678282149983E-05   5.2549324584200363E-07   2.3355995903352801E-03   2.8080452499639102E-08   4.8687800073310978E-05   3.5245282052446363E-06   6.2616296290353637E-06   1.2222287304804574E-06   1.2217632737952226E-07   7.0297142031774411E-05   2.1832295668051272E-07   6.7179260561741320E-05   9.8900478183949026E-05   5.2858569353422600E-07   4.2548952993228446E-05   7.5077592189965814E-04   3.4674090689367434E-06   3.8456066387540434E-07   2.4016952783394123E-06   3.2403606155403630E-07   9.3540499264916808E-04   9.1889884828092870E-07   3.4256594617304468E-06   2.9537908480307844E-06   5.2125356800949274E-01   3.3739959652039416E-09   7.2759632673353688E-05   6.0307549029457680E-08   5.7132534964220827E-01   1.9271014828988439E-05   5.7187742697914512E-04   1.9331213445171563E-05   1.0356111462832388E-07   4.6643642986372318E-06   2.5473344066669226E-06
  1.3165535323463882E-16   3.1451208831196903E-16   1.3388286690632199E-15   1.6750480201504432E-16   4.5213321906424239E-15   1.8676180398256424E-13   9.1560588459948313E-13   1.1995736975880883E-06   7.8839415937711181E-07   4.7073764004619835E-07   2.7698282189762202E-13   3.6425876820987543E-07   2.7954352847812143E-05   1.2480873509871791E-07   8.3478022864223379E-13   1.4962928118241010E-10   4.0517626597631710E-11   3.0294248593033336E-08   2.7990172176557802E-09   3.5886050860285894E-05   4.2672290438095421E-09   1.4566912926623554E-11   3.6205747450848050E-11   1.8633344535841813E-11   2.5823173830517999E-12   3.7224848100715511E-06   7.7363318040782749E-10   2.9850118924239668E-11   3.1339407349915422E-05   2.7480698251309450E-03   2.4923813271253044E-03   2.4716156031907504E-09   9.9303893171246493E-01   8.7751719066860438E-11   1.3455721509636444E-08   1.4875530294115245E-08   1.4196494092048191E-09   1.8200447814780088E-09   8.7622344605582545E-11   1.3815526325401110E-11   2.8141022350007557E-12   7.1834832607367388E-12   1.8745871546457751E-13   6.2403189443593861E-13   6.6686047672184200E-13   1.5366704175099125E-13   9.1043142350797645E-09   7.2032172076370350E-09   3.7226355332979977E-09   6.4118690484426816E-10   1.5757353094370388E-09   2.2808852145969574E-05   4.7335764056358052E-05   3.2125172634321798E-08   3.5866123741604731E-09   2.1749966562802602E-05   1.4226401978653477E-06   8.7869045266080162E-08   1.7834092352823198E-06   1.5516546652801866E-07   1.8187164464248288E-05   5.8134314544890530E-07   9.3788461491336279E-04   4.3965189572788719E-09   5.5872138091762007E-06   1.2307520660863861E-07   5.1927261017652007E-08   3.8311214749602361E-08   1.7202098206251788E-07   4.8822382145999549E-01   7.0824527762524141E-04   4.9205710031663574E-01   1.1687411557527948E-06   5.9789649232502599E-06   5.2771078335015890E-06   8.6087720742873049E-05   8.2126137418155629E-04   2.8162946595399006E-03   8.4113529347739897E-04   2.5432832586077198E-06   1.7353741678309315E-03   4.0905761951719488E-05   3.8389645316313692E-06   8.2659970888006136E-06   1.2660975536103335E-05   1.6124898945972670E-05   8.2252966030211335E-05   2.6952003037313201E-03   1.1391356749262394E-04   3.5472591692744571E-07   2.1770183653838133E-08   1.3096457722308420E-08   1.5892555710654888E-08   5.5818026337278946E-06   1.9077092802600824E-08   2.4041088578985845E-06   4.1371031377537771E-07   4.4043817826630546E-05   1.1558469709865995E-04   1.7121595808316833E-07   2.7116765245974548E-08   2.1734482344045553E-07   2.6829936437759027E-08   4.5246547422514023E-05   3.7151384430488726E-06   4.7268435115125769E-05   7.6131607368537603E-08   6.7503739762288688E-07   6.4259696285108171E-10   5.1491141245547787E-08   1.7281387094115173E-06   1.0732618722390775E-06   3.7852446000189157E-06   2.0215196197153682E-06   5.8283796881107275E-01   7.5008293423694737E-09   1.7556976845522148E-04   1.3531196758523003E-04   2.4887507027716651E-06   1.1961777023635038E-05   5.9816151614056596E-07   8.9363041789591239E-04   1.4697050468406651E-07   1.2044988614378380E-04   1.9946490500561517E-06   8.0061192801959542E-06   4.3262321347398516E-04   1.6136420864345838E-01   6.5022376268066999E-05   1.0570260533323333E-06   1.5409132698864552E-04   7.9974632722847905E-07   1.0197176457848013E-04   2.5963391348569635E-06   1.0111730013057687E-06   5.4763802879166023E-03   2.6253022973599038E-01   5.7327589670891710E-09   8.5264811928627531E-04   4.0029550490200457E-08   2.0115687940719207E-03   1.1545832519816977E-05   5.1691153700711263E-02   3.3655808932777527E-06   6.4647406360158012E-08   2.3098514958989903E-07   1.1296267469876364E-04
  2.8909420455499266E-19   3.0867913177590041E-16   1.1256518468616224E-16   2.2482607045337834E-16   4.4618735876273341E-17   1.2560596527583828E-14   4.1058605903528227E-14   7.3282024095648161E-07   5.3817862920851751E-08   2.1542193106668624E-07   2.9407457007918265E-14   1.8792307061690259E-08   2.9173759330944967E-06   7.3125188215095939E-09   3.6602035268696449E-13   8.6775377999243773E-12   4.1632679767774281E-12   5.5137084709031662E-09   5.5687534441795787E-10   1.5655040783133286E-06   2.7360824513234227E-10   1.5988472643498400E-12   2.3701512746846396E-13   3.5417797375066774E-12   8.8637902935311143E-13   1.1149586053270855E-07   2.7546332427686405E-10   1.8245392218469736E-11   1.4148448166940306E-06   2.2804525758359582E-05   2.2596276122950874E-05   5.2322583983770359E-10   1.5894132431656584E-03   5.1920497638056936E-10   9.0549170179009212E-11   2.0640625129401256E-10   5.6869639185508511E-11   1.4753303791839193E-10   3.0442440344930408E-12   2.4581588555313348E-14   6.6422221083648103E-14   9.1093030349579492E-15   3.2311954980224246E-14   2.1761344919570930E-14   7.9957236112254156E-15   6.1041330909487633E-15   1.3496602006936618E-15   2.0350799082599919E-11   7.8957171858237781E-12   1.1232380692532500E-11   9.2383358493604480E-13   2.3657547037805286E-05   1.0265267547656782E-05   7.0598773802463496E-08   4.9650122347298446E-09   5.4613586261343687E-08   3.9189958099616813E-10   2.7500131917818517E-09   1.1208340803500189E-07   1.0685543766752440E-09   2.9316858865604869E-06   4.2560839966688856E-08   3.7663627308966152E-04   5.4121416619738900E-10   1.2091064526261526E-07   7.7100310865149429E-08   5.9814277915423072E-10   2.0283813966088157E-10   3.2307961065971476E-09   4.0032563862780368E-04   1.9679172060273896E-03   6.3276698406813763E-04   4.2057723453694662E-08   9.6793656659728640E-08   2.4855964846720065E-07   1.0072439910053281E-06   1.7896866248533273E-04   1.6139371495540928E-08   4.6725573292525639E-05   3.0639846968731675E-08   1.3039778499662708E-05   1.9510736056145302E-07   7.1256927406510660E-08   1.0833025759345977E-07   3.9853240867633141E-09   1.3920906900229617E-06   1.0760031007088156E-06   6.9518792141497044E-05   1.9474351279085596E-05   2.3221140381273241E-09   3.9232817144518942E-11   3.9183862707162555E-11   1.8330053922952430E-09   1.3739395632925575E-07   1.5331717712551419E-11   5.8038890406114918E-07   1.3539608925587860E-07   4.6223529285655895E-07   4.1494843454624760E-05   1.2693216584296011E-10   2.2606697602318814E-08   1.2278368634414429E-10   5.6018186817928870E-10   7.7417279260542984E-08   1.0255463886827847E-07   1.2665809459581137E-05   7.8708319392749657E-11   1.0471530274029582E-09   5.9446846133606603E-10   1.9323308323649928E-09   1.1848419928118106E-07   1.7940308428326631E-08   1.4742640009201953E-06   1.1233096508887767E-10   4.0958980501770553E-01   2.3307620213557141E-09   1.3827106503703433E-04   7.9925327667684111E-11   1.1241555763527638E-07   4.2801612249169014E-06   1.4765666552993474E-09   1.8098111484332706E-03   5.7767783417141962E-09   7.6420438251377582E-07   4.3536500469857565E-07   1.6273751104424572E-08   5.2091998784909875E-04   6.2505336235417446E-08   3.9550538726181595E-07   3.4826503307024982E-09   7.6524964341065155E-08   1.2342907474193730E-06   8.4094363354286161E-06   2.4142501494736152E-08   1.3314741379377873E-07   2.2257700210999123E-09   1.7033636901900825E-06   9.8976035727854531E-11   6.9822772418934420E-05   8.2945637064025159E-12   3.5488112185357728E-04   1.0633783336910091E-08   5.6838606723607365E-06   4.1252234458205041E-07   7.0312281380336436E-12   5.9909592972230545E-08   3.1610827878851547E-08
  6.3794343097998331E-16   8.3000052696598266E-16   5.8911547877822527E-15   6.6648744312316331E-16   5.5946089822713132E-16   2.5027250520650614E-13   1.1014127939978438E-12   2.0961736408742940E-05   3.1374575658309862E-07   1.5425696459018738E-05   4.6650368950272247E-12   8.5967365843298837E-07   1.8791716638990239E-03   1.6012200063237350E-07   3.0365466283931810E-12   1.9002300088553625E-10   4.2223551929063200E-11   5.5087721116044722E-07   5.3306604751167264E-09   3.7601540142684005E-06   5.4949318980218302E-09   2.1748072811848369E-11   8.9414073266950038E-12   3.0803798703569254E-10   2.0198923963996245E-11   3.5375771003986661E-05   2.0282210512493109E-08   1.8431227514781285E-09   2.7309357268507852E-03   3.0370686393541965E-05   9.9288758583539061E-01   4.5244339846199742E-08   2.5027749794854243E-03   5.3114408561172474E-09   1.5916077375164426E-10   1.9038408512558366E-10   8.8955528940393526E-11   1.8470860704757625E-10   4.5108401911365508E-12   1.1178706498295756E-11   2.3363911331189675E-13   1.5682414807761461E-11   1.2112848998085720E-13   6.5776837017192188E-14   9.7488786969167561E-14   7.7347811674164331E-13   7.0123375631750336E-09   5.1805976330338938E-09   1.6414988321025276E-10   1.3615392182104174E-10   1.7197651807105494E-09   2.0877064054480785E-06   5.8992715454556002E-04   8.4251055184629352E-08   1.7852544287641481E-08   3.5596806796188214E-06   7.7739173200607549E-07   3.6253451072901981E-09   1.4207479187991785E-07   5.8989945742934358E-08   1.7740007251823548E-05   9.1762653079102565E-08   4.8720704413192095E-01   6.7500370351593064E-09   3.4709186638618468E-06   1.7568491052681634E-07   5.5815137184401294E-10   2.7633938688837935E-08   4.6181768254332923E-07   5.0145330995842174E-01   7.8267775327895298E-05   1.1264636579822558E-03   3.2387620401003316E-07   2.4725967957294474E-07   9.6321989278442800E-06   6.3565347452686206E-06   4.3576142607948333E-04   2.1910310579002302E-03   8.7224314371452322E-05   7.1930841133593100E-07   1.4047886625174330E-04   1.2488104076542599E-05   3.4373881256931478E-07   7.3021887802092721E-07   1.2468799355134049E-06   1.6589687847573491E-06   3.1964701455816354E-04   9.9714088828199037E-04   1.4943108846845619E-03   1.3402275226383598E-07   4.8005910301459059E-10   1.5764168058227373E-08   1.0240792841680745E-08   1.7209091303728355E-06   2.6829071517253609E-07   1.6213302560371738E-05   2.3604960944627842E-06   4.2753947827348279E-06   8.4843467780066595E-05   1.0715257824759842E-09   1.5057516712952519E-07   3.2876259692584406E-08   1.5416586006354937E-09   1.3672329927919200E-05   1.0837820483181288E-06   1.1207248838480099E-04   5.9744930282692286E-09   4.5668802389966623E-08   5.3785007146603530E-09   1.5383125708017460E-09   4.8417657464697306E-06   1.5078649751833354E-07   4.0100235004210928E-05   1.5884181115430354E-06   2.2795141492836387E-03   1.8445415029550740E-09   5.1098943186041581E-04   1.8693777414048025E-05   1.4097215316431155E-07   4.4841685637099945E-05   4.8078375967593965E-08   4.9440194042584518E-01   8.5661669908547564E-09   7.4908800573804767E-06   7.8711660692341019E-06   2.9976975084494229E-08   1.1413467973019465E-02   5.3232045915816095E-01   2.2836374831508252E-04   2.0464520782606552E-07   2.5978938168309946E-05   2.4109161369441488E-06   7.2796274399816838E-04   4.9106324922740615E-07   2.2158553021099509E-06   9.3982200101485887E-04   7.5544578696179471E-05   5.9938258914332880E-09   2.0693443691667899E-03   1.5124143958734030E-09   7.9639897287658585E-04   1.1655816684721543E-05   1.9173322527719683E-04   2.8488472636694086E-06   1.8414341431220739E-08   2.0282949695448950E-06   1.2224961185338867E-05
  1.0658949346383859E-15   7.3620064549857517E-16   1.3066558231859277E-14   4.0308225369111337E-15   7.3700246307456469E-15   2.7846008677799914E-12   1.5321902248237843E-11   8.2513928853396581E-07   5.8189292854936869E-07   6.3419609472147516E-07   2.6149691124913129E-13   1.9691409983556932E-05   2.5781916696397033E-05   1.8752986391039065E-06   3.2029973070296137E-11   3.5176125063760572E-09   8.5773720416269411E-10   9.6861072762225751E-08   2.3952766589254793E-08   3.2294621289326802E-05   9.7616851179862532E-08   2.4409401166658557E-10   7.5159221625426051E-11   1.4641096161846863E-11   2.9324259992131569E-12   2.7294900113350689E-03   6.4552752582727954E-10   5.2838721081720476E-10   9.9281235062006334E-01   2.4271957213050512E-06   2.7282001545097722E-03   3.2383318680495149E-09   3.0843062162626686E-05   3.4646655123160594E-10   7.4962731973887478E-11   1.6149599763878068E-10   2.2371447317643441E-10   1.8686745766128476E-09   1.0840475583409502E-11   3.0872652821512136E-11   2.7818120367391493E-13   2.2798738545128804E-10   1.7783556717932217E-12   8.5931700359284698E-13   8.6954263487125773E-13   1.4489642865910949E-11   2.3557907539124991E-08   1.8407153463267968E-08   2.7671390004992839E-09   1.4799752283659830E-09   4.4392422598769827E-09   1.1323492241532149E-04   2.4077218245838072E-05   1.0123531871374331E-07   1.6622911667271255E-08   4.0935567846485809E-05   4.0379592709519703E-07   1.0085961497675542E-07   1.0364361030649121E-06   1.6911520926190953E-07   2.4356552195982233E-05   6.6335344634786423E-07   9.2706087634479388E-04   1.1646290278685659E-08   1.0280527588636739E-05   4.3678252218500355E-07   1.8497049296727800E-08   1.8852448123521401E-08   2.6826613715422243E-07   1.1638219311823244E-03   1.2140431847143434E-05   8.7580453398828097E-05   2.5395952324627996E-06   6.7618682686821740E-07   4.6796576950677633E-06   8.2883515761106308E-06   2.3883665429048559E-04   1.3375727717343411E-06   9.7516995026345680E-04   3.2984880819380459E-06   1.4102684776587313E-03   5.3569498897215420E-06   8.0304809999367073E-07   1.1907638386661950E-05   1.4794234175302538E-05   1.9563669886096052E-05   1.6625301660229505E-04   4.0660034426231641E-03   4.9468065047184556E-01   1.8811418222371592E-07   2.2032424779290721E-08   2.2878532423906048E-08   3.0132707278052103E-08   4.9864460482545575E-06   1.3674561130623857E-08   7.5536927419378127E-07   1.1692529096543426E-07   7.3498364323341006E-05   8.0105201801259479E-04   2.2617887438635973E-07   8.1559488009102202E-09   3.4138453494087227E-07   3.5046846545215055E-09   7.3238946970279682E-06   3.8526044621285369E-06   1.2113378392483672E-03   1.3000807947266443E-07   1.8090913759830465E-07   1.2582202703113706E-09   1.2582916522682039E-07   7.9262669999277927E-07   7.4686772290004685E-07   1.4151136441646910E-03   2.4596357502885807E-06   8.8180604313521833E-04   6.0563048841700711E-09   7.8298590553049501E-06   1.4521610244017975E-04   7.7966797536282678E-07   2.1684540585702328E-06   9.9297060862296855E-07   4.9732345078667251E-01   3.6755303647568971E-08   1.6378626222113344E-05   3.4883529683188049E-05   9.5192486802672269E-06   6.2638819906093372E-04   2.2016630040160393E-01   4.7266258301042498E-04   2.0711323905820229E-06   1.9000391448169819E-04   2.5358696547436259E-06   4.7634867195410832E-04   3.7605994773320095E-06   3.7388967902627741E-06   7.1678610315850403E-03   4.6799714762677920E-02   9.6874256529939986E-09   5.6944099975959028E-01   2.7386691553856871E-09   5.9366996930072498E-05   3.3332425770319451E-05   2.1777388865700267E-01   4.5275042278805900E-05   5.8789400142419001E-08   3.3084390708974280E-06   1.3035159745796032E-04
  3.5031037193894707E-17   1.2961531204100371E-18   3.4281166116895010E-16   2.5279729416269325E-16   3.4990970470840516E-16   1.5180190856907697E-13   6.5714533967580936E-13   1.6057083043721192E-07   5.1105280203276542E-08   6.6039879886885621E-08   1.3529401670296417E-14   9.4104256254760023E-07   1.2183872316969034E-06   2.0190532817866040E-07   1.8432204561162209E-12   1.9992251414367622E-10   4.6691222392847651E-11   2.2717984414243015E-08   1.5864524353637575E-09   1.5176554377867669E-06   5.8490057810818369E-09   1.5491785716472167E-11   5.6758936178300631E-13   9.6732321400126152E-13   4.9888375498214794E-13   2.6677175475497799E-05   5.7387672108167528E-11   2.5979375332544514E-10   1.6391634470303289E-03   7.9431404823751825E-08   2.4812491508427297E-05   1.5560932348811875E-12   1.1881580405423378E-06   1.5014564436819715E-11   5.9486698103070079E-12   1.1463246929046645E-11   1.9375580729714793E-11   1.3536094584753831E-10   8.4027818797077037E-13   1.5943997686456670E-12   1.7562435601190668E-15   1.3429578102152857E-11   7.9024014002701423E-14   4.9688194634394377E-14   5.5070482163268434E-14   6.0018197028547703E-13   7.3876235851970413E-11   7.3352470625955569E-12   3.3620545464437563E-12   7.0681708718576663E-13   2.5488966435197994E-11   6.0460160818257680E-07   2.2322223001811198E-05   7.9224169933198932E-09   3.6088650091117541E-09   2.8069503037100291E-07   2.9112943900343347E-08   5.5582792748040342E-10   2.1590134970390203E-08   4.6695497540679280E-09   6.1068544106321969E-06   2.8613530612036384E-08   3.1423940911868306E-04   2.9216636602668807E-10   3.3001545523007561E-07   7.8094143589919710E-08   4.1038257165687059E-10   3.7769089410618314E-10   2.2386806483363600E-09   2.1087526222482379E-03   9.3597413946759862E-07   7.1154295493309900E-06   4.7424586406712673E-08   7.3842701182238247E-08   5.3606441834948996E-07   1.0804619473386919E-08   2.0701316875758462E-05   4.2530370164869143E-08   5.7384306690675194E-05   5.6689354155658379E-09   1.4105639353946021E-04   1.1459771007289346E-07   1.8709008631244576E-09   2.1716192499439626E-08   2.2554340463713125E-07   5.5203092899804445E-06   8.8697040883987013E-06   1.0681364900507435E-05   4.9620729660241648E-04   2.5356089905507576E-08   3.0923516729991947E-10   1.7998901410011649E-10   2.4305895191844354E-09   1.1519604948044754E-07   7.9077195336259864E-10   4.2975286807954833E-07   3.6619514694077687E-08   4.8471331039497418E-08   2.1374068895373640E-03   2.1664419362065261E-13   7.1567131154831646E-09   2.2642504349831481E-09   5.4527513279453021E-11   3.5350901935546098E-08   1.5899970988303662E-07   1.2354996603038755E-04   6.1030475680089021E-10   2.1120572186651264E-09   2.7104947584913119E-10   3.8820750939917169E-11   2.1543091193809562E-07   1.2086542298173128E-12   2.5925438450534881E-05   1.4379794030590301E-08   1.0465830852773195E-04   2.4573405644887018E-10   5.0685170377209221E-06   3.4741862088065567E-06   5.0431703713499155E-08   1.9869656085587152E-06   2.6437612894533996E-09   4.2289375116607512E-04   5.3840145538573708E-09   1.3521386712649510E-09   1.3552198449359883E-05   1.4840098307351903E-09   7.5235916786068116E-05   2.5446871893023009E-06   3.1504942384175959E-05   9.7350681239775367E-09   7.3562528767689746E-06   9.7160159643302160E-08   2.2047204970338633E-04   1.1344588305192373E-08   1.0733021009974660E-07   7.0093778616050998E-07   1.2703952220472072E-05   1.3795775106839288E-10   4.2122602714748536E-01   3.8870386313674513E-10   1.5104479153200196E-05   4.5061289849259086E-13   2.8959899249790932E-05   4.0038263257916999E-06   1.3302134217208420E-09   5.9430977082373916E-07   2.5153961636678417E-06
  1.0309719860265673E-16   2.1371105584475952E-16   3.7834686138489802E-16   6.1722745778472143E-16   2.5663185964438086E-16   5.3867090734513308E-15   8.2189608200741342E-14   2.3848405711051073E-03   1.2612324624935854E-08   1.6192847047713827E-03   1.3486860435711537E-10   5.0679701192310150E-08   9.9373332735138920E-01   7.6123973476809833E-09   1.2822075599347376E-13   1.0907007566763924E-11   3.7147279417728963E-12   3.1586518743844591E-05   1.6780635902443653E-10   6.5461029014989749E-08   2.5954523469059353E-10   9.4534022250130569E-13   9.8621445281002527E-13   1.1978954918446460E-08   1.3933706060877789E-09   1.1326948294166701E-06   4.4667552951119053E-07   7.9511208087325434E-08   2.4915039726448701E-05   1.3507938999167874E-06   1.7580667939389395E-03   9.1504529994758891E-07   2.4380040593032259E-05   1.2210673458740396E-06   2.0637225811752731E-11   3.0201336575653780E-11   6.9130614294401424E-12   2.7098903890468814E-11   5.1460703992012355E-13   4.6883436737795104E-13   2.0208726680834502E-15   3.9391439127280697E-13   2.8071429769516223E-14   1.2368003672225296E-14   7.1112974308809832E-15   1.3526519229406555E-14   1.0715334214478662E-09   1.0238149358849651E-09   1.2188066678395500E-11   6.3209456334641271E-11   2.3981634818109051E-10   2.1999081376921848E-06   1.9312750832993226E-03   2.7872430092187744E-06   1.4347532900430752E-09   9.9301058369408317E-07   2.5574208123298204E-07   1.6685208901506292E-09   3.3232093749710459E-08   2.6339831924361300E-08   2.1864714980932934E-06   3.5870987634530211E-08   5.0510772163910744E-01   6.4555676036331823E-10   6.5708981378526744E-07   7.4467006851234305E-05   4.7745019052960038E-10   1.2882496170691778E-09   6.6856778750228969E-09   2.8281617283703714E-03   1.2345841885967393E-05   1.0607750060490002E-03   7.7199322099510720E-08   1.7848114123026578E-07   8.2206978071464875E-05   3.6450202376148408E-06   4.0467322771065134E-01   3.0096582663230296E-04   1.0706061955744790E-05   1.3338904059797767E-07   7.7958259316270206E-02   4.7787507192434326E-06   1.5786111414058524E-07   3.3935468371280043E-07   1.3174086380266162E-04   1.9262196935858439E-07   3.3478810336547639E-03   2.4424861108538659E-01   1.1682969931411697E-03   2.5106007309378341E-06   2.6186557254728755E-07   5.2231973018694969E-10   4.1250728342058322E-09   4.9203280001087419E-07   2.5657891699370954E-07   1.3775905743487808E-04   3.1564872956174969E-05   1.8835541894890144E-06   2.2856205753294102E-05   8.9686516513233400E-10   5.8590440687834804E-07   1.1761456519284340E-08   1.6840356057334385E-10   5.5010121947143312E-06   1.7362174850235687E-07   1.3222255716157673E-06   5.1487816359832535E-09   1.7951207684801325E-08   9.4227205990824645E-09   5.5236056004886317E-10   2.0183445301910051E-05   1.4175334456494746E-07   2.2456916319103056E-05   3.6117365791903165E-08   3.2475354535963207E-04   3.4578283627691156E-10   1.2368239399764580E-03   2.2965565000544379E-03   4.3121263426034041E-08   1.7523789797365744E-03   2.7318150717822956E-08   1.5368547994182198E-03   4.9617135770246959E-09   1.8170106916419308E-06   6.2822537255473681E-07   6.3252652299766838E-08   3.2686925882176705E-02   3.7677348373481606E-02   3.9973167102075202E-01   6.5155229231523089E-08   2.1274516742799164E-03   3.8712470323590510E-05   5.0264761090105163E-05   7.5427754537816277E-08   3.2350346899568965E-07   4.7430662457200210E-06   3.6253078632995163E-04   7.8727721553003997E-07   2.8050579864813207E-04   1.2708069509922498E-09   8.7958114675181027E-05   1.9301287769822069E-06   1.2384562320550275E-03   3.3874901554599212E-06   7.1952124257864820E-09   1.0298196914391055E-06   1.3107217878323509E-03
  5.5657441231518178E-17   2.9607521311382706E-16   2.4474501335693047E-16   2.2721001005102899E-16   2.5133153334023799E-16   1.1278301905712292E-15   1.9619982125757946E-14   9.9757295534261459E-01   2.9477563956135636E-10   4.6817205475629835E-06   5.0681279569390527E-12   1.1988879585789020E-09   2.5604828192812464E-03   1.3482588741301653E-10   7.7971619431440600E-14   7.9195519736297966E-13   3.3431910923486536E-13   4.4283655311029089E-07   8.8902091938862522E-12   4.9709611744399556E-09   7.6490745006740920E-12   1.8877585216493730E-13   3.7353971773956902E-13   9.8282509995753492E-10   5.3869762986763478E-11   4.0650505282644865E-08   1.7501897790356280E-07   2.3759042358297291E-09   3.4222289292095236E-07   1.8101372178497789E-07   5.2495257997287799E-06   1.1161951108570499E-07   8.4211388600173401E-07   1.8994361196967009E-06   2.5163062627870943E-12   1.8632161113676640E-12   1.2949441380765904E-13   4.2028150695038334E-13   4.9451866682088959E-14   3.7400346939325587E-13   1.3774994224302639E-14   6.3986070959893398E-13   2.8044771234587787E-15   1.8795464254621031E-15   1.0104947487106546E-14   1.9700600504971272E-14   6.4409235366167827E-10   5.8424683304387511E-10   6.3113386248867708E-12   2.6672886562725270E-11   1.5169305427689642E-10   7.9296378974982309E-08   8.4693588771867520E-05   5.1914778180441950E-07   3.9146780870664191E-10   1.0659239616538734E-07   1.9751177737631475E-08   6.1262961965437121E-10   6.9576940344996125E-10   1.3136796462173389E-09   1.7812374452957986E-07   3.1054810610384033E-09   6.9714411431584449E-06   8.5016050533432377E-11   3.0026927852333661E-07   1.4801032366865705E-06   1.6861115186059714E-11   3.5363691454126413E-10   1.4072988209678117E-08   5.8960641678302654E-05   2.2492109353311915E-07   6.1461824030507986E-06   6.8194763722320913E-09   5.6840160628867369E-09   5.8997439582294841E-06   1.7908216145900455E-07   1.6188845356882966E-04   8.3512962247741634E-05   1.8994556494118434E-07   2.8787109795750893E-08   9.7044084947254944E-03   3.0150778992302253E-07   7.8325899532232537E-09   3.1828196227344419E-08   9.3014619273305193E-06   2.2487095337579669E-08   3.2240908822078214E-04   7.3979468541710114E-01   1.2504690210927511E-05   1.4810850764369054E-07   1.7378517759708464E-08   2.2002667264336788E-10   2.1871206983236061E-10   3.3813260211193368E-08   6.0144951732772671E-08   1.2362436314068506E-06   1.7914733644014768E-07   1.6779225990692422E-07   1.2515877631361487E-07   1.9060378100388015E-10   1.4031149302545247E-07   1.7328224492325470E-09   5.5472328982323433E-12   3.3211763239583641E-07   9.3191624447293444E-09   7.4269986941346659E-07   3.0279092865235895E-10   1.3644776948904765E-09   6.3748164742703246E-08   1.0406345328363547E-10   1.0771638488999195E-06   7.6926815641739648E-09   5.8678811240754324E-07   1.6643878652138492E-08   9.3839592404872885E-06   3.6413129936867486E-11   9.9530341525672461E-01   6.1945674666956122E-05   1.0149103984052581E-09   4.6206133226772504E-06   3.0784066449010309E-09   2.1930114186299434E-04   1.0278205281610470E-10   7.3436032264859745E-08   3.9857432942563731E-09   3.9650153397056680E-09   9.3934043657370891E-01   3.2654073372314203E-04   5.9778071217339146E-01   7.1997607374307389E-09   1.0330982921475639E-04   2.4635128370782998E-05   5.2593557103312454E-06   5.3172517572517362E-08   1.5887427275346014E-07   1.0159668390022774E-05   3.7357275761136999E-06   2.6171219893783948E-08   3.9101260892523397E-06   1.9902991591925789E-11   2.3792532200309641E-06   1.1243347959413715E-06   1.1094327476228474E-05   3.4395613610221830E-08   5.2481939318086651E-10   4.1662067246562898E-08   6.2503857430918429E-05
  2.5841819071072487E-16   5.9519109865356946E-16   2.1379624947953857E-15   4.0312682039867831E-16   3.7787108769135657E-16   5.0918078579431089E-15   1.3609658291937255E-14   9.7836266541779211E-06   2.9899768005860358E-10   9.9548629666322863E-01   8.9566683306799636E-10   2.9206095431300861E-09   1.6906220516620099E-03   3.4005640300792122E-10   5.4213775437452073E-14   3.9064649131825980E-13   1.7861905405398647E-13   1.5779624915894549E-03   5.1035636412395153E-12   7.5513217032202762E-09   1.2059407283179150E-11   1.9123652084283436E-13   1.8824082886425318E-13   3.6105207680810263E-08   1.1915417355346973E-08   2.1037036535292493E-07   5.1313005240122105E-07   6.1065735926235569E-07   2.2084705791147327E-07   6.1691090986825718E-08   6.0504624340428927E-06   8.5965169453893206E-06   3.2404541648195162E-07   9.1703137514463242E-06   1.1998213760432365E-12   2.1228875336436519E-12   3.1366626939328296E-13   3.3911265549057497E-13   4.4133888231812663E-14   3.2600507826810232E-13   1.8949426680993012E-14   3.0584250829448050E-13   8.2446094526366443E-15   3.8548562451440336E-14   2.8667543899641109E-14   6.8119983762586310E-14   1.5642473290995596E-10   1.5428435719136413E-10   2.7959668233974475E-12   1.0651269127599428E-11   3.8839090305401354E-11   1.6737068622628864E-08   5.8202450720246801E-01   5.4245952717511785E-06   2.2799603088897151E-10   3.7294057919890537E-08   5.7204477896255791E-09   3.8267685865645203E-10   3.9422647278232984E-09   7.8125733157002628E-10   5.8576701305774883E-09   1.2506391568032295E-09   6.2122603943430262E-04   2.2578261685253592E-11   9.1646355095805689E-08   2.6573940641712909E-04   3.2320412741616336E-11   2.4077998129215505E-10   1.2026167173505491E-08   2.7995700326524149E-04   3.3604489612876229E-08   2.0788062794396613E-05   1.4360717841987114E-09   2.6196871334892115E-09   3.1148318256284254E-04   8.1275876313049937E-08   5.9089183678884338E-01   3.7233244998727680E-05   7.3714234949780020E-07   8.4711898539189190E-09   8.5590101584766665E-01   1.2998054392842579E-07   3.4547630749823169E-09   1.6284266957237417E-08   1.4443053206653595E-05   3.3317241839696107E-08   6.4080382623141452E-01   3.1225614492033874E-03   4.8480962868388901E-06   3.6634753574639960E-05   2.2917658349394420E-07   2.8286923758047681E-10   2.0986385010123788E-10   6.9138832412691094E-09   8.7543654348011968E-06   4.7861277629397529E-04   3.2226373363628310E-05   7.9334423314445656E-08   3.3913302339798654E-06   8.5289110141836461E-10   9.2041289696956191E-06   7.4067071751432845E-10   1.8805896129665211E-11   1.3123995195361172E-07   1.6058585225270436E-08   6.2716166444923331E-07   1.7905718701459887E-10   1.0492169099911995E-09   2.3742690963326040E-07   9.2095212833873149E-11   5.5954360089371870E-04   1.5291589007508409E-09   1.5715849650302635E-07   1.3718878824159470E-08   7.8967563835221782E-06   7.6495417445123331E-12   4.8102470025168751E-04   1.3439703916622543E-04   1.9493137920390688E-09   4.4518629925580945E-04   1.6622071328031451E-09   3.4485951778279568E-05   3.0942962084383734E-11   2.5135209786459487E-07   1.1594708536570628E-07   1.3398353126738789E-08   1.0837433863879248E-02   2.4915625001941419E-04   2.6578661706959238E-05   2.5979390835589895E-09   1.3282436725947866E-04   1.9461827947843204E-04   1.1544259209423109E-07   1.4235502208247632E-08   5.3580939770348923E-08   1.7065965559130107E-05   4.4938289269022007E-05   1.8819313216079999E-07   1.1590506502449257E-04   1.7219844461641241E-11   5.1366633630906330E-06   2.9180113849199999E-07   2.9818026493059904E-05   1.2791495862005438E-08   1.7548776164976668E-10   1.3938483572350665E-08   1.0237308256555360E-04
  6.4897307461130206E-17   8.4694462823600591E-17   3.3859457282318267E-16   7.9847390947016628E-17   3.3176755535599363E-19   6.6340276590565214E-16   8.0912713110252257E-15   1.5639791602744050E-06   6.3067514773929279E-10   1.2608293953557041E-03   2.1142187827842958E-10   9.6514301812245383E-09   3.3216287932981557E-05   4.4314556029706453E-10   2.9429287773362202E-14   2.6396580462546350E-12   7.3734815445803763E-13   2.7285715508357197E-05   2.2709882791638211E-11   1.2013373747841936E-08   6.2302064460198751E-11   1.4284668976569556E-13   4.9518295027468576E-14   1.4814436641761126E-08   2.1189730311450812E-09   5.9964635402733953E-07   1.0022764711932666E-07   8.9935999151125823E-07   7.8804215471816719E-07   2.0232341731942460E-08   2.3499417664515696E-06   9.7749543397497263E-07   4.3401110617265750E-07   1.6395952856577601E-06   2.9589312654951275E-14   2.0876639521077995E-12   1.3082058003871473E-13   2.2789003746277155E-12   3.3304207049913041E-14   5.4107728753520643E-15   1.4100439192386995E-16   2.9489141301834854E-13   3.6356468596799422E-15   7.6877593340332275E-15   1.1316790300079593E-15   9.1209601148685756E-15   3.1063775208402412E-11   4.3215652361904899E-11   1.6133842835664452E-12   7.4528698734378361E-12   5.6967355220494618E-12   2.2507418397578331E-08   6.8874250714162991E-05   4.4290854464960365E-07   4.4742076738633670E-11   8.8962033220105350E-08   1.5869235343964782E-11   3.5500609858511490E-10   4.5882914362531149E-09   4.4642554887730741E-10   1.3310548864291408E-10   4.3767551631788936E-09   9.3142901057023398E-05   9.3293193830683861E-11   1.5408264754619693E-08   4.2617586314825978E-04   1.4276998424508811E-11   5.6022753216891771E-10   3.5929854616847225E-09   1.0607009851291944E-04   1.1086851884889106E-07   6.8348963871987157E-06   4.7893909962045997E-09   8.6831910061273987E-09   2.2255002452714083E-03   2.3451760348562672E-07   5.5553908935403765E-05   5.9093095976552362E-06   2.0667943425347830E-06   5.6617756884271288E-09   1.6153846557680347E-05   6.2662014485433318E-08   1.0136013680249245E-08   4.4999843897827209E-08   1.0658064271392172E-06   1.8735124530725671E-07   3.5099152128489219E-01   8.7650349548418872E-05   2.8979674062777198E-05   3.8532530090685583E-05   2.9178830380376042E-08   4.4942854750617662E-10   4.4079970794686758E-12   1.2729589562458090E-09   3.0211511485913573E-05   2.1551542890625983E-05   1.2228574652053499E-05   2.1183240316887314E-07   2.5685620096120023E-05   6.5487994638686609E-10   2.6827474986244241E-06   8.0107748371875819E-10   2.2393148800250504E-12   3.5119431124967383E-08   3.1952568033917379E-08   4.6904169952562893E-07   7.2511847620135990E-10   1.7485843024310308E-09   4.4252737912766937E-08   1.6565637126042955E-10   9.4624290790124585E-05   6.3210992311927137E-10   2.5212777089489691E-07   4.6401405427574330E-08   4.1548811009779888E-06   2.9745303692021789E-12   1.0273781869616607E-04   1.1230531888218952E-05   3.5751365579051979E-09   2.8159049208834692E-04   3.4383897292903948E-09   5.2964214195395974E-05   1.9900263190369444E-11   7.5457060336834051E-08   6.6261754556726053E-07   4.2107865044153275E-08   7.6296268727116159E-04   6.9376944410971309E-04   1.5135566564702799E-03   6.1682815048738472E-09   2.9248365064089769E-05   4.0202880821799488E-06   4.9076144119581636E-07   6.0869631909795053E-09   6.8757985624470684E-10   5.4459259389181068E-05   2.9940696524365220E-04   6.5062603270270394E-08   8.1245564834815165E-04   8.1061508585477449E-11   3.5703789600437840E-06   5.0760063396373848E-08   2.4643235563722430E-04   1.5384151516896443E-07   7.2047263611054963E-12   6.6977030770880544E-09   1.1093263516701920E-05
  5.3091370365821152E-17   7.3405461578959486E-16   2.1050008631514840E-16   7.3833296838912246E-17   8.9982680286261634E-16   1.0142218472767702E-14   4.0100486561052036E-15   1.2015109511104456E-06   2.3877714848702144E-11   1.5769421964103737E-03   2.5306338178227081E-08   2.1305986249152576E-10   3.7391249213667560E-05   1.7001681733648480E-11   2.6775076101621886E-14   1.3168579103500275E-13   3.6636004443755687E-14   9.9305359159963336E-01   3.7129887672503206E-13   3.4977387380985710E-10   1.2959888795490379E-12   1.8617815581224330E-14   6.2812967455714092E-14   3.0672039000587669E-06   4.7968009282009829E-07   1.0939509349836728E-08   3.2221256219961719E-05   3.2005146071634432E-05   8.8642657207917351E-09   4.1132181846166991E-09   5.7545228361723042E-07   2.5508170629391291E-03   3.6309066780122783E-08   2.5896884086515450E-03   2.2959295619405795E-13   9.5585603619398288E-14   5.6454595591821825E-15   1.6515487292639674E-13   8.7788319462641555E-15   3.7198517650201603E-14   8.6057292750742370E-15   3.9645319957946966E-13   1.0014764895873207E-14   7.5932093282186760E-14   9.3520447493425779E-15   4.6032661097062695E-15   4.3496050604063324E-12   5.6084197538767107E-12   1.9563478197202372E-12   4.1121807230238604E-13   1.3026493323244799E-12   2.1577475130694338E-09   4.1233416905612386E-01   8.9346567069143238E-05   8.7859010230248998E-11   1.2683195990304598E-09   5.6257209015601310E-09   2.1670967386058463E-11   5.1103790530102277E-09   1.2003210392545383E-09   5.5445701991573969E-10   4.8703703716862720E-10   2.1239534915587026E-03   3.9399833767353826E-11   2.3200711896110596E-09   2.2284764369831763E-03   1.7355609535409402E-11   1.0138924428574494E-10   1.6325534961828973E-09   1.1110549519045636E-04   4.6098252375304287E-07   3.1424045488858858E-05   1.8024592831778868E-10   2.6097763634023469E-09   5.1304363824076427E-01   1.5964960682079797E-08   1.7220797362554031E-03   6.6180720113470883E-06   1.9758631262956116E-07   1.6456629130182489E-11   3.7606349455634853E-02   1.1363353888276387E-07   1.3442517081843143E-09   1.1725324211456521E-09   3.2630862911407071E-03   1.4894639770302341E-08   2.3672116358181752E-03   2.0304491925060016E-04   3.4908655494437764E-06   8.3810896040613532E-04   6.5820453178006102E-06   7.6310152330115313E-11   2.0500358752513993E-10   2.1026095929729272E-10   1.0267712602755916E-04   1.8871328602681459E-03   8.5532440913474309E-04   6.3127620862957475E-09   3.8739367199796489E-06   1.8404322359547106E-10   6.3098283954595309E-05   3.6921168535176133E-11   6.3938328585233416E-11   1.2795548017737680E-07   6.7072474944239594E-09   1.0332114663064114E-07   8.8101815148809811E-11   3.9086310689452041E-10   2.0981483687169842E-06   2.3540493748696456E-11   2.1439405424679842E-03   4.1044303604315166E-09   4.1538231655267178E-08   1.2847486035705811E-08   1.6885263772277717E-06   4.8483820141952824E-12   6.7155017360776773E-05   1.7964494755512928E-01   2.0813779797379055E-09   5.0693897135252897E-01   2.6486602358650634E-10   2.5891114696157059E-05   9.5904632162951361E-11   2.4562387358187380E-07   1.3072804847294018E-07   2.8415314333688653E-09   2.2143868813011050E-04   5.7956355784899677E-04   9.3881022485821654E-06   2.0475102169019093E-10   1.9980179662128170E-01   2.5844675587601827E-03   3.9385519791742271E-08   4.5256303692206299E-10   9.8575629939603819E-10   5.9531627044310147E-06   6.1455617142679137E-05   1.2137889342034865E-07   4.2054350214239662E-05   8.7701283262881025E-12   4.4035119531439879E-06   9.3825428421963312E-09   2.1305542293430983E-05   1.0686065554866985E-07   4.7880156232362588E-10   1.2271489126209517E-08   4.1973184212053927E-02
  2.4017965448297542E-17   1.5943841780847400E-16   1.8776109946285605E-16   4.4093669279020937E-17   1.0089132414260135E-15   6.6509656741839956E-16   4.1031143878413789E-15   5.0427586275904042E-09   1.1222581549523792E-12   1.6257468823804753E-05   1.0786897051763787E-07   5.9546003473556844E-12   7.6928000074978686E-07   7.1022504175058093E-13   1.3603812435315146E-14   1.5319009454984006E-14   1.4025166962935241E-14   2.5711015388002983E-03   2.3891565829286135E-14   1.0494805868542511E-11   9.4838104464154804E-14   3.9088641252143243E-15   6.0734497737890166E-15   3.1895170418341533E-05   1.2289281356504778E-06   2.8328868646581522E-10   3.2959628514646470E-06   2.7966454673810140E-03   1.5941708003415030E-10   1.4718132200154494E-10   2.5136776357376826E-08   9.9294945815276270E-01   7.7959166507056840E-10   3.1167069060060291E-05   2.9157512088427135E-14   1.2153773100003598E-14   7.6991365718525899E-15   7.1953609460439934E-14   2.2548169099723054E-15   7.2238253130434575E-15   5.5684987895328917E-15   9.2746636837955615E-14   5.1191834799426402E-15   1.5497463136803563E-14   9.0138908012550226E-16   3.5030728828263003E-15   3.5756714183993820E-11   3.4828972734186162E-11   1.4693486212752183E-13   1.2176849515274994E-12   8.6372694479651334E-12   3.1878158956229608E-09   2.5318797894282040E-04   8.4909146808684197E-05   4.5831038060092212E-11   9.3374595587408568E-09   4.5986104104544357E-09   4.9210222486551924E-11   1.7547722748473601E-10   4.2011172026648546E-10   8.3339605813684780E-10   1.6904519619917431E-10   1.6255803414094112E-05   6.5256566732552677E-12   2.3740800703593493E-08   5.6621611938168637E-01   1.0827306425968727E-11   6.6306763066824097E-11   1.7138872634904366E-09   9.0400852925387482E-06   2.0323874619900096E-08   1.4514383205411751E-06   1.9649017741823472E-10   1.3868400666526011E-09   9.7056157024363507E-04   3.2618291066687928E-08   4.4241865955449173E-04   9.6871771347078523E-06   9.5757254169119032E-08   3.2418160354887559E-09   4.1189778232617949E-03   6.0499900363783763E-08   1.9801828178609852E-09   3.6209586210500329E-09   3.3018410497993366E-05   1.4106751863965450E-09   3.2908706341701701E-04   4.9782417622116527E-04   8.9462400697667285E-07   7.4719546529943576E-05   1.7428455496701445E-06   3.5955394905998790E-11   4.2765290762239496E-11   4.4078690721733871E-09   8.7669527706110044E-04   4.9579912659383280E-01   2.2355786075547914E-03   1.8811769398430857E-08   1.3895001216869320E-07   1.0021585539475930E-11   9.7476915598027850E-04   2.0121281309929829E-10   3.0544537791933307E-12   7.0101269060216350E-08   4.4423209103889367E-09   5.5779558501304200E-08   4.7425786479588677E-11   2.2853286560561101E-10   2.1459206033214065E-05   2.4657570184534863E-12   1.0179130463148504E-04   1.2480450377123880E-09   2.3128848727327799E-08   5.8959234471193203E-09   2.5066211044284367E-07   8.0112443171669330E-13   1.0805255781542567E-05   5.3269467650800761E-01   2.8347961726256333E-10   4.8500075779006940E-01   3.1806741090977647E-10   4.8254871010653369E-07   4.0763434658127082E-11   2.3911028598761897E-08   1.2913020908803841E-09   3.1753854723439718E-10   1.3854843006360580E-05   1.6543631684556887E-05   4.9220792467268239E-06   6.7708225819327845E-10   1.2634647551245561E-04   9.5753004693950236E-04   2.1487845273316678E-08   1.8960051627394691E-09   1.5638196563013420E-08   2.3159018810313822E-06   1.5702782904573796E-06   1.6899469043138139E-04   4.2971835457464766E-06   3.7820532198881449E-12   3.0794739041538698E-07   6.9401701775073543E-08   9.9997992677838599E-07   2.9321215642943056E-09   1.4658799870523576E-10   1.0301843307900536E-08   6.4031737598859828E-04
  3.4744732512377779E-17   6.6419747373959760E-17   4.7434002815821285E-16   1.9663984006896088E-17   3.3418863545509837E-18   2.0169479714946828E-16   8.6764636768320779E-16   2.8706223583528064E-10   1.0693722673471763E-14   8.6883678390047776E-08   8.2752359984165087E-09   4.8841326975611198E-12   6.7103518913549613E-08   2.4225742389546160E-13   1.5551564253932351E-16   4.3700551737135537E-14   2.0906003128648450E-15   2.3820912700378825E-05   1.7174404973140618E-14   1.2482409715069242E-12   1.9646763485706504E-13   7.9518842660104596E-16   1.5208094482044321E-15   1.4346907817528669E-06   8.8128561001176360E-08   2.7912594739161461E-10   8.5043250622657966E-08   2.3322143063094159E-05   1.0969083957847165E-09   5.0162384381581310E-13   5.9284185376663171E-10   1.5906379579702331E-03   5.0194913120827392E-11   1.3093819321017615E-06   4.0189996929611991E-16   6.3215461945851477E-15   8.3110819898464504E-16   8.3480206118375195E-16   1.6232569236458846E-15   1.1543856005158373E-16   7.0662241456401797E-17   2.6115058156287814E-15   1.9991209356554858E-17   9.5820950651750839E-16   8.4412091141380293E-17   9.1210807636394297E-15   1.9512571687168583E-13   1.3243138618768143E-13   4.6854649981758500E-14   2.9774011944418489E-16   2.3210817893113498E-13   2.3549908280962638E-10   2.2319364987168248E-04   1.2536754378099943E-05   3.9045330009167611E-12   2.1686126498835279E-10   1.3053074703974639E-11   2.1370683295130467E-12   4.9701763673894316E-11   9.2334308348982167E-12   2.3911728847928208E-10   3.5600692120589935E-11   7.3429322241865527E-06   2.0292229611894036E-13   6.0117975110018662E-11   4.2565083740419668E-01   2.1741954042750672E-12   1.3406062693424075E-14   3.9966079099555120E-13   1.3642842816496267E-06   1.0558250480299252E-09   2.7330458955316452E-07   2.9872086883550695E-11   6.2575498472795375E-11   1.7144607933706740E-03   3.8614385186069761E-10   6.3043013263096912E-06   4.4102345401106656E-08   1.5674101006435392E-11   1.1511724834790578E-11   1.0816304548236452E-06   5.0692113818269728E-10   4.4339729729684935E-11   7.7461574598875184E-12   7.2572279951692433E-08   1.4927659214117453E-11   2.1145312291099781E-07   5.3623237577339928E-07   3.6895971155657320E-12   5.6967538347225744E-06   3.6337070077833388E-06   1.3570900236064402E-12   7.2654750705548150E-13   1.4626502596621990E-12   1.9869011171472929E-03   6.0429257464558923E-04   3.6553472407564882E-04   8.2754746587749745E-11   6.4732813985197808E-09   2.4756191179276552E-13   3.4778205888934602E-05   6.8390789187314455E-15   1.4148952825309117E-14   2.6847795682636054E-10   6.3946172835981772E-11   4.7845848102870846E-10   2.8788532224794702E-14   7.5572418385640924E-12   2.3572212515926666E-06   3.5311439622439930E-12   2.6348287535767876E-05   2.1174187709655953E-13   3.1369785201352340E-11   1.5738563800923943E-12   2.7344654804233983E-10   3.4882563912078698E-14   2.8686475804988722E-08   1.1731961522055959E-06   1.2845286212214037E-10   1.4062192152334061E-04   1.2787402538169009E-12   5.4876656474534570E-08   1.9591717490329542E-12   1.6360552689393177E-09   2.9152975740652805E-10   1.6183718421399688E-13   1.9626629052132396E-06   9.8887609050733404E-07   8.4889249979060069E-08   1.3824580565511806E-11   4.9515933658664394E-08   1.1778375919508167E-04   2.1106371671778464E-09   7.1466301310951673E-13   1.6310570257362600E-12   2.3798830611011740E-10   1.2833004523306462E-08   2.9262882290023700E-05   3.7533073150555926E-07   1.6120437702356273E-12   7.1702928099826003E-08   2.2003152029756596E-10   1.7041468203414153E-07   2.5838829785980257E-10   9.6751629566206036E-12   1.3362554729306420E-10   9.3094036526818540E-07
  6.2096501458491647E-18   2.7304173113469583E-16   3.5185152456762690E-17   3.5195138115199134E-17   5.1078950602878383E-16   1.5548597981163317E-15   6.1509016389307893E-15   1.0685189005932551E-06   5.9453012267544513E-12   1.6123575007605533E-05   1.0829715723640395E-07   1.4286246593966761E-11   2.1473177399290772E-06   3.2021493123960653E-12   9.6267615853995462E-15   1.2767431826085532E-14   1.1331229340001046E-15   2.6134913920588866E-03   1.0656361250335839E-13   5.0116231479418004E-11   5.5879958445714798E-14   1.6955371418641537E-15   1.2503932339176193E-14   3.1409534660839159E-05   1.1795137825127492E-06   5.3503138401556907E-10   2.7426238266670981E-03   3.0707392341850245E-06   4.4572131343835389E-09   5.7215479476035284E-10   2.4205653933598671E-07   3.1563650038669670E-05   4.3972819634034115E-09   9.9293186539949185E-01   3.8051645680768112E-15   2.0679690194896003E-14   8.1547704411350096E-15   2.9809748162987248E-14   2.1213275766860561E-14   3.2714590490409885E-14   3.9138628627545914E-15   1.4730625192878323E-13   3.2349298334710258E-15   1.3700472568404087E-14   5.5112090131503287E-15   1.8602765704264580E-15   2.6243689943116210E-11   2.6975738845142367E-11   2.1060333656343320E-13   1.0968846340601249E-12   6.3563320182969962E-12   8.7547100058832227E-09   2.7228551031218095E-04   6.2835462234193203E-04   5.5310486574550267E-11   8.2072948083183052E-09   4.7353676778841952E-09   3.9347387119445219E-11   2.4460137504635116E-10   3.9340599624568746E-10   5.1469497121503065E-09   4.0983682912593773E-10   6.5676184207634212E-05   1.3073519822773083E-11   2.1727107639425209E-08   9.1920821729157896E-04   1.1379687515973348E-11   9.5494505012579369E-11   2.3746401127464049E-09   1.3192033938460179E-06   4.2354463828164695E-08   2.7765518774423388E-07   2.2818661174979940E-10   1.1179286523595226E-09   4.7824862286921810E-01   2.8054259707567342E-08   1.1971750229803814E-04   9.2569728853890400E-06   1.6995556775877951E-07   3.3844417294926058E-09   5.5009118946373475E-03   6.1622203123837728E-08   1.8520518358476579E-09   4.0240270853135146E-09   2.3355069037947748E-05   2.5067940059706424E-09   7.9441064508045049E-04   1.1320685122160638E-03   1.9759676739319998E-06   2.2106431516975690E-03   3.6718769454299592E-07   6.8475373236991876E-11   3.3789556254613362E-11   4.3563876163152994E-09   8.9420969900910665E-05   8.2235280079807574E-05   7.5383029086845325E-05   1.9275218108699578E-08   2.7679848844466732E-07   4.9073457952792509E-11   9.5797815894702943E-04   2.2020912508830749E-10   1.7168635000343024E-12   7.0483546677363505E-08   4.6118853353799980E-09   9.6023710076463511E-08   4.8907925494878793E-11   2.6910460659094007E-10   2.1886056277090379E-05   4.9241689757441138E-12   4.9134068948709697E-01   9.3517868684200788E-10   7.3469229465269617E-08   9.0286625805761508E-09   4.7130537447621733E-07   1.5311251051975752E-12   6.8807207987559070E-04   4.2370965937335322E-05   1.2932489668988751E-10   7.5058619730807062E-04   3.3979802085151914E-10   2.5348428602750760E-06   4.0308075564449297E-11   2.5087283956801233E-08   5.3008180724259927E-09   1.0116857659667172E-09   1.0932489963947753E-03   1.0056211721337434E-05   2.4678779419830336E-05   5.6190586076281845E-10   5.1286810660948734E-01   5.9386421685731972E-01   8.7929141501791623E-08   1.5974311878065921E-09   1.4959813386963594E-08   3.7137062499533502E-06   3.9448152497890362E-06   1.4686304906314524E-04   1.1054781142544460E-05   3.4103709429356747E-12   4.1794732483908525E-08   5.5438389531147016E-08   2.2062066580445840E-06   3.0461903391528728E-09   1.2675929234715112E-10   1.1019901565870330E-08   3.8418944213670361E-04
  6.0748053976944541E-18   9.9998599301146131E-17   1.3832250471342450E-16   9.8361617457380687E-19   6.0581000222644708E-17   8.0464819447866273E-16   2.3877610912844657E-16   4.6207012702339041E-06   6.8417652876517811E-12   7.6194820825797323E-07   8.1429618661955437E-09   2.1476513727079205E-11   2.5088495631577014E-06   3.2871216851789130E-12   1.4687308646205293E-15   2.5467954213512380E-14   9.7794298019204700E-18   2.6222998880310789E-05   5.5852165003769718E-14   4.7311633523705825E-11   1.5595657451030844E-13   4.8347949279631707E-17   6.6345291215818187E-16   1.3906084949771027E-06   8.5607230573260498E-08   5.5399177588166567E-10   2.3095424358916511E-05   8.4963435067547815E-08   7.0226765812578746E-09   1.1010924186645934E-09   2.6318831180860929E-07   1.4062271652325967E-06   8.6699753420884019E-10   1.6283721872493956E-03   1.5809697633419908E-14   3.8947829974639428E-14   2.2493749642156632E-17   2.5961096366454735E-15   1.2954443587271445E-14   1.1996236975644344E-14   8.9594930036817829E-18   3.5867598136236051E-14   3.6960585986547260E-17   5.9839591177251560E-15   1.5226855123610346E-17   7.3535052477563170E-15   5.2078793759007695E-14   2.5404851435066886E-13   5.3225506879777319E-14   6.3947732804986877E-15   2.2617175229321442E-14   5.5768543965197989E-09   1.3868914245965586E-04   1.9025492780402789E-03   9.2745881375064948E-12   7.1261379851495846E-10   3.1222354157131666E-13   5.3738178127163644E-13   3.3058325840833593E-11   2.1106077843457462E-12   1.0701583302408738E-08   2.1646231142597345E-10   8.3761413991572617E-05   2.3006567997994780E-12   4.9614662893755182E-10   8.8440200866115069E-05   6.1551744512529582E-12   1.5795701690399246E-13   6.9468234511131427E-11   6.2168942743460921E-07   2.9529538506216342E-08   6.1137702244476974E-09   3.2601304298192416E-10   1.6108500993423475E-11   4.9472160126546271E-04   4.7304421394044990E-13   4.9742779652100904E-07   2.9850124193459763E-08   2.6030087378752053E-09   2.1476911579010040E-11   1.6160226690004017E-06   8.3880681921449039E-10   1.3631612288978996E-13   2.6079067991273153E-10   7.5268073776089686E-09   2.3224189898963458E-12   3.8234790317668480E-05   4.9223222351025016E-05   2.2030031067670527E-06   3.7729607075958146E-04   5.0674673325064790E-06   6.5543517320171670E-12   2.6917841747776565E-12   3.3733600863582408E-11   1.1512824439485028E-05   2.7953870093852231E-05   5.1847570540952075E-06   4.3841955898453248E-10   1.1813539634181204E-10   1.8201705826238368E-12   2.6001119446895785E-05   5.8823116377647151E-12   4.6904274353139308E-12   2.8588751368087804E-10   1.2326423258657511E-10   1.1099882899996556E-08   4.4004983188090644E-12   2.0153932021398847E-11   2.0969266336316868E-06   3.1499393756722170E-12   9.5805687642378629E-04   3.3837502909647467E-12   7.0031907033223975E-08   6.7893373551628488E-11   8.8637622045152004E-11   9.9737886672789993E-13   1.0986854711078826E-03   4.0891848745239862E-06   2.5803390676823020E-12   1.6613626536986625E-03   1.2634597504781324E-11   6.7748788623066648E-06   1.2921722457203919E-12   9.1731820290925278E-10   1.6813545029337023E-11   1.4982131309221082E-10   1.1872106427549994E-03   1.8481525163411947E-06   4.4645788621387455E-05   3.7505569498876340E-11   1.9047680788605514E-06   3.9826384231402001E-01   1.4910960069385378E-07   1.6386644154204483E-12   1.7077019918392189E-10   3.1607932008639325E-08   1.8976918787295096E-07   2.2923953405319249E-05   9.5636737919865125E-07   1.5256172756604431E-12   1.4927554664771190E-08   6.4427707843474460E-11   3.3854633372384185E-08   3.9871353029720348E-09   1.8268807689045029E-11   2.7203198852052871E-10   1.5801599779957427E-07
  6.4855677944818213E-17   2.3241667540695194E-16   3.0318853104990166E-16   1.2153166326882068E-16   1.4610807717723107E-16   1.8261581071049045E-16   1.9865843433036493E-15   2.8328238696827070E-09   1.3931337747753502E-13   5.7234666074637173E-07   2.4792593374740368E-06   1.1548894598573022E-12   2.2285810871759762E-08   1.0685748141885331E-13   3.9708063984306103E-15   3.7320907885748503E-15   3.1440432812064865E-14   3.3910459311091357E-05   1.1995778096216240E-14   1.8732524124349333E-13   2.3324095736917885E-14   2.2892367929485600E-15   3.0120824080133042E-16   2.5624642631130669E-03   3.3836143372341742E-05   8.5345040944648539E-12   9.9294502498309178E-01   3.0959005765074100E-05   7.7441230363195341E-11   1.0805629659070590E-11   9.6121859558469485E-09   3.3161608564844419E-06   1.3040043509044634E-10   2.7440632291797656E-03   5.1742867052820861E-15   8.1209482002507496E-15   6.5769428647938632E-16   1.5334025734331722E-14   1.3618949542231038E-15   4.7000381943591372E-16   2.2906080178200365E-15   4.8445442246457437E-14   2.9162925923358742E-15   1.0495692496140981E-14   5.5710190836064556E-15   9.2853754560403382E-15   6.6764733183179959E-12   6.2831896324528200E-12   1.1548184315966003E-13   2.7648708485221652E-13   1.7367396511118670E-12   9.7701533689371690E-10   9.1743085497714345E-04   4.8558903819150778E-01   5.0865826466573561E-12   4.3750270884588467E-09   2.0592290840816696E-09   1.4775692471215560E-11   1.8031790374341187E-10   2.8839270104883798E-10   1.8156266882882173E-09   2.6165149224771274E-11   3.4210365631700290E-05   3.1085557031821793E-12   2.7124951955847800E-09   9.1851381071422598E-05   8.4312402645626250E-12   8.4032559717333842E-12   9.2083093682392678E-11   1.3932026123427097E-07   2.6855938513683153E-08   9.8752203691148026E-08   3.0842094730444813E-10   5.5072076554666085E-10   6.5708047461079651E-04   9.1075129280886132E-09   5.9687629611400299E-06   1.5987645901573230E-06   2.8926725621940910E-08   4.3577422349023821E-10   7.3374534031023372E-04   3.1010260468870450E-08   7.1687956006042670E-10   1.0755245651290280E-09   5.8469825651950103E-03   6.1139916272647494E-10   2.4496834393070927E-05   1.5360287685550897E-05   8.1621514761728019E-08   5.8041131738410889E-01   1.5332126641886930E-04   1.9482026781281657E-12   3.1131077718934887E-11   1.3991154872483800E-09   9.0403104801877203E-04   1.1548529324264623E-04   8.5236118065880112E-04   6.7787047104962487E-09   1.4622923680621159E-07   2.0472106704684087E-11   7.7819280189240505E-04   4.9167096794711732E-11   1.0443875267288201E-12   3.5397672094804174E-08   1.5251022122547787E-09   1.1478807314692482E-08   3.8674402877574939E-11   1.3187820138368863E-10   3.6601880872397315E-07   2.4731080664632613E-12   5.0123416828533851E-01   1.0612717966585183E-09   8.5629728019262928E-10   2.6489067661887917E-10   8.8782170498394956E-08   1.3833248421234137E-13   8.1326572933272778E-05   4.2236085029151896E-02   7.2041629223089221E-12   6.9837424045918349E-05   1.3258583299041768E-10   1.2502524290614425E-07   2.8326795310316663E-11   9.6500997480892954E-09   4.0586894712063967E-09   3.1290935085513622E-10   2.9541608167829093E-04   4.2450088880136441E-05   1.7026959719801055E-06   3.9233017784610291E-10   2.3807617947577922E-01   2.3980951727469437E-03   1.1423037742598449E-08   3.8563180747428686E-10   1.2970002983485030E-09   2.2379710627135666E-07   3.0632598595385759E-06   1.3794055396068911E-03   1.4970301580671451E-06   5.9237328898439357E-12   8.8446085635909655E-09   1.1729438380372858E-08   4.1978484958046543E-06   1.5649673575163743E-08   7.3492647506681154E-11   5.0106903927263303E-09   1.7995774906143369E-01
  1.6088634161521237E-18   6.0129213107737830E-20   2.3283147073068022E-17   1.9866897360761034E-17   1.3564495457447444E-17   3.1739988370066575E-17   2.5771597230797943E-18   8.5526377397572119E-11   1.6765202275843692E-17   4.3601570922136352E-08   2.0133853797891634E-07   2.9872642543223403E-14   1.2807731088035462E-09   3.3695274662416938E-16   8.6128766882737578E-16   4.4480741112457565E-16   1.3180484176669927E-17   1.5768216533261672E-06   4.3335961598434012E-16   5.6430785373225998E-16   8.4081337272790865E-16   2.1534097921623062E-17   2.4953563930904177E-16   2.2391126237025590E-05   2.4463227776775481E-06   7.3364464167488137E-13   1.5902449717898402E-03   1.3424625829625342E-06   5.3492239701788890E-18   1.0080138676829843E-13   1.8994745780704393E-10   9.9866785849574381E-08   8.9865508137889445E-12   2.3233654946690875E-05   3.3920081979769531E-17   1.1173683408852464E-16   1.0174743213432015E-16   1.3455649478662019E-15   3.2724098674075614E-17   1.8252843528123827E-16   1.2781583139945595E-16   4.6302519016581765E-15   3.2748314204499466E-19   2.3553229491638268E-15   2.6969949014899295E-17   8.4018189801939700E-16   7.3498657450537700E-15   5.2878246150666354E-14   3.7018733641041559E-15   2.0729904635900841E-16   5.0746788852747645E-17   1.0482991342081421E-10   3.5684171200113431E-05   2.8989336051032233E-04   2.7977604693102118E-13   4.1415786325577657E-12   3.3511022139357293E-11   4.0620645960539385E-13   2.0638320416564110E-11   1.5792195118608125E-12   1.9515545956651550E-10   6.4796982786240981E-12   1.3588920084001045E-07   2.9807047757527132E-14   1.5376779674234683E-11   5.6464950119807437E-06   3.5987896569863462E-14   6.9019127913956996E-14   3.5111283127692827E-11   6.0732888135535776E-08   1.2791851221102727E-10   1.1930435368551931E-08   9.4153204961792177E-14   6.0461880239644516E-12   2.0398339031949589E-03   2.9460355207210598E-10   9.2137516160131219E-10   8.6904213470864160E-08   1.7349538050599939E-09   1.7581419044743747E-12   2.2414216874263670E-06   8.8791842340374964E-10   6.7270572599590185E-12   3.7849858018653271E-11   2.8048768078955198E-08   1.2912561636134380E-10   1.6188328388322775E-05   3.6116614675590543E-07   5.4585759768278599E-08   4.1267838203480739E-01   1.4648859872573111E-05   1.6429984087318796E-12   2.3947402800517525E-12   7.8008441832015737E-11   1.9485034070907124E-03   2.6485159907006949E-05   9.3388113669173325E-05   1.1329815962751255E-10   8.4171705670043460E-09   5.7681807303205676E-12   1.5858029681313591E-04   8.0525629190724135E-14   2.3727390054717440E-14   8.1726499984908552E-10   5.5389623357768368E-12   3.0106374166908503E-09   3.6800051513588987E-13   8.1195375760786974E-12   3.8546090024185822E-06   5.2587742000788140E-13   6.8209778505380820E-04   3.7462505624905868E-12   2.1458160635538857E-09   4.9221441533301607E-11   3.7751494332105128E-09   5.6941510977006004E-13   2.3243369200604913E-06   6.4095090858706573E-09   1.8636769260198566E-12   9.3714135028261526E-06   2.3355733011450617E-12   1.1964454316794421E-07   1.1988465948938928E-12   9.2447577941733037E-10   3.2272351531433633E-10   8.8700539511828753E-11   1.1096200228736862E-05   1.1822192657987779E-06   3.0419146554090523E-07   4.8606544484196450E-13   1.3224623489891674E-09   4.4162919540669920E-04   7.2731457839857707E-10   1.1722997528965834E-11   8.5312114739266568E-13   7.7671556013416618E-08   3.5363479632846996E-07   1.4075384069178147E-05   3.4753138127673670E-07   1.0960673160640135E-12   2.7850406825747869E-09   2.4964258490339049E-12   7.9906221964566811E-08   1.4386330859470580E-10   1.4098201127898707E-12   1.6564294805875031E-11   1.0883520405594423E-06
  1.1695803073745675E-16   7.5290914227794532E-17   9.5918387122151821E-16   2.3060571824300338E-16   2.4463443278388213E-17   4.5143140650904059E-16   4.8811026439430067E-15   3.9729982433910700E-10   2.8903786069110400E-13   2.6250624010029564E-07   6.6938241528786353E-05   7.2470255530418944E-14   1.0897439260128349E-08   3.3099572135689202E-13   1.7653178638254505E-14   1.9804413045145773E-14   2.4925401309426770E-14   3.3213364010827298E-06   1.0796131359659248E-14   4.8152179735507473E-13   1.2153153109840365E-14   1.8403426017626517E-14   3.3235145061868116E-14   9.9241836708513664E-01   2.4375468902453745E-03   1.2547519979129313E-11   2.5998259896588181E-03   2.5815024447423587E-03   1.9468617964127538E-12   3.4623099159747103E-12   4.4429906824953988E-10   3.2422104255165938E-05   2.6194110678640138E-11   3.1648394504679439E-05   1.5170777748798963E-14   1.5125554097847990E-15   2.2815981041556362E-15   6.5713094920897130E-15   1.2141258299105533E-15   2.4372649824341020E-14   3.7638779551618903E-15   2.1290728052678079E-14   1.6505616710622641E-16   3.6002773103109674E-16   1.0103326075722854E-15   2.9407846879655508E-14   2.7491574146388952E-11   2.7994976034343461E-11   5.6623721732931641E-14   1.1033854675034871E-12   7.5480401252859972E-12   1.2628956746976826E-09   5.8417664654969890E-05   5.0447555810847222E-01   3.9362441117874039E-11   7.0495936323638292E-09   3.8086771553681797E-09   2.8894646944247811E-11   1.2381644688074588E-10   3.7154536769255065E-10   4.5699819583809671E-10   1.4510298319115461E-10   2.4346426343801554E-06   3.9769348335460464E-12   2.0014856778866781E-08   8.3196534048385719E-04   2.4696101280392558E-13   5.2491755771201581E-11   1.5598443486948320E-09   1.6558693910440115E-07   1.3802299772190882E-08   3.6932380641431255E-08   1.2807658394766126E-10   7.8147919987277138E-10   8.7133262213468570E-05   1.9509191708677280E-08   7.2977211119829331E-06   7.5371284043344970E-06   6.0768055918999228E-08   2.6133749544653120E-09   2.2080262430304305E-03   4.8473877445664789E-08   1.3350351415350059E-09   2.6968035396857736E-09   5.0518459282707243E-05   3.8974507950208994E-11   8.4103250937812312E-06   3.9143335105628843E-04   3.0199435079122054E-07   2.0559291229471474E-03   1.8560576273075878E-03   4.7591315841870297E-11   3.7174545492095665E-11   3.2974633477363050E-09   5.0135238773857915E-01   1.4709529655406810E-03   1.9398563563948032E-03   1.3784445883993032E-08   7.3620469392438187E-08   4.6050846925820641E-13   4.6411255727817002E-01   1.5615069013918748E-10   5.2304910546713426E-12   5.5390326904265898E-08   3.3155337399188909E-09   3.4411577399852052E-08   3.8799338494232464E-11   1.8899912539229408E-10   2.7216017961611458E-03   1.4007960148507766E-12   1.5428323462658893E-03   8.5216747210615070E-10   1.2562689368328265E-08   5.0350401164234366E-09   1.7024745805634039E-07   9.6391688427153206E-13   1.1075863555707187E-05   8.0154561911331408E-05   5.4425583293932242E-11   9.0248272927398503E-05   2.6174987536913898E-10   3.5304786255142186E-07   1.8041800551628031E-11   1.6110379100584357E-08   3.6944337665786264E-10   7.7640219899092302E-11   2.9457256176435241E-05   5.7684406859145031E-06   1.8971130318216779E-07   4.9586053613506343E-10   1.7061180076067066E-05   8.5981250854798893E-04   8.6011599769064111E-09   1.4424909708034432E-09   1.3320463515006137E-08   1.7341277100899530E-06   5.1943658291980725E-07   1.1901279764255500E-03   1.6723759177638165E-06   1.4589016362682337E-12   1.1737795276471827E-08   5.6592122440221241E-08   2.1670303017898233E-07   1.8027074583706117E-09   8.8561783937548780E-11   8.5313893651072012E-09   5.5441881031296469E-01
  6.0441260221210646E-17   2.7064602679112045E-17   4.6582768605181649E-16   8.3845041452618075E-17   1.0521384375550732E-16   9.5048081341793715E-16   6.7596842597793539E-16   8.5692409730951962E-10   3.3953854150218336E-14   4.5725434875293938E-07   2.4875025592304649E-06   3.4211966558055135E-14   4.4557470955722982E-08   6.0761797733513966E-14   2.0634178561502735E-15   2.0576861418191673E-15   9.5944658388932777E-15   3.3310487061588291E-05   7.7825604101907914E-15   2.0355945474718843E-13   8.7624885724405846E-15   3.2720944256708310E-15   1.6976410115191621E-14   2.5451310750737120E-03   3.4741483591729708E-05   4.4400452102399199E-12   3.1027380462376420E-05   9.9291135487896365E-01   4.8235137362064389E-11   3.5825952305869178E-12   1.6147839198207115E-09   2.8035000686700007E-03   1.7086983609428544E-11   3.0681607308886665E-06   6.7859817784948403E-15   3.8485494939055256E-15   4.3503464665744102E-15   4.2289821371558590E-15   7.4455067671809633E-15   2.0993639454198676E-15   2.4077056378052326E-15   9.5661082832980214E-15   1.6961773688885557E-16   4.2869413787731335E-15   2.2518311755123688E-16   1.0370656891297294E-14   5.7180068336245324E-14   1.9993668918634151E-13   1.6660340343101794E-13   7.4786539969645169E-14   7.3079381455981275E-14   6.7398749305487287E-10   8.7131157244675975E-04   8.9052671253602594E-04   2.9216669484165266E-12   1.7242451264164820E-11   3.5964108626614880E-10   2.5349857111487394E-13   4.7252615834061853E-11   8.3026536457763819E-11   5.8610357468930080E-10   1.9190010447002150E-11   2.4590600474989461E-05   2.6872547668157209E-12   1.3521507738450828E-10   2.0289178178897059E-03   2.2648539030560069E-12   3.4773649825584484E-13   2.8664951124225370E-11   2.3743283635124070E-06   9.9804797877437771E-09   5.5688293376450086E-07   8.4274951101790926E-12   1.9859317316716165E-10   3.8854315122687768E-05   2.0815076861062458E-09   3.6976576627110948E-05   9.0445923155626409E-08   6.0348585034677565E-09   1.0758703304335072E-12   8.5948384896967058E-04   4.7827147831629841E-09   1.7968476376500688E-10   3.6495714764816911E-11   5.6775987728660575E-03   2.0779752990738121E-10   4.9828406733372661E-05   1.2816525150569197E-04   2.7132683092773414E-07   8.7360918131386693E-04   9.5828858808992621E-05   9.4301018407070825E-13   1.6366606271869665E-11   4.5720638465156253E-11   4.8795267673483850E-01   4.9749131237446381E-01   5.7959432102691566E-01   1.5682922896719278E-10   1.7605041302909577E-08   2.7086129139639851E-12   7.9549982778710164E-04   1.8424215595842148E-12   3.3291780810178479E-12   5.9007355773087735E-09   4.5623263811715258E-10   2.3324572075395655E-09   3.5812576795212855E-12   2.2895652338494880E-11   7.4491102609616728E-07   6.6633263065119498E-12   1.2926638416469903E-04   2.3563210179010160E-10   6.1745334500629195E-09   2.4234532836065172E-10   9.0245682317846385E-08   1.6746959313627039E-13   4.6691043021804566E-06   2.3907599328250043E-01   7.1914633656532121E-11   7.4547233336550031E-04   1.0153554780840880E-11   2.4704132624950013E-07   6.6914168568541918E-12   4.7141071153346963E-09   7.0754817316572445E-10   2.0830099174869709E-12   5.5931294769108235E-05   1.2104164185735028E-05   1.4284667803375523E-06   1.6330004402964943E-12   4.5152694532300190E-02   9.5122292203364995E-05   1.3995475154386262E-08   3.2045170786582778E-12   4.3600868024462626E-11   2.2613408994993552E-08   1.4433379912547571E-06   1.4296448582588543E-03   2.7439459524206333E-07   4.5353854766256627E-12   9.1235785135896111E-08   3.1932770510938986E-10   4.7220189416789733E-07   9.0565167340757842E-09   1.4121393711251860E-11   9.5723685072257010E-10   1.7945269385545223E-01
  4.7937648035757978E-18   3.9069220265404977E-17   3.4548210248495176E-17   5.6814704518853742E-18   3.3650286534100662E-18   1.0480875532897869E-17   3.8660510718313065E-17   3.5438802805825009E-11   9.1172903021776523E-15   4.1622544435326748E-08   1.9097225762384324E-07   3.4062602398170039E-14   2.4346781296836798E-09   5.6958368637621704E-15   7.2829473860222444E-17   1.9244365377834208E-16   1.2372884718112455E-19   1.5181618370178610E-06   9.8136377939566721E-16   9.1666799854288793E-14   4.7515887231435134E-17   3.9125312580667277E-16   1.4968889796855197E-16   2.2165850318028299E-05   2.6827740421198734E-06   9.2556313979494469E-13   1.3334255959843747E-06   1.5877317338853596E-03   2.5267394608547406E-13   8.6231185500449698E-13   7.1018988828321516E-11   2.3804376170293643E-05   1.9028309705747453E-12   9.3067163646872105E-08   5.5918853244206200E-16   3.1471047795595332E-16   1.2865661887995442E-15   8.2958775605434223E-17   3.0147249441916571E-15   1.1299947230572967E-16   2.5476413783968091E-16   5.0189059932719310E-16   9.0341242382268284E-18   8.6909502392263812E-18   6.4177211412640665E-16   9.7182577210467698E-16   4.9098209577990154E-15   1.2354995006020044E-17   1.4189447268920147E-15   1.6238795220034930E-17   8.9278869117496169E-14   5.6434299413022995E-11   3.8704051959002091E-05   1.9424677831966358E-03   6.3738570245340065E-12   2.1381072427004232E-12   9.3676082563528780E-14   6.6278923515132416E-13   1.9233133250949305E-11   4.5664295354348217E-12   1.2960248954299613E-11   1.5687082579302820E-12   3.7496588045447501E-06   6.2156606154431061E-14   4.9496160671801640E-11   3.8159302764485353E-04   3.4281242262420466E-12   1.7754706293473471E-13   1.4864654314642555E-12   8.0804215137214694E-07   1.2406629337716059E-09   1.7454153034445110E-07   9.6128932111589917E-13   6.8403062895234882E-11   7.4703195244825669E-06   5.6407010674991759E-10   1.1919706320251819E-05   4.8741650510457532E-09   5.7643645922815175E-10   8.4079123399889126E-12   2.3860469719832353E-06   5.8101826946249015E-11   4.6976251251318443E-11   9.6434777800888898E-12   7.1960607147589848E-09   7.7420961574197809E-11   3.5617308866740508E-07   1.8835152560238716E-06   2.0256275249414735E-08   9.8221745261514577E-05   1.5206495141457842E-05   2.7731473996259591E-13   7.8845619558151003E-13   7.7081695201736216E-12   3.0605679706068121E-04   6.7975055693204087E-04   4.1354840992331116E-01   3.9265676702925349E-11   1.5076193192554135E-11   3.2434052196792762E-13   1.5978408123316397E-04   3.5246125101175125E-13   3.9126662382551181E-12   1.0559365429459682E-10   1.5869384474576778E-10   3.0417349027714653E-10   4.1706974883684804E-15   2.1938196579538883E-12   2.9019638679447982E-06   1.0752593053689411E-11   2.4437583505952717E-05   3.4118471300476969E-14   4.9316858568245499E-10   5.6552270186615523E-12   3.0173203112465608E-09   9.1044974821769567E-16   4.8775843215753864E-09   6.4206101088692343E-06   6.6489455798007384E-11   2.0044946634048206E-03   7.2877900936257208E-13   3.8876954797669028E-09   6.0591903969986004E-13   8.8230744509862869E-10   3.5379540192910359E-12   1.2521208050821807E-12   1.3915448967763431E-06   5.6505630711169575E-08   1.5961799941691514E-07   3.0519766466827148E-13   7.2301249224994344E-09   5.5357852800339969E-06   7.4413705363831429E-10   1.2041064202880780E-13   3.2250902324092901E-11   2.8207601135250093E-10   2.6494995746150763E-09   1.3912072492879204E-05   5.6275325863582555E-09   5.6030896114957299E-12   3.6637968961058713E-08   2.7997409206026532E-11   8.0995959882088845E-09   9.7758413875559943E-12   1.0558121766853065E-11   1.3846427713325863E-10   1.3517603116160866E-09
  3.7356767683159692E-17   3.5955484340375350E-17   2.9696979093928441E-16   5.1690017949644804E-17   2.7566033660604504E-17   9.8300394398376160E-17   8.1662475050045324E-16   1.0473131553124990E-11   2.0842240424946660E-15   1.2283378544139856E-08   4.7812799554907736E-03   7.2344579642898508E-15   5.0746042947581366E-10   5.8235850860082279E-15   2.4678964494983439E-16   3.0140028520043772E-15   6.6501874639910979E-15   7.4376622709533278E-08   3.1364228125845940E-15   9.1696049764848315E-15   8.6680236645329605E-15   1.2792395054579834E-15   5.8863539071552973E-15   2.3298758068024832E-03   9.9231676971011018E-01   2.1748183586889868E-13   2.9456531249383972E-05   2.9833905840110909E-05   1.8949742333729714E-14   1.0030221328598885E-13   3.8764512808078948E-11   1.6415225205654030E-06   1.7301227069768697E-12   1.4980406476733984E-06   4.9899908682232938E-15   5.5820349314194872E-16   2.0523376587806590E-15   3.7902702594525162E-15   1.1747805364736249E-15   2.2640790646664235E-15   2.4871548168023182E-16   7.5017520590989360E-15   8.2231073708137697E-16   2.9065052671877945E-15   7.5381521197172417E-16   5.7820457930794670E-15   1.2518207834893959E-12   1.4174195148042234E-12   3.1677754913941994E-14   7.1488834214309642E-14   2.8245276023818155E-13   6.3341480622730373E-11   1.6847972847239219E-05   2.7108797449050693E-03   1.7459176010860774E-12   5.4827907452470110E-10   4.1941152928303474E-10   2.3165316421596499E-12   1.8548121579922040E-11   5.9468609871731004E-11   8.3079129993277349E-11   1.3330003687321668E-11   4.2915205094012618E-07   5.9706751702610601E-13   7.4979291667510579E-10   8.9955537461965221E-05   1.7737024973356319E-12   2.9128945954349667E-12   6.1637884500103146E-12   5.7584764695699839E-09   1.7714025840311208E-09   1.3768340219995780E-09   2.4292879591656070E-11   9.8757004450659687E-11   9.2988217490120844E-06   1.7046546390524953E-09   1.2699952512518984E-06   3.5616805901254841E-07   4.6742209175636975E-09   1.1181342231736538E-10   1.8718245868253337E-04   5.7762691037779949E-09   1.5871578666321398E-10   1.7631947295040656E-10   4.2531205564250918E-01   6.7191508858294314E-12   2.5123853105046387E-06   1.2156400183145473E-05   3.6103510837751206E-08   2.4324826475097627E-04   4.5102008780009378E-01   8.6305380713181070E-13   6.5139554824819634E-12   2.5406481924759782E-10   2.8845007357131019E-03   1.0138187855938852E-03   2.5190922820633412E-04   1.0597585407736763E-09   1.1675496582881272E-08   1.3473032314719520E-12   5.3176500004595495E-01   9.8506392004903994E-12   5.6918247804717810E-13   6.5440890872716657E-09   3.6417561233677108E-10   1.7475056724897734E-09   4.8420318439684385E-12   2.6237257196709955E-11   2.3803353020709233E-03   9.6031982540321015E-13   1.0245540775369270E-03   1.5353733686524031E-10   9.1157774858985504E-10   3.4409652808254837E-11   2.1153808389437020E-08   4.1192663896517358E-14   1.4580577511083916E-06   6.6645767409053759E-04   1.8168964663197087E-12   9.1241079569037326E-06   2.2949176760700590E-11   6.6820240731756578E-09   3.6289754939043522E-12   1.7030362204197992E-09   2.2557504342579424E-10   9.9012825196415650E-12   8.6185375266275850E-06   4.0051740007796201E-06   7.1797816261919356E-08   4.7525012575007080E-11   6.6970905573662440E-04   9.9687969468236629E-05   8.7889922375338784E-10   6.3223110716872383E-11   3.8301220574810525E-10   2.3430550724892175E-08   3.3017353927665433E-07   4.6500690564656821E-01   1.4204435657183268E-07   1.5352122764641678E-12   1.0123498868282658E-10   2.5616662630099070E-09   3.0874587362069507E-07   2.7929431656788969E-09   1.4371385065526902E-11   9.5358581320415355E-10   3.6290066595576584E-02
  3.1624366341630341E-18   3.1789176539751811E-17   3.6219267935082793E-17   1.3314349669009417E-17   6.8390520416542168E-17   2.1360520510812247E-16   1.9275634005970426E-15   9.4416731187268657E-13   5.5549569375384286E-14   6.1676307460226581E-10   9.9514616244524889E-01   8.0421940620829958E-15   3.4202505151347622E-11   6.8541216510873693E-14   4.5102381429245070E-15   1.4118210317372671E-15   1.2672332025747269E-15   3.3687441466669735E-09   3.7916764537349313E-15   2.4897433616169034E-14   2.1071001351500770E-14   3.4760684584941509E-15   1.9796988255473484E-15   3.0318287695367746E-05   5.1688983071341505E-03   2.1333157710448384E-12   5.0343480818133596E-07   4.7826373914373409E-07   5.7777158226476161E-14   8.2453261111887277E-14   4.3003385189697255E-12   4.3142521481454097E-08   2.0027341391984222E-12   4.0577245277155945E-08   2.6961574286856189E-16   4.5035966065897116E-16   5.5698790993511144E-16   4.0168054222864754E-15   1.2510846497988592E-15   8.0561779787528151E-15   6.1570829822512687E-16   1.4265512564182735E-14   1.7518281742348848E-15   1.8527259830656385E-15   6.2641598783560743E-16   6.7414127025959284E-16   6.8938879475604750E-12   7.1967217870089826E-12   2.2433456723293858E-14   2.8153119580230012E-13   1.7327849814340269E-12   2.0363945573775216E-10   1.9818885514244011E-07   1.3718021046016870E-03   9.2882228997846223E-12   1.6566855116244258E-09   9.5554231668760237E-10   8.1717793142545229E-12   3.8101245611696513E-11   1.0175260363905847E-10   8.4300958934576321E-11   3.4993034942507969E-11   3.3867385520232510E-07   3.2211842307561196E-13   4.9644340491727210E-09   3.7245493238330862E-05   4.7259273981218436E-13   1.2609031488172723E-11   3.0847284657830427E-10   5.0272090662423619E-09   3.0170242453402336E-09   7.1388200059830040E-10   3.5942806846935804E-11   1.9016814525747967E-10   1.3814513878303441E-07   4.6116361577290475E-09   1.2383217684959660E-06   1.7732924296377864E-06   1.3401229301423430E-08   5.7415562752808518E-10   4.8446704348702933E-04   1.2132109230579619E-08   3.4700601632180640E-10   5.9506153042924191E-10   5.5957619308650963E-01   7.8498909781999901E-12   1.0906392012062551E-06   7.7524317976176014E-05   6.3578985293936515E-08   5.2982426405073728E-05   5.4682673035411866E-01   9.3252339979193969E-12   1.0853478707509490E-11   7.3735340212837665E-10   1.5210887610339753E-03   1.1619798910998626E-04   7.1730708478134848E-05   3.1461784030060148E-09   1.7973980324726392E-08   3.1220499528694356E-13   1.5925568242204874E-04   3.9286171807641353E-11   9.3015091773593670E-13   1.3769047485381130E-08   8.2592586922553485E-10   7.9216567462181058E-09   9.4684968784574014E-12   5.3426695837834920E-11   9.9483893079330055E-01   3.7571863320271514E-13   1.0577081209903843E-04   2.3555236614199182E-10   2.4360801936161528E-09   8.3135099896516824E-10   3.8151486293690700E-08   1.4844725859849291E-13   1.3367518975805059E-06   1.4277942043303850E-04   1.0379647679741390E-11   4.3761050246510616E-08   5.9052371032433142E-11   4.8086369174483400E-08   4.8965234670279558E-12   3.9080896449688921E-09   1.1891961830579891E-10   1.7609842016882805E-11   2.4089364348910153E-06   2.0951172944889730E-06   1.0599871432545801E-08   1.3343311668486366E-10   1.2561417452163653E-04   3.8054159839429654E-05   1.4005058450568767E-09   3.5639499223627094E-10   3.1536169004944823E-09   3.3021629120967464E-07   1.9438390988051549E-07   5.3059453463899320E-01   3.4887004567316994E-07   8.9216444415588804E-13   8.1682643065266689E-10   1.4150234584100126E-08   1.2040831598603508E-07   1.0625083008529394E-09   2.3858124131172923E-11   2.0604613615405350E-09   4.8358754564598516E-03
  9.1935310681550615E-18   6.4040799464039192E-17   1.9037445366608649E-16   1.5276319280176075E-16   2.1838827871322530E-15   4.4916035278192896E-14   2.2241722594397685E-13   2.1066729736737909E-16   1.0466794864431752E-14   6.0891508945726699E-16   2.8164546417364464E-17   8.5653978081852715E-15   5.5115359932208561E-16   8.6569641767553191E-14   2.4059300735633176E-13   6.9963275780032753E-14   2.2000646673667371E-13   3.0201314564468338E-15   4.4753731835639349E-14   4.1595762392884620E-14   4.7561398841231559E-14   7.2114416847656547E-14   1.4749827815714495E-13   1.2669716284224071E-16   3.9034930530260887E-16   6.5981919007108249E-15   2.9936412597333942E-16   8.3866521837431145E-17   1.0723763337010931E-15   1.8118143548136834E-15   1.0324178415963903E-15   4.7627476259190918E-16   5.5529272008932341E-15   1.4875306128387262E-16   4.5173045215952174E-14   3.2023335976202090E-14   1.5771457940856430E-13   5.3460811714649755E-14   2.6116711391760164E-14   2.0711042441526152E-14   2.5830880492359353E-12   9.2343101146621718E-14   1.0912624243402180E-11   8.3963466560098365E-15   3.0803052054959500E-15   7.0496939881736577E-16   2.8562004244432971E-13   3.6134532723364822E-13   1.4601847695147671E-13   1.5998426832003965E-12   4.0636536124818928E-13   1.0543614611207355E-11   7.0737148418862957E-14   1.6240458693633012E-13   8.5954602510051503E-10   9.8857994010154169E-12   2.5797879433495653E-11   1.1267563674286957E-09   2.2536481234477520E-11   1.0103211622799189E-10   4.0089234571096899E-11   4.0226114354540162E-11   1.1240649130406346E-12   2.6693993619773435E-10   1.4182003064963928E-09   2.7797801266669402E-13   7.6208015777128636E-11   3.4917684639047886E-10   2.2164539855755729E-10   1.3379297991391096E-12   6.3625759928239647E-13   4.8755314141943768E-13   5.3887378881034076E-11   1.3216233070401768E-10   1.7009748031189407E-13   1.4420481170866378E-11   3.0782152782869240E-13   1.1583230676059567E-11   2.0500702910280947E-12   3.1591965363419421E-10   2.5520236528169631E-12   1.4702825396602437E-11   1.4233772979511413E-10   2.8178388393376049E-10   1.0528382614159776E-12   6.2101360461539802E-11   4.4849891473377008E-14   2.1351580743009335E-12   1.5676310073879162E-12   1.8721089653294646E-13   5.8001391831951120E-15   4.3323845619959194E-10   3.7876695329838878E-12   4.9817667160640090E-11   2.4952371593969524E-14   1.9043971465161653E-13   1.2138739297570362E-13   2.1056896121226092E-11   4.8629618338692658E-13   8.5188182519243697E-11   1.9089001629607364E-13   1.0706464320275577E-09   4.4250084404981524E-09   1.2166691296344732E-11   7.9311265233813711E-11   4.7152951894190392E-12   4.0349154770504808E-09   1.1831819376595161E-10   1.9633813540810710E-15   8.6474279491330692E-10   3.4619472336199928E-13   6.8769946646567826E-11   3.7473267824802174E-12   6.2130018582091359E-10   3.2046343156592669E-13   3.9092109243042727E-09   3.5533598683773846E-13   7.6875554244751224E-13   1.2120411040662062E-10   3.2999666742849138E-13   3.5309967504929721E-11   1.1847573893500801E-12   3.2602720390100227E-11   7.4175937193277687E-12   6.6218160721018414E-12   9.8761851587230693E-12   2.1182449012680071E-13   2.0207928378095291E-12   8.1912950797153563E-14   3.6718865534469874E-11   9.6278920275021915E-13   2.4759052255499629E-13   2.8235834392426344E-12   4.6829676809641080E-12   5.8901680743665859E-11   4.9528303716042472E-11   5.9995040329514723E-12   3.6115268283578054E-14   1.1538033656756271E-12   2.8538346647854350E-09   7.2494042400229144E-12   2.5015584220382698E-11   4.9081421835165018E-11   3.5944187446380465E-10   1.0819380927198574E-09   1.2341148910057113E-09   5.3811006918821591E-12
  1.3077200476730134E-17   2.1175870863205938E-16   1.1558959840343069E-16   2.7724800203883175E-16   8.8405664708072452E-15   1.5528736889997540E-11   1.0116171848611160E-11   6.3415838456727403E-16   2.4563573955192200E-15   1.5132996819175136E-15   1.7849194548335141E-16   2.6806536690062597E-15   2.2127035319224797E-15   2.7782822044015311E-14   5.3048562740996074E-12   5.7035000915468399E-13   1.3196155756622547E-12   1.0399241233690605E-14   4.0958115377527235E-14   8.2957289128682862E-14   1.7858997636149838E-13   2.2976342490055486E-12   2.2883869641649453E-12   2.6516127557042707E-16   1.3956539686034019E-16   1.4405707243632562E-13   5.4328584596014436E-16   3.2159129493350532E-16   1.0969592165230894E-14   3.7446317980613419E-15   6.0482035239901043E-15   7.7144695998679624E-16   5.7840712773466520E-15   1.9862794316970478E-15   2.7629934558494062E-14   1.1610873472353631E-14   1.7519401257500929E-13   3.5797066864062659E-13   2.7056082784696391E-14   4.9215326016511757E-13   1.0056452082040091E-11   6.3216600844627766E-13   6.1708657507395349E-10   1.3501074882208294E-13   1.6372818784203181E-14   4.8224581110681954E-16   2.3018342280381835E-13   1.2059526359698268E-12   9.0875908533696141E-13   1.5623759912466354E-12   5.4971771377725320E-13   3.3428839623635830E-11   3.1113192522229485E-13   1.2230979379173684E-13   3.9128969837289507E-09   7.1678657126034975E-11   1.5494056476001502E-11   4.0289883797526391E-08   2.9600105007526232E-12   2.4729874061313283E-10   2.2693844373074989E-10   2.4762781702172536E-10   3.2244182859313392E-13   4.9729147791143035E-09   4.6911496891165933E-08   6.4643828673114445E-13   1.5375192734528530E-09   9.7917058790857819E-09   5.1910801104864955E-08   2.8678546628828247E-12   1.1084765679514587E-12   8.2245723289410339E-13   2.3425341437294447E-10   6.1880947125647522E-10   1.7775467447728007E-12   3.9365542263411053E-10   2.6088759319081362E-13   1.0430002879058412E-10   4.7871873946596957E-12   1.2040300264815190E-08   2.4119925996523596E-12   1.9821217519980125E-11   1.4608209189778276E-09   6.4249601707054790E-09   7.7203562396166594E-14   5.8131069126665256E-11   5.7574178503672243E-13   1.2205053222290893E-12   2.2732800648226814E-11   1.3753116553151184E-13   1.9213954453999861E-15   1.0625464429001846E-08   6.3608938691291570E-11   1.7883342916807646E-11   5.3461548799620595E-14   2.5668122296812481E-13   8.1283140004626560E-14   4.5972914827089418E-10   9.6367554801068294E-12   8.3269632689662338E-09   3.2182188754949030E-14   7.1266277403869308E-09   1.3580886771996937E-08   9.8434307136122639E-11   2.9238354665396260E-11   3.3123724878739790E-11   1.4436252256586305E-07   6.5916575937243135E-10   1.9680710105119855E-14   2.9318873279494265E-09   2.8508075432976803E-13   6.7033578365543148E-10   3.0549524066217421E-11   1.0019922664144941E-08   2.2617284850566695E-12   2.1520119320158292E-07   1.2561273822217040E-13   9.1655820756064876E-13   6.7700080092739500E-11   6.2103863777126765E-13   4.4814047758940674E-09   2.5397408230696568E-12   1.3736073056818031E-10   7.8392893359402017E-12   4.3858988001482180E-11   3.5082415367595028E-10   1.9000448941344936E-13   1.5323451535947651E-11   3.6885228642358351E-13   8.1729202856668162E-10   3.2304109179393061E-12   3.9538540515134336E-13   3.6786250533326732E-11   4.7598489439255255E-11   2.1912679770208470E-10   1.9825705884334974E-10   4.1578669920282557E-11   1.2623377071246732E-14   3.2309177505665602E-13   4.2713950557041846E-09   1.0997533944130372E-11   3.2571807491193256E-10   3.0895172995040464E-10   2.9798165534520930E-09   2.5953792222147364E-09   2.0389854451403017E-08   1.9752273140631948E-12
  1.6702502724323607E-17   3.2537347530678733E-16   2.1249668400092143E-16   6.4003048704603604E-17   8.0058980455307596E-15   1.1519073163612399E-12   4.4722595670792552E-12   9.4871985156912440E-16   1.7358895201037256E-14   1.0577908971619151E-15   3.8931360339381708E-16   4.0946231187260595E-15   4.4872738675937448E-15   4.9157623260273530E-14   1.3293684024483822E-12   5.2943115461756255E-13   5.0350733751271005E-13   6.9845093975196088E-15   2.3145495878203547E-14   4.2444430037576144E-14   5.7450748570586101E-13   1.3596507697525124E-12   9.6866824759211778E-13   2.6316246220190797E-16   1.4928565551575741E-16   1.5273764279628028E-13   1.0137045320073716E-15   1.3567617109357625E-16   1.3357629231478154E-15   6.3514366227008455E-15   4.7978826382497126E-15   4.1120280801953679E-15   1.2209005080692110E-14   2.3114895255083413E-15   1.3399452910367223E-14   9.6953327835069490E-15   2.7427167875837908E-13   6.0356512389183636E-14   1.2670988731900877E-14   6.2552369089493258E-14   5.5017408014922607E-13   4.8330105334311312E-13   2.4366038123591661E-10   8.6183222375705323E-14   1.0632021607777564E-14   9.7662907420212047E-15   3.7487942289207873E-13   5.2169689976309840E-13   2.2753003909958034E-14   4.4004994319861485E-13   2.1728444936677396E-13   6.7681356374546987E-12   1.4729660855349326E-14   3.3361844051840012E-14   7.9675031332177846E-10   3.4489642993562437E-11   2.9500538081871948E-11   2.9559970435226014E-08   9.7884201368983639E-12   2.3167111532657201E-10   2.2152474673568290E-11   2.7344970098659608E-10   1.1245453237139559E-12   5.9378050863501260E-09   9.1614223092876333E-08   1.2178827159202296E-13   2.6706626592807229E-10   2.9390681360133731E-09   5.6071463086316798E-08   1.0574152931296284E-13   3.4142241863671818E-12   2.5107186652610158E-13   3.1562267617527307E-10   1.1827027998630300E-11   4.2803759352903558E-13   1.0274142989103385E-10   2.8567898362953212E-13   5.3681935432402689E-11   8.2020460226611905E-13   1.9750202343686796E-09   3.6288751091221784E-13   2.6848552672300530E-11   6.4859738297527677E-10   1.4097277019438283E-09   2.3867642771512626E-13   2.0584144463306519E-12   1.2114691275306724E-13   2.0857544574425784E-12   6.7898826482553582E-12   2.6081174483982265E-14   5.2222156612005917E-15   1.5418870978638162E-08   3.4643163968943574E-10   2.0723526761965399E-12   2.8080407415543256E-14   1.3601256878555517E-13   7.3128339283762661E-14   5.8089586329509242E-11   1.3304681615690503E-12   9.9484367177353754E-09   4.2280201400167547E-14   4.7954580463567637E-09   3.1843875682154779E-09   1.0224032243722561E-10   8.1796749130774000E-12   2.3100992077818028E-11   6.4647064994212721E-08   4.7504420872674258E-10   3.4210851908840514E-15   4.6431507817194528E-10   3.8676384697241445E-14   1.7633992437465227E-10   7.0459142105417442E-12   6.1255078352321270E-09   2.2875800984820652E-13   3.1624809637819524E-08   1.3153457720885528E-13   1.0658776227432517E-12   8.1716178220276925E-11   2.5115367822614413E-13   4.3283698212342917E-09   2.9205607703655476E-12   5.8690116496029618E-12   1.8366225298870115E-12   4.8889449252932618E-12   2.3297076228275468E-11   3.6712213521210943E-13   5.8519129061093867E-12   3.0954076195566275E-13   2.1393920250134231E-10   1.8976705566517954E-12   1.0751025503280534E-13   4.1561290214279302E-12   1.7121085390184859E-10   8.8957322943248118E-10   7.2256460508428234E-11   3.7254082606501593E-11   2.3542014892018624E-14   2.2927334234655476E-13   5.6325761873040000E-10   2.1384642844219028E-12   6.7693903033734402E-11   6.6061461530923381E-11   6.9474049526768067E-10   9.1964276948491626E-10   1.2292837878554032E-08   1.1304764251337409E-12
  2.3836648133264821E-17   1.2021221718780505E-16   1.1746117580434982E-16   4.8265126878457235E-16   2.3476455515407836E-15   1.9882616690285523E-10   8.3688436044401439E-11   5.8605553718618563E-17   6.7611270283318219E-15   2.1483252661821574E-16   3.3263789420513132E-17   4.7943567340594173E-15   2.9070634605442258E-15   7.8587704495547533E-14   2.0736092171666030E-11   2.9791358083066012E-12   3.0809362440492052E-12   4.5485947218204006E-15   9.0471059221151447E-14   2.3047947561117283E-15   6.8408941538999158E-13   5.6189066575455097E-12   7.3215502259925014E-12   2.0513699070845011E-16   1.5587195411600124E-16   3.2974930403594536E-14   2.6396581286682805E-16   1.6335384982555697E-16   5.3756212965167927E-15   5.1585699731936211E-15   3.2384254611281264E-15   8.4395291035525701E-16   7.9509008125498644E-16   4.4956210843819185E-16   1.9438794659956559E-14   6.7959233917631337E-15   1.8856432720301083E-13   3.7822674665959809E-13   1.8724449150988348E-14   2.3976122700588540E-13   3.6550430841237996E-12   4.9791306132033816E-13   7.3507693511098117E-09   9.3339065790017420E-14   4.3450858943163350E-15   4.9610246868360022E-15   3.3070770098978446E-13   3.1464281550478267E-13   3.9705144060591798E-13   4.4258869982931402E-13   1.4718942343313568E-12   1.4422058353481973E-10   1.1694199792325702E-13   1.3685246187097906E-14   2.8534691656250037E-11   6.6931149219641300E-11   1.4677919040604166E-11   5.1098493280722138E-07   9.3676260690211441E-13   2.8155880346052043E-11   5.6455887345378190E-10   1.0782375944324580E-10   3.5930522627771281E-12   3.6909064095581136E-10   1.7670711728182247E-07   3.2186820512062864E-14   2.3746272558723809E-11   3.3047274017916328E-08   2.9277532683257530E-07   1.3330796837473373E-12   1.8040239420282329E-11   6.4368017425065014E-13   1.9294332299668509E-09   3.8214147932894068E-11   2.6544325785424257E-13   2.7336256313780128E-11   1.4753620770417135E-12   3.8733022802209084E-10   3.1836335404274199E-12   3.5380187968338084E-08   8.5775005137400993E-12   1.1364968107895903E-11   1.2342718962711135E-10   2.3576692176802852E-08   4.7123624758975763E-13   1.2651371836472629E-10   1.6930585651356433E-13   1.6179861233863996E-11   2.2200956331369116E-11   4.0071513928585368E-14   3.1979511334859314E-15   2.9856805111278525E-08   2.2518665327063747E-12   8.3940958617383270E-13   2.7374648616870624E-14   1.8249587857011046E-13   2.2732852708737252E-14   1.0745792738517912E-09   6.1540656678765869E-12   2.3503435897812607E-08   1.7939429110006962E-14   3.8887309751507833E-07   1.2596394371501981E-10   3.0289747978568929E-11   1.1517358850109900E-11   1.4348079411628028E-10   7.5515916090932851E-08   6.5754478160364916E-11   4.2342988165174517E-15   2.9896684103416718E-11   1.8613901726956009E-14   3.5052637189167729E-12   3.1106827173633853E-10   3.1674232711765006E-08   6.0574544118177395E-13   1.4845670024008549E-07   1.2463334394142467E-13   3.3267959509178296E-12   1.4320021763786327E-11   6.6853401057834296E-14   1.0679709240011456E-08   7.1156855928301384E-12   1.3193894125855726E-11   1.5403646673315497E-11   5.2545380408650402E-12   1.3948794409309122E-09   2.8803697390154552E-13   1.8439201387922435E-10   1.7977022499232899E-13   8.0091587342894412E-10   2.9355166964890752E-12   1.1258401636687501E-13   1.5464138002154448E-10   4.8325251167515446E-12   1.1262355507188445E-10   2.1666192733300831E-09   3.8129967720106724E-11   1.1550470076995342E-14   1.8021389652538461E-12   4.6046357100340462E-11   4.1581871693445416E-12   4.2326716237191722E-11   1.4165988524571455E-09   4.4150685022752362E-08   4.4915726273492645E-11   7.7811579920796497E-08   1.0538235572342822E-12
  1.8244544509486027E-17   3.8613882137722198E-16   6.5945606643297105E-16   5.4651450611746265E-16   1.9774766412250957E-14   7.9409855677289829E-09   1.6481364044718103E-09   4.9203007539969996E-16   4.5252103559989110E-14   1.8839184202703371E-15   9.0295813351556375E-17   3.2257673830415020E-14   4.8426391328628373E-15   1.3191799211271660E-12   1.3134740799627554E-09   4.1228737805970755E-11   2.6142512000807387E-10   3.7439220856962714E-15   1.6238261918924942E-13   2.9130608570400306E-14   9.4250377485772299E-12   4.4545796315018604E-10   2.1135190841486038E-10   1.4005546157900095E-15   7.7341131454802366E-16   8.9532342414290240E-14   2.3494394907576696E-15   4.5113157923933319E-16   1.3179281748990074E-14   4.8557464013371034E-14   3.0991059620815181E-14   1.4314284743312080E-15   1.8307428638515776E-14   1.0880731230748175E-15   3.2999067620239247E-13   1.9964129856872815E-13   1.0369179729516782E-13   5.3763874703910753E-12   4.0015479502326470E-14   2.4535775748956705E-13   1.1610467269101778E-12   6.3731188150180807E-12   1.4524665313885137E-07   3.6642352423457478E-13   1.0164859349010623E-13   1.4324429552493808E-13   3.0838588026938791E-12   2.7066860411723276E-11   8.3520882704160530E-13   1.5135147352339019E-12   1.2250495352565113E-12   6.8141012292223817E-09   5.5628827517509467E-13   2.7972405781655080E-13   6.3891942260110842E-11   1.1661548861319679E-08   8.9163812154911124E-11   7.5703193764347778E-05   1.3720052867712004E-11   2.5255091761116943E-11   4.0823530359790623E-08   1.2986047254561606E-08   2.4432215009432973E-11   3.0808062496040940E-07   9.0823699560790367E-05   3.7997508002342863E-13   1.2782177638712967E-10   3.2036955296197373E-06   1.5008021381735887E-05   2.1602883128639589E-11   4.3161931655559555E-10   4.4954495366455229E-11   8.7958723824494527E-08   1.7178066739185632E-10   1.3709573949278442E-12   6.3143228063501796E-10   2.5358403392148718E-11   1.5598042516399488E-08   3.1717334347874528E-10   5.0465321655355683E-06   1.8900378816550393E-10   1.0376392539416388E-10   1.3335352167901589E-09   1.5347627400893815E-06   4.9084211211195613E-12   4.9882070334207118E-09   3.0827046306197754E-12   5.4887170766651321E-10   4.3165272785019891E-10   9.0341116984299089E-13   6.2598765058001315E-14   5.5118702990338979E-06   1.0272892812572568E-11   1.7687827215629102E-10   1.7681632475785729E-13   1.3809149375968068E-12   3.2404057138271942E-13   1.2209695285109028E-07   6.5988046013578925E-11   4.3247684327479372E-06   7.9130075006425947E-13   2.9790652718450724E-06   4.8965329055135572E-10   8.1152203315731971E-10   1.4736240271296713E-11   4.3079675997020148E-09   3.8160738018711560E-05   3.5737037928996968E-10   1.0409342030835904E-14   3.4364168264874611E-10   7.9899150744550476E-13   1.3444856662430182E-10   9.2135722629269693E-09   2.4370966775497596E-06   8.9976797430565082E-12   2.8088042942763886E-04   2.7658427310825388E-12   2.2759933930967029E-11   1.1997201594547351E-09   6.3699040546926320E-13   1.4164504596396158E-06   1.2594848946935351E-10   1.1493149164870231E-10   2.3419686635968451E-10   9.5807122758379150E-11   7.7856361981761973E-08   3.8333871784479498E-12   5.9358495184410680E-09   9.8450938628782645E-13   8.8404545146264320E-08   2.5814094254911203E-11   6.1944737413363062E-14   4.7130857743876128E-09   2.1592283829226781E-09   1.2038894590480821E-09   6.6497192263600886E-08   5.0747163945739089E-10   5.0339317315831766E-14   1.8244242030977005E-11   2.0574386855670740E-10   3.6621116454042724E-11   5.3449112649018108E-09   3.0268619344369767E-08   1.5460698615682640E-06   7.7638728396700007E-11   2.8497255261664848E-06   2.4266597440506247E-11
  2.0731621568664030E-17   9.0213451681380964E-16   1.0281164523107267E-15   1.3832336355739852E-15   2.7575275819896946E-14   5.2077818422474409E-09   9.7971460145304091E-10   1.0354548520647371E-15   2.2310405694841816E-14   1.5497177558117776E-15   3.6582558523149971E-17   8.4947589765281003E-15   3.4979868054557282E-15   3.7348199241780758E-13   1.0009525911642043E-10   5.3525880081033545E-12   4.2286511070247001E-11   2.2635482477772939E-14   7.1984244141005851E-14   2.5833632099994700E-14   1.7991584836132703E-12   2.8353857010500765E-11   3.3456124822622484E-11   2.0932486126313244E-16   2.0614561907407933E-16   1.6675612286492105E-13   8.4548001803596096E-16   8.2020539955409688E-17   3.0894380779117995E-14   3.3228318510392167E-14   3.0590541029094316E-14   2.6019172671965331E-15   1.2959345259676564E-14   1.3198539669142363E-15   2.5143061353208686E-13   3.9980023496476514E-14   5.9932556918279782E-14   3.4755735313661327E-13   3.5774687361103014E-14   1.0706200406875985E-13   1.6204099986695926E-13   2.3650018308220748E-12   7.6613462878649963E-07   3.3272907934033124E-13   4.6246961790738744E-14   2.3841679056403501E-14   7.0242353907718650E-12   1.7163210769774692E-11   3.6224839278900624E-12   8.9221555935044741E-12   2.0955679806183858E-12   5.7076329475995675E-09   1.2924255211740465E-12   3.4765033885949057E-14   2.1429953843097211E-11   2.7860911676586862E-09   1.2691958815323406E-11   1.4512439492842550E-06   2.3076688322755874E-10   1.6804554803558423E-11   5.0244740353714130E-08   2.6662103799552956E-08   1.1681901224822754E-12   5.5948906234271093E-07   1.6208511934703523E-05   7.8835326783080565E-14   3.8405090828813765E-12   1.0046038775997716E-06   2.2847140786277073E-05   1.9242218017136860E-11   1.6926718193642079E-10   8.8976583215416816E-11   7.1790079524683698E-08   3.0138357153162585E-11   1.9142411565566637E-12   9.0325960102161789E-11   7.8476155240068532E-12   4.0429450715204222E-09   9.1298494025885280E-10   6.8890729731839035E-06   5.6802694560662397E-11   4.2944257339711676E-11   9.7695388862794770E-12   1.3606235183171053E-06   2.5074399815500556E-12   1.1372888087711651E-09   1.0805091940002463E-12   2.7605598997843949E-10   1.3619086566766948E-10   5.5141005556582769E-14   4.1589838777944333E-14   2.6314272293285259E-06   8.3384109217943552E-12   5.6224510655720638E-11   2.4497919691087915E-14   1.8319311918843562E-13   2.4534522803070588E-13   2.5043564854668735E-07   2.2225601081674425E-11   2.9977471531206314E-06   5.1542925546508318E-13   4.7889877934077662E-06   3.9227776144500955E-11   2.3623288292656860E-10   8.9224371203908628E-11   1.0045901548236957E-09   4.1470120239475665E-05   2.5539355506729895E-10   4.3453695540956214E-14   3.7470926061135664E-11   8.5221008894027938E-13   1.8172451336225724E-10   7.9977882220350608E-10   3.6041498754102193E-07   3.1769104816401412E-11   2.1120125825116009E-04   1.0434125624286465E-12   2.6135743280268299E-11   6.5162234748579308E-11   2.9499457695753661E-12   5.9832326760256101E-06   2.7478600956611587E-11   2.2581121860596239E-11   1.1676807028933582E-10   4.1258758284649175E-11   1.0878030941373544E-08   4.1981534489935993E-12   3.0909135490955358E-09   8.8923836422828930E-13   2.1616815509651646E-08   3.3315960473257780E-11   4.1200476891017116E-13   9.6339020482743472E-10   3.6260783827994246E-09   1.8193269508169459E-09   3.5976397691657176E-08   4.4116638052031137E-11   2.6576177578084525E-14   5.8530921149048084E-12   1.0803103799291723E-10   3.7881240470861159E-12   2.3730819324182863E-08   2.1022549167090296E-08   1.5261642439902520E-07   3.9520252700370994E-11   2.4521713153727818E-07   1.2382935903107168E-11
  3.0041782225720690E-17   1.3153179308165604E-15   8.6671576759340577E-17   7.1829785746312938E-16   7.2237628316389760E-15   4.4510530713404359E-09   3.9586925816827112E-09   3.0189408727161936E-16   4.1301256258026083E-14   9.0627243795303945E-16   5.3355825784040471E-17   1.0196166790372144E-14   2.2481422187649695E-15   6.9686789748091168E-14   1.8287161352941460E-10   1.0216387554976504E-11   1.5004631051307957E-10   3.5783767003508445E-15   1.1432941253266544E-14   3.8864272039433268E-14   3.7964231263634310E-12   9.3560880114960413E-11   8.7107050102183353E-11   8.7738625847486556E-16   1.2196188394776699E-15   1.9794035102804370E-13   7.4850773709682051E-16   1.2560056617583192E-15   3.4218176047260226E-14   1.5835210105579884E-14   1.1817072964474296E-14   1.5087608594550665E-15   1.1354752105273767E-14   4.7110558215306517E-16   5.0430998213037242E-14   1.8142868509157053E-14   2.2820612049880273E-14   1.4399605755513153E-13   2.9230847198681048E-14   1.5298875573621593E-13   2.6869613074578125E-14   9.2732962750546851E-13   2.8806655588597592E-06   1.0515829636129595E-13   4.0421829079971745E-14   7.1081509400120325E-15   2.3103985300705737E-11   7.4089099971637706E-11   7.1690789862247662E-13   8.0131306367658285E-12   2.3049035173444518E-13   1.5851679353776458E-08   3.7935916049495149E-13   2.8066380743430686E-14   7.1098038422057970E-12   6.1276434766652755E-09   3.0037537931686683E-11   5.3124477391415729E-06   3.6701959582992628E-10   5.1106180750050790E-12   9.7050514919313098E-08   1.2383766314583678E-07   3.9465571701136693E-12   2.3176300280474984E-06   5.7548523599827170E-05   5.0050881180846903E-14   1.2489518229047349E-11   1.9165155270207365E-06   5.6432896206097199E-05   2.3920868243183181E-11   5.1670998042970552E-10   2.1598535029400766E-10   3.9148264893685717E-07   6.2749654330057424E-12   2.8519979736331976E-13   4.9994384038851036E-11   1.1564125193683772E-11   5.9557153401789697E-09   2.0661825047490672E-09   1.8068564324795549E-05   7.7130859992143091E-11   1.1077208994374192E-10   1.1036230160320025E-10   2.8866226437231375E-06   1.1789094023144856E-12   1.9921477214540414E-09   1.2849901624851233E-12   2.5628742699385735E-10   1.4921035005824914E-11   1.7069369193267394E-14   8.6616054668823104E-15   1.4354273238732474E-05   6.1581989160958467E-13   1.2279657332130654E-11   2.1302919391803018E-14   1.6376976955166778E-13   2.5275402467526722E-14   5.7289661563367896E-07   7.4224275970151061E-11   1.0300482376602051E-05   1.3670230570517270E-13   2.3407279049143511E-05   8.5732031653109436E-12   5.3464038954740032E-11   9.5906306669910968E-11   8.3933646144199963E-10   9.3610248410265319E-05   4.1354514495662468E-11   5.5627807147167775E-15   1.6453642739636293E-11   2.4476286026076741E-14   1.2231224441836892E-10   4.3103858256126248E-10   8.7355452069015839E-07   6.8204290366795874E-11   5.6546827832875280E-04   5.2109394000364843E-13   1.1469348896405486E-11   1.6241198814032600E-11   4.3727510366124369E-14   2.1605897645245252E-05   8.0751716851235840E-12   3.3549762426916474E-12   2.8579684760424684E-10   1.7907785626971231E-10   9.5321953329467775E-09   6.7122690436477948E-12   3.8052531765827911E-09   2.7203700001723501E-12   1.4985571220870222E-08   1.3104535510796033E-11   9.7033010230845041E-14   7.3561141285894535E-10   1.5793537480691926E-08   6.1488717321247715E-09   4.9194565897916356E-08   5.2691714024001242E-11   1.7755446344163350E-14   3.9950682983890040E-12   2.6769985873836823E-11   2.3759405759954901E-12   9.1511114078930283E-08   2.4023920210852214E-08   2.5180170565103811E-07   2.4070313429927750E-12   5.1418835917053473E-07   1.5185810751057717E-11
  5.6849895937401450E-17   8.2735468323642746E-16   2.3820925363573213E-16   4.9514829906083405E-16   4.8594534086494172E-15   7.7683264387743678E-08   2.3241455857734823E-09   1.9116873425041092E-16   1.5126288974695583E-14   2.0141613495249927E-15   1.9526279364267750E-16   5.0533597290979116E-14   5.6730769042086763E-15   2.4552475527462310E-12   5.1896448313790491E-09   4.2695257085157089E-10   2.0895606899276924E-09   9.4110387310955687E-15   2.8871187881660882E-14   7.5691518147250766E-14   2.1734543178230178E-11   6.9343482638347373E-11   1.4356033975864285E-10   3.8887571420706976E-16   7.0965648926565147E-16   1.2804445043124912E-14   1.3518706824375503E-15   3.7988744379742263E-16   4.3917800860911490E-15   1.3414892139635880E-14   1.3916896441536486E-14   1.6617429151482212E-15   5.5121674066693704E-15   5.9216132405946187E-15   8.7816086302311337E-14   2.9609096799614870E-14   3.0942023243276139E-13   1.5638569197681382E-12   6.8052697542722442E-14   1.7106869542126769E-13   5.6428114116972897E-13   1.6944311831963696E-11   1.9793757383328933E-08   1.0199620087341372E-13   7.0063325998078197E-14   2.0521024639622798E-13   7.1590362770626860E-12   1.6431198118362995E-11   1.7889803959571032E-12   4.0372243717658128E-13   8.9829736506299238E-13   1.7933098957913223E-08   1.6930622132083327E-12   7.3311282424957705E-14   1.5193447974233238E-11   2.4657373846973758E-08   1.0548845554520736E-10   3.8155033926136708E-04   1.2528414927070426E-10   1.5136028126981006E-11   1.7729304198872017E-08   1.7429455711498990E-08   4.9226032305355330E-11   1.2890395060720632E-07   1.5543432761257539E-04   5.0911967358125294E-13   3.6797902572288250E-11   7.8408586026612720E-06   1.6274161054464630E-06   7.7040050850204005E-12   9.2467303645443482E-10   1.1021548993486606E-10   1.7723186189609368E-07   2.5131691681580623E-10   2.5894956728059238E-12   7.6871468143113856E-10   1.7674556916434779E-11   1.7340852847438678E-08   6.2955630792315622E-10   1.1348750686688023E-06   1.5822751263297700E-10   6.7659356438761805E-11   4.3953738140020629E-10   7.6562380970150379E-07   3.3103177867838618E-12   1.3591794239549397E-08   8.5885198559732535E-12   5.2784139631134713E-10   9.7624129251311128E-10   6.4528556691373726E-14   6.4586970657960351E-14   1.9535350390196121E-05   2.1490718647649567E-11   2.3625871618829627E-10   8.8669145904538924E-14   7.0527233372099803E-13   1.0984915041774466E-13   2.2563986776964312E-08   1.4102448746172142E-10   5.4155377864219494E-07   8.3683103876338618E-13   6.2916047533128006E-06   7.4264442604897978E-11   8.4947165225423454E-10   1.2794177712842931E-10   4.6836936638284919E-09   4.2728623898718451E-06   1.6499347138703756E-10   1.1368826703187793E-14   6.4581924799818639E-11   5.3557530664161039E-13   3.3891403513381115E-10   1.9050662125551744E-08   6.1573882955447245E-06   3.3950569430170213E-11   2.2903462060242641E-05   3.6965985052923979E-12   2.7837870299061440E-11   4.2607585330901459E-11   9.8275736075042237E-13   3.1702226334948968E-06   2.8868296583354127E-10   7.1370095632054553E-11   7.2560086716030633E-10   3.2523414393580537E-11   1.8687820749343335E-07   3.3976162842113772E-12   5.3132463104744732E-09   1.1230332075817440E-12   2.6888410702669332E-07   3.5678688457383948E-11   3.1456283932273595E-13   6.3919184629223346E-09   2.0758738490487512E-09   1.2094750594520148E-08   7.5824367052647782E-08   7.1233853197885220E-10   2.9701017900678514E-14   2.3882015188597722E-11   3.1415314642737971E-10   1.4972293430277315E-11   6.5942966786956916E-09   2.9507726619080325E-08   3.3333086262513012E-06   1.7932230722128082E-10   5.7367969938356457E-06   2.4780642510109701E-11
  8.0161122022549678E-18   2.3065807045329785E-16   2.9791434245933959E-16   2.0116206300793072E-16   6.0889109217848321E-15   2.2656371494444846E-10   3.1752057649725716E-11   3.0536217884993995E-16   7.4177081744716319E-15   7.5122349101226818E-17   1.8334539296794807E-17   3.6120917611375812E-15   2.1780595549702511E-15   2.3530411311692030E-14   3.2447932482576250E-12   3.7844368082497841E-13   8.4680536828890856E-13   1.5749203062695727E-15   2.3730782392362578E-14   1.5414227186073753E-14   6.4547950448780612E-14   1.3145997660053888E-12   9.8265125715805022E-13   1.0188951319553738E-16   3.7039346627503899E-16   1.4099434415469257E-14   4.7495363330605422E-16   1.1724373422374401E-16   5.7292043439402830E-15   1.2531018927264548E-14   3.1770780190121346E-15   8.0044912756332628E-16   8.5373425850390269E-15   1.4796755585658663E-15   7.3464161571087029E-14   9.5016373934473655E-15   1.3117898196430499E-14   4.1243070667649044E-14   2.3156216569314067E-14   7.8422029036860052E-15   5.4025935520472147E-14   5.6030485309291860E-13   2.5965948269945472E-08   9.7228079212774584E-14   1.7449959967001647E-14   2.6880704504352250E-15   1.6799578661695845E-13   1.6047002100521653E-12   8.0045386594413702E-13   1.6644123084444606E-12   4.9041355228038474E-13   9.1875378484267466E-11   1.2002112826388639E-13   8.5309930267871372E-15   1.7916376392744061E-12   4.0333732908742560E-11   1.4422666565784105E-12   1.2100226733223374E-08   1.3273204563678276E-11   7.3009745029102285E-12   1.0044019090955243E-09   2.6141386986746856E-10   8.0028408218867534E-13   8.8718007459444395E-09   2.1993534813907988E-07   1.6382539546518041E-14   4.4551570877070160E-13   1.6622130373062066E-08   5.0906123418622084E-07   8.3209842109483273E-13   4.8243205066731662E-12   1.7750782540976766E-12   5.7199072182875076E-10   6.9044632181454811E-12   1.2444843953253803E-13   1.6578197619953812E-11   3.6395307711110622E-13   4.5357206131399949E-11   2.3659624851112484E-11   9.8973990578971703E-08   2.0635851334836121E-12   9.8077726623594676E-12   6.8089085977362776E-12   2.8404337768382360E-08   3.1568229137376181E-13   2.9059374130260842E-12   5.3380640294437209E-14   1.9264947738761964E-11   2.6581867677315245E-12   2.5971262313566983E-14   9.5322454167272096E-15   4.1779720762836176E-08   1.7374515056609364E-12   1.3306716155139877E-11   7.1863585341645905E-15   2.0515009075859610E-13   1.0828753763059926E-13   4.5376614531909471E-09   9.7445089497528235E-13   4.7427537279341832E-08   3.3838423656069854E-13   1.7722187223991860E-07   4.7114531967817386E-12   3.0403192346166654E-11   9.8218136223704193E-12   2.4780174669382900E-11   6.9859112612672912E-07   3.3080802158651259E-11   6.0048589084935302E-15   1.2302726828434003E-11   8.1419368501558188E-14   2.2695847569410525E-11   7.7273036540546613E-12   1.2515140896099076E-08   5.3810621287727176E-13   2.4627828388402560E-07   7.1767673879443218E-14   1.7616959051949634E-12   1.7623221658984936E-11   2.7722448565531097E-13   3.2041571371795896E-08   1.6246276988342311E-12   1.1501865668533851E-11   5.3162936183450115E-12   5.3509197112069222E-12   2.4055875394305636E-10   8.8645452839369962E-13   1.1069231298620345E-10   1.2584759957684851E-13   3.7903507578266087E-10   2.7579642959505597E-12   5.0515163047546094E-14   2.1669884926261207E-11   2.9571596792599343E-11   1.6562545206102100E-10   9.4495786383638116E-10   1.6250352404682248E-11   9.3061426991322519E-15   4.7399410647553105E-13   4.7340876638012371E-11   3.4700274354887198E-13   2.4345320953409998E-10   6.9987854977343184E-10   7.1420041806767671E-10   8.1226015280404770E-12   1.8926537068018193E-09   6.3158541608019684E-13
  1.4368631287663480E-17   2.0434822244921388E-16   3.5399959875869452E-17   4.3231471612517031E-18   1.1193972533116506E-15   2.0616231700430985E-11   3.0616567615292768E-13   3.2911864699383860E-16   5.5432910818386305E-15   1.0720653637699099E-16   4.9646265364758218E-17   2.1720074319748719E-15   3.8190742344951972E-16   4.2730314327069517E-14   7.6370536954765004E-13   6.8716192323459742E-14   2.7545633173123920E-13   3.4623278375468824E-15   5.8934123090567819E-15   4.8173503425216901E-15   1.4633732730801385E-13   9.1555248227956884E-14   2.1156924238516839E-13   4.0208822536365108E-17   4.3103710431632280E-17   1.7468068758282332E-14   2.8754891181908722E-16   2.7127666452789848E-17   2.3898858880560864E-15   6.9144269416060368E-15   9.4931444332454600E-15   6.9207354350623407E-16   7.7753916829217838E-15   3.5835181707975182E-16   2.6233282724587705E-15   1.1735740122222927E-15   9.8906302399972874E-15   1.4740342784738596E-14   6.1486844496124843E-15   4.6933249951478185E-15   2.2804660287795916E-14   1.5439249335606373E-13   2.9886342454795898E-09   2.8318868389496476E-14   3.5356421489243140E-15   1.3890730968118109E-15   3.4502225731937732E-14   6.8562569424122100E-13   2.7651342907559447E-13   6.7432868321517147E-13   1.9824525851242056E-13   5.8884201942154436E-11   2.7795122772035883E-13   2.6948405430122238E-14   4.7307395799222528E-12   1.2262513256031311E-11   1.4249350892698601E-11   1.2752431956973175E-09   2.9040344835871480E-12   9.6299021540670952E-12   1.9416861659106337E-10   1.8605902309779675E-10   1.0794113663566338E-12   1.9270358648214304E-09   6.5483595636215042E-08   3.4116603168919925E-14   6.1463677387936758E-12   2.9252010368706420E-09   1.0309111382440832E-07   8.2542551446330044E-13   1.7689824654885894E-12   8.7367807177258810E-13   3.3348610075479119E-10   1.6313279680508710E-11   4.6482529124977497E-13   7.0503323138931055E-12   2.0056593659351013E-14   2.7427495071809123E-11   8.0181722628167581E-12   2.1236702269069103E-08   8.9322352019464349E-13   4.6620336601333520E-12   8.2681769195778677E-12   4.6315925280839495E-09   2.0347942970637032E-13   1.2497989465832434E-11   4.2424519621944606E-14   6.7317600095068671E-12   1.8724489225742213E-12   9.9135610624271290E-14   2.0685130065023876E-15   1.0275046420584945E-08   2.4345205904677204E-12   1.4148462853150491E-11   1.7325014918464364E-14   1.9088624942034855E-13   3.8263112715377452E-14   8.5493791694279586E-10   1.4061830585875897E-12   1.0397738994476534E-08   1.5168198968287196E-13   3.0545993370283784E-08   1.1490320982353922E-11   6.3453586948694635E-12   9.4192757212009842E-13   9.2114589501319904E-12   1.3727825746744479E-07   1.6038305541018838E-11   6.5104659145067854E-15   9.9308164894548328E-12   7.2351129900836020E-14   5.3741635946411817E-12   7.9365494362317086E-12   8.5161836559825306E-09   8.1900578947502877E-13   2.6072782259687153E-07   2.8765697546014593E-14   1.4378388775996071E-12   2.0218195729417759E-11   1.4381060778282115E-13   1.7641880364437648E-08   7.1575967786791847E-13   7.8296025249136561E-12   5.9956446066679133E-12   1.8768147879363906E-11   1.1896729763453238E-10   3.0238790468126498E-13   2.3554236323502555E-11   1.2012992393789428E-13   9.0470018344065772E-11   3.3463767734068496E-12   3.1857660373843222E-14   9.3765348741946926E-12   2.5270135737090725E-11   1.2248570445181852E-10   1.8016568162727917E-10   1.1332316906622729E-11   4.4784275542703764E-15   1.6609969837797210E-12   6.2558472445216150E-12   1.3267615107296933E-12   2.5595784935541351E-10   1.5966306404371795E-10   2.1756483777854814E-09   6.7487610106173727E-12   1.2043510355653505E-09   1.5178568891586730E-12
  7.6578201737283587E-19   5.6442733167690018E-18   1.7795111549601422E-16   7.5084799122318300E-16   4.0290498984963438E-15   1.0284635590983993E-07   1.0218808936984484E-09   1.0759047691497487E-16   5.1382407722291773E-14   2.1331829438927960E-18   1.3819054272587850E-18   4.0793873057376097E-13   2.8683931654191730E-15   1.3510238678333121E-11   3.9290484367452898E-09   5.7747594688886536E-10   5.8391405546198955E-10   5.1918186704243025E-16   4.5993924166570956E-13   1.0201749558031806E-13   1.8039546064148465E-10   7.5240053345222407E-09   5.1420630692304951E-09   5.1267391969024981E-16   9.3432802213647766E-17   1.0763438734454678E-14   7.3274143429557747E-17   2.8002205082129930E-16   1.0517436054298629E-14   1.1807753213308183E-15   2.4034595215483913E-16   4.9517196541732957E-16   4.0009636294970224E-16   3.2987729007464943E-17   2.6732458998997549E-13   6.3593324948235110E-14   7.1261190905090203E-13   1.9062507741507090E-11   6.1329760516346931E-14   1.3998045206406672E-12   2.7075290335649121E-12   5.5570093916033340E-11   8.7565788429977128E-08   1.7255588349322589E-15   6.0933778506009340E-13   9.6052549601041620E-13   8.2225827192384292E-12   5.2078636090818386E-11   3.9114836655980807E-13   9.6507887011731654E-14   5.5839868670614735E-12   5.5784622326273059E-08   1.8150705755263833E-12   1.4867906089669554E-15   2.0113020381505100E-09   2.7683946650890590E-09   4.8455199753569544E-12   2.3196431773122076E-04   1.2068599874276244E-10   4.1566666595126045E-10   7.7265878959105031E-09   4.2015232682835025E-08   1.6244311757432437E-10   2.7077562996283160E-06   5.1538464498290511E-04   3.4152363426135397E-13   1.1397078516984255E-09   1.2618052317155401E-06   1.1606944589895972E-05   4.0842425091125695E-11   2.4553215598732756E-09   3.5466082683946956E-10   5.9912430542493743E-09   1.9992417354585573E-09   1.4342982412832828E-12   2.5382568083802293E-09   4.5761436496384075E-11   4.3794570063092762E-08   1.6681437461008775E-09   7.7506585333503341E-07   3.9238045322209067E-10   1.5213810837410225E-10   3.3959090254860735E-08   1.5339039598639753E-08   4.3245392927440040E-12   2.4514254132281280E-08   2.1545334285575205E-11   1.0301929338814294E-09   2.2615887198383870E-09   6.0493418070802847E-14   2.6521477792266453E-15   8.9109320583890614E-06   3.4848273446075646E-11   5.7852733411835604E-10   1.1997158935276668E-14   6.0170465027512703E-13   1.4440264933243693E-14   3.5839484959242727E-08   3.0134966618655487E-10   3.2301821052305605E-06   4.2212175871893732E-14   6.5997854083399223E-06   7.0584499275537168E-09   3.2635263758549002E-10   7.8510831309807241E-12   1.2266663319359019E-08   3.2605732723329949E-07   3.9828778791908911E-09   1.1503087675811746E-15   7.6954948972987832E-09   1.8332583352690153E-13   4.3557726319187870E-09   5.2202610588778460E-08   3.9091470216796980E-05   9.1082044107034135E-11   2.3256252096286886E-04   8.5636140412231141E-12   5.2160327363528934E-11   9.6185236228516688E-09   3.0978074420078682E-13   1.0377793604791794E-05   7.1474044550860324E-10   9.4042861385074768E-10   1.8784685450008599E-09   5.4758094164489768E-11   5.5323563035769026E-08   9.2289483903968067E-13   9.6187994076678044E-09   6.5724205820969491E-14   1.7621763083649656E-08   5.3907978925105259E-11   2.4144746183572741E-13   1.3859603755138198E-08   9.2828844537751779E-11   2.2885466828289097E-08   1.9099676389113418E-07   1.6698101296548961E-09   1.1080523533689257E-15   3.8362850434291433E-11   6.0437073881720869E-10   9.8933956954632792E-12   1.9544879073034230E-08   6.7104720398624354E-08   1.0235916260617313E-05   1.7674746141274273E-09   2.4626143516567467E-05   4.9754197009395430E-11
  9.7348885847536833E-18   1.2332369551950946E-17   5.8641215385339676E-19   3.8578333248768197E-17   8.0104747600984927E-16   4.5159706470633319E-07   2.8548565899940617E-08   1.6831435304013937E-16   1.1654883591516683E-13   5.1230009444668615E-17   7.6860884836069718E-17   2.4176246939337813E-13   1.2139036803789938E-15   9.4937307475209036E-12   6.5831049965156822E-08   7.5081640398280123E-10   8.3106144647196867E-09   5.1163400014519149E-15   4.5854345476702935E-14   4.7148436106634565E-15   6.0741609222704699E-11   1.0651144905379869E-09   4.1233837922102036E-10   1.6846223549207543E-18   9.6852511562918308E-17   7.7345444237483559E-15   1.7481687301010580E-17   3.3081501412257618E-16   2.3079719366242961E-15   6.1195940387926347E-15   2.0234659194870385E-15   1.0113119434449081E-16   9.9584246905475351E-16   3.1200327936264297E-15   5.3089493351137267E-15   9.2706307519184888E-15   9.2472824858446754E-15   2.7310356857867382E-14   7.2303265958539014E-16   1.5368785116183815E-14   4.9822719602831347E-14   4.1245918390229009E-11   2.1729881068634627E-09   5.3062088474723609E-17   9.8416520375970158E-15   1.5707717625004152E-13   7.6665193213708314E-12   9.9345826308420048E-12   3.5779377064426815E-12   1.4583263459474915E-12   6.6921816563245937E-14   6.8294306905896164E-09   2.4885928363766679E-13   1.0556810295582014E-14   8.8747582112448284E-12   6.6698947576457285E-08   4.8235620942566924E-12   1.3846053590029206E-03   6.1432374064060720E-11   1.0196677702464732E-11   5.5618101503882236E-08   2.6513743129121384E-08   3.8800125301629445E-11   3.4542599672070961E-08   3.8296991372832114E-05   3.8467622562653114E-14   4.8515871742612418E-11   4.7343854825906089E-05   1.2442276379833962E-06   1.2333127897050901E-11   3.3242758266394290E-10   1.3537985650218708E-11   3.2488406227260924E-07   1.4520516953268379E-11   1.5867821339871827E-13   3.5602817172080355E-10   1.1440456820071331E-11   7.9277018456084237E-09   6.9332101639911912E-12   1.2001119952282622E-06   1.3428997926804333E-10   2.7850228886544320E-11   3.0615422670995556E-11   5.1176227265714791E-06   4.4529416441807083E-13   8.9570073387363116E-09   1.0878191395256257E-11   3.6153817423766586E-10   9.9219484723958369E-10   1.6514241390833992E-14   5.9394134565217775E-15   5.2314008251418755E-05   1.1901214910269645E-12   1.5008561736894902E-10   1.4984082701912707E-14   3.2966828697781651E-13   3.7704383356410836E-13   4.3627539153459694E-12   1.1332532489523056E-11   1.5885133332978059E-06   3.0021914119811607E-13   2.8478967481498138E-05   6.4859888624695576E-12   4.9824060420620578E-10   6.1639570947323299E-12   4.0647299924403097E-10   8.4037798430601755E-07   2.7503051045415967E-10   1.0710305705869996E-14   3.6723253184723461E-11   7.9790126749932320E-14   2.4540404776389709E-09   1.2308232712639811E-08   2.7054636596397756E-06   2.0936502920194834E-11   1.2862563155297684E-06   3.0812392400954903E-12   9.2269537746379568E-12   2.1128408849759345E-11   2.0316613194396838E-13   1.8363778338908658E-05   3.0094230793829492E-10   2.0926919022319594E-12   4.4864791504919663E-10   1.4664354413750276E-11   1.4452111729021708E-06   1.8044812359794244E-12   4.3230371468249883E-09   1.3371145209008097E-15   1.1654673775707374E-06   1.3593557131858054E-11   5.2184819500745045E-13   5.1544114524183533E-09   7.6056675182886063E-09   8.6163012919381101E-09   1.1185165756016453E-07   1.7167102068931870E-11   2.5482778119504274E-14   6.6769291889169077E-12   1.2620592248345660E-10   7.1601992417520831E-13   8.8724969280805546E-09   3.1869183765057536E-08   1.7907034446891603E-06   1.7256687725415973E-10   2.5481809950856319E-06   2.2283258375710533E-11
  1.1287179746968259E-18   1.0699686341085869E-16   2.6684422553874175E-16   2.6240379024729620E-16   3.3389942339594537E-15   6.7236535944433331E-09   2.2764199247348046E-11   1.4995763410379997E-18   2.0969300403057786E-15   1.1253628685962667E-15   1.2965612908700858E-16   1.4774531633089801E-14   3.9108919386993699E-15   1.7211290232248728E-13   9.4807323009996315E-11   5.9952330368334317E-10   1.2947486182049868E-09   1.1875013050177307E-14   1.7212551595137179E-18   4.8097459702026727E-14   9.9553278201696131E-12   9.2988079811962795E-10   4.5876806317319038E-11   4.2313753245525843E-16   4.5170868763259612E-17   7.1691878942131821E-16   5.0263419721370964E-16   1.7575311148028665E-16   3.5211398813995709E-16   9.6186893571122944E-15   1.6980304994189594E-14   3.2550149390001779E-15   1.1604252509839565E-15   6.6003276370269171E-16   5.4224691509238873E-14   4.6317862814982055E-17   6.7582936732542773E-12   1.6276356558151434E-12   1.5183320182130560E-13   5.9377948431880888E-15   5.6722836364199782E-13   1.2197413873112050E-11   2.2872595562260091E-11   2.8593907077312568E-16   2.0984189445152981E-13   1.7185177537352211E-13   7.3983497004477864E-14   8.2847847214671323E-13   1.0368566246386562E-11   5.9941838713720901E-12   4.2787121192280888E-12   3.2441761538248597E-10   1.6528258806849878E-12   2.2992023903006933E-14   1.6739334227901002E-10   4.3285721636630739E-08   6.7799856970399322E-12   8.7890284282480017E-05   8.2417066680726929E-12   1.7740618141865985E-11   1.4944442762162734E-08   2.5968622350639605E-10   2.9098386078913761E-11   1.1170070101392863E-07   4.9100199809679952E-05   1.1297361318241496E-13   3.2887416597736483E-13   2.7309650371821060E-06   2.8145947179775127E-07   5.8147242637146539E-13   5.0265696312132135E-12   4.3902791310566868E-12   2.0291487214012070E-09   2.4591092538308340E-11   4.0870269072386939E-14   3.8509004627035194E-10   3.5744925519556381E-13   7.9898124198538682E-11   7.5092677641147005E-11   4.7103251452874879E-08   4.3662080628991532E-14   2.1050469036426607E-10   1.8577205017313062E-09   1.2794903054016782E-07   1.3281342900118629E-13   7.9517108678813352E-10   1.0351204800719751E-11   6.3174199123809849E-12   1.3827591436876143E-10   6.2790957100781614E-14   7.6406474999428962E-14   3.9763155232160409E-06   9.4680944395697493E-12   2.6906829300034069E-11   9.8416740876254241E-14   3.0602873030262408E-13   7.2351989330703231E-14   6.0398160962114596E-11   7.5516383799116214E-12   3.9377329368199651E-07   4.2712706762354479E-13   5.1560013826042144E-06   5.3130305949535823E-12   1.7154554691167281E-10   1.6107499797765182E-10   6.2210411778722067E-11   1.5812770518842481E-06   1.2781459520595321E-10   6.1490838703700665E-16   2.5289621125108183E-10   2.2122331407101317E-13   5.4433483386314033E-11   3.2536342757606180E-09   2.4056121161704694E-06   1.0990811041242000E-12   5.3973585178735239E-09   3.1966259956065517E-13   8.2619367317958525E-12   8.8371155722818504E-10   2.1665168828489199E-12   2.9528082102784499E-07   5.4076846968000167E-11   8.6695957273267963E-11   1.4597106219232569E-10   1.2031227432812001E-11   5.9829845237917282E-08   1.9871829399731054E-11   1.0221399859218793E-10   6.4090274757992277E-13   1.7803769254334068E-07   1.4478154159976786E-11   8.9535238833817938E-14   9.7348548465179932E-10   2.4857181135289892E-10   5.4945466298464741E-08   3.5908903255127919E-09   1.8632459829426590E-10   4.4978787978359765E-16   4.6334519833106094E-12   5.6786842414821789E-11   2.2460309201591499E-11   1.8346756187772536E-09   1.9100638882432793E-10   3.0483934271181612E-07   3.6826423929340921E-11   3.1681006836912643E-08   8.5522053351148733E-13
  2.9288475278750785E-18   2.0637300476788225E-16   6.1419929915256255E-17   3.0076718876298849E-17   2.0911837501393439E-15   1.1243179228124673E-10   4.8431628952920496E-12   2.6091351436436452E-16   4.6555637164306951E-15   3.4241094149439251E-16   6.6955419208800313E-18   3.4066627705594952E-15   1.6382803202475031E-15   1.8767985729925759E-14   3.5865888221987501E-12   1.1991706422772368E-12   1.7477827736437384E-11   1.0775706164200182E-14   8.9172126468926209E-17   7.8764874710080692E-16   3.5781721134176593E-14   3.7959064833509171E-12   7.0497808546842033E-14   4.5613607804497496E-16   2.8694800202883638E-17   7.5758295060899880E-15   2.7200466192079622E-16   1.8489567795961861E-16   4.5872910518570356E-15   4.6990332635969860E-15   1.8680405880278883E-14   1.9255497953877728E-15   7.4188440583476692E-17   1.2036431574760586E-17   1.5063843449444569E-13   2.0870819795052363E-14   1.1117398987094853E-14   6.9006846088642079E-14   8.3729308644528362E-18   9.8825599617683305E-15   4.8767605083594030E-14   3.7493886953090302E-15   1.6871746256158863E-09   3.4654369083693982E-14   1.2329312658503511E-15   1.6554180102428613E-17   2.4630641841767114E-14   1.3235863745279710E-15   1.2376003780270948E-12   8.9569264150836800E-15   1.8022949623160351E-12   1.4297132362888703E-09   1.4360682774183095E-12   7.8560047762052376E-14   1.0515320620407207E-12   3.5381413568937915E-10   7.0732763308385130E-11   4.3469478630217759E-06   1.1570472716616194E-10   1.4008643186828610E-11   2.5574504715264032E-10   8.3290298559584930E-12   1.7203554816813904E-12   1.6141634939482907E-08   2.2456156751283182E-06   2.0113925580357901E-15   4.0452098887381764E-13   3.1067464422090103E-07   1.4141467173213768E-08   7.5274457354795643E-12   4.9002222761613297E-11   1.6275120740070754E-11   9.2819385916148350E-10   5.0425729806186158E-11   5.2387978422075322E-14   1.8514634976772213E-10   1.7536241247618387E-12   1.1331558841413632E-09   4.1692480121854390E-11   3.6636996045833159E-09   4.9712432319877653E-12   4.2726779442781135E-11   3.2663795649264907E-11   3.1675103604098499E-08   2.7403723074365351E-12   2.2941755474871736E-09   3.4208042363532616E-13   1.4066811423583622E-10   9.4550123368462291E-11   1.4177498021833473E-13   6.7501714373380447E-14   5.0404410113544094E-07   3.4172609100907606E-12   2.7802656910995510E-10   2.7139304786775439E-15   4.9499562176932536E-13   1.7831982173556427E-13   2.6843102168526983E-10   2.8553207290820677E-12   2.0750295703919493E-08   3.4679789807533761E-13   6.2600375197671493E-07   1.8566940508199510E-11   4.2614114326266845E-10   3.8685988368235833E-11   3.8445513300275682E-10   3.5982421745265985E-08   9.1983712924139893E-12   1.7697650797722562E-14   2.9484058210345813E-12   5.3427571570531858E-13   8.9080026498701071E-11   1.1380681800707295E-09   3.2698599268583163E-07   1.6399130229153206E-13   3.7475166503947847E-08   6.3334940323401091E-13   1.0559912836333739E-11   4.4692594222547007E-10   1.8199803463145900E-12   2.7665514344223120E-08   3.2249236413092689E-11   1.3004330545467185E-11   8.9204158371406236E-11   8.6138602883121726E-12   8.9160706994309159E-09   1.9378462685953269E-12   5.6650967232039591E-10   7.9731288839396941E-15   2.7633289569235510E-11   2.5730088683063206E-11   2.1734979527704916E-15   3.6360506381718300E-10   1.3557824849721333E-11   4.4125048300488646E-11   6.2388819482830444E-09   2.4121680005576328E-10   3.2051829201129698E-14   4.1952046047942193E-15   2.5718509484031422E-11   6.7042415644334998E-12   6.3058028847459177E-15   4.8288764111048088E-09   2.2935785247481843E-07   3.5967372152240247E-11   5.1226702129170868E-07   8.5629971432054297E-13
  3.5731555534316703E-19   2.2445222520428124E-17   2.4289426496897246E-17   1.8592164039447014E-16   4.5459910550088117E-17   2.1313185384281819E-11   8.7839222645301750E-13   8.4979924030215760E-17   2.5580293584402399E-18   3.4687007858592673E-17   2.9746973347903668E-18   1.4335123085877089E-15   9.6483262992803859E-16   3.3675083095272215E-15   8.2429034722500025E-14   2.0754829775715089E-14   1.9048066674473228E-13   2.5382674494298874E-18   4.1795239902436213E-15   2.8483710787926173E-16   2.8454606449432436E-16   6.0837897020326032E-14   7.8618221212087124E-15   6.6542614819215085E-17   8.5648806299722829E-17   9.1613811614382918E-15   5.9989250126900025E-17   2.3482856712437814E-17   2.1355097401705968E-16   1.0432843352046158E-15   7.6047539007793887E-17   1.4188756056323832E-16   9.0740058910180422E-19   1.5002622889727411E-17   9.9297755969585839E-18   2.1749908815049519E-15   3.1629830163212381E-15   6.6271303823765476E-15   3.2491750328516487E-15   8.3647971191366591E-15   9.7557699958203928E-15   2.5620169905385310E-14   3.0551994413838462E-09   2.3779501411207927E-16   2.3825591411982109E-16   1.0339624811090566E-16   7.0062319415665123E-14   3.9378951097929992E-14   1.0361460449564300E-14   1.8328718446564449E-16   8.9382940229572979E-15   3.1101986360363692E-12   1.3284160022570233E-15   4.6318381277122256E-15   4.6334299518547235E-12   2.3894696386913451E-11   5.8605240685300789E-13   1.7690177059180215E-08   2.7193014875726860E-15   5.6337671945291671E-13   1.7161685181772893E-10   4.8283628431352950E-13   1.7538276551439200E-12   1.3266135942356235E-09   4.3770254360325524E-09   7.8605999471849025E-15   5.8428167271516899E-12   6.2748609654274605E-09   8.0506308368240545E-08   9.3764777043683682E-13   9.8614154925144695E-13   1.0812880389745321E-13   4.8094674060112994E-11   3.3872971560618537E-12   1.4398472601415722E-13   7.4275672312369184E-12   1.5225941917535917E-13   3.3139851686576206E-11   4.9039908500236953E-13   2.1667485791148688E-08   1.5041663365782106E-12   4.0362894996932437E-12   5.5961014066650736E-12   5.1488104509481503E-09   2.6760871700801501E-13   2.2529818019750795E-11   2.2214622502190359E-14   2.0363359518603125E-12   4.6861076043781231E-12   3.4134022045837776E-14   5.3188434620150825E-15   2.0593818930496097E-09   3.6689662805207146E-12   9.5766848116929590E-16   5.4590495915875289E-18   3.6996357654654555E-14   3.8889414738750792E-14   5.8781357724901306E-10   3.2923283072448441E-13   1.2110548983884995E-08   8.6679214729398721E-14   2.3262135636134565E-08   3.3133630224956449E-12   7.7363193595055092E-12   2.2330895144770288E-13   1.1565341694382669E-11   1.3847850278201300E-07   2.1121329447767110E-12   9.9610787473947954E-17   3.6688795255039305E-13   1.6792951578440937E-13   4.3199338597756132E-12   3.9167683308382988E-12   1.4295074445546564E-09   2.8891241250491669E-13   1.7704874424895655E-07   6.5133835746294289E-15   3.4652747800712706E-13   1.2889337334453172E-11   6.6460760237266594E-14   6.7335762556076351E-09   2.0062555541332137E-12   9.0606165319110286E-14   1.0430128479652176E-11   8.7814847320688280E-15   4.0130518169475273E-10   6.5711100773104840E-13   4.5023008692699270E-11   3.1700456930782687E-13   3.9082460733129880E-11   1.7255798571920616E-13   2.1362262402538175E-15   3.9282357974901489E-12   2.2516191435970148E-13   2.4604050046936192E-11   3.7698482435816493E-10   9.1605801881804092E-12   5.7757178474535652E-15   2.0617829569799020E-14   1.6104374904823581E-11   2.3577054130831084E-12   3.4940887834724512E-11   4.4208870043934201E-11   5.3607105214807019E-10   7.9714805861351486E-12   7.3410698638886052E-10   4.0348943554858411E-13
  3.0019954498706822E-18   2.2241085838895996E-17   1.8158751034628205E-17   1.8209303036630708E-17   5.6516939260271990E-18   2.9928620686762539E-14   5.4962666484587799E-15   4.0209633326544208E-17   3.5675710484536461E-16   7.0262740303191805E-17   3.1035412342730485E-17   2.4539495218370311E-17   2.0514032923353018E-18   5.0144612815013762E-15   1.7072912210704113E-14   1.2346889375787343E-14   8.2611502628195471E-15   9.5250514271115505E-16   1.5168982900245967E-15   7.5347331856239143E-15   2.0168643845610965E-15   3.0054976565840004E-15   5.1688728508133408E-18   1.5860357841077599E-17   1.2167992477508020E-16   1.5772765279263508E-15   1.7917315664553211E-16   1.8652090496790352E-17   6.7319069018841782E-16   2.3444789458812807E-15   6.0096123404785404E-16   3.5313730420787394E-17   2.3444597048107798E-15   9.0861608579174715E-17   3.5674858799264260E-15   1.1637146167529566E-16   2.6802744503384774E-15   3.8973958452990303E-14   3.1822415360424524E-15   1.1143349891153715E-14   1.4238545349026981E-12   6.7413419719030217E-15   1.2388701339290335E-12   7.4057028592528437E-20   3.8556006286930882E-16   5.4573308751765671E-16   5.5233088719263489E-14   1.5409690610561358E-14   5.3287060860681008E-15   8.4278615550667559E-14   6.4717009649980575E-13   9.9475590176001007E-13   1.0428740446620252E-13   5.7553466005874069E-15   4.6962267473582126E-10   9.6738435978834560E-12   3.9714351862582614E-11   6.8274435596909578E-11   3.4140946285396807E-13   1.2947207261110510E-11   6.0419591403858265E-13   4.6727627533400849E-11   7.6714897156252912E-13   2.4129827248842645E-11   2.8301269747386870E-10   1.8790116539980945E-13   8.5735660352723137E-12   1.1972042310534287E-11   2.4001527878788424E-11   3.1430639991816323E-13   3.5912510122150888E-13   6.7043376211455489E-13   1.9820594914465674E-12   4.5530526743162769E-11   1.7466537851153731E-13   3.9259140156911506E-12   7.3879551682747775E-16   5.8713546732812176E-14   7.9914498474110286E-13   1.1026323179225133E-10   8.2183425870878843E-16   7.4725729856842738E-13   1.5210464469456825E-12   1.2342770785041832E-11   6.5369025638527987E-15   1.4929056496251601E-11   2.0574114303055737E-15   5.8718496850821433E-13   8.7523297369288769E-14   3.8652831836549843E-18   2.1729015031530046E-16   1.6099067949142551E-10   1.3328699933490559E-11   4.1006277547808854E-13   6.0690706169417294E-16   8.1856117327085185E-14   2.9480846622681446E-14   2.9388073220740393E-13   2.8908262497589934E-13   1.3760366322674162E-15   8.4118537425334089E-14   2.5338181215992538E-14   2.5085805146768652E-09   9.4019311894184637E-13   3.9761361525032800E-16   6.6389519588067715E-12   5.1383488246012592E-10   3.1288947406371114E-16   2.7321552244532952E-15   2.5290408656252854E-10   5.2047469631017220E-14   1.2944630258992999E-10   2.2078201897348040E-14   3.4782749854243342E-10   5.1838473093282910E-14   5.9345986338488302E-12   2.4118023451393312E-15   1.3670169266286347E-13   2.8742004942553396E-12   1.7812311490796736E-15   3.6609318770227507E-12   1.6677341934608277E-13   4.6232689596212308E-11   4.2123274031186139E-17   1.1516143691527720E-11   1.6900737562988450E-14   6.3691981127625767E-18   5.5435391899075893E-13   8.1285107021725738E-14   1.6662614394805264E-13   2.1270544619807907E-13   2.2771718487019354E-14   3.0498710835478102E-12   3.4422245965417995E-12   1.3353881430028471E-12   3.0002151693634263E-13   4.2848470980642918E-12   3.0116150462694459E-15   1.4589870559479566E-13   8.9850843805231165E-10   4.5594837903845111E-14   2.7534752339851337E-12   2.1959177654221852E-11   1.9988450536452011E-10   6.3833048379126392E-10   6.7071439234295656E-11   1.4576779492678637E-12
  5.7322699007950151E-19   4.6731048032363887E-19   3.5582326116051964E-17   1.0893643416169499E-17   2.2649087118768512E-16   2.2981343760386219E-15   3.7742091518883083E-16   5.5458954775644584E-19   4.9658491604572030E-16   1.7158556105663898E-16   2.3023860360242044E-17   9.0262174885789127E-16   3.5977524346741816E-17   3.1505724440881866E-15   2.6880125949423282E-14   2.7815113493849366E-14   3.8864125390365656E-16   1.4725560872988368E-15   1.4209153512331218E-15   2.8000090651169266E-17   2.3229483349057635E-14   6.8648398201453947E-14   2.4253834747798046E-15   3.3875685587093547E-17   3.2497662242689530E-16   1.8611261129529038E-15   7.7404681149619760E-17   2.2999129167951118E-17   5.2658762039770381E-16   3.4221285591842178E-15   2.1334225374200022E-15   3.3467049646170683E-17   5.7912203400510762E-16   2.9066256876786908E-16   2.4107794380020861E-14   2.6544457159337406E-14   8.8736788652841085E-16   1.7362240011369580E-14   1.1715280597360926E-13   1.2145564764952451E-14   5.0176532860840765E-14   1.1087224312851075E-14   7.0723015730940813E-13   1.1150118783886938E-15   2.5527514697051357E-16   2.3172899671295939E-16   4.1259127886208782E-15   9.0565222945287531E-14   1.4553182250236679E-15   2.9250470482203505E-13   1.5263553297020040E-13   5.6760939005732831E-13   2.2658814579387500E-13   5.2664532750911108E-14   3.3338571810453651E-11   1.0507808823812673E-11   1.2883294646708482E-11   4.0282962399677296E-11   4.9377642209783454E-12   6.4618291352777740E-11   9.4667317350206220E-13   5.2415781146494565E-11   5.5234441271007425E-14   2.6315722566666851E-12   4.5319735957862731E-12   2.7988171562943347E-13   3.1222109836322963E-13   1.8479530450078013E-11   4.5885717953329581E-10   5.0931376159398099E-13   6.6294142302781463E-14   1.2527329555497473E-13   3.8859172290220204E-12   6.9882290982573740E-11   5.9022978707433498E-13   2.1469707561033438E-12   7.4205673861373113E-15   3.1197326842359854E-13   2.3149649893474527E-12   3.6655620656046254E-11   2.9764012009796517E-12   1.9356521026843222E-11   5.8794273158759821E-11   1.1658889184797742E-12   1.3532231936124484E-13   3.6376034566693397E-13   6.5884797584684993E-15   3.5082136339804209E-12   3.2719978270857009E-12   8.0742644349264085E-14   3.7446644539983553E-15   6.3476062089785659E-11   2.9252853138812101E-11   2.6155427402198898E-11   3.3471418873545134E-15   9.2207112066305307E-14   4.5724622908929587E-15   6.6879278217068511E-12   1.6869615316558179E-13   2.6401421885591810E-11   2.8694994419953174E-13   1.4104335838933116E-11   8.5590253803956595E-11   6.1973844702665897E-15   4.8619402404372974E-11   2.5333208581342434E-12   1.1294549031223618E-10   5.5761401785324665E-12   3.2307983888125240E-16   9.7199978003497589E-11   2.8272066256827260E-13   9.7566283751887847E-12   3.2883093144126887E-14   3.3060590853356836E-10   1.9392881128768773E-13   1.8659259522162250E-10   4.1226707602564376E-14   5.0200024044380788E-13   8.7511908712373003E-11   1.6407886527865169E-13   1.2222676856646493E-11   7.9244514767242922E-13   1.1841820064589162E-11   7.3867594988512559E-14   4.0517647281478027E-12   1.0732014442188561E-11   1.8894033861571967E-13   8.8755826667764628E-15   1.8728962289588109E-14   2.9961360221055626E-13   1.6173486359299138E-12   5.3824838909564698E-13   5.0252475459270293E-13   2.7769454587558397E-13   2.6007248038530350E-12   2.3909543566865173E-11   5.3750254823267508E-12   1.2557435307033197E-14   3.3907031521954111E-13   1.1197756657178003E-09   1.9244331211184064E-12   1.2596801001418712E-12   2.1159667557800040E-11   3.3379352570337611E-15   1.2915476338032971E-10   4.7503709654157738E-11   3.2075806988116371E-12
  8.0360082421294350E-18   1.2688479614934647E-17   3.4522743744994644E-17   3.3944428404877132E-17   4.1952631666525935E-16   5.2149072787994214E-15   2.0736014578991776E-14   1.4587178026986681E-18   2.2933208205957564E-17   1.0796680781889681E-16   1.1769413828628192E-17   1.9498007305128571E-15   2.9985443030580688E-16   8.0303716135242545E-17   1.1891846408172623E-13   2.3301458056107646E-17   3.5853144103055415E-14   4.7724798223656782E-17   2.9248993718983095E-14   7.0939575384980010E-16   3.4726482768781710E-14   1.3325891330679609E-15   7.1797611605301115E-14   7.0487867940012636E-19   1.8854391580379048E-16   4.1875938278573335E-16   8.3756651374341381E-17   3.7899757821540835E-18   3.7990572707784841E-16   1.6769897551528952E-15   2.3326439254947293E-16   2.7226800358864969E-16   1.8016044013582823E-18   1.1091462600033810E-16   2.8305158475625708E-14   1.2507127564138456E-14   2.2411429863250386E-13   6.2126272173101148E-14   7.0503406200846127E-14   3.5946163764361496E-14   9.1910408533529840E-12   4.6127503928193882E-14   6.1198233190436319E-13   1.2802932707333936E-14   4.7880210535498004E-16   9.1442553547266254E-16   9.1321401178972082E-14   4.4024921979279226E-15   9.4115225876142182E-14   4.5852412159979278E-14   2.2492307910669631E-15   1.7440363844967122E-12   1.0138910778956163E-15   1.0530340687043659E-14   2.1614456290494673E-09   1.1073568173527487E-11   1.9668129345027101E-12   6.5367522393865468E-11   2.7557308299868208E-12   1.3983952077100991E-11   9.6841317762549191E-12   1.8260570882392064E-14   1.9557292388862842E-14   2.4664638681135876E-10   2.5153270215487513E-10   1.1782679497988538E-13   7.7652088596285854E-10   7.0744849249984995E-12   1.8057011293154717E-10   5.2867470168410297E-13   2.2458921318616937E-13   4.6613996110286247E-14   2.1459456930088613E-11   1.5027719827303719E-10   2.5566874737057589E-13   1.4731606531390306E-11   2.9800591273898978E-15   5.1843980377532446E-11   1.5441840441786352E-12   3.9845719924208156E-11   8.2487919119839482E-15   4.5077437705481466E-11   1.5177389253628167E-10   8.4780593402711385E-11   3.9662994545736172E-14   8.3717652598229496E-12   1.7713398379763047E-15   3.0686399689380866E-12   3.7619682888613189E-14   3.5588344450818493E-14   3.5398546046079687E-17   6.1261413222292380E-11   1.3920348709776541E-10   6.7888143447630385E-12   4.2831962354750704E-14   1.6800417183156630E-13   3.8405397797984359E-14   2.7779504328923687E-12   5.7168161929194698E-14   6.9515287671184790E-12   7.8231150527946088E-14   3.9679217371541482E-13   9.8403830107467376E-09   2.9763145256845747E-11   1.4020807796764711E-11   4.7172034521690143E-12   3.6981105692767223E-11   2.0098483692429763E-11   3.0856729206964847E-16   2.0826365671659440E-09   1.0692220542736619E-13   2.1426375459697984E-10   5.1022919361802064E-13   6.7384977221977269E-10   1.6344504078172392E-14   1.1814928027704914E-11   3.9231569714351928E-14   1.2926616418380259E-13   2.1411582577161006E-11   4.2219055130930494E-13   8.7315286144062994E-13   1.4807633250560177E-14   2.3551615111043470E-10   4.3478539733813130E-13   2.4857950053922156E-12   6.1222067179092472E-13   7.3825072227556170E-14   2.2257152110996184E-11   3.0952750799666792E-14   2.5591528649937804E-12   5.6754288417116003E-13   1.7848932564873482E-13   3.9168888153452870E-13   2.5487027190427601E-13   2.5139324793944260E-11   7.7909889865474942E-12   2.1711728668812497E-12   1.9421972751273942E-14   8.5638445665219717E-14   7.2228233992408901E-10   5.8069616653371929E-14   1.2737889794232449E-11   1.3751671284063550E-12   2.3328467798310289E-11   1.9146995765475088E-09   2.1464511570612048E-13   1.2781616151812494E-12
  6.9411063032781387E-19   1.6236816606707478E-17   1.8103317456200983E-17   2.1311397231786894E-17   9.5565451759877410E-16   1.0362705546776648E-11   9.7317104582475709E-12   5.9183254671752599E-18   1.4726229941205517E-16   1.2004474139643296E-17   4.5720685523825655E-18   1.9833572484928631E-17   9.9991345549091086E-17   1.9139811190637323E-14   5.9036221997514766E-12   1.1387841336774504E-12   7.5670860933045071E-15   3.8648591314760846E-15   3.3603168010877575E-15   4.3608203279737074E-17   6.1508240148874205E-14   7.5242599814167357E-14   6.5297670978936854E-13   3.8540204130292192E-17   1.8625999147324049E-17   6.9276088150314006E-15   1.3029024524593463E-17   3.4774339330918657E-18   7.3259430261087130E-16   3.0060102019637243E-16   1.0086346345487076E-16   2.6200702833801047E-16   9.0117880557587773E-16   2.1130602675493175E-16   5.8592250253366595E-15   2.4557198560314796E-16   2.2110834495345189E-14   8.2050432996032338E-14   3.3036079927488963E-15   2.2323306042267102E-14   6.6702329430762636E-13   1.6548827897539243E-13   5.4643030337233195E-10   7.9273790140020957E-15   5.6663992245360410E-15   1.9330404049323361E-15   1.0955355828406687E-13   3.5606570201615057E-13   2.7389337695286815E-13   7.3861229960273905E-14   1.9651078049229173E-14   8.4050473971088298E-12   1.4573572231795108E-13   3.9681114590398713E-15   2.3072994186854030E-11   5.0038309153219623E-11   3.8007857673221996E-12   1.0780686062022915E-08   2.8303891507603849E-12   4.0390567709489588E-11   4.0590919818556899E-11   5.1417135220885848E-11   1.2781904595583981E-13   1.1200425909033520E-10   1.0283395864979756E-08   3.0862166260139901E-15   2.9551217477866152E-12   1.7991713593759393E-09   3.3475065031418429E-08   1.5037812883433554E-13   1.2174386110282584E-14   1.3444487484951360E-13   1.6001241120056975E-09   9.8560635894375478E-12   2.2118284643593681E-13   4.0497344836114027E-12   9.5016744404340705E-14   2.2169955040159515E-11   2.1918654181376279E-12   9.5081755267536179E-09   1.0671248717470072E-12   6.1374899103118616E-12   1.1359582018230312E-11   4.2049542214269654E-09   4.3047741777110210E-14   1.1350146300948602E-10   5.1903084702928550E-14   9.6927722454436890E-12   1.1157731326197009E-11   1.0024285928767448E-15   3.7771774067383970E-15   4.0827377537263591E-10   4.6595901496858798E-12   6.3844783767179097E-12   1.4839604127467211E-14   9.3489477119491611E-15   3.2791091454785363E-15   2.2845347639993189E-10   1.2905748862832765E-12   5.5988668805469205E-09   1.4716153228359907E-14   5.9418167912463751E-09   4.1232141251706612E-11   7.6104532196961559E-12   1.3223608914772951E-14   3.0072465020291166E-12   4.0785605209797199E-08   1.3779848605954959E-11   3.5196418690277275E-15   4.1528521250542283E-11   5.7969611540665853E-16   3.8612887053064962E-12   6.9767649751363684E-12   1.6549760008341502E-10   3.3010781487570234E-13   8.6893363175218892E-08   1.9452003781310012E-15   2.5675336021475480E-12   2.2519625209946573E-11   5.4005177992575171E-14   6.1773210142295181E-10   1.3406486321169505E-12   5.6859687766507370E-12   3.8481423743283128E-13   1.3527515030299281E-14   2.0735870776503087E-10   2.8325166413108504E-13   5.3408952967825921E-11   6.9821559418106746E-14   6.8906214079400862E-10   3.1054352899889742E-12   2.3071912549503173E-14   2.2037602059771986E-12   1.7499727213059877E-12   3.4360202105013220E-11   2.9538225967615414E-10   2.3199257601749344E-12   6.9702857489222806E-16   3.5980202769760743E-14   1.6947066225851384E-11   1.0041864260891547E-12   4.0696412563072004E-11   3.2747305017407788E-10   1.5461793009205403E-09   1.7430543753450261E-11   4.9294659345348862E-11   1.0817853576980275E-14
  1.7937480871080586E-17   7.0323287093875924E-16   2.2141640605096150E-18   6.8605573279148761E-17   3.9219221917888163E-15   6.5449720291034309E-13   1.4308212005502486E-14   2.5678510807955581E-17   1.0454221720168998E-16   8.9135329801004458E-17   5.8816767828284946E-18   8.2592406831373228E-16   5.9047436149949413E-16   5.3000759679543597E-15   5.1740345972819946E-14   9.2488621412909596E-14   1.5500012162342250E-13   2.0315581055592777E-15   2.6496827888937993E-15   3.5589503377701363E-15   5.9430188443176394E-16   2.7757857631444780E-13   3.0961727609567123E-16   6.4725975788996359E-17   7.3409166699831743E-18   9.5337396955512487E-16   7.3104804355074192E-17   1.0351455642929925E-17   1.3870963547520639E-16   1.1621140716750640E-15   4.5760825078719323E-16   8.1071446299169582E-16   3.7509642002342261E-17   9.1401441593700955E-17   3.0840973826828887E-14   2.7660988241362114E-15   1.4402416270695819E-14   6.3798305363604317E-14   1.8273240553893487E-17   2.8898449056733704E-15   8.6110919979845321E-17   1.5193360553402174E-13   1.3580197740826516E-10   1.0338543988370733E-13   1.7138023244783352E-14   1.8929167016510600E-15   1.0478279265481711E-14   1.9213677376445444E-12   6.7462328664797452E-14   1.9731050738219951E-13   6.3108631890349864E-14   5.2583300090291484E-12   1.6940167885803934E-13   1.9057397421661525E-14   8.3017753620700482E-13   1.5664818365886335E-11   4.0636675471335182E-15   3.1172103392248081E-12   2.1279231215751382E-11   4.7748646166245155E-12   9.5896511643880570E-12   4.6767435252015776E-11   2.1972195985048188E-16   4.3705526505445888E-11   3.4847521454142230E-09   3.5391605183598448E-14   3.6160867253489182E-13   3.4143380616078254E-12   3.0387540647957628E-09   1.0753439650917085E-12   4.2915661544765334E-13   5.3659345776803286E-14   9.3704011038470631E-12   1.0540181019008196E-11   2.0362042700788204E-14   6.4072273441332171E-13   1.1667853278884013E-13   1.2185106037432147E-11   1.4814041001666150E-12   1.0885961421047096E-10   2.4562954251336706E-12   4.9662869514212709E-14   2.5209745554702622E-12   2.8382053248675343E-10   1.1005703849668771E-13   3.7698834384124624E-13   4.6412462001074460E-14   2.3442000631293424E-12   2.3655425080156353E-13   3.6776276398462709E-15   2.3416418755812784E-14   2.6227164287958917E-11   7.0300362918507278E-12   8.8841822231224962E-12   2.3063462548415600E-15   4.2328335113807749E-14   5.7855992565899619E-15   6.3488478218997753E-11   4.0521013862865642E-13   3.2363955956487320E-10   6.6498291443485048E-14   3.7844158351522762E-12   1.1405187187464592E-12   2.5884864842991394E-13   4.4933823304054708E-14   1.7225874089233117E-13   1.4589325584602547E-09   3.5634664047487049E-12   1.8107551397368537E-15   1.6272621733124280E-11   4.0445878866302103E-14   3.2868874293543537E-11   1.0865851328171432E-11   6.5234035406427240E-09   3.5366994542940208E-13   5.6086776686354209E-10   2.1298373692438575E-13   4.3564391804072509E-12   2.4613055213312886E-11   4.7583707576032211E-13   1.8730281600681265E-11   1.0625314952131433E-12   5.9348793770109895E-13   1.4186035566626103E-12   1.8354648021047698E-12   1.7026439674172540E-11   2.5822916233794058E-13   5.0377522759998094E-12   3.5726505212904655E-14   4.7310330373059502E-15   7.4035348827116813E-12   2.8761688512184787E-14   6.0376651795079474E-12   2.1379717462259745E-11   6.2731109188499365E-11   2.1285301173959040E-12   1.3957520036885553E-13   2.7061837820344883E-15   1.4493000351964356E-12   2.9901269126494309E-13   1.9236946791323980E-13   2.3382110267196732E-11   6.4581367542583092E-11   1.6039442429050664E-09   4.8770244625697646E-12   1.8786333252215574E-09   5.5866625981240371E-14
  9.5661083809316615E-18   4.3194284924330106E-16   1.8643874735032273E-19   5.2085301570328068E-19   7.0677797277791588E-16   3.5775869312345634E-12   2.1754965485131470E-13   6.0259666000428242E-18   8.3118510203479442E-16   3.6366353228794056E-17   1.5542145929704326E-17   3.2505169542149427E-16   8.5807392823712718E-17   8.4629066285400061E-15   1.2609149897298156E-13   3.7024451348125297E-15   2.3995490902689657E-13   4.4579329817584927E-16   8.3221185161025318E-16   2.4817535900256856E-15   4.8985403373409176E-16   3.3731892233955147E-14   8.1557359708939360E-14   6.1648601422932652E-17   2.2736519178003980E-19   7.1887745671192443E-15   8.7257142891193777E-17   4.3328161049100341E-20   1.6709248526403727E-15   1.1750671343671057E-15   5.1386288410389596E-18   1.1245563239446437E-16   1.0312817862517392E-15   1.0346595015311272E-17   3.3338469217483008E-15   3.8118759887052767E-16   1.3707678149896986E-15   4.4415205099328841E-15   4.4698631554304570E-16   6.6011663433056599E-15   4.0950687182930832E-15   2.4093684882510393E-14   5.4426692295457940E-10   2.8469656831844121E-14   1.1229357611570179E-14   1.3264412775420807E-15   3.6060049603696372E-14   4.1994509442646491E-14   1.6227393434131247E-14   2.4538930259864472E-13   3.5914915325480987E-14   2.1340330374734648E-11   4.5785846341060361E-14   7.7364915929687398E-14   2.4203429885205436E-12   2.6941830414322642E-12   3.7932326317260260E-12   2.2691492618065949E-10   1.9391429801223470E-11   2.8148312526614532E-12   3.0986216721394928E-11   8.9245690305249914E-12   5.4381560734212245E-13   5.5573308445868318E-10   2.2529045242829520E-08   2.4169780505539433E-14   1.6331390354002750E-12   4.6800787939510173E-10   3.7103154447745468E-08   5.7500972718503478E-13   2.3175427053830590E-12   2.2295720742660353E-12   1.4661470287143716E-10   1.0244097318016298E-12   6.0176932908059150E-14   7.0024393793761742E-13   8.4839570502224569E-14   9.2355525306061415E-12   3.3060759054793684E-12   7.4202476813109873E-09   8.9436314522601145E-13   2.7767348677583363E-13   2.3065945830426084E-12   7.3253705609642609E-10   1.6431523282737093E-15   1.2649307715039055E-11   1.9930252383824185E-14   8.2342820437029621E-13   2.5900648484993543E-13   3.1509832251750419E-14   1.8707434836061682E-14   4.1858862847313142E-09   8.5415184026603280E-13   2.8022966992495569E-12   2.7459740437919584E-14   1.1005214767619277E-13   1.5032794359940427E-14   1.6636560827826181E-10   3.6350155437138524E-13   2.0803387178759486E-09   6.7928597018654176E-15   1.1043500018798064E-08   1.6650794818263177E-14   1.8838318022523713E-14   1.2591675451149057E-11   2.8839870930539500E-12   4.5594872781243009E-08   1.9702937145665142E-11   7.5442547508577563E-15   8.3861901334827710E-13   1.0378983723441821E-14   7.2495892526139509E-13   1.4556919554191792E-12   2.6424943306377357E-09   3.9163536062047181E-14   7.7541337583654376E-08   1.3753640165273852E-13   4.1005401162247108E-13   5.1594290581525691E-11   2.6150397724648418E-14   6.5585599628259637E-09   2.2404301285797222E-13   2.4914002386440209E-12   5.8251996539351394E-12   1.2156128678339925E-12   6.3731332847684543E-12   2.5200293696130460E-13   8.8087336843778076E-14   2.0977446798317606E-13   2.5718631614833340E-11   2.1330274227176899E-12   1.2595565165361198E-14   2.1407678808845467E-12   2.8363085404596308E-13   2.5162898396345493E-11   1.7704112180511815E-11   3.8374731439661949E-13   1.3135859682762542E-14   1.2298554623583806E-17   3.8248396633419692E-12   2.5950258865117917E-13   9.9970396960741732E-12   9.5571309741483702E-12   9.6776015079451589E-10   2.4443053889347690E-14   6.0764138608671675E-10   5.4354021577598491E-15
  1.0307583640013122E-20   8.4169059843224327E-17   1.3846197108072860E-19   4.4058171499146609E-17   2.0872521568184038E-17   1.9547149304004113E-12   2.2229331928042213E-15   1.5499516142165790E-18   1.7448167599268362E-18   1.2048009833576817E-16   1.4847832212614764E-17   2.3750903172326041E-17   2.5437228704115308E-17   5.3397592465613316E-15   6.0723002255257930E-13   1.7195416563752438E-14   3.0246541529792459E-13   6.9150338178323199E-16   1.8241508218046083E-16   4.7400228601166437E-15   6.7934792764600696E-14   4.9056740512063907E-15   8.6057225327073485E-14   4.9071584209594867E-18   9.0102382509995024E-18   4.5748214179937210E-15   9.0555013466328783E-17   1.1951059661654130E-18   1.2157749267273542E-16   2.6393960915412626E-19   6.5067549043365994E-17   9.3610387822670631E-18   6.7033950180186288E-17   1.1295011624658894E-21   3.8752285512489750E-15   1.2809958240069398E-15   2.3746153182599752E-15   8.0600874844205091E-15   3.5253033795801592E-15   2.8561425677598246E-15   7.5455726528334199E-15   5.5735700130274647E-15   6.9702621106869294E-10   4.0785002966869635E-15   7.3022397351934164E-16   1.0508289866923147E-16   3.6372790943294687E-14   4.4721249020910570E-14   7.6023599084972972E-15   1.5950290557914014E-14   5.0184770832772098E-15   4.3213267061263747E-11   4.9313018889757653E-14   3.9619394228625719E-14   7.9403310567117284E-14   9.8026983807376273E-12   7.7857074763428042E-13   9.6604410233584532E-10   7.9670928457222821E-12   6.7467219498818251E-12   5.0388932750232049E-11   2.6404128731880616E-11   1.0134109597471531E-13   1.0486772330184844E-09   2.4264556132017285E-08   7.7207413908935789E-15   2.1332012758979364E-13   1.0204467437201063E-09   3.3506016121826149E-08   2.2257879220170190E-13   5.4023072608255064E-13   5.1839451108735970E-14   1.3846184224595590E-10   4.4765480858366437E-14   2.5274831519451701E-13   1.5016972314234467E-11   7.5099553573343830E-14   2.0493075966756857E-13   6.5047250596625519E-12   9.9092969309167902E-09   9.7557363448531293E-13   4.2453371795003328E-13   2.8935961498756003E-14   1.8435876038693105E-09   1.7969405572568344E-13   6.7211330010234294E-13   1.5127822522354727E-13   5.3745640437091085E-14   1.4973894337052447E-12   5.7021097847350657E-15   3.2533197308633769E-15   6.4396191272672581E-09   2.5226474957300849E-12   7.7329427280777819E-13   5.5474717568373863E-15   3.5961287310129685E-14   1.4976846419508495E-13   5.9435794778308707E-10   6.5372871826537904E-13   2.7664229451838333E-09   1.9510739323375927E-14   1.2765849396046768E-08   7.2522866933475802E-12   8.2927389540136076E-13   3.9091831708606991E-13   6.5084573781677488E-12   4.2150346942742755E-08   5.7130736417995274E-13   1.5155385516772361E-15   2.0430686136476920E-11   1.4558266090385909E-14   3.5849424450512511E-12   2.0824150501624730E-12   1.6960333583203736E-09   5.8553240022308744E-13   8.9342913296195653E-08   1.1230695441215031E-13   4.4575302219045618E-13   2.1864379867723688E-12   6.0649980174696546E-15   1.2528747799201695E-08   1.4154274181426420E-13   7.2625330313312047E-14   2.9982038737641042E-12   1.5846632066271721E-13   2.6512260518341619E-11   1.4794564162312932E-13   9.0743810488666234E-12   5.2544444682059743E-15   1.0580036439036718E-11   1.6270912205810894E-14   9.1091565848890677E-16   5.3032140688827068E-15   2.7885541379080592E-12   3.2141052915477256E-12   1.0922929224237829E-11   5.0192828181651934E-13   1.2749371671235477E-14   5.6772843456189390E-13   7.6354674279235130E-11   7.5274467253998849E-15   7.0333288944921490E-11   4.4183951592610837E-11   1.1912856046734091E-09   8.9832100038728056E-12   6.2326400902950296E-10   1.0670522434219063E-13
  3.6791444300678697E-17   5.7156055723261013E-16   6.4957209515690043E-16   2.6165192216727032E-16   2.1446708807125816E-15   4.6021652786161483E-15   2.4565857503421412E-13   3.5297524819438065E-14   2.6167804202649915E-13   4.4474490296320655E-11   3.1951016167388607E-15   9.3519657424975665E-12   3.4939533003565765E-13   1.0202509042157670E-11   1.0999363877231725E-13   1.1205672058244283E-13   4.3135200799756982E-13   2.9826261972025487E-12   6.9864026439259461E-14   3.4140500214989015E-12   5.4537962897923476E-13   2.3344773336270666E-13   1.7735344718170748E-12   1.6571529302017605E-14   4.3704355184324145E-14   3.5031728409899585E-12   5.5889848075118085E-14   2.4151138059377338E-13   2.9890587945468625E-10   2.9516535128218822E-14   2.5679533545753182E-12   1.0185531445594108E-11   2.1977473250894401E-13   1.6528983975163935E-13   2.5881412922802533E-14   8.5224226224861732E-14   4.2605298569166849E-15   1.5152010532370469E-13   2.0890526154029367E-14   1.6386384173599619E-14   2.5652783972492156E-14   1.9572593382809265E-13   5.1567151335211157E-13   1.0125669733298350E-13   9.1660822329319960E-15   6.3325397696616017E-15   1.2163204378901145E-12   5.1957414517055411E-13   1.1499871654275508E-13   9.9410281444401861E-13   4.1065499153839943E-12   2.1819819793058462E-09   1.1961244761169360E-09   2.6693444644767957E-11   4.3467589739417732E-12   1.7092251809476996E-10   2.4336173416086683E-11   4.0351437239355480E-11   6.3685970078496137E-12   1.1715118382624859E-11   4.6186498905399804E-10   3.1668872128889960E-10   1.1706220017307163E-09   2.4852771028639064E-11   9.5784985275629785E-10   4.9261626567648678E-09   9.3623979694106883E-12   1.4741134820353326E-11   9.3740171791540053E-09   3.2739400874912780E-09   5.1417796081346067E-10   5.0543160202220130E-11   7.2041208970131527E-11   3.2358184741762560E-11   4.5047095345839203E-10   3.7175013661085762E-11   3.1141600578544846E-10   5.7198057292507379E-10   3.8569226329752969E-10   1.8359576743882796E-10   1.6475223129455568E-08   5.3355515537348300E-11   5.5850018785797772E-11   2.2330865517997220E-10   3.6266467678891974E-11   1.0135764069291156E-10   2.6857494014045757E-08   3.5948109253854527E-09   1.0396683555937679E-08   7.9696401799073516E-12   4.3134038242308258E-12   7.6485543784531663E-12   3.6532933544705594E-12   4.3052922754887873E-11   1.6186238726042597E-11   9.7246218823045809E-11   1.7333086977875175E-11   1.3762004530467552E-10   8.1750283586268456E-09   3.0969413552920659E-10   1.7460050020040357E-11   1.5539378936099760E-10   5.4422935040671140E-12   2.2864799014969244E-10   7.6199521541247559E-11   4.3934136818245459E-08   1.9757110230162301E-09   1.9653623840109790E-11   1.5052566860187941E-12   5.1329612908968917E-11   4.5673622814418197E-11   1.0751276295083641E-11   3.0146562478478746E-09   2.9660041536270557E-08   7.8489100041381868E-10   5.7051290181094426E-10   8.1612799715390445E-11   2.0355425806422248E-09   9.6095295826008059E-11   9.2993819786208123E-10   2.7248481863571048E-10   6.5189687524318542E-09   2.9731981115984095E-12   4.1245791907393452E-12   5.2691647257377544E-10   9.2862357211080572E-10   1.3032058890428418E-10   2.0520450695037924E-10   5.3685974486965957E-11   7.6905378591873064E-11   4.3222016388229200E-09   7.2504180412112772E-11   1.2474549741729488E-08   4.5237771690873316E-11   6.9645325538223957E-10   2.9977233208099804E-09   6.1111934387606734E-10   3.3421737156947721E-12   1.1205469955223303E-07   7.8060378824674131E-12   3.9009602439900888E-10   7.1841510182464062E-11   2.1439233779073761E-09   1.4546438858381495E-09   7.0424310067580935E-11   3.7687314051265702E-09   1.8208611011449392E-10
  4.8799417525999641E-17   1.3012240943652584E-15   1.4318072459632343E-15   5.0163171978676953E-16   1.1409546475477584E-14   4.2759607156984656E-13   5.6797943475213364E-12   1.8919994079863092E-14   3.1462536515845185E-13   9.3213051811082790E-14   3.1601528426366486E-15   7.5838667403149290E-11   5.8033982667840674E-13   5.6870082436742874E-11   2.4021873342695390E-12   3.5844226239368203E-13   2.3382980951376275E-12   2.6524927604458279E-13   2.6335530791313478E-14   1.5573409180507564E-11   1.5489548014385085E-11   8.3153762246330873E-13   6.2150151029970527E-11   3.2971784084584952E-14   3.6949897621236908E-14   4.7202992284313018E-12   8.7978572573080083E-14   7.3063976997005386E-14   2.0383741566416645E-11   4.9415711328623541E-13   1.7381072115990026E-11   6.8830251138223761E-14   4.3327143051556615E-13   1.8605192302613693E-13   6.8636852169560474E-14   1.1812725404096788E-13   2.8693039972849803E-14   6.4571456877819651E-14   3.3534777601479090E-14   8.0332806076777759E-14   5.9053077966018270E-14   6.6389217716659399E-13   4.5277918573988470E-11   1.7273799130730691E-13   2.1386605668110872E-14   1.8075622228787014E-14   2.2549650269118038E-12   8.0732230417248799E-13   1.3933089986158664E-12   1.9731834820469535E-12   3.3780414215349889E-12   4.1298566063653499E-08   1.1642668764172713E-11   9.8053333901797721E-12   1.2379012222261595E-11   5.3183050393777052E-09   3.2130825033871444E-10   6.2451918978843733E-10   9.0330284107362404E-11   1.2579048829653433E-10   9.5447892620096139E-09   1.0183063819787560E-09   1.0212814534332418E-10   3.6064913111370082E-10   3.3612406967375213E-08   4.4496239433001957E-12   1.7582153881462926E-11   1.1839933160439939E-09   2.1964605049974306E-07   1.2873781148474502E-09   6.4268990340189197E-09   2.4236201224969597E-10   2.1951883905553964E-10   3.1925419669035078E-11   1.7868360243991005E-11   2.4353688510552038E-10   5.1659893821778350E-11   1.0755900463778079E-08   9.0497963103201154E-10   1.8996227701015081E-09   8.7909028221426147E-11   5.0700322115975259E-10   1.6803027179530564E-09   1.9824982265404994E-09   6.7633724208995505E-12   1.3154138089517539E-10   1.8543144840121779E-10   1.9338244466464515E-10   1.1720126831860467E-09   1.5500568735226905E-12   6.5088855741652867E-12   3.4848401973925400E-10   1.7584100309113027E-12   3.9042755663373892E-10   1.5095682502786103E-11   1.2965475795385616E-11   1.5300343068199305E-11   2.5254404369524208E-09   3.3336563561412384E-08   1.3566589052327427E-09   1.6472898778404539E-11   4.6385714499286500E-09   2.0086623337029168E-11   2.1949968004731223E-09   7.0769800466196639E-10   1.1438368665508186E-06   4.3861278069828259E-08   1.8686272129010527E-10   1.7949508254414271E-12   1.3218440490561479E-10   2.7333086365773996E-11   9.3816226108498358E-11   6.8258893621845756E-08   1.0679756540263685E-06   2.2279264196975732E-10   1.9648971407656913E-08   2.6682124503936614E-11   1.5568528413070348E-10   4.7222344241739498E-10   2.9113222663729616E-11   1.4364811944869541E-09   1.0275302170359197E-08   2.1128331337106936E-11   2.2826986126775793E-11   4.5776656768346174E-09   6.7797731317191875E-09   2.1582343499338631E-11   4.7624365397383845E-10   3.0141727406859421E-12   2.3009603270199375E-10   3.5659874903161838E-11   5.4717428315004759E-12   3.6628396138566354E-08   1.0228061301321870E-09   1.0066174075542029E-08   9.2903660613284326E-08   6.2140574469008954E-10   2.8837268676909563E-12   3.5863156717238494E-08   6.0940804344562909E-11   4.2763407775291217E-09   6.3524831594627642E-10   2.0980923379828004E-09   9.3254263716118099E-08   1.4735698643105090E-10   1.7629023212665410E-07   9.5001577990629014E-11
  1.2860637920834992E-16   1.5872680979499103E-15   1.4308006284745712E-15   1.7279249380577524E-16   1.0833598074715227E-14   7.2998897868941263E-14   5.0379271265882394E-12   3.5825303005853026E-15   5.8987065148926325E-14   1.1512725893751712E-13   1.2543457839086219E-15   1.8419139166155079E-12   5.9225519166372945E-14   4.0053875261229194E-12   2.6076262424638726E-12   1.6216705568752070E-12   3.2929348919228158E-12   6.3725767159197629E-14   9.0077608422254392E-14   2.8405463853656672E-12   5.9595767984267502E-12   1.2782461450940180E-12   1.2595573924256477E-11   2.0904421444706120E-14   1.1090375954606022E-14   2.8347085959823617E-12   9.5494128342033848E-15   4.4573747579795120E-14   1.4057925187143373E-11   3.1927040468056609E-13   2.5834600415783825E-12   9.5511484995339175E-14   6.1122232059850817E-13   6.3366494750506954E-14   8.8567523275277827E-14   3.0580566180175274E-13   7.0565134263593021E-15   3.7763840686106785E-14   1.2120948510020660E-13   1.1530643990533831E-13   5.4280162494708103E-14   4.4227003379761219E-13   3.8780843582632892E-12   4.2987336827250065E-14   1.8608023164120033E-14   1.3560903759619196E-14   1.6990648920589896E-13   7.5656279891454250E-13   1.5128624085096149E-12   5.5017372159635453E-13   4.3392636943737883E-13   8.8344212684203487E-09   7.2199419249031431E-12   6.8117538569407176E-13   3.0702949019503657E-12   3.1535739820615858E-10   2.4324563201967912E-11   8.6291798492362421E-10   3.1267321034189634E-11   1.2700632303583704E-11   9.8021262065371190E-10   2.3860200077819048E-10   9.0266396706432576E-11   2.4363610987818170E-11   6.2399447818959041E-08   5.6856064128707805E-12   8.5438240594033320E-12   3.0688006362181204E-11   2.2684247015366265E-07   1.4389554933129803E-11   1.4670548779849591E-09   1.0350600839363712E-10   1.0210897611509701E-10   6.3198563579009425E-12   6.9715194425282175E-12   1.7182498446633337E-10   3.5993848065093107E-12   2.4747706922493379E-09   3.0422861833189692E-10   5.3910251565596360E-10   2.2249660913026562E-11   4.5339903893821237E-10   1.2570721025259740E-09   1.5825502613762046E-09   3.4830186857881137E-12   1.5345835830448477E-10   5.5290058271447110E-12   9.7356889945734104E-12   1.0679445864533505E-09   5.5067117111206198E-13   8.8970031532651454E-13   5.7546659297977231E-11   8.3209645490778256E-12   1.8744396012046845E-10   4.3274073195137590E-12   4.7016535718860474E-12   2.8518226188374065E-12   5.5645696094493180E-10   9.6871110208731401E-09   3.1875622238703025E-09   1.8098372480047023E-12   4.3861583058660625E-09   1.2296933101983797E-12   7.2142401025274108E-11   8.8196949222173985E-11   2.7646470113462433E-07   4.2621368742991030E-08   1.7818739768323717E-10   6.1951765533536900E-13   1.2346565952602041E-10   6.1579456202528875E-12   5.4671307783202465E-11   1.3276453213674089E-08   9.8932557373218175E-07   9.4335094792806992E-12   1.3957958549529070E-08   1.6041164757928050E-12   6.6717620025759567E-11   2.3625272855750366E-10   5.6647073066393762E-12   2.0221526025856807E-09   3.6148752533339995E-10   4.2321608406229761E-12   2.9949064155921988E-11   1.5320232785955186E-09   5.9038719001154818E-09   1.0933994522619868E-11   3.6114237912441315E-10   2.2110844503130495E-12   1.3916627000209300E-10   2.3253326903232336E-11   5.8761599990638954E-13   1.7014324139380320E-08   5.1917996439603522E-10   8.4745118249061879E-09   1.9874697849187487E-09   2.7648986978979953E-10   1.4554793823563674E-13   4.2717260670579106E-09   2.7313798934833674E-11   9.1479324740639112E-10   4.6335582590013810E-10   6.5681923189109111E-10   4.9682983380295016E-08   1.3932815038718216E-11   5.2330506543928343E-08   4.4262960568521565E-11
  1.2270281478242419E-16   1.6355865490444964E-15   1.0861123420098921E-15   4.2370294880958239E-16   1.2816888675038574E-14   5.6563846415585702E-12   9.8337910725132131E-11   3.6646983645612688E-15   2.2509144433465145E-13   3.7336138844554816E-14   9.6701053468283513E-16   6.5625332900986703E-13   1.7459738789715367E-14   7.4324485783541347E-13   3.7709222291762906E-12   3.0738768326784585E-13   9.6797641028285153E-12   3.9524001361621445E-13   1.2739470137718172E-13   1.1063338643849406E-13   2.5945620378927236E-12   3.7118847342906298E-13   7.2348264636931819E-11   9.2914655041052593E-15   8.9641790239694556E-15   4.6752040202331704E-13   1.8930460546410025E-14   1.2834116123388340E-14   2.2252332777630624E-12   4.5336865123351070E-14   2.9984826323129954E-13   2.1955040004831897E-13   5.3270272445287834E-14   1.1841033053438584E-13   1.7076843127665768E-13   7.7684324189378374E-14   1.4951107720658138E-14   1.3903439138699407E-13   6.2870384596003922E-15   6.7738163056803999E-14   6.5996245781757746E-14   1.2271221926599724E-12   5.8977342416757421E-10   1.0411364861581841E-13   2.5951041662327740E-14   1.1545997543827288E-14   6.0568007386097961E-13   1.0666844246481346E-12   1.2477459582128938E-12   1.6371359448683945E-12   1.4704241372058427E-12   2.5849021275873749E-09   2.3632014680644314E-12   1.5033130692070366E-12   1.5026580118451975E-12   4.2082611137030138E-10   4.9043487265505172E-11   7.5607081497901408E-10   1.6364864098487380E-11   1.2671958046332285E-11   3.3428547980899037E-10   2.1082729054066051E-10   7.3489245652139275E-11   3.3794217741574897E-10   2.5290157326021804E-08   1.8507611933418819E-12   7.8311656788427923E-12   1.2151182681789280E-09   6.5663700311725603E-08   1.8016379186306702E-10   2.5709367409095619E-10   5.0614780753170702E-11   1.1137429032100565E-10   5.3732744548038853E-11   1.3463411660300048E-11   4.2043346467883544E-11   1.5823694472533542E-12   1.5623516929675166E-09   1.3144151889107457E-10   8.9408168466105885E-09   1.0568398358286117E-10   2.8260565128121996E-11   6.0143967012022535E-11   1.1034972624133889E-09   4.7458203903610839E-12   3.5207785102345126E-11   4.8084275521332820E-11   6.4593889730471023E-12   6.2544367900779129E-10   9.1901593770144911E-13   8.9908395577148864E-13   1.2464283712413153E-10   1.0098929049040664E-11   2.4163973453520909E-11   9.8294808307126619E-13   6.7232669803880681E-12   2.2420553785195509E-12   3.0559465750744503E-10   3.2555637255147084E-09   2.5337972416101834E-08   3.4989466627595593E-12   9.3109396967849479E-09   8.4258763743862146E-12   4.4146976672222396E-10   9.1793457564647690E-11   7.1894548799249699E-08   1.0589857841622707E-07   4.5267399337870051E-11   5.2346797212690470E-13   1.1280206849166021E-11   2.2719563498944685E-12   9.0048922467907635E-12   3.1049431270129903E-09   8.4343446790369996E-08   3.1510963959113610E-11   1.2678689598483197E-09   7.9831342217390425E-12   2.1086062628943418E-11   6.3205488727951975E-11   1.3232029027888545E-11   3.8229421011034156E-08   1.3147997938540825E-10   2.6905554155765912E-12   1.2472143253505754E-11   3.0445183373577011E-10   2.4075277027374035E-08   1.0143460705408888E-11   3.9490982414191662E-11   7.5844116758481060E-13   1.0955446889914843E-10   3.1118582998954445E-11   9.9663783585275609E-13   5.4001531964876699E-09   9.4298262324295285E-11   1.7207717663366415E-09   2.4566322431089060E-08   2.3006962940414806E-10   4.8389605544304445E-13   1.2339377407773544E-09   1.5276711019113784E-11   2.3900812028737783E-10   8.9002356943182127E-11   5.3020208100404935E-10   1.4684575751301787E-08   4.6153818739146207E-11   2.5008053363986110E-08   1.4190260032580573E-11
  5.7417753990402545E-16   3.8528555307248441E-15   6.0801495765620307E-15   3.5073555402438731E-15   1.1968656265589891E-14   1.1461948487327103E-10   2.2986059690954737E-09   3.7319113666446922E-15   1.7434169229605209E-12   6.8118955512752664E-15   2.2399508031310456E-15   5.6610905985897338E-12   1.3158212993150546E-13   2.5269610689675812E-12   8.2235181909371031E-11   5.9718193731046593E-12   6.5873897272795874E-10   1.5101788909052242E-13   2.8782947624627416E-13   2.0559805966327400E-13   6.3589738955036189E-11   1.2778515492127400E-11   2.2255004958585391E-09   1.1268993369767693E-14   1.8811360797805198E-14   3.9825683859303128E-12   1.4345674919924007E-14   1.7229604817268703E-14   1.3653079936605528E-12   1.1113703136969063E-13   4.1019783835799059E-13   4.1310388640740724E-14   4.9371371914119750E-14   3.3026081103928459E-14   6.0639034118325361E-13   2.9427456788851318E-13   7.3734264195968202E-14   2.7831522598906370E-12   5.7475492892266347E-14   1.3011801543929865E-13   4.8007370228047415E-13   2.0905350987946663E-12   1.3778185062602472E-08   6.6532933560925596E-14   3.6152394760759585E-14   4.6006714721988664E-14   5.6261448590625901E-12   1.1347383459241561E-12   5.1932577628689451E-12   8.1830977522842763E-12   2.3258820100498007E-12   2.6759820436644583E-08   7.2984010330093090E-12   2.4991710998033580E-12   1.2621128691415308E-11   2.2580971475643281E-08   1.6561120313553247E-10   3.0359366437868552E-08   9.1085116281414991E-11   5.1142543935086328E-11   3.2202202795927838E-09   3.7197684533755057E-08   8.8113220370344817E-11   1.3666599954832990E-08   2.3326313519379478E-06   9.0639377325637958E-12   3.9442427746092866E-11   1.1338954421093105E-07   7.7502640624906917E-06   8.2825008869743411E-11   8.4666559926818409E-10   1.9869554541940942E-10   1.6926425433259082E-08   1.4965865301797098E-10   2.7346033481470168E-11   5.4633418506210146E-10   2.4905400827549711E-11   5.0404070175941480E-09   7.9161374647987580E-10   2.7000363340612541E-07   9.3977324999940839E-11   2.3069836235159137E-11   4.5104405959697388E-09   1.3574352373185959E-06   1.8158410869844054E-11   1.0173356478949056E-09   2.8542381593322084E-11   7.6517655500816548E-11   4.2813982559425284E-10   2.9468386439209996E-12   2.6567034804511519E-12   1.1036549556486996E-08   1.0723300836558543E-10   8.9383023039877188E-11   3.3682023981485181E-12   1.1717118701272421E-12   3.4259452963342724E-12   7.7805004772217679E-08   9.8408744705472912E-09   1.9663030068228415E-06   1.6628313642776615E-11   1.1811472113267801E-07   5.6351941736082831E-11   3.4803443531180919E-10   5.0234590263341857E-10   2.7656388158323696E-07   5.0602968225855151E-06   2.7304423299828533E-10   1.2405464937966907E-12   3.6931747103103325E-10   1.8433606393459294E-11   3.7826619871416770E-10   2.3771536908058297E-08   7.2455385139822801E-06   6.3835461456346322E-11   9.3191391669135126E-07   6.3670201454594741E-12   3.4462218507725112E-11   3.4468256139566320E-10   5.2916712962413541E-12   6.8339228696778307E-07   4.8814424633516062E-10   3.2464604867719092E-11   2.5514114225607285E-10   2.3170780951348957E-09   2.8921633202696313E-06   2.1940669552106500E-11   1.6722512747694003E-09   6.5920864229372135E-12   7.1267568566580877E-09   1.0330288437526789E-10   1.2659240677059495E-12   7.6958762280488444E-09   3.9626247541675849E-09   2.5883416719014205E-08   9.5535163612696714E-08   8.8724243948450439E-11   5.9946983301383368E-13   1.7826217016318019E-09   1.2616526468835975E-10   5.7572504294426436E-10   3.6574873314156144E-09   4.3345853366287178E-09   6.5206267613187466E-07   7.4955786536136070E-11   5.9398421444909821E-07   4.8508228581124114E-11
  2.5991939750932261E-16   2.8762068807284551E-15   1.4309057115498853E-15   1.7915205363740035E-15   2.1137311509381080E-14   1.3208598886180499E-10   2.5148963278082638E-09   5.7715169798699359E-15   1.2599278832125118E-13   6.2760940637452708E-15   3.3165661940663591E-15   2.9297111210381598E-13   7.9465610213556028E-14   4.2749839195356983E-13   5.9960885404513155E-11   1.1140465150927311E-12   3.1902089754221963E-10   3.9661391098703345E-13   6.2887243113928348E-14   1.2274409050829633E-13   3.1627444493036973E-12   3.8614688829518979E-12   3.7587640638345991E-11   5.9185562083434966E-15   1.3867803414532561E-15   3.7389382086920368E-13   1.4923003330868651E-14   2.1667589901270633E-14   1.6921761956597846E-13   1.5054242480961686E-13   6.8075261891053834E-14   6.6538258049816816E-14   8.2345309475919812E-14   1.1566539898504378E-13   2.4336370501346182E-13   6.5496474707059036E-14   1.7723072505843277E-14   2.9654657118098565E-13   2.0998700282950683E-14   1.8512226389157966E-14   8.1653922360965028E-14   9.6009527614621850E-13   1.8080939701891493E-07   4.8308310206360012E-13   6.8103521349670029E-14   1.8265927486385676E-14   8.9799195409496339E-13   1.1169876602978664E-12   9.3497962850590945E-12   1.3278008460373681E-11   3.1028617032122018E-12   1.1476876916801525E-08   9.1165513125465022E-12   4.0223604269194161E-12   1.6326166694824861E-11   9.9842385089108997E-10   3.3510258273385748E-11   1.5457721229771784E-07   1.0857775791360703E-10   7.8463626791424644E-12   3.7762074008241839E-10   4.0045696458778871E-09   8.8909812108141937E-11   5.0111163000946381E-08   1.3446807921984559E-05   3.0401553925653362E-12   3.2389814080331652E-11   1.0658196578237164E-07   3.1326109578285267E-06   2.4934673567367904E-11   6.7226106207834400E-10   4.4329524984606396E-11   2.8971023387280799E-09   1.2315285379840746E-11   3.9773642543863534E-11   1.8114389826255829E-10   4.9778421688671240E-12   3.8837838096478831E-09   5.6985303438299929E-10   7.6468873756026586E-08   7.8691465136742663E-11   6.1396610673334942E-11   6.0323959492444701E-10   1.3902455818359400E-08   1.3575964207141060E-11   7.1303070303066902E-09   4.4979733481558796E-12   1.0162075311279304E-10   5.0186548719211051E-10   5.7498143276474035E-12   8.2657999022505191E-14   7.5651312726488711E-08   3.2153131608862735E-11   9.8475431390083809E-11   4.0108151226658592E-12   9.5779599073921440E-12   3.7923818996048806E-12   1.0470652238366136E-09   1.6725946723023601E-10   1.7319640074072088E-06   1.0523105302289680E-12   7.1221430879977556E-07   2.5160799592687975E-11   1.9595741616142750E-10   2.5241191223028551E-11   1.4412332804982857E-09   4.1468030719544787E-06   1.3584907329047936E-10   8.7007246208871933E-13   1.6542619443081552E-10   4.3101781882192714E-12   1.2620377259838472E-10   8.6127860410181846E-09   5.1461146323862871E-06   6.9595536506857808E-11   5.2341997651358070E-06   7.9395108286200671E-12   6.8657297274914700E-11   2.5388033929299727E-10   2.9674688709725891E-13   2.3171479453485477E-06   1.7387450987655720E-10   5.0398880402119710E-11   5.1093703491409204E-10   3.8299911668326082E-11   1.1681102334880883E-08   7.1923196330890981E-12   1.2870079375808880E-09   2.2949494839036329E-12   7.8460401707229439E-09   1.7714162329718930E-11   1.4087209921758871E-12   2.1436697349444106E-09   7.8080337672685744E-09   1.0903154954477261E-07   2.8220670276027360E-08   8.2458546120865388E-11   6.2784928605723635E-13   5.5136972847167118E-11   5.9434970823236546E-11   1.2304892659602228E-11   1.4344395839307394E-09   1.1991077398170240E-08   1.6973835135620032E-06   1.4198673169478725E-10   7.2356062098691390E-07   5.8911758819880886E-11
  9.6060907941056691E-17   1.4917538182458293E-15   5.3748905225049420E-16   3.3824606867053828E-16   1.2020347114962421E-14   8.3168526677248153E-10   6.7118896390644328E-09   3.1539771824793073E-16   3.1701575291504382E-14   7.0474705142876121E-16   1.8555416611260076E-16   2.8287016470101351E-14   6.6644384038631396E-15   7.6562627869774231E-13   1.4105012672209024E-10   1.7240560362770956E-12   6.1544488621792124E-10   3.5488274928380969E-14   1.5076238620837255E-14   1.1230117801974068E-13   3.2136381088428380E-12   2.4160605859248166E-11   4.0189001429933163E-11   2.1949692066476520E-15   1.0459515420635423E-15   9.4711709280462452E-14   6.1232506628003459E-15   9.0130980912661581E-15   6.1134318270581606E-14   4.2460966575856501E-14   5.7953445878397762E-15   1.0034747617560100E-14   5.3300862092744067E-14   8.1945244427752699E-15   6.2514636364504732E-14   4.4239848694442827E-15   2.4961558623384496E-14   1.1342813089683685E-13   5.9124226750862814E-14   4.2423823481108694E-14   1.9618412891539389E-14   1.6112862413844157E-12   8.4846979791346238E-07   2.0914984151731306E-13   5.8665780278700992E-14   4.7503239252175800E-15   1.5474911996930639E-12   1.0371409083326171E-12   1.8134647717985179E-11   1.9461442588699423E-11   1.6599059521491853E-12   2.3676431967554577E-08   1.1523536184379785E-12   1.4992223221114783E-13   1.0555545503216691E-11   2.3974904690334791E-09   8.4439513631894031E-12   4.4474975841478317E-07   1.2262966361942437E-10   6.8755848814026272E-12   2.0088002954210032E-09   1.2016037443771660E-08   3.7777205405173453E-11   1.8862143546045989E-07   5.0051795249803847E-05   7.1850497433951725E-13   1.3085743943742296E-12   2.0043220479447080E-07   2.4802036509479089E-05   1.5223832415143928E-11   1.1230053239773653E-09   1.4929762008790401E-10   1.6825698214565020E-08   3.6942463398325821E-12   3.6431750931967059E-12   4.8217059577082921E-10   1.8639219857359087E-11   1.2385542023037323E-08   1.0265883050465614E-09   1.4183065296270491E-07   1.1448013866976064E-10   2.0300050151043377E-11   4.3942963885731197E-10   5.5402483167953684E-08   4.0891448218596424E-12   1.7012928157826542E-08   6.8518112576938633E-12   4.6148240963645735E-10   8.3283907125779686E-10   5.9136473552461174E-13   1.0653133641853520E-13   4.0820335384335651E-07   3.3315045594218819E-11   2.9764988416769387E-10   1.1765721241834733E-12   9.7619786788431672E-13   4.2275621847772464E-13   2.6933292981576546E-09   1.5918966373888398E-10   2.4849938005287208E-06   1.8055005015969208E-13   5.3417312626966517E-06   1.0213194581451890E-11   7.2088893394407871E-10   1.6218290654863740E-10   1.6146634012766364E-09   4.1996217109436023E-05   1.1501111854067734E-10   1.0544218454124722E-13   9.1740791416652848E-11   1.1067103593920945E-12   1.5338175359660881E-10   1.9062048343454070E-08   1.0892273917075200E-05   6.0397069957346620E-11   2.4565211260796864E-05   5.3098981772922200E-12   2.9885417505397923E-11   1.3038437515867647E-10   7.4062614714351971E-13   1.0067250785019128E-05   2.4681591773946299E-10   4.7964313709461822E-11   9.9434590439891995E-10   1.2857162547406301E-11   4.7705723521721667E-09   1.6804647231492361E-12   4.6500670677045025E-09   4.7612715587291862E-13   8.0589368185726045E-09   2.7537991048789561E-11   3.2921651887952995E-13   5.2459990902224729E-09   1.5432592146685995E-08   1.9275084514235651E-07   6.6656274127428840E-08   3.2662709722864959E-10   1.0377134523676398E-13   3.0431232345792643E-11   2.2127584707203994E-11   1.4702275367925933E-11   2.5618175862305842E-09   2.6275715745372389E-08   3.9103282190683035E-06   6.4530900061173055E-12   2.5079367439193642E-06   2.3978879709205348E-11
  2.4528604309594969E-17   1.7110557801461986E-15   4.6081025350450909E-16   8.8925684625608148E-16   4.6311039250923188E-15   1.7893324558113476E-10   1.9576232429034574E-09   1.1404681417739152E-14   1.6558246551155279E-13   9.7177765691190267E-15   4.2678930246091259E-16   3.2821630272489513E-13   2.4770470384129133E-15   1.4159104705552508E-12   4.4942270677632304E-11   1.5472714877694290E-12   1.3555514978402110E-10   3.0696925711543628E-14   1.2410141464200674E-13   2.5776743397701703E-13   1.0554884432360446E-10   1.8793202156220069E-12   5.9967795863037590E-10   1.3721355597309938E-14   1.4654721728515124E-14   1.7856311188389807E-13   1.0797336999020208E-14   1.0326510431853057E-15   1.0591494877223603E-13   1.1316263437241649E-13   1.4182723135403781E-13   1.7681411726890061E-14   2.9644194196620844E-14   1.4796554732488359E-14   1.8196419305609668E-13   2.1542002078099123E-13   7.8362668416069897E-15   7.7484020635997501E-13   2.4634721952626300E-14   3.4566837937468720E-13   5.9108678676243525E-14   7.9180653865631363E-13   2.9897728757114793E-09   8.0826898499680967E-14   2.6543918508496345E-14   9.8644703337615443E-15   2.8066438572833055E-12   2.9043719569934267E-12   3.6531473360667009E-12   2.1809401915335604E-12   7.3175411853457190E-13   7.0753861853747165E-10   5.4656967333657036E-13   8.0803678502904785E-13   1.7347393718311554E-11   1.3123642584373282E-08   4.3458785072595976E-11   1.0102522693323918E-08   4.8532098372969853E-11   1.6005128113988245E-11   1.7587695251070146E-09   7.8838693913356332E-09   2.4300770113239786E-11   3.2940902998100220E-08   3.1995911362643304E-07   3.5486968588422354E-12   3.0249103620808173E-11   1.0869206006271372E-07   5.4427615075251977E-06   7.6978335725000459E-12   4.7815124111872461E-11   4.2431841631391469E-12   4.8895839112317003E-10   6.3741910843972348E-11   6.6492164276979184E-12   3.3050858534301499E-11   2.0427922537929811E-12   1.2728874111438349E-10   1.2535591409130161E-10   2.0660067765155061E-07   3.9367230678834461E-11   3.1530714158399522E-11   3.0327823433513896E-10   5.4304115634004970E-08   9.2157432080065767E-12   1.6894600183068143E-10   3.0018233500929828E-12   3.4007349736536457E-11   2.0735730049493456E-10   1.2210271972629865E-12   9.7131733250709564E-13   6.2562638902962496E-09   3.2425410205661436E-10   3.7141871282792412E-11   1.0266945458000393E-12   5.5841045835903177E-12   2.1243705145635741E-13   8.5056868849191296E-08   1.3292353902894980E-10   2.0856993846248783E-06   4.4810022074119321E-12   2.5408757056332053E-07   3.3202715195256787E-11   2.1873294036771645E-11   7.3421265833931999E-11   1.1327036131681389E-09   1.2196592106028120E-06   1.9216483614648871E-10   8.1138273984735356E-14   1.5168185553524586E-11   2.2372763314584912E-12   5.7849106945071903E-10   3.9875583215530037E-10   1.6180635926187892E-07   1.2120363616438597E-11   8.7947088558756442E-08   9.7593508236125209E-13   3.5530935442200774E-11   1.4749308636099841E-10   2.1450616569193851E-12   4.0963195279523422E-07   7.9860734303933021E-11   2.3965328697420439E-12   1.4696654984612359E-11   2.3501577022677853E-11   4.0571314763188926E-07   5.9175059820271154E-12   2.5274752113746789E-11   4.5130658163716830E-12   8.9466970122106632E-09   3.7413892221744156E-11   6.3956572974057242E-13   2.4551992008242870E-10   7.1099105070773073E-10   4.8568917604058787E-09   4.2039215441439804E-09   9.6793198575744610E-11   4.1161098998273476E-13   1.4654540076854265E-11   2.2634323788373804E-11   3.8853180383455749E-11   1.8613850337198075E-09   1.6558937415990138E-09   3.4436725910279542E-08   1.3893320787994398E-10   3.1752010479455815E-08   3.6787036950654203E-11
  5.4378658462399695E-17   5.1270346168263607E-16   7.3424275323016489E-16   8.4869325566674809E-16   1.2946680599869118E-14   1.0845527269584801E-11   4.0754893747255416E-09   2.1701747291514218E-15   1.7410426078610285E-13   4.0045244109714521E-15   1.0436209636042475E-15   7.9719496427256050E-13   3.6327918347716556E-14   3.3313207757267618E-12   2.8063671703802969E-10   4.5195712844283167E-12   3.9192308628468554E-09   4.4234829571787374E-13   7.9097509581678099E-14   1.1001446451459861E-12   8.1112292969063839E-10   3.5822244837700377E-12   2.7797937463003573E-08   1.4778214479260112E-14   2.5603821814983182E-14   6.0526762799966199E-13   1.6152978139754303E-15   9.5046728739746758E-15   2.5753853482368514E-13   3.1289773972194538E-13   1.0301254078954442E-13   1.1004231647060832E-13   2.0572914225436853E-13   3.1654034665766490E-14   2.7140289626738716E-12   5.0674554413606911E-14   9.0656683410034714E-14   3.7371681306923205E-11   6.0464690336879708E-14   7.1587137036464286E-12   7.7088827432786938E-13   1.2537157596911743E-12   2.7296879699917136E-10   8.2390219744241122E-14   8.0911337796707353E-15   1.6253620521586470E-14   7.2958676084690458E-11   2.3973062886147914E-12   1.7264852133913109E-11   9.8722553582481640E-12   1.0402701079191955E-11   5.8114121605933900E-09   2.1229800192914676E-11   7.6138074287804224E-13   2.9639551725207906E-11   2.8510455821166257E-07   8.2661212876431932E-11   8.5113850204981300E-08   1.0787763876846220E-10   8.8966489790693107E-11   7.1292886365805537E-09   1.1477348059480972E-07   2.3119134047239333E-11   4.8601295824405525E-08   3.6328523054171248E-08   4.8680584567254886E-12   8.6857075097500311E-12   1.2812750371701510E-06   2.6122199319266978E-06   4.8610469840747725E-11   3.6372795675992124E-10   1.6211498181488635E-10   2.0566659119214205E-09   4.2419111348572971E-11   2.7246065855972317E-11   2.8138799475976587E-10   7.8231724635677584E-12   8.3191478718654225E-09   7.2981667483215228E-10   1.2286311121112916E-06   2.3971122825151103E-11   1.1127396719162009E-10   1.4209817544230033E-09   1.5703600597264073E-06   3.0730020052572291E-12   1.2709810280199509E-10   1.3361190897615449E-11   9.6033179455346393E-11   5.6587973387141439E-10   2.0676595042090421E-12   9.8770653594169902E-13   1.0338660705123939E-08   1.0048142822657115E-08   4.9419439427730967E-11   4.2516892081831002E-13   4.4341328605450461E-12   7.9334760375428914E-13   2.4946558658105692E-07   2.0615651737793689E-09   5.1257822568984963E-06   6.4801225055060424E-12   1.0756848950047936E-07   6.2974593901639468E-11   7.6756610526677401E-10   7.8072765031507137E-10   8.1155870593002572E-08   1.5888843460753401E-07   1.4084143495312382E-09   2.8673807005332690E-13   1.1473300899471459E-10   4.7309740079602138E-12   7.3686853756654353E-09   3.7536866604211707E-09   9.1315509032370204E-07   3.1468626588956193E-11   8.1654966771268763E-09   2.0724269632846702E-12   1.1097396441968329E-10   9.1923271408151109E-10   1.0510213562889839E-11   6.2986463940573593E-07   4.1609041915763402E-10   7.9205724261824588E-11   8.0180739769063854E-11   3.8718817991588120E-10   1.6559291045245311E-06   3.2202882601512623E-12   7.3078474608062335E-10   3.8958589741741446E-13   2.4293081204952745E-08   4.6931264243415323E-11   2.0134902623596550E-12   4.1231747055734282E-09   1.2337117946136643E-08   2.8017064168817558E-09   9.3448270348869820E-08   1.3391428472833936E-09   1.5426206218455103E-13   7.1978448316397377E-10   1.7907098600839112E-10   1.2682670386042550E-10   3.4428134133696877E-08   1.2469649729950136E-08   1.3464702441530749E-07   1.2894829528725221E-09   2.4609585672119558E-07   4.1692405307121091E-11
  1.7243368738590599E-16   2.0158694149517342E-15   2.9346260222025553E-15   5.0727203434057792E-15   9.2124532805931787E-15   8.2007139466169869E-10   1.4606801359116987E-07   2.0394310475712786E-15   1.0882154551323875E-11   5.8636446670560751E-15   2.5245244301085708E-15   7.8831708107830856E-11   5.2949331558422870E-14   1.6688773185144336E-10   2.5607864515679852E-08   4.3141299362598648E-10   1.8549302978937821E-08   6.2205411068002227E-14   1.1350053859554833E-12   4.2082633719658401E-12   4.0529127643727083E-08   6.2812063375599081E-10   3.8256391849722494E-07   1.3220464940736037E-14   1.7804207766529219E-14   5.9544097600553365E-12   1.7099503244430554E-14   4.1929506732176077E-15   4.7108459879631218E-12   1.7849404926453891E-12   4.8285005758385039E-13   2.3931180291989140E-14   8.0320962082303058E-13   1.6713445343094522E-14   5.3734303643514348E-11   8.2885016507474157E-13   4.6614877773281429E-13   6.6946181317190583E-10   2.0702076044307417E-13   1.2746748718529898E-10   7.1220748870081843E-12   3.4248699389622163E-11   6.2061394470115975E-09   3.1669437305816023E-13   2.6438618172858999E-13   2.7084260527827874E-13   1.5343189903348034E-09   2.9326928769166079E-10   8.0104757601848380E-11   1.2352915378928439E-11   6.8566144097638201E-11   2.3455682983092957E-07   4.8874999117667394E-12   3.6686389882886499E-12   9.5411214333128936E-11   1.1839407751204068E-05   8.9994862657791325E-10   2.8743385329467196E-06   3.6281324463898921E-10   1.4191475410646704E-09   4.4469869574467487E-07   3.5404638997440344E-06   1.7668123497615267E-10   2.6455049832831842E-07   1.1643536917358873E-06   5.6406295625150077E-12   2.4014067065372093E-09   9.4722749348753186E-06   1.0697375835886040E-04   1.4934818700471206E-10   9.2133533061509794E-10   3.3864502822140325E-09   1.3539407566108312E-07   2.2524800727027929E-10   1.5416673849271097E-11   2.9041539215692520E-09   6.2962212283136123E-11   1.5680103416262735E-07   2.6769140474682453E-08   8.0019368027840686E-06   3.1727529122447993E-10   4.1269791412586501E-09   1.7856015236833032E-08   1.6442208674697188E-05   4.2716046658478039E-12   3.3104359031259357E-09   1.3676849195838771E-10   1.4808356924613024E-09   5.1694666432842477E-09   1.4931974022357485E-12   2.4863331998748897E-13   6.6940410746167909E-07   1.8809670096489320E-08   1.7370485743425867E-10   3.2639379406649670E-12   8.5859366798628613E-12   1.0797564700246605E-11   2.6826330164717740E-05   5.5181807384289166E-08   3.8924417007586497E-04   1.4053092568424996E-12   3.8404938877149215E-06   4.8664332538053049E-10   9.3831525649162686E-09   1.7561006307415096E-08   1.3131447057587794E-06   6.7477043622896490E-06   1.8368210208377593E-08   7.8832292411891349E-13   1.9627588072156076E-08   2.2787449372163522E-12   1.1984061012526316E-07   7.7120902450050358E-08   3.3759112416880187E-05   1.4584724715308553E-10   5.2430119131446700E-07   3.3079135624621939E-12   1.0205866914944507E-10   1.7884385505416768E-08   2.0918233491324719E-11   2.6092996747507089E-05   4.4288648772373754E-10   2.8102605440496299E-09   1.4458486214530192E-09   8.5673551715600588E-09   3.4353246068273487E-04   4.8736589413241249E-11   2.0854333017041333E-08   4.9192561717537543E-12   7.7496283565211562E-08   1.1488607124474319E-10   2.3743453773381306E-12   7.6238146522953944E-08   3.3095971630762656E-07   1.3737013929075829E-07   1.2049478440102849E-06   2.2973061462858249E-09   1.5606402979199462E-12   2.2951828852945589E-09   3.1074584148250124E-09   2.0903136833801030E-09   1.0041594150130495E-06   1.6706038374557021E-07   3.0448706188860699E-06   6.2472760090132328E-09   8.7710818291408428E-06   3.2081394664306020E-11
  1.4558436933633178E-16   7.1827678293739307E-17   1.1629898970760360E-16   1.8993975812603721E-16   2.5719915797109155E-14   9.3786313639437496E-13   1.3979077200918542E-10   3.1432442720948489E-14   5.2185772265980091E-15   1.1232424451930408E-14   8.9123638090371326E-16   2.8316365387622481E-13   1.4703006014766758E-14   5.3780435037858681E-14   6.1515378736579974E-12   1.4595844220444120E-13   1.1194302213910317E-10   1.3770451412809512E-13   1.4776346541817163E-14   5.8278884057734058E-14   2.0286790893534751E-11   1.3208643291919144E-13   1.0403911452777921E-09   1.1616943653544735E-14   1.9177527553594680E-14   3.4043751572797721E-13   4.1914709131403402E-15   6.5115099216922092E-15   2.5108557676702537E-13   5.7451163857250939E-14   5.9421889152412678E-13   7.2831193942728096E-14   2.2027166094726229E-14   2.2355071070421666E-14   1.3266926421788879E-13   5.7653601417920043E-14   6.2011327005304578E-14   2.1114515710884603E-12   2.6904538406916598E-14   9.5689616108709059E-13   5.4647234038951350E-14   1.2739416211163344E-12   6.2594699137494048E-12   1.4646383991400359E-13   1.4181921696330227E-14   2.4800232806034816E-15   4.0953412280255323E-12   2.2289652071432066E-12   2.4179208318718213E-13   1.8873676937163432E-12   5.6749113802274421E-13   7.5877148958827196E-10   3.3943693042255118E-12   1.1111861034441509E-12   1.9159003188137630E-11   2.1961535279049445E-08   1.5648356187440632E-11   2.5433128168066636E-09   1.0944765498135547E-11   1.4398383229061709E-11   1.5697842839312906E-09   8.7175895092603653E-09   2.4614178505707121E-11   1.6703396022193005E-09   8.6407912479419592E-10   4.0845072459248198E-13   1.1479817488625454E-10   2.6162587474275242E-08   7.6546853583477296E-08   2.0541747827369809E-11   2.0137112134824893E-11   3.8629967368197627E-11   6.0135030564082363E-11   1.0239735478238566E-11   1.8608180201655795E-12   1.9563769583088515E-11   2.5124343297843053E-12   1.6176367186238329E-09   1.2501569041736569E-10   8.4555691415086111E-09   1.1487202873262750E-11   5.6437090567598310E-11   5.2131981471650899E-10   2.7643382594379007E-09   1.4008125301231622E-11   1.9907606426644770E-11   5.0842023471550022E-12   9.5143229055863730E-12   8.0744216599517128E-11   5.5735182340081964E-13   3.8591813929478169E-12   2.2275431314780436E-10   2.5543068396048815E-09   7.5069763085239260E-12   3.0827446723050714E-13   3.0131834361935230E-12   2.0809123477596835E-12   4.9254516265551047E-08   3.6998416959804576E-10   1.6555505713859084E-07   8.3576489333376444E-12   5.4549841101718944E-09   4.2826084729473887E-11   7.8845472021128805E-11   1.4396633719871315E-10   5.4258396129784004E-09   3.4860541406912759E-09   1.0928351547296237E-10   2.7822717653552823E-13   8.5351107483791555E-11   3.2618376211678358E-12   1.4970972944669547E-09   4.4279750030274716E-10   1.2376938288785867E-08   1.5867205843886463E-11   5.8707885814672582E-10   1.6363563215022272E-12   2.5676086880196060E-11   2.0857521018848849E-10   4.0024109499808301E-12   5.0015147595995667E-08   1.7959956975558103E-10   9.9988410631369021E-12   7.0170741763586745E-12   3.7340047642757165E-11   3.1465689882984841E-07   4.3424920061377112E-12   1.0765768479336667E-10   1.7847933682930939E-11   1.1621120951073895E-09   9.8362377517664974E-11   7.7804302790839259E-13   5.5430933737723452E-10   7.6290923819569909E-10   7.5984989460826077E-11   4.2027259776494864E-09   1.4164657622640511E-09   4.0591884146199130E-13   1.2336250835656396E-10   1.3790610988916091E-10   3.2266438552318015E-11   2.2711135733153585E-09   3.8661786343156882E-09   6.6865112477350185E-09   3.7358439772349113E-10   6.4649170564544543E-09   1.1378107832978418E-11
  2.4745386714763329E-16   1.1612889305829339E-15   1.6585815392176322E-15   2.0586773838633400E-15   1.3463998179370506E-14   4.9726698690028922E-11   3.4298622773021568E-09   2.0245763001834128E-14   1.9840509244630836E-11   4.6825948318432588E-15   6.5590578076949517E-16   3.2120826867526804E-10   1.4700208469204534E-13   2.8096486831826898E-10   6.3585143460037514E-09   9.5274498010540307E-11   1.3230603929006660E-08   1.3452747131295989E-13   2.6385254465811949E-11   8.4225164675166548E-12   1.2468098662341308E-08   9.5560414727472789E-11   4.9522373677261217E-07   1.6099479594702103E-14   3.9676304878566637E-14   6.3252488503201318E-11   5.8123925508652874E-15   6.6102262025945975E-15   6.1142881065273742E-12   4.0984108477779760E-13   1.3848986911878589E-12   4.1910422483990053E-14   5.0996901054026164E-13   6.5860740756839166E-15   1.5907019140535615E-09   4.7869688250359560E-12   7.7544173755779202E-12   2.5419411410877170E-08   1.1468722819482512E-11   1.7116062744630538E-08   7.4315789902553026E-10   8.6338829280318949E-12   1.1393450426926018E-09   3.1710197540533154E-13   1.1132809415387232E-13   1.9235931215225038E-13   1.3959939746145213E-09   3.5184685343305360E-10   3.1910968302769306E-11   2.2077966016269685E-12   1.6409446221644087E-11   8.2326271206858796E-08   1.3625902461210169E-11   5.1727968948530372E-12   5.4455270310960132E-09   9.1862869823905034E-06   4.6370384000497825E-09   8.0532839706627899E-07   1.4180647516742458E-09   7.9253887870460426E-08   9.7521975777100664E-07   2.7222658357545230E-06   3.6779335842954059E-10   3.3419302858613615E-08   1.2633705881755885E-07   1.1758004255976805E-11   9.8755276581093806E-08   8.9124315510978037E-06   2.1006833788163425E-06   2.6045060029314573E-10   1.5324727865506703E-09   2.7044917537684113E-09   1.6152507110726636E-08   3.3952966471868677E-09   6.3413327039726055E-12   6.2396166093256969E-08   1.9987650170101125E-10   7.6388388955113894E-07   3.6179519987477091E-08   2.2260226299754179E-06   2.6442489472751996E-09   3.9492808426459066E-08   1.1629159179715429E-06   5.6777952366006329E-06   2.8108311097163967E-11   8.0882779977377854E-09   2.0722839491405482E-10   7.8803467733491255E-09   2.0390903303114189E-09   3.2626974847437356E-12   9.0984396071070105E-13   4.3421483919913744E-07   1.3562888574350465E-05   3.7769654031204452E-10   7.6312452089312931E-13   1.4581364805673214E-11   5.2086469432584327E-12   1.9190224077234067E-05   2.0097485028971591E-08   5.5857090652940691E-05   1.5911204071388375E-11   9.7993413482909118E-07   1.3916875869727785E-08   9.7656651327285302E-08   6.5840893510274396E-07   8.0047890068945476E-07   3.9159755150792659E-07   1.1623729804982884E-06   3.8417840561204682E-13   2.9203838234983792E-07   1.4297633855354520E-11   2.0566052904139066E-05   4.0732192116564517E-08   5.6710162179078629E-06   7.5046712663321992E-11   5.6946209186207378E-09   3.1984489569596688E-11   1.5181684153351894E-10   3.3381937926687084E-06   2.8872391076646284E-11   9.1720245962817421E-06   1.2741373325594972E-09   1.7513524161261622E-07   8.5249631620455646E-10   5.2606565222959110E-09   2.7696968044255360E-04   7.3821274261608440E-11   1.1696564342597262E-07   5.7910900332581549E-11   7.1198598655521722E-08   1.5701034370193405E-10   4.1501463721508511E-12   1.5664330381524652E-07   1.7808856333955979E-07   1.3922683460896384E-07   2.0429125793255698E-06   1.4669305609267667E-08   1.6030408353900964E-12   6.1450788834317656E-10   3.6511780471290396E-07   3.1475060101846605E-09   6.4150275008612932E-07   5.6707891986176001E-07   7.7975464727999209E-07   1.1882652859046021E-06   1.7653822746985772E-06   1.9787516878092826E-10
  1.1559718973803275E-17   2.6227084600961709E-16   1.4582456797844102E-16   2.4781247008517156E-16   1.9239664746764257E-15   4.3705284455829512E-13   1.2450598704522488E-11   1.5986069925030311E-14   7.3588185291150092E-14   4.8742176103406895E-15   2.8751524927208324E-16   2.8837220959486442E-13   4.6537718004821969E-14   2.8652085322424518E-13   8.1784974626586435E-12   1.9622180434036867E-13   5.9411007973632111E-11   6.2316522388578280E-14   1.3226185818908654E-13   1.3809179381955042E-12   1.7682350337498333E-11   1.3474795054192233E-13   8.8325036084760637E-10   2.8949752099219320E-15   8.5302743604161893E-15   8.7985336569940905E-13   1.9617010844294995E-15   3.9430054029942440E-15   7.9922328067234500E-14   6.5509866452634061E-13   2.7682109139701321E-13   3.1564914908753606E-14   1.7618467362188909E-13   3.0832019462777616E-14   2.0412264777302725E-12   5.5646248045162068E-14   1.8294942252921839E-13   1.8458594619891784E-11   9.4426755815794919E-14   3.7928982015837903E-11   1.3242296078940882E-12   6.2139272141352722E-14   5.3240686142196592E-13   3.3856421204841013E-14   6.2919305945340155E-15   1.7646608873369476E-15   4.1791155140255972E-12   2.0654137364717700E-12   5.6494750472868581E-13   1.1573429548743365E-12   4.8426815361705398E-13   3.5028593793180641E-10   1.7542477017539543E-12   7.6952535686725031E-13   1.4792978420211291E-11   1.7249230670183954E-08   1.1466032513370045E-10   1.9317299800633556E-10   1.2642101952989750E-11   7.2140800256642192E-10   1.3863509641294463E-09   6.6284624534040352E-09   7.4133193849085682E-11   4.3030642853413070E-10   9.0412570098793113E-11   3.1021707353265590E-12   3.3368863654348809E-10   1.9767603155964403E-08   2.1457452470137882E-08   6.1757676139225752E-12   5.2230132130584828E-11   7.4415164370107541E-11   1.6411639843480049E-11   9.3251374776259793E-11   4.9651960113114210E-12   2.2644401464679966E-10   2.3468361781074937E-11   5.1419859721142124E-09   8.1786848465715234E-11   4.8695604570517995E-09   1.8232616277435981E-10   5.9665984461288068E-11   4.3842298947707560E-10   1.1199745102817218E-08   2.1946789601355381E-11   5.6285425314529646E-11   1.1512118804262503E-11   7.2407033424791067E-11   2.7770028864268866E-11   1.4204753634551681E-13   1.8121635601500000E-13   6.1206112018898810E-10   3.4770123295908963E-09   1.9610930630817446E-11   7.1707450967684617E-13   3.1503702949125236E-12   1.5365755409262198E-12   3.6441845842764143E-08   3.6948941461944782E-10   9.4115951744965042E-08   8.0104376108301935E-13   1.5225510518888893E-09   3.2999859055714913E-10   2.9953501592812637E-11   5.6477837522975498E-10   3.8534546377708932E-09   9.5667085734065266E-10   2.8733907059567865E-09   6.0595660770900167E-15   5.5952840238856336E-09   1.3708377118528765E-12   3.0873742402754318E-09   1.7344695474316658E-10   8.0642103201764089E-10   1.4144114180506822E-11   7.9959099085737882E-11   5.2379844754690324E-12   1.1963836090715621E-11   4.7017888906142064E-10   9.5534149094515989E-12   1.7105743897866890E-08   9.2346728953094803E-11   1.0274915643576310E-10   2.4980689522017791E-11   1.3820397627340701E-11   3.0765974959849890E-07   1.2594826376625147E-11   2.3968709512747806E-09   4.4956668154305787E-12   6.4417461628523326E-10   4.7798076742397023E-11   1.0362302654841832E-12   5.1586100106778597E-10   5.7106886264200977E-10   1.4284106544686239E-10   2.1548551365579877E-09   7.2496407388080280E-09   4.6122548763213157E-13   2.3594270614794592E-10   1.7926736718408205E-09   4.4146853204979081E-11   2.3114964325191072E-09   2.6754494455570114E-08   7.6880709736006844E-10   7.4583363704258548E-10   1.6436166154092144E-09   6.0722640662071999E-11
  1.0324333750203469E-16   5.0098108564923865E-16   7.2200294956154614E-16   1.5535158758079369E-16   3.6894049249347125E-15   6.8485075185666826E-13   5.0036190630206947E-10   4.7058623966383038E-14   1.8696363336662540E-13   2.4006789245095657E-14   1.6010102225577877E-15   3.0968113974305432E-12   2.7147692596105277E-13   3.2886991968503198E-12   1.3626444696992846E-10   5.6771709675479382E-12   1.3267083358395864E-09   4.3675858571000109E-13   4.0533358038353214E-13   1.8048589920790472E-12   4.4403492641367864E-10   8.2485390923077431E-13   2.5233278922197266E-08   2.7061179878285483E-14   3.3062828112400097E-14   7.5294194403941387E-12   1.0861091451899533E-14   1.2468209388000001E-14   8.7153114748084725E-12   5.8158687889705462E-13   1.7730056812524485E-12   1.9817236486411827E-14   1.0498445605443923E-12   2.3758811471992261E-14   3.2615809133848767E-11   8.7394311882421456E-14   7.0986058498433444E-13   5.2682546180251948E-10   5.7494419526483939E-13   2.5555224524770563E-09   8.5842533641913901E-11   1.1103449522493859E-12   1.3006028534876987E-11   6.2814208347993378E-14   1.5561536063315841E-14   3.3797147349413065E-14   4.6713273602578176E-11   6.1229359017183738E-12   5.4656230338884394E-12   2.8902155802081489E-12   4.3005083085983042E-12   9.4986946266482234E-10   2.7169306966702984E-11   3.9865187671878831E-13   1.2792720407491289E-10   2.1734663898963222E-07   7.9253967821360127E-10   3.4582428987513427E-09   5.9177832925934486E-10   2.4695468925319224E-08   8.7845461768447048E-09   8.3659698012625422E-08   7.1275610931094197E-12   1.2841210859075827E-08   2.5261213892675822E-09   3.2908448595970344E-12   8.7264782487065452E-09   7.3365023260351812E-07   6.5500541934083808E-08   1.2076508488842713E-10   2.0763632333888620E-10   6.1443368260234177E-11   1.9052994736852823E-09   9.7215031669789683E-10   2.5539649982238211E-11   3.9908332027474537E-09   5.3442993580528318E-11   8.4872526878264531E-08   5.2984063036496844E-10   3.7352650423395485E-07   5.4408223649784715E-10   2.5741767870746926E-09   8.9695034900325376E-08   1.1280839636977239E-06   9.1687246052352854E-12   5.2831288638327319E-10   2.4366948818318908E-10   1.3050324243496168E-09   2.8985457878871230E-10   2.3167902805982235E-12   1.2189965408291727E-12   2.0645311538857033E-08   1.1872927498505186E-06   2.6637035756113777E-10   5.1561088759101437E-13   2.3244018680264926E-11   2.9497066720060941E-12   1.6549046516009301E-07   3.1233623988181994E-09   1.0806086500162360E-06   1.1821340313079518E-11   1.9180398026505462E-08   9.6134222728387259E-09   7.1818603603619091E-09   4.8029523231519797E-08   3.2529292022636836E-08   2.5738899260561702E-08   1.4681791022676904E-07   1.9532021460487834E-13   1.0264818520266009E-07   2.9912646496464484E-11   5.5238360097963840E-07   3.6387424662957759E-09   1.3620946432438685E-08   6.8496411017608852E-11   3.5846121031366014E-09   3.3675214941309976E-11   4.6738559083768910E-11   5.6306807907608995E-08   7.4286227016252744E-12   1.1308532892728648E-07   1.4927611142801935E-10   7.9481138331251451E-09   3.3569009674577799E-10   2.4336308044902672E-10   9.5314920979350811E-07   3.6291800016223432E-11   1.2288815462633948E-08   4.0450733111873913E-11   1.0767643833194890E-08   5.1521854637866588E-11   3.9219770193882970E-12   3.6971425446905476E-09   7.0761598625895347E-09   5.9353366948760277E-09   9.0417341060705251E-08   1.0320457420865374E-08   6.1668518551430631E-13   6.0180495193107419E-10   1.1124266127653251E-07   5.6266972694460329E-10   2.6038022808957911E-08   3.7722081428957693E-07   1.9335457277703558E-09   1.6863701555192863E-07   1.6181232970506216E-08   8.8411539352590839E-11
  1.5258972693180481E-17   5.3471125287297130E-16   2.1433490637684610E-16   1.7489676728654808E-16   2.8525561528074726E-15   7.2627021262182037E-12   1.2266794854490066E-10   5.0864933626074262E-16   4.7067436929859140E-15   4.7792399180578086E-16   5.3754128559163406E-16   1.2470586605739237E-14   1.7526135957952897E-14   2.8866887483484367E-14   4.1150850839529312E-12   1.3847188265909843E-13   1.2475828242951307E-11   2.1307836968536520E-14   5.3324838006670919E-15   2.5765499779315962E-14   3.8056230233465004E-13   3.4366887550644188E-13   3.2237161879636502E-12   1.4710971010828371E-15   4.5945519700750239E-15   1.5272889288677121E-13   6.3910191125063306E-15   3.1855346295039728E-15   1.2320713911107932E-13   8.4499399173597861E-14   2.1448139320853506E-14   1.5194044471235109E-14   5.4671727575475974E-14   1.5501669586502835E-14   2.9812467534137017E-14   1.5822179634433742E-14   1.1491576314649586E-14   1.4042346286578467E-14   2.9588799681711688E-14   1.7338632897978659E-14   3.3485906354615396E-14   1.8277138693317065E-13   4.1814413370550010E-09   5.4702450335556842E-15   3.6566505997268008E-15   5.5320493637215000E-15   1.5369776310877932E-13   3.6154085960030936E-13   5.5518943351466517E-13   1.0654909923015107E-12   8.1549213232697130E-14   3.0403151312954695E-10   1.6182354600678757E-12   8.3523593332425117E-13   4.5386998932855266E-12   3.1090074037664929E-11   9.1606168697166977E-12   3.2615217241098257E-09   4.1004796694110376E-12   1.6908270930373477E-12   1.0450744527262338E-11   3.2667399689889906E-10   7.0873214857843945E-12   3.8464959250143087E-10   2.2344903499246294E-07   1.5847779262861944E-12   7.9864452920873206E-12   1.0726293760114076E-09   3.9557051854801544E-08   7.6763883637554912E-13   1.3593615900581014E-11   2.1469036993717525E-12   2.7750917802623647E-11   1.4023502584157221E-12   4.6227486829230206E-12   2.8538782875588201E-12   5.9242782952217156E-13   1.1321847171615482E-10   1.4873518069147040E-11   4.5686093448470376E-09   4.3194652336885929E-12   6.6156735109467368E-12   8.0431242475688170E-12   2.6374293717441356E-10   3.5765482260988435E-12   1.4409446493298581E-10   2.3280420491877985E-12   5.8160190759225802E-12   7.6432837471754006E-12   7.6099330874219367E-13   1.7168228125705596E-13   1.0276726801917311E-10   1.2055350573195737E-12   3.4774106084475882E-12   1.8445437577269699E-13   1.8488326731699185E-12   2.1445015029475536E-13   2.7944255212768082E-11   8.9592335157806456E-12   4.0778544568900306E-08   5.8196985013025470E-13   3.8371913951377799E-09   5.2234303100302567E-12   9.6121167020831802E-12   1.8507786690976811E-11   9.6676314966243116E-11   1.6892579390505659E-07   4.0889697132631529E-11   1.1452350483071235E-14   1.2135072647486686E-11   1.5859445888549172E-12   1.7309332669176790E-11   2.4721934548614834E-10   5.6471404079128951E-08   9.0435159791021049E-12   5.8709937839236953E-08   3.7714144927881147E-13   2.6631390510817701E-11   1.3122250819163635E-11   7.0743453035348802E-13   7.6461502721638885E-08   6.5634670346531570E-13   2.5100327865569248E-12   1.5204147242374055E-11   7.0029730778168107E-12   1.9792178265837612E-09   4.6709790271276949E-12   3.8914269033877706E-11   1.7411564059424773E-13   4.5104211262019532E-10   1.3060799626024909E-11   5.4830557160164173E-13   1.2455678471689191E-10   1.8611055296310523E-10   2.7412150301367124E-09   9.3594757039615043E-10   1.0066040450934232E-11   1.1427115831551458E-13   2.2088022908108280E-11   1.4892524477105046E-11   4.7954820916273684E-12   3.5384625827357861E-11   2.1320578799356635E-10   3.7097679532652420E-08   4.2287868458846597E-12   1.1989461556130966E-08   1.4698253595688365E-11
  2.5886849417224350E-17   4.1325388258175375E-16   2.2721944574135706E-16   6.6989686426774472E-17   5.9517711269959529E-15   3.4076260625422390E-13   9.9461330192717547E-12   9.6877838552243855E-16   4.8086285212616801E-15   8.5561806761540645E-16   9.2747601113077762E-17   4.4758673253623447E-15   6.4017180345659993E-15   1.5629643477841389E-14   1.6842737564714144E-13   2.4640225760194192E-13   1.4209124942701668E-12   2.1281174486968540E-14   1.1123476036584855E-14   3.0574163757375413E-14   1.9637368456137161E-13   3.6585833205517194E-13   1.8475423165107558E-13   4.3332842095202094E-15   3.0734981692247906E-15   5.9808463911208339E-14   1.2224850033642052E-14   5.5295046259802727E-16   2.3861796715209728E-14   1.8114465088946101E-14   1.9358440305003766E-14   1.2643300870945932E-14   6.2752577549443925E-14   1.5317921332290320E-14   1.6514236500668167E-14   3.1363107687469125E-14   1.1825767395719751E-14   1.2898092306171955E-14   4.1586685502328548E-15   2.6560213743369930E-15   3.1484400061595179E-14   2.9718766553936241E-13   4.5233207592998114E-10   3.2548362160064960E-14   5.5415664152108622E-15   3.2007233449541142E-15   5.4063100149945491E-14   6.4941683350540746E-13   3.8238474379399672E-13   2.1059503999100733E-13   1.8321128537062690E-13   1.2232981635274505E-10   2.5256722702544335E-12   2.1325440722804879E-12   4.3032622399995989E-12   3.0726599411495537E-11   7.6705068192418023E-12   1.1120510914980944E-09   1.8835940173170997E-11   4.0762241509180939E-12   1.2401188944198100E-11   1.6425331805657452E-10   8.7436591915767175E-12   1.5809662641840101E-10   7.0613547065718981E-08   4.4135116509748836E-12   4.8799513131404963E-12   2.3832454408797009E-10   3.9941068241388808E-08   8.9128783211538538E-12   2.1003502647730096E-11   2.5723191233711412E-12   2.3087161371732661E-11   3.3793217662159413E-12   9.2275799861505091E-13   1.1213629138213132E-11   6.4441787566406465E-13   6.4064060265324321E-11   1.3207807796014718E-11   1.4009992450683586E-10   5.6293189762611187E-12   1.1386464090602126E-11   1.9112291913341545E-11   4.3730129988712957E-11   8.9329920988097181E-12   6.7367966218136082E-11   9.1680370967856764E-12   8.8228988634388880E-12   4.2188316477914335E-11   5.7479025594873002E-13   6.6314874508731754E-13   2.3116899801493050E-10   1.6787181290319132E-12   3.3168832614656056E-12   9.8712959540793008E-13   8.5962460636790783E-13   8.2771432385154033E-14   2.6674459951727468E-11   8.2121763720945137E-12   5.5289211035981462E-09   2.3723492239424181E-12   6.3766618823778323E-09   8.2479174251826369E-12   5.7742295181400258E-12   3.0508584592416677E-11   2.1242808476034563E-11   4.4814135638341486E-08   1.4965211434504181E-11   2.6688755051656257E-13   3.7353581790799606E-12   2.4664981809721012E-12   1.1332508383651900E-11   1.2791247817118919E-10   3.0864076291184565E-08   1.8694264532815224E-12   2.4607297972696071E-08   1.4342878106252798E-12   3.8571593049931922E-11   1.3433963100164385E-11   1.4750391872641514E-12   1.4974458825382821E-08   2.3746527851494744E-11   1.1775555893326477E-12   8.4063725769449930E-12   1.5662788877822398E-11   7.6319416145672154E-11   8.7243574366710507E-12   4.5544727192525700E-11   7.9905512434138040E-13   1.4881891945477432E-11   2.2530625485361806E-11   5.5007907497484449E-13   1.5690232976968233E-11   7.7721250736491039E-11   1.1558551434827669E-09   2.3136228735910526E-10   1.9727275138821942E-11   1.8167651835464589E-13   6.8349009372778410E-12   1.9682928957496337E-11   2.3675617278493475E-12   1.0623691058082832E-10   2.4884951789132270E-10   1.4891936256693318E-08   9.5047344828079822E-12   5.9385753004373318E-09   1.7999966856232285E-12
  8.0234818381116075E-18   1.9526975222446510E-17   1.9070815164886910E-17   3.7278489433624511E-16   6.1892357046578233E-15   2.3817034631492300E-08   5.3514675085970183E-06   2.1622151168480455E-15   4.6621484859956934E-11   5.3015682552478051E-15   6.7063708120896367E-16   7.8716511135276442E-11   2.5570520664742961E-17   3.6764699481389555E-09   4.8441483152765873E-07   6.7306929101875131E-09   8.5520622878538432E-07   7.8194826998800165E-16   1.4332133029305105E-11   1.3044272351709382E-11   3.2537925988352215E-07   1.4455408935487703E-08   1.2175817460238114E-09   3.3872880296951098E-15   4.3280979375776030E-17   7.0479186861537250E-12   5.6059151192779212E-15   7.5316573379339657E-16   8.7024871543755546E-13   1.6778196489805331E-13   3.2733957777882130E-14   4.4601791528789694E-16   3.5407612366051552E-14   4.5192352800501811E-16   2.0710597246162599E-11   6.2732854843406146E-13   9.8731476188515339E-14   1.0150406879072885E-10   3.5828713628863627E-14   2.8329362820260230E-11   1.6093025353862594E-12   8.3370155990384144E-10   2.1336520166741558E-07   1.9049914827737901E-12   9.6244446477143113E-13   9.0278101608923856E-13   1.7895466256395380E-09   2.4026243790392585E-10   2.9411312037643813E-10   3.4576643125243962E-15   1.2399091496275471E-10   9.1242835100384643E-08   5.5542015854912351E-12   1.9243141204832167E-13   7.1698438873816808E-11   1.4840230818019840E-05   4.3278811429912639E-10   1.8677737509671603E-05   2.3983348660173936E-10   2.0529575593548771E-09   3.3604240115393705E-08   2.9343175008494779E-06   3.1105945488893494E-10   2.0274345180513036E-07   1.8477390663935103E-05   4.9328893463369680E-13   1.0767717614742250E-09   2.3249708826069736E-04   2.0833002317359045E-03   1.9214599852666735E-11   2.0935531914486896E-10   1.2164506090194095E-09   2.0248618116061293E-07   5.2349153975176867E-11   1.8789553861811866E-13   1.2511585877030043E-08   3.1110708635251625E-11   9.7202950081314691E-08   5.0302668540955384E-09   6.4008424535183981E-06   6.7477072309807454E-10   2.8800015617688446E-11   8.2197187769823983E-08   1.0440374451122820E-05   2.5946036824199623E-12   9.9435641594104058E-09   7.8049311489921552E-11   4.8510941611113752E-10   1.2244681804929349E-08   1.0595320629962575E-13   4.6249748412377707E-14   5.6857902579915159E-08   2.9771237232228014E-08   5.0398409135840063E-10   1.4405356641142790E-13   5.4892626129034532E-12   2.1772082047736019E-12   5.3778709854077798E-07   3.6835267187487779E-09   5.7570246642886166E-03   5.6071259491833286E-13   9.2732983539129174E-05   5.1680574459859621E-12   3.0149543476556598E-10   1.8102849836449550E-08   1.5522750743319539E-08   4.3467764828840581E-06   1.6410317410612722E-08   8.1872143513495345E-14   1.8354182308776567E-09   5.4431117094817129E-13   4.6944818924331807E-08   3.8184062224492510E-08   2.6019353844101080E-05   2.8648081831935729E-10   9.5565312673900654E-06   2.5469283978611261E-13   2.8584759027929176E-11   4.4808167916225697E-10   1.2355930882394532E-11   1.9588924369197985E-04   7.0315518569540954E-10   3.9770764915130014E-09   1.8068674469967072E-09   6.2132387585828136E-09   3.1726941195100999E-04   1.8454480901124391E-11   7.8454172443595678E-09   3.3712359904797943E-12   1.9177167527506767E-06   2.2226870898285074E-11   3.0967604030421107E-13   2.3412243560264536E-08   3.8458070828080994E-07   5.4344755026617599E-08   2.0907709075527611E-07   6.1037787974012585E-09   4.1982599904399202E-13   1.3344855506893906E-10   1.4350036329746072E-09   1.9195601089004533E-12   1.2755138595636688E-06   2.7832550549389302E-09   5.5923615471204434E-06   3.9451805932371989E-08   2.8552326340755756E-05   1.0914484462056514E-10
  4.5814146867619914E-20   1.7217842573297658E-16   1.5005180372178121E-17   3.5784006120074879E-18   4.6082027282729544E-17   2.5353489856151642E-15   1.2670451305122164E-11   1.1295225471239421E-15   8.8687050141155227E-16   1.7447395181788204E-15   9.2993872790103697E-20   1.0109674653277301E-14   1.5107011537600660E-14   5.8464987843490144E-14   1.7361884127215438E-13   3.4834344107679686E-14   9.7939720675978908E-12   1.1951697667421188E-14   8.9959283897052773E-15   8.5356515043625376E-14   7.7187533100026705E-13   2.4858349306832865E-14   7.7689707176919701E-11   5.7067903754590314E-16   2.5387551535720170E-16   6.7384961155097699E-14   4.5409225641205935E-18   6.4627769689393139E-19   8.3405174525150907E-14   1.6428147896345625E-13   1.3549246519700215E-14   1.9005251318609638E-16   4.4967347409667687E-14   6.6281365498510775E-15   1.0103121048698440E-14   3.9687041417919039E-15   1.6241936236688915E-14   7.5392883348068977E-15   8.1851858477179121E-15   1.0073379373683006E-15   9.8565438936765343E-15   1.1524453131376989E-15   1.5670718885983228E-13   1.0943115044450368E-14   4.3211305578461257E-15   1.7714608130527926E-15   5.9531015216017594E-14   1.2381435223428642E-14   1.4298004959026458E-13   9.4252383129378594E-13   2.1504180981262813E-15   9.4179313289061666E-11   1.1339344355977115E-12   2.0308271938397301E-13   3.0544626420810786E-13   1.6918869202267033E-09   4.8466872791717807E-12   4.0088971975590231E-12   4.2897952499731495E-14   7.3316310002675296E-13   8.1182848286046837E-11   8.5496970468532946E-10   2.6768412993466235E-12   3.5735995102026672E-11   1.4596206795544643E-12   4.5642135551012857E-14   1.1921099062249145E-11   2.0087179211632657E-09   4.6036422174419117E-09   2.3730994456811579E-11   1.8279724701160136E-12   5.8100318251325531E-13   1.6351345778490491E-12   1.6021592122625320E-12   4.1387438775476415E-13   2.0510132108860317E-12   8.2160278146356491E-13   2.3256084435541376E-11   1.5396157557775963E-11   4.7120619623245897E-10   4.5773630911275040E-12   6.2224190892364262E-11   1.0807150567565375E-12   1.1627765194549606E-09   5.5043575778338323E-12   1.1126195695350244E-11   1.3205335236400615E-13   1.9651810334607047E-15   2.1180659174730389E-11   9.4050364932090932E-14   9.1357994653665996E-14   1.0942396958887071E-11   6.5160239697248400E-11   1.1003033968081192E-12   1.8585638941408094E-14   6.5044917952317149E-14   5.0379900891107718E-14   2.1789522894808952E-09   1.1091600757540420E-10   6.1652779623089738E-09   3.4836965164525609E-13   2.1965916928942643E-12   2.7487107538334404E-11   3.7912538762098222E-11   9.0433408466911954E-13   4.6745629883657586E-10   8.6516319366571032E-10   1.7561308178473989E-11   2.3607881760373667E-14   4.2506595224332464E-11   5.1538724594208962E-13   3.2308544714128191E-10   8.9369039558935341E-12   3.4609216739147347E-10   2.4422033287318603E-11   1.3037275456659189E-11   3.9973819235436677E-12   2.0356054886600432E-11   1.9021797868712500E-12   2.2843540158358138E-12   2.1643489153578959E-09   8.8317942650962743E-12   1.3205031499117196E-12   8.9785294049339350E-13   1.7858083229966659E-11   7.6280306542181591E-09   1.2015703888958127E-12   9.6995039380927455E-12   2.0321966905003920E-14   5.8137228469718855E-11   5.6261727196089888E-11   2.3531870638117559E-13   6.3842866901709155E-11   7.9068642669559120E-11   1.2424654238041447E-11   1.7053756873812437E-11   3.1816402943064524E-12   2.6753708274189939E-14   2.7592855426118750E-11   4.3248968051818618E-11   3.3915310581135001E-11   1.6587113607254907E-10   3.4887465216132346E-10   2.6804665634208298E-10   1.2467873133302475E-10   7.6571851013199207E-10   3.5622901964585844E-13
  2.7559421631966525E-18   1.2601471483046251E-17   9.3831820017416818E-19   2.1752876834985403E-16   1.6315532594726714E-15   1.2459386293227649E-10   2.8719030144939254E-12   5.0046117574618491E-15   1.3923949136387960E-11   8.1028609872543687E-15   3.1500177814322736E-17   5.3628519710232995E-11   3.7187956382406350E-14   7.5417155583766357E-11   1.5169121946114041E-08   3.1454149795614005E-10   4.1166930245225521E-09   1.0082476427713930E-13   3.9014285907914566E-10   8.9393700986836392E-12   2.7313702412439460E-08   2.9078023893450776E-10   4.7534570092457998E-07   2.3942702250500281E-15   1.1586338939817134E-15   5.1196138773587589E-11   1.5538657975891138E-15   5.6053802584205349E-16   3.9116673155439997E-12   4.0318444351308188E-15   4.4580908887104650E-14   3.0629842054333836E-16   6.5688612459829256E-13   5.4619474432118543E-15   3.1702756231660048E-08   5.3378328859551316E-11   1.8548319421022323E-11   3.9596238971727162E-07   7.9003317862036056E-12   3.2067932875422363E-07   1.0999826210286396E-08   2.7581101728287408E-11   9.5503744555847630E-10   4.9706339575904521E-14   1.4099525505329254E-12   1.7551946364095834E-13   2.2275338384979577E-09   2.1186059742886301E-10   1.9500693838583402E-12   1.4849698359253842E-11   8.0252271654147851E-12   3.8533339955226164E-08   1.0626729705220075E-12   1.4508203115922191E-13   2.8621078502452603E-08   1.2802368479650589E-05   1.0376650463988682E-08   4.1113619970865903E-08   1.1909808013096352E-13   1.3258453018944009E-06   5.6919020790347905E-07   3.4576960868058108E-06   2.6659360868700283E-10   8.5456416107840987E-08   3.2739325904845600E-08   7.2277734564866300E-13   1.1807159105885497E-07   2.3512619734835696E-05   1.3699427518694352E-06   8.2880306459766512E-11   1.7091049113227170E-09   8.3025548705199724E-11   5.9653847532828145E-09   1.9986325679552970E-09   1.9149563263175143E-11   7.1827307287567697E-07   7.7720385995207708E-10   1.9529650483938140E-06   1.0574302574642272E-09   4.9603617391724197E-06   7.5457301980483950E-09   2.5491791002324655E-07   5.6042137240757856E-06   1.4025675316520952E-05   1.0929904615427865E-10   7.3383224348546032E-08   4.7169684753790107E-11   2.4312577075833184E-08   3.7553000288285356E-09   9.1184232761260050E-13   5.8460807513667571E-13   4.1559204847924324E-07   1.9233997765910268E-05   3.2200733031426706E-10   3.0925187733084239E-13   1.2969405987585490E-11   1.1076424770993084E-12   1.1783341156641786E-05   1.5531601818613733E-08   6.0318376567271852E-05   4.0731174295050737E-12   7.8960902452024948E-07   9.0441057678759824E-08   8.2615122245417078E-11   1.0371769578214480E-05   2.6780136549434035E-08   7.6556966187102069E-07   1.9880328660783934E-05   5.2053507651626916E-14   9.3847149073721898E-06   2.3542732448008746E-11   3.4994288475158492E-05   4.5144810797594951E-07   5.5395864838132783E-05   1.4088489617726332E-10   3.5215864723006484E-08   9.4337884763223478E-13   7.7251246169825190E-10   5.4814618667373950E-06   8.7295805529196377E-12   7.1010464805363738E-06   3.4062015219902398E-09   2.0444802458181452E-06   2.4988813168483383E-10   7.7181665757858177E-08   2.1781071799387061E-04   1.5852053863807068E-10   3.3855801950810806E-07   1.2553776978908006E-10   2.0651903346125485E-07   1.0653716573189070E-09   6.6801008553826475E-12   7.3460560481738571E-08   1.1454717932368608E-07   1.4343276140814568E-06   1.5982936646244724E-09   8.2766110721890702E-08   3.8151333945216538E-14   1.2885913698704576E-09   8.8441174194458539E-06   1.0402248166635177E-09   8.4174261854153054E-07   2.1831854477651587E-06   5.2118304257238519E-06   1.0608798991053162E-06   2.9592791079277433E-05   9.5403117340185606E-10
  1.7599495640500774E-20   4.3868876270461182E-18   3.2391074984388051E-18   2.2658460503510612E-18   9.3321612052148921E-17   6.4009744874613621E-16   1.8311321343812222E-12   1.9843796407522828E-15   2.7088224823229217E-15   5.3856694155737984E-15   4.1948615272415156E-16   2.9055268725181861E-14   2.1802499316731979E-15   1.4504718238358053E-14   3.4485795001117773E-13   1.2415405297234787E-14   5.8285199187251778E-12   8.4126114743754014E-16   6.6918665823777177E-15   2.1041256185380248E-14   8.0219964086289354E-13   4.5889415566148633E-14   8.1766830426316788E-11   1.0417915088266715E-17   2.2624532554184679E-16   7.9715982805371929E-15   3.7074237590212171E-16   9.7804858915920357E-17   6.1521837900876052E-15   5.0872404047255270E-15   2.7120244721449001E-14   4.5396680810797342E-17   2.2544864202580430E-14   6.1343168904295709E-16   1.0766577958588944E-13   7.5178068144856110E-15   2.1413673903189764E-14   1.6134450623911831E-13   5.7589687960055145E-15   2.2266747632866041E-12   5.5402242982202129E-13   3.3225900887070134E-15   2.8078149703017305E-14   4.6828988547976566E-16   6.6615735737793693E-16   1.3588075306098062E-16   1.8970081026370805E-13   3.0031643704199773E-16   2.2938218832205092E-14   3.7984188191636593E-13   2.2175456669872945E-14   4.3023550428251460E-11   7.8316327921720066E-13   8.2108095048131710E-14   7.5400496766122325E-12   9.3158252678553303E-10   4.4208545328452612E-15   8.6739163360782576E-12   1.6040394349445204E-16   5.5431236138696248E-11   7.4549729949332799E-11   4.4748905108150332E-10   7.4125130039007992E-13   4.0700853629930846E-11   2.0547364831928457E-12   6.6945830458712533E-12   1.9852552271968001E-11   9.0447277137640291E-10   7.1747598895640775E-11   3.7420264842185311E-14   3.0761401847329171E-13   3.1510517342679244E-11   4.5609668087926147E-13   8.4642406385052602E-12   1.9416843733142613E-13   6.0248663921497073E-11   1.3782645182909190E-11   1.2972877295174470E-10   3.8238874230439120E-12   1.9123470486063236E-10   1.8123622658477309E-11   4.3178494631727007E-11   4.5763602726491029E-11   7.6736660658356644E-10   2.9288880074457331E-12   1.6492927357102393E-11   1.2120649175983818E-12   2.1192300515623736E-11   5.1788738802137892E-12   3.6045670962386732E-15   1.3785818929906775E-14   7.7688408363140791E-15   1.8822542491647286E-09   1.1352980441973870E-14   1.6428219765116259E-14   1.9976759544703854E-12   2.5268191957521875E-12   1.2754524278293894E-09   3.4747777241853477E-11   4.3469366044260528E-09   3.2796955264285508E-14   7.6044139636921640E-14   6.0315364607176087E-11   4.0619082884717105E-12   1.0433936724819862E-10   3.9167304824830298E-10   1.1207339842459275E-11   5.1711341834155930E-11   1.1436900319645376E-13   1.9249328236005021E-10   4.7209684517803824E-13   7.4879104333320900E-10   1.4150570333603692E-13   9.2749047238884994E-11   2.5286895679859187E-12   5.0998690051955327E-12   8.3874100095025341E-13   3.2883355705022733E-11   6.2989162516134027E-11   3.2595583487365831E-12   1.3956405204586220E-09   3.2447463176237968E-11   2.5193599977773236E-11   1.2629229944802762E-11   3.2828306708433607E-13   6.6218623016419407E-09   2.0872697502420910E-11   1.1331715816131952E-10   1.5444744419650993E-12   2.3526123168382578E-11   3.2052796004875248E-11   5.4273576604326909E-13   6.9197139244430398E-11   3.8860067008305878E-11   4.5238623770379083E-12   2.4531495171998470E-10   6.7817713601487801E-10   4.3383496320070030E-13   3.4631637907640628E-11   1.7067823999884304E-11   2.6256763222753100E-11   1.2636525214771272E-10   2.8500530905875977E-09   8.9553650518049211E-11   6.1772716264561772E-10   9.2295168061124030E-11   3.2291189409333154E-12
  3.2469300261756032E-19   3.8989670910559381E-17   1.4819703691300374E-17   1.9094096445417925E-17   9.0857185024587451E-17   5.6421884302837191E-15   1.5816986376570728E-11   1.3190143448346391E-15   8.9282641090770915E-17   4.0092526638865249E-15   2.3925176659694977E-16   7.9493817258755390E-13   1.4101110523105422E-14   5.1032498677929793E-13   5.4860059463450204E-14   6.5996283080684522E-13   2.7902089585276404E-11   1.0597383256514416E-14   1.9693156356305562E-13   6.4729904269396736E-13   4.5635946537397934E-13   1.1925779970679917E-15   5.0977779617148996E-10   1.4578819977228674E-15   2.1032438523764660E-16   2.6688461320890672E-12   1.3712269619143932E-15   3.2872266048528392E-17   1.4318860543776721E-12   5.3434402096266888E-13   5.2080761607847196E-14   1.0539621536341351E-15   1.6564524901894677E-13   6.9334682805289957E-15   1.9560804616329910E-13   8.1051048427964961E-14   2.8144642553490639E-13   8.5025615681874750E-10   1.2662231453466859E-13   1.1974079390021900E-08   2.7166111660656148E-10   1.5098028674180975E-14   4.7926056440054921E-15   8.1883921631642796E-16   3.8011550883706848E-15   1.1398228990759462E-16   4.0705201641447117E-12   1.0523013904554183E-14   8.2837865604015601E-14   3.9863617826879131E-13   2.7321172754765973E-13   1.2863345762055171E-11   1.0341266455155430E-13   1.2632489982905619E-12   1.5785273796699456E-10   1.1135799962217990E-08   1.4411412219559171E-09   1.1344564405493075E-10   2.9660583488036461E-09   1.3508790300305947E-07   6.8722932895856216E-10   6.4511306190650387E-09   2.1797005934891957E-11   3.2405333402339283E-10   2.4831315131108527E-10   6.9791906044343636E-12   2.0985135322064676E-08   1.1132169907096581E-08   6.3097175651850616E-09   2.1406232731924761E-11   2.4057440512034335E-11   4.3398658525707873E-11   5.6751192688857242E-12   5.9704992069486871E-09   1.9428537660609153E-12   7.9211102838420035E-09   2.3229163026628679E-12   4.6094354757517330E-08   1.0589687937962897E-11   1.8556925137000337E-09   3.6344923308963925E-12   2.7983772337586436E-09   1.2386369594405483E-08   9.5343500148142756E-09   1.5880561680149238E-19   5.9915240914339731E-12   2.6744579811589843E-13   5.0002657903678524E-10   2.4121062716796018E-11   1.8532619140027246E-13   1.3632906183564771E-14   5.0258259583113517E-10   8.7394793336166108E-07   7.8597146490630058E-13   1.3363621270750094E-14   6.0594528770781175E-14   9.1519557712568782E-13   2.7196000421143154E-08   6.8949754150646076E-10   1.6577011919703517E-08   1.2789418547112863E-14   9.5547511828059725E-11   8.1606412002420141E-08   3.1540585478356769E-08   3.4180019219000721E-08   3.6605503010592832E-09   3.2681304707384421E-10   6.9756112712913739E-07   1.9190051215078617E-14   5.0484773269228981E-08   2.0766531111468947E-12   1.1321017737739417E-07   1.7927712287501903E-11   7.0099700377459189E-09   3.8763411476965416E-11   4.4678678216468613E-13   1.2911099516043838E-12   4.8178714855188536E-12   4.8215796354226321E-08   4.6941548890896112E-14   5.5477600797588920E-09   1.9141319025478591E-11   1.4116160640610005E-11   4.6194444508232656E-10   2.7145303190839266E-11   1.5280387103958302E-07   1.1533159602316949E-12   5.2736622301139822E-09   3.3531964954788924E-12   3.4257634153014708E-10   1.9333935513850629E-13   3.4744277294767973E-12   5.4863202405263503E-10   3.2066699318444288E-10   6.0880347533601511E-10   7.0272196053410237E-09   1.6768783315134608E-08   3.0515455297457255E-13   1.1934977097383197E-10   4.9946547797734967E-07   4.1406855394319526E-10   3.5994265851654877E-09   1.2477761843224732E-07   1.1641954656960085E-11   6.8918214364932638E-07   6.9390169775164943E-11   1.1909424427435688E-12
[truncated: 378,526 more chars]
