# Supplementary material for: Intermolecular Interactions in G Protein-Coupled Receptor Allosteric Sites at the Membrane Interface from Molecular Dynamics Simulations and Quantum Chemical Calculations
Source: J Chem Inf Model. 2022 Sep 30;62(19):4736–47. doi: 10.1021/acs.jcim.2c00788 (PMC9554917; doi:10.1021/acs.jcim.2c00788)
Supplement: Supplementary file 3 — ci2c00788_si_003.zip [file ci2c00788_si_003.zip › quantum_chemical_coordiates_inputs/PAR2_5ndz/fsapt/QB.dat]

  1.0078836468818337E-15   2.3828895017556915E-14   1.1852897777584064E-13   5.0666203714032731E-16   2.4589264200935642E-15   4.8586415704372104E-12   7.0952090797313032E-14   2.2440194001177619E-10   7.0305460639088256E-14   1.9178163614306183E-16   2.6314332102926081E-14   1.4231333537519268E-06   6.3361991438978800E-14   1.7368842936645449E-10   1.1673754628469368E-15   1.6230528209705549E-11   7.9454525574822247E-16   4.6917506939029938E-09   4.2495581353051223E-14   6.4679296832296877E-11   1.9652447069411331E-16   4.5009009947139402E-15   3.1051576759058050E-08   4.6727181402959571E-13   2.0747746024522289E-15   2.8754289982763635E-13   2.1122518171056176E-16   1.4270494557364904E-10   8.2513159991097501E-10   1.3556936147843589E-14   3.3015058359387131E-16   4.6314230643460710E-14   4.0632495568046035E-07   2.9017743193361168E-13   6.4100957671860753E-15   2.7687455391944675E-08   6.3330007587430551E-15   4.1415546243687480E-13   7.4678780143855307E-15   3.6106565139302810E-15   3.2412514832768619E-08   5.2983407838260423E-10   9.3925836279334276E-16   2.1919330211547637E-12   2.6558233336035596E-15   6.5064022757365161E-11   2.3740259061827672E-15   5.4621343581876144E-15   2.0949321920933121E-15   8.3020860413754211E-16   1.3083436823402171E-08   1.9872635041379853E-15   5.9878142691940537E-15   1.4345401591574520E-12   3.8650652667774837E-12   2.2394061872453676E-12   4.1669473385821131E-16   2.3029160164459421E-15   3.1510843113350871E-16   9.6148258414456889E-14   1.6942868964383128E-14   1.4238798262641866E-08   5.1888857921091998E-10   4.5356105233015955E-16   5.2546098182609992E-15   1.8815097604748900E-09   8.5425443517940769E-16   4.3424684031507731E-13   1.1071795786730989E-11   9.3963735698487916E-12   3.3664563985167525E-14   1.2607283685894010E-12   4.8777701609085665E-08   5.3736816570789122E-11   6.6462441557184130E-13   3.0351489651998264E-13   4.8854425443504256E-12   6.6457942106171305E-09   3.0044624690415206E-13   1.4091483489973975E-10   3.1788655922822072E-11   8.1498734845368674E-10   2.8041445808292506E-13   1.0187040192183128E-04   4.8129314811387839E-11   8.4608908512392968E-11   1.4055678980962629E-08   4.4874838051022306E-09   5.5964295368264478E-14   5.1514515743718580E-11   2.1029428030922312E-11   3.8768937194008858E-08   1.5042538758852363E-06   1.7315813094256381E-13   1.3475634990229929E-09   1.7243526529425795E-10   4.4215756843467643E-13   5.4727207390597585E-11   5.7466549063724346E-12   1.3262060305159941E-12   6.3767973370186826E-13   1.7896411606759699E-08   4.9817173318074176E-06   4.1740424291052690E-09   1.1495633120423111E-12   9.6857880744917995E-12   1.8733928264645198E-08   2.3051965457244532E-12   2.2061921821538259E-08   4.2077030805440662E-13   1.8791960588036751E-07   1.3751998354333624E-08   1.8342580520188059E-08   2.5379796074665864E-11   7.1619957368222502E-13   1.2887979536329221E-15   2.3119158962500288E-06   1.1344488873703318E-06   3.0083433703845227E-13   1.2160176776697741E-08   9.8183646678658011E-09   3.3948936246638676E-07   6.9385471146255384E-12   7.5009218348039704E-13   2.1201412291343112E-09   6.0562356503283777E-13   2.8198630098283548E-09   2.5661174214580974E-08   1.5279512910217524E-08   1.0801136988001145E-07   7.9807398798816109E-13   5.6968963577118117E-13   3.4332044061602964E-12   4.9649217991576943E-12   6.3582270708539579E-12   5.8962410465152518E-08   4.2762007694725884E-10   3.2638691869839374E-07   6.9480061689319050E-12   1.0050094157607198E-07   1.3707052313037372E-06   2.2006096143231576E-07   2.2964946866873307E-13   2.9444870966595854E-12   1.0901014053439322E-05   3.0236862732782909E-09   1.8860033074144479E-13   8.8457261866710301E-12   1.0771640984533045E-07   1.8478915727544751E-10   9.0812932456892546E-07   1.8511615908538215E-09   4.2524675807645849E-13   6.4031754649155053E-13   2.0509958450177284E-14   7.0115922136394911E-12   6.9760823575797867E-07   1.3698694058467646E-12   5.4602288343951672E-08   7.9976038277052046E-10   5.7236090524236962E-09   1.0748602780729324E-10   2.3793601214539312E-11   2.4015907080895192E-03   1.3448249504746471E-12   6.7342254236868047E-10   1.2898898652085086E-12   1.2985397555971049E-06   2.4519228563856760E-09   2.8297860372341874E-08   1.4452308172587658E-06   9.1476714797487767E-08   3.1213668028975400E-12   3.7123919020494712E-14   1.7740482548250380E-08   3.2153778324545248E-07   1.0186239590903504E-12   1.4576147724370601E-05   2.2970462077028733E-10   6.0781572712745523E-12   2.4402910821495385E-10   1.8297031432459196E-12   2.5276730236090901E-12   3.5769259589656107E-10   7.7884904764146414E-13   7.5704252918005567E-11   3.7368474345390043E-13   1.4763814755554730E-07   1.3772511781733079E-11   4.2653662624813282E-08   1.9708566985734891E-05   4.6509090017196982E-11   2.2986823565893983E-08   5.5537266301669137E-15   2.9382361502426195E-09   3.2350499337134116E-07   1.3624529430965791E-06   6.0840857074119886E-07   2.1843625439327288E-12   4.9552850188869125E-11   1.9967431868762850E-07   1.9386039567328032E-10   5.2439103785868706E-07   1.7746156775199517E-14   6.0632339462899436E-12   2.0773566522918080E-10   2.8033560665063410E-08   1.0019888963329048E-12   2.6740665512487402E-08   2.2165444125655317E-12   1.2503643305703797E-10   5.7364817454308625E-13   4.3517324525735224E-09   1.8716103221907872E-08   1.0277803471910830E-08   2.6232548164828410E-11   8.6736035203819247E-13   7.7160587294151937E-13   1.0521580017255327E-04   8.1048778789488234E-12   9.8306684186976597E-12   4.2916778956771975E-11   3.4812545675801568E-10   2.7240802303089337E-09   3.6708102166572699E-15   6.7916567081839251E-09   3.7012144642200826E-07   5.2032759800189811E-12   2.6155843791594456E-10   4.6982908166294439E-11   5.9295568441712825E-12   4.5773027451230244E-05   6.6561780646670873E-07   4.4956232807267414E-09   9.2803884077581264E-07   1.6504656711419090E-11   8.1834771594091649E-09   1.7732297934544596E-06   2.3023033052566766E-08   2.6937038064549635E-10   1.9250767135556288E-10   3.1700941106199926E-05   6.1949601903453579E-11   4.9130757281909688E-09   8.7450479005486189E-10   9.0353244451818623E-10   1.2245032821673914E-06   3.7835080302725883E-09   6.9078426648520736E-06   1.4408883315363232E-12   1.6032836235929166E-12   2.1117004335204206E-11   1.2697887482304823E-06   1.3251543843122166E-03   4.1411904542624292E-06   5.8184882501069354E-11   1.2579410750439878E-09   1.7180125130923832E-12   1.8192449288278337E-06   1.7184616101105137E-11   2.6107781760237956E-12   1.7010446452732209E-11   2.8861286622127308E-08   4.2457540804496965E-08   1.2096778801373051E-11   5.4255183350806030E-10   5.6666311735070748E-13   1.0080648654131955E-13   6.6142625064086869E-07   6.9696837003723047E-10   7.8758854360268285E-11   2.0816866189489534E-10   4.9195727587532259E-09   1.9309086657473788E-09   6.2711524994284103E-12   9.7695039640914914E-10   3.7577738881897000E-07
  9.2201147219394363E-14   1.3145123730027626E-13   5.9713487625398649E-11   1.0419344131796364E-15   2.0439096275415075E-14   6.7355532607857015E-13   1.7762273890957378E-14   2.1046363928125039E-07   2.2565191719636988E-13   2.7905421148769764E-16   4.1323423535220925E-13   1.2545087190804159E-08   1.6544981562083048E-13   1.3491064116096705E-08   2.6457595146423592E-15   4.5387204807771491E-12   7.7903439441730998E-15   7.3503521678976031E-10   3.4899777922446950E-12   1.0856322381192532E-08   1.7096111800120100E-15   6.4962551629624444E-14   1.8270465314771792E-09   2.2303426601483729E-10   3.9385297885727626E-15   4.6702140894322637E-12   7.8549669056301905E-14   1.2320430342544024E-11   5.4469604208651707E-08   3.5875651495437436E-13   4.8476540603167488E-15   2.4017801255624117E-13   1.2873456984421377E-08   1.8210879310151726E-13   9.3810565464690329E-14   3.8230505635521348E-07   3.1486627446331783E-13   2.8705275856710136E-11   7.8866522974919572E-14   4.1029844090250936E-15   1.7431710522392982E-08   4.4336347002248802E-09   4.7367719477751620E-13   2.4163598547669618E-10   1.0991723380683517E-13   3.3624299846759489E-11   3.7935704414919637E-15   8.2739076633168059E-14   2.3526482985054321E-14   6.3301978836809060E-15   2.2768987614947871E-07   6.6930560038618590E-15   1.3385045810309115E-12   7.7001737159700084E-11   3.3754438560334709E-11   6.4256539618416322E-11   2.8688164810295836E-15   4.5591180532254380E-14   4.4595770970290145E-16   6.8666723811709929E-14   3.3246508456700755E-12   8.7328132549383646E-09   7.7827722675811797E-10   5.6423254808621885E-14   7.2671658893813337E-13   1.5662243001061812E-08   1.6562946701209870E-14   2.1212777893766680E-12   2.8583122788304357E-11   3.0812281711804033E-09   1.2141124439249060E-12   1.3285113821908117E-10   2.4052227209554349E-07   8.3153228275708123E-10   1.1091999779292020E-12   2.3603815820638670E-12   8.6654745136730576E-11   1.7170036350013160E-09   3.7427074017991574E-13   2.5622196297314015E-10   2.1981822827920567E-10   1.3195492406995762E-08   2.2588458911748794E-13   4.6308277373443129E-06   8.8145863834805470E-11   1.5453231094265370E-09   1.1664027632091118E-05   1.3542791371651963E-08   1.3463817281237776E-11   1.3064716745327536E-09   1.5485456724608763E-11   5.1892115177582131E-08   5.5234903675464557E-06   1.0136382282086769E-12   2.8375326356864775E-07   1.2547785922298615E-10   7.1989418242449788E-13   1.1021629037832537E-10   1.0623966735006516E-11   5.8597980464085411E-11   4.5824093843346505E-13   5.2535694203631217E-08   3.2851629327688595E-05   1.9675283827780998E-06   8.6119488745640544E-12   1.5153063917335569E-10   5.9334598456947014E-07   6.3132315719322172E-12   1.0438252493358137E-07   3.3373118343408235E-12   4.7292743550862047E-07   3.8685714465688561E-09   3.3948646927547125E-09   2.2504642684842450E-10   9.1977372452440443E-13   7.2019263825056946E-13   5.0384793155110511E-06   6.3862396748126600E-06   5.2529833218169672E-13   1.7048828148712878E-09   8.1221749794706693E-08   1.7182670542238829E-07   3.6042793150270877E-12   9.7486103801375431E-11   2.1435667209014959E-09   2.9262161659100033E-13   1.9821774650011596E-08   8.0170924205549445E-08   2.0609300235515509E-07   5.5856928868287427E-07   2.2311917440702957E-12   3.0405502166507987E-13   5.3017585336509927E-12   1.1500981583194569E-11   1.2006438669918274E-10   1.9427823872914950E-07   3.2082794922152253E-09   6.8317890299588808E-07   1.4971607067505920E-10   3.8470995109545851E-06   1.8756529856055573E-06   6.6184809081486027E-08   4.2375326321240061E-12   1.1277807183575629E-10   3.7148822646283545E-07   8.9791205397702234E-08   3.7415507925678864E-13   1.5899181773114401E-11   9.6141124077803780E-07   2.7204577456272549E-09   4.4610764927521460E-06   2.9749459825955265E-08   1.2282872806290049E-12   5.2121138225332307E-10   1.8348207504310243E-11   4.8612082272859647E-12   3.5943455841952701E-06   2.9539834876986951E-11   6.3275813437135566E-06   1.0069899728850789E-09   4.6746939168381966E-07   1.2104911567180758E-10   1.3353433443888013E-11   6.5119008105454416E-05   1.0026181303024711E-11   1.0255342101991998E-09   4.7163276331114940E-13   3.7701701928418260E-06   5.2492997496782859E-08   1.3217302312953556E-07   3.7344107054416527E-05   3.4931873607144630E-09   6.4992260455316096E-08   3.5009013506542604E-11   2.9217384349583770E-07   3.1954921904852497E-08   1.4480052160376454E-12   1.6714809002566175E-04   2.0221606703352611E-09   3.8231005794363195E-10   8.5557527172024367E-08   5.7639296987331584E-13   4.3837166917663683E-11   9.1659203815468015E-11   3.8130901963327420E-12   9.6368373680641782E-10   1.8511457796461217E-10   3.1372710627225194E-06   3.9829857825825130E-11   5.8147876414982912E-07   1.3367028554691035E-04   5.0225984980016408E-11   5.1996912287604637E-07   6.6468885628076314E-11   5.1802005913730566E-08   2.7644240644536137E-04   1.9371870313991761E-05   7.1964336895669132E-06   7.9689788198870774E-12   9.0573555103699660E-11   8.8834373966162282E-07   1.4869175148058200E-10   4.3886559275422832E-07   3.7804221079654871E-11   3.1937424647928823E-11   9.1895425575644336E-11   1.1344792952951963E-07   5.8208730153497141E-12   3.0169645931319930E-07   3.7064102480173772E-12   1.1558639390871973E-10   8.8047219845167667E-13   5.2021101786882956E-08   1.3140320274032950E-07   1.6927061017784174E-07   6.5239798206631200E-10   9.4253002215870822E-12   5.9163882351961031E-11   3.9014202508324191E-06   4.4624786126086340E-11   2.4136549741098357E-12   8.4895353796792819E-09   4.8163861763403378E-08   5.6569455348118076E-07   4.6188885514553163E-13   1.0540661813171974E-07   1.4732450738361758E-07   4.8139743842544557E-11   1.6822337719892500E-09   8.8387007093568592E-11   2.7997396040940776E-12   5.5941062881261156E-04   2.7587966689056929E-06   1.3948804080323026E-09   8.5030262548990894E-06   1.2120538491829291E-11   5.0764883760206607E-09   7.9700413616549728E-06   9.3023122263545928E-08   1.2132359456546366E-10   1.9816171633199522E-10   2.1569575465428124E-05   4.3122150487512648E-11   2.9219132557481151E-08   2.4638716514252478E-08   3.0844096123432180E-09   2.9657576640896087E-06   1.2878333319438900E-08   4.5209146226968177E-06   4.9702079110557308E-11   1.0450652247837318E-10   2.1823636566497271E-09   1.3681079709885927E-05   1.3739323124347232E-04   1.8271151675734361E-06   1.0972640760847492E-09   7.2999679932339454E-08   6.8747408034071209E-12   4.6361643730349210E-05   1.1636710104815571E-10   8.6890809872319421E-13   5.5516223713256531E-12   6.0564917709350794E-07   2.4142141138744762E-08   6.3596711572438714E-12   3.2269916662374553E-09   1.0386075024509503E-10   1.0199283072399053E-12   2.6366843255113999E-08   1.1124389705055706E-08   7.1013657186045321E-11   6.0191801823523286E-09   1.8092325877847222E-07   2.8562345784662805E-07   3.0428181392361558E-11   2.5435204685915887E-07   1.2733320365624853E-06
  2.2034950521285164E-15   1.4997041046459886E-15   1.3066873892996417E-11   2.3539922096212778E-16   1.3758366151372668E-15   5.5109831183757957E-14   1.4750912433894799E-16   9.8646324406336708E-06   1.7036454296632722E-14   1.7090551561474586E-17   2.6109707683138380E-14   8.9510405561650703E-10   8.1385702394609496E-16   1.0264709708566203E-07   2.9280965913305605E-16   4.4304035936987189E-16   1.0592801246280917E-16   7.4204006673184258E-12   1.7280952209333648E-12   3.3362721342013158E-07   1.7190776006173204E-16   1.2265005028733117E-15   4.4606069402489273E-12   2.6168034055913784E-09   1.1825552115708563E-15   5.5196986086807694E-14   7.9230617538422720E-15   2.0888582204345319E-15   2.1288057809982720E-06   9.1252951856461799E-15   4.9742784643696987E-16   3.5823406305607849E-14   3.8745644479122402E-10   7.9277880154598165E-14   5.1313086719664168E-15   1.8736942872549365E-07   5.6299450654469867E-15   2.3460882633374746E-14   1.9323444833263154E-15   3.3364352719382034E-16   4.2815665184344827E-10   3.0911108471297960E-11   8.8521487987592374E-14   3.8597637081913949E-10   6.9338660960807110E-15   5.5721528676204850E-13   3.1339101721525554E-16   9.0924120340262504E-16   3.5146439183935297E-15   2.0068915362448640E-19   6.1257056762658032E-08   4.2848578507622976E-16   1.6301010609964986E-11   1.7660126673252030E-10   7.3340666733564581E-12   1.9554874891868501E-11   5.3205874955829058E-18   1.7789687723802738E-15   5.4083799241624064E-18   4.2879051973710611E-15   4.5311486241889715E-17   5.2559463619060429E-10   8.5242917881870345E-12   5.3219449364505567E-14   2.1083880277550434E-14   5.9309728626156423E-10   2.6446025423268245E-15   2.1519040127126521E-14   8.9328129579734194E-14   1.4783612557337744E-10   1.2565740929980034E-13   5.1748472622111980E-12   1.1323413385032279E-08   2.7243131935779419E-11   4.6305742885516367E-13   5.5823853498586189E-13   2.7274980850017384E-12   1.8717560876497716E-11   3.4932245463835750E-13   3.4791650456296612E-14   1.0420299844659764E-11   1.0204593166323499E-09   4.6716725245522315E-14   2.6801598909091225E-07   5.9721594481630782E-12   3.7013857140732458E-10   9.1432439634127133E-07   6.2170778115406911E-10   3.3694996723142972E-12   7.6738954866886602E-11   4.0060126137272938E-12   6.3160544991900215E-09   3.3461954549056353E-07   9.2910400583948379E-13   1.0781658445532073E-07   2.2084813373477321E-10   6.7494183023085525E-14   3.6724775602361349E-11   1.9439341829567372E-13   8.6015792968383947E-12   5.4197113143747832E-15   1.8708885721711357E-09   1.2554809652027801E-06   2.7178336166209620E-07   2.4730093363718070E-12   6.8181948116812661E-13   7.6557108703247489E-07   5.1852135284176412E-13   5.3997246172220288E-09   1.5960953758156177E-14   3.4928530983582636E-08   6.4793902394403099E-10   6.1805505243891785E-10   4.6240493168905784E-11   1.0122450754060937E-13   1.5455021186170405E-14   9.3797853268218448E-05   3.2705062937177717E-07   3.5146313681318220E-13   2.7546503219035964E-11   9.6542294088540809E-07   9.3942466828220309E-10   3.3929924291075105E-13   3.9064964824896345E-12   5.5141020130989837E-11   3.6195012795828076E-14   6.6510227297901859E-10   7.6789857074538025E-10   4.3200386066731529E-09   3.3908478534475197E-08   3.0342327626413458E-12   2.6385824598414234E-14   3.7778995149829851E-13   2.3055146448852908E-12   2.1050773911645683E-12   2.3496380479198679E-08   1.3339041793534142E-12   1.6389886395884923E-05   3.0825142317892636E-11   9.2853566502063315E-06   1.2357795412446772E-07   1.7516623981112073E-10   7.8781836783471601E-13   1.1554319197577851E-11   6.4965400126464343E-08   9.6757643866492590E-08   8.4481056942027132E-14   2.8453928910517716E-13   3.2850593921851586E-08   2.3732618726125372E-10   2.6853643697335637E-10   2.3506183002131952E-09   2.8992804059490796E-13   9.8619032144386077E-12   6.6633970886036673E-13   1.9154646320264464E-12   2.5318917294984008E-06   5.3858502299193027E-12   3.1401577755298677E-06   4.8879008483494221E-11   6.5737413006334167E-07   4.2977441939282901E-11   8.1572550590416614E-13   1.5747390113120796E-06   4.6480696500289289E-12   7.0492575594601581E-11   9.1978225898355388E-13   2.5766468101816958E-07   5.3632518176124684E-09   8.9150458133433932E-09   1.3677312765990009E-05   6.6545264601376731E-11   9.1911260047271050E-10   1.4973624854048508E-15   2.7067505310294115E-08   1.0706007096494972E-09   2.5399108945758789E-15   4.9725527493326141E-03   1.0666547455181846E-09   1.4673693096438918E-11   5.0106215110820665E-09   6.1238830593305049E-13   7.1545936702155686E-12   1.2641740574495783E-12   1.1218566433123347E-12   7.9705524905033420E-11   2.0652985265071910E-11   8.3155742232509994E-06   8.6797120852394672E-14   5.6410256550272834E-09   2.4336196747240860E-04   3.5089104304405148E-12   7.4020139036847652E-08   3.1978884797605084E-13   4.2994835006320665E-09   3.6261597423999786E-04   1.2165483863371634E-04   9.0953712561737173E-06   2.6349138765590779E-12   2.3898502971372221E-10   1.7914832333236140E-08   4.0282860863879948E-13   1.6242832270437594E-08   2.6992320500897635E-13   4.2319437731326854E-12   9.9844170652378858E-11   3.5439624847623118E-09   2.9907281868311270E-12   4.8671098357820609E-08   1.8793310165636051E-12   3.9817595239374695E-12   7.0260655469860186E-13   5.9991414076397583E-09   5.5995798302960224E-10   5.0817443869389637E-09   3.0595826009862377E-12   3.8025037539851373E-13   6.2653826208363953E-12   5.2482074854040757E-07   3.6829761959523883E-12   1.2718881048232476E-15   1.9697668807268167E-10   1.1864274679212559E-07   4.7763118190320703E-09   1.3270622559504701E-13   5.1104121913833200E-07   5.5923528649870508E-09   1.2714455857954885E-11   1.2036611992211107E-10   7.3680123075904201E-12   5.1268488371770967E-13   9.1839750472163233E-03   1.5119354416960266E-07   1.7175019918857810E-10   1.9610745152035854E-06   1.3542223875408017E-12   1.4105669747886721E-10   4.5099400236073896E-04   9.2746872961699856E-10   9.8987150998011011E-12   2.1154930029210544E-11   1.7634938842125724E-06   3.1710337265659682E-12   3.9355266389111262E-09   4.0323324806335073E-08   5.4887136999137767E-11   2.1905034154119721E-07   1.5096953909133071E-10   2.2126363398610158E-07   1.4392741800466626E-11   2.4182649639190601E-11   6.3662835577815155E-09   1.1611819133506921E-06   5.3105770456681168E-06   6.4858628660354455E-08   5.1971711762850177E-11   4.0105485219421787E-09   3.8899340229725210E-12   1.0874472800484100E-04   2.1483791307394365E-11   6.1316272165109804E-13   5.7665503722736190E-14   5.2375701307498481E-06   3.1009874759069697E-09   2.0841785118205302E-12   4.7826178150908278E-09   3.0147061485348907E-11   9.3188391753060325E-14   8.8773874602957873E-09   8.8587753152632391E-10   1.1322209800097281E-13   1.7570288336587049E-09   2.2888254274382352E-08   3.3524279498193801E-09   3.1199302482247085E-13   2.1853506383296987E-09   3.8796794530767356E-07
  2.1879742534357274E-14   7.0916821892983310E-13   1.7388658292794214E-12   5.5363228248983421E-16   3.6688811589200884E-15   3.6374699664028510E-13   1.2353848619110721E-14   4.5004563926374073E-09   4.2879989192809140E-14   1.1132082986705076E-16   2.6674041568613732E-13   1.5494640431633741E-09   2.3941932132264789E-13   1.2926872283182785E-10   1.1139331563219948E-15   1.3546897479227736E-13   4.1315689481942763E-14   2.4002791575921430E-10   2.4224059905854192E-13   1.4729977476370930E-10   1.5481609372335430E-15   2.1405144674174083E-14   1.2930306489451820E-10   2.1173347619934904E-11   1.7222788221917605E-14   2.8117246946220252E-13   9.2502903711289648E-14   1.1765033415746331E-12   1.4109749851884370E-09   1.8325894649128679E-13   2.4936685168630426E-15   7.0222207084314075E-13   8.9656191154648796E-10   1.2968747752191595E-12   6.2690325168533374E-14   2.7026449668536379E-09   2.6390782088403140E-13   1.0252368862641126E-12   1.1033867394656488E-13   9.5554815118719576E-15   1.0208054778314796E-08   6.6721326136953754E-11   1.4807881226615990E-13   3.8011249616547175E-13   1.5220084744629699E-14   2.1610401432196449E-12   3.0634371855725640E-15   4.5929287449866563E-14   8.6917647392161624E-15   2.0159416154592261E-14   3.9470267238170477E-09   1.7916312258133428E-14   2.0565274095824823E-12   2.0968891255926356E-11   1.5299596479169468E-12   8.1100885066110663E-11   6.7184157943751825E-14   1.1224147968249870E-13   7.1881987561067109E-15   5.7096345023078624E-14   4.1058849623939899E-12   2.4718100358171194E-09   1.4435187275142551E-08   1.3771558775103212E-13   1.5725375335633578E-13   4.4610550980592361E-10   4.7237877814261986E-14   2.3415612658376361E-11   8.6037165325700550E-11   5.6067690461524778E-08   1.6034444821310694E-12   4.6443294005010688E-09   2.1520888156958938E-06   7.5986601095573556E-11   1.6249402905741058E-12   3.6924320525520746E-13   4.9340155222119230E-12   3.3901823036400458E-09   7.0920966603765405E-13   2.2376745671245951E-11   1.2641990977390285E-10   8.3549765084308309E-10   1.3614104371868837E-13   6.8144167112000129E-07   4.1771209070939558E-10   1.2791580716839608E-10   1.3918200401336059E-07   8.1128587001277529E-11   8.4081500054825239E-12   9.1053813473837640E-11   1.5003916843356144E-11   1.8674514581935010E-07   4.2775317652486823E-05   8.6620381323579216E-13   4.8727167384807009E-09   4.4355241758424972E-12   3.0795107867402884E-13   7.7074939942572424E-11   3.4679834793070728E-12   1.5341764317570969E-10   3.4231591674942690E-13   1.5251748982069586E-09   4.0801827685525157E-04   5.7698501348275012E-07   3.5471304051373703E-12   5.6468012676362991E-11   2.6648110847558250E-08   1.9606253350198812E-11   9.9902790641285293E-08   2.0387459700892925E-12   2.3629488181174048E-06   2.0881444793832929E-09   9.5925281414315317E-09   8.9226191468686445E-11   7.4173949911259408E-13   5.3961223374068481E-14   3.5803065176483413E-07   3.9682291594721111E-05   2.4253213549427028E-13   1.0735468440232127E-10   1.1942848111703487E-08   5.9666628112748938E-07   1.3468780447925892E-12   3.7400532449994071E-11   1.4298381514734990E-07   1.2426116281206659E-13   2.0455139753769977E-10   2.3148782344658501E-08   1.0234095156353810E-08   4.7227307818190879E-06   5.3517383347121503E-13   1.0577758355572343E-13   3.3319237582506189E-12   9.9917842396304445E-12   4.7847308729971347E-11   2.7550495872491537E-09   9.5029768721294711E-11   3.1169291459223461E-08   3.5341636986837009E-11   2.3432805174626767E-08   5.1960838983902534E-06   3.8152905664540364E-08   1.4579707060580716E-12   3.2898980573969056E-11   5.1155093718295583E-08   1.6356091070403931E-09   6.5357750530944970E-13   9.5889973782949881E-12   6.6667038239777387E-06   1.7400862289930621E-10   7.6282841840282069E-07   3.3632651710405418E-09   3.4846336476208430E-13   7.6533114683614855E-11   5.0869895443471043E-12   1.2351443372237695E-12   2.4204911254272591E-07   2.6122626750078828E-12   8.3500274473462342E-08   2.7209040162276959E-11   9.4362768077644481E-09   4.6052155778103109E-10   1.4115120869180699E-11   4.8346054468867265E-07   5.8121732638878412E-12   1.8088927882045881E-11   2.7315204575490826E-13   2.4888268372763539E-05   3.7848165774722753E-09   4.8851409473105137E-10   1.3148638496752598E-07   6.8964852751510223E-09   4.9833130958313749E-09   2.3466381705253243E-11   1.4008731758255050E-08   9.2630048889085104E-09   8.8824553838085309E-14   3.4254766424467881E-07   8.3301039231283957E-10   6.7495453528247921E-12   5.1068774850176627E-09   3.2711133525642013E-13   6.5631529119470742E-12   2.0409394249470502E-11   3.6895644217785641E-12   9.8086155752619663E-10   2.9198943616438939E-11   2.0856786168544282E-07   3.1743318467173710E-11   1.3939475838810311E-08   1.4075097394763442E-06   3.6665200124620483E-12   5.1324695679153112E-08   5.0375223311398236E-11   2.4948839389070361E-09   1.3558883346241846E-06   8.6531050383179428E-07   4.7046945999202903E-08   1.9276181592616618E-12   2.0664263105863278E-11   2.2362321529404868E-07   8.4297728039530150E-11   6.2701914375417768E-08   7.1316624972690799E-12   1.2444555221342157E-11   6.4753696953188150E-10   1.1310463824986628E-09   5.6418403659378223E-12   4.7785849150230361E-09   1.9891976419068738E-11   8.0351964613514625E-12   2.4210294923466531E-13   3.5172016777755371E-09   3.3932740650541208E-10   2.3462834577668320E-09   7.5426274622972179E-12   1.8729227649177173E-12   1.5869887132655467E-11   2.6121701933589149E-07   1.3404315323333988E-11   9.1047424143956120E-12   1.9321336696258435E-09   6.4285194782565868E-10   3.3707095528022820E-09   2.9588681078921752E-13   4.1375297175874267E-09   5.2325713166892886E-08   2.9189335463135254E-11   3.7361012006118012E-11   6.5004374334074455E-11   1.2418515138294247E-12   2.6158705032661137E-06   1.6725468165559674E-05   4.3564410197167228E-10   4.3920940693189488E-05   5.0273691514286380E-12   4.1514959987314899E-09   2.4152874135433263E-07   1.3707828615032709E-09   3.7659078739411935E-11   7.7652520287925524E-11   4.6503339912349219E-07   4.8011072959833961E-11   2.1338228390549200E-10   2.5133844000902078E-09   1.0448999351547491E-10   1.4612012183990578E-07   1.1263019648092079E-10   2.0923731633917847E-06   8.5770147639072147E-12   7.1807511370533164E-11   1.3337479807827087E-10   3.7865607905950411E-07   1.2532578031892782E-05   1.0072554668712842E-06   9.6561198705906615E-10   8.8004531456997468E-09   1.2762225319972452E-12   8.7863706967603769E-07   2.9519624636107239E-10   4.4091795265965485E-13   9.5085142117679054E-13   1.1853357631143247E-07   1.8291290797332136E-08   1.1080877777720584E-12   1.8814096819132889E-09   1.4326496177790405E-11   3.2546299358353517E-13   1.6354668953214278E-08   1.6675208936816021E-10   4.2794804247267210E-11   1.4988867679340487E-09   6.2437117035378304E-07   4.7035089600330124E-08   1.1654494720937293E-11   3.2138530553313946E-08   6.3759312649680995E-06
  1.5550593899907896E-11   2.2639632989383793E-11   1.8396910504432490E-13   5.9301584921959791E-14   1.3148497976678061E-10   2.8445987166719188E-13   2.0211364190738732E-13   1.7132831655581507E-13   1.6420205452151475E-13   1.0090888012196110E-14   3.1357029444019451E-06   8.7084491711107719E-13   7.9252901341209245E-12   3.5998179321589762E-13   1.9611995006971831E-14   5.0540377129488865E-12   1.4527350073621487E-08   2.6437512428802140E-13   5.8864323179561523E-13   1.9627482266629944E-13   5.4681107474159977E-14   9.0251745857618167E-08   2.4237561724279359E-13   8.8671324552022954E-13   2.8317224399142534E-14   4.1476783018375532E-12   4.3587814193871178E-10   9.7263743860056938E-13   1.1113057811728658E-12   1.7620209331458066E-12   1.1291364886578557E-13   6.1244670646747343E-07   3.0015559255299942E-12   1.9534449396793881E-12   1.5748461191718700E-10   6.0931062728581385E-12   5.0266624983756337E-07   1.3752695880096516E-11   2.6192811419740958E-10   1.8862131146826789E-13   5.8967782697829857E-12   1.0224358806557998E-08   5.8647772790524101E-13   7.1367117569278012E-13   2.3717591966303706E-08   7.5275433201108631E-13   1.7465505480101042E-14   2.9759174756181064E-10   2.3048636718042709E-12   7.4391509122602981E-14   9.7952737797025015E-12   4.0753751711197022E-13   3.5080672564048175E-11   1.3120056674571511E-09   2.1200979927317561E-12   1.3866675377063436E-06   1.9654930793285062E-13   2.3370832026403939E-10   3.4870777300065144E-14   4.2139007257777304E-12   4.2695606624348582E-09   1.4737341571217371E-12   2.7469840897786617E-12   6.8885353838607438E-13   7.8089586978900001E-13   1.1958090791647460E-08   7.3978539228975319E-11   9.0011688541830692E-13   4.0197308963426777E-13   1.6490149568216304E-11   2.2274147501318541E-12   1.0857727670674109E-12   7.4883592299469390E-11   2.8687587571376587E-09   6.4720501202505248E-09   1.8330222841717634E-09   4.9608108761613370E-09   2.1419375890082791E-10   4.3217884829292090E-12   4.8177199796702861E-08   2.0234369664428773E-04   1.0250017282440526E-07   6.6741795458742407E-12   1.8340915832590953E-10   1.4796146269200356E-09   2.5453119568898875E-06   2.1770071774691678E-11   2.3607845780976545E-09   1.9865528183794549E-10   3.8177273690641106E-06   3.4767490166442270E-10   2.4439793891148074E-11   6.2078361026926802E-10   4.7118551647730197E-12   2.6117902802037346E-11   7.9775112217427899E-09   9.0524625409684110E-12   6.6751737307976702E-05   3.2703384863684952E-07   9.6522846781928778E-05   8.2448507580484520E-12   2.7986346024143850E-11   3.0137773863653374E-09   3.0126471849113958E-06   4.4529481784602317E-07   6.2119609787011598E-07   5.2137547158230358E-11   3.5485293571154067E-10   1.7792770806497772E-10   2.4759891156309689E-11   1.7101895722727044E-10   3.0904882975521392E-11   2.1815211967839593E-10   1.7381874149514291E-06   2.0788404645542816E-11   3.6887590584767732E-12   3.8653896311879284E-11   8.2541636947817827E-10   3.7476970960859569E-12   4.5717942733281511E-11   2.7562750547287319E-11   5.8455389812905747E-10   1.1968143519113628E-11   3.3635036807632985E-04   1.0937347479583381E-10   4.1870522888889929E-13   1.0678415148305302E-06   5.3250864955716982E-11   1.1411260665945758E-07   1.9203431589916344E-10   3.4941149181306922E-10   8.2931593505930780E-13   4.6715813908774068E-07   2.2830941918447910E-10   5.8056490509207964E-07   5.7295072739854250E-07   3.2293990923295163E-09   5.8832624264335163E-11   1.2672534775605869E-10   8.8915442614943678E-10   2.3723299494441855E-10   1.2544541609621194E-10   6.9405955695380775E-12   1.3186147730408515E-05   1.0126703361391756E-10   1.2015513637239644E-10   1.1274232397532590E-11   2.3353335011981127E-06   1.3099551570419247E-10   4.8204067547918566E-08   8.5753492246140168E-11   2.9248291070073851E-05   9.1131917031024641E-12   1.1046747800739933E-07   4.8086544591920879E-10   4.1768308228468514E-11   5.5520674434059298E-10   3.3073350170953842E-07   2.1606465974750995E-10   1.9724823709533904E-09   3.1592006620476558E-11   2.3637017595810012E-09   1.3379447720686641E-09   8.2020527334588837E-11   3.8213560267646242E-06   3.5447868138231353E-10   1.7903360175315888E-12   8.7121217053067181E-10   4.7106839682520220E-04   9.1963928043639903E-07   3.3955449031681134E-10   3.5107492761765780E-10   1.8824214215473530E-11   8.0577930618950433E-08   3.5991511393582037E-05   1.5097224705365932E-11   7.2566628502903365E-13   7.0907793190672824E-11   1.8031055018892225E-06   4.2411735302911270E-09   1.6186375436735536E-11   7.1753248684411805E-12   5.2701936297158569E-11   3.7347177913009247E-09   9.0657319841201767E-12   3.3206078140772385E-03   1.2859747452357179E-08   1.1425052934497364E-09   3.6476792051748912E-09   1.7668294273216422E-05   6.3738417444479675E-11   1.4623855529761696E-09   2.6898896986063956E-05   8.8895822138780037E-05   3.1291173687110436E-06   1.8467532319125452E-10   9.2207010449818908E-10   1.2503230048658043E-09   1.2560661877515213E-07   6.0829336346592764E-09   2.2800646020027709E-10   1.0600084932256079E-06   3.8983481241833300E-11   1.3869576293332900E-06   2.7539087598113015E-07   1.0852474619963630E-09   4.4998557795259196E-07   8.1985904174585693E-07   5.9474889461171248E-11   1.7185227024937287E-09   4.6690765911678505E-10   8.6396038360156549E-12   2.7864971498898253E-07   6.8160344063571067E-06   9.1441146692490275E-11   1.1090587360300388E-07   5.6504725406811611E-08   1.2737243141333418E-08   6.9718208105866110E-12   1.2914054638898923E-10   8.2158166558018747E-11   7.9018936430153466E-07   3.7041058338482726E-11   1.0980374295203606E-10   7.4903753040274050E-12   2.0258356847350656E-11   3.3541759148523336E-09   8.1457155054490356E-10   3.5635973578265674E-09   6.9325684615592672E-06   5.4032322103043192E-12   2.6963715507980200E-10   2.8117051634129228E-10   8.8686989240834495E-11   1.3241818488639128E-08   2.3254165410988284E-11   3.5546110572144189E-11   6.8237569783628856E-11   1.0278189470721412E-05   2.9073855763078078E-09   3.1113613857541305E-10   2.1711114679043486E-10   3.4358800598067117E-10   1.2281326048131704E-07   3.1828592761025534E-06   2.3948019263888803E-07   2.3589319170936377E-10   1.6216932259879862E-07   1.3507055754188967E-09   1.2511394652171492E-05   5.7372952519297458E-05   1.9174493352460485E-07   7.5851089335384757E-10   1.4530117170586476E-09   2.9150161054642316E-09   3.4411546225551746E-03   3.9989392010190381E-06   7.8988418726289201E-12   1.8664457457010768E-08   2.5293736694029808E-05   2.9356713923301267E-12   1.5169916720531697E-11   1.1294053092355232E-10   6.5109530266298851E-11   9.6769659003933023E-12   5.8811564817919857E-06   9.4318846330960924E-06   7.8892847943500143E-12   4.5878480140150620E-10   7.7116308208697743E-10   1.8791933968594788E-09   3.5098054127058673E-06   3.4462537754594974E-10   9.4699624350021440E-06   3.4861919995019040E-05   2.4415521188478491E-04   3.3256399252924878E-09
  1.0042823757582030E-13   4.6386644941135650E-14   4.5672706288066518E-12   2.6779623703487945E-16   2.0361553559020994E-14   9.8826630128525467E-14   7.7933577881956093E-14   7.1025379923507051E-09   2.4272851615703450E-12   7.0202164570028999E-16   1.4314329419381479E-12   3.9786339321519574E-10   1.4768123163619584E-13   5.2745501799405341E-09   1.9678076437963512E-15   2.9590966920041226E-11   1.3069648502103675E-13   1.1531389270423708E-11   2.3684459451095701E-11   1.8960404902540437E-10   8.4174254677230696E-16   5.8060645394373640E-14   3.6800275329631741E-11   3.4004435169084577E-11   8.8242439413391483E-15   9.4895046096309311E-12   2.4406571997297946E-13   1.0575626054478263E-12   3.7819809237900752E-09   2.5543831852476422E-12   4.7140980700458543E-15   1.5479150326564277E-12   3.1895116111188999E-10   7.1037692685475279E-13   2.2347036716300559E-13   2.8108067611851922E-07   1.9927367671652820E-13   6.1757606168201726E-10   9.0530305487341681E-13   1.0001426596484470E-14   2.2097622758332924E-10   5.9326282744813900E-08   5.2260453992492602E-13   1.4373567758188334E-11   3.7749152175151594E-13   1.1601096612162242E-12   5.0405181173675771E-15   7.7388870651674624E-14   1.4242581968129366E-14   7.2661557025709337E-15   6.3001842692027105E-07   9.3273342281169465E-15   2.6077393265578733E-11   7.7443303230168158E-10   2.0506415295608101E-11   1.0682812122081243E-09   2.3077490146550996E-14   1.2311584065806990E-12   6.7104663915325735E-16   1.0480248807112234E-13   5.1403710360916344E-11   2.0351021808812709E-10   1.4064009448026632E-11   2.4661783366188958E-14   1.4593262077180896E-13   3.8247022772450848E-08   8.6939554997392775E-14   2.6807758543552504E-13   1.4492059703488241E-12   5.0653571286274344E-11   1.5033402502804632E-13   6.1749091300904839E-12   2.3039627818961155E-09   6.1084507488047734E-09   5.7845100261264474E-11   3.5030511373113760E-11   7.6580555960822424E-10   4.7606659095516091E-11   9.7744867449906303E-14   3.2005063167204176E-10   4.0151531839524279E-10   3.8379955925816738E-08   2.6017990524898974E-13   5.1217588044651133E-08   3.2453457619034570E-11   6.1049233821225072E-09   2.4021801022996321E-06   7.2864890043478792E-08   7.3534618999259368E-13   2.8390915255260389E-09   3.0308406353566523E-12   8.2629733554864196E-10   7.4270777037425584E-08   4.6104672606214784E-13   2.0310778101397462E-08   3.4126028603996140E-10   1.6776462927373098E-13   3.7634455398789483E-10   1.8239322072418515E-12   2.7419072268155810E-10   1.2965997325635331E-13   9.1074337370303192E-10   2.2640738131371906E-07   9.7458507908335352E-06   1.4356574348024164E-11   6.2504242325553445E-12   6.6958061362278658E-07   1.0077278737974670E-12   5.5934567309425048E-09   1.4283864602773858E-12   4.1727539608440000E-09   3.3388943430722335E-10   6.9609031680607474E-11   2.0577980530873921E-10   1.1892873555417770E-13   6.8631328333650090E-14   1.1477839875665142E-07   2.0599986613629188E-08   1.3724189022629239E-13   4.5068883038014701E-11   1.0051423842258652E-07   9.2973402807563409E-09   4.3309283122352446E-13   1.0066872619062120E-10   3.4834284299287325E-10   1.8807639710284092E-14   1.9963306664361280E-07   1.3910384032018101E-09   6.1458075078616829E-07   5.1491569546330741E-09   8.3825386062757167E-13   4.5547939452381226E-13   6.5764712421606131E-12   3.2221949403148274E-12   4.2436868133715738E-10   1.0638051867577441E-06   1.4251586172463471E-08   4.8013058658991851E-08   9.1489088746523919E-10   1.2319414382619077E-06   2.1200611700421494E-08   2.4028256549270147E-10   1.1689927918136395E-12   1.0748186348725513E-11   6.9973495060343598E-09   6.4956691857058464E-08   5.8843351477601876E-14   9.4338638281195832E-11   2.9118788205147832E-09   6.2821657882463437E-09   3.3715008595468328E-08   6.7000224072949878E-07   3.3371662867728441E-13   7.3424201866078047E-10   3.6012846633564430E-12   1.4469736881363094E-12   1.0918035053808610E-05   1.0028607320757326E-11   1.2717482769556841E-05   1.3401905282943006E-08   1.8612673571760009E-07   7.2149680069588469E-11   4.0402868268229701E-12   1.9996852918316806E-07   6.3419830747661989E-12   4.0890290781512885E-09   2.6286454438535746E-13   4.5838198553776522E-08   2.1148664756650052E-07   1.5646040403462633E-06   3.5575376309992360E-05   2.1848868141913008E-10   1.7411630580490978E-07   1.0830006904271115E-11   9.3704125778942140E-07   5.4493633416032926E-10   2.8544943675203348E-13   9.4573358148606547E-07   8.6591687944172196E-08   2.4914833055914043E-09   1.6628300243807914E-09   1.2537284158171162E-13   2.5260975690732982E-10   3.8189407239747842E-10   3.1212769246423840E-13   3.5182806208993743E-09   3.3170967674505975E-10   1.0137665838027240E-06   1.7549371991283354E-11   1.8053752076324817E-06   2.4265468463764116E-06   3.9179312629322220E-10   1.7982983373678493E-06   9.6226033427804440E-11   1.6228646047056646E-07   2.1508033211790307E-05   1.1737367258820003E-05   5.6273827998251029E-06   6.5829912528573722E-12   8.4444581990606786E-10   4.8560542699957190E-08   1.5337894751003795E-10   1.6617899429335062E-08   1.3540349838468751E-11   2.5407479501269003E-11   1.3818774984744075E-10   1.2860734003149333E-06   3.8873021883772366E-12   1.0023978924850038E-08   2.4546363807788119E-11   1.8991299916203225E-10   1.2336463963622359E-13   1.2635241465471402E-07   1.1895877636038396E-06   8.6236426958502207E-08   1.0408273291415953E-09   7.0949072909142732E-13   1.6466344140862304E-09   3.9301667664772752E-08   1.4161858700576703E-11   1.8800593481381223E-12   1.4723094939653247E-07   1.6468037389425751E-08   2.6697675603460072E-07   3.1861995230515833E-13   4.4708488347721149E-08   1.5967826920908797E-09   1.2053043676638903E-11   1.4062440557022915E-08   8.4448683000988397E-10   2.7879395186187448E-13   6.0207953803308170E-06   1.6915133657569718E-08   1.0618004076353071E-10   5.8175495040979420E-08   4.9818752873257079E-12   2.4192412368346570E-11   2.0082029626914483E-06   8.4704162200045528E-07   3.6580343992011104E-10   7.4010054870762969E-12   3.0894154598414567E-07   3.4118428419331082E-12   2.7889902414355429E-07   1.8327952610106846E-07   5.6337242774130831E-09   7.9274298327391226E-08   1.0816941484212787E-07   7.5995674730078684E-08   4.8496124088717750E-11   1.3032455294543807E-11   6.7903557661385742E-09   1.7162951606512770E-07   4.0688733768662401E-07   1.1242773493552336E-08   3.1237915297049823E-09   6.7421983011252206E-07   5.3763415750824842E-13   2.0981101742954341E-05   2.8953726728553309E-09   1.8070216843906927E-13   7.2709936139179491E-13   4.3959260115446873E-07   7.4728066066174777E-10   1.3128590629002760E-12   9.6573716446897618E-08   1.2930557440460687E-10   4.9238894020266781E-14   1.4351608911983538E-09   9.8417923898356143E-08   2.2494635739772190E-11   3.5361541973559141E-08   4.6248470305194525E-09   3.8168457082603633E-06   3.7680190574223798E-11   2.1751049105887984E-06   1.3386096960281286E-08
  1.3154410075748088E-13   3.1360409122411834E-11   4.0875080251901367E-12   6.3053271258230659E-15   2.4254392780072063E-14   2.1442965383878762E-11   2.0832242461146425E-14   6.0719961014323672E-10   1.2219251083025873E-13   9.8298146668708217E-16   1.2638156111366398E-11   1.2580190961985876E-09   2.9530118254291721E-13   2.1282222942114702E-11   8.8442460892654214E-15   1.2701307707751035E-12   7.7690052943135503E-14   9.7925713216381522E-11   5.9973436431246067E-13   1.5413346894749993E-11   5.4309747834336487E-15   1.5724282996592028E-12   2.2214182158660142E-10   1.2167852474116702E-11   2.4384421622444712E-15   2.2175290352142063E-12   9.8148512442059984E-15   2.6458649685014079E-11   3.8241299205052398E-10   2.0956138356781509E-13   1.4208771074299870E-14   6.3406566884263081E-12   1.3284042013926851E-09   2.1089314004877986E-12   2.9101360557165601E-13   9.8507405324359472E-09   8.8896269883320236E-12   4.8717336392871695E-11   1.3814926508458624E-12   1.0137963613796523E-14   6.9284017232177166E-08   2.6010970621029977E-09   2.1327631901319189E-13   3.2194100194045269E-13   2.1555123633086579E-13   2.3054259354847064E-12   2.5978780127954642E-15   1.3172611746438285E-13   5.2482726541737626E-14   9.0465491640960835E-14   2.9801255969729991E-09   5.6341703244093209E-14   7.5350939356385264E-12   2.7861564120510701E-10   7.2797547039459137E-13   1.1632568966169616E-09   2.1723908812356872E-13   4.2398935037293090E-13   2.3648569106812754E-15   1.7904143119973699E-13   4.4004279799949095E-11   5.0346758051746082E-10   1.2462551012108660E-08   1.4693556670068575E-13   7.1804931434011079E-13   1.2116627703212329E-07   7.6296783884948549E-14   3.5727063185790252E-11   7.1632834423061935E-11   6.1913866267607829E-08   5.5310755956908048E-12   6.9474152533848662E-09   7.2214760764778554E-07   3.6736495824430641E-09   2.3813100725641203E-11   2.1451091553588076E-11   2.6438114842175363E-10   6.2699349337053526E-09   1.1007142592218805E-12   2.0905227464905029E-10   3.6786854519932874E-09   7.5632978708083068E-08   3.3298337156577158E-12   1.7362626783247314E-06   9.1332616774642158E-09   8.3626404321472178E-09   1.6247943762891048E-07   1.2644035786027068E-09   1.8023185431963715E-10   3.5184602757048699E-09   2.5877183936421834E-10   1.5512544727272604E-07   2.3617857707160545E-05   1.7375967802887608E-11   2.6267413143562675E-09   3.2724116574769475E-11   2.3709031691807647E-12   1.4105739485538214E-09   1.7255101880551071E-11   2.9920592990799112E-09   1.5460989034158724E-12   2.1580798926628307E-08   3.4157786470479450E-04   3.9334051623656819E-05   2.5133495487204637E-11   1.0477866371150917E-10   4.9997642150123554E-08   1.4112706350353588E-10   7.1373695867325330E-07   1.1942550514941906E-11   1.3571491634792881E-06   5.4613557710022102E-09   1.3123534327786839E-08   4.8064057786826826E-09   7.6896533297965449E-12   4.5913555804742415E-13   1.7359428205163577E-08   1.6281557436402693E-05   2.7071269352870619E-12   1.4823994245563332E-08   1.1219782681601830E-08   7.4680008001203863E-07   1.0738007707443491E-11   1.2634266133819983E-09   6.9475778118638532E-07   1.6531790600165307E-12   1.4613795398467081E-09   9.9593861047329683E-08   2.1238834195324345E-06   3.3102832099618003E-06   1.1379232109307528E-11   1.0085858888378068E-13   2.4069173349517372E-11   1.1815616014681217E-10   1.3992050281764284E-09   3.1798698011087614E-07   1.2215319567015404E-09   4.4641401237178923E-09   1.3746734027238815E-10   7.2931584512321374E-08   4.0620128826849415E-06   2.2845235453740087E-07   1.6693902190130611E-11   3.0785879808358945E-10   5.3757026615384601E-08   2.2761407092994484E-09   1.7861535601501738E-12   1.5066251212112964E-10   4.3875018147106707E-06   1.1128193128351482E-08   4.7664623013876950E-06   1.7021943084194699E-07   4.7956262667355756E-12   1.6954437097764529E-09   3.3732880251776329E-10   7.8295732116987746E-12   2.4922371360528919E-07   5.2705794862058838E-11   8.7853879082483736E-08   5.6580345458014570E-10   4.4520716086310602E-09   2.1345829096410489E-09   2.1771875809777938E-10   1.6348054007027120E-06   6.9763407528396741E-11   1.9339609923205482E-10   5.1439829325862920E-12   1.6949896373170818E-05   3.8309591692523224E-07   6.5399906162054431E-09   1.0096088589041070E-07   2.3727333616196225E-08   1.1284099737862895E-09   6.1391370221998742E-11   1.8675578482271583E-06   2.9013700797726939E-08   1.8022610538560424E-12   3.4048407106747316E-08   2.8280103639965101E-08   1.9369696748700654E-10   8.1130040101358171E-09   1.2961305820324428E-12   4.1909004491174944E-11   1.1756387407059747E-10   1.7783513577558689E-12   2.9329130210944211E-08   3.1811305950999525E-10   3.4298413055067795E-07   1.1603037637116703E-09   4.8407431680119753E-06   1.5875181422813250E-07   4.5252254104351414E-11   3.8936651471939786E-06   4.5798244843745340E-10   3.0265193353204876E-07   2.7512649095857621E-06   8.6810809159652244E-07   9.6265340020211461E-08   8.8293415918567443E-12   4.8754902915658028E-11   5.4285954349205956E-07   6.1250528734137326E-10   3.5573390384702717E-07   1.6410484896033476E-10   9.8200961414005202E-11   7.0710321146307451E-09   5.5197553011746192E-08   6.8895009456636860E-12   3.9612894172819293E-10   2.4346001091603403E-10   1.8865103011373852E-11   2.3478501362726268E-12   3.9004718029871058E-07   4.3639091661378258E-09   1.6141640038200838E-09   1.2793346408608956E-09   1.4627757076984200E-11   1.6830881570249309E-11   6.2486361336709135E-07   5.1818647269791461E-11   5.4469762283639061E-11   4.3740442036282797E-07   1.2142452132574424E-09   3.6884782754104635E-09   1.3586202388440694E-12   5.9661775595482316E-09   1.1603776907177767E-06   8.6394535697155344E-10   7.2205373888112171E-10   7.4395004421816439E-10   7.9000682933320766E-12   1.5800467624771658E-06   7.2740108052086186E-06   7.9316750692420079E-10   2.1994990843532663E-05   1.0063162303967328E-10   8.0073433570782933E-09   1.8470343337111093E-07   8.7845022720827795E-08   1.2903917098283861E-10   7.6703271827709281E-10   3.3690481050668429E-07   5.0563827281203065E-10   4.8201206664578343E-09   4.8228532248903059E-07   1.7843494182308086E-09   4.9025065662161666E-07   2.9855037718839218E-09   5.1342849265919531E-06   1.6408114224245942E-10   1.2351465942084380E-09   8.4374347431741159E-10   1.4101308678307537E-08   2.2075861018129612E-05   5.3206824758550863E-06   3.4614230026053935E-08   6.6909805813646032E-07   2.6874430716027873E-11   1.6036341151030229E-06   2.1428052117937769E-08   1.2025558434385954E-11   8.1072457775462467E-12   4.6219244109130603E-08   2.3784591358899506E-08   2.2835985395693072E-11   6.8118009357397275E-07   5.0615508488053037E-10   1.2622674077779461E-12   2.7784158026955740E-07   2.1426324515216472E-09   6.7595601095470541E-10   2.1821153367455915E-08   1.0656296694374184E-07   9.7359852259572350E-06   6.4075979384880973E-11   2.6961354982637933E-06   2.1399987245393320E-06
  1.8236930143600570E-12   2.2759944377811663E-12   1.6140632901213087E-12   1.4440138967921173E-15   5.6309253527398023E-14   6.7725546292238020E-13   2.7591815062445017E-13   7.0627019659889951E-10   1.0892530934663992E-12   1.3537794369790808E-16   7.1811300653138008E-11   4.4400540165880725E-10   7.0529135643789197E-13   2.5631520404984073E-10   3.7260614150712793E-15   2.5046599368104399E-11   2.6628052278129006E-13   2.4474485475329690E-12   1.0436683618574274E-11   1.8066784297552324E-11   6.5910992363115912E-15   3.9350061546894145E-12   3.8980653090959190E-12   2.9216889511155443E-11   4.8277498125217694E-15   9.6456245805969226E-12   1.9839049317052871E-13   9.1505161053829710E-13   3.3101737146571667E-10   5.9371377423620095E-12   2.6272221618375830E-15   4.5921017537779113E-11   1.8502271084038213E-10   1.5517536082076616E-12   1.4491763758381852E-12   6.3858995881253500E-08   7.1516987243876860E-12   7.1108127203769726E-10   3.1377108820740543E-11   8.6987516817382433E-15   1.7110224246527497E-09   4.7585749777085088E-08   7.7741159423914801E-13   8.3581581203280398E-13   5.1408107721502140E-12   6.5603705242602321E-13   9.5105525901030602E-15   5.0460649600395096E-14   1.2346753357189891E-14   1.3565838465471417E-14   8.6594566700292049E-08   2.1069856229623194E-14   3.0642653288401907E-10   7.4592253670830472E-09   7.2396359657249019E-12   2.3574537925910074E-08   6.9662324771592740E-15   2.7944577367887645E-11   1.5211477490109935E-15   2.7951870910335848E-13   1.9148282332314967E-09   1.4152211725108742E-11   6.0028575661022846E-10   1.4581930241054726E-13   3.5937902391519208E-13   1.0861934614451766E-06   1.5438462636730036E-13   2.1018418941634980E-13   4.1247192651910748E-12   4.7627656279033646E-09   2.9512277276984538E-13   3.1697884136943626E-10   4.7669069995602785E-08   5.6045650237930693E-08   1.2752376848589055E-09   4.7544547424179297E-10   4.9562018170372807E-09   5.2417042314314892E-09   7.1049728733082167E-13   5.0911349579199879E-09   1.2817269327972105E-08   5.1302339621849316E-07   7.4956965588959089E-13   1.4853739844844488E-07   1.6242404646147573E-10   7.7153348097118529E-08   3.4616791389909147E-07   1.0041532642058428E-07   5.5046158485957923E-12   3.8600521368153545E-08   4.2885534212916885E-11   1.4866721876255549E-09   4.2115175911770530E-07   8.9512632889221340E-13   1.1320646048472488E-08   1.3009288991071285E-10   1.8930564452591068E-12   3.6763202562905850E-09   1.6644104974831516E-11   8.5067357735431954E-09   3.8309557052105606E-13   3.4748036344979971E-09   2.2552700320282951E-06   5.5625961159268191E-04   5.9425614996258976E-12   2.1578356183296698E-10   2.4423349996712401E-07   1.6165839449716921E-12   2.2121331994883484E-08   8.3331654044327437E-13   5.8777004524542066E-08   9.5012314137820031E-10   4.7114782561094230E-09   7.9635798749401542E-09   9.1327335115899850E-13   1.2164848453534854E-13   7.7893783823695330E-09   1.8011101908929418E-06   5.7877330938744341E-13   2.9262278324680433E-09   4.4865799793087727E-08   1.3805114613413761E-08   9.9592368617167542E-12   5.8072260057237734E-09   4.9980803775880073E-09   1.6682946345271330E-13   1.9596912725955894E-07   4.2549373012600688E-09   1.7922068528603631E-05   1.3824115597701646E-07   6.2158446867991896E-12   2.7274878123208824E-12   1.7611489759189641E-10   3.4170857440321637E-11   2.2786809260530572E-08   1.7597364912391976E-06   1.1771959627891465E-08   1.1232497098920523E-08   4.4969990586428612E-10   2.7096146493144026E-07   1.3094963478002797E-07   8.6445420026807172E-09   7.3320348583107569E-12   9.2868119660437759E-10   1.8102794084230618E-08   1.7931549247209100E-08   4.8613608498735574E-13   3.0464405329171680E-10   3.3777795618724266E-07   6.9278129500602677E-08   2.9885049162292289E-07   6.2826134459302295E-06   3.8326510851011991E-13   5.5336464453418598E-08   5.7886844981370238E-12   6.8796126028559201E-12   2.7970663948968924E-06   8.0349111610611942E-11   1.6175179559021824E-06   1.3225857951578241E-08   5.4772474058402552E-08   5.1594165710645732E-10   5.7247022282033620E-12   2.5405139944751627E-07   2.6001490356781452E-10   5.1144724735869571E-09   3.5012607643649733E-13   5.9218361085657675E-07   2.2991917557016620E-06   1.2339702511685199E-06   1.8280091271110376E-06   1.7107542284282789E-08   4.7433015898842818E-09   6.2729792224381306E-11   1.4033543819576613E-05   2.7210523315499053E-09   2.6648301223622558E-13   7.7580234219608220E-08   2.4220119456246384E-06   2.9990030428526403E-09   2.5025481597627033E-09   9.9940286712979491E-13   1.1911689432161067E-10   7.3908970944348563E-10   1.5567545128763710E-12   1.5030545706722213E-07   3.4520866316546659E-09   5.5196910689623765E-07   2.1268466650100112E-10   3.9217263918483321E-05   7.0503044238842371E-07   1.0931353780439033E-09   2.3317443494199526E-05   1.7850066638059842E-09   2.1169053378334425E-06   7.4972061317691426E-06   3.0089341746681063E-06   6.1656875785471534E-07   9.0299585320021213E-11   1.1445927050726536E-09   3.8291288497075456E-08   1.3278104440527085E-08   1.4748173991962264E-08   3.8857030380982043E-10   1.1078548746388638E-10   5.3387148528298535E-10   1.4645529153688432E-06   6.7946629620281707E-11   1.6860692983209902E-09   3.0783122429828334E-10   2.3717851012775906E-10   9.9297664632977535E-13   3.0206832997324398E-06   8.0907311454361230E-07   1.9735168069414454E-08   1.7734157516961161E-08   2.4068734183433330E-11   2.8393250796170600E-09   1.2690193066069816E-07   9.3695843144733441E-11   7.5951124298846390E-12   8.4543059294132804E-07   2.5224811862559740E-09   2.9309619458651993E-08   6.1971200668718408E-13   1.3151468587847337E-08   1.2599677362625043E-07   5.5832867805482324E-11   1.2678234570290134E-08   9.4135944234597625E-09   3.2520592583965167E-12   2.0582064616218506E-06   4.9164689457271460E-07   2.3848069077896215E-10   2.6543705208498803E-07   2.8698265844596489E-11   1.2335490314320653E-10   6.1857630390690040E-07   1.7073472582055629E-07   1.4346993064335687E-09   5.5176181247872835E-11   6.6728097834736554E-07   2.6871822714442511E-11   2.4973234008311693E-07   3.9090062073584190E-06   4.2709611318662168E-08   2.1838352769463460E-07   8.4766519413306599E-08   2.8542277368743217E-07   9.2303911849881231E-10   3.3797894310732653E-09   2.7162449642291117E-09   3.7968463823729342E-08   3.2466671190369938E-06   3.3666653346727312E-07   1.4397180338396463E-07   1.6964693594535943E-06   5.1874915056047616E-12   6.1946915082708425E-06   3.6940406062585467E-07   3.8681879452626675E-12   3.0013845754627055E-12   4.4977316096678853E-08   3.8229417195908540E-09   2.5914278269115186E-12   1.2047311074005193E-06   9.3353426329049608E-10   1.5581704512551515E-13   9.0039270817823350E-08   6.3846939732778929E-08   7.7470351280486768E-11   3.5387488681706285E-08   6.2165981363062008E-09   2.3210394103436717E-05   9.6738219566863282E-10   6.4048007437963027E-05   1.5386310910046500E-08
  3.4063055189516504E-13   1.2867445661475231E-09   3.1110023052035379E-13   5.5374008212470087E-15   8.5139875561459589E-14   6.8185380860400271E-11   1.5032329696840836E-14   1.9180815247134368E-11   4.6410291217087370E-14   1.2397895282334788E-15   5.2650963531566250E-11   8.3052502497347355E-11   8.9890840376102812E-14   9.8286912203569642E-13   9.9562837043288768E-15   1.2866582853816973E-13   6.9142618302316790E-13   1.9911296156103201E-10   4.3121988872711820E-14   6.2670217611611079E-13   1.3960783319015957E-14   4.7844724433660805E-12   7.6984692915211629E-12   1.8935947347684849E-12   1.8093517893798089E-14   2.1818699500771894E-13   1.4791534359621916E-13   4.5304439911046004E-11   9.9556050289361945E-12   1.1782448913625295E-13   2.3314524300769196E-14   2.1029770455825848E-11   1.9661852339709482E-10   1.5387886525121588E-11   4.4873573754702285E-13   6.7883951773011170E-10   4.6631403374091062E-11   1.6974620897735971E-12   3.8116947617397697E-13   6.3926617932939649E-15   5.2119209027499562E-08   1.2088155072086942E-10   8.0867532877906227E-14   5.3724064766783368E-14   1.8589739474017279E-12   4.4961299525217120E-13   5.8093092984894409E-15   3.8331625041498221E-14   2.5848826376585021E-12   5.8473557100172460E-14   2.2465036846085685E-10   7.3801614104367982E-13   5.7129630198372843E-13   8.6083598939290402E-11   3.1355883883173127E-13   1.4232380714180870E-09   2.1602522901648175E-13   2.0720315552534839E-12   1.4033409591039369E-15   2.4399879415221035E-12   6.0600179082971407E-11   2.7629884133928350E-10   2.7456383141739033E-08   1.9864940154165672E-12   7.9076589927249339E-14   1.3110634097952706E-08   1.3678068626123568E-13   1.9781630551417769E-10   3.2727647823661318E-10   9.9766724785098838E-08   1.9476920364045803E-12   2.1562133162252021E-08   2.3912609683925059E-07   2.4682752094253568E-10   5.6166377384213165E-12   5.2764542389501743E-13   7.9110013413226456E-12   2.2999614800266210E-08   6.0321008195643557E-12   1.7901450910318556E-10   1.6213810849119363E-08   1.0430825535421419E-08   3.0228334011095363E-12   3.1470586079200641E-07   1.0939795552083903E-07   2.2420899706108945E-09   1.2016648201274972E-09   2.2254609987739872E-10   3.6859840351123287E-10   5.5766138144712215E-10   1.2803088010454788E-08   6.5911257031875960E-07   1.7198522316662595E-05   1.9456982200360485E-11   3.8709184309566428E-10   2.1040528930441378E-11   3.5714598022964199E-12   7.6552496500385424E-09   5.7337948291733337E-12   1.1905186464157799E-08   1.2048151478205077E-12   5.6543964173621053E-09   3.3624962759116176E-04   4.7327176445252177E-06   1.2194773912518701E-10   1.9022979836124254E-10   2.2122793579006555E-09   1.2882570527801862E-09   6.7184381161510322E-07   5.2555288530323298E-10   6.9855341449514758E-07   2.8221287425191062E-08   5.6308601165158567E-08   2.4042215536119361E-09   1.6889281323424603E-12   2.9439862612411233E-12   5.0433006899361335E-10   1.3676527548311538E-05   4.1347921739861916E-12   1.5628590168209029E-08   6.6192566463067413E-10   1.4654859083717457E-06   3.7869687807581700E-11   3.0850540739146396E-09   3.3306391312814035E-06   6.3872258460978157E-13   1.7784202818569208E-09   8.8367225268069631E-08   3.4127795793610201E-07   2.2192459928261949E-06   2.5240652718567411E-10   3.2530262737366644E-12   3.8197101829156283E-11   2.8877110307133639E-09   8.3294175687693473E-10   2.6198376489232602E-09   8.4236145806254315E-11   2.0128283140185433E-10   2.0569128931042160E-11   2.1646665819018729E-09   2.1060848370804846E-06   1.2602161179758256E-07   1.9238359375815262E-12   1.2940995677266360E-09   4.6401426687107052E-09   6.8973178211401239E-11   2.5693581867963387E-12   9.4498575332371712E-11   9.7602040100101061E-05   1.6589896125932805E-09   3.7347828103059067E-06   1.6371638009211172E-08   1.7276508014825610E-12   6.4468618040864296E-10   1.1165866155461480E-08   1.9517753402443169E-10   1.4232877384370506E-08   5.2591245427352903E-11   9.4395254747465401E-10   1.3976948469217909E-10   8.0295122795369855E-11   2.3355952114324769E-07   2.4021806939933497E-09   1.9659679473969947E-08   3.5957782245327730E-10   2.1153741699132366E-11   6.4124576912805056E-12   1.2007886853527394E-05   9.0348033583971549E-08   1.2886624543846693E-09   2.0521492799533568E-09   7.4041795266103890E-08   2.1647150042294059E-10   1.9161995690616201E-11   1.6094163391794742E-07   2.0964747787895018E-08   1.6612554661986835E-12   3.0156570387691213E-09   1.4793349527780433E-08   3.4186782817091643E-11   5.6919284827538998E-09   2.7079299559862190E-12   8.2362365227831415E-12   2.4142752854936324E-11   4.9443662476675216E-11   1.1750477078710486E-07   1.9583426089640719E-10   1.2322099168853869E-08   4.3799206314448892E-08   6.5601913543103887E-07   8.6484138295259856E-09   3.0942404935898437E-11   5.3504170398278272E-07   2.9230246902898533E-09   4.7167585714087592E-08   2.8013891880992755E-08   3.2023377499924582E-08   3.7087026165688262E-09   6.3161618491818788E-11   1.2789707228340291E-11   8.6946011563185465E-07   7.1630615691444213E-10   3.5249380719422322E-07   8.7874817973816130E-10   1.8175513374929608E-10   2.1914447622263668E-07   6.2195721802681472E-09   7.6673846445782071E-11   1.7038691529749409E-11   2.4420276121321596E-08   5.5271049414863843E-12   5.7581178020227010E-12   6.5832784441822525E-08   2.6462056975498248E-09   2.4224373630665733E-10   7.0064574860710979E-11   1.9584644621169411E-11   3.0099372553275434E-11   2.4021505207580719E-08   2.8975040718584464E-11   9.5770085307521678E-10   2.6957657955824287E-07   6.6047958861260626E-11   2.5020637357707847E-10   3.9978147573711803E-12   1.5547763991970304E-10   2.0114945339825236E-06   2.5461683532166553E-08   8.9375967090039166E-12   2.8214023593893711E-09   2.7520948847768831E-11   5.0852225934024336E-08   7.4744548463593995E-06   1.5683773881480597E-09   1.4834456399541863E-04   1.4839262479116740E-10   2.6446687550049090E-09   6.5135048530564636E-09   1.0572542669806708E-08   1.6548472449967920E-11   8.5578487128614303E-09   2.9719836556497819E-08   8.6166279149883597E-09   3.6255676547657406E-10   6.9422657403793416E-08   8.6967447235030872E-10   1.6541436479197665E-07   3.0246046701715960E-10   1.7514574743703118E-06   1.1486982582729934E-09   3.2640696929450239E-09   4.0863746611932429E-10   2.7458821038312526E-10   1.3876733599825903E-06   3.5244553496334248E-06   1.5317567765037340E-07   1.0084851932343240E-07   3.8056072181217717E-11   7.0884416129835594E-08   3.1387190660001451E-08   2.4833054771719964E-11   2.8746660959153811E-11   4.5872162821501012E-10   1.6061078374950874E-07   3.6114468335837945E-11   6.5141163036816241E-07   1.3226352984836915E-09   1.5106012498621615E-11   4.4868968113986821E-07   1.6639055711063113E-10   1.1086580851017008E-08   5.4649677069456334E-08   4.9792113400465324E-06   4.8650779537303518E-06   2.7781754924218853E-10   6.7037322427828000E-07   1.0446659433424402E-05
  2.9223549195708152E-15   1.4971452113685711E-09   2.2067279592053082E-17   1.9681756246644678E-15   2.0288794209189391E-14   2.3719340381155165E-11   3.2010473996974023E-15   8.8299892679599244E-13   2.5984060091844672E-15   7.0595105363116052E-18   3.0967571590182738E-12   3.5073817258647751E-12   5.2602478091952947E-15   1.7916043271770158E-14   9.0834495897107886E-17   4.7188506531087386E-14   7.1011408589894904E-14   4.2425647147568797E-10   3.3246945569958742E-14   6.7789896202727788E-15   7.7703696057278082E-16   5.3726731200812516E-13   8.6941111665422368E-12   2.4430819872488549E-14   1.8528838396812272E-15   6.2607209630189110E-15   6.2981720908725251E-17   3.4811023963560920E-11   3.0795364271726218E-13   2.6987258660454969E-14   1.1716132377659784E-15   1.0516816778798521E-12   7.9390905378823975E-12   5.7566613818879021E-12   8.1079785000116995E-15   3.3457376822581783E-11   5.5640522875694840E-12   2.3974992223392981E-13   5.0231059408879257E-14   1.6291350401325519E-15   2.3221512902513792E-08   8.5054905906211090E-12   4.7666558629103592E-14   2.2913911801709152E-14   5.5543484711869425E-14   3.5985092760952022E-13   2.7282187778088691E-16   2.3878475066901922E-14   2.9479376478989987E-12   1.0397506062203651E-14   1.7189642605257503E-11   1.3071332893624768E-13   1.3266719434383888E-14   6.9169791499456854E-12   4.7975739699607477E-14   1.3915678748462315E-10   1.8674388209447701E-14   4.0085617150631345E-16   1.3794991887376869E-18   4.1270662496055059E-12   4.0564306319582686E-12   2.1245496726957147E-09   2.6097104403530223E-07   4.3421288885674923E-12   1.4973188409936727E-14   1.3545677676368161E-09   2.7820945265762011E-15   3.7988694203849012E-09   4.6099868904247156E-09   4.6428535717723242E-08   1.2251375777010111E-12   2.8185271965621957E-07   2.7044687248602014E-09   2.6807990430545986E-11   7.6024361904645708E-13   3.2135508712176510E-14   2.5876902604235977E-12   3.0349783617433753E-09   2.0166669869940661E-11   1.4984441129166264E-12   2.4127364310195412E-09   3.4374729069504337E-10   1.2162094401680969E-11   4.1469070154963486E-09   1.8421151845507632E-07   2.6829214552470200E-12   4.9781873687412840E-12   6.5839036981717831E-11   1.2012331852786776E-09   1.9022381322243611E-12   1.5040289399666842E-08   2.1275908806178925E-06   1.0085253292353708E-07   9.0032589535558202E-13   5.0080849663524288E-12   4.3811370351650037E-11   4.9856535916184414E-15   7.7947718675732179E-10   3.8125336328636309E-13   1.0291986876343814E-09   3.4914722411883842E-12   2.4821308124412971E-09   3.2640209646338079E-04   1.8610337834297090E-08   4.1180282910715597E-12   1.1243664098007311E-11   9.8690785417412725E-11   7.4876135885938592E-09   1.7328002672179684E-07   1.6710205488228689E-09   3.3922001411575609E-07   7.7654532308105018E-08   6.0243963853115032E-08   4.5852576257725098E-10   7.6091950429116251E-12   5.4258765330204534E-12   1.0221998589856977E-11   4.1099443242351597E-06   1.9872096265709440E-14   2.8333635421965015E-09   5.9671864044763179E-12   2.6411188967107584E-06   3.5936917025755934E-11   1.2711192764095907E-10   1.9518858755642682E-05   4.6489571362044090E-13   2.0789684067314253E-10   1.7368087760091571E-08   1.4648510086444424E-08   1.6119408435841749E-06   1.5980078863995872E-10   8.6044286655749938E-12   7.1371264623836846E-11   2.5147944507505948E-09   5.3476031380339199E-11   5.9028480601257924E-10   1.5950636718921139E-11   5.0239086947284371E-12   2.5459229623974444E-11   1.1467446572013816E-10   7.6092366735435420E-07   7.3592593130209606E-08   8.0826395838801739E-14   3.5843901016354471E-11   2.3356550284474492E-10   2.7026569069724297E-11   3.0205639430481218E-12   6.7106220584513551E-13   2.6439844871125603E-04   1.0748842322182276E-10   1.3481256944235777E-09   1.7735549064256240E-09   2.7122879508046339E-15   1.5235540300391905E-10   4.2006542252851597E-08   7.2933143164380492E-10   8.4961939102527194E-10   4.9223361549981318E-12   1.1199678826550726E-10   1.1012511498066502E-11   5.3178766711131650E-13   1.8076274619503968E-06   3.4550661926038785E-09   2.5214169863104893E-09   1.9336625755159769E-11   4.1991553504393349E-12   7.9388985825233060E-13   1.7661929006237853E-05   6.3262400191449347E-10   5.3626834810669068E-11   1.6177266547399451E-10   3.3901807976319364E-09   8.3020488258668149E-12   1.2212539000961985E-11   7.4964743777852396E-09   2.9823684760957995E-09   1.7162445923116405E-12   5.2089446024053509E-11   6.5197569552209615E-10   1.8651529084292973E-11   2.4702125379506117E-09   2.3133847120241541E-12   2.0123101602060012E-12   6.9054238753156362E-11   3.2795737968603660E-10   9.8574401492879289E-09   1.5729904909678928E-11   1.4848828134223351E-09   3.3503742062863834E-07   1.6012897885896638E-08   8.1319687194477809E-10   1.9492666280224936E-12   4.7230688667559405E-08   4.2041962440501143E-10   2.1641511732349101E-09   4.5987025429477991E-10   2.7270933404776446E-09   2.1590656082441280E-10   3.0199250397329773E-12   6.6875030435989514E-12   4.1346848622284998E-06   1.4030122266155266E-11   2.8952398929247830E-09   3.1048828052630253E-11   1.4893020375337392E-11   5.5834463671040414E-07   6.2820694687809661E-10   1.3274631140604250E-11   3.0320198636631819E-11   1.0262454724132436E-08   1.8706656588943933E-12   4.2492929637400747E-12   3.8489399935320086E-09   2.2902706864225629E-11   4.7197249451309409E-13   2.6780244689795990E-13   1.7054818128334356E-11   3.3551264350868109E-12   7.5772649353439798E-11   6.1636573338838317E-11   3.1774757015632501E-09   2.0633395819368703E-08   1.0194894591829759E-12   3.0327255773105377E-10   4.2281387077340859E-13   3.7631516936629144E-11   4.4253527916977665E-07   1.4020130730138547E-07   3.9417036164030304E-12   2.7565385938332306E-11   1.9421101409966252E-10   5.7999691228754043E-09   6.5803619695168667E-08   9.0407536584405549E-12   1.3621291349551531E-03   1.8181776776906025E-10   6.8781628049135498E-09   6.6031170271992846E-10   2.7442644240552468E-10   1.0042382667432653E-12   4.5523383831940716E-08   7.5495924382568931E-10   4.8171506712447668E-08   8.6214512075383450E-11   2.5654934393170334E-09   2.0260274431115085E-10   3.8482167403641504E-08   1.9462197242441130E-11   5.2758563782488771E-08   3.4503768496648062E-11   7.7664263744603229E-10   1.1140195565310906E-10   5.7954938376760372E-11   6.4957420307245481E-10   2.8423600903603176E-07   9.6211997609166456E-09   6.8095106566904980E-09   3.4824915936703477E-11   7.6559410399485721E-09   9.9030696489665525E-10   6.4650826304381453E-11   6.6969015269685368E-11   9.8503233275620297E-11   6.4222621773481612E-10   4.6426067392315162E-11   4.7101173386928295E-08   2.3896978159550630E-10   2.1674924381017459E-11   1.5425021195324089E-07   7.7110368330096309E-11   4.7022035632323413E-08   4.0332518495853762E-09   5.6407522203135928E-05   2.7861151640210806E-07   1.0949243879793594E-10   3.3083163612684065E-08   3.1660285147815293E-04
  2.0886469372472745E-10   8.6717575294306265E-12   3.3727037672938182E-13   2.1399025055019331E-15   3.9147090920295978E-13   2.2416445402441525E-13   4.0369733185577001E-13   2.1007171325218287E-11   1.1051013824785462E-12   1.0434755016254429E-15   1.3938590691135996E-09   2.3478224015886412E-11   1.5752697107732000E-11   8.0575287557854361E-12   4.1219307143563362E-15   1.9668042523995374E-10   9.8684404333225769E-12   4.6080611984456868E-13   8.2901298617087741E-12   3.1219911224787918E-12   2.7072747879741850E-16   7.2541943701863984E-11   6.8896335551952020E-13   2.3425445526480091E-12   1.3373681252669902E-14   1.0506666359135018E-11   1.5576211199959107E-12   1.9642044694546876E-12   1.9175596069988207E-11   2.5977043802121053E-11   2.0842678028990885E-15   5.4375676809768940E-10   1.1878897357521255E-11   9.5941887648550584E-13   5.8540673418335334E-12   2.2126143674362398E-09   3.1942308111776507E-10   1.3917606977885041E-09   8.8012621924821954E-10   3.1940242004942265E-14   1.1796977561684713E-10   5.6364265861755322E-08   5.1238540375972124E-13   3.3495718797159600E-13   1.4616777631449537E-10   1.6998137324760599E-13   1.4758158349375389E-15   3.7788855561550076E-13   9.2888357525142807E-14   1.8389336665779259E-14   3.3147635727868966E-09   4.4826273965652023E-14   5.2589699819602268E-10   1.2100768170725467E-07   4.6430570678844875E-13   2.5382973868606947E-07   7.1295856904910622E-14   1.3201167853631125E-09   1.4733350294279125E-15   1.3494178585424145E-13   8.2945361954023749E-08   1.5756813050390673E-13   3.5529595731277639E-11   3.5589393835016764E-14   5.7780321493414946E-13   7.6054118774786357E-07   4.9127526153646474E-13   4.5968706120241732E-13   3.2217670210760759E-13   2.7631093110322387E-10   5.4434396654331098E-13   1.7740571757230047E-11   2.3718170847700623E-09   2.3640106945677931E-07   1.8780196470280957E-08   8.3646631602353593E-09   1.5668195139721214E-07   2.0542205111850015E-09   1.2864312079374053E-12   9.0694240842677797E-08   2.0356152010176176E-07   2.1605656625623903E-07   1.5566236113108329E-12   8.5828609282450533E-09   3.6547024185882757E-10   4.4051206267713352E-07   8.0594089819609692E-10   2.9074555044472431E-07   1.0233289331849868E-11   4.3419397466638879E-08   1.3605136117267120E-10   1.2853511677175765E-10   4.4164886539942127E-08   3.3085592570110808E-12   1.1301378539252631E-09   2.2529014540272525E-09   1.6484341406407000E-12   6.1540435138306567E-08   3.3024935381455902E-11   1.4882833697590254E-07   5.6224876996841498E-13   4.1512316179335355E-10   3.0908211118693688E-07   8.8201383572084297E-04   8.8039673519435116E-10   2.0149484740012959E-09   7.2071125601248602E-09   2.2424798740939233E-11   1.6767217545382533E-09   4.0772306850600679E-11   3.9950420029251916E-09   3.7522394866309957E-10   1.1805185984972771E-09   3.7215550024393380E-08   7.2857842235776937E-12   2.8958655193235572E-13   1.7830267274046779E-09   5.6532314575577682E-08   6.3860424011705713E-13   3.7110718566933868E-10   1.4826350830928980E-09   2.4306499184729656E-09   3.7796045346124591E-12   1.1518403960695372E-07   1.1834400401705235E-09   4.1734845863033056E-13   1.7241658991306616E-06   3.3361785561143799E-10   2.9454892108797377E-05   8.0937623422893854E-09   1.0500689865151170E-11   4.9971422478495900E-13   9.9679755784561161E-10   1.7947589434783065E-11   2.9548317997720448E-07   8.6829829522408298E-06   6.0367278303130040E-08   2.0086244800189942E-10   5.3346634285816901E-10   1.0432957323353212E-08   1.2200111559951972E-08   2.5081406611286605E-10   6.0142108009856056E-12   1.6637236092340555E-08   2.4829752783980180E-09   1.0506846995916538E-09   3.2404345248808262E-12   1.5027226839829649E-09   5.7164587639192175E-09   1.7867369551365078E-08   1.6583220398550923E-08   4.0989254790396738E-05   8.0137220737276844E-13   4.0104230288345315E-08   5.0685987121503150E-11   2.9148764883861267E-12   2.1499784085222206E-07   3.6947540077487057E-10   3.0243560492487934E-07   2.6801148435619096E-08   1.8530490344188848E-09   1.4023847743764941E-10   8.4519694982354371E-11   4.1157279658528267E-09   3.2985002168141013E-09   6.7684562221980192E-09   2.7005320134408290E-12   3.9308213347892481E-08   8.6414174736907686E-05   2.9320182172987972E-06   3.5237394968781871E-07   5.1466698859046913E-09   2.6189224592410247E-09   9.7190866392420129E-11   1.1693601351507748E-05   3.5407770150516899E-10   1.8341097655724602E-13   3.4818815646531977E-09   1.3436511236980506E-04   1.1379603995278266E-08   1.9681773997395608E-10   5.9215943915018216E-13   4.3003045549519987E-10   5.3411484464060283E-09   3.8166416256415669E-12   2.1989087589759781E-06   6.4122487107871621E-08   2.4609378950456190E-08   4.7326757165143103E-10   3.2096617763888898E-05   2.3103010415236159E-08   3.7281949490143155E-09   2.0834113360949301E-05   1.1878814361470174E-07   9.4870868034494470E-07   2.1507186863918039E-07   6.1689273271814582E-08   1.3756066200629336E-07   5.9322480023201478E-10   3.5054797963640173E-09   3.2645965001886842E-09   1.7425734207643545E-07   2.7383951354860007E-10   9.2886624196724159E-09   8.7354179929774250E-10   2.2860037328384405E-10   3.6334325498112408E-06   2.2157334814975191E-10   1.3227616744999359E-10   4.4415796639010310E-10   1.1920366004143026E-09   1.3231818582610250E-12   4.6281019615081169E-06   2.9447657519973865E-06   9.2365033274734261E-10   1.4049463764374978E-08   2.4873494387319126E-11   2.6151485664464981E-08   5.2131869047911361E-09   5.9742047960361594E-10   4.8228441184517702E-11   3.7551065453125990E-06   1.4706833261705599E-10   1.2245486161369234E-09   1.4232950294801863E-12   6.0908067052698520E-10   3.1067441416579387E-08   5.3848045773428112E-11   2.2803544551270652E-08   3.5555756187327814E-08   4.3788893931696706E-12   4.9848479185378363E-08   1.3730796698574265E-08   1.4086419467196454E-11   6.2893499016117703E-08   9.3333018670721093E-12   1.0902779645084315E-10   1.5632158199830916E-08   3.2959730788021731E-06   2.1659678535847227E-08   8.9212666929169949E-11   3.0774909487201933E-08   7.7988372741037569E-11   3.6133325237270510E-07   2.7531689707461476E-06   7.8374536944489892E-07   1.1347723643453445E-08   2.8225298913373667E-07   2.2670226977463408E-08   1.5779075941832987E-08   5.7192633971735798E-08   7.4737633587036088E-08   7.4591941674360316E-09   1.9184004764579935E-07   3.8363211421583374E-08   2.4494865517077566E-06   1.2929934337965330E-06   2.0064838675285735E-11   2.3303356188578623E-07   8.2553397577361153E-06   3.6143130538624806E-12   8.8991670416100317E-12   3.3619456210030143E-09   1.1643966826718596E-10   2.8351724746643344E-12   1.4960764440421804E-05   6.1286955254019758E-09   9.4925553928476131E-13   1.4438348018247555E-08   5.4722939720850148E-08   1.7397017226180545E-10   1.3341614835848104E-06   2.6518398356275903E-10   1.1050431567770039E-04   3.4047577674142160E-09   8.4958353197062521E-04   7.3687978401086443E-09
  3.7412723583317857E-10   8.5418513808464508E-13   1.1457877533993137E-15   4.6073297284387835E-17   3.6797793988248001E-12   6.9055853870685433E-16   2.3395148759449532E-13   1.0396761567920035E-12   1.3295671530494468E-13   8.1411686208848115E-17   2.0257864045876761E-10   1.5635335028320500E-12   2.4583494210318005E-12   5.6233817858756013E-13   2.5754563611859082E-16   1.9589669268803893E-10   4.3495770652448866E-12   2.8190414142645007E-15   9.4175613858265413E-11   3.4737609949942487E-13   2.0762514758934813E-16   5.9278404846769774E-12   3.8881793163586229E-15   2.4086248788475103E-14   9.1289104746757223E-16   2.8114636754901643E-11   1.3393759549872048E-12   1.1201845771193990E-19   1.0591445479192703E-12   1.1162576584231557E-09   2.7889545551459062E-16   9.3664404604068972E-11   9.0807838909348316E-13   6.1162613745162532E-16   1.7716308472197154E-12   1.6249201798958754E-10   9.2945738531636117E-10   8.4180165571683000E-09   2.7749519490479970E-10   1.8856880285549347E-17   1.0009295566794201E-11   3.2650917628965806E-08   1.1643177438363957E-12   4.2148557066361149E-15   1.9806590522128607E-11   7.2417799294553475E-14   2.0199792979495073E-16   1.2029601119361564E-13   6.1583329693564621E-19   4.4594957406794956E-16   1.4539563668550574E-09   3.1743510132930787E-16   3.1966610955877119E-10   2.0450569995758047E-08   1.4312639176995981E-13   5.6982560560820137E-08   1.7852538511822616E-15   3.0380808879805997E-10   3.4005984687722856E-16   1.3264541779643201E-14   1.9693400375214805E-08   8.1652658581072531E-15   1.7399616417226196E-12   4.0590999399976327E-15   7.3448150894429248E-14   8.7511232021067751E-08   1.3849331600587802E-12   3.8447280773324613E-15   5.1235823600438517E-14   2.0840925225177381E-11   7.5122983413233462E-15   1.7967888572176278E-12   2.1927899035783760E-10   1.7715013713747788E-05   8.6655913893938304E-07   1.0301062199512923E-07   7.2206665349566798E-06   2.5743747240619534E-10   1.6843122758217671E-13   2.4975740353177897E-07   7.2952988782906082E-08   5.1639278023814597E-09   1.4459918374968439E-13   1.3567254848664070E-09   1.5110511365237864E-14   7.7698558150730543E-08   6.1109669732517495E-09   4.0930907973391011E-07   2.9494778533781167E-14   1.4224821478687798E-09   5.3820179092159473E-12   1.0503841477538841E-11   1.6881414254472824E-09   8.0437113258879667E-15   7.1362117187386498E-10   1.3720635868576205E-08   2.9536665557322017E-13   3.1973298967510639E-08   3.5257679628418147E-14   4.0938105912641766E-08   2.4386348934865343E-15   1.7221345157972144E-10   6.9022654961728593E-09   9.0380346041271143E-05   6.5266408323973256E-10   5.9309518298299171E-11   6.1975355378278416E-10   1.5004756130924216E-12   2.0439822125475954E-10   6.6914480012267805E-13   2.0086813740575647E-10   6.1483286984997104E-14   2.3439104139391833E-10   2.7624137046293531E-08   1.5198049558785487E-13   1.7508718227990239E-13   2.2346987697339792E-11   3.8286086039201322E-09   6.3833566463963032E-14   2.0584536961802276E-11   2.1948007847226651E-12   2.2984444966019012E-10   2.5514015640555639E-12   3.1165240190987796E-08   5.3248349361735808E-11   4.6455513615998297E-13   4.6846934046388643E-07   1.6870963598744934E-11   4.8604783854043635E-06   5.6180447437891407E-10   3.5295864859730345E-13   3.7810574438495922E-13   1.6690813696678085E-09   1.4941584421395229E-11   1.1559393339203208E-07   1.0028122786907476E-05   3.5881170463758013E-07   1.2989762417821905E-10   7.5405937665734434E-10   3.1643759496091064E-09   1.1412042853234271E-09   1.2070132690003007E-15   3.2136528609297985E-12   5.3914651839671655E-09   3.0959671304580410E-10   1.2312031086339553E-10   9.0317038102457833E-13   2.9241115178645500E-09   6.7094422643994064E-11   2.7207468686682773E-09   1.1037045024136342E-10   4.3121902688850129E-04   1.8404362766059818E-13   3.0236216480043302E-10   2.2461330089394329E-12   2.4579418638363055E-13   9.7178180971770185E-08   1.4067197399446433E-10   1.4526516638913466E-07   1.2112181045490626E-07   4.0421620594958347E-11   5.5363354072375141E-13   2.5919233768557761E-13   2.9505395244909428E-10   1.8263485407360215E-09   8.5023716530131276E-08   1.3228240639700921E-13   2.7308807985336344E-09   1.7258787403494671E-05   8.0893199611233903E-07   1.5476856296626996E-07   3.2319976964364562E-10   1.1558540783340699E-09   7.3238394314939690E-10   5.0660513016637428E-08   1.8905506726805738E-11   4.5157603797689221E-14   3.9602523159020898E-11   3.1145900627058387E-04   5.4476673532800820E-08   1.5786749295935923E-10   3.2533035971885666E-13   2.0547137076012738E-09   6.5162528115736594E-09   2.8279226020344748E-12   5.3960574875706172E-07   1.2339252751192277E-08   3.4419982234394913E-09   6.6233888657596670E-13   2.2249617239290804E-06   1.6074233429807393E-10   1.9578258078862279E-08   3.4547064448594244E-06   1.9467528244086227E-09   2.3149320637881545E-07   3.3143492020030671E-11   2.7203777295066513E-12   3.2560008717253647E-08   9.4107674682411856E-11   8.6295271594110233E-09   2.2502885019448486E-10   5.1883178582647090E-08   1.7296151739453464E-11   2.9639830286687210E-09   8.3114203417065151E-10   2.8820534517222193E-11   1.4541067862122595E-05   3.1060942045769469E-11   2.2629698031400882E-10   8.2683830865204583E-12   4.2130271867091870E-08   1.4350092570396324E-14   6.9023571791096725E-07   2.6554829883193781E-05   1.1683785918748268E-10   1.3036578501047862E-09   7.1916699133558150E-12   1.2211208472717341E-08   9.0294493373198221E-10   1.7050451704307183E-09   1.0677514281985475E-11   3.7517005679739816E-06   1.0163996814259714E-10   6.3054248361228999E-11   5.1601523535548845E-13   1.2169281427428009E-10   4.8261823691070399E-09   2.4479727883778546E-11   8.3851989335233844E-08   3.8888939240195277E-09   1.8482655990206598E-13   1.8860354416906494E-09   6.8212437211965657E-10   1.0190610361219690E-11   2.0736534034659046E-09   1.9581474897015006E-11   6.0095982210348622E-13   4.3360749975242499E-10   4.0621264987407643E-05   7.4105862332649978E-09   8.9409586819292730E-12   4.5399026960923426E-09   5.3364000915982981E-12   1.1722619090748947E-07   6.0479320124714221E-07   8.0111612665961388E-07   2.2594495608022455E-09   4.6102382635197969E-08   3.7242180062319233E-09   1.6101758081629604E-08   4.3320482815909507E-09   1.2260648411886311E-06   6.1872267114804080E-09   2.1781078337190896E-08   2.9903709963007244E-09   8.1976108536064391E-07   1.1758113157565102E-08   1.3852697438864938E-12   2.2935892052768233E-08   2.2924852735201561E-06   6.0124962847030678E-13   5.7630599699260990E-13   1.8404025748984220E-12   7.4000553325566313E-11   4.0029895822499071E-12   1.7278225811925334E-05   4.2643796254636324E-08   7.9198442397661599E-17   1.4879113236822460E-09   2.1081576637737554E-07   5.0120269822295650E-11   1.5254725197621740E-06   9.3213138908804297E-12   9.9878673670390368E-05   3.5969237890426610E-09   1.3698302852840938E-02   2.7118394584961244E-10
  2.3559221992798544E-12   1.1232260377658432E-10   5.2471935069397988E-14   6.7438288676662234E-16   1.2202913453918612E-11   2.2207628460293348E-14   5.4438998614322518E-14   2.3406614576117361E-12   7.5807985349748081E-14   4.8962217264750640E-16   1.6596367804467374E-08   2.2824230063316286E-12   1.9799863592701738E-12   3.8484343932403596E-13   1.3529795499690390E-15   5.5590379687671829E-12   2.6080383581771823E-10   6.0890222145716851E-13   5.5645275673281891E-13   6.6944096196317531E-13   1.3892259178452916E-15   1.8855239037561526E-09   2.4635458708394562E-14   2.7710444511049157E-13   1.1491965582893986E-14   1.2804970116330375E-12   2.2729458333100966E-11   4.5057884890631050E-13   2.2739683075639787E-12   8.3901447945812620E-13   2.8588976806878970E-15   1.1290132382515896E-08   2.4442946475682414E-12   1.0447981874616251E-12   4.2168591780463709E-11   1.0409876637955527E-10   1.0526401493159006E-08   5.9924954904894168E-11   1.6693713599973018E-10   9.3625174155242669E-15   7.8619423576417157E-11   3.2704355899821802E-09   6.9015676497245477E-13   2.3043507646465480E-13   5.2523893390537447E-10   4.9225065684177010E-13   1.9206272779661982E-15   1.6812980654374302E-12   2.6424423840194425E-13   8.7999517828212808E-15   2.4939198656934692E-10   4.5673439832580847E-14   1.2580694936392570E-10   2.5808179365259681E-08   3.3187653687880636E-13   3.9453036380473966E-07   3.1698210666492846E-14   7.5741172038735688E-10   4.0281174721763648E-15   2.5750286307850934E-13   4.0285148864106412E-08   7.0565407734096501E-13   2.1431034017868464E-11   5.9418632618645691E-13   5.5315780245346766E-13   1.8378458573932485E-07   3.1433364160622329E-12   2.4761453129085273E-13   7.2318048097028424E-13   2.4051448021724630E-10   2.0667500791281698E-13   1.3409613484203946E-11   1.4223502589644324E-09   3.1610010795122599E-08   9.9503948637133248E-10   1.8374763529480986E-10   4.1519710765582139E-09   2.2445753811806483E-09   3.2738649726498284E-12   8.7802083780302750E-09   6.9987963479133491E-06   3.6783339313547686E-08   9.7093699244160119E-13   2.9678927614667567E-09   4.9285089349385908E-09   1.0231894271445242E-06   4.9691153494895149E-10   3.9349072478975579E-09   1.8346742621284762E-10   8.2612042935196562E-08   6.9470314855735416E-10   2.1701875594676291E-10   3.6989123019769369E-08   5.3061967837649398E-12   1.0939604536324830E-10   1.1233449978092799E-09   8.6360090400496668E-13   2.6055704856910629E-06   3.9675258627742186E-09   5.5369482419705975E-06   1.2281796584963432E-12   9.1270734730235609E-11   2.7801652703836403E-07   6.4631414881612719E-05   1.7389551023971007E-08   3.8719621470724161E-08   3.6953691843964736E-10   7.4984135696541133E-11   1.6067567829432528E-09   1.0600178510064250E-10   3.4096772275375739E-09   2.7862499071815321E-10   1.5543670159311013E-09   8.6852960007632936E-08   5.5670998015190900E-12   1.8253686302171165E-12   9.8232838652790095E-11   1.6328129875419298E-08   7.2787487736716907E-13   9.8012775645699059E-10   2.3685180593396843E-10   4.9987636403556139E-09   4.9168704739972031E-12   1.5429537232654447E-06   1.9655396909210485E-09   3.1734064592028237E-13   1.6392610016839677E-07   3.6046892978943248E-10   3.9780350971028091E-06   6.8021940764063308E-09   8.7599119725088781E-11   3.7336866380897317E-13   3.6467455816956132E-08   2.5972180610450758E-10   2.9474776934458515E-07   1.4190313224908992E-06   4.7414736332601645E-09   8.2229865403112942E-11   2.9135440160689030E-10   1.4301357250739463E-09   7.8839672258878208E-09   6.7390922580822604E-10   9.5721850731786721E-12   4.2745249402482201E-07   3.4280699780622494E-10   9.3292121877652587E-11   2.5770952408083978E-12   1.6044862552303414E-08   1.4603066604105562E-08   7.3961659045361167E-09   1.6998397595464945E-08   1.4519747929336375E-06   1.2185817604254971E-12   1.9288411097623018E-08   2.2178051655470915E-10   4.0062323167553960E-12   7.4835923206012046E-09   7.5169104658256236E-09   8.9832561063672158E-10   1.7327113825292959E-09   3.4354955557919895E-11   3.4791289679518147E-09   7.0895541609358131E-10   1.3218757851441933E-10   7.9743152753223198E-08   3.3273051462008382E-10   7.1541984417034407E-13   2.6927158169012922E-08   1.8931891098906194E-04   3.1098098772064682E-07   7.2350996001686367E-10   7.6970332690442364E-09   1.4973962461182138E-10   4.8222718165063276E-10   1.0035520010380181E-05   1.8428597580380459E-10   2.2453548734504345E-12   2.1620339394034337E-10   7.7429809053426815E-07   3.7278080376177669E-10   8.8409854862497904E-11   3.7712264967729761E-12   8.8770910956664948E-11   6.9164456945740694E-10   1.9058008434699982E-11   5.1151225909853350E-05   2.2082828951684466E-09   1.6036371450054799E-09   7.3092800911432831E-09   4.6354244171259560E-06   5.0070252576486084E-10   3.5944064472403149E-10   8.6691586491012409E-06   3.3267158889736499E-07   5.8999561210635487E-07   3.2699126256467423E-09   3.8314271524308210E-09   1.5521794452157638E-08   8.5949076256201366E-09   1.1347604852214349E-09   3.6171134564412852E-09   2.4444012912804049E-07   2.7146534561907416E-10   1.3457951531317412E-07   4.3711604572998453E-08   8.5444174908279130E-09   2.3891007608236090E-07   1.3898203153189318E-09   2.0155558671442452E-11   1.8315421047852391E-09   3.6181060438058681E-10   1.0524716163592905E-12   5.4814439459198644E-07   7.3483359779336128E-07   1.0651706056373950E-10   1.9766811024749367E-08   3.8864992290549362E-10   3.1052064512955555E-09   5.2825784867419619E-10   1.0020045205407634E-10   1.2968857832930809E-10   1.8665572269672550E-06   2.6807775219120345E-11   5.4019026708229341E-10   4.7436766288395704E-12   5.6135564561319488E-11   6.4958104142851470E-08   5.7316633740978982E-10   5.0448299189343729E-10   7.2433999467601754E-08   6.5045867600728263E-12   3.7158914855308497E-09   1.8863176620780531E-09   1.1692180667522678E-10   2.7804073655144189E-07   3.2488781095051120E-11   8.9788256778597163E-11   6.1262125857440305E-10   2.6580750172256520E-06   7.8828927949566547E-10   1.3373714955084545E-09   2.6065665057299679E-09   1.2779139462199471E-09   1.5805499239864761E-08   7.4924916191733424E-07   7.1289634081997376E-08   2.5203735073079227E-09   1.6129049893903410E-08   1.2770302434222462E-08   2.6874305068673949E-07   8.0022329105325071E-07   3.2330679490114499E-08   7.6276973973818464E-10   2.7798773671822594E-08   4.4314455126862062E-08   5.0388768349026831E-05   8.6661700203558167E-07   4.0067486806443926E-12   1.3263961057240977E-08   1.1751730872318524E-05   9.3985737952981553E-12   7.3244099481914793E-12   3.0336814329311200E-10   1.2023242411438019E-10   6.9708929969159877E-12   8.9043986770082560E-06   1.5257912407386358E-07   6.6996375018499944E-12   1.5937295864163167E-08   2.0654562313825616E-09   2.6419627712271183E-09   1.5952676948057832E-06   1.5181725261929931E-10   3.1342546086888070E-05   1.5688683680471455E-07   7.7066496433604006E-05   4.5520021494670937E-08
  6.4083562308859818E-13   2.4383357895927920E-09   5.6136567691387328E-14   3.1242930307639112E-15   8.7555445744930545E-13   3.7805572380132957E-12   1.2221975736577775E-14   1.9366305352661773E-12   6.3896943091476680E-15   1.5123321676324153E-15   1.1765594052716474E-09   3.9519029326021830E-12   1.7914494295226733E-13   4.2016003346778894E-14   1.7013042127430615E-15   1.1051747386705041E-13   5.0149130347702832E-12   2.4795313717360366E-12   1.1611209045569656E-13   2.2527346855936533E-13   9.6407491367703085E-15   8.3185713420590645E-11   3.8773957905032398E-13   6.2897434200368034E-13   4.8684791865592834E-14   6.3700403409475543E-13   1.4599653587286338E-12   1.2408738578965484E-12   2.0460057529612457E-12   5.2513776191587341E-13   7.1413725731788640E-15   4.8988516310847309E-10   1.0851023021199221E-11   4.8600684349987432E-11   3.2181498257487417E-12   6.1700466918963166E-11   3.6922366542712136E-10   1.0100732556413235E-12   2.5021370128817563E-12   2.1952068903783876E-14   1.0555198348136917E-09   5.2912211070372505E-11   2.8689802297806563E-13   1.6958586409711630E-13   2.1333629689046678E-11   5.4015509108439541E-14   5.1665663094381982E-15   2.5114976969150644E-13   5.3251297242673173E-12   6.9861643218993536E-14   6.3223014032773501E-11   3.5672122754647417E-13   1.7084426054955913E-12   8.7434142527732237E-10   4.9551304952780005E-13   2.5929247113526747E-08   1.5969595805062147E-13   1.8570558023423828E-11   3.6384482274100735E-15   2.9967561980626837E-12   1.2005822206751303E-09   8.1850505848339348E-12   7.5058609072029197E-10   2.6618381046011570E-12   3.8929085924301556E-13   2.1438612935366383E-08   2.6998598315920540E-13   1.3908712687550124E-12   2.5054909364644379E-12   7.4258006672322707E-09   2.8209384518641676E-12   4.4145986753818402E-10   2.8383898338597121E-08   1.8527622685595945E-09   7.6361402872543214E-11   1.9213223640548666E-11   2.1690004069020888E-10   1.0469886852851510E-08   5.2736789486181471E-12   7.9577139770451493E-10   1.8577604734871110E-07   2.5609533104863760E-09   1.3617893145515176E-11   1.0642537470028738E-08   3.2682654681770193E-08   4.5807659164984048E-08   1.1797713622792139E-10   2.8065504554249089E-10   6.7245418597823860E-10   1.2258029748920045E-09   1.5626254841732687E-08   6.6365056107271624E-09   7.5983523544704380E-08   5.0611726142954458E-12   1.1953436482840925E-11   7.9522541648901115E-11   3.2054797134597056E-12   4.9444661458988021E-08   2.1008991195711694E-10   1.2423754343103306E-07   1.9694112440777137E-12   2.3723152521906455E-10   5.5830782655608743E-07   5.5353885452524698E-06   4.7047325109286796E-10   3.1361562470021652E-09   3.3555582439119092E-10   3.0285796416609121E-10   1.3348314239802322E-08   8.9074769543211504E-10   2.7059089175885402E-08   1.7021389248917359E-09   8.9180175683682029E-09   6.4079550780394069E-09   4.8341371967611677E-12   5.4020851344017757E-12   3.2901786286415928E-11   1.6072678588620633E-06   2.9276934718197078E-12   3.6022673812153874E-09   1.3966752961084231E-10   4.4321469267384205E-08   5.5234917802378934E-11   8.8473057184054935E-08   3.4753330713554504E-08   5.3314632043081762E-12   1.0548303565603925E-08   2.8926464666530963E-09   4.5858251445023320E-07   7.7815060579945464E-08   1.1891633779758231E-09   9.2253584149069910E-12   5.2005587243667656E-10   5.8545590640119956E-09   1.4440856787029999E-08   2.3400209248195918E-08   2.5908384114783303E-10   1.2086023108283763E-11   2.0059351483293601E-11   4.3235517199516055E-10   5.3837455001033311E-08   5.0780324629629935E-09   2.0704448826891809E-11   1.4003735321218426E-08   3.7688587756236504E-10   2.4967261214434174E-11   1.8365263738127833E-12   1.0985726662842753E-09   3.9097623243200281E-07   1.3158408908518040E-09   2.3201653918989375E-07   5.9906099370315587E-08   7.4094541099773314E-12   3.1447927544839165E-09   5.6867550279658230E-09   1.9864866513846187E-11   1.5436637401912180E-09   4.3955977832963731E-10   3.0805182805760391E-10   4.7233568543217804E-10   6.3265317836909597E-11   1.6608556321719800E-08   6.4668876660049256E-09   1.1718248328380489E-10   3.7124055532756657E-09   6.2763577322489689E-11   2.3693375276257256E-12   3.1571433501093315E-07   4.7838031085212062E-06   9.1445344296945819E-09   1.8899963238733517E-10   3.5715484916241092E-08   2.9294006736683857E-11   9.6841903002000283E-11   3.2524743802640678E-07   9.2771482165171110E-10   3.1806841360621595E-12   2.4446883451998406E-10   4.4812022734105917E-08   4.4958400279721489E-11   3.0767682249588847E-10   3.3240130079475136E-12   2.7442311153623961E-12   1.2392519333975869E-10   1.3036522391740637E-10   2.0047850947078356E-06   2.4083573288192204E-10   2.0146862498525809E-09   3.3631613054531994E-07   5.1315641147614991E-07   7.8342879430710798E-10   6.2000777678135832E-11   1.2950381881950589E-06   1.2364833750585569E-08   4.9902870994118483E-08   1.0165764180757639E-09   4.1192997229469662E-09   6.8837284809180005E-10   3.9943272421559189E-10   1.1011585956676720E-10   7.0283609600500547E-08   1.3778652726173406E-08   7.0211501961822963E-09   2.3096012526203208E-09   8.7527869981205815E-10   2.2728065682288465E-07   1.3196778918118776E-08   5.5353974911313805E-10   1.6556879053882833E-11   4.5947095834588705E-08   2.0988103092333031E-11   2.8946770913568030E-12   7.0198024609555785E-08   4.0970975065011862E-08   8.5478630728433157E-11   1.3064618403553038E-09   9.5546842052351287E-11   2.2410972736346349E-10   1.9837182237071060E-10   2.6533622010191232E-11   2.7041500471912153E-10   6.2008716936531921E-07   8.9032623878595517E-12   1.5582118131172918E-10   8.2454539638244192E-12   4.9309652817629980E-11   4.3997638901253802E-07   1.1290353421567554E-09   3.0236244266341488E-11   6.8793963845574459E-09   3.0514620140639721E-11   5.0485457753518493E-09   2.1324225230344848E-07   1.3956430721032663E-09   4.6122288096979792E-06   3.0469992382071142E-10   1.1416433959009909E-09   7.3105105957743689E-10   3.6461873981211160E-08   9.2580083954271441E-11   1.9666396171192849E-08   2.3139482649530086E-09   2.9676960405673700E-08   6.3799036418960418E-10   9.6451132018669159E-08   5.8626281537052123E-09   6.2967983868770223E-09   1.6879604322385775E-09   6.1169086473000407E-08   1.2565639422737265E-08   3.1933396301461004E-08   1.9999137425329404E-09   1.2974163838566093E-10   6.4758212921230775E-08   2.3305944252971279E-07   2.4957969571482979E-06   1.2969321502532497E-07   5.9206710727369041E-11   6.0044128224117585E-09   5.6241593904324867E-07   3.5724905752496880E-11   1.0040086577856151E-10   1.6118288028680261E-10   2.1333534642806444E-09   7.0153214395040838E-11   2.3752690851142727E-06   7.4680126876636866E-09   1.4429906358442239E-11   1.0532136553417478E-07   1.7487466670904126E-10   4.2448277701552110E-08   3.8465327129173615E-07   5.7218958671975593E-08   1.0801755299260548E-05   7.8563457078336803E-09   3.2936504484709844E-06   8.9375646555205295E-07
  5.6057440440121873E-14   5.7781267766047137E-08   2.7425875021753225E-14   2.0070933725114159E-14   6.3846021835834948E-13   1.4650149279874727E-12   4.0379050427980055E-15   6.4059470349047576E-14   9.6457665845115976E-16   5.7960908541323293E-15   1.2371032400885374E-10   4.2999747545884002E-13   3.4273504235954547E-13   5.0604542546980750E-14   5.8613236530886142E-15   5.7867780802937340E-15   3.1297350586107506E-12   5.0724138842392577E-13   1.3559193485316980E-14   3.5675792401021682E-14   1.2064183020098367E-14   2.3108094902349025E-11   5.9194779675518345E-14   1.9663208183822973E-13   6.3804351757098345E-14   2.6912187058290707E-13   3.8454038863330193E-13   1.1238865198232173E-12   2.2327945168129508E-13   1.1823950694269922E-13   3.1837446347429103E-14   3.8551254372356974E-11   5.8286310573068777E-13   6.4936484713985141E-10   7.7934091534705269E-13   3.9246472720249992E-12   5.4046805062744803E-10   6.5418417041126514E-14   1.4799418873540318E-12   9.6711247485430009E-14   4.2000468196576334E-11   8.9255157368758115E-12   2.4170749841677664E-14   6.3747200853743534E-14   2.0124728546914644E-11   5.0849755228416041E-13   3.6257497790433008E-14   4.7133768908630672E-12   4.9617822624787238E-11   2.3440753636159117E-13   3.9399123308294496E-12   1.2627142008066794E-11   1.6791933933807656E-13   5.0482106576543346E-11   1.6572394892030530E-13   1.5218298434353057E-09   1.8865554746314605E-12   1.6566340255668361E-12   1.7384974968560123E-14   4.4509311852045300E-11   5.1126760713569927E-11   9.9982160447714393E-13   1.0667775875770764E-10   1.9613628566858393E-11   5.0182950602043111E-14   1.3356588294838843E-09   1.6178174811644713E-13   2.0467365447264977E-12   1.5366845150110157E-12   9.6664755064219230E-11   3.9488414148072011E-11   8.8429804618752348E-11   6.1768509723487341E-10   1.2400675417192356E-10   3.4977465002305848E-12   2.8310857177163749E-13   7.1280717164858806E-12   2.4111063164545514E-09   7.9767403779765592E-11   1.4588200954586425E-10   1.1195203975765286E-07   3.2955238161282551E-10   1.6042155968806515E-10   1.7810846198364094E-09   6.9695748632181143E-07   3.4276138643336341E-09   4.4188003445259015E-11   8.9078919598521826E-12   7.3483360756897734E-09   2.0133891620715868E-09   2.1029676745703854E-07   3.5072268637764403E-09   2.2435731127004494E-08   2.8035603400925295E-11   2.0234415388688393E-11   1.2072655901322398E-11   2.7686591014749829E-11   6.7100183079680827E-08   1.9483207352870140E-10   8.1992633721363159E-08   1.6051237002868913E-11   8.5422431169917970E-11   2.4007429422690304E-07   5.5897629401253635E-08   2.7481562064169050E-10   1.2525928176907142E-09   1.7428973710637081E-11   1.0614575500747970E-09   3.1730663781154730E-09   2.0499846296377912E-08   6.6072914000369463E-09   7.5486031519105615E-10   5.3706942613436661E-09   9.8565336811799061E-09   3.2106031438210338E-11   8.6142162102187987E-11   1.9812562007430528E-11   2.2413333974965816E-08   3.6546203926709767E-11   1.4246721705664915E-09   1.3608356244195140E-11   1.2879865417799203E-08   4.4066401109094337E-10   7.1475757219627202E-08   2.0742344536381144E-08   1.1508959800681209E-11   1.5816182799871210E-09   4.8961470049971188E-10   1.2761799775047403E-08   3.3351627849040055E-09   9.2950109632935692E-09   7.2786895015583216E-11   3.0207823976941169E-10   5.2541865673631242E-08   8.9243509148602730E-10   2.6217788371679493E-09   1.8203305846225781E-11   2.5094363589780228E-11   2.0858873200476403E-11   2.7385946875714137E-11   1.3889611297098668E-08   1.5284324762986215E-09   1.8559322914054631E-10   1.0990788103908838E-08   7.7611901814667977E-11   1.6123507944304938E-11   1.5850138189004347E-11   1.4229969494010102E-09   5.5777755999444442E-07   1.5901800748684320E-10   1.4078233855645918E-08   8.0228798541700613E-09   2.0613511923104045E-11   7.0886222388349907E-10   8.7340633279106124E-08   1.2142245351019634E-10   5.9442291152019029E-10   4.6779074362124037E-10   2.2132573969344294E-11   9.7331974801004589E-11   1.7617778550820119E-12   6.0071076148715169E-08   9.6034779154994739E-08   9.1138202714394966E-11   2.8329628390680098E-09   9.8675580069796414E-12   2.9470694492906344E-11   1.2907102252054756E-08   3.6903982699621322E-07   1.2946684847298484E-09   1.6628094779571136E-10   3.4119761424858211E-09   7.8067573306134656E-12   5.7379332585121362E-12   2.3372690658180927E-08   3.0565261851165425E-10   4.0285863861963680E-11   9.2624626668358995E-11   6.5756250100331557E-09   7.7000508817225091E-12   3.0464256585523175E-11   2.0446612256836572E-11   2.8569519055705607E-11   2.9667647782889244E-11   4.1545698787550100E-09   5.2688425317557197E-07   4.0985282024053470E-10   5.8313054287952281E-11   1.3045737542054737E-05   3.8959556852073593E-09   1.0692409997913960E-10   1.6528286437115109E-11   1.1257931735315898E-07   6.7621788816326137E-09   4.1992599972889431E-09   4.5411146946297313E-10   2.3473162870497673E-10   1.4284200892150566E-10   2.1104830061565115E-10   4.6400685638751768E-11   9.3404616089239035E-09   5.9282202079220962E-10   3.3136753346089388E-10   1.3346470557645818E-09   5.7040481418745993E-10   2.9332927315369557E-06   1.4556107447560651E-09   1.7826801118864577E-09   5.5767513047415992E-12   7.6807843665946960E-07   5.0640375776821607E-12   1.9303281378466803E-11   1.6439603164741707E-09   8.8235932221113827E-09   1.5252289769052416E-11   8.5955429000345203E-11   1.2425231061523850E-10   3.2254286707259758E-11   1.6604081940021360E-10   1.0786732046419731E-11   3.2534616054158759E-09   4.2213886723065447E-08   5.5595032151066748E-12   1.7114943908377054E-10   4.7092144794723754E-12   2.0120466867073541E-11   1.3044025488051718E-07   3.5430688214115875E-08   8.3472302217697550E-12   1.8857321065279312E-09   1.4388912338980637E-09   1.9047283543667524E-10   5.8053257848558165E-08   2.6018104281132165E-09   3.9365210486354581E-06   2.2569527749385829E-09   1.8287569718062284E-08   7.7881580508969945E-11   3.1279766565379073E-09   3.9839935410205473E-11   7.2100056161800422E-07   1.0575057887558710E-09   7.4979329034518098E-07   1.3493162507516179E-10   8.2179835984861165E-09   4.2608605580278362E-10   4.1726595655537962E-10   2.1093207877548411E-10   1.3369176862844120E-08   1.3086143502260992E-08   3.0312888435349476E-08   1.7850609348854918E-10   1.0480041327509379E-10   6.1151688458394409E-09   3.2310890113648550E-08   1.1667801237335581E-06   1.8900801050030991E-08   8.5448245245674729E-10   1.5827596030279271E-10   3.1347070375082083E-08   7.1881088273313276E-10   6.7139348309679597E-10   1.6273476625115533E-11   1.6266777368894735E-10   9.2265254228465554E-10   1.2449516473151967E-07   8.0643762934429917E-09   3.7955824479718516E-10   2.1105981443109869E-08   1.8595546523847514E-11   1.4352182570573787E-06   3.9377095320751409E-08   6.2673335391641028E-07   3.7532893120539120E-07   6.0174260455475179E-09   3.4088658678286203E-07   1.5467894440641568E-06
  4.6831578366466514E-15   9.5775274187538133E-10   2.0598287525998950E-15   2.4752807545280826E-15   5.7132534860037064E-14   3.9987153181261900E-14   6.9742195377652092E-15   1.9646469697732165E-14   2.3488993092198376E-15   1.8889819736451750E-15   1.0375052384540404E-11   1.0073742087761645E-14   1.2388921295688291E-13   8.4402737608056994E-15   9.8810757426994047E-15   8.6237327992984034E-15   2.1445700436346114E-12   1.0949054492608712E-13   5.7980014539124200E-15   9.5122815569940926E-15   4.2166384905014025E-15   1.6438218352913955E-12   3.7900864356894193E-15   1.5929995855697448E-13   4.2799882558773883E-14   1.5488460430042473E-13   3.0462687167594578E-13   2.8812591423443439E-13   1.1487447819671004E-13   1.2874759584883278E-13   1.5780833624649118E-14   3.2884129532429780E-11   1.9743367494041225E-13   3.1057693924333958E-11   5.7341078967635453E-13   1.3263396720416819E-13   1.2641346918010547E-12   3.9601165350766517E-14   2.6214653334493033E-12   5.2529004690413211E-14   3.2735851900579555E-12   6.0820176048971623E-13   2.0670975461822309E-14   3.3968523882336884E-14   1.0991747536551628E-10   1.2543393545019081E-14   1.1208642218183014E-14   1.3137033321684625E-11   9.9295020677357609E-13   5.3295862184156989E-14   2.0055845198246667E-13   4.0121109614670634E-13   3.5887785860936993E-13   6.9252345903412957E-12   4.7965460237667584E-14   4.6974866490492293E-10   1.3288253193707509E-13   1.5236511993315421E-12   2.5219619028137549E-15   5.6045021529065622E-12   2.4332286095916703E-11   5.5560972137381850E-14   1.6400570743080070E-13   2.2033121393660648E-13   1.5762874444816952E-14   7.9103914171199621E-11   5.5862136799792310E-14   2.0576987844191973E-13   2.0886389146096684E-13   2.5341300700523470E-10   7.4137773333640216E-13   2.5452660916242194E-12   1.8409032191482571E-11   1.9776396153612333E-12   5.0656354750775504E-14   8.3538537853622531E-14   1.4262023986124354E-13   9.5961476457008031E-11   2.9045749067926905E-12   8.7299684637387201E-12   8.0226672840824588E-10   1.4183917859377942E-09   2.0112111678727349E-12   3.3499522025233367E-11   5.3319195051366363E-08   1.7386151179999864E-10   2.6730141292478314E-12   8.8803750884004763E-12   3.6111894816660361E-10   9.9382861137514732E-10   3.3807310831140716E-09   1.4510645245908741E-10   2.7326052378406793E-10   3.4996755522021803E-12   3.8307536927440267E-12   1.9735592338714312E-12   9.0265221404520794E-12   2.0539692208376117E-09   5.0878929987827328E-10   3.5236129013452175E-09   5.4023273805571122E-12   1.8567445063493681E-11   1.7401883474451917E-09   9.4349330452395598E-09   2.0087981157138583E-11   2.3168891739972280E-10   2.3281585513508102E-12   1.8342353996787754E-11   9.2922677581658390E-11   2.2014735638007027E-10   2.6830436458701565E-10   1.5831274684731775E-11   2.9197694544006825E-10   2.6157873242052298E-08   1.4733761743474074E-11   2.1628124419164679E-12   4.5199532069535983E-12   1.8036350610044751E-09   7.5398309671316164E-12   4.9498677320198839E-11   2.1604351506159303E-11   3.8946886193458023E-10   1.2701775790399303E-10   6.4977381549382664E-09   3.4902840690905733E-10   2.3675025676699895E-12   2.6884897538965515E-10   2.5729758363391174E-11   1.9273431130912595E-10   2.5620844227904231E-11   2.6138885859521938E-10   7.1128525145189170E-12   7.9175003418950613E-11   9.4411183974055468E-10   2.7629277270112044E-11   7.5618861130050345E-11   1.5953637597346201E-11   2.1149216170344552E-12   4.7073197729119526E-12   1.0231620033944865E-11   1.8258570594786508E-10   8.8673758581806906E-11   1.3532150966610226E-11   6.2241189055937889E-10   9.3859535327674526E-12   5.7838695626380679E-12   3.9355542896101945E-12   9.4617651057864101E-11   4.3532029090940973E-08   2.7689099302475946E-11   3.3632668886930191E-10   6.2313360241666917E-10   1.9048687716675989E-12   1.1520871742248551E-10   8.3170772103718574E-10   1.1542167535948544E-11   6.4277118693691925E-11   1.5915143952088361E-11   1.8830238169209843E-11   1.1953433075484182E-11   2.5184894476664985E-11   5.0324232547788731E-09   1.2158375624044648E-09   4.6131996967524368E-12   3.4361214326297957E-11   6.3984171191735935E-12   5.1637329281612843E-12   1.7954554012623394E-10   5.5146833042340954E-08   2.3993307314168040E-10   1.2784792307287856E-11   2.1373086892927466E-10   1.0651226817735625E-12   1.3669081879925533E-11   1.0456050372753093E-08   8.1210528180248847E-12   1.7871220547166038E-12   3.5819787935835581E-12   1.9185775860812120E-09   6.1163481947413867E-12   9.7999686347281932E-12   1.4765724407547106E-12   1.0138672345081766E-11   1.2642213426015256E-11   3.8471806277713728E-11   3.8414034134025878E-08   1.5103044058381647E-10   1.9308298225307008E-11   2.2262012996698598E-07   4.5555440253154530E-09   4.3995713574626898E-12   4.3216684723983050E-12   7.3211441368437522E-09   4.4433776187183264E-09   4.0517919772605902E-09   3.8578279701101685E-11   1.4502211940390415E-10   7.6393065848415107E-12   4.5705477228178386E-10   1.0310486425942522E-11   2.5254335669903414E-10   4.4104236013094133E-09   2.8503394196273894E-11   2.5079189893880266E-09   1.9489158335071939E-10   4.9756025160892820E-08   2.0643722225836407E-10   2.2979190016213906E-09   7.0277948395460945E-13   1.2248112891468647E-08   3.0038463039018480E-12   4.2752038352727802E-12   3.0154331648051242E-10   3.3940152151610640E-10   1.4610159362113544E-12   8.3303125880860318E-11   5.8547741423367144E-11   4.5294122762073568E-12   4.9148250709209122E-12   4.3105860615817708E-12   6.7657113441968698E-11   2.9726010561926638E-08   1.9811110827135590E-12   1.4782795242308906E-11   2.8827129604621291E-12   4.9478604925250836E-12   5.9845633205723905E-09   1.1439300449795028E-09   8.5959431006709828E-13   6.6496388908388158E-09   1.1599078664986111E-11   1.4529670269716069E-11   1.2829958552694362E-09   1.5812694250761941E-11   7.6452716249802568E-08   2.1890476968756253E-11   1.1977534194353827E-10   7.6965654373803771E-12   4.5670962250168170E-10   1.0593960696881524E-11   4.1489466560838853E-09   8.7504896190308982E-11   8.1179164736368127E-09   7.9381576468452430E-12   7.3970888064594782E-10   5.5970503457708121E-11   3.7576849556342155E-11   4.7764114151431801E-11   3.7444644920527551E-10   4.3166440762696780E-10   1.2776632641849528E-09   1.3949738105509388E-11   2.2117556096353893E-11   6.4627055148934283E-11   1.0482350685886901E-09   3.8761495400875549E-08   3.6425735474086560E-08   2.7926423220010925E-11   8.0953961883240272E-12   5.0164489501484360E-09   1.6733490832688920E-11   2.1741779767423767E-11   7.2084955029264027E-12   1.1052980721004184E-10   8.4462701320679015E-12   1.3492059027190474E-07   4.9638701994919295E-10   9.4372204846897964E-12   1.3176903791602440E-09   1.1334584658173496E-11   1.6591477862733232E-08   1.1263290163190603E-07   8.3928017841671650E-09   8.2210689314304391E-08   5.3064698429641048E-09   1.3451860917292210E-08   3.6732207297081134E-08
  2.3579649538265303E-14   6.6175722215107277E-07   1.3481072079877491E-14   2.8674335465437907E-14   2.7453551531260501E-14   9.7364985600317039E-12   9.2176922083404975E-16   6.5432553778316302E-15   7.5270922168058079E-16   2.6966594882418791E-15   2.7126944921133086E-12   3.5988717114242619E-14   6.6541889475241610E-14   2.1671032101725711E-15   3.8624748573461660E-14   2.1177838494600281E-14   1.3931774411134032E-13   3.4802152636318888E-12   5.6830782012881826E-15   2.2945716662029778E-14   3.6936228447193581E-14   1.5573816553880701E-13   2.0852808599071254E-13   9.5964137291039561E-14   9.4379500008959112E-15   1.7092425782251036E-13   3.9271088912305711E-13   1.5209382517203523E-12   9.0988656586001412E-14   1.4914850228068681E-14   8.3795044641354092E-14   6.2890426062029982E-13   6.5945785569077883E-13   8.5251517030977440E-09   6.8201847285064598E-14   1.4893634463002072E-13   2.3997202642455393E-12   5.1797952814548211E-14   1.4904126475899356E-13   7.1910898176940841E-14   1.0153069731545430E-10   1.6329120473102527E-13   1.0204822329278823E-13   2.2642017258522254E-14   6.7584126456029698E-13   2.3148797589304310E-13   2.6858565477882629E-14   2.3542968488235960E-13   5.6102379694010719E-10   4.4055255374296353E-13   1.2268158945043783E-13   9.8088176920734224E-11   1.8394330053250533E-13   1.2672737805328084E-12   6.4025664323787129E-14   2.1118969664509816E-11   9.5887201368792196E-12   1.3176873776900142E-13   1.8292375647399441E-14   1.6593929551236201E-09   1.0734805972831442E-12   5.9055949008131542E-13   3.2433784937071064E-11   2.1322911065645357E-10   1.3246737486751295E-14   4.2302675836861758E-11   3.1202651152396698E-14   7.1842232669030724E-13   5.2339688715678951E-13   1.1330521522044438E-11   2.7871510752807220E-10   3.5671714064955778E-11   8.2807836240599677E-12   3.7726795444893884E-12   1.6615191044490347E-13   4.1183323368748085E-14   2.7120894919869873E-13   7.4035613436327082E-09   8.6817592427080673E-10   3.9746298136441672E-12   6.8170548474063697E-10   5.6177118156295289E-11   1.3997355992738457E-09   1.2907832339992109E-09   3.9782912565924085E-05   2.7493384779468837E-11   2.9915384739580096E-12   3.6193812370315873E-12   6.1907381543925442E-08   3.8558090040471281E-11   2.7072648996032223E-06   4.3758795371662724E-10   1.1249045835990294E-09   7.7634115882029704E-11   2.7900249975682145E-12   1.4957586965407761E-12   9.0964252197077811E-11   2.4341006027403418E-10   8.9173052925085560E-11   3.0690942198808407E-10   1.0254986178045039E-10   9.3195724159642768E-11   2.0266814763259039E-08   5.4671443156263739E-09   4.7229395310070592E-11   6.1032004733551045E-11   7.5329906332360166E-12   4.4413880728486562E-08   2.9343746959173549E-09   1.6341699431490225E-07   5.1143867672906239E-10   3.3398979318530224E-09   3.7661994357856731E-08   6.4011294755706174E-10   5.1589048693473280E-10   3.8593553068051638E-10   1.5368369847304612E-12   4.5573814182365216E-09   1.6852607838784101E-10   4.5504284684752869E-09   4.1018916437459642E-12   2.8910575538357012E-08   2.0164519471603132E-09   7.7140170739785214E-10   7.6987999383768583E-10   6.2326633624472678E-12   8.9423958079629844E-11   1.0778923833173774E-09   4.8249145195606347E-10   8.2338063193747218E-10   1.0573700585094064E-07   4.8469815101709624E-10   5.4367180840975763E-12   5.9922494171033334E-07   2.8968457932628352E-11   1.3282671954903373E-10   3.3213193718213794E-12   7.1889505736795434E-12   2.6269515339916668E-12   1.0703982188421874E-11   2.5820901080294771E-09   1.1072124475863785E-09   1.6163673518681271E-09   8.1494575463406308E-11   6.0858298060821502E-11   3.8352873729071111E-12   5.4473532370762006E-11   7.6928353425537805E-11   3.4203922211689192E-08   1.4940460069943788E-11   2.2051936347758651E-08   2.7519890699756002E-11   1.5026770378030376E-11   1.7954298046996079E-11   8.2802116433093001E-07   1.3473139798262465E-09   8.5366202692519593E-12   3.4332590530602088E-11   7.3118690359830011E-12   1.1746303591857512E-11   1.4439853925826662E-12   2.5784769153058484E-05   1.0992145664065247E-06   7.8034033907916332E-11   5.0100234131317074E-11   1.6587503944592185E-12   7.1455397506294703E-11   1.7585377135357303E-09   2.0007130587730735E-08   5.6994851183964500E-11   1.4789993777052411E-11   9.4346859568417562E-09   1.9107878522707527E-12   8.7930449756120413E-12   8.3128629094145191E-11   2.8620938967964418E-10   1.6730872440891162E-10   3.4769674019693357E-12   1.3888439872376291E-10   2.6818119653229475E-12   2.2508442033781365E-11   3.5664485704197732E-11   1.1536681674906979E-11   5.5670838158975995E-12   4.7292351887396139E-08   3.8414614682084424E-09   1.0545878148576112E-10   1.4046002776457746E-11   2.2457212545801367E-04   4.8261507261982420E-10   1.1296536950648280E-11   4.3144753879554289E-12   1.1706116265372176E-09   9.3028635593260312E-10   8.5741289715625724E-11   5.4768254224925017E-12   3.4081451291538273E-11   9.6429916536355348E-12   1.7076055779868400E-11   1.5501732647448844E-11   1.6615379521573675E-08   5.9173178797560335E-11   3.4622146627150242E-10   8.1278695594231138E-11   3.8127540052861833E-11   5.9598098412792002E-05   8.6209955556278172E-11   4.0619310431822175E-11   1.9791889285256711E-12   1.1532159196667487E-05   1.1238666497664954E-12   1.5061438116868707E-10   4.2433923893948485E-11   1.0443965728720860E-10   5.0536170749309841E-12   1.6609539253880057E-11   2.4161666532271711E-11   6.0365859054393130E-12   6.0051500541814199E-11   4.3015846662934154E-12   8.3997084932195342E-08   1.2679157899468699E-09   5.9348853762160049E-13   2.4750302241982235E-11   6.6522434925279906E-11   4.5879680489956860E-12   3.8830966544975037E-07   1.3588472845091553E-06   1.1977683512138337E-12   3.0221766255933997E-10   1.2825923189259004E-08   1.1724403174001498E-11   9.5095618073133575E-10   2.6135838842903636E-08   4.4439109838805556E-06   1.2557551345505278E-08   1.5500571103371481E-07   4.9184793609217659E-12   3.6288996231829092E-10   1.0314152359750996E-11   8.6157346554213866E-06   2.0257225654776948E-09   7.0094310683502987E-06   6.8894695876102843E-12   1.2069270789437843E-10   7.9074713685176609E-11   6.5088872779214696E-11   5.2271738511038875E-12   8.9938424873957482E-09   1.0912451076754267E-10   1.9092661990188655E-10   5.2790492496612095E-12   8.8559782985748718E-12   1.4080743852896924E-09   4.3676263723045596E-08   1.0190045567983690E-08   2.7280772827576019E-10   4.4852474905115878E-09   1.9029138743616831E-11   3.6170438116945143E-10   4.6847136050086977E-09   7.4353723976668606E-09   7.8517171342042705E-12   7.5267798816138331E-11   5.2351091920939685E-09   2.5876471478689608E-09   5.3739994034635231E-11   2.1351254672574344E-09   7.8691028774475068E-08   1.0050221301285463E-11   1.3848479278868985E-05   6.1412238957507302E-10   2.1251339561271081E-07   1.2269505813317210E-08   8.0021695935661908E-10   7.3824660729825318E-09   1.1080290218071872E-06
  1.8520003784372901E-14   7.0067097238667027E-08   7.9600831184774204E-15   1.3974952049830662E-14   3.2558985744155522E-14   5.3263500456868725E-12   8.3092338929601047E-15   8.0200860562214593E-15   7.4578537557592151E-15   2.6132846924650745E-14   3.5963383419466104E-13   5.5852308205224914E-14   6.5487576689827334E-14   2.2899036730209907E-14   7.7559396968582120E-14   6.0751293506352543E-14   4.6189131874276393E-14   6.8773783811347844E-13   1.7783402840228183E-14   1.1161159487008891E-14   1.3879060623824857E-14   3.0051896457511148E-13   2.9053930230571067E-14   3.5625446717859285E-14   1.4466544718627853E-13   2.2589247335631919E-13   7.9905308866959696E-14   1.7307928358821023E-12   3.4301510082186144E-14   3.9230330359066681E-14   2.9615103281811340E-13   2.8994942648597223E-13   3.8963812043845553E-13   9.7875600892050731E-09   5.2975852154156163E-14   2.7281812415103125E-13   3.3695889206843941E-12   1.5122305385099435E-14   1.8539276202135975E-13   3.2057788848443295E-13   2.7329145221911044E-12   3.9263821249089784E-13   2.1189215581651015E-14   1.1423013379036976E-14   5.0714725526049564E-13   1.6616105994803851E-13   6.3106809136926769E-15   3.4776422145042187E-13   1.9387695506666932E-10   6.9280124008048266E-13   8.3479873697803037E-14   2.3114822985238145E-11   2.4226315079641916E-14   3.9746437132590187E-13   7.1054176186261271E-14   1.4756564373528957E-11   4.8793256699177162E-12   1.6819502183728852E-13   3.1738467809060292E-14   3.6181414546448658E-09   1.9125356502047217E-13   2.4601915308162498E-13   2.7881915452525990E-12   4.6757500913021571E-10   6.5856724901472400E-15   1.1898409680637807E-11   5.8697427495933647E-14   4.5556043900191844E-13   4.3944355365342243E-13   1.2095697254725662E-10   6.2684622915924661E-11   1.8727842289770016E-11   5.1920111443281377E-12   1.8979602843958035E-12   8.8689075722284814E-14   7.0345093802493158E-14   9.9864911802290911E-14   1.2604348185572793E-09   4.5709528049480069E-10   1.5098777416978610E-12   7.9541459085042906E-10   7.2365722425507514E-11   6.2997178401995841E-10   8.6176017050944840E-11   3.4747819775587844E-05   8.7299980172981809E-12   2.4430239217088791E-11   7.0982995589520409E-12   6.6921243368966019E-08   5.7725749785967178E-11   5.3146107874449714E-07   5.9889024213561400E-10   3.4487747569647054E-09   9.9301278773250889E-11   4.5343130393922686E-12   6.8966336946619333E-12   3.0864470312641242E-11   4.6384761627520607E-10   3.1908099901866198E-10   1.2489729733716153E-09   8.0472382336071088E-11   6.1454685212346855E-11   4.2039107227827589E-09   1.2855282514246406E-10   4.8054735945184639E-11   2.6021267969091483E-10   6.6506138135582696E-12   2.6033081647826926E-08   5.4663922614239179E-10   7.4331930168988927E-08   7.6333141529484841E-10   8.1402896484215571E-10   4.5942593398309728E-09   5.3430438041550562E-10   4.9722699490515103E-10   2.2399958426597235E-10   1.0897235445510007E-11   1.7198305112049995E-09   1.1245103914065101E-10   4.6205759319394743E-09   8.7732297259561820E-12   3.2358289585057444E-09   1.9165141859480627E-09   4.3860969772296921E-09   3.7446212162920673E-09   2.0222393831428790E-11   2.6182688434481015E-11   2.5503872507638184E-11   7.0644871802976172E-11   8.8312078074535940E-11   1.4139426705202335E-07   3.0524449585793823E-10   1.1388387512927276E-10   1.2705915551213863E-07   3.2124198256663347E-11   9.6734427478731001E-11   3.4256145686950329E-11   1.8159361321257945E-11   1.0214329953769594E-11   3.7138535175444137E-11   9.8905797367968292E-10   3.3383745201687115E-09   1.1694101272521798E-09   1.8663171710243697E-10   1.0036723408520016E-10   2.0386489823904867E-11   1.0179104203730473E-10   6.9202832618461667E-11   3.9461370592440046E-08   3.1995039838714436E-11   1.1194849121629833E-09   6.5189934899567806E-11   1.4876627886651935E-11   4.0220395187928165E-11   4.4243168147521045E-07   8.1426018229076729E-09   5.0887077885339957E-11   2.8068351778154746E-11   1.4901661109338650E-11   2.6105362964189322E-11   7.8029796783323667E-12   1.6696039635574879E-05   1.1358303161120632E-06   1.9713248960516075E-11   1.3903473741121953E-11   6.2664411747591131E-12   3.9490151831585079E-11   2.3450511367974416E-10   3.7241957489573627E-10   1.7326474654857042E-11   3.2288434206397014E-11   3.6509948660447354E-09   1.4693386698836724E-12   1.2371213618112064E-11   3.3278540617966031E-11   9.1641078940352383E-11   8.1506444765173733E-11   1.7912772942456147E-11   7.9172350659593455E-11   6.5496690938183829E-12   1.3349160978084018E-10   3.1160781397707182E-11   6.5435163791379273E-12   9.8468890075600763E-12   2.4835566667622735E-08   3.0790387912206290E-09   9.1102559793088543E-11   2.9466199010916657E-11   2.5618230995801648E-04   1.0625682791199527E-10   1.5679401307807087E-11   1.4836190757320403E-12   9.7150001922828153E-10   5.1208464981225672E-11   1.0445817442879613E-10   6.7823173580927685E-11   1.7065956484502837E-10   2.6911111895418472E-11   1.2324547396875618E-11   3.3302454147757721E-11   2.0133270948867889E-09   8.2622664191763971E-11   3.7405044725357038E-10   1.6945684805474963E-10   3.4197680632663786E-11   1.4025227068423699E-05   8.6675131917764727E-11   3.2755481546180487E-10   1.3297145988283839E-11   2.6194126091925337E-06   3.1652730894982608E-12   1.7538335736386738E-10   1.0297118676815401E-11   7.0774168346329013E-11   1.8145649781370157E-11   3.6680048208780533E-11   2.4438766808529981E-11   1.4236152717800476E-12   2.7130282175362757E-11   2.9915013258163742E-12   3.2068227657379328E-08   9.9862319422346732E-10   3.2457707233115913E-12   2.5302775482277441E-11   7.9908612779316387E-11   3.1373596839804011E-12   2.2972913483975471E-08   4.9587019829021751E-07   1.9891652667874611E-12   3.9457681364446638E-10   8.3292485385908172E-09   2.0915516669365683E-11   6.6282030932214957E-09   2.9003170218509403E-08   2.0985795626200255E-06   5.6849556267982762E-09   1.6590346939839327E-07   1.2681873625553153E-11   5.5447693812570815E-10   7.6479056472765258E-12   5.6389675518060258E-06   1.0133979445007888E-10   3.3186637513321470E-06   2.4246165951715197E-11   6.9819315910788962E-11   4.9861338691708668E-11   3.3138760839612826E-10   8.7894020360241180E-12   2.1915056485931402E-09   9.4648369439658864E-11   2.1326526361700618E-10   3.1314268671254335E-11   2.6765136529764904E-11   4.5190976565143077E-10   1.1429489292728574E-08   5.3913603535430247E-09   1.9382367097278937E-10   1.4906616975676403E-09   1.6769836043216287E-11   2.4873771554632035E-10   2.0034608338183966E-09   4.2243769359879952E-09   3.1254884805227359E-11   9.3125708667738289E-11   2.6784746519057042E-09   2.6966830947209921E-09   9.9868877186370168E-11   1.3017968978789954E-09   1.2076067544682350E-08   3.8836813094781793E-11   8.3832871568507652E-06   2.3012227218747537E-09   1.0358223377261261E-06   4.1143630481670079E-09   2.7260709292136619E-09   3.1833083788878392E-09   1.4465203652446285E-06
  1.2547082348706867E-14   8.0138977512781259E-09   2.8163433680875620E-14   1.7452861969153035E-15   2.5115742502949536E-14   4.8778073987690812E-13   1.3218932509494734E-14   4.5152889575997395E-15   8.5971558449293853E-15   3.4526639120093905E-15   6.5375025451537453E-12   4.6409997791862952E-14   2.1397053700962845E-14   4.1413968031393801E-14   5.2302706859560067E-15   2.8898422908808047E-14   3.0679486567161583E-13   6.2186276202661635E-14   1.0965459834595156E-14   3.8619496184657015E-14   2.8188807388803900E-14   1.1307397729538532E-13   5.0096902491029503E-15   3.0795491098816538E-14   1.2451312377025014E-13   3.1134059722220104E-13   3.6673210130209103E-14   1.1503241399340156E-13   6.2469925446095849E-14   1.1507131438251902E-13   1.3459066548038798E-13   1.3175276341999902E-11   5.3534334054324920E-13   7.2347107994015890E-10   2.7748496231005545E-14   6.5282445436298906E-14   3.0420532959518660E-12   4.0093434188395367E-14   3.6857100892076484E-13   6.1925029515354687E-15   4.8984415161646271E-13   1.7059771398054959E-13   7.0711890054061354E-14   2.7446738542031256E-14   1.3884879115468087E-11   5.3820378179460971E-14   1.1486256382798956E-14   5.5510770749227856E-12   3.0351042345216666E-12   1.0727623251988802E-13   8.5302616806457914E-14   1.1365478105131420E-12   1.5328934388249369E-13   4.5391505943776377E-13   1.7386976468972963E-13   5.2625243882825712E-12   2.3323209436249953E-13   5.6182803754902269E-13   2.1223867393160505E-14   2.0078862774190475E-10   1.4358379538112285E-12   6.2440607657661896E-14   2.9768991430536219E-13   6.8116836613164928E-12   5.3550783162333735E-14   3.4053364661375947E-12   2.6002655952300640E-13   1.4063848044416384E-13   5.6126551506507657E-14   3.8910371950530360E-11   4.2139245039124751E-12   3.2609236059422933E-12   2.7349887692404762E-12   2.5808203602858917E-12   9.4804787567247789E-14   7.3720286624845868E-14   5.6889290962022828E-14   5.5456623056549658E-10   2.4593064447900760E-11   1.5869478423840742E-12   2.9331726926184911E-10   9.2620722312481580E-11   5.5518555436544057E-11   2.5205991016890791E-11   2.0048397559601367E-07   5.1867914949419524E-11   1.7893331697386736E-11   8.0694752797335550E-12   2.1574882083850534E-09   3.4528564139008330E-10   1.4820078557800504E-08   6.4711978843719074E-10   7.6814950633846079E-10   5.1851033138072493E-11   4.4931523074292171E-12   1.2638520019913148E-11   2.6941474341930988E-11   1.2800046515205023E-09   3.4370556756703254E-10   2.4208484002462337E-10   4.9290647988261701E-12   2.0614144624854521E-11   3.4761244707807890E-10   1.6794517795089559E-09   1.9984932979438309E-11   6.2285683067904363E-10   2.6104693157637880E-12   3.0299104801865772E-10   1.1422721705901421E-10   5.0015220939369503E-09   2.3926785172255340E-10   6.9062748601815037E-11   6.6063248417045161E-10   1.4640838060736835E-08   4.5819896323412911E-12   1.7941316460132436E-11   6.5339772676953643E-12   5.5851146942870182E-10   2.7873120093240407E-11   3.5212175526957168E-10   3.1529289077405154E-11   2.1404868729726749E-10   8.8687726611068755E-11   1.1055722663739933E-08   1.0862211517120306E-09   2.2547503769814765E-12   1.6437366842620248E-10   1.5998630327310170E-11   4.5090290390864671E-11   7.9054748479771232E-11   3.4334368316203523E-09   1.2201528644750771E-11   8.2078098222216491E-11   3.6815186648794050E-09   4.0089905665441810E-11   6.9907013630534599E-11   2.6213677237768365E-11   6.8513767429286155E-12   5.2871368298407896E-12   2.3681870148810128E-11   8.1987737868935722E-10   1.7073052747191909E-10   1.2928143853668676E-10   2.9466327474704517E-10   3.2737598298279957E-11   3.2003186348711742E-11   5.5204646876584903E-12   2.1922827919269839E-10   5.1608718174785128E-08   2.4132494957019325E-11   6.6715551491214176E-11   2.0777256579769596E-10   8.0497368583578367E-12   1.7551996293482439E-11   8.1487903477904195E-09   1.5575105172114409E-10   3.3581979346899962E-11   7.1297495657029493E-11   1.4681191405140922E-11   7.0527676299752512E-11   1.2909764071069129E-11   1.9439369209302185E-07   5.1145272185261893E-09   8.8972321811020812E-12   9.5648603460313877E-12   1.5791287787160937E-11   1.3527284403222856E-11   1.9859189825088272E-11   1.9704535072929624E-08   3.9031955839374674E-11   4.3025855559086055E-11   4.9135269880521867E-10   2.6623490281175271E-12   4.6461139426283850E-12   1.2612632794192540E-09   4.5756321351299365E-12   1.0525086855442786E-11   1.2699823076443925E-11   2.3028084159729029E-10   3.2336554333521004E-12   1.0570091057266177E-11   1.9178964787371222E-12   8.1249219922993019E-12   2.0528241973649288E-11   4.1662349015288706E-10   4.3588166611838134E-09   5.5416438197077299E-11   1.2283892007980510E-10   7.5409550114165351E-06   2.6727453639040353E-10   4.7004511460053376E-11   5.8358889471425832E-12   4.2240737109714275E-10   5.6563625231948089E-10   6.4508371783607715E-10   3.7993400038789964E-11   1.1436268139030182E-10   1.2300407396573113E-11   9.4174568386707553E-11   5.7683368791027728E-11   8.2637069631931886E-11   6.4133061347740332E-10   5.7878454042652280E-11   3.6158524257602668E-10   2.0382706028456318E-10   4.4647732388256613E-07   9.6585696002752724E-11   2.7392932090210384E-09   1.0683539052522245E-11   1.1421688748814982E-07   4.4124743987393624E-12   4.3055378440315205E-12   3.1339544485724114E-11   9.3135142090503926E-11   1.2138775775124473E-11   1.1850432690643199E-11   4.0389766338169209E-12   5.4632302098524530E-12   1.0257425092852449E-11   5.4185913699369287E-12   1.0643261709289678E-09   3.6210487719553575E-09   2.8625457961584385E-12   2.4626797234300478E-11   2.9405352634865849E-12   2.0071388728797342E-11   1.5818410776000751E-09   2.4855525087016150E-08   2.9708847105007342E-12   1.7897047001459665E-09   5.3590133989355980E-10   4.4815217266321059E-11   4.2283728058903810E-10   2.2357837407681332E-09   3.3725244203607201E-07   5.7800442115057857E-10   1.0487351972562804E-08   7.8690756150665638E-12   6.7824268198972079E-11   1.9286064295792948E-11   1.5082667128336336E-07   1.1838446094961730E-10   1.7550208036305969E-07   2.9998390308022571E-11   2.0989461201953644E-10   7.8166044428123770E-11   1.2175680433307824E-11   5.8284938360550579E-11   3.3654906537454357E-10   1.4449336264973732E-10   3.7074306989399808E-10   6.2655463132067648E-11   2.9883328350198997E-11   2.6020325044016043E-11   9.8001719271811196E-10   7.6921460771901709E-09   7.1253848464325391E-09   2.7656467922281055E-10   5.0402631901857375E-11   5.5032403351997174E-10   2.6662119702273128E-10   2.4235037495002010E-10   1.7815130673803116E-11   1.0356818125497796E-10   2.1148260171159352E-10   1.0773705385466216E-08   2.7139840363548404E-10   7.8302580781969189E-11   8.3235452398122163E-10   1.2298505140075809E-11   5.9788451700345958E-07   1.5296473373859153E-08   3.4510428511577571E-07   1.6766732931626238E-08   4.6863753219094256E-09   2.6653076122718024E-09   3.4202345599732881E-07
  2.1144442871774751E-15   1.2019753262551791E-10   9.4797228757056420E-15   5.3545338017750261E-16   3.0855804737463035E-13   8.2755418119273734E-15   1.5724024632107418E-14   6.8876260916904685E-16   3.6387053457420731E-15   2.4618490130489365E-15   6.4303370278368883E-10   1.2030372409831666E-14   3.1629028234928602E-12   4.9966867129207146E-14   1.3300170556471878E-14   2.3619979506076186E-15   8.9706174493497231E-12   4.7107065902176614E-14   2.0227094855842219E-14   1.7244998839999808E-14   9.0474719121724400E-16   4.2140949483470778E-11   4.0764891342560902E-14   8.1124469371966379E-14   5.1689686200113537E-14   4.4818634779140024E-13   1.4890101594839190E-12   9.6238009817722398E-14   8.8851893897718335E-14   1.7907789010840677E-13   6.5288896739648760E-14   2.7605938116456365E-10   3.6302173858656441E-14   4.3750838814268809E-12   2.2773940323836546E-11   4.8750588781468564E-13   1.3834246621192874E-10   3.0246462230085190E-13   1.2844162421767566E-10   6.8033497617687905E-14   2.2745641204194982E-12   2.7390643947999016E-12   2.2468858928773551E-14   1.3548664824936133E-14   2.5011936001396314E-09   2.2202324748428149E-14   1.3548754593399246E-15   1.1250875488662225E-10   2.8408814351840305E-13   1.4180534259684885E-13   3.1472853155121221E-13   1.8511044311139810E-13   1.2230368861996850E-11   3.0388492159291032E-10   1.8749907642888762E-13   1.8305073886207997E-08   6.4797713713686917E-14   1.2609867787366360E-10   8.5168947214431607E-16   1.1150950313001191E-12   3.9588000284923756E-10   8.8549776396953597E-14   1.6806865906577717E-13   1.5452818423694300E-12   3.9534583067019380E-14   1.6749197953177958E-09   3.5960781757714485E-13   4.7093528263120655E-13   2.1431969375826947E-13   1.1441836969267392E-10   1.7996539843683570E-13   1.1200606798541020E-12   4.7888159518902639E-12   3.4868859703387823E-12   3.6273180524051158E-13   1.1250313897807868E-13   3.6120477190330402E-13   2.0196345543518679E-11   2.0484392161236590E-12   4.9941739383853964E-11   6.1970881364269614E-08   3.8671707672934893E-08   1.2186829509788793E-12   1.7834110876650135E-11   1.1168429571429271E-09   2.1912262649268173E-08   4.0999618246236294E-11   1.2998272869503892E-10   1.8411566000617552E-11   4.3915397610163509E-07   4.2918542292447659E-10   8.5915469410549940E-11   5.1708961352656712E-10   2.4705583890907533E-12   9.2841848162900584E-12   1.2727914967516255E-11   7.0380768840249093E-12   9.4754213215282563E-08   2.4554504512914266E-09   8.0498642611645413E-08   6.2807100221640802E-12   5.1684567822729517E-12   9.3984000025446013E-10   8.8258561062012248E-07   1.0061555186760166E-09   1.3339463892801651E-08   7.0139824711260347E-12   6.6616169707711618E-11   5.3131887210431509E-11   7.1329288159022167E-11   6.0049114283797430E-11   2.2333488942796732E-11   1.0724266097298270E-11   3.6646539532498760E-06   9.8603033574094277E-12   9.9645435166273912E-12   9.1409044945717392E-12   8.2505055026017408E-10   1.5403344426986262E-11   9.5654908773663307E-12   1.2766122933574879E-11   2.4768363764303389E-10   2.1495982463445438E-10   2.7563620399676475E-06   2.6234562475288804E-10   6.9780340688384058E-12   2.9348847832809840E-10   9.1998535898205400E-12   1.4060106371649990E-08   8.4183440092908017E-11   3.6623384343051252E-11   7.7832919317297483E-12   4.4219757465398170E-09   1.3814336818818618E-10   3.5710743177320664E-09   4.3927407443866601E-10   9.9903912258971659E-11   6.3665926874448093E-12   2.0331634030051946E-11   8.2223074591788358E-11   2.0932701748654321E-10   2.1185155509584941E-11   1.8413793872427389E-11   8.9758665215550687E-09   2.7546842613256982E-11   3.9488841624287685E-11   4.5573302613074145E-12   6.0186314881121945E-10   2.5510809559089921E-08   7.4819574222185221E-10   1.2837203009249194E-10   1.0272043935556438E-08   1.0292079986105630E-11   5.6159359309919734E-09   3.5560617048510113E-10   3.1867505605405053E-11   1.2292351576353862E-10   4.1966949124494230E-10   3.2527912124627096E-11   7.7804862257414090E-11   6.9812553428917055E-11   2.8029646643696800E-10   1.5689222380632854E-10   9.6619994409540266E-12   2.4097382412563836E-09   3.9362432963052428E-12   9.3794139848581796E-12   1.2558045264261040E-10   3.5604925370687032E-05   4.6927042273551408E-10   6.8836301433217514E-11   1.6474514551189136E-11   6.7006677487127521E-12   1.4822417152333209E-10   5.4006913407985040E-07   1.8261955432529312E-11   7.4131469862449405E-12   1.1471217394864763E-11   4.1840597645670079E-08   6.0407570221521925E-12   6.0658874167873848E-12   1.3117097398757355E-11   7.4872235048031935E-12   3.9111923696820256E-11   3.8559150193164917E-11   9.3928906606175142E-08   1.0598876897489063E-10   2.5399658434772718E-10   4.1831452816811074E-08   2.5255915823737447E-07   4.0037768389907165E-11   3.5497917783695119E-12   6.6797463852623013E-07   2.7886284359418377E-08   1.5526405157781610E-07   1.0144536881430597E-10   2.8007351930503517E-10   1.3889902209743634E-10   2.7832882898305043E-08   1.3712163624846716E-11   7.0560483001898393E-11   1.1974783172641939E-07   1.0031250883714450E-11   1.0686253499570073E-07   8.0466215144440371E-10   4.4440532288316825E-09   5.6693730518216430E-10   5.5606427407911197E-08   1.2633710392337998E-11   9.0480661181715667E-10   6.3505675729857690E-12   6.1658489274201279E-12   6.3465053384818896E-09   1.7093229606993326E-09   1.8921046873735101E-11   5.3422806434624368E-09   2.0682409302214272E-09   2.3000681581367137E-11   6.3293776808703967E-12   1.2140923587310290E-11   1.2947008848230804E-10   4.3398364271280179E-07   1.3860115496863308E-11   1.3791373123214176E-10   6.8890786650365283E-12   2.3235951556385882E-11   9.5314535386317906E-10   3.4609891668292760E-10   1.5837404883652392E-11   3.9551692838815889E-07   9.8694302219365096E-12   9.3871513281370225E-11   1.5948587393463706E-10   3.3351724245756362E-11   2.0035997330692456E-08   4.1515480215237479E-11   2.3442428220143975E-11   1.1165766115117783E-11   3.9122643083521995E-10   2.2209982237037629E-11   1.5507080733737091E-09   6.2348222835662630E-11   1.2628498744001026E-09   3.5121829081313095E-11   5.0184086419417273E-08   1.5390647123585197E-10   2.7201920483435150E-11   1.2361238787480620E-10   9.8618649037341266E-11   3.5757705150870256E-08   4.3414521174945177E-08   1.1389262219484601E-10   1.6107478269643756E-11   4.4121548348399692E-11   1.9089207695798980E-10   1.4979052842114118E-06   1.0308041223167348E-05   5.7205244810608795E-11   2.0474103675563777E-10   3.8279931676997970E-07   7.8298439865178900E-11   6.9227864867390286E-11   1.0851987831151588E-10   7.6957397113819524E-11   5.4978699932621053E-11   7.5726747734561834E-06   4.5113258204670394E-09   6.7981546579669314E-12   1.9122973635039471E-10   6.0076464752190191E-11   2.6950325418711186E-09   3.8058999405508112E-06   1.4369592776242040E-09   1.7307715704265112E-05   4.4675295505953178E-07   3.7249023131058955E-08   1.0008970804715285E-08
  6.7841480769872038E-17   5.9444808145096359E-11   2.4285175142715685E-17   1.1982973875823555E-17   1.4645655099873911E-14   3.3351089144352941E-14   4.5145379792520744E-16   9.1494147728379023E-15   8.0949542030565883E-16   1.4781991671081452E-18   4.4999956036745786E-11   1.0113293704314576E-14   4.2879801587581848E-11   4.0667170657894467E-14   3.9853391960555271E-17   1.0351127309389906E-16   2.3805902055380039E-11   3.8737870529423921E-14   5.3647678505391235E-15   4.8740067603335685E-15   1.1975851580020298E-15   7.2047013570406574E-11   1.9961527259309347E-16   1.6794325699586632E-15   8.5416770595145256E-20   5.7034678294978103E-14   3.1706745233391413E-12   2.8309105760309579E-14   2.2013308538365338E-14   1.6930481419194508E-16   1.1869456935323701E-16   7.1499703572490838E-11   1.0975363165506050E-13   1.1175321214176431E-12   1.0808864561204494E-10   2.9210025403705097E-13   4.1681247445031309E-10   2.2510818039478574E-13   1.3028400717167062E-09   1.1517491392851348E-15   6.9808029365895350E-12   6.4461824353204951E-12   1.6453302265441181E-15   4.0083759726558673E-15   1.0402292182462444E-08   2.8578343575795646E-17   9.1077964113289024E-17   8.6208232726772085E-12   7.1471239210029554E-14   1.6932603085489617E-15   9.9960693905208541E-15   4.1839660219255469E-14   2.2682481716495241E-10   8.1164473053201924E-09   1.0426854104123522E-13   2.2884959164516177E-07   6.8796585805362989E-15   7.6347648268175743E-13   2.0958472429493390E-17   2.5289547380453921E-13   7.0687232474203411E-09   1.8615317118099279E-14   7.0948509586851273E-14   2.4100204326304318E-14   1.9875752801035450E-15   1.5407405622846054E-08   3.3318236281429875E-13   1.7684479237579009E-14   1.6639445187283278E-18   6.4122500921741528E-12   5.5991123533874028E-14   1.3748445381387228E-14   1.9243229349369163E-11   5.5150950911277866E-11   3.0946890917480336E-12   1.6861102502415791E-12   5.2388640486031646E-12   4.0158172766810714E-11   7.3493243811703329E-13   6.0872803426365660E-10   2.7998856676817259E-07   8.2879503523829297E-08   8.9812083114743515E-13   2.9497957604488423E-11   4.6981301256317119E-09   4.7305581641168167E-07   2.5640619148184844E-11   1.0788793874815753E-09   2.9338715109418639E-12   7.6210374935622883E-07   1.3767068528433700E-10   6.4754368971184948E-11   2.3370603800635317E-10   1.2816135284606858E-12   3.0894898359765291E-12   1.3739475490940673E-11   2.7074926089993996E-12   2.0270061257066119E-07   4.8097513737403060E-09   1.3947348176096407E-07   3.9850020111975701E-13   4.6572210731200100E-12   9.0011647098417420E-10   4.8501743273444971E-07   5.2087153247280887E-09   2.7914778694532193E-08   5.8551735259030966E-12   1.0252350784121961E-11   5.3805327071092461E-11   3.9051411231926377E-11   1.0579838457658685E-10   3.2995427882750267E-14   5.3515635621189673E-11   3.9050903426794399E-06   5.7736614283168115E-14   4.8427689217580776E-14   3.5472577577371779E-11   4.5768805743022833E-10   3.9618664449710745E-14   1.8245203142396233E-11   2.0380355815707462E-11   1.6374275559231996E-10   3.4052695607491461E-13   3.8327515211754694E-06   4.4959009165131011E-11   7.4206009032741190E-13   5.6910496706091210E-09   1.3387142526590438E-11   3.9233688005687077E-08   8.6819265868919435E-11   1.9874318727072363E-12   4.4534145621683844E-13   1.3967479378124705E-09   3.9080749206188715E-11   9.1570789350840870E-08   1.9588834249024389E-10   4.0727688924480195E-11   5.1484871050233311E-13   2.6212486953935938E-16   9.3620395468288633E-10   5.0690960082379234E-11   1.6555885789010016E-11   3.2446540277186037E-13   2.2839741659379844E-08   1.3834111920669284E-13   4.8275958781006964E-11   6.0009408949150655E-13   5.8711226734376907E-09   6.1785646022843391E-09   1.5992126557894112E-09   6.6566314546868870E-12   1.7576750357725029E-07   8.2585927651058583E-15   1.1914190993305139E-07   3.0309079026374028E-11   3.7563045482404643E-12   3.1464170292484440E-10   1.0924103737425050E-09   1.2615475065714004E-09   5.2576816552452636E-11   2.3526408862437783E-11   2.7613989302164839E-11   4.6751067980814376E-11   5.2475470917934508E-13   5.9462751274541394E-09   1.1676095781941750E-12   4.7952012615121522E-13   2.7422669151331621E-10   7.3767608913484048E-05   1.7488843269111061E-08   1.6604716759875361E-10   1.5110684223961254E-10   8.6868910571137637E-14   1.0444026334132873E-10   3.3494672327648212E-06   1.2065124847151996E-12   1.3799541385692772E-13   3.8948914676293833E-11   9.2129286911695031E-07   5.7275265354370212E-11   1.3329896913384658E-12   5.9295552332999915E-15   1.2818208522759208E-11   3.4078609432129329E-11   1.1155579562215725E-14   8.9528177654138671E-07   6.8399738984614456E-11   7.0093476280915671E-11   7.8747099093152477E-09   6.5677877306268918E-06   1.9108244048352542E-10   1.2783892807518375E-11   8.0767502262425512E-06   1.9906380743301244E-08   1.0354077756629793E-06   5.6944039156850716E-11   6.7086673544522450E-10   5.0123299631457410E-09   5.6850256150013398E-08   4.6183755123659174E-12   8.7011784027749145E-11   4.9330647398653433E-08   4.3953842969932375E-12   2.9201330913582450E-07   9.7527911582265206E-10   1.0198397917477029E-09   4.6292358061744247E-09   2.6362133839377934E-08   9.6730793490959524E-12   3.3513308418689940E-10   1.5760383458721242E-11   1.5275754900790245E-13   9.5427217683522122E-08   2.7496336103652638E-09   6.0634911236353009E-12   4.8938861419791816E-08   3.4156742681542919E-09   1.6542942956847736E-10   4.6104292869875113E-13   4.6795678949516420E-12   4.1162054370245643E-12   1.4305013911876643E-05   5.4501045373448163E-11   2.5841200427402519E-11   8.8529055786488726E-13   2.7885651621406495E-12   1.6911491336131460E-09   1.7695827121659403E-10   4.5005461064030441E-11   1.0867950739445171E-06   2.0671588331628331E-12   4.5918807041664517E-11   1.0178755259953636E-12   7.4704201817051825E-13   2.0757748228869750E-08   1.9096323155102082E-11   1.2844023495536864E-12   1.0409432709578997E-11   4.3029951664503796E-08   1.7884399902032893E-10   4.0681227061227154E-10   2.4006293983932821E-12   6.9805245366060316E-10   6.3382184967101337E-10   4.9230266703035731E-07   1.4777327846218285E-11   3.9314904719651039E-12   2.1269111044170162E-09   7.7030815753673443E-11   4.0736853668424548E-08   1.4846758472441498E-07   1.8010335708744020E-09   1.3313297602253293E-11   3.3904323513312313E-10   1.1479594878389506E-09   5.5140844407313509E-06   6.0410232175937790E-05   1.0852222008797436E-11   4.7025114329173875E-09   9.6854264772907702E-06   8.1817866255335114E-12   4.9276370874325679E-12   2.1367996240476919E-12   2.4043491050926364E-11   1.6896755181324806E-12   1.3361516961220301E-04   2.9184609414773086E-08   1.2903095131576933E-17   5.9066591244811244E-10   3.2418778610429079E-12   9.2171873529339832E-10   4.0535736807465013E-05   2.9444747386426098E-10   2.5667254372104556E-04   4.7439799879648997E-07   1.9278178612913298E-08   8.3469941749227608E-09
  5.6933116674074180E-15   6.9418739281680646E-12   9.8314475303812617E-15   2.8095914326907333E-15   5.1893413425266434E-12   8.1647894399685457E-15   1.6594630576469490E-15   2.6534063265079720E-15   2.3488788102858673E-15   3.2910047789140771E-16   1.0640158415578225E-09   4.1350387942727930E-15   3.0643600651078094E-12   3.0330348745745349E-14   4.4668586932168703E-15   3.1308147585741580E-15   7.6274294370305450E-10   4.5455929582154468E-14   1.1355407199305667E-14   4.8681656617463033E-15   4.3846175901811717E-15   1.0367508084862761E-09   1.5945634009830394E-15   1.8844045572410116E-13   1.5103750423061402E-14   5.8814712059850865E-14   4.2392651899357686E-11   3.4788914518914391E-14   4.4155671515837529E-14   5.3130870261492652E-14   1.7956223401673863E-14   3.4643829783520358E-09   3.9299754095126547E-14   6.3062578795072215E-13   5.3833635100463613E-11   2.0423814254663663E-14   7.5554333393807782E-09   7.2435193758789508E-14   8.3672322055864512E-11   2.5403095350696533E-14   8.4614358065641624E-14   6.5979350287187522E-13   1.5179052191615565E-14   4.5826343197874343E-14   1.4488328954971806E-07   4.5956667833905091E-14   1.7844103279577776E-15   7.4195496021678559E-09   1.3670386526106966E-13   1.6959310014088080E-14   1.0231425471254465E-13   5.5346880122528298E-14   3.1367390751681613E-12   1.1283180657861293E-11   7.1222421923633800E-14   1.2784431194182107E-08   5.6396074068484888E-14   8.5433327962797864E-10   3.6040929057546117E-15   7.0396129798980241E-14   8.8268470945917379E-10   5.1156968737748061E-14   6.0306899028283616E-15   1.5206485665186519E-13   1.6579867388472005E-14   5.9660784173562600E-10   1.7100711808934749E-12   1.1668985476627057E-13   6.1781687113671403E-15   5.7126592227202385E-12   7.0282772332181966E-14   5.3310181057913945E-13   1.7628570115923422E-13   1.9103104319453392E-12   2.9220112227192689E-13   9.2999347331979281E-14   3.1769687924156767E-13   9.4270414992619391E-13   4.6897758659851158E-13   1.4660319417951588E-11   1.4595497104868344E-06   6.2587938388143379E-07   1.1818868272089486E-12   5.3079688119573903E-12   3.8488137086137892E-10   8.9472498252383434E-09   5.8474214124585216E-12   2.7480926105044034E-11   1.9603889311955156E-11   4.1056834067804761E-06   4.3510855067877203E-11   1.6829521141835260E-11   6.8657434644946175E-11   7.6957086425730548E-12   1.0782717256290754E-11   2.0197076074834896E-12   3.2677412178928099E-12   1.3736671102056666E-06   1.3230901171765842E-07   3.2180957441687319E-06   4.1903449364640618E-12   6.9360601223948168E-12   8.9839955171020645E-12   1.0856454054615672E-08   6.0831874094341098E-09   1.6312310738966953E-07   2.3375966609224968E-12   5.2337787536894465E-12   3.2826307736382775E-12   1.8050951812458121E-11   3.0834961109019328E-11   1.1754016528182801E-11   4.2292536209372590E-11   1.4226262870495148E-04   6.1903606570836733E-12   8.9491504283777483E-13   1.5949243626022407E-12   2.0965212932807158E-11   3.4719502252862983E-12   9.0780832821557055E-12   1.6782661869213353E-11   6.2940651918375658E-11   4.9815404952762965E-11   1.5881885084185828E-04   2.8445806441783919E-11   1.6666028355038989E-12   2.8893405587767872E-10   3.9212660557351583E-12   9.3298728845737870E-10   1.3006488943897929E-11   8.9212266768517921E-12   1.8476939376961852E-12   1.3446586642027715E-07   7.8011409296803690E-12   1.0351791362630708E-08   1.0626948106227404E-10   1.4953424363778824E-11   8.1013525151519716E-12   4.1753672750276942E-12   3.3310324097076319E-11   1.8767509525655240E-11   1.6709735355650597E-11   1.2276169580046403E-11   8.3318412833967111E-08   1.3324199140477639E-11   2.4272504637681753E-11   5.1930663614492303E-12   8.9042113232760998E-08   2.4912549323586004E-09   2.1769754374280349E-09   2.2770210477485719E-11   3.6373450956207856E-09   1.0815654720082505E-12   1.3807278729035209E-08   1.2262130722516464E-11   2.7709686043144148E-12   9.5882259210881349E-11   3.2518209046473963E-09   1.3245426498118507E-11   1.4693012548156866E-11   1.7132160617590277E-11   7.4312440875292629E-11   3.4506966329315832E-11   5.0234452928288369E-12   7.0387277188386592E-08   1.9831839300679949E-12   3.7204964370198278E-12   8.3274282471620116E-12   3.4159339133305375E-06   2.8657421993571840E-10   1.9643688285323764E-12   1.4938535200921069E-11   3.0169571924808391E-12   1.0673956476867172E-09   3.1232939324320165E-07   1.0830890799228885E-11   1.4822523513233666E-12   1.0593074100263519E-12   1.6584959019112170E-08   5.9514932758318202E-12   7.3237738405650109E-12   8.7064680568646857E-13   4.2017165631788219E-13   4.3112896863155793E-12   6.2624282792855531E-12   2.3034449134862704E-05   1.0189660486338069E-11   2.0213873399998864E-10   3.7296716510530130E-09   2.6782241212756516E-07   6.9976759951184423E-12   9.8579166908982375E-13   3.9030395300735816E-07   1.4186609574361441E-07   4.4196653258443855E-07   4.0398968847622865E-11   8.2938720952398333E-11   3.7376263390957810E-11   2.1614373073898286E-07   3.6810693724488738E-12   1.4621799155671687E-11   3.0063016760107574E-06   1.5516852869536816E-11   2.6822448048473432E-06   2.4082693437409762E-07   4.4510245772880724E-10   1.2091718175870890E-10   2.4855304733602707E-06   4.9949817921103873E-12   1.9632939189900535E-10   2.4254954304597260E-12   3.7315214865427488E-12   8.8014842889474933E-09   3.2537941002756639E-10   1.1250484195749036E-11   1.1153494134265930E-07   1.3321978702763911E-08   5.4955416076248640E-12   2.3573038122863300E-12   4.1386894732786316E-12   1.1281290034791949E-11   2.4759299915226858E-06   2.2535497529790163E-12   4.5234277038118669E-11   8.9237353214712300E-12   4.5897076575278086E-12   1.0425313001428282E-10   1.3037653739502875E-11   3.9178430516659231E-12   7.3972592779656793E-06   4.2091978539891939E-12   3.5886266831553504E-11   1.1443584518529739E-11   2.5942520937989708E-12   5.2804249433228049E-10   1.4062655068619502E-11   2.8368207489923335E-11   4.2651146926024083E-12   7.7927590911736168E-10   1.1041935710140053E-11   3.2047775487889853E-10   1.5252698688782910E-11   8.1195611783877818E-11   3.2669869564478058E-11   7.1794277094865983E-08   1.2696143852135524E-11   4.9445228130906611E-11   6.8037537740510979E-11   1.8090460033113261E-11   7.1433190456482792E-07   2.6164747728252177E-07   4.1961743209020031E-11   4.9352565479055251E-11   3.2807882933771733E-11   4.1971999258343474E-11   1.8890361647645489E-05   4.3881494487499928E-06   1.7720787841104883E-11   2.8847097051840832E-10   2.8736557290245001E-07   1.7495278144015142E-11   2.3397457241242596E-11   2.6070851280850876E-11   3.0754527821720406E-11   3.7873525858062882E-12   3.7078463668575029E-06   1.0711858875988212E-07   1.8469456441400040E-12   5.5967923152571045E-11   1.1514929861516548E-11   1.9292758626986909E-10   1.4050609671327181E-05   1.0631630610166395E-10   3.4535930909819433E-06   7.0453369031891016E-06   5.7571626780265224E-09   5.2257890174847301E-10
  1.5965161638110914E-15   1.6044850964024594E-12   2.4774583753273309E-15   1.0292913982660691E-15   3.3558273735078895E-13   2.5013891846417609E-15   1.0112222554863573E-15   6.1624915769701274E-16   5.0591755833490602E-16   1.6851962113630357E-16   2.3537306768339574E-07   3.2082371927524587E-15   7.4621478132688946E-16   3.0374908190633928E-17   1.9091229528525364E-15   2.3145832646738393E-14   1.4322119279188978E-09   9.4938836462650545E-16   4.5375700169174125E-16   7.6590792286132052E-16   3.8695018633906669E-15   1.1073535993959032E-09   5.6651975929023300E-15   8.9857052118892082E-15   1.3658663444333839E-14   1.3278177012930277E-16   1.2586164016662965E-10   6.1307097995502339E-15   5.5862000011745056E-18   2.3140051938468727E-15   2.3977745970639652E-14   1.1837118398117026E-07   1.5776905885837106E-15   9.1260714924504659E-14   1.5045181171095157E-12   2.6318173021929244E-15   3.6824287174584004E-10   5.2041245894438821E-16   1.1621197889785316E-12   2.0989523287731437E-15   2.1941222612674609E-14   5.7799493397551870E-12   2.1741443943539158E-14   5.6302289789026812E-16   3.2290361674595925E-08   1.6990575006679222E-14   9.4071280009288477E-17   3.8684262919992377E-08   1.0341509264274887E-15   2.3593339545318147E-15   1.1484444572589521E-14   3.0454160228929431E-15   3.0457860981205192E-13   2.6548480862239667E-12   1.1866303653254586E-15   2.6203675846804461E-09   2.6442808103849889E-15   7.7757374799395908E-11   8.7815761809235180E-16   1.1329438051300310E-13   1.2589179819061642E-11   9.6390014610130697E-15   1.4471587366963796E-13   7.4641672317853629E-14   6.3184354060474627E-17   2.4907305993536389E-12   1.0994533287725645E-11   3.9065537081304285E-15   2.8282901121528480E-14   1.8882083324584108E-13   5.4123046620871453E-17   8.0641377091229331E-16   1.0259429251776872E-13   8.0131877358773709E-12   7.8240865676773557E-14   1.0437386764490835E-14   1.3297757882616461E-13   9.2314265629089188E-13   6.2561905121894956E-13   6.5168342327695851E-11   7.7906909512087154E-06   1.0836783063779241E-07   3.0791818222055481E-12   4.8282714112235117E-14   1.6722952997612705E-10   4.8687752840448473E-09   2.6555186625960107E-12   1.3282648711925504E-11   3.3116208330759984E-14   7.0626986554543974E-07   6.7902408918611051E-12   9.1755995583399217E-14   4.1422844317260764E-13   1.0253934343080196E-12   8.9694943553823971E-14   1.0353512298162943E-11   3.5433371093495155E-12   7.2679817491614295E-06   3.2122887131412272E-06   2.7218573326624802E-05   3.3415414072540156E-12   1.2000583281151775E-11   1.4185330434547761E-11   5.4488401125967737E-09   4.7178228709181849E-08   4.7050327632559651E-07   5.8458890191543296E-12   1.2150366270575549E-11   9.8225144622546274E-14   3.5370550395666730E-12   7.3683201285115157E-12   2.0859870755828118E-12   1.1618988659077594E-11   1.3858397574160522E-05   1.0845556476821742E-11   2.3743071973312606E-13   5.5995628214032749E-12   8.3437373846225793E-14   2.2961324037238698E-12   4.7482450193653689E-11   5.9614579923422692E-12   2.2948797805267712E-10   4.4386016108186631E-11   1.1523598928811208E-03   1.8259977667280574E-12   4.8636852075557455E-13   1.2898985658662812E-09   5.4989811196621497E-12   1.7929177262767124E-10   3.8204408029973466E-13   9.2560746898186875E-12   1.7563425152296697E-13   3.2524296367209022E-07   4.2984936363247601E-13   3.5865360653609961E-09   8.2746207452516368E-10   1.5840631718194280E-12   2.9900503712955787E-15   2.0089641335311433E-12   2.1150729443043840E-13   2.7708638274394356E-11   1.9552993725750817E-12   1.0711458901654107E-11   5.4168330689087701E-07   1.7375384719405031E-12   2.9393770871005255E-11   2.5102993934523719E-12   6.3813532618937286E-08   3.2032837572529979E-11   1.7018962077162708E-10   2.5016702209749281E-11   1.1988309635729823E-09   1.2514181495661319E-12   8.2648874105157672E-09   3.3903400128541203E-11   8.0709383323419004E-13   8.4826014908541355E-13   3.5422491512643747E-08   3.5166619761683120E-11   1.6623338619578034E-12   5.4615969777621226E-14   1.4243450433413876E-12   5.1665818077579549E-13   6.9735266473348893E-12   6.1572892443624292E-07   1.2989028635522330E-12   3.2898356457642823E-12   6.7320831254227542E-12   1.0010531592177170E-06   7.4921500234344381E-10   2.7275410577711391E-11   5.0487381768871309E-12   1.8141214496445339E-12   1.7764767397096954E-09   6.2579626154707698E-08   7.3739818267227037E-12   5.2838902332733102E-13   2.6822705538629479E-11   2.3190395625685566E-12   1.7370111571713358E-12   1.6312437892342119E-13   1.4657923235690067E-12   2.3699817801200341E-12   5.5932133680150704E-11   5.3678982796298202E-14   6.5478362396259701E-04   1.6863286762415253E-11   2.4883041080784927E-11   1.1878301982284243E-09   8.8786030655413992E-08   3.1453857253048879E-11   1.3921304966650977E-12   1.8859434496364631E-07   1.5946057181178781E-07   1.0319898092498178E-07   1.1022306693347839E-13   6.9995458384964176E-11   6.3869088497111339E-11   4.3519951256057827E-07   2.9385199468033721E-11   2.5349235353923109E-11   8.6304660033172763E-08   7.4273508987520974E-12   1.7716548159211858E-06   4.7719186420253939E-08   1.6534498076966853E-10   4.3440774677842915E-10   1.0251996888401617E-06   7.7785020242251331E-13   4.1131551438954030E-11   6.2466914790345613E-12   4.1995895152874088E-12   5.9125504541320058E-09   3.6754122327420107E-09   2.1078281205997562E-14   1.3687863253873971E-08   1.1004014999870677E-08   3.0003632141240097E-11   8.2697278082069119E-13   1.4532719630015597E-12   6.7495679561540254E-12   2.1710125697160124E-06   1.7893629088313286E-12   1.9027203797242034E-11   5.1145385823955053E-12   3.5941074335425107E-12   3.8545812233852342E-12   1.1206394620151632E-11   1.2873982245488077E-11   1.0902773541592293E-05   1.5555306538919798E-11   1.4159271460644878E-11   6.9427057314555222E-12   5.3197312704314953E-13   2.3106021472154997E-10   4.9493267440038162E-13   4.7429813951530737E-13   3.7583293075404187E-12   3.1457154058278190E-10   3.0116327746584881E-13   6.8386248615552619E-11   2.2025101363497928E-11   2.5599434527792087E-11   1.2535552626275129E-10   2.4642416937117052E-08   4.4462872486142295E-10   1.1538997209136773E-11   2.4693724490083046E-10   3.4968117935155653E-11   4.8065781877462255E-06   2.7301079664530328E-08   1.6191622181628156E-10   4.9254702106439195E-14   4.2476107327280026E-11   4.5335094243372770E-11   9.1529359802584388E-06   2.9824487443822737E-07   3.9152160652231665E-13   1.8234220171693722E-10   1.1232208205469415E-07   3.1849413666833813E-14   3.3727592055434727E-12   3.2791311514394728E-11   1.7897760528043410E-13   4.9604471116572959E-12   1.0060136895651783E-06   7.3170139622091805E-07   1.7479818562072209E-12   4.3678009404381384E-12   1.0482951428085693E-11   2.0021042491088587E-10   1.0253350197301660E-05   2.0934052467470167E-10   9.6256225197359309E-07   1.1734417000216338E-04   9.0955140323799812E-08   1.5133841152004146E-10
  6.2915626367121050E-17   1.6282753629093954E-12   2.2480600008171416E-17   9.3478096173161286E-18   2.5305450031215012E-14   1.7005096542813534E-18   2.0672146985839444E-15   3.9037278100419300E-15   5.3751354800831158E-16   5.8337920010298566E-16   5.3141049145513637E-10   1.0216642885398703E-15   3.7831321066824147E-15   2.8041137665137066E-16   3.0061227831892987E-15   7.7988595205282283E-16   5.6798158207495053E-12   2.1003548008800499E-15   1.3263449936244767E-17   3.6319726074286669E-15   2.0368778448254402E-17   2.4524935197072818E-12   2.9665889463446160E-16   9.6349467681241754E-16   1.0815690030561358E-14   1.4280323143569932E-14   2.1851687309671317E-14   1.5630614343691202E-14   1.2518184761198246E-16   1.2213898864957749E-14   2.3856171777943481E-15   2.6772540972134171E-10   9.8606626529291209E-16   4.0152223102035960E-13   2.0157689456466535E-13   3.6976041037113831E-15   1.5139926197767909E-10   5.8414172365037171E-15   7.4033035511945598E-15   3.0466984480108615E-15   2.9949386537683566E-16   1.4135346369840458E-14   3.1275983551296243E-16   5.6890290804068687E-15   1.2001335573267704E-09   2.0605097311914169E-18   2.3090119535566687E-17   7.3039578223303941E-10   1.2043634754965456E-15   3.7896485869852600E-16   5.3798488685260834E-14   8.6819157998365161E-15   4.2853117000484678E-14   1.7792336948750830E-12   2.8347955700786244E-15   3.7060553352153789E-10   1.6599795863351521E-15   4.9177399848542632E-12   1.8336302204094359E-15   1.3183372471042114E-13   1.9877908618107515E-11   5.6503227242082394E-15   2.8972796353689640E-14   5.4493273933968777E-14   5.1531364544642757E-15   2.5920332580499095E-11   3.9135396661295603E-14   1.4806704944751061E-15   2.7329459425216424E-17   1.0311156944645258E-13   3.8892956001137699E-17   1.1508875777678331E-13   4.1495711234155919E-14   5.6028688895580702E-14   3.4414188099146204E-15   4.4436296394505416E-14   2.3801406873543432E-14   1.0509967295413684E-12   6.0613618276905822E-13   3.3487205833667273E-12   2.8245683857635796E-08   2.6851842872022044E-08   9.7268829102520680E-14   6.6734532156540449E-14   3.3502348676701705E-11   3.7589784356670272E-10   2.2305185672315782E-11   4.8319336836210804E-13   6.8651707250600150E-14   7.0117681519382024E-09   1.0007668113665782E-13   4.7808752528380092E-13   2.7272675453414842E-11   7.0229743655475781E-13   9.1229230415226675E-14   2.0380864462637603E-12   3.7951799231980462E-14   4.8657739141266644E-08   1.3184770875315200E-07   6.1742876693573420E-08   3.3053394515167340E-12   1.5080460560262072E-14   1.9636571812242825E-14   2.0228411467099987E-09   5.7094305790352457E-10   1.4228469170616312E-08   2.6147863168898902E-12   1.8216317759192200E-13   7.3182392016915246E-12   1.7184561388586470E-11   1.8666362166944156E-12   7.5762404414355821E-13   1.0061631654354263E-11   5.8904632820801903E-07   4.0568404476170091E-12   1.6226682868192071E-12   1.2057516745247608E-11   7.4342928377590110E-13   1.4019101401751929E-12   3.1400615915778986E-13   2.9655983826714870E-11   4.4749749801500470E-12   1.2874574026358225E-11   4.9076309370010488E-06   2.0513605347074063E-11   1.0099167238906970E-12   1.8627875089659219E-12   2.2828706345737396E-13   6.3443645208198285E-13   3.7038630784375579E-12   1.1865734995251839E-12   2.0183108995463737E-12   1.4326579237223538E-08   1.3259494406167468E-12   6.2220004945440306E-11   2.7741575375706228E-13   1.6792286031029340E-13   6.3731491644771415E-12   7.3361682713811400E-13   7.8552032094567242E-11   8.2718714841716971E-13   1.0870558735391475E-13   6.2683236607442407E-12   9.8250785466117197E-11   6.2166217468651273E-12   7.2970072366372125E-13   4.4614005916538437E-13   8.6570429304176684E-11   9.6604530456930178E-12   4.0929613518404631E-10   9.9059063102869393E-12   4.3597961731511057E-11   9.0554963417087602E-13   7.9771197876802393E-10   2.1099412431290664E-12   1.0933102993434610E-12   1.5460635071983764E-10   2.5090065488914436E-10   2.9287767107057521E-11   1.6330380954326166E-11   2.2838644054485765E-13   9.3232108802010349E-12   2.9251834754788146E-12   1.2130479030533100E-12   2.7832833806772348E-09   5.4711562597638533E-13   1.0773387166739299E-11   5.0434156443156070E-12   3.3958642521242316E-08   8.4875274492101425E-11   1.5319306688344275E-11   9.3501273026580637E-16   2.2732394478518055E-13   1.1063458152616969E-10   1.0885692730840711E-08   1.2224292872639222E-12   6.6017578016366529E-13   7.9464761816802715E-12   1.5090660404233194E-09   1.3700169033260807E-11   1.9068358430818924E-14   2.3436080943278000E-13   7.9965792234862536E-15   6.0547312053738211E-12   1.0000780692570121E-11   1.2848834086201134E-07   7.9004086189802229E-12   7.6688707603728361E-11   5.8091421257515382E-10   2.2418946707970662E-09   1.8793897418367851E-11   6.5770888361641559E-15   1.5564467344123940E-09   1.0229596227643526E-08   9.0016649721778968E-09   1.4864020554866762E-13   2.2319077050501064E-10   1.2981599285703990E-13   2.0164356204821472E-08   1.0051669195517602E-16   2.6980608196093282E-12   6.8230763980559285E-08   3.3666138481791345E-12   1.4472573002797588E-07   3.4747186128784093E-08   9.9357672917472643E-11   2.9895135734011665E-11   2.3401101855847561E-07   4.4858394991150011E-12   1.4805465949714787E-11   1.3023208601544368E-12   2.8438692601886232E-12   7.1577937809422264E-11   9.3084096240943698E-12   3.8262358284953547E-12   5.1175820475054250E-09   1.6094925537137717E-09   2.3296890217838303E-12   5.0842279112037947E-13   5.6067932145873484E-15   8.8289810836546349E-12   2.4512672127236825E-07   2.2515859287097283E-12   4.1653516003175311E-12   4.5852466353232170E-12   6.1617170240148429E-12   3.2421370492793889E-11   8.1054047976285815E-12   8.0570246098571815E-14   4.3536946697808348E-07   2.7920817540054816E-13   2.7062560558941219E-12   1.4149247316449349E-11   9.6447419937559923E-12   1.2352710568995136E-10   3.2529577225696236E-12   4.7582004473963569E-12   1.2924977163855770E-12   2.1268323855576206E-10   7.5524666446000055E-13   5.1989804352895137E-12   3.1471609594456553E-11   1.2562046957744056E-11   3.2832004880950057E-12   3.4005384821367487E-09   1.1167638919735773E-11   1.2315029431825816E-12   2.2491421707749790E-12   4.5581124187834324E-12   5.1907339162382345E-08   2.7535770409672020E-10   2.7009959445179949E-13   6.3720632405238216E-11   1.0180708903137817E-11   1.0079238825421513E-11   5.4993505643390219E-08   1.0103538243287255E-07   1.6095804342053154E-11   3.8493362078872463E-11   9.9025573895752104E-09   1.1860162185289489E-11   3.4503184915936343E-11   1.8633033871180134E-11   5.9594286589468447E-12   1.0297555774204231E-11   2.2285286036478325E-07   2.5328258918752675E-10   1.3013045041718550E-12   1.3342750467393508E-12   4.8534562299468313E-12   5.9829208039552543E-11   1.2283517266099554E-06   9.8078722867857824E-11   1.3229471307441457E-07   9.1628845619111548E-07   1.5380294316275116E-09   1.9074936888400682E-10
  5.3060389876921929E-16   3.2303120163679997E-13   9.0916094964483489E-16   5.6509601594669943E-16   7.5876991327085224E-12   2.8282953594716208E-15   1.0575632170537061E-16   5.3065532798111676E-15   1.5059394792705853E-16   6.8273348157488878E-17   3.3740435874687051E-10   5.4703883160961065E-16   9.8501324963149677E-12   2.0714590869344197E-14   3.6867186406071855E-16   1.7819207606587547E-15   6.6800801816639889E-10   6.6180663704892891E-15   1.2016271543520871E-16   2.1185082579220636E-15   1.1066137793508019E-15   6.2016301609431830E-11   3.8751704154327006E-15   8.2656769026197199E-15   4.9000577461681711E-15   2.7560535956772817E-14   5.3960332443653014E-11   1.2333990019721056E-14   1.0258154854269032E-14   8.7759984593905932E-15   1.2777822095945611E-14   7.0238025010086846E-11   7.6859677587625890E-16   1.0796426217992788E-14   3.1004518244097573E-10   9.4202743624114582E-15   4.1861490842747537E-09   8.0879940001315899E-15   4.6982225080610532E-10   1.5647059241333029E-15   1.2997306601046489E-15   1.0188168651920299E-13   5.8453344969860253E-18   3.3690529216114332E-14   1.6712108132115437E-06   2.0795358665232050E-15   4.8647879129867297E-17   1.4092086780099621E-09   2.7150487250429322E-15   2.2458392863821863E-16   3.4026997657665390E-14   4.7787397026359845E-16   1.8592153575964713E-11   1.0127765982119345E-11   1.7221378373993802E-14   1.0996991134176980E-08   3.5570009000575607E-15   6.3594823978477133E-09   2.1203621104137450E-16   2.5263570412374188E-14   3.6027424786624578E-09   8.5112004130071787E-15   7.2423899583593322E-16   4.2043883395941397E-14   7.5018780861294215E-15   1.1630224495027480E-09   8.0259748592297622E-13   1.2190173533817651E-14   1.3231808138226603E-14   1.0878784893480543E-13   1.7618792589330201E-15   1.9137765262824446E-14   1.2128601692032169E-15   2.5686410373773639E-13   7.7407699141660653E-16   4.7949007021140761E-14   1.2020289977340283E-14   1.8379324657024453E-12   7.5372289562340434E-13   5.4799502885000587E-11   1.4013843665935906E-06   7.2264326174080226E-06   1.5343087844861871E-12   4.2746984406167107E-14   5.6480118521691521E-11   7.4633420589585259E-10   1.6546590225374114E-11   2.1124888521987817E-10   1.3123087920676507E-11   3.5838137662521063E-05   5.7500668804419503E-12   7.1807186023257420E-13   1.1068529902361769E-14   8.6058262448153724E-13   9.4351467030810781E-12   4.6111695261608306E-12   1.2354162851739704E-12   2.1256802606689902E-06   2.0315498342546270E-09   2.1867270502147445E-08   3.6879947620264200E-12   9.5327722028442614E-12   5.8023551838125697E-11   3.0101239236571194E-09   2.8234193637962174E-09   1.7444261086429834E-06   1.5171551862058590E-12   3.9032454873540432E-13   5.5168632036066847E-14   1.1052280520507912E-11   8.5120917566964816E-12   3.4925864814747402E-12   2.9622308341890915E-13   3.7588181377681156E-04   9.7061998096593304E-12   2.2208815282936776E-13   6.8267287156841579E-12   1.8294994763434502E-13   1.4591019540569096E-12   1.3229548092261879E-11   1.7140459278884378E-11   5.8147614191356131E-11   1.3753416995758582E-11   8.7307338784870271E-05   2.9829884942873739E-12   8.0716625006473876E-14   7.6175791003842684E-10   2.4394421872789784E-13   1.5996227453755422E-10   3.2837482686357084E-14   2.4777211277847453E-13   3.6865721789703782E-13   3.4941295575437107E-07   2.8858121135773755E-13   9.8642630631440060E-08   7.0914118033771432E-13   1.0614057918672156E-12   8.0489564500428704E-12   1.4574781062263806E-13   3.9189152154874678E-11   2.0526066145242808E-11   1.0143159981743256E-11   6.9127190804677555E-12   1.5604029708341561E-09   8.4327213427943497E-12   1.7578638027629401E-10   1.4921912958571793E-12   5.4431752395181924E-07   1.4310059122295211E-11   4.9268337549042984E-08   6.4979435385200665E-12   1.9154354352652927E-08   7.6876656317812614E-13   1.0846774916997523E-08   3.1796445960215294E-11   7.1820090470756749E-13   2.0336159620355235E-10   8.5528722861098719E-09   9.1745675475382434E-12   7.2646119198692793E-13   1.4731648299689257E-11   4.9210773133345849E-11   8.9900677712760674E-12   2.2849447902781456E-12   2.4545997484052085E-08   3.6663948437922238E-13   1.3157888947140010E-12   6.9726783475139745E-12   2.5605223664895032E-06   1.2527547595360459E-09   2.0599377604393441E-14   3.2804109436741669E-12   1.3295940916951654E-12   2.4491539699206197E-08   2.5816926780261006E-10   1.1189172940789098E-12   1.7876549941909831E-13   1.2263044180928067E-12   6.9804837717613618E-08   1.0214952605279918E-14   3.6253185841605143E-13   7.5381807142692803E-13   2.2818350578757933E-12   2.4953747028886976E-11   8.0461031859542551E-12   2.7146509854193525E-06   7.2523340161148230E-13   1.1218909496464727E-10   3.0873525881092392E-11   2.8012112788766555E-07   9.8224216659441130E-11   1.2888284327223080E-12   3.5874911995848415E-07   3.1913373188607006E-07   1.1496640217115098E-06   3.0796067148429862E-11   1.9682931340578375E-10   7.7158574878678889E-10   3.5930714733031740E-06   5.8609753030769859E-13   2.9368549993301077E-12   3.1224573421153786E-05   7.3432496732455403E-12   2.1178028628346194E-05   8.0412512659401084E-09   1.7488273754805941E-11   2.7223014172903155E-10   6.6567885083356139E-08   8.8521174757020362E-13   9.5121814593644410E-12   3.0044123484759499E-12   3.3778881994685086E-12   3.6432714797931630E-09   5.6076343796547365E-10   1.7961265590703902E-12   1.1574633560220171E-06   2.6119071531277118E-07   9.4268490070358256E-12   3.1312152402709880E-15   3.6586718630412580E-15   9.0553824589051532E-13   1.1454379499147426E-05   4.2809399852493091E-13   5.0601996455173658E-11   1.1543264904800021E-12   3.5730450881229024E-11   2.9558902249819244E-13   3.8228371146214592E-12   8.1615434247666114E-12   5.4060842527181743E-05   2.4471278020430758E-12   4.5144944450405210E-11   2.4345524319981244E-13   7.8311237321539043E-14   4.1499555234967756E-10   5.7840448087780720E-13   2.0847976124840339E-13   3.1050276099638836E-12   1.8814642237271468E-09   3.9891824952037739E-11   1.5881922115239767E-10   2.2004428297968364E-12   2.0524631587383795E-11   1.6346094793694573E-10   8.2854755444615106E-08   2.0720119367354683E-12   1.3244211205167370E-12   2.6592575807959817E-10   8.6316727192296192E-13   1.9655634284135335E-06   2.6730458719268997E-07   1.1611135460937450E-10   1.4459525375942119E-11   1.0331043316534944E-11   2.1995997677706831E-14   8.9787573939893102E-06   1.2371039789042287E-05   4.4631880976346433E-12   1.9270248066928088E-10   1.4915501100278992E-07   9.6701221108322076E-13   1.4006994958676689E-11   9.2883524818695780E-11   1.5252342876653329E-11   6.0330745750659564E-12   1.3326564168457755E-05   4.3989534897376657E-08   3.0719303313124519E-12   2.8878689915945223E-12   2.1970837711555354E-12   3.6699981326329871E-10   9.2512240600973265E-05   2.0685657332290138E-10   8.8636854464630978E-06   3.5952308263631756E-07   2.7803322730679240E-10   1.5339302985069881E-10
  2.7430556910006124E-16   1.7696088348158245E-12   1.3875456213581014E-15   2.5367776291252142E-16   5.9099140664106439E-16   1.9947148942422395E-17   3.0112475837886678E-18   1.0167307980482525E-15   7.3912317849232634E-17   3.9081120678222368E-17   1.9738234632165078E-12   1.4667778835400180E-19   2.7901768020911646E-15   1.1299854357489661E-17   7.8754427052288875E-16   7.8047136744387875E-18   6.2336635477107313E-14   8.8180654167423804E-17   1.5309307799341383E-15   2.5863894625801221E-15   7.1710513265810096E-16   2.0320262920657702E-15   2.5090542625274766E-17   4.6260344038766912E-15   3.2471659733044312E-16   1.0737878216809295E-14   3.1680437910889156E-14   9.5281312726330921E-16   2.2328464299150955E-16   5.0403979914614642E-15   5.3602045728233370E-17   3.4301900775620145E-13   2.6177495025109690E-16   1.2579875151864192E-13   5.6430908661545417E-16   3.6352232969068562E-14   1.4334489206966315E-12   3.9772954192495797E-15   1.2292818384164398E-12   9.9450290656721111E-17   4.9268285592774846E-15   2.0430960832260584E-15   6.2718515224610804E-15   5.6617323579244312E-16   6.5487924245384883E-12   2.0023677784074020E-16   5.0488426964664989E-17   5.1530307008488425E-14   2.0558090707310717E-15   9.0118706873145437E-16   9.9586431697937372E-15   2.7467601340223115E-16   5.7449016882414162E-13   1.6399751983287269E-12   4.8189297319542909E-16   2.2142630872983674E-11   6.9630596636791574E-15   1.5170310536034646E-12   1.5980422888955184E-16   8.4146297353298078E-15   5.0519475180864496E-13   2.3846494284177832E-15   6.0058404871073099E-15   3.8342164691284276E-14   3.7214693042290299E-15   2.6165382287628279E-15   2.9488044627633112E-15   2.2501815633303389E-13   3.4769833998357691E-15   7.2576294439986868E-12   2.7572135207294904E-16   2.8268399597983171E-12   4.3970015364723518E-13   5.5425852509170745E-15   5.9368035594223356E-16   5.3765867979938802E-16   4.3890131004236800E-16   3.2250446467659197E-12   1.1064096257387950E-12   3.7730072662809478E-14   1.1638335638652435E-10   9.4106917620584018E-11   6.6485575354168264E-14   1.1360390508871368E-12   6.0528123000889179E-12   2.1892382479830887E-10   5.0315432222728776E-13   7.2872202992113054E-12   2.8926472109349529E-13   3.2396038423745424E-10   1.0108577871932014E-15   2.5132197042157038E-10   4.2382188709475075E-10   8.8625979105137976E-14   6.9940440644932240E-13   3.7168771735614713E-12   1.9584628458301548E-12   6.1796408270869327E-10   8.9695098825816720E-11   2.3961805060574063E-10   2.1219187895037812E-13   2.0993437928603432E-12   6.5092834271337988E-11   5.9752553566398239E-10   2.1553797451978954E-11   2.3284269246192653E-10   2.1697472856644064E-13   5.8094322434440491E-12   4.1639576796035581E-11   3.1692523023205431E-12   6.2496897143953976E-10   6.7649744933000798E-13   1.3075890047751478E-11   2.3481346586389453E-08   1.0262878136849298E-12   9.6768499522830641E-14   4.2430233714955073E-13   2.4041479967941557E-09   2.1102998764850195E-13   3.1507890425856942E-12   7.1104078629869176E-14   5.9284307582399399E-11   5.8246147959121478E-15   8.9482648517501663E-09   4.1413876947587989E-12   4.3419045507096890E-13   2.4334313173065216E-11   1.8782631726841814E-12   3.4691530737431033E-10   1.8981752613720528E-11   4.7098099906949052E-13   2.6107044996366512E-13   1.4372993309042738E-12   7.6153875069140585E-13   7.7998328541036017E-14   1.8075928253631597E-12   9.5449521379603701E-13   9.2506099178052847E-13   4.2536041485793629E-15   5.4641935025960292E-12   2.1447454707214002E-11   2.5517244016678539E-12   5.7841298279188855E-12   2.2443609151973922E-10   2.2838201755470461E-13   8.0787352218653173E-13   3.8936062745114887E-14   2.4278075581551074E-11   2.7453551011748120E-08   2.7807007279429888E-10   1.1414659313902007E-12   1.8689243566704334E-10   7.0816027721731907E-14   2.3962101735490862E-10   4.7819585803372185E-13   1.7395860775679277E-14   1.3519422383010114E-11   2.4457107456672757E-11   2.1399024525407384E-14   7.8599171674749393E-13   1.2766487583873105E-13   2.4063675681156770E-10   6.7111682793825323E-12   1.1960074058142941E-11   3.5641040656138821E-11   1.5777185772732953E-12   2.9820597273434057E-14   4.5145708299397160E-14   8.3141663365227613E-09   5.3624460567539495E-11   7.5109180537201545E-12   6.8471829025379205E-13   1.3513296943923507E-13   1.2680569062134593E-11   2.0751710552053714E-09   6.1849356553912277E-14   3.4473310053364766E-16   3.7068263511730441E-12   2.2691589911226767E-09   2.4642548345655784E-14   3.7129581291102581E-14   3.1297767894091234E-14   1.3578692455268998E-12   1.9732118279540333E-12   9.7315676277812397E-16   3.4325967945936073E-10   4.9737672475404306E-11   1.5464486649510882E-11   1.1717458362758402E-09   4.6257228719494622E-09   3.4319149458974703E-13   1.5391315970988868E-14   2.7599659860276487E-11   1.5224518686623498E-10   2.0874055032717099E-10   2.1312182134510177E-11   5.1201735711890339E-11   2.1082765176316560E-12   1.3290789805766560E-10   5.6233291146051372E-15   1.8000538013417798E-12   3.3961788757024016E-10   2.9663313975438705E-11   5.9137426675909177E-10   9.6490873844124090E-11   1.0395723640042043E-10   1.2004763341494812E-12   3.6331547912866218E-10   3.1995819631836376E-12   3.2029839340147133E-12   7.7444135518004032E-13   6.5670903842722252E-16   1.6399536920624948E-10   1.2993973493650357E-12   7.3163409359751483E-14   3.3301447269572959E-11   2.5459539946046002E-11   3.2710802106205960E-13   4.8476527466840157E-12   1.3022398882557469E-12   5.2485486399492692E-13   3.8335332602744667E-08   1.5858872860497130E-13   6.6850124839122927E-13   1.8952331776611576E-12   5.6049407875497489E-15   9.8293387357291568E-11   5.7566583210765801E-11   2.5927831734705477E-14   3.6033791029507623E-09   2.0433940789765987E-13   3.1627575131115224E-11   9.1702662104391419E-14   7.8119944982709642E-12   3.0231657227013220E-09   7.9422995430330906E-12   1.2079084175001393E-12   3.7701493844822356E-12   2.0805514009426854E-10   7.3407124819649908E-12   6.5476920432683039E-11   9.0721571903581247E-12   7.2813484425914354E-11   8.1232777266647022E-12   2.6400005369983793E-10   1.3863525427258865E-12   4.2379523880086982E-12   1.0588425002970418E-11   1.1500114045965290E-12   1.4126148204611697E-10   1.6088510805703249E-10   4.5852709569773816E-12   1.3051359378804370E-12   1.9793742537000463E-11   1.2841865817651476E-13   1.2205468537183829E-09   8.1520831653366396E-08   5.1938265732583035E-13   1.0451104454585651E-11   4.1177833659252307E-09   5.4695924187176383E-14   1.2414688609431237E-11   8.8927032080507882E-13   4.0419721575317598E-11   6.6402952053258220E-14   1.4872208451719301E-07   6.4698285190271017E-12   1.8236109192509775E-12   1.8118500830127491E-13   2.1249226044419967E-12   7.3474107194007657E-11   6.8582609435709682E-08   1.1327846171170434E-08   3.1404553141463118E-07   3.6592426841959665E-09   2.6221839411912884E-13   1.0322120501883843E-08
  7.8342763694484283E-15   4.4158905935906738E-12   9.6796490818365088E-15   3.1540719061681733E-15   8.7065286580797458E-14   1.0666888439837282E-14   9.3538127944377819E-15   3.9223437525427526E-15   2.4203712990278955E-15   2.2758832294033751E-15   1.6801910143612403E-11   3.5956872487574316E-15   1.0461810004933850E-12   4.0264291271419965E-14   5.8031414181539444E-15   7.9265372432947148E-15   9.3607775266125541E-13   1.1611632576068223E-13   1.4256144052868607E-14   2.5386517335678164E-14   4.8326018410829894E-15   5.4260049958473303E-13   1.0728919295683169E-14   6.8520674723462278E-14   6.3701909915890697E-14   1.4107017786230758E-13   4.4908018554710543E-13   5.3538672026514348E-13   2.0906936300736446E-13   1.5328622321950316E-13   2.2393586548949284E-14   1.0724964756203967E-11   8.3343722881130469E-14   2.0279305439718059E-13   1.8283540336868156E-12   3.3316334612056895E-13   5.6747798931112048E-12   2.8287005562676274E-13   1.5036983208602256E-11   4.9414235953481968E-15   3.3612987044847365E-13   6.1005482837997880E-13   1.1600396885583838E-13   1.0002441429205482E-14   2.6287964030558950E-10   1.5367809512009960E-13   3.1500582399989536E-15   8.2217541087874681E-13   8.0058327112565055E-14   1.1473993863899328E-14   1.3612103251516704E-13   4.2485838583819468E-14   4.8958540630055183E-12   4.4312713558700930E-11   1.1390899114679460E-13   2.9098097072666394E-10   1.2719896754547951E-13   2.0122519680780198E-11   4.3233558823209353E-15   5.0139493677856890E-14   4.9891729037399684E-11   3.7847945246349159E-13   2.4132619455790323E-12   2.2158120238366668E-13   1.7070037665997283E-14   2.2701733696448065E-10   2.3050633825369573E-13   3.2117839957801181E-12   2.8407856948657987E-13   1.4133572225413499E-09   4.2318677091475965E-14   1.0694333935785163E-11   3.0054533368049148E-12   2.2070771143024026E-12   9.0495405017797920E-14   2.4027524378199134E-13   1.7670172287291889E-14   5.8793294904157538E-12   9.2330818535769147E-13   4.8104126128399470E-11   1.7845894241506567E-09   1.3278887232560297E-09   1.6909726880801203E-12   1.3857238846265370E-11   2.3323177501103395E-10   2.0024765067979039E-09   1.8823783046348315E-11   8.9748057196430758E-11   1.5459618980317218E-11   8.7151520028909725E-09   3.1601598937946570E-11   4.4694469577554192E-09   1.0350730527421254E-08   8.5492076783034940E-12   6.8903775782531888E-12   6.0422107023918872E-12   1.6697833438028292E-12   5.5828748116337652E-09   7.5556504989440665E-11   2.2527551424033056E-10   6.1862195759638072E-12   3.2589682640368157E-11   6.4789644555493685E-10   5.4335726722861791E-08   6.9228020788972582E-11   2.2849623409064771E-09   1.8941152428843069E-12   2.4476458626109420E-11   1.0019241938679111E-09   5.1381821333204751E-11   1.0907188644710330E-09   1.1046315532441737E-11   2.5734923804903561E-10   3.4672500951609700E-07   4.2721646362011880E-12   2.0007379650099158E-12   1.1442538247573498E-11   9.6090124362738460E-09   5.9989812830294368E-12   1.9685676659994048E-12   3.4126788684821036E-11   2.1146379980694319E-10   7.8290605196623173E-11   4.6772920339494457E-08   9.5017042806680609E-09   9.3151391339300930E-13   3.1379375280825777E-10   6.0831143647979231E-12   3.5385779121608327E-09   9.5347575828102876E-10   1.0140448276428392E-11   8.1629166851191705E-12   1.1054248427853071E-10   1.2375201148904007E-11   5.5583731134642848E-10   2.4777753427564908E-11   2.2867779346758098E-11   1.3676258412315049E-11   9.2437889687412420E-12   9.0621514437182326E-11   3.4933081453427610E-09   2.8444964871832171E-11   3.6939338472896215E-12   5.1060223441311629E-10   1.1271032547604553E-11   1.1160819185403214E-11   3.7786341902082911E-12   4.6759736893027037E-10   1.7055973982006532E-07   8.6453094179276463E-10   4.0720036521619155E-11   4.3820944053683545E-09   6.9923069740352622E-12   3.3070653258442490E-10   4.8265781312659433E-11   5.5136121683817409E-12   6.0520672906746549E-11   2.2962387213997049E-11   5.4409539911728089E-11   4.9379914059916754E-11   4.4667242555990759E-12   1.4966973609240276E-10   6.9123660261182959E-11   1.1111778590325184E-11   1.0963237853125050E-10   1.2252083390434159E-11   1.9136159440441992E-11   6.5156468982730224E-10   6.6096538882709074E-07   1.1814909180345268E-09   2.9505110676270639E-11   1.3610343578428918E-11   2.5405070983681738E-12   1.0688333690049286E-10   1.0750695789008815E-08   1.7399266076948821E-11   5.0094136658971965E-13   7.0567581757936060E-12   3.4852595544615055E-08   1.2324521897672594E-11   6.0773024998441275E-12   1.0256040069191312E-12   3.0943798416545440E-12   1.9550088589637824E-11   1.7404519253125043E-12   3.3297837409260322E-09   8.0943403954447262E-11   7.7989997159567585E-11   2.0913106217557878E-09   9.5879553504915813E-09   2.2697894735804137E-11   2.5625116493653181E-12   2.7181374575810841E-08   6.7945072000867451E-10   7.0219394826302325E-09   1.3408931982226750E-10   7.8879695322844510E-11   2.0634721032155894E-10   6.4700260362161431E-10   1.5672348666767219E-11   3.4022474079295966E-11   8.8135716146778300E-10   1.4495468790240093E-11   4.0628145317287964E-09   7.1300111772020792E-11   3.4791119084948597E-10   3.7878755976237518E-10   2.1579161904724522E-09   1.3686247627518004E-12   9.6788759961744684E-11   9.2128134303082031E-12   6.3098064831447145E-12   3.2952743216310442E-10   1.6535806381738949E-10   5.9678613242152927E-12   2.3039997810953751E-10   1.4064446006514379E-10   3.0975935953517030E-11   4.4381180925903542E-12   1.5056225303332235E-11   3.1176295117563991E-11   4.3910873020780097E-07   2.6581389988326286E-11   5.4756340110739309E-11   5.2016435735758794E-12   1.1034124938039564E-11   3.3963024077333744E-10   6.7944002841672503E-11   8.0497891780199469E-12   1.8444992100078129E-08   1.8838624383727897E-12   1.1630253672316836E-10   1.0835138924807304E-08   6.6785465856360981E-11   8.7212632810032053E-09   4.3144176987671732E-11   3.5320764827936561E-11   6.0255757538809103E-12   1.7185405069351903E-09   2.8209170252963458E-11   1.6328340732633303E-10   5.5860651695474979E-11   1.0564590179351702E-10   3.7794392098530189E-11   3.8183124016297668E-09   8.2693039322753058E-11   1.2339190759141818E-10   1.0752139757065825E-10   8.5636087164079531E-11   1.1561069403064686E-09   2.2772350800913976E-09   8.7693289318173073E-11   2.1137695107922880E-11   1.0107736296721865E-10   6.3424708610147331E-11   3.1371637708398467E-08   2.0181505794313113E-06   2.3034146480430134E-11   8.6563646678703949E-11   2.7429233875409294E-08   1.8823137109719712E-11   1.4294383561721549E-11   1.8904479015078163E-11   3.0692558830894168E-10   6.9449235340252952E-12   3.3753371514561830E-06   6.7074899702151232E-10   2.8790940648007907E-12   1.2364614520790244E-10   1.7405437290157789E-11   4.1859421804509841E-11   9.4534105435729706E-07   1.1099478076373352E-08   9.4287595286328217E-06   4.8079435618199545E-09   1.4443499588610801E-09   1.5428622185430306E-08
  1.6585363428316058E-14   2.7450177042944699E-12   6.5330122743062217E-14   3.8224266375393550E-15   7.6670578423089138E-15   1.8514125442188502E-14   3.8632647938944599E-15   1.8595007472165103E-14   4.8852181388783120E-15   1.7989799587263142E-15   1.0094092973492083E-12   2.5826548010674366E-14   1.8471119597743927E-13   1.3398488181565062E-13   3.3062970643367903E-15   2.1367708809308755E-14   9.1284620097546518E-14   2.7700951695238925E-14   2.5731223972527195E-14   2.8032542654429308E-15   5.2299696193212311E-15   1.1162612750890677E-14   3.3637581411146001E-14   1.1682244171907972E-13   2.3810909407070218E-14   1.7675115117787648E-14   9.3902742917216761E-14   1.4128269973693801E-13   8.8681379009885858E-14   1.9058403869805923E-14   2.0041001789614184E-14   1.2529499050924318E-12   1.0847269877097804E-13   1.4832276962999242E-13   3.3023790848098938E-13   2.1640313471376921E-12   3.9620849728776376E-13   8.3128577045710973E-14   3.0491967806553976E-12   1.8539712283216735E-14   4.5863108666797103E-12   8.2765124477379030E-14   2.8332403186563743E-14   2.6139456026646374E-14   3.4629437665998498E-11   8.6599098828205706E-14   5.4364769944917646E-15   1.4961750515389319E-13   5.9281242614821924E-14   1.8552780046805158E-14   2.4037754972599342E-13   5.7329781215972763E-14   8.9974722696315770E-12   3.9706879142262069E-11   1.6725912887162894E-13   4.5259343652229283E-10   2.6991430520793523E-14   9.1393750474462266E-12   2.2187922870925789E-15   1.3411314261523514E-13   8.1226256921741610E-11   1.2175489666841145E-13   1.6512915757178869E-11   1.1911236319163937E-13   1.4640521685670735E-14   3.5617691218217470E-09   5.4340098960094259E-14   3.2358304106990761E-11   3.3829557700127454E-13   6.6565545823298335E-08   1.4212997390253919E-13   2.3664832428174552E-10   2.0003694997501423E-10   5.7620964738605036E-12   1.2163014541807932E-13   8.7623707920653950E-13   2.1257225790702277E-14   1.6252276307015006E-11   5.7763877260373052E-13   2.3452157558548760E-11   2.3753807958053409E-11   3.9300428429768240E-10   8.1021456006705709E-13   1.6584596496416195E-10   8.1406535587524978E-10   2.4761422767689514E-09   2.8746404901951523E-11   6.2902667037758887E-11   4.5556482289632873E-12   4.2939594476308550E-11   2.6027766585212728E-11   2.1522156899538207E-07   9.8733266398847989E-07   2.9387413135135705E-12   3.2660959909860408E-11   1.5691034938058654E-12   5.6371606659053214E-12   6.7306385113044944E-11   7.5861063549690013E-11   1.9910437808030313E-10   9.9561474425274098E-13   3.3581782020786916E-11   3.0966682729567752E-07   3.5187723708428478E-06   1.8113757990214111E-11   5.0566315690837995E-11   1.7271988297408036E-11   9.5407851631325838E-12   4.5174901343614629E-08   4.4042015732907236E-11   1.1950555980530673E-07   2.4992448490522630E-11   2.9200703006416157E-10   1.4251680421617553E-08   1.3597886573785058E-12   3.0011236764947858E-12   4.9470674235173102E-11   2.2186897632914245E-06   1.5133238134772051E-12   3.1150621833919905E-11   1.2093447203229110E-10   1.2363849352921846E-09   3.3014365533644209E-11   1.4478219501588398E-09   8.4119303297561235E-07   4.7547239233616957E-13   2.8132831614553218E-10   4.9777576852050983E-12   8.7292775131511716E-09   1.5216025594570933E-08   9.5968413118023585E-12   2.6238972074899962E-12   8.7695361157376678E-11   1.7803336371640807E-11   2.7830560308122218E-10   5.3497060439953074E-11   2.6871305959320635E-12   3.2438179073375220E-11   1.8941845549161167E-11   2.9620459617236114E-10   1.9047627098404536E-07   8.1447568349780824E-11   1.0375642326535756E-11   1.7013485865040100E-11   1.0786033510685560E-10   1.8027936037149230E-11   2.9359953537169500E-12   1.5605095131854429E-10   2.6061294635237171E-05   4.5780848637623122E-10   2.5928703948443450E-09   2.5838808149883405E-09   5.2392206847055738E-12   3.1995891005197290E-09   3.2739357484435759E-11   1.5042774492650429E-11   3.6558031181659469E-10   2.1098546490372281E-11   3.1306490734319204E-10   1.0259851601724890E-11   7.4528036868189388E-11   6.0325285541007640E-10   1.0726577717062321E-11   4.4881405932728382E-11   1.2041074685120268E-11   2.0970878942386748E-12   5.4164991222633425E-12   5.6507599756954319E-09   2.9455793946266824E-07   6.5438019874219333E-10   3.1504100631139637E-11   7.2231228027180099E-11   1.4628009788674431E-11   1.1482903503149302E-11   4.2260305335179696E-08   2.1659872410792956E-11   1.2025776498112249E-12   8.1832247141664814E-11   1.7936217884649891E-08   5.0905697348016117E-12   3.1099418933118914E-11   2.1604590347793954E-12   1.3729042889040812E-11   2.1087383675237757E-12   6.7633385927822483E-12   5.5347518586029047E-10   1.0312208680433369E-10   4.1131599338383118E-09   1.0975927809748335E-09   1.6574170783426336E-08   7.9838134113917247E-11   2.0107472423982487E-12   3.7072253059563774E-07   3.7112717322990940E-10   5.1725831867621552E-09   6.2065629804331521E-11   1.4933437366153341E-09   4.8528462261115381E-10   6.1612594364289947E-11   9.9856347405987398E-12   1.2214360113783961E-09   7.3411278071569676E-10   1.2105750378519490E-10   2.4506429802036081E-10   4.4382302752473541E-11   3.1439728036887597E-10   1.4419422740347028E-10   6.6396756453713580E-11   9.7982996647273613E-12   9.5944410662700317E-11   3.9175313268121428E-12   2.1370896923519850E-12   2.3912672692518137E-09   1.9558212889464355E-10   6.2907670489430301E-11   1.7088620478935028E-10   1.1219533844107233E-11   2.6507550600086885E-11   3.6405419729667229E-11   3.6175547199126748E-12   5.0820310952898110E-11   2.6199272004017880E-07   2.8341433105609156E-11   7.1296978719561910E-11   5.3482494777002863E-12   2.5747775370243661E-11   1.2037889458331406E-09   1.0723230154478153E-10   7.2189602551937309E-12   5.0716467121990667E-09   1.9952649897928386E-12   4.5492144737937158E-10   1.5924752829059025E-06   9.2409040896451207E-11   4.9524408624232965E-07   8.0206272486756680E-12   3.4880580532779973E-12   7.5295342204134618E-11   6.6377802815164318E-10   1.3073368956370261E-11   6.8842716020560849E-11   1.5299385445173473E-10   7.8531420753280082E-11   1.4021201976979408E-11   8.2500610611820143E-09   4.8653577853396116E-11   1.1432181931292165E-09   6.9306223961991202E-11   2.7298442413605053E-09   1.0077608118687659E-10   4.1603616805592822E-10   6.1004366700743454E-11   1.6706421420944669E-10   1.3039839958981481E-09   3.8516539298069903E-10   4.0705266242817087E-10   4.6851614969120141E-07   3.8778454216347747E-12   1.5920570666177827E-09   1.1788458244377686E-08   9.6746100601839320E-12   2.9956969158368272E-11   4.5423828778183206E-10   1.5048940662995506E-09   1.7742572730398976E-12   9.0425747522839690E-07   3.1806204344653195E-10   5.4263100461773449E-12   2.5843977114297454E-10   2.1697529208826210E-12   1.4865937844046506E-10   2.5940746790166540E-07   7.3980903982136495E-07   7.9750398778639173E-06   1.7580381497395631E-10   5.3759095240279537E-10   4.7540296376784149E-07
  1.0330590197776922E-14   1.0103465465724085E-13   8.7442840726385113E-14   6.6968090586380102E-16   6.5048379386598379E-15   1.1043185726143995E-14   8.4025319358564360E-16   4.0883746719217910E-14   4.7339076046099636E-16   6.2421331045364939E-16   4.0130927007960186E-14   2.1923792286232785E-14   7.4106110954608173E-14   4.7889715812596858E-14   3.1387406674221928E-15   1.1210796557385021E-14   1.7125371309527848E-14   3.7880863530113450E-14   1.1052274372777289E-14   1.9705763573052311E-14   4.4042004322375369E-15   5.8268884828748566E-15   7.6116350640526270E-15   4.6586916090472842E-14   5.1874774353017717E-15   1.3094066158752742E-14   6.4792819788936546E-14   9.8857184804490521E-14   2.5898097755374338E-14   2.3658533384584199E-14   4.0699505187591034E-15   1.4478383973071334E-13   1.2685159847512493E-13   3.2549752380400736E-13   9.4388788905716278E-14   2.5287716328584128E-13   3.1351778706925321E-13   3.8133226004538428E-14   1.4116225011402432E-13   9.9877521311810994E-15   1.0168427330751085E-13   7.0976206902231319E-15   7.4412408889156571E-15   7.6429397567096211E-14   1.5424169979475170E-12   4.2692477728215678E-15   1.5108351847415376E-15   9.7935192552527308E-14   2.4106406890537908E-14   6.1973375646714997E-15   2.4419376988533714E-14   6.3673294945868989E-15   1.9846766076951611E-12   8.0184471256650269E-12   1.3930793175473568E-13   1.3391976394072579E-11   9.2748061005530046E-15   7.7876569896707110E-13   4.2516938969902388E-15   1.6036737645194792E-14   3.3749773136863651E-12   4.8256324755028005E-13   9.1021991830821395E-12   1.7909613604503020E-13   1.6518169511326201E-15   6.9976742265853787E-11   2.9731798025032432E-14   1.3989878373625310E-10   3.7217618329206165E-13   3.2786884059046849E-08   2.8465148306792803E-14   2.6926517196303669E-09   3.9989016377628897E-10   1.2368475401271819E-12   4.8676757815892080E-14   4.4788941775081303E-14   5.3658436643312035E-15   1.3729218823304649E-11   4.9641337584915303E-13   5.9678827398329322E-12   9.6812167863080868E-12   9.2506975444905753E-11   1.9365960334435327E-13   6.6417097234313733E-11   8.5594024694576692E-11   2.1808290530823322E-10   3.0866224321013206E-11   5.7145602098308602E-12   6.1628668194047817E-12   7.2237396576980653E-11   2.5454175453593623E-11   8.5708516733597284E-08   5.8452427835615083E-07   5.5279376973667823E-12   2.7017396254670341E-11   2.6411397913576328E-12   1.6526744481331324E-13   1.8712335960089150E-10   2.8948469349381532E-11   1.3649178147230992E-11   1.5189501549652358E-13   6.6415368932603182E-11   1.3951215236648954E-07   1.6340441794224914E-08   1.0173113210812932E-11   3.6364854187253084E-11   2.3017086456676758E-11   1.8704705751354316E-12   3.1879434470073835E-08   1.4256632594671411E-11   4.0816376342270927E-07   2.9893877927367496E-11   5.7148726257457703E-11   2.8806289551305765E-10   4.3658255346752280E-13   1.5616757043959025E-12   1.2397828953758365E-11   1.2194764380254514E-06   8.9104662744143922E-13   1.6633329119296519E-12   1.7729033080796395E-11   9.5221344610349420E-10   4.4170975491369889E-12   2.6258001948523297E-10   3.0894119319944174E-07   1.1452764332040021E-12   4.3368256545342894E-11   2.5152599693382461E-11   6.3327491393441777E-10   4.8061952707089881E-09   1.2200293703263880E-12   2.3649510416978188E-13   1.9688503305167404E-12   1.5562660059628117E-12   2.1754055112164855E-11   2.4551055478284936E-11   2.2721887862326163E-12   2.6827788749702862E-11   1.0631256647265451E-11   7.7409051352905327E-12   1.0299627533120278E-07   5.7537587522270380E-11   4.2356083428573142E-12   5.0423178826130132E-12   9.2892047143698373E-12   5.0203332591171653E-11   1.1293621663311145E-12   5.3754854534894921E-11   1.7548034555770252E-05   2.9985985970186912E-11   9.8115119029818930E-10   4.0648672573563788E-10   1.0320934336797532E-12   2.7171670243055618E-10   3.1532863573174867E-13   1.1194340271882775E-12   4.3800115574417083E-11   1.5507512261185960E-11   2.4125125550622044E-11   1.2364413511964508E-11   5.2838232721608625E-10   1.0282402673763682E-10   2.9515045738734837E-12   8.0477668008531244E-12   2.9538619629452635E-12   1.0252083801203761E-12   2.4013374902196710E-12   4.2783281040514924E-09   5.3010330261326330E-10   1.9627801243896679E-10   5.5877862185481926E-11   2.0417121870557758E-11   1.1596973266900581E-11   5.1697931691902252E-12   1.1633377115592056E-10   1.3268972508825747E-11   2.8632540863786204E-12   1.9641002550520993E-11   1.9063631375329726E-09   5.5837313859746265E-13   2.1068999405972524E-11   5.6875584785502648E-13   1.6490617404101347E-12   2.9823127695673144E-12   9.8076390655880783E-12   5.3810906771656527E-11   1.4812709946401930E-11   5.6318115580308160E-09   2.5663158014604593E-11   2.3316943606640414E-09   9.3925986541123154E-11   1.4662846484633338E-12   3.7807887968530225E-09   6.2014383648815972E-11   8.2764474486613994E-10   7.3075851640952656E-11   2.2097451877053430E-10   4.4006313118304569E-11   2.1653052354905501E-11   5.6969702625507519E-12   4.8788508272229799E-10   5.5547800327325677E-11   1.0461762393617440E-10   4.0380129958643488E-11   6.0660205783426659E-12   3.6937299332829395E-11   1.4487453695075090E-11   5.8812326791663584E-12   3.1375998260418798E-12   4.1966924717488461E-13   8.5297791108402701E-13   2.6092358533087633E-13   2.1172969866117993E-10   4.6431148687793085E-11   2.3282346090309264E-10   7.8270865433064548E-12   1.0124859645836852E-11   2.4772362131775174E-12   2.1941187883368068E-11   4.2426382822751827E-12   2.1281124633185232E-11   2.0505931164846541E-08   5.0952423267702858E-11   3.4685588136231837E-11   1.3870781995943799E-12   2.6023828713628050E-11   1.0561491140759019E-10   7.1190876999805843E-11   1.5098462045778983E-12   2.6161817766195521E-10   1.9972171908848124E-12   5.0231856086075002E-11   1.1036090452362875E-06   1.9157010780819030E-11   9.9226321048858003E-08   9.2427579804512044E-12   7.4257547264687721E-12   5.3366486978189432E-11   3.1081438844551344E-10   2.2537584039389094E-12   1.0797702565724945E-11   9.4012790426964410E-11   1.6843718023082104E-11   6.1728734151586196E-12   8.4167403537939914E-10   6.8604979209509704E-12   9.9560968060442507E-10   1.6370908240897556E-11   1.3911621533081215E-09   2.4307068472326177E-11   7.1660043084143765E-11   1.2329046569406087E-11   7.1111026379998099E-12   5.1495855393757824E-10   2.3692597538377850E-10   1.9102212600345501E-11   5.4199493067762433E-08   4.6413100835988234E-12   8.2436483430021923E-10   2.4163611489050395E-10   1.4229308827579414E-12   1.8397809092126686E-11   1.2055523546851832E-10   1.8077739011787265E-08   3.5583601105424462E-12   3.4345557759488323E-08   7.6337059876850915E-11   2.5097125877800379E-12   6.2809232557792557E-11   3.3751797663774201E-12   8.3066351747296011E-12   1.0026552401065987E-08   4.4556685865600560E-07   5.5301252953008155E-07   7.1495118746399845E-11   1.5209487785417835E-10   3.2721458039650340E-07
  3.8660102791152900E-15   3.2125802202884823E-14   9.4804695453870189E-13   1.1615315382469007E-15   5.3282853114033170E-15   3.8069551703681369E-15   3.6304969802425383E-15   4.0091019819202027E-15   2.1775174769276893E-15   7.9744009898653381E-16   1.8257701744949894E-14   5.1523716666569379E-15   6.0325924280526287E-13   6.5626114147408681E-14   2.4302305986677385E-15   4.8613816355712850E-15   1.2258856812788419E-14   1.0439800534107230E-14   1.4759210798010614E-14   2.1368788404569958E-14   2.4253082149939087E-15   2.5592589716839172E-14   3.5273667614292473E-15   1.7620912302287154E-13   1.1730342197974565E-15   8.4572226187314709E-14   7.7631064304358066E-14   3.9649150291354695E-14   1.5427447134732313E-13   3.4921193614509989E-14   6.2796344780531992E-15   2.2190195675274273E-13   4.5061474411890992E-14   3.3863239908734197E-13   1.8743868895635134E-13   5.2531119339517879E-13   2.8916921286909206E-13   9.5217467897381119E-15   2.6299023239273544E-12   1.4286293914113974E-14   5.5474059932835439E-14   1.6997006790130491E-14   1.2809192820746757E-14   4.8213695046602167E-14   5.1969300619653071E-12   4.1528910612749216E-15   4.1336424007557554E-16   4.7409297092129674E-14   1.4578487432453180E-14   1.7005980905809744E-15   5.3743860415579043E-14   7.8498564288900727E-15   5.0245958791011921E-11   3.8917600566448482E-10   2.1303328857953540E-12   6.8937561440931672E-12   3.5657064360492844E-14   2.1808772179490162E-12   4.3088971937304632E-15   7.5623668281692365E-14   2.6909965162511956E-12   6.8237055188871326E-14   7.5518542576996017E-13   1.2406542653409968E-13   1.4698339302961815E-14   2.1566874658154721E-10   2.1543691010201751E-14   1.9796554264945678E-12   9.0797812039696912E-14   6.8486227936747212E-10   4.3572604784799460E-14   4.5670065612251709E-11   8.8232677778818796E-12   3.2690394888516209E-12   4.3196208706710656E-14   3.1768810219639101E-13   2.2881132070822810E-15   1.6677887325812422E-12   1.7322309449749893E-13   4.4156741505569509E-12   1.5257946811747126E-11   2.9095692781569726E-10   3.1447944051262276E-13   8.6591111918403767E-12   7.0884548880401174E-11   1.7551305645648274E-09   4.6311352625554348E-11   1.0722715157560791E-11   6.9910718242311250E-12   4.1798759396383594E-11   1.0460349987001671E-11   1.7808034438007071E-09   4.6723319428818903E-09   5.3916862556407929E-12   3.7252865547813376E-11   1.6182645138005822E-12   3.7662992791821276E-13   2.9066010647130199E-11   1.4622529802711637E-11   1.7030511213355538E-11   2.2225066608903234E-13   5.3357091148130066E-12   3.0125298048453372E-10   3.5961596977807904E-08   1.7207537134271994E-12   2.3770950202063358E-11   4.1006805064764624E-12   6.0266255558006069E-13   5.8650082329720492E-10   7.0227645772628294E-12   1.5969883704719232E-08   4.1010761757249615E-12   1.2598600712913136E-11   2.6155434498304397E-09   7.1258484426136690E-13   1.7963204116432850E-13   1.3703540001791324E-11   1.4266957502902818E-09   4.6711749390726781E-13   4.2366010008357001E-12   1.7275477207534899E-11   2.4311606652883015E-11   4.1149081033194751E-13   1.0778835849014577E-10   8.3730331895094893E-09   2.2497804843978315E-13   1.2227350097138897E-10   4.3195886474032888E-12   4.0649353474606244E-08   3.5587685353911117E-10   2.1540973811350911E-12   3.8932205318623865E-13   7.8488585832853594E-12   6.4102472830553503E-13   2.3989536009387743E-10   9.6175303701431540E-12   4.4809476040899691E-12   1.1873287705842798E-11   7.3447926217835443E-12   8.1744620586053520E-11   1.5512659361733561E-09   6.9296629646861037E-12   1.3209988275188504E-12   1.0101778571978254E-10   1.1275529464313687E-11   1.2635604345989099E-09   7.3210830855526909E-13   3.6425456795158316E-11   9.5529382336447592E-08   3.2595979784499584E-10   2.0785764065647962E-11   1.0156471222787071E-09   6.9334739779071174E-13   4.6709907138273426E-09   1.2758635280565594E-11   3.3294278385795763E-13   4.0648754554639840E-11   5.4114840078599148E-12   2.6332614021660146E-11   1.4019654703119902E-11   1.5427372969606466E-09   3.2883693173102975E-11   3.8810412422540333E-12   6.1904817075563113E-12   1.0376312191812706E-11   4.5507975968458462E-12   6.4172105110153035E-13   4.5956979972493994E-10   7.4206996882484602E-09   1.6375208261697851E-10   8.6582976349997913E-11   1.9275609746240719E-12   2.7956197365504834E-10   1.2574834844872345E-11   3.0675026190584593E-09   2.9342820973937541E-12   2.1364777473196835E-13   2.8676020891634656E-11   5.7215943529244272E-09   1.7918931024013691E-12   3.1388064305914243E-12   1.7557279729635530E-13   1.9909835530830137E-12   6.7560375880588851E-12   3.8716030842273935E-12   6.8211486525864341E-12   2.0285647109484911E-11   2.5263077314668327E-08   1.3105456193061310E-11   1.2601277923881533E-07   9.3768209524259689E-11   9.8602168513026026E-13   7.6538228711632795E-09   1.7138547391145680E-10   5.7252660037502379E-09   3.8558649452370740E-10   3.8171386715047523E-10   2.4075091360798372E-10   1.8071047058909628E-11   3.2331030112374673E-12   1.4385561788909127E-11   1.8569627781852079E-10   2.1594112486439662E-11   5.5474088332044158E-11   8.9327972490811648E-12   9.9531876625432361E-11   3.2350071889334065E-11   2.0800219966208693E-12   4.1866989001716211E-12   2.3533500353389409E-11   2.0191103588764651E-12   1.9678381199318691E-13   1.2490059352972012E-09   3.9845326190626906E-11   1.2227381282028773E-09   2.8542683298335645E-10   2.5155039168376986E-12   1.8325160034071703E-12   4.8910781432963990E-12   2.3029403227201477E-12   8.0947949543638868E-12   5.6078176269707788E-08   3.4446859452187409E-10   1.1730265949859592E-10   3.8016267820599822E-13   5.7232174313607170E-10   6.1332226237877785E-11   9.8606331912544221E-12   1.2519864572816640E-12   9.8762529573960169E-10   4.0465096762340231E-12   1.0786617728407384E-10   2.4317583052319249E-08   2.4576699786631716E-11   1.7883865417853576E-09   1.7267470432248398E-11   4.2543675549807590E-12   7.3327289815668015E-11   2.1803500685297218E-10   8.3753596895015103E-12   4.0526669385669352E-11   1.2220482108904075E-11   1.2652075388932006E-11   4.9039315841820386E-12   7.1892102900215094E-08   1.9265381711150991E-11   3.9966501078291742E-11   3.1893512519255816E-11   7.2877816424404042E-11   5.6985068758031181E-11   1.7701601451348613E-10   9.6988899060010403E-12   8.2513813436466185E-11   2.1526970050782751E-11   4.8325731326977760E-12   2.9058090529120038E-11   2.7024925937909466E-07   1.3824392891307081E-12   6.0700824798127628E-09   8.0974711795178278E-09   9.1884467795115427E-13   7.6365113503601496E-12   2.1497130587617173E-10   7.8877131917178840E-11   1.1990341203108469E-12   3.7122058361189560E-07   4.6540074750219204E-11   1.4396367422178071E-12   1.5662772794049177E-11   5.1436036021915573E-12   1.6921691996058622E-11   6.7004487842639350E-08   1.0797505587768329E-08   1.5346848347735216E-06   8.7274904182371883E-11   1.4458178761484235E-10   8.4438677344237501E-09
  2.7458260491524417E-15   1.1770353204818742E-14   1.8964321532951140E-14   1.4973433919865959E-15   7.1841928525811150E-15   2.3452281680700186E-15   2.8501596486407704E-15   3.9845499163709949E-15   3.6962157746059655E-15   5.5756008339789816E-16   2.0440390513601190E-13   3.3052425413810276E-15   3.7999898132809144E-12   6.1741664466095450E-14   2.0273754364929688E-15   3.3807262967770927E-14   3.6868929772827660E-13   3.5854392370128128E-15   5.9540084578630580E-15   8.0818926278915345E-15   7.6039622742784484E-16   1.1789071552624994E-13   3.8481526978779811E-15   2.3855736695608294E-13   7.3875038946741495E-15   8.5579763764591516E-14   1.8562000697736623E-13   3.1262319980238758E-15   7.7169728796587210E-14   5.5307742782163150E-14   1.5550081496239505E-15   7.5936672340282364E-13   1.1443846206150774E-14   6.3044351538392072E-14   2.4547128516472338E-12   1.0000139231713423E-13   2.3861347667523647E-12   5.5353437013109668E-15   2.6285347988440044E-11   4.3070432718621749E-15   2.7580228157302071E-14   1.1751303597316044E-14   3.2342138330403924E-14   8.8467595399995767E-15   8.1898776213868711E-11   1.5145008788322915E-14   1.0651930387066851E-16   1.2828919463753958E-12   1.0461637738813112E-14   1.1431948148823026E-15   5.2478705785996609E-14   1.5077654027462343E-14   1.8895736182104140E-11   2.2544659233450549E-11   5.3829935021385140E-13   8.1403954993706461E-11   1.2657892509590918E-14   2.2201840569814106E-11   6.8751850203114481E-16   5.0637089858701443E-14   2.6549474652685723E-11   7.3974373077648047E-14   3.5684160910610038E-14   2.5732578239628996E-14   3.5272241727580320E-14   3.5702190424293843E-11   1.4462956570006597E-13   9.5854555555942122E-14   1.6752686350856086E-14   1.1998533114425161E-11   1.1101936227144905E-14   3.4481164158729192E-13   3.1368472883174953E-13   1.4671797745889299E-12   1.7530061115424200E-14   3.6895409816266929E-14   2.7823146928609121E-15   1.3171803955164134E-12   8.3217986486421373E-14   1.0166860511691793E-11   2.9859608973794176E-11   2.9284335288256473E-09   9.3377496342920497E-14   2.2097497972879274E-12   8.2649752379284728E-11   3.3264185485955584E-10   1.7082976928820963E-11   7.0403256719449721E-12   1.1373714455543504E-12   3.2503758429725071E-10   3.5759924342148439E-12   1.0004561663321441E-10   4.9677842926283778E-10   1.1816467269166842E-12   8.7719071261885526E-12   4.3103035644319889E-12   5.7469072081282281E-13   1.0925998553561114E-09   7.8194950337056898E-11   8.2533141606789098E-10   2.7554130409146316E-13   3.7393983859263029E-12   2.6895916334685553E-10   2.5221805310617680E-09   1.7655661798919548E-12   1.2768246050864472E-10   3.9957731017713760E-12   3.5418264734346411E-12   1.8467572960278053E-11   9.5916467751125394E-12   1.7626064174104901E-10   1.1307335151744708E-12   2.4602342290505611E-11   1.7350283302826032E-08   3.4876091325090730E-14   7.2623418419448269E-13   6.5385236335565937E-12   1.6041364496614481E-09   1.1373682920839889E-13   1.3446433085403156E-12   3.7524947564540604E-12   1.5879649899054289E-11   4.9997226194535532E-12   2.7343048248568381E-10   2.7664699955515374E-10   8.1843624311114257E-13   4.3398013577039040E-11   3.9677657286753215E-12   2.2031961573441967E-09   1.8745780332648153E-11   5.3789654083208140E-13   2.0907542009278544E-13   7.2181426361187704E-12   1.6488352113158555E-12   1.3107854509931646E-10   1.1271974615850234E-11   1.8181533370222250E-12   1.3523939343944266E-11   5.7325806649718772E-12   3.2196115431215214E-11   7.1203388372485829E-11   8.1101892145339472E-12   1.8951743808153430E-12   2.2774856374973210E-10   8.5387267173939156E-12   2.0905076178328113E-11   1.4096646858862065E-12   1.0487922254076664E-10   1.5831221693399907E-08   1.9445584804450410E-10   1.0332093495288882E-11   6.3417751408515196E-10   1.3681941577531343E-13   3.1405375725373291E-09   3.0872068862633338E-12   1.4846061517237330E-12   3.6142130231115316E-11   4.8124865816800027E-11   5.8729437200147250E-11   3.8849797998171866E-11   7.2056219571739489E-12   5.5582259809126241E-11   8.3769660646926689E-12   4.5074913788748793E-12   2.2961423241094625E-11   3.7351459861168187E-12   5.3498853013985009E-13   1.2039683328654389E-11   2.6283380060408947E-08   1.1232858408913405E-10   3.7810097462292976E-11   2.7327353140961105E-12   3.9095792310574747E-12   3.1341415085416002E-11   1.8220943923228150E-08   4.6143859719832862E-12   4.9012221175508014E-13   1.0273107895914676E-11   4.1605725879168486E-09   2.2884545190432359E-12   8.4467590572453821E-12   4.5207383543400934E-13   1.4518185428117657E-12   1.3162834644698893E-11   4.3190883555461065E-13   7.5282184739476629E-10   4.0884435043262961E-11   3.8895838702050829E-10   3.7763341563706769E-11   5.6421475232566660E-09   3.0494316442213004E-11   1.7256664945444561E-12   6.1755037110446495E-09   1.0460546332226637E-09   1.2081734958079774E-08   6.2108387514733717E-12   6.2882226614983478E-11   1.1102592510127177E-10   3.0421503998252787E-10   9.1152288304532264E-12   1.1043948093734096E-11   7.3099033822419563E-09   2.6077316787312106E-12   1.0599970135904228E-10   1.8738964458861841E-11   8.0907608042077460E-12   4.8731570124776277E-11   1.6940234766240866E-10   2.3358678379115613E-12   3.0501493750893971E-11   3.5687807988314714E-12   5.5507227813246611E-13   7.4888186671790580E-10   1.9274723252798995E-11   1.9165663747222266E-11   4.3574027305775720E-10   1.8903666198756121E-11   2.7094853269101379E-12   2.3259322797132166E-12   3.9259684886868410E-12   2.3814878375403883E-11   1.8244135866687246E-08   3.0245173551693465E-11   1.0995955984045810E-10   2.7273430293997903E-12   5.7931345348815875E-11   8.6801185241016874E-11   1.4016700761301954E-11   2.8470230311097114E-12   2.9309290968361361E-10   2.5605590230948524E-12   5.1279918557410533E-11   2.5993491634388149E-10   2.1948440719772587E-11   1.2230365280312780E-10   5.4780843333799932E-12   1.1761076031022495E-11   9.6462276115415247E-13   5.1657009464972191E-10   5.0335564824920371E-12   2.4158731565411987E-11   1.7531009406700203E-11   4.9643847239040029E-12   4.9278307204574278E-12   1.1786748830089967E-09   1.4013665973576064E-11   8.1578857097687268E-12   3.0047960274712776E-11   2.3474449003987693E-12   3.9631986649307079E-11   2.0540301423085981E-10   1.4740398327570918E-11   1.8844563542164857E-11   1.1670114306233732E-11   2.7954665262052100E-11   1.4035021261075881E-10   5.9076855072440669E-07   2.0871745542009681E-12   9.4335136670845458E-11   1.3897100383211593E-08   2.2922742174246306E-12   1.2871748700669647E-12   2.3659590998283266E-11   3.1069940172040565E-11   7.8133720165997628E-13   5.3723849363171505E-07   1.1239735617374119E-10   1.0701060998031936E-12   9.4850568259776998E-12   2.2475841847376921E-11   2.2070604022203729E-11   7.2470845242287681E-08   3.0652552607930893E-10   4.3617437566704767E-07   2.8167552261687639E-10   8.0596760161557462E-11   4.3320108753975885E-10
  1.0094396930115260E-15   1.7751390965438557E-15   4.4029147363310623E-17   9.8907674556200969E-17   3.0778683571420739E-16   1.0863248577668142E-16   4.6598993575776651E-18   8.9575544616883234E-16   1.0777740279989137E-16   8.9704685339204020E-18   2.1519232239377076E-17   2.5050263079538280E-15   2.6905531975747725E-13   1.1634656099951740E-14   2.6435246798196163E-18   1.2479270546140925E-15   1.3660777590172641E-14   3.5866418634035739E-16   1.8136854297489115E-16   4.0797247255073071E-16   1.0188344452086207E-17   2.2246219865319311E-15   5.7527378872159951E-16   8.8015809041628241E-15   3.3443640024787831E-16   9.8082388607360806E-17   5.4582152836989870E-16   1.5332739419861989E-14   8.9926194612814445E-15   8.5355825540534072E-16   2.8103089391504606E-15   1.2826643164150425E-17   1.2522584566611020E-14   8.6279724309502229E-14   4.3903880154752505E-13   7.6674234424833895E-14   2.4034951927621839E-13   8.6086281930158400E-16   6.9194875476743499E-14   3.3479452616645190E-15   4.3278863953325499E-15   1.9668021778410200E-16   1.8739777426218019E-18   2.1499946873535580E-16   8.3317037957287769E-12   7.9420263184803514E-16   2.9646340229740077E-16   3.7205134669488244E-15   6.8131374385650531E-15   7.7519840073292687E-16   3.9977302784843732E-14   2.5643546614339029E-15   1.4451279813282774E-14   1.5206917391228350E-13   2.8834905013514613E-15   5.4419517849489341E-13   7.0281087450692974E-15   8.6986697626987913E-13   1.5503335973594593E-18   1.0538050411756035E-15   6.6087957027207012E-14   2.3026470769308286E-14   1.1141866520911458E-14   8.5914320156555418E-14   6.9022577935011173E-17   6.9628736657615981E-13   1.0179029491947365E-14   1.2908023039226141E-13   3.5634178621933254E-15   1.4412849544277435E-12   4.5640037041322360E-16   6.4038744553798048E-13   2.4201981003933803E-14   4.8087883196852763E-13   1.5044138749022280E-15   4.0498373564941659E-14   2.1118408681100934E-15   2.2920650438713808E-12   1.2213170234582858E-13   1.0778404541605257E-13   3.4663588547683884E-12   1.3335816361648266E-10   1.0060867485975961E-14   1.3879471735535597E-12   3.7987835666054179E-12   9.1167296167495385E-11   6.0772907881475858E-12   1.6281667080305592E-16   1.3790460045496973E-12   7.4565233430845671E-12   2.8992187031950670E-12   9.0954190377874646E-11   7.7242848453260517E-12   5.4536624731168512E-14   2.3407773085940993E-12   6.4896158782566036E-13   3.2808037523986677E-14   5.6856586738308759E-11   2.5183975564630240E-11   6.3522062906876305E-12   1.0387389689498096E-15   8.5959306910029883E-17   7.8607434130934347E-11   1.6998638033449848E-10   2.1363159580769049E-12   2.4541004854696764E-12   1.3285800982363318E-12   8.4770654160868697E-12   6.4063322321508622E-13   1.2829459740879461E-13   7.9753156301196503E-11   2.6324866541508104E-12   5.3049704587840559E-12   4.2859632971722766E-09   3.4692631995110275E-14   2.7257728698715421E-13   2.8353051935866280E-12   3.3322062305444554E-11   2.8243678374105024E-14   3.1596440691643587E-12   3.5025128301752647E-14   3.2788545166907031E-12   8.3238127074725411E-15   1.3246359897324636E-10   3.3418604802046938E-11   4.3254501905873109E-13   3.2958990615650064E-12   3.7280503956913749E-13   2.5876635356582394E-10   5.6171780234951454E-12   9.2573670658841781E-13   2.6948200610404893E-14   2.4434265493550385E-13   1.6723384035355662E-12   1.1305675086459495E-10   3.1608864785292835E-12   2.4669304335854215E-13   4.5909214460338124E-13   1.4189466389246934E-12   8.2067689570775358E-12   2.9195285789743830E-13   5.5118577096722934E-12   5.1484938347369415E-13   2.2226407049932871E-11   2.1941708058500513E-12   1.0017696584658871E-11   2.1356009775654886E-13   8.1357817267325420E-12   9.0538964286706276E-10   1.1524170560552771E-11   2.2960544293658360E-13   1.5899240826928076E-11   1.0889456131255560E-12   2.9129284143951438E-11   1.0196487500411053E-11   2.5562280360578846E-13   1.0844727909086867E-11   1.9029269850507399E-11   1.8464998572055516E-11   2.1005995938992000E-12   3.3753978349877219E-11   1.8116261124705293E-12   6.4261858752916613E-13   2.5372077432345991E-13   9.3354642370568278E-12   3.3022190084608441E-14   3.5041757694932982E-13   1.8373695101900323E-12   2.8459586882830333E-09   8.0976959764039042E-13   9.2844035366188009E-12   1.4181382575050730E-11   2.1421226583232784E-12   8.6867319464382728E-15   5.3616641773049400E-09   2.3796361489032366E-13   6.2469665242660979E-13   7.7579734208917347E-13   4.0131975647438054E-10   3.9509836015827361E-13   6.0049653695770792E-13   1.7580948977544759E-12   2.8109898131568336E-13   2.0098363092495866E-13   7.8421193181555975E-13   2.4820817844582853E-12   1.3102983027615691E-12   2.0200271619028415E-11   4.8491622737503708E-12   1.1065045066158317E-09   2.6039916847384384E-11   5.8548188224657739E-14   3.3431314195479308E-09   1.6190228964107002E-11   4.3586663813153413E-10   2.6323406021130967E-12   9.1759641674570434E-12   1.8070768086259722E-11   1.9604549055945082E-12   2.6143206062348351E-12   1.0561351468812202E-11   3.0400253179017594E-10   9.7853266008466754E-12   3.0278088728864296E-11   1.7327946101875107E-13   2.9198155265050525E-11   1.1494412757204024E-14   7.9084217805800838E-12   8.3542693418108880E-13   1.9150322667201189E-11   2.2229122326666961E-14   3.5629776932076258E-15   1.1496358558330617E-11   4.9612812236553683E-14   2.0077446090978816E-11   5.0699435041831267E-11   1.5487438290860649E-13   4.2534137527369730E-14   2.5771553518547659E-13   1.9905435883750051E-14   6.3326976824757694E-14   1.4847668669663554E-10   5.9903261361438275E-12   1.7522958604477330E-14   8.6446888581021776E-17   1.7758800505097553E-11   4.5955344350683685E-12   5.9005959547649951E-12   1.8152472873452500E-13   5.6597606975721682E-10   2.4719324719270095E-13   4.1146824422358261E-12   1.9195471544793274E-12   1.8003579118407419E-12   1.6254276266346252E-11   5.2958733270372991E-14   2.3715720393925235E-12   4.3284576924160505E-12   4.0743758840401832E-11   7.7365844361701544E-13   6.3024793912313573E-12   2.2583930172948120E-11   2.4375909755125362E-12   4.1199519915999841E-12   1.4578210136623926E-12   3.4964354584408117E-13   1.1038485700490150E-13   2.5471045951450604E-13   1.7564328598757025E-12   8.4929709235370386E-12   2.1301363636665326E-12   7.7751889568066529E-14   1.7162403855339688E-12   1.4744802261608750E-13   4.9791320552922618E-13   1.6677047735037955E-11   5.3446319881451225E-08   3.6133825937700177E-13   1.7958827001499073E-12   1.3249981530025508E-09   3.1074589735797264E-12   2.4892008121845085E-12   7.6954075078346908E-13   2.6876536515485311E-13   4.3483301328607053E-13   1.0791629652869253E-09   4.9797255378982411E-11   6.1782813353555439E-13   3.0185293123961933E-12   4.2492749319646310E-13   2.9600159492784160E-12   7.1837851394509673E-10   5.4032123103647169E-11   3.6639528014192948E-08   1.3130800967604256E-10   4.1568736358980216E-11   1.9523027456932987E-11
  2.7077752830194992E-16   4.4464357170639809E-15   5.5447138281371431E-15   4.0429335825372144E-16   1.0410581999037049E-15   8.8829027104208135E-16   2.2547186225271218E-16   1.5289724142298615E-18   4.7878693514170571E-17   2.5490147757076042E-16   1.8201278922209265E-15   1.5022489842742921E-16   3.7753239424823838E-14   1.7343147837023892E-15   2.4278051693246164E-17   2.6704016606261648E-17   3.9688802688521331E-15   2.3704488149197568E-14   1.4258352351792978E-15   6.1397164849882619E-15   4.8168354540070856E-15   6.9570797224438965E-15   1.2691471788681318E-15   1.1802917336990999E-15   5.8899054141159296E-16   1.6117910865227174E-14   2.4693913914847863E-15   2.6739170980665612E-14   1.4762672983194904E-17   2.4266430928661669E-15   2.2244787988249258E-15   3.4809213319055533E-14   2.4922310743373530E-15   1.9560182286997180E-14   5.6597411770241592E-15   3.1389415796753159E-14   1.2511859139618130E-15   7.9354925374958788E-17   2.3104578338663357E-13   1.3696456627955855E-15   4.5148600385603953E-15   4.5981769850636662E-17   9.6168840201926006E-15   1.6215833703598811E-15   4.0086087224596079E-13   2.7817922577906000E-15   4.5470020325053426E-17   7.6634598871110921E-16   1.1463667069263187E-14   2.8630339541106571E-15   2.2729274486065629E-16   3.2642158489870146E-15   6.2921252919623044E-13   3.5710488572092635E-12   9.0211249099225181E-15   4.0837041034642976E-13   7.1396509042553639E-17   1.5501741483311237E-13   7.0070134187583078E-17   9.6811692058971376E-16   5.3172925801529943E-13   2.9394688202977284E-14   4.3764161161480168E-15   1.4280786525467668E-14   6.7478177565281984E-15   3.7468999415443712E-12   1.1475442921444529E-14   4.6377116554355221E-13   9.8728613073430212E-16   2.6192393854275218E-11   2.1622362403686935E-14   4.6198085282472052E-12   5.2001723039533265E-13   1.6225227330363233E-14   2.1160352044295933E-15   2.9440278777076073E-14   2.5987638891467462E-16   1.7207114421506417E-12   2.1198009667611615E-13   1.6423358624345951E-12   8.7914815025349791E-12   3.1102605473750331E-11   2.9580841708492613E-14   5.8296674292562074E-13   3.2367039233523960E-11   1.0538119655298939E-10   1.8272994175654351E-11   9.7870552930839036E-14   3.1079095411539227E-14   6.3716226476806439E-12   1.9856636232224814E-11   7.2962066971196314E-11   1.6459846316613597E-10   4.6220876248396223E-12   1.4198183611917054E-14   1.2303214438136331E-12   7.0447441071050546E-13   6.1964034951187653E-11   6.3927958000499909E-15   2.7624919312763292E-13   3.5621245914313231E-13   3.7382293882433373E-11   1.0853584688922519E-10   9.4769177251863814E-11   8.5878558068156475E-13   3.0219733758968184E-15   1.5076947251514825E-13   1.1565953108568528E-12   2.6407497794936087E-11   3.3531049000508979E-11   7.6831478614675132E-10   5.3795770127714197E-13   1.4605364518416730E-10   4.5060427349657218E-11   1.9488566055015798E-12   1.5258344833705829E-12   1.0106839983221903E-13   5.7932267127138066E-10   1.5527370759900316E-13   1.3156699120405055E-13   2.0370133450472958E-11   7.9574501681478263E-12   3.7934135865764095E-13   8.4540958486820005E-12   3.5775546695420143E-11   7.6439626436863667E-13   3.2873162285751796E-12   4.1310158260133547E-13   5.6664430428437334E-10   4.7303882803449362E-11   8.5288127053207513E-13   1.2616505230193982E-13   9.1290313982768470E-16   6.8235638593328967E-14   7.4261820319769065E-11   7.1331973942856966E-13   1.5238764537518993E-13   7.9011916117600020E-12   7.8067135162055074E-13   2.0462639893551872E-13   1.3793468036049397E-10   4.7398255730021834E-12   1.4936578109263378E-12   3.7616783413733957E-11   5.8286235469635269E-12   1.6775620587947967E-10   1.2988577059792652E-12   3.7077238070027168E-12   1.4652266800335098E-08   1.5963754510351288E-11   2.1594124034055250E-12   1.2342018064123235E-11   1.6204722245354930E-12   1.5862799987164856E-10   2.7592338692552825E-13   9.8987162553087568E-14   2.2615245077475845E-12   1.1146399348067073E-11   5.2820931449498721E-13   2.3748357831104219E-12   4.5871360875129179E-11   2.1177959986321738E-11   4.0194784077080287E-14   3.2496349486636495E-12   2.6674965776096221E-12   4.3438663572262616E-13   2.4972378873474329E-14   3.7416105362970452E-13   3.6420158678257305E-11   6.9294639991047237E-12   1.9660383859506061E-12   1.1365357969629542E-12   1.9371565995687393E-11   4.6385323836583303E-12   4.2710886923214894E-10   8.6532891028980928E-12   4.5077481844308208E-13   2.4905836767018803E-13   6.9092950443710396E-11   1.7849651673473556E-12   1.2908037635863810E-12   1.5666992018029608E-12   2.4289173398801809E-12   1.3686261968449300E-11   1.0938521912287657E-13   1.2804107343096075E-13   1.5728054464540928E-13   4.7714020256735648E-10   4.6857394873978281E-12   4.0690006734078531E-10   6.0963956504724119E-12   5.8874256500917629E-13   8.1797849608634966E-10   2.1015767702697246E-12   1.1904442498378328E-11   1.2538084995177556E-14   8.8131759413038704E-11   1.4344443298947159E-11   1.2579544169112767E-12   2.1777890744698551E-13   4.2352820223207211E-17   2.8704230537268359E-11   6.7820795401475986E-12   1.7192720425618104E-12   1.5720115649665732E-12   1.3906903224269639E-11   1.7946194060522230E-11   3.4279293946434820E-13   3.7539348231810865E-13   1.4577204987032198E-11   6.0209615942612992E-15   7.5200601791088481E-13   1.3627998844537232E-11   2.7650166711354481E-14   6.2440594216674444E-12   4.4619625919392937E-11   9.1737583558174811E-14   8.2947872553367931E-13   1.4769976531190070E-12   1.1323367265917699E-12   5.9205334691971551E-13   2.0353534535002029E-11   9.8119304349388009E-13   1.6396165461117053E-11   7.0942093494606154E-13   1.4911963714166550E-10   3.9296621753898857E-11   4.8091132108067463E-11   1.1215177915203879E-14   9.0637212889317580E-12   1.6633382084567321E-13   1.9685479888002251E-12   1.4153042328456609E-11   3.9041561629246481E-11   2.8854785580201888E-12   1.9429451598085605E-11   2.3157005307673926E-12   5.9850610128110919E-12   9.6883871649113737E-11   4.0404473817525770E-12   5.7589647710145150E-14   8.7058697100583726E-12   1.0418182035301721E-12   5.7684074069981301E-14   1.8299963838611656E-10   4.1293858800510666E-12   5.7323467317170897E-11   4.5950169854858169E-16   9.4948193806511818E-14   1.8425345110994952E-11   2.1853854432108547E-11   5.2758479695942309E-12   2.4057087005445130E-12   7.4204490107925205E-12   1.5021176528631882E-11   6.8268813455726816E-11   8.0022258058529119E-09   4.5574320253910455E-12   1.4298281129184122E-11   4.5960861653903075E-10   1.7379545314940303E-12   2.4208186632240861E-13   3.3295358629052606E-10   5.7892632434522597E-11   1.1124456502864467E-12   1.2396020181390225E-08   7.2016801056686337E-12   1.3616574491321759E-12   2.3273513249905599E-11   3.0239605262057909E-14   2.9687811828999556E-13   3.8337136251286315E-09   9.6603465574142057E-10   2.9891001048320897E-08   1.1464571404677058E-12   6.0052562610815323E-11   4.4273379203350205E-10
  8.5462676359943173E-16   3.2820082773442031E-16   5.7412682573355326E-12   1.0265294732397359E-16   3.8032717080673512E-15   1.0902303543864163E-16   4.6619836319000892E-17   1.1349397407528710E-15   1.9966951722443538E-15   1.8885180005130760E-17   2.9791391815475079E-15   1.6869342525354713E-16   7.6182360530633275E-12   1.9568352918291457E-13   1.0318968258470955E-18   3.5251915847281085E-16   3.5856029724209305E-14   1.1761422639536040E-16   1.6869159658022109E-15   3.9282208572716341E-14   1.8320808381527134E-16   1.8355976841764194E-17   1.1954123983216349E-15   5.2924957713660151E-13   2.1333449876489173E-16   3.0115587858637516E-15   1.4980110310523368E-14   2.5951492588811701E-15   3.2401409788842923E-13   1.3928014780194004E-14   1.7018903058659739E-18   1.9162983594545983E-16   7.0278513711840074E-15   2.0639799927450336E-14   6.5298749703772597E-13   1.8590308898999685E-12   1.0996063521770072E-12   6.8064914915675364E-15   1.8400906162413148E-11   2.0725556727552968E-17   9.1156100496889065E-14   2.0856404599784555E-14   5.1120283377300013E-15   2.7035967520121025E-14   1.7356228215083893E-11   1.6307353387737622E-16   6.5469364242552002E-17   3.2682628132484040E-15   1.6246659637745162E-15   4.5899439891476453E-16   3.9935140157426132E-14   1.1192045367594617E-15   5.6665542187983169E-10   4.8464364845559409E-09   1.8179591758287349E-11   3.0828923414344468E-12   4.9283033720305018E-16   2.3300232513584159E-11   1.6960953794110535E-17   2.2798781298219421E-15   9.4383485326064631E-14   9.0856622633510707E-15   1.3392158233757466E-14   2.7667928285591535E-14   2.7112601486163109E-15   2.2059674472388748E-09   2.1500559273644107E-14   1.5876273515978269E-13   2.8593160998689676E-17   2.4613944790547822E-11   1.5654641278576901E-15   2.2738248461985429E-12   3.2290628710781467E-13   1.5395726813526427E-11   3.6975053459109510E-15   1.3744307290492236E-12   4.5517818331319423E-15   1.4577146417668431E-12   5.5381472207842902E-15   1.2802916814474304E-10   1.8300098349622108E-12   4.3602954300207224E-10   1.2582486633420564E-14   4.6324562143071472E-13   2.1036117269314126E-11   3.9066342124930145E-09   1.1254312957774516E-11   1.5292007340442205E-10   1.4527705852793061E-13   1.6474736266168660E-10   1.5438718053661551E-13   2.1986911986263554E-10   1.1439150604793460E-09   6.6961378058035324E-13   7.3667589249485983E-11   5.4658250241206120E-12   6.6990950506641063E-14   2.0917409195988660E-10   1.8822739809054145E-12   8.0712107845759771E-12   4.7077084037544264E-14   1.2470730970316860E-11   1.7817556129771460E-10   2.1763557077639417E-08   3.7118044082632085E-11   2.9154020675538895E-11   2.0111177451196192E-11   6.1458783083740315E-13   1.1594920671657547E-10   1.1537236046445692E-12   3.2812709796206705E-10   5.0903352189144750E-13   6.3920788027491781E-12   8.9431102485099262E-10   1.6178987855246423E-13   4.0886183528815807E-14   2.6310013898351024E-11   3.1033654295930415E-09   1.5269778981442543E-13   5.3763045063084308E-14   6.2472500310667209E-11   7.9795223063297121E-12   9.6992825122546197E-16   3.7603445024087791E-10   6.6336048899639333E-10   1.4114899450067783E-14   8.0911801743275746E-10   1.8719509793662479E-13   6.7692537408257080E-08   6.3071480955329368E-11   5.3539011168255707E-14   2.2709578801929956E-14   1.0527743663595576E-12   3.4306960095470480E-13   4.6826885768411291E-11   3.8504720035502120E-11   4.0986129374284952E-14   5.6603261710884590E-12   3.6574180265095947E-13   1.4138036415420058E-11   1.3018796917097821E-10   7.1119866384492685E-12   2.3114132054037031E-12   2.9157152316104431E-11   3.3150500271734963E-12   1.5554343149488312E-09   4.1840668826351652E-13   1.6629590178029934E-09   4.2779893050410662E-08   3.0026161744498985E-11   9.6366432954931641E-12   3.7720767495995223E-08   2.4227463707068608E-15   1.1514465202981423E-10   2.6120676217641991E-13   1.8694683534246554E-13   5.6649259492665933E-10   1.2919033791032884E-11   1.0241911881242150E-12   3.9539665745053275E-11   1.5073283106621764E-08   1.8765288862120681E-12   1.6569444381855432E-13   7.3409816872275464E-12   8.0916938497391716E-12   1.6199298713654437E-13   5.5138112925014124E-14   2.7268755623199917E-11   2.5836873539142355E-08   3.6152905837564773E-09   6.6010008739158821E-10   1.2963458637648509E-12   1.5206343043592903E-09   2.6081838884245881E-12   2.0044765089606240E-09   9.2127281459574829E-13   1.3959516296621055E-14   8.3710064167413458E-11   1.1219301897381629E-07   2.2783155335958653E-11   6.4512565558172371E-13   1.8357456599393199E-14   1.0791057893907489E-12   3.9036912782326144E-12   8.7298362985476126E-14   8.7336053600971455E-12   6.3861830026525055E-11   3.7068413167338964E-07   1.2121562750264609E-11   1.7179797701093981E-07   9.6777394900087054E-10   2.0018847220702142E-12   9.0147387325024916E-09   4.6355500575897800E-10   2.2263113972517744E-08   4.1234313841331391E-09   1.8209924664972917E-09   8.3559518503130441E-09   3.0820586320714470E-12   1.1590641816743411E-11   1.9073635641142996E-12   1.8883392611591693E-09   4.3168876828514459E-13   8.7034511147665685E-14   6.0016973520848381E-15   1.1279435938759998E-11   8.6247470972160938E-10   3.5585885671830379E-12   1.2257238019356157E-12   2.8296141941268597E-13   3.2754043438538639E-13   1.5763532382321305E-13   1.3131139244834982E-10   5.4056385067005117E-10   9.8083759390228740E-09   3.3423986513550727E-10   1.4062134001913145E-12   3.9324189258578858E-11   1.2622954246257686E-12   9.4950480670688195E-14   4.0565545148093941E-12   6.3846193932154015E-08   2.4004108171726612E-10   9.9007275442905135E-11   1.8112900824208184E-14   1.6611475016367141E-10   1.0033493673974741E-12   2.5518937500125649E-12   6.3632753466950177E-12   2.6389033225802158E-09   1.2033130022300830E-13   3.6571055743237072E-10   3.7472025924314866E-10   7.6757349401418346E-13   2.4440455804551456E-09   2.3883069181643387E-12   1.1000585579192335E-12   3.4399563608686057E-10   5.6078187381329135E-09   4.0751756305902545E-11   3.7949947191209520E-12   1.1095322541539432E-11   5.0961832558460780E-12   2.6400381440422990E-11   5.5181130869415182E-12   4.3922737720425205E-11   8.7183184071786630E-12   3.4020747738562479E-10   3.3770772261706546E-11   5.5962577246881653E-10   6.7066191736015175E-11   1.0668933249969081E-10   4.0454355777418231E-10   1.7143373790480524E-13   4.9992608043441711E-12   2.0607980287362261E-11   1.1362374337221338E-05   1.2226308347686771E-13   9.6186811684174520E-08   1.6908594974992222E-08   1.0898237882388461E-15   1.9120632335306620E-12   1.1960692430784208E-09   8.5324674534894462E-11   1.8856129372445438E-13   1.2967421853803183E-05   1.3207405159956208E-11   2.6821725418660172E-13   3.2993855070568098E-15   1.7068311012568592E-11   6.7049629914720476E-13   2.4443515576771149E-06   5.0493342595719799E-10   3.1473022223149714E-05   8.2330704006327732E-11   4.2014191859180316E-10   1.3297689600794050E-09
  4.4724497658944343E-16   2.8980873899980095E-15   2.3039161328798880E-13   1.6820332381452041E-18   1.2286736344108036E-19   8.5228690695844507E-16   1.1762793012826908E-16   6.2244642578078962E-15   1.6651089054804293E-16   3.1030699127992280E-17   2.2720334633310095E-15   2.7677690055901060E-16   9.1855864177387705E-14   5.8211891567148893E-16   3.8944848161259073E-17   1.4723390412828012E-15   3.9356752384489237E-15   8.9840159424741135E-15   1.1774090369133493E-16   2.0547089483229125E-14   4.0677063839280881E-17   9.3649941648577631E-17   3.6225358748711229E-15   4.8036162633867949E-16   1.0029176327584464E-15   1.0680801643329684E-15   3.2832517296038207E-16   3.0313436876018023E-15   5.7658229004741951E-14   1.7603922100877033E-14   9.8195101520566030E-16   6.8510915240566245E-15   3.9191882529229581E-14   6.9522626272456247E-14   1.3998943038892469E-14   4.2383954635457544E-13   2.5631939093021497E-16   6.3733340070962052E-15   8.1261784546778987E-14   2.0913936086217089E-15   2.2279971779042084E-13   3.0381875335146193E-15   9.7536089754664177E-16   8.5211554630142168E-15   1.1384551899476475E-15   2.1845181554579095E-15   3.6920065678479512E-18   5.5596196861394655E-16   1.3341177801901931E-16   1.3308037166821648E-15   2.6071781138590761E-14   8.0058535878895889E-16   3.1594035332763680E-13   2.2268894645178496E-14   3.7604015632605852E-15   3.9612510654559878E-12   1.1925633725359411E-15   8.9810806173131329E-15   9.8054009803607633E-17   6.6560050634831971E-15   3.2973784709651924E-15   1.0586400513898969E-12   2.7771164252577540E-11   2.0899726051071574E-14   4.0787772387243284E-16   7.8195245591473190E-12   1.0325138471984155E-15   1.1185519762377087E-09   6.6317672231283293E-14   2.5912174938594103E-07   1.9841361042634562E-15   1.9957677035764152E-08   2.4871673033434104E-09   1.3242130756013704E-19   7.0633119213952122E-15   4.4046855024777864E-17   2.2041790762270487E-16   8.9595316371277001E-13   2.6506107120776567E-15   8.7982724956557048E-12   1.8518284488016925E-12   4.0946680375026141E-12   4.7544969888786020E-13   4.6502849487596728E-10   1.7196331753987003E-13   1.5796157336940918E-12   2.4177274380613456E-12   2.8367219951561184E-13   1.3150090536578142E-12   1.3400864115822343E-11   5.2477219908319523E-12   5.2737972456830485E-07   3.4656131540221457E-06   5.4753566932081274E-14   2.0735380925219150E-13   2.2083518093276987E-12   4.5121178898789212E-14   4.6700762314938820E-12   3.6237881447960682E-12   7.4172845377810658E-13   7.1520018806180981E-16   1.1047453401624828E-10   5.3617870008013331E-07   9.9143824350743288E-09   1.2962538262176189E-14   1.6513807180348471E-14   9.7114328423029370E-12   1.5057123199767717E-14   2.4661452889716716E-07   4.5545748928197460E-12   4.0790649481760961E-07   1.8860293661581653E-12   5.7604507262635671E-11   9.8982043536068626E-14   5.6645436774531066E-13   1.6611534605854842E-13   1.5073679270843474E-12   2.8625772710361143E-06   4.4012196489871242E-13   1.0747060835944585E-13   1.1837257364001164E-11   2.4973319983057545E-09   2.5036545328085526E-12   6.7837288863550253E-12   2.1307159224189647E-06   6.6755119761091208E-14   4.7934851706453247E-12   7.8893274361493516E-11   2.7117498759984105E-10   1.7746330773873208E-09   1.3340028610453572E-14   1.3234359685716935E-13   9.0844938280227195E-12   5.5517080497807895E-13   2.2285688094819766E-11   2.1370921889704479E-11   6.3221244674118076E-12   3.5997461908482359E-11   1.5282934451802192E-12   1.8436133631729159E-11   7.0359413163069323E-07   5.4194717828579590E-10   3.0024346902531253E-13   1.9632339044490946E-14   1.9997101472948788E-10   1.7239240907376050E-10   7.9633871180438832E-14   2.3817981350308941E-12   1.1766899627581078E-05   8.1809371817409087E-13   1.4839398045560606E-08   3.2311871456584127E-11   4.4423509526309997E-13   1.5244656149264336E-10   6.1292690225984528E-12   1.3766230286092982E-12   1.1720791632366816E-10   5.6464204613397741E-12   1.3559032503088731E-10   9.8048127031059522E-12   5.2356678544006626E-09   1.3348027030405695E-16   8.6434933298468337E-15   6.7507970797941638E-11   7.6890791281343677E-15   7.6160379917497463E-14   1.2642753673013855E-12   3.2243987152459948E-08   2.2579896216751593E-11   4.2962249987412275E-11   7.7838172525214108E-11   5.5071642789443059E-12   6.0600972261863974E-11   4.4798128699040938E-12   1.2684602966747485E-12   1.0325044734738525E-10   9.1810688845736736E-15   6.5891057000000027E-11   9.3927414335664272E-10   1.6290934130213238E-13   8.2391025644007298E-11   1.0431067890143885E-14   1.3267513781606541E-15   2.8426249497447286E-12   4.2863856848898495E-13   1.6802042900024509E-12   8.0834418380432327E-12   5.2948492468633078E-08   4.6423835963630273E-12   7.9264757163241149E-13   1.6337988551584708E-10   8.5860919351806668E-15   9.9178617630486539E-10   9.0219889975010076E-12   1.4816662728786179E-10   6.9218392498632876E-10   4.2353756991294854E-10   4.4059084934084967E-13   1.8063375780115144E-12   8.2195464359408625E-13   1.6374968968959882E-09   1.3307481418940462E-11   9.7787444053483072E-11   6.2167393909525768E-12   4.6036082105537261E-15   1.7722277377832481E-11   3.3071114832781212E-11   8.0815015426038449E-13   5.0074980942074177E-13   7.7290445356653410E-12   2.3840423246333819E-13   3.5403649924444283E-13   3.1339379502273143E-11   1.2111145946754349E-13   1.8447241103974745E-09   2.4159649470443775E-11   3.0544979820845180E-12   4.2188539643709523E-12   4.8891826247380433E-12   5.0493866936765543E-12   7.3492327465524485E-13   5.3130749560483695E-09   3.0768491973468359E-11   2.1133992453910131E-10   3.4483433404391504E-13   1.4860032734970841E-11   4.1512645624123885E-11   3.9872868119917303E-13   4.4198531618119686E-13   6.2283372985004425E-12   4.4904889698481626E-13   6.4170750672580513E-10   8.5213536297508656E-06   4.7765516376393050E-13   9.4995965202448727E-07   7.0944887158552973E-14   1.1204715327634797E-12   1.8376790807770572E-10   1.1703185198081002E-10   1.0006116984180843E-13   2.0209295767531397E-13   2.1642377459592323E-10   2.2242225600344317E-14   1.1777652578507477E-13   6.3309553748012424E-10   3.8455275853952376E-12   1.6471548511242536E-09   6.6672935522787591E-14   6.4823727376995102E-09   4.7024137708876026E-12   1.2360937861958573E-11   6.9169317504391165E-12   8.6444390492637064E-12   1.6467173256036426E-09   5.8885388852632092E-10   8.5785810151713642E-12   5.2402714813705501E-08   1.2522620388252616E-12   1.3223672226389288E-08   1.2365915863515442E-11   2.3792093929489251E-13   4.5354933469961615E-12   3.0227664647124599E-10   8.3082245981949670E-08   1.2901596975315628E-13   1.2175801150951165E-09   4.7254696609885046E-12   2.2437385718882355E-13   9.1109260624356630E-10   4.5837100726706147E-12   6.6498861192128585E-12   2.8357530119079316E-09   1.8569436729662643E-06   1.9377965681189964E-07   5.3147338210950165E-11   3.6270092543333640E-11   1.6302336093747493E-06
  4.1837259282649403E-17   5.0063108854783784E-15   2.3856604530124416E-14   2.9814997145498498E-17   1.0837125546435226E-15   1.1516740992667700E-15   2.8017748186345321E-16   1.9816789504889937E-15   6.5240743821691993E-19   1.5781705684012791E-17   3.6077608794922370E-15   6.6103038173674909E-15   3.2108198697942582E-14   7.0484006005082810E-16   3.7333342886174374E-16   4.5974445797939180E-15   1.5355672183025900E-15   3.1610258201397735E-16   5.5150860373970588E-16   3.6654430831216300E-15   1.1874704179672522E-15   3.6579712768448880E-15   2.5899889700800714E-16   3.5879114399914410E-15   1.5479636048092354E-15   1.2805720163832284E-15   8.8620035262842476E-15   3.3881071948206997E-15   2.7462277535558307E-14   2.4618656927592715E-16   2.7329151851097635E-16   5.4755883794574601E-14   1.7718278890109555E-14   9.9825799817199943E-15   3.3458699188984148E-14   4.7137926635339210E-14   9.2272233157354529E-15   5.0828975670573817E-17   3.7162887787109899E-15   4.4800462787216870E-19   4.0241408143614800E-15   2.2231630516739683E-17   2.9377709793106722E-17   5.6358119738571788E-15   8.2530574554082250E-15   6.1987908365115551E-18   8.8306850258248315E-18   3.4471645695907403E-15   2.8601748579281194E-16   6.7884716145831672E-18   2.4911631130336820E-15   6.9368710397363375E-15   9.3675829304787352E-14   1.7302294321052535E-12   1.2441018605462460E-15   5.4667939339751110E-13   9.5418385421455205E-16   1.0412214325801459E-13   4.8251263514357894E-18   1.9525406484571331E-15   5.8946299671607162E-15   1.3710948457771934E-14   3.3682719368298669E-14   8.8201409407445447E-15   5.0195059390776044E-16   6.9701579893860081E-12   5.6101217208987826E-15   2.3645392894027252E-11   6.8627217882980881E-14   6.3187123840701915E-10   1.0222506064223299E-14   8.7532054448715317E-10   1.6767738235973878E-11   6.5414550597687038E-14   8.5771171083501122E-16   5.4859136805408767E-16   2.3914840898821242E-16   7.9409121015581025E-14   3.2960688173416442E-13   4.9823332448474520E-14   1.9562231546745589E-12   6.5777448280444127E-11   2.7089239549551536E-15   5.7412199061050364E-11   1.4469910069317038E-11   4.4824207786388335E-11   1.7310843881789725E-12   8.9800852115071874E-12   2.2917865143733321E-12   6.2089409447101254E-13   4.1357666079922259E-12   1.2222474013040088E-08   6.5562925817016041E-08   1.3859543261603920E-13   2.3662562910092264E-12   5.4489687772679595E-17   1.6316912292415012E-13   2.2907655363855076E-12   2.6203914969882518E-11   2.1946031074395315E-13   3.4807917161468879E-14   1.6342246620812168E-11   1.7726124895241042E-08   5.2597682670856846E-09   3.0612664451244834E-13   3.4768579968922863E-12   1.5349223946478208E-12   9.2993298121368626E-14   5.9864383546881294E-09   2.8610856084798239E-13   1.4494687223123111E-08   7.3087229950703894E-12   1.2633652322492069E-11   1.0966233191190391E-10   6.5067630803322732E-13   5.7522188802148959E-14   7.3717894852060163E-14   4.2380977179126977E-08   8.2431561389299418E-17   8.7992716251699673E-13   7.3052178666851518E-13   5.9252134725898831E-10   6.8388968606658591E-13   1.1296154866117822E-11   1.1826639274229513E-09   3.7495036160027659E-13   1.3075427815580988E-11   9.3377700409200519E-12   2.2263321957922532E-11   1.7288288793836589E-09   1.5440401653473156E-13   5.0879522740692324E-14   3.1922135025321079E-12   3.6682974966250423E-12   2.1701817215574902E-11   5.6170096336066583E-12   3.8330115284013696E-12   1.0913954825605876E-11   1.4659769090400885E-12   1.4263183682069478E-11   1.1090762452098542E-08   1.8024245896376966E-11   2.8181045855121849E-12   1.5983548369291656E-11   5.6712796575631937E-12   2.1260979618642175E-11   1.5880782856543449E-13   2.8463346156242043E-11   6.5047568008687407E-07   1.2225767830688303E-11   1.4037349355294433E-10   2.3957921804644489E-11   2.7839976136275865E-13   8.8568474092558986E-11   9.7239657395340450E-13   1.0016088782464017E-12   1.5725140641766517E-12   9.9467323020163231E-12   3.8464768173254829E-11   1.2840932827919628E-11   1.2246180457486165E-14   1.1064470898854205E-10   5.3897646901793888E-12   6.1574854223789333E-12   1.8151131553696172E-12   2.7484253477308834E-14   3.9078071216675563E-14   1.8564707968357537E-09   3.6762968615132948E-10   6.4340609091990708E-11   5.3309940222067129E-11   2.1642840737793047E-13   3.7187065712364700E-13   1.3557007027500897E-12   1.0836348943020520E-11   5.7133367925932981E-12   1.4313420507529548E-14   2.0553551428402915E-11   1.5880303138216210E-10   2.7993042489871182E-12   2.5308874941958967E-12   1.2570846331965432E-16   8.6033898895555257E-14   8.9077276110227082E-15   2.3135093096581785E-12   1.9598806632375815E-11   5.2640675268299364E-12   1.3553602249121404E-10   1.5479575337243666E-11   3.6169949132836671E-10   3.9970295639997221E-11   1.5872149188936791E-12   8.5796612428801917E-10   2.4500069595720016E-11   1.7280277267690419E-10   2.9334294096001027E-12   6.1730675546761050E-13   2.0374012346542725E-11   2.7532112108306052E-13   5.0689270564358307E-14   1.0532296577018849E-09   7.5958529855463681E-12   6.5682731204855899E-11   9.1290806556758994E-12   1.0717686844744373E-12   1.4455858091520431E-12   1.0176869221229911E-13   1.5541874208504413E-11   5.6532119887500931E-12   2.9231896626373108E-12   1.4763591260726169E-12   1.6571654647580358E-14   1.6196318036730925E-12   9.7162565254218579E-14   1.8663990544955627E-12   1.4887845050451800E-11   1.3351821342888570E-12   8.0990555777026031E-13   1.0898981418393693E-11   3.0364539274573972E-12   1.6339485207148338E-11   1.3982505618352832E-09   1.8629717920760479E-11   4.7429559362399005E-12   1.3826584929658755E-13   3.1967464849203247E-11   1.3036128478348143E-10   9.4728945839755755E-12   9.6998801809708536E-13   1.2733811418214026E-12   1.1830961315531916E-12   3.1235715549262837E-11   1.6241591262567602E-07   1.4030017988148752E-12   1.4005236316568910E-08   4.1774685118389251E-12   2.6548097980746131E-12   3.4729015273035731E-12   1.1932522214390737E-11   2.3857809173020024E-12   2.7624308734326919E-12   8.2908891896578553E-12   4.0146737024568799E-12   2.8533446970544526E-12   4.1583785865179415E-10   6.1321519897144645E-12   3.7049642928559242E-10   5.4044574407903212E-12   4.0681889302661179E-10   2.7339308282405194E-11   3.6136543513733912E-13   7.1377222648370878E-12   1.8582243255760893E-11   2.8999008913587532E-10   1.1810424983419803E-10   3.2516582602274009E-11   6.3393450402152248E-10   7.7406977053919209E-13   1.5248306272322849E-10   2.0826843345845931E-10   5.7185086179834760E-13   1.3086047867644448E-12   1.4455286207304115E-11   2.0272588610651476E-08   1.1282909956153255E-13   8.9562271351690058E-10   1.3507320372596926E-11   2.8250597276404717E-13   3.3089666918743471E-12   9.5275427422921097E-12   1.3125485832919319E-11   4.1480093346070263E-10   3.6925249512604872E-07   3.4739826429967149E-08   6.1841744233402143E-11   2.4135898126059809E-11   1.6415531628980347E-07
  1.2591266472473745E-14   2.4943671760186672E-15   6.5664754393472691E-15   1.9288497835811269E-17   1.8904640048005133E-15   1.4468270797309304E-15   3.0020574669779005E-15   3.2958920501525590E-15   6.7379583447624555E-16   6.9137711550707903E-16   1.9564549066526205E-12   1.4660865697822085E-16   3.0303097113458464E-11   6.5656643622186739E-15   4.6839595098637631E-16   9.2239749532797979E-16   3.7757958625686115E-11   1.3828076481344986E-14   2.4522001016363135E-15   1.4551859282727597E-15   4.0607003074259890E-16   1.4866549974992945E-14   3.0793611349943414E-17   2.6429263635912016E-13   6.7795933919440486E-17   1.9331100913835433E-14   2.1009116590994886E-14   1.2856076444189490E-14   8.2654688890390183E-15   3.7694120584078204E-14   2.1419092798538529E-16   1.5456740667794855E-12   8.8809736296628329E-17   1.3681457463149443E-14   3.2848512826546216E-10   4.5331129984247693E-13   1.5891489792960150E-10   9.6180145851281947E-14   7.0016676080365788E-10   1.6922034429660931E-15   1.6702303698735263E-14   4.7106864694609340E-12   6.8879498091134153E-15   4.6172789154796740E-14   1.3601741726665612E-08   2.4153431985415841E-17   6.7028526013265205E-17   1.1851464811772742E-12   3.4739068841943540E-15   1.8535045529276792E-15   6.5686912953457741E-12   1.6571343910263516E-15   1.4259009870503195E-09   1.5182422371557126E-09   1.0403293998756096E-12   1.3088212384005826E-09   2.0094043340556890E-16   1.2749135102159756E-09   5.6430890304150010E-18   4.7972806328695427E-15   5.1376911754590263E-09   6.4846248697357767E-16   4.9934624132764314E-14   1.4947498318610776E-14   1.0521035931370376E-14   4.3047434994010051E-09   3.1629146557834188E-14   1.5688421398338360E-14   9.2930815452554182E-16   1.6254700054022374E-12   1.7099812311110276E-14   5.3998232341373290E-14   2.4691668703278823E-13   1.0966246193433447E-09   9.0749423537097870E-13   9.1151507716839812E-11   5.7590770348169317E-13   1.2084214961253813E-13   5.8970588456278598E-15   3.3352979909744690E-09   2.5454762266272916E-09   1.4596516368818120E-08   1.1925371584196413E-13   6.6442009054898002E-13   2.5794997985067130E-11   1.9037898796858521E-07   6.5700310717919218E-11   8.4087622089069829E-09   1.1189585781544890E-13   1.2435147347655974E-07   9.4221234931531016E-13   3.1250194350689800E-12   1.0508972756919407E-10   5.9141509284449099E-13   2.2472160175139081E-11   1.9986076286461605E-10   1.8968132080387770E-15   3.4065835329378129E-11   1.7484778904987078E-11   1.2941135965302955E-09   1.5904046236616593E-13   5.9256042974044082E-13   3.5410063773088873E-12   9.9305723262393203E-07   1.1097832745933374E-10   3.6354947942096854E-08   8.0478397230357873E-11   2.1483883680270251E-12   2.4478449282272804E-11   3.7517545921852223E-11   1.1041085501130537E-10   8.3654227405027356E-13   5.3077653256398727E-11   3.3942574069021382E-07   3.1023487366938696E-13   1.8603888326697548E-12   4.7591055362095065E-11   1.7757604390039171E-11   4.3399824656396496E-13   2.6374236576457225E-12   5.8433910636883325E-11   2.7547900877540729E-11   9.0225623114701492E-12   7.6915932284542336E-09   1.1813752694762125E-12   4.7050453114542159E-13   3.8694832632528824E-08   2.7641723424313233E-12   8.5450363198296657E-07   2.4126890583558794E-12   1.8469693237762573E-13   1.9164087884324897E-13   4.8098628107625047E-09   1.0578759448157303E-12   4.7444342043111748E-08   5.5317260088448072E-09   1.0858580004067572E-10   2.5916710617906212E-11   1.0315433179456150E-11   9.5681260723914054E-10   3.7880831239800045E-11   8.2843932374269152E-14   1.4327955429089497E-12   1.1610584531623181E-09   2.7802927760690466E-12   5.2971759128669880E-10   5.2008180106878379E-16   8.9077901032060234E-09   2.0711146384916505E-09   4.3991288181475659E-07   5.4861021292678350E-11   4.5795591248646987E-07   2.3522862970437861E-13   2.5691642196327386E-07   1.5688571779176637E-13   1.0102917772811387E-12   1.4203056121497478E-09   1.9887323828472025E-10   2.0472711613584650E-09   3.9426715046104265E-10   5.5703109618057948E-12   7.1374935620990954E-12   2.0181226284848834E-12   4.9380283909966300E-13   3.1911391780955619E-10   4.0360947997545172E-12   1.3214178994883795E-12   3.6358397311412152E-11   6.0969674756254306E-06   1.0543237059934125E-07   5.5502934462510331E-10   7.1090729510852438E-12   7.2123026867974541E-12   9.8840221595701081E-10   1.7116028498556085E-10   2.0244515916748577E-12   3.6576445637768808E-13   4.1114528940805706E-11   1.8559711631280218E-06   3.4739095315658788E-10   7.3033091688819620E-14   3.8546291829843332E-13   9.4661735456838785E-11   1.8624204594060463E-10   1.9102492548849922E-13   5.7909782025328031E-09   6.2781737776684902E-12   2.4139124014374695E-11   5.2392592169837670E-11   5.3450780403401111E-08   2.9691339009528197E-11   1.1121826384735890E-10   2.1622830870689148E-07   2.3323529426760686E-08   1.0517384478928210E-07   1.8859579112624469E-11   7.0492767847807387E-10   3.0015493560086524E-09   6.8715488846565941E-08   1.5724761878860014E-10   1.3976496532781703E-11   2.9246696512458232E-07   1.6420362128655906E-12   1.1948998602108728E-07   1.8602105090789343E-10   5.8842688540561188E-13   1.8165485672742118E-08   1.5532045131105323E-09   5.2204044004721695E-11   2.8150570909469705E-12   5.6806091356297665E-11   1.5707011368444837E-14   7.1165892235548868E-07   1.6660351702714747E-08   4.5176331688669338E-12   3.4670548831798332E-07   6.5177086950361030E-09   9.2714002554165469E-10   9.1678181495672106E-13   4.1016651030560223E-11   4.7533513192118244E-12   7.4226722089883977E-07   7.8775468422158869E-11   2.3588355151616893E-10   1.1208053840785644E-12   2.3890610319668055E-11   1.5607805282467465E-10   1.6332604597729684E-11   5.1515777706832203E-10   3.3869549394156467E-07   2.1202402992267036E-15   4.3289972234893384E-10   1.4960837169217800E-10   1.3241589861354482E-11   1.2594826373216088E-10   1.3108423536291557E-11   6.6815993202639969E-13   1.7464489465125625E-10   1.9261513919241929E-07   1.7657844467955059E-09   2.4933679374105812E-12   2.5749201268030742E-12   1.0903614988641607E-13   2.2983447365491644E-09   7.0754165494527057E-07   1.7872424993150761E-09   6.7533461737302223E-12   1.0047229154454761E-08   6.7723829287622623E-14   8.4912602392766630E-09   5.6263799513237071E-09   6.2382734535854165E-09   3.2040996435878958E-10   4.9222201206347245E-16   1.7247368124203945E-12   2.5912269516019587E-09   3.2949355823256351E-04   7.5852400096376947E-12   2.4870957587235577E-09   2.8715246088582732E-07   1.8478275630508724E-12   2.6337193618197417E-14   3.4501827622327267E-10   1.8113577981601482E-12   2.9720308560127152E-12   8.2969484569871978E-05   6.2653177640611063E-10   1.1816090257891589E-12   7.3853201969211440E-14   1.3136799353030410E-10   3.1273439829972970E-12   2.6471992012387987E-05   2.8189362356612797E-10   3.4360162499711533E-04   1.9942460650097771E-12   8.4264199258438375E-09   2.0865558008540093E-10
  9.6050638268166630E-17   1.0089619558615729E-14   1.2238750832779829E-18   9.4265468095818326E-17   4.4013653915261895E-15   8.6977161060413839E-17   4.5127051688497883E-16   2.1653837958333810E-17   1.9037401286968459E-16   2.7035854624184341E-16   1.3153856358401731E-11   2.6371619893034062E-17   8.1244757852483022E-12   1.7166874568336315E-14   4.9291857973686872E-18   1.1353497781625550E-17   2.0949683773198121E-11   7.0795850111135202E-15   1.3651491501150473E-15   7.4779591580588886E-18   1.9986293138051881E-15   1.3617485384191504E-12   6.2232078701678708E-16   2.3773835242693619E-14   1.0279492832952155E-17   3.7936697656676926E-16   1.5012057245593479E-13   4.4706360766753695E-14   5.9074235579751599E-15   1.8280782641722075E-15   2.2419825407715680E-15   1.6858918604532883E-12   6.8064028052542931E-18   2.1531179958921665E-14   3.4456273433992733E-11   1.9815890446855936E-14   6.6123095362144728E-10   9.8260846885465782E-17   6.6618045384229021E-12   9.0483963325842563E-17   7.7079206069408032E-16   6.5817062759734016E-15   1.1868948768397658E-15   6.5725176569595548E-17   1.8435569695382976E-08   2.4055361689827390E-19   4.5044446103066337E-19   1.7501079129880837E-11   2.7601474702003838E-15   3.0868043571308582E-16   1.4783854231181190E-14   1.4039643437993849E-15   1.7254693902499821E-11   7.9508046083222042E-12   2.8421157461818684E-14   6.0898027079897359E-11   5.8645142751232961E-15   2.1128500972787142E-09   2.9579885608988725E-17   7.5035799740718578E-16   5.0302212898557957E-10   3.4216050908967693E-16   2.0255167401384333E-15   2.6443468385596716E-15   4.4289851985684795E-16   3.8038505141684835E-11   2.5258305064665705E-14   2.4291229770779771E-14   1.5486746033599884E-16   2.8656174092092446E-13   8.4568201929235272E-15   4.2796245465203210E-15   1.8245528490102455E-17   1.3852539140936877E-13   7.2511409741241841E-15   6.7917934198380232E-15   1.3267568862271343E-16   4.6413182019431188E-13   1.6564981329922616E-13   1.6483702219948781E-11   1.9245931729680768E-09   1.4204813301401901E-08   1.2483362913515708E-14   4.0555261546492830E-13   2.1684192779803969E-12   3.8728917219146171E-09   2.1634673755945476E-11   3.5188418930193060E-11   3.1026935156075027E-12   6.9522922818035625E-07   1.4884527542798807E-11   1.9639197697250828E-11   1.4190780637691337E-12   9.9702659917013277E-13   2.4726849251518748E-12   2.4903675745392299E-12   1.7518833748753828E-13   7.6934938248564433E-09   1.6786101999545862E-10   2.5671651487098040E-08   4.0504133295471643E-15   2.4038228552316316E-12   1.8488097368810178E-11   8.1429630522547770E-10   3.5143598069321205E-10   5.9546123156726776E-08   2.9899376175877763E-13   4.9457519123573470E-13   5.6740298411954788E-12   1.0149707252833015E-11   2.0851917061168435E-11   5.0725954243373950E-12   2.6416191071531884E-11   4.1090928124300758E-06   6.0938338851364442E-13   6.6658073698336926E-13   1.5930101819199627E-14   4.1919323662318184E-11   9.9037074470051072E-14   1.2788605507925921E-12   2.3137159189827710E-13   9.0010654305521202E-12   1.2309218573945246E-12   2.8663367662125663E-08   4.6923512628884504E-12   6.0251665214060290E-13   1.8160086801578311E-10   1.2726955213559641E-13   8.0265628307411769E-11   1.1140652103560965E-11   3.8539596420478738E-13   1.2057395711008031E-17   2.3136391612307623E-09   1.7914290873290617E-13   1.6000267314698836E-08   7.0829997150844121E-11   3.0318709624486779E-13   7.6290259645662729E-12   1.0594298268276959E-14   9.6429072888156739E-11   3.3097763460170559E-12   2.4249688901902354E-13   4.1857163659286096E-15   4.0721737776742513E-09   6.0621156478933442E-12   1.1395237501556511E-13   2.1192895990569901E-13   1.4496511047108031E-08   3.6770155061710358E-10   1.1746218356588339E-08   3.0028591080631759E-13   1.3538678025543595E-09   1.0025033067882097E-12   1.1044767260876282E-08   6.2690753647590257E-12   2.3539807972596772E-13   5.2833565826962870E-12   1.1307032435543020E-10   1.1869320618965123E-11   2.1846673835592906E-11   3.6397193780997466E-14   2.7271790490857159E-11   4.3335340269716390E-12   2.3483240301410685E-13   1.1823730109756722E-09   7.4034391834750564E-13   1.0554190981478754E-12   6.2387290253446781E-12   1.8298932975284879E-07   3.5431625744985610E-10   2.2691848898772175E-12   3.9288277543515935E-12   3.0635936502216704E-13   1.6518125697242432E-09   1.1998947192930644E-07   1.3348749590461665E-12   1.1413244466405203E-13   1.0840371005213171E-12   1.4257300871490026E-08   6.0115931990430888E-13   4.0123585168891745E-14   1.5367034204825304E-13   1.1096959403462898E-12   4.0846283141181595E-12   8.8884205091439500E-13   3.0737675792092219E-08   7.5323383820705513E-12   1.2897750035927629E-10   1.1716161264288199E-11   4.0560623484977996E-09   1.1459420290767871E-11   1.6604589409307316E-12   2.4943087031784207E-10   7.2641866235415324E-08   4.0346012954258394E-10   2.8748177987089621E-12   9.6855783867782016E-17   1.7277832469879843E-11   1.1765964293121085E-07   1.8163961334782900E-16   4.4756029566177213E-12   5.6121937741249955E-07   3.5036613189027952E-12   2.8227221698016476E-07   2.6551999461128261E-10   3.9937026155261394E-13   6.6221122543405324E-11   1.0697895681598233E-08   5.9477108453893922E-14   1.8275605637111387E-11   2.0533404646969272E-13   3.4411459937732619E-14   4.4903156870267047E-10   8.1981215858096651E-11   4.1967099030254793E-14   2.2839058463181834E-08   1.2969077273420531E-08   1.1372362277419023E-12   5.6293337482194062E-13   8.2969533288133769E-14   1.7801840704816819E-12   8.8326749870765508E-07   4.3200667761747814E-12   5.9365002773205495E-12   5.3696213363557537E-14   5.2348756477594500E-12   2.9267818942317071E-11   4.3100095426334382E-11   8.1644046708978709E-13   5.0588973573874352E-07   3.4873980814600704E-13   2.4611497216341416E-12   1.5408765827067631E-11   8.3059689735814210E-12   3.1703265747831352E-14   1.4127500531847911E-11   9.4568831241307275E-13   5.2082695002347393E-12   1.4652900885579918E-09   1.5094813640740144E-11   9.3358347250819948E-12   1.9417023230108434E-11   1.7784890629146960E-14   3.6330616506633145E-11   4.6931552502485379E-10   1.8629042926381113E-12   1.2882136208356569E-15   6.3836210229651025E-11   3.0278241359079268E-12   2.5401606208032809E-08   7.9434255084670880E-13   5.8751206348186598E-11   9.1838605020386124E-12   8.3091535814572795E-14   1.0039207738336104E-11   4.7321691768195438E-09   9.7885927729463325E-06   2.3611896902355709E-12   7.8812567019991455E-13   2.2857910853554147E-09   1.0257903717696136E-12   1.9863647257800654E-13   1.2524851626769762E-11   4.2492117158586724E-12   1.0937902449672882E-12   1.4093568247805839E-06   2.3845279896634525E-14   3.2803339746038700E-13   2.0254983023231612E-11   4.5428676107118329E-12   3.8902182482940050E-13   1.0184641003629344E-06   2.3460971530240100E-10   7.1563541659797383E-07   1.3295073551451371E-08   4.7083163465187748E-10   1.4900250636137464E-13
  1.2805202854720418E-14   2.2573589965118533E-13   4.0932393933701072E-15   4.5319649625113141E-16   4.4364449976312066E-14   3.6900114029749206E-15   5.5989148194940302E-15   1.9531627691404345E-15   3.1754423500494617E-15   2.3884627718483126E-15   5.0801193123595190E-12   5.8344659562181506E-15   2.3100277237927176E-11   8.6159149010429641E-14   5.2134944357391582E-15   2.1702452213784639E-14   1.2152109282268037E-11   1.6975031894647518E-14   1.1250576090313657E-14   1.0025375396300172E-14   1.7991118526916331E-15   5.0517034655578710E-13   6.9784745801086900E-15   6.4353818439278344E-13   2.3989627599254859E-14   7.5152611909183465E-14   1.2260214559981170E-13   7.1985329700056226E-14   7.8533389987525641E-15   2.4651292078271582E-14   5.9699830223755366E-15   7.4504155679228938E-12   2.4850453174405402E-14   2.0168593904712383E-13   4.0501205556644621E-11   2.5224299461160393E-13   1.2597791089621419E-10   3.9533808039551244E-14   4.0474448576619544E-10   2.4631310373898747E-15   9.5527619784467572E-14   5.3287607206241306E-13   1.7570895128111290E-14   1.3806657057669192E-13   6.7231862033296392E-09   1.3088686765753401E-14   1.6723812416291991E-15   6.1684642620291305E-12   1.8867097751430738E-14   1.1236493703349899E-15   6.5908968951343424E-13   2.2602009391807567E-14   1.9011491487049637E-10   3.2470177665821493E-10   7.2724683944445145E-13   4.0004080536500176E-09   1.2624840606915027E-14   1.7081697942326272E-09   2.4091093087248903E-15   6.0565660559858724E-14   3.0969682861478351E-09   5.7294522261206608E-14   3.4585469005495151E-14   3.9710557801088195E-14   2.9815438238667400E-14   1.6082046588530336E-09   3.0996259159287781E-13   1.3661827340018977E-13   4.3462233308510185E-14   7.7258445129790946E-12   2.4975725750211972E-14   1.5130042179385675E-13   1.6895789626145604E-13   8.0858663697011648E-11   2.2262985994160231E-13   1.1718901013343712E-11   4.2259332958019929E-14   2.6897553524873476E-12   4.5401567610859044E-13   5.7390049627772807E-11   1.3665259732110009E-09   5.9189511535174761E-08   1.5651788097077218E-13   3.0203624949311847E-12   4.5586692274291137E-11   1.4968306170238429E-08   4.2896089031192651E-11   1.6202760577800854E-10   8.3441271483496176E-13   2.3886357652839706E-07   8.7362907435340953E-12   4.4807360674140928E-11   6.8134781472835266E-10   4.3342128506719994E-12   8.7568056481829120E-12   1.0918979545837341E-11   1.5072617834493109E-12   3.4790521753377970E-08   2.8730412846698780E-10   9.3164300477848032E-09   1.1726215244442075E-12   1.1377126848491044E-11   5.0228821262090566E-10   6.2653390029640234E-08   1.3942755261932099E-10   1.2628441682865461E-08   2.4765495146365547E-11   1.8487431281223167E-11   4.9960395058534618E-11   2.4491511699382398E-11   1.2613473736959200E-10   1.2859022654483271E-12   9.6052428014499145E-11   3.2317943179063419E-06   9.4688621618881442E-13   1.1983030818390356E-12   6.9491073371049014E-12   1.8424041114435705E-09   1.4917552287129310E-12   3.5709950149863098E-12   3.3575794849699187E-11   1.2133631569916411E-11   2.2134226011745534E-11   6.6601296885752392E-09   4.1184490850984943E-10   4.5643394872373954E-13   4.6867621587521248E-10   4.2325021728344464E-12   1.9673330957588862E-07   2.4369876216354342E-11   1.9788267519238623E-12   2.3412784873993617E-12   1.8033127859162164E-09   1.7818730774690258E-12   1.0687631438086889E-08   2.0884112783463760E-10   7.4599951855871498E-12   2.3598444781980069E-11   8.4405154602453660E-12   3.7301467520852957E-10   1.2934903635739815E-10   3.7022966139914303E-11   5.9525709278859900E-13   2.0190519427471404E-09   8.7265393697399505E-12   5.4293184414071981E-11   5.8532817498715906E-13   3.5320512903363244E-09   1.6939001752540785E-08   4.3472317291907921E-08   7.3710522413441440E-12   9.2179306846003732E-09   2.7772495377466261E-12   1.4064834945600540E-07   2.6529039119260308E-11   3.4795711246543449E-12   9.7868842307901941E-11   1.2452270373883528E-10   1.5008566233544269E-10   6.8660053487335187E-11   4.1495431147620376E-11   2.5014660621436410E-11   5.2736056315542872E-12   5.6016405270069985E-12   3.6573280631521554E-10   4.2031369835287221E-12   6.4839842931179559E-12   3.4234173195300173E-11   2.4163083113124762E-06   2.4707312223797608E-09   1.1213745567536579E-10   8.9240092741780055E-12   1.8291608767332919E-11   4.2362382657044666E-10   3.3936192002071112E-06   1.1672338897184886E-11   6.9641507765726456E-13   6.0637415055051489E-12   1.4837123342835795E-07   1.4845655983786403E-11   3.1332146741161171E-12   1.1436557961378301E-12   4.9503420088992420E-12   1.6991514208063404E-11   2.8449243759744394E-12   1.1085819526952260E-08   6.9705484414963234E-11   5.9169843409481035E-10   1.6525227087196050E-10   4.6949533969133071E-07   1.8979097982534334E-10   3.0676434290356753E-12   2.4873740065155636E-06   3.4554968767679200E-09   2.2160243350111667E-07   6.2392425468618963E-11   9.7271592519875627E-11   1.1716141272317330E-09   3.0155783784357084E-08   1.1562868274370805E-11   1.6749904021938852E-11   1.9172342685355159E-07   2.2958619818142095E-12   1.2625828965670748E-07   3.2930381163245671E-10   2.1655570302717509E-11   4.6690697114883790E-10   2.0618138701756427E-09   1.5232371388762697E-11   2.9100408869217367E-11   8.2515209533531233E-12   9.8828053753899706E-13   5.9483337095518697E-08   5.4857056211150488E-10   1.4389123475007872E-11   3.4080305297423608E-08   2.9783811629560705E-09   1.6168311969587111E-11   6.9438376401542690E-12   9.5120753956970587E-12   8.0736609347891739E-12   1.5833891581126357E-06   2.5450126607755298E-11   2.0586563540994050E-10   2.2427898088004915E-12   6.4142678399923479E-11   1.3946066370291214E-10   1.7977892996616460E-11   1.1205746203339830E-11   3.7099215265957136E-07   1.8363308796354638E-12   1.0108962404339859E-10   8.9536650806973211E-10   3.4691110242555166E-11   2.6526279147886953E-10   1.9090196309733039E-11   9.7645446218875126E-12   3.6253067440636208E-11   8.0174508715557400E-09   4.4176881210891486E-11   1.0559954123000750E-10   1.8624664599084447E-11   4.3997427056961652E-12   1.4496643332624540E-10   1.0706823632555117E-07   2.5291424873039391E-11   3.3922035103159940E-12   1.6155169340243171E-10   5.6737016114037328E-11   6.8015516595690673E-09   5.5051397765935798E-09   2.4185030003466739E-10   8.0743756850539270E-11   1.0833610117341340E-11   5.6210349386565747E-11   5.8076329520041158E-09   4.3503533159944064E-05   1.0544314155036897E-11   5.3157924885541448E-10   8.9984539371811725E-07   7.2291958066999432E-12   2.6130139972715862E-12   4.1904995708658129E-11   1.7770068561920167E-11   2.2482851450683778E-12   7.0112205159374231E-06   1.1784148012372922E-09   2.0344547152711374E-12   5.1921839725620007E-12   1.7824578238127190E-11   8.9264461036505077E-11   1.8276165900354000E-06   5.5608570037524879E-10   2.8321706906261211E-05   1.0079702274473550E-08   2.2215027381694593E-09   2.4820379567037941E-10
  9.9744275548704025E-17   3.4809172269985238E-15   3.1611448069910698E-16   1.1424805014592343E-16   2.4337850661684499E-15   3.0489084898336892E-16   1.1137706793125717E-16   1.0236074487666557E-17   2.4625791629775188E-16   2.2883839388999524E-18   1.2465310080874772E-14   1.0725852256783391E-15   3.9664578845574280E-11   2.1130692907384191E-15   7.2102126391219666E-18   1.8306746688721346E-16   4.6819236916689365E-16   2.3642016062588399E-16   4.4892500049858415E-16   1.1543734219368482E-15   8.2716538184278261E-17   3.0374686079903598E-14   3.7047597884038131E-16   3.5988148792280528E-14   1.7468576813084690E-16   2.0937663651244614E-17   2.3385146912006272E-14   1.8056291553496234E-15   1.8173208912756417E-15   3.3065385750679581E-15   3.6595955144929029E-16   1.4632822968079908E-13   4.5118125393621756E-16   3.5545497397388681E-14   1.3260167105202833E-11   1.5395180177058077E-15   7.6013229231082617E-14   2.6561001219034301E-15   5.5281670830100007E-11   2.8700679801444397E-15   3.5024723571414176E-15   3.0235926023399474E-15   2.1537552763650099E-16   1.0844508984203729E-14   9.1243641999920676E-13   1.3945207085164192E-15   1.4122718653577797E-16   2.4948454614721581E-14   4.0094881881731740E-15   8.7125702145876792E-16   2.3478444160584344E-17   7.0499942695658930E-15   2.6530569212179514E-11   3.2193968948860056E-15   5.9850833675009155E-14   7.4598640868156709E-14   7.2049878578065261E-16   6.3983756386432411E-12   5.4455378515057062E-16   1.6460099117600343E-14   2.1472670214414913E-11   8.5029337756047893E-15   2.9828335158364712E-15   4.2562924067194302E-14   6.5611590099470553E-16   3.4107243971793169E-12   2.3388038662987121E-14   6.0681339863622040E-16   4.7339808581321370E-15   1.0377523139109042E-12   2.6545122932822992E-17   1.6894862276382329E-15   4.3777263067893848E-14   4.4940050392005115E-14   1.2696176396848609E-15   9.7653735355345054E-16   2.2742015645761441E-15   9.7437830527246784E-15   2.0234206455446158E-14   1.0817223395745242E-12   2.3174178751982878E-10   1.5184417055970499E-09   1.6670195994892184E-13   2.1627372635887811E-14   5.6953346651535954E-12   2.2766125196136179E-09   3.1047904833749581E-12   6.8148610543395364E-13   2.5171442217621524E-13   5.4333410090179881E-10   2.9699105751521145E-12   9.2897774458157587E-13   4.1054744291670564E-12   1.3547868905886818E-13   3.4504236481731642E-12   1.3741897339344160E-13   2.8063672729796427E-13   1.6225800085561182E-10   5.2819457017022299E-12   4.1320272845359019E-11   1.6921104278148905E-13   5.8658874428879428E-13   4.8570179550837727E-12   1.5693381418871039E-09   3.3143442470465797E-12   3.4720101171265262E-11   1.9907611461489631E-12   4.9558665870956997E-12   1.8489591036651887E-11   3.7860483149372475E-12   1.0198838758093007E-11   6.8016096198155198E-13   2.2867021794215655E-12   1.1047036158104180E-09   3.0989077772549994E-13   4.1457200308731387E-13   2.6457467857109201E-13   4.7132804279907967E-11   1.6235457841967052E-13   4.1190524635339819E-12   5.2713412174848464E-12   6.6491472898571104E-12   9.9132608748080475E-13   6.8292692508242760E-13   4.2068348398181913E-13   1.1896891975113965E-12   2.7821740119829095E-12   1.1086362679087845E-12   5.3961560688112670E-10   1.4015467261161744E-12   3.3908847348181616E-13   1.2700131838364066E-15   6.5369437451009741E-11   9.3121233398925190E-14   2.6389783422307849E-11   7.1674774769551664E-12   1.9022033404864068E-12   1.1209122475141437E-12   8.0488180275300019E-13   6.4236953198843842E-12   6.4940890158091721E-12   1.8240894597416775E-13   2.2548962426443839E-14   6.3267942923798222E-11   4.2453186819354633E-13   2.6785127540446434E-12   2.1822124843336656E-13   2.8403884371676425E-11   5.7261502305953874E-11   1.5907263782913416E-09   1.4069393635572611E-13   9.6367710924317520E-13   5.1022788027769137E-14   8.6858926693032401E-11   3.1882736526341371E-12   1.3711127145042275E-12   3.4440201121733822E-12   6.0503895480378127E-12   6.3190688878625945E-15   8.2086964202459841E-12   4.1886917555156795E-13   1.0922909845407109E-13   1.3541256132036579E-13   5.6071063837947142E-13   1.2264092244894561E-11   5.4277150486541636E-13   2.3656733297083950E-13   4.4167869941933143E-13   1.2303790133819856E-09   3.0673193485526434E-11   4.8212631951956823E-12   8.3583012521530501E-13   1.8126188533761289E-12   1.9374536028659600E-13   1.7685776398832473E-09   3.2477487953972729E-12   4.5019672421621448E-13   4.8936359444932729E-13   3.6214666141561560E-11   2.2364207482034929E-12   1.8126725995256586E-15   1.2188509816253616E-12   1.3019906800127906E-12   4.3187354868153296E-13   5.1888806132612536E-16   2.1040160432807031E-11   1.7189245889722228E-11   5.1492725015898855E-11   4.3459065573798164E-11   1.2121610038299002E-10   2.4211634146052815E-11   5.6505184427410064E-14   1.1100368103340119E-09   1.1400210025542160E-10   2.5068601285829939E-10   1.3291942436093368E-13   9.0025139567493247E-11   3.7428060289730050E-12   1.0670645059863324E-10   1.0149843769296315E-12   9.0341819362132811E-12   3.0663082928744266E-10   2.8289073970281218E-12   3.9727357933706438E-11   1.0933311830038072E-11   1.9467929371316664E-12   9.4239954303442298E-12   3.1490818022811803E-12   2.1067333954519011E-13   5.4723139630298197E-12   2.7164014575868687E-13   1.1923508347997839E-15   8.7716824945889416E-11   4.9087775212587463E-12   1.0029199320312168E-11   3.0615767764969325E-09   3.5545215615651346E-12   4.6780087535008120E-12   1.1363529465536499E-12   7.3064418925165587E-15   1.0897056015286692E-12   4.2789945989052811E-08   2.4107750603077253E-12   2.8949825238185268E-11   8.1680002907106806E-13   1.4394170557075951E-14   6.0520511878603710E-14   5.8122894184145742E-12   1.0158856710219309E-12   1.4434685663099002E-09   1.2531798229218844E-14   4.9370058502086230E-12   8.2952683417944609E-14   1.2245999238562895E-13   9.4471060783421517E-12   3.0920986860492954E-13   7.9387807109601603E-13   2.4378850899084252E-13   6.4866643936464470E-11   3.5734136372861422E-18   3.4608824824059567E-11   5.9455022830855620E-13   1.2302816318484422E-12   3.6914319919867420E-12   1.5415133622305480E-09   9.3555534977672227E-13   1.2295902845951578E-12   1.6485958592189325E-12   1.8123028643970197E-13   9.6893209121339407E-11   1.9090180209565744E-10   2.3185836643993885E-13   2.4929965400113858E-12   2.3092722158120558E-12   3.4620808764934180E-13   3.0821158250374018E-10   4.8889443572201906E-07   6.8863552171255461E-12   1.5733171610717384E-12   3.6002297071667751E-10   4.5095182847525925E-12   6.9819371093859433E-14   8.4109858411043498E-12   1.2055559559759926E-11   6.9138301537105813E-13   9.7689737714499894E-07   1.9869538482338266E-10   1.8845248067824660E-15   1.0564101708820871E-11   1.0010847265222399E-11   7.0566003664490857E-13   6.3620781075671287E-08   3.0640930010789586E-11   8.5161515719623396E-08   9.9082252137615043E-12   6.4715848698436921E-10   1.0555505877290127E-10
  2.5247034613784629E-16   2.2115695211788660E-12   2.6890758059870193E-13   7.2466633756436333E-16   2.3466775296805663E-15   1.1575203771451680E-13   2.0865880440259607E-16   4.1300311476421694E-14   2.1504482822048268E-15   3.3422757496452478E-16   2.2467863760435148E-13   2.7568496796058564E-13   4.2958055628819013E-12   4.1499366362326231E-14   3.0934979253829562E-16   4.9407172891424057E-15   7.8917774038225315E-15   1.5686862231738869E-14   3.5579617372766008E-18   1.7650632375790277E-14   4.1530724233784055E-17   1.6640488740982728E-14   1.0403408824923977E-14   3.8823199730746858E-14   3.3913344747925578E-15   5.9551996299448389E-17   8.3959815450958349E-14   3.4874269974176848E-14   4.7176837316552422E-13   2.7406509315384713E-14   6.4152896999634075E-16   1.0310729039637195E-12   4.3593489854380714E-13   5.4002493320082650E-15   1.0960866057396191E-12   1.2486849601670028E-11   3.2876096252147136E-13   9.1258737383135159E-17   4.0936936417168791E-11   3.2816191046942232E-16   4.9626104420410928E-11   9.3657415673295490E-14   1.4854237557774269E-14   2.9390228990151267E-16   6.4617212320314576E-11   8.3716855099756265E-16   4.7582564029972279E-19   3.8378836779396150E-14   1.5230094112408631E-14   8.0654327617918759E-16   1.0650234945044011E-12   5.0723925283226450E-15   2.4158186448730880E-10   2.0560875308254382E-12   2.4082106297277001E-13   3.7712198100042036E-09   7.6973328725911354E-15   1.0384631939481621E-10   7.6054608646014852E-16   2.0795788746193430E-14   1.3101250772421510E-09   1.4953591564238309E-14   5.7384836918812769E-12   1.4145046491099270E-14   4.1372765279949055E-16   4.9649315394743818E-08   6.9634333681495337E-17   1.2982219315036820E-11   6.7239770128366650E-13   1.1785128603321741E-08   2.2336362300564299E-14   2.3304324302318405E-11   4.8226880204743131E-10   3.3703813592357337E-11   2.0038787397900999E-15   1.9559563236555710E-12   8.6905001541121429E-15   4.8074061551615454E-11   2.7792662965432733E-13   6.3404973852134784E-10   1.7943122859582841E-10   1.5353690691317345E-08   2.8548065177220067E-13   7.1127990894573635E-10   2.6793698951827254E-10   2.4661212248546376E-09   4.4940277748921293E-10   1.0770796335770685E-09   3.1759133452626066E-14   4.1094177358083083E-13   1.6430140151138630E-11   9.8181030982601775E-08   2.2746234339412872E-07   3.0276018551560701E-13   5.4327781902194973E-11   2.3634010842478150E-11   3.4964279983277473E-13   3.3523361357306471E-10   4.6357867815927521E-14   1.0152146757639272E-09   1.5176313283811328E-13   1.4157331445254783E-11   4.3879553703269347E-08   8.5850614662903914E-07   2.6275386880621538E-11   1.7658358952441376E-10   2.3628345058804988E-10   1.2220604277525267E-13   2.0036886945788002E-08   9.4788907186012145E-12   4.6129604674541248E-08   3.5130366937415679E-12   3.4805236623099638E-10   1.0367257554771854E-07   2.9003733763221127E-14   1.8428730989070367E-13   1.0972600407330075E-12   6.3892535286322546E-07   1.3848320880863642E-14   3.0531531435136592E-11   3.2127575187773265E-10   1.4737041235640430E-10   1.3487689531867636E-15   5.4152052754892527E-12   3.6668135701028838E-07   4.1217440375347805E-13   7.6840058490795719E-09   6.0970865636716705E-11   5.1866760381986480E-07   5.5589817711495263E-09   8.6997561465962528E-14   2.6278278774357708E-13   2.5460319309860244E-11   1.0851948243639780E-12   3.9618751937250956E-09   2.4069805519636821E-10   1.7122421173977085E-11   4.6859352152861020E-11   8.0099564276362158E-13   1.1039677256715364E-09   7.7904968090879526E-08   4.6941855131884487E-11   6.2716203923978458E-13   2.4218264065358217E-12   1.2040360043539823E-10   6.6100380628828824E-11   7.6848311039414877E-13   6.3374850500019363E-11   3.9432823438041900E-06   4.7201385867589392E-09   3.6352373269164711E-09   1.0512016542957721E-07   1.0587223405512377E-12   8.0967800059057195E-09   1.8012291780578703E-11   1.0362532887283134E-13   1.4321818573206232E-09   4.6382344685726409E-12   2.0434932555722470E-10   7.4935863467658694E-11   8.4602475257917480E-10   1.2693515979462015E-10   8.8877709459102937E-15   2.5716927977072919E-11   5.8909283646218387E-11   3.7411611627528928E-13   1.9207564744212979E-12   1.3206737950199338E-13   3.5525985505017992E-08   1.6506174509898321E-08   2.5736476953191920E-10   2.8882013393886368E-10   9.6512547505897835E-11   4.7752264016147288E-13   6.3415184473086727E-07   1.2149208438652344E-11   1.8748101504667024E-14   6.8555644698583935E-11   6.0680016561025687E-07   5.5498443783163335E-11   1.8997660921796461E-12   1.3257512366342470E-13   4.2996022718137985E-12   3.2358739823878754E-11   2.3647304383063521E-13   1.1301266211434163E-09   3.3783185561937894E-16   5.1855297630704917E-08   1.0453276377258802E-10   4.8571210411294182E-07   1.0210749952469507E-09   1.5165961369609594E-11   8.0645123002042465E-07   2.3428006924550309E-09   5.6142741088956030E-10   8.3643247499623746E-09   4.9651188865220341E-09   1.3993026217627369E-08   3.0428633289786363E-10   1.5185615934314105E-11   9.0596586550937700E-10   1.9877763156611586E-10   9.8812174895290886E-14   8.4821454378148799E-10   5.5658059285056130E-12   2.7378841200265483E-12   4.5750742579576406E-09   1.6706076476912103E-10   3.0610574401487174E-11   1.1981176383775750E-11   4.1617151083209076E-12   1.3322402703427744E-14   2.2168825052003719E-08   1.7585672907324479E-09   5.8521664082448028E-10   3.4159715301999543E-10   3.8459742951472864E-11   1.1485632181269914E-10   1.7866474217706855E-12   2.2156905619932030E-12   6.4180014589488431E-13   8.5234205706686769E-06   9.8340351874136317E-11   5.1913683427649634E-10   2.1160849886388198E-12   6.2755601047767727E-11   2.6072060034796222E-09   5.1324635306360687E-15   4.6689162448094643E-11   4.5717224545184554E-08   7.5763814077239919E-15   1.1996723978426040E-09   5.6699942825821373E-07   4.1773162457040137E-11   3.9447963618265192E-08   2.4116351930461661E-14   3.9586550734525886E-13   7.5349762770549427E-10   3.8706731633325477E-08   1.8920505325584148E-10   5.6403436397991937E-15   3.8335026133048279E-10   6.8995285632860537E-14   6.5756493785215713E-10   8.9703529234198223E-08   1.8731717589688762E-10   4.3839293354194686E-11   2.1784680333679018E-09   3.9683070158761914E-09   3.1612511448027034E-11   3.8534876833666285E-09   1.1661151320957946E-09   3.5803886154364126E-10   6.2923795100364624E-09   1.1549364471106104E-09   3.4752389656476625E-09   3.8262013571665763E-06   2.6818287923190859E-13   2.2377541674731993E-08   1.5375672933770100E-08   2.8099385106499923E-13   3.7083119696490614E-12   6.6177261054943028E-09   1.5448858685094626E-09   2.6854918316421664E-13   1.9154161174757673E-05   1.7683056756585213E-09   1.5494672428934602E-12   9.1818776333696473E-10   1.6411520496496745E-11   2.4719463776215961E-16   7.1110406884619417E-07   3.8947446643251108E-08   1.9896898153073500E-04   1.2970323640060738E-10   9.0665702985000316E-10   2.8511877975408031E-08
  7.3996397145595854E-16   4.9659299307090871E-12   1.6970924794152473E-15   8.8529276198075344E-16   3.3866520580263423E-16   2.3231013737716938E-15   1.6968666505678942E-16   5.2293981239952228E-15   1.1698237610557517E-16   1.9841285459355288E-17   8.1343183886942123E-15   1.8043274554882270E-14   1.0563855749417587E-14   5.0173382693949681E-15   1.6867909239265230E-16   3.9529973475835660E-17   9.0372639205072034E-15   3.4771438481407392E-13   1.3582933227873462E-17   1.4886378247943908E-15   7.7342663142356551E-16   2.5863613622148020E-14   1.0758601368916803E-13   4.0107128234708200E-14   1.5572809320202449E-16   8.7115364150732682E-16   3.2512200799568607E-14   2.1975477759105415E-15   2.6609934887787799E-15   1.7203760484048756E-16   2.9400886664540577E-17   2.2761103717022269E-13   1.6743883528603496E-13   1.0242812869097490E-12   2.0036860099444244E-14   9.9431790013499920E-15   1.0265289858771212E-12   1.8420721187731571E-17   5.0673299656684510E-16   1.6734545871983183E-15   1.8969194840908547E-12   1.4432669993965801E-14   2.4085898696093246E-16   1.8933908941389978E-15   1.3054986162181286E-12   3.7334207839137966E-15   2.9219514696827976E-17   1.0716362263329529E-13   9.6632799607512791E-16   4.5867718527538030E-16   2.8893677149290826E-14   3.0741930241733414E-15   1.8072229109518331E-13   1.1104888592665376E-13   5.0098812035553180E-14   4.5563719493684652E-13   1.5603538433243392E-14   2.9393179477274590E-14   2.3953386658629531E-16   4.2753244427237066E-13   3.1119891877458333E-16   1.2141121170417999E-12   3.9111033178150467E-11   1.7453911114921806E-14   8.3791644042278323E-18   2.0011341965214347E-11   1.4814892747022511E-14   3.3293332575423422E-10   1.5693642375587867E-12   2.6156738778414904E-07   5.9692946119684994E-15   3.4054524043792294E-09   8.4275088141614624E-10   2.5302662792791892E-13   2.3232652057036497E-14   4.9826176250694845E-18   9.2947246834641395E-15   7.3642566341907479E-11   3.3407335977299976E-12   3.2457487252113984E-12   5.4903483500506794E-11   1.5114531555473590E-11   1.4782805948514956E-12   5.1923774766472858E-10   2.5916301633457618E-11   1.7112810221302073E-10   4.0039880251810606E-13   5.8780362228580018E-12   1.3027919731397907E-11   4.5307670185426471E-14   8.6926335656353933E-12   7.5414053226670714E-07   3.9401771863577842E-06   4.8573167472187349E-13   2.6943603122596834E-14   1.0803706782055964E-13   1.0427283519539682E-11   8.4813405798721809E-11   1.4007928968376773E-14   9.1679718261479219E-12   4.0644889292112171E-14   5.5820406212127654E-10   3.6843468290068472E-07   2.9391175307371833E-08   4.9670760195886600E-12   3.6738579679281562E-12   1.2206603123644057E-12   9.0468419189563993E-12   1.7903826170781801E-07   1.1132647972564604E-10   8.9977080397454245E-07   5.7374882806472662E-11   1.1182934119312735E-10   1.9996295045368039E-09   1.6974775198607191E-12   4.1901734058774541E-13   1.4351527704695871E-14   3.2802638138106250E-06   2.8984081854951866E-12   2.3549566463236860E-11   2.9459722198697619E-11   1.7624178477861949E-08   1.6971405083541552E-11   5.1783006655165397E-10   4.2445074487132971E-06   6.7820765212382364E-13   1.6961972360261316E-11   4.6222109563926942E-12   9.4885911723919038E-10   5.3126735453669161E-08   1.2655555545019560E-11   3.8718495510668352E-13   2.5293072344505073E-12   3.3112141934398637E-11   1.3459354387455922E-11   3.3566517247491006E-12   1.7467009813660622E-13   6.5533839073532305E-12   4.7465373084109730E-14   1.2036282620229278E-12   7.8426507382664570E-07   1.7160192112689892E-09   3.4245379268265922E-13   7.9218402996037829E-14   2.1340453657144254E-10   2.3573539633094812E-12   6.0771354031475200E-13   1.5413370713853688E-11   3.4274142250747549E-05   8.8672116502389873E-11   2.8615976502371389E-14   2.3316814413044064E-10   2.2840377019341130E-12   1.0583381388361521E-10   1.1626591483145140E-12   2.0644459937448315E-14   2.0848377842517395E-11   7.5879746654545905E-12   1.7062262461387100E-11   2.2788929159402917E-12   7.2656994015949432E-12   4.9167281762756530E-12   4.2091997700128129E-11   9.7650358983387946E-12   5.9204650700758674E-12   7.4705984517760034E-15   2.1703175868018552E-13   4.1143059766357574E-08   3.5440628374661325E-09   6.0540119555516188E-11   1.6933976690348843E-12   2.4769260871724862E-11   2.3695659225364071E-13   1.4428372801723427E-11   2.9798327541123310E-10   9.7944354052921612E-13   7.5354268507297501E-13   4.6371008486139585E-12   1.3898813599911138E-09   3.7882060600623062E-12   3.4409499420937526E-10   1.3593012480741038E-12   1.8135310477615931E-13   3.0678231534935201E-13   2.3962381323909645E-11   7.5736521109845569E-11   7.7052607651290327E-12   4.5530531798918978E-11   1.9293256550826636E-08   3.5580681863277685E-12   1.7976029980440892E-11   2.5136677179939185E-14   8.2035406069574128E-12   1.5451559652065040E-11   1.2953189984633378E-10   1.0936851992082539E-13   8.2510050895224539E-11   1.2325248074504684E-11   3.2159256494626644E-11   2.3037674301700066E-12   4.8225265038307140E-09   5.4559137924506525E-11   1.3952859407094173E-10   4.7952918557443061E-11   8.7705623593007985E-12   1.4177760695642877E-09   1.5014279254244866E-11   3.0477312713581663E-11   5.5556246045187032E-13   1.2395194197952536E-10   1.3401464075661852E-14   2.2118757490292568E-13   3.6635321324872927E-10   4.3910601217986246E-12   1.3966846799333296E-11   1.1446430974527479E-13   3.7059444359654309E-12   8.9563276942493573E-13   1.9177963799510548E-11   1.9927614148498456E-13   1.3229643338347892E-10   3.8390303892035287E-08   1.3921475948956559E-14   4.5004089208527471E-11   3.8968804491511498E-14   1.2336237687047797E-11   3.5550956268278800E-10   8.6873756856339574E-15   2.1238624408332474E-14   6.5625905127146529E-10   1.0515700662209193E-11   7.9951609594019992E-11   8.0901287553572981E-06   1.0713423939575902E-14   1.5570202872295038E-05   2.8911810333615158E-11   6.7475167194850524E-12   1.2677697283553338E-12   2.0163817704045889E-10   2.2278718473312606E-12   2.4771787923002595E-09   1.2400539411105320E-09   3.8271113132012219E-09   9.3505128536930012E-14   1.2731897207812311E-10   8.8970265339148984E-12   1.1328931450859517E-08   1.8325710431173954E-11   9.4420109218343997E-09   6.5726355356086078E-11   4.9566033021213280E-11   1.4051165844296469E-11   2.3592596200394667E-13   1.0168181081902920E-08   4.3133048459307667E-09   1.2203291187805909E-09   3.8668774213054937E-11   1.6958818226402143E-11   5.0834547479093390E-12   1.3940702610615428E-09   2.1928786416000335E-11   7.2974730640888033E-13   7.3208772629120448E-12   1.2572859575781991E-09   9.8468275565364549E-12   8.8966495484874984E-08   6.8783728156454195E-11   8.6626225306986897E-14   2.4583152506001150E-09   6.6958297001409317E-12   3.6266304189527374E-09   1.5057171903603921E-08   2.4202176945849127E-05   3.9011422906505576E-07   3.4048676343902142E-11   1.2345812392005306E-09   2.2594148584659314E-05
  2.7224068246666746E-16   2.7348743245027970E-11   2.1196285409016668E-17   5.2561886290107707E-17   6.4899082895108308E-16   8.3878910421870006E-15   6.0838781635618818E-17   6.1885132615395140E-16   3.0913778103835137E-16   6.1323607066020854E-18   2.5615940456343109E-13   7.2917647669205470E-18   1.0757516431728724E-14   2.3283765658803855E-18   2.1693556999960993E-15   3.4630007886676103E-15   1.2917876226184560E-14   1.1573550135038502E-15   7.9987139007568703E-16   6.2179438633373872E-19   7.5724209742223485E-16   1.8140115171738207E-13   1.3763444824925427E-15   2.7123500737733994E-15   1.4647717810631513E-14   6.5285450835262633E-16   1.1554279165551022E-14   1.4752751297542766E-15   3.4266316222306032E-16   3.1799951363709717E-15   4.4706889353166035E-16   3.6353020253979964E-13   6.6381620058544188E-16   4.0020498249957266E-12   2.1040565691164441E-16   1.0549657258966223E-15   1.0317815683616841E-12   5.8459020627533246E-16   2.3030238757948655E-15   1.2679611799887384E-15   1.0204697691026510E-14   6.8575070064320518E-15   1.5083568248500451E-16   1.0708930451552471E-16   7.8480309154468222E-12   4.9056487782153708E-15   2.2746843494314636E-16   3.4302337508355527E-12   8.9092501780826287E-15   1.9458770176661003E-15   2.5429187497936596E-16   2.0718816756122207E-14   9.4762828380264275E-16   9.8343233282867041E-18   2.1284236004385371E-16   2.1723784809824780E-12   1.7053506134795084E-14   8.9066146265873381E-14   3.0581772569103379E-15   1.2842293501692339E-12   1.8709354658590807E-14   1.5100688933097406E-14   2.7936177712247724E-14   1.8943119981441990E-13   1.0237650501373187E-16   1.7361885174253082E-14   5.2742244508727201E-14   1.1541058603506432E-14   1.9388816739404819E-15   1.3544418012854500E-13   3.8566323340427527E-14   1.2487748068606037E-15   5.1681790220999004E-14   9.0198944632190644E-15   3.6400241107326884E-16   6.4492825247971644E-16   1.9532606911539103E-16   3.7795576695510321E-12   1.4374126815257732E-14   2.5322554029121422E-14   5.2822278884653414E-11   6.5237096455285602E-11   1.5770217905474694E-12   4.5326937096988836E-14   1.9815841323970541E-13   5.2962868898339231E-13   2.9386539916199441E-13   1.7300771874755715E-12   8.8894091516674826E-11   4.8387706282652488E-10   1.9255398784007823E-11   6.1126024942580953E-13   5.3429018202624959E-11   7.2369787242427469E-15   1.9081265059779282E-13   5.6191540511759052E-13   1.9655699553290639E-12   8.8683901515012311E-11   5.8052700862599501E-11   3.5923063542563804E-11   6.5077061508843697E-13   4.1727667955245112E-13   7.0614100582937538E-12   2.5868067406044982E-12   2.4269781653601885E-13   4.1813156773449793E-10   2.1788477691047197E-15   1.0461272784181925E-15   6.6410104193570256E-12   3.6710109364729206E-11   4.9768686743845160E-13   9.5943520985561000E-17   5.1892554508363227E-12   4.8049428250699053E-09   1.0267145987436369E-13   8.1176491074916437E-13   4.5861821144543862E-13   1.5961641279531795E-12   2.8517303702766283E-13   8.2754975932866113E-13   7.7871398016044470E-13   1.7033187296904128E-11   4.1156198193768844E-12   4.6672844862098588E-09   1.1993174368012663E-11   3.0884709100028182E-14   1.1226124310127599E-12   4.9359847554574306E-15   2.0561260442557652E-12   1.9600454622909678E-12   7.5330208061683676E-11   3.2810289735313699E-13   1.6211850528021731E-12   4.7906211220197477E-12   8.7224232605338261E-14   2.0621519304748350E-12   4.8585203933415113E-14   9.5503555351343046E-13   1.7481397441234142E-12   1.3497530240272109E-13   8.1768850498549756E-11   6.7679669581076895E-11   6.1528015968953273E-16   6.8897777707140387E-11   7.3732037645389670E-13   5.0498122620660714E-13   1.6748345087617723E-14   4.3147867489679417E-12   1.3271191363807670E-11   1.2526320821176517E-11   2.9797052814002024E-11   3.7463824136196199E-12   1.1011871618694293E-12   2.2589594675488149E-11   7.1635667048820742E-12   4.7569972541501106E-12   4.3995250126742021E-14   1.1247125062922582E-11   4.6049856589900158E-18   3.2238668253901553E-12   1.5685108793282878E-12   2.2208850086447195E-10   6.5225762897151666E-11   1.9415080454018513E-13   3.9506880328763355E-13   4.3539293709368166E-13   8.7133427651411910E-12   1.9231380094664770E-12   1.8660025953563606E-09   1.0131127434411337E-12   5.4155951601674994E-14   2.0053025410716707E-13   2.2379646865618136E-13   1.3306824100915215E-11   1.2642782937697749E-10   4.0273520097094996E-13   2.0499147048909016E-12   7.4088644217477749E-17   3.8237439567895775E-12   1.2556984061020117E-13   2.0336494046201054E-13   1.7070778940181697E-12   5.4060507738296622E-13   1.0735076551383074E-12   1.1557173224458148E-12   4.8223020016572778E-11   1.4578663722035082E-12   2.1923570117392351E-11   2.5126793047786202E-08   5.2967220471762462E-12   2.2336729570921443E-13   3.3364693182452898E-13   4.3819232417462513E-11   7.4425296506734327E-11   1.0051089296197627E-10   1.1354683825443015E-12   8.7231524708955678E-13   2.7734592472819927E-13   6.3235870169856417E-12   1.5395717211317999E-13   1.7107422316035912E-11   3.5188196020667079E-10   3.5966960911172836E-13   1.4705017477817260E-10   4.8137598644226575E-15   1.5003702467756348E-09   8.2297496835956340E-13   2.2531624333701381E-09   2.6568655463794235E-14   4.2917584022637906E-10   3.6627416054108984E-13   1.3417672663303627E-12   9.7873651052682811E-12   2.7567635210878482E-12   2.3561160793676365E-13   1.6231486059227660E-11   1.2854298953404688E-12   2.0749765832769300E-15   2.3576974227877310E-17   3.0320041977169750E-15   2.1388753274838796E-12   1.9513428878423927E-09   2.1689748024966384E-13   1.7866132104765440E-12   6.4202313321671740E-15   1.6921724826887139E-12   7.3462066155878601E-12   7.6607999676682593E-11   2.2450077236090418E-14   2.3520614974379024E-10   4.2108465466178984E-12   5.1563037078199109E-13   5.8755504816109642E-11   1.8395719328255061E-11   1.6361061473897001E-09   5.5560538610787303E-14   7.0392210996748345E-11   2.3066377812488724E-14   3.2287482981935939E-11   1.9471965799845871E-13   4.3036569109564847E-12   2.1327658548340209E-16   1.3500070563375672E-10   2.8741132792137033E-12   1.0828386760256013E-11   1.3638894602157485E-12   5.0018079106455249E-14   1.9892912175205897E-14   6.0664468110844239E-11   4.7285425343556072E-11   1.0392146640569296E-12   2.2613183289508699E-13   6.9384437514613228E-13   6.7337856848619002E-11   1.3865323913051983E-12   3.9711907355339318E-10   1.1698237661916316E-09   9.2167034673075685E-12   4.3077946077127411E-12   1.8513828150055089E-11   6.2933922265624062E-12   3.1636849392545387E-12   6.8369891494160639E-16   3.6608914658295997E-11   7.7322125949350095E-14   3.2187259519351333E-09   4.4231734679903875E-12   1.1423630674123190E-12   9.4681911575191268E-12   4.8716739675146183E-12   1.0425833904858924E-09   4.9469298027009833E-09   5.0851363337375789E-09   2.2148367200352508E-09   1.7332266338899999E-09   5.8870530689512525E-11   3.5250451730528793E-09
  5.6255724343791412E-15   3.5154454161664656E-10   3.3510024870047269E-15   4.3322803903767223E-15   2.3363063758889263E-14   5.7387824597062751E-14   1.2680127073508398E-15   4.2651623275509896E-15   1.6368468959054637E-15   1.0752266611364768E-14   7.5625985335577710E-13   5.9227135966589150E-15   1.6006659087494959E-14   8.4011409167151995E-15   4.5950112800655972E-15   2.9044852286897439E-15   1.8725042892131561E-13   2.7810068126944290E-14   5.3606776693113495E-15   5.9109785401077907E-15   2.7248446106000607E-15   1.7646035744779387E-13   2.0900076266380266E-14   6.6378612795363846E-14   1.4504424995813553E-14   4.7882541215083257E-14   2.5629229291162824E-13   3.1513499711916666E-14   5.2832443615043050E-14   3.1905886221475642E-14   5.5520558752335699E-14   1.3045635953756768E-12   3.1529965707929354E-14   5.5228792099483894E-11   3.4227165692481051E-13   9.7703672746116645E-14   7.4786727859719822E-13   4.0567781580971310E-15   9.8551812137758889E-14   2.1198571931576654E-13   8.4749731063437224E-14   3.1978349524648751E-14   4.6718303700943883E-14   5.4033011116810774E-15   1.5960776596317174E-11   8.7567430887873799E-14   6.5727611344435940E-14   1.3146110968475874E-12   2.0314491099802880E-12   2.1803877569381763E-14   2.2939969509901694E-14   2.2553957471476367E-12   8.1076681536555008E-14   5.2071650597785266E-13   6.3256744845976510E-14   5.9070902583191058E-12   1.2078534866707233E-13   7.5927545679294466E-14   2.6185611578147948E-14   1.6809241943578566E-11   3.8776677197809367E-13   2.2409812029301748E-14   9.2060947404630526E-14   3.5234433414527925E-12   1.0260728332349169E-14   1.9880340696864683E-13   4.3361774549657327E-14   2.3133458392959803E-13   1.3164585625254238E-14   2.1689236912292110E-12   2.1719461510783667E-13   3.4707910912321616E-13   9.1742796876646720E-14   4.5156867447027382E-13   5.4365960194469834E-14   3.0744204298277154E-14   2.0782573561088140E-14   1.9430241929765650E-11   3.2135810979206501E-12   2.1823306599371449E-12   1.0632858216304003E-10   3.6125141901889764E-11   8.1001026664912225E-13   1.5531085752453852E-11   8.1091456817331225E-09   5.6597102411745746E-12   3.5892466963237686E-12   1.1247693327544726E-12   4.5332456029282673E-10   4.0933125470747278E-10   1.3455832358673905E-09   1.3759532470604248E-10   9.4598984005515172E-11   3.1682316427980457E-11   3.1396287592821221E-12   1.8643762191542912E-12   8.0312607585383177E-12   4.3532150626828195E-10   1.8211046620746453E-10   1.0416136946477861E-10   5.7230164485582431E-12   1.9378859144377842E-11   1.2416631375237144E-10   4.6358167554372663E-11   5.7643219646891355E-11   1.1971867620587924E-10   2.2849269465583768E-12   1.0857155143061513E-10   4.6154434463734290E-11   1.8803925387881445E-10   9.7153212391120476E-11   7.7440477334066206E-12   3.8905115227451697E-11   3.0591123947411779E-09   6.0635927042167922E-12   3.7833192516883916E-12   1.7133581873512788E-12   8.5334267788811677E-11   9.4661481420468153E-12   4.8308637734655705E-11   6.8985623411136001E-12   5.4991771630949723E-11   1.0223696310386412E-10   5.7868166583090088E-09   1.6796093775408196E-10   7.9425011651852508E-12   5.0315726959396769E-11   9.2377547074746574E-12   2.6541483647916763E-11   6.1534213993996343E-12   4.6634331662396083E-10   2.3622770868184270E-11   5.7027073464173647E-11   2.8453770876494957E-10   2.9138377482895985E-11   1.7081316425700442E-11   2.7428228033802625E-12   4.1521856084128240E-12   1.3179887347829373E-12   2.3712701551684019E-11   1.3060043366034023E-10   1.4471216833310994E-10   1.8800447595984334E-11   1.8159122960745874E-10   8.5123072268068853E-12   1.0598164547550114E-11   1.0748455580796262E-11   5.6158074279531596E-11   2.5285046352996956E-09   2.5086880179575912E-11   1.0943124064494016E-11   3.6760641200693313E-11   2.4038359080585394E-11   1.5378486535810095E-11   1.0017510500403605E-09   9.7215243176664442E-11   1.7597083906508857E-11   3.7187838604611256E-11   1.2236895021599501E-11   9.2107172504926202E-12   4.9452927050281407E-12   5.1081339004798911E-09   1.4469621639011335E-09   7.0012658639159839E-12   4.1262926834176550E-12   2.9802275626540809E-12   7.6485212062499797E-12   4.1217787133268765E-11   9.4434103986693905E-10   1.4622838947987543E-11   2.1352407301027494E-11   7.4913942114245598E-12   1.6690958589014284E-12   6.4923531306583044E-12   2.2928557094516770E-10   2.6198241346330751E-11   1.0674525094658065E-11   6.8893928567717109E-13   4.4532951688741169E-11   1.2413726232871655E-12   1.6791994911624022E-11   2.5646588754783557E-11   1.3882755698582918E-12   5.8729863754551787E-12   1.0335941761127782E-10   8.1475845095863079E-10   4.9691548505178995E-11   1.4067548216768421E-11   4.1088089081192447E-07   3.5074875053851168E-11   7.3830294070491237E-12   2.1023209609081479E-12   1.8217732097998635E-11   3.2426364865546522E-11   1.2375052247272565E-10   2.5682967294536471E-11   5.9282508451805884E-11   2.3577521601145163E-12   5.0775131019564087E-11   6.9933029549784392E-12   7.0337442367010444E-11   2.4685371674021475E-10   4.6736482597257771E-11   2.0888255385765891E-10   2.6664436559989604E-11   2.0644497869584811E-08   2.7906594353348337E-11   1.5398532933901968E-09   1.4090925022903042E-12   5.7085576010491178E-09   1.3658335448861193E-12   8.3474684787240484E-12   1.7919228036614363E-11   1.7441378023156263E-11   1.0871480483533029E-12   8.8403837918080868E-12   6.6860146394994558E-12   1.3326264425402945E-12   8.3748244943967470E-12   1.6609739642688621E-12   3.6868306414764199E-10   1.3112272649726447E-09   5.3186801795547394E-13   1.9163446548776298E-11   3.7195897579607337E-11   8.9422652808747725E-12   1.3308395629780335E-10   4.4297094691959466E-10   4.0408211496447779E-13   1.9430197695675311E-09   5.3346376337778793E-11   9.8528857302611090E-12   2.9195850267401993E-11   1.7538862583458590E-10   2.0480957927699749E-08   1.2479017762076786E-10   7.8233471603230087E-10   7.3688472252830162E-13   1.2563341636614324E-10   3.1537695431527281E-12   5.1831177785139938E-09   2.1363045105911958E-11   6.1454870527647101E-09   3.9123330869783906E-12   1.3023655387549627E-11   1.6781392926185332E-11   1.0936553221459476E-11   3.1771653814937677E-12   4.1537585673496498E-11   8.6149015115037237E-11   1.0210423439705275E-10   5.4861024352877592E-12   1.2043942820921431E-11   5.4709691740653411E-11   2.9656813414029978E-11   8.5252757452508718E-10   1.7901924517290750E-09   8.8176742210441074E-11   1.0401123168310334E-11   5.8886784378332942E-11   1.1713486123333762E-10   1.0968519254222537E-11   6.1950912519784459E-12   1.4421014862736629E-10   1.5804497710574565E-11   5.0031372093564220E-09   3.0495495604913539E-11   8.7155091344153104E-12   2.9424332199609287E-10   5.5386145966383010E-12   1.6970236161628552E-08   4.5727046024733420E-09   5.0973767981229163E-08   4.6054417474560043E-09   3.5395137851551217E-09   2.2808517810541771E-10   3.7888104908761256E-08
  3.4391499947474070E-15   2.1864715676338607E-10   4.7502351052516961E-15   2.6625501660563055E-15   2.2221465078114386E-14   3.9787640198338421E-14   5.6305311486099904E-16   6.5681827843468276E-15   4.5205336869230252E-16   6.1024497875501881E-15   2.2624746784016163E-14   1.5803244962267236E-14   6.8072980054193470E-15   9.9903614965750683E-16   4.4094918052031665E-14   4.0525177199581957E-16   8.4018969981538055E-14   4.7023418290283756E-14   6.7264771175835535E-15   2.2959751274399752E-15   2.3946168682393887E-15   4.3783561557576291E-14   5.4523037804029683E-15   1.7823919111863419E-14   7.1899504099101354E-14   2.1845362474961694E-15   4.6198209680503850E-14   1.0002464217437677E-14   7.2942577593841855E-16   2.3192149982844728E-15   3.9793596154541565E-14   1.2313620490896062E-13   6.4263183171948425E-14   2.8960625668611143E-10   1.6819646563667379E-13   9.0903802162208687E-15   1.5789108017352497E-13   2.7502457311840925E-15   4.1036143312800358E-14   1.7491343907380025E-13   9.9115222598194474E-14   2.8573519283564726E-14   1.2888712562371981E-14   1.3133115225205569E-15   8.4271379576759713E-13   7.1382433628596888E-14   5.8475251545431819E-14   2.6378139762779642E-13   5.1741700240015461E-12   3.4360475671196299E-13   5.8159586907034629E-15   2.7309323848251234E-12   1.2378862761354357E-14   3.1441075186191607E-14   8.3676727720904743E-15   3.1621097226026202E-13   3.4217597488743297E-13   7.7827314884658405E-14   7.6527201322283641E-14   2.9850268554785719E-11   7.7098781877929542E-14   1.6883260783183183E-13   6.3034844291951667E-15   3.0617531586077300E-11   2.5965543266576886E-15   1.4795767312436890E-13   4.6678762146336221E-14   1.2794495184098768E-13   9.8857388784515889E-15   4.0521100646945143E-13   5.3489299455156646E-13   3.7425033385658630E-13   6.7973620304192317E-14   3.3523173391681602E-13   3.8139279603480302E-14   1.1629331978373934E-14   1.3920629074233126E-14   1.5775183598828584E-11   2.5052079200917070E-11   1.0594223226459662E-12   4.3007894899168000E-12   1.0429877852610506E-11   7.0529100326766373E-12   7.3200299099226743E-12   1.4390142277649035E-08   3.2626432209099374E-12   8.5139803871777443E-12   2.6420580129994891E-13   1.1806424124134673E-09   1.1808791669783250E-11   9.3843505065820663E-10   1.2766723075978809E-11   1.8902174408635306E-11   3.6826560702163787E-11   7.9613810494353759E-13   2.3006200267685646E-12   6.5403514879505894E-12   3.3672779598703104E-11   9.8405725557531204E-11   1.3987451966729793E-11   6.9454936165093737E-12   8.4048595108401263E-12   5.5907726795945151E-11   1.1321800225124236E-11   7.2368112130743893E-12   5.6320491092077892E-11   2.1944824158039358E-12   1.5944368668143011E-10   1.4488650848530282E-11   1.5058222623577909E-09   7.6892279722196655E-11   1.3119729549187736E-11   1.5895448303739093E-10   3.2694435896782039E-11   5.5137927759695310E-11   1.7719881472912623E-12   6.0160872078708486E-12   2.3440296741695075E-11   1.5064383255450380E-11   9.8177045523572978E-12   1.1102092922142628E-12   1.3951981456114184E-10   9.4965832013880951E-11   2.3032036076133439E-10   1.7836883521477571E-11   2.8910005639877280E-12   1.1899382709579876E-11   2.6409169826670542E-12   1.0981357902493713E-11   1.3976427757984308E-11   9.2370999694604288E-10   1.2244489428626969E-11   1.0128868955821044E-11   9.7043205971321426E-11   1.2895166221181735E-11   3.4894467773200910E-12   7.5570941105541204E-13   1.5224856701888007E-13   1.0428969499621864E-12   3.6508622988904941E-12   1.4679195460983046E-11   4.9356946640358122E-11   3.0548389809855206E-11   4.2068892242990506E-11   6.1157330426765988E-12   3.2949502730556675E-12   2.0592102640524740E-11   1.2323206746711961E-11   3.6314959425261930E-10   1.2697226336776568E-11   1.6830611653459978E-11   3.2073329027665947E-12   7.3111674260198939E-12   3.7927080015320960E-12   5.7340211690227906E-10   9.3955523419591342E-10   9.2117274312859532E-12   3.1996259639450284E-11   5.7570767618453803E-12   3.9401267529628118E-12   2.7793571807008140E-12   6.0136232995261843E-09   7.3765753274134851E-09   5.2044992100452529E-12   5.4064223446284152E-12   4.3744937890931945E-13   1.4875151920480043E-11   7.8455093233079752E-12   6.9139569875392818E-11   2.9624769044241924E-12   2.4171969135535866E-12   2.4597172975732619E-11   1.4017443331237456E-12   2.6913291142368482E-12   1.6989404548629825E-11   7.3550739225858911E-12   4.2378683948692413E-12   2.6481933668532257E-13   2.9194625601917617E-11   7.5011090065233282E-13   1.4950747591519892E-11   3.0120515678900946E-12   4.3515308416172930E-13   7.1222495278330734E-12   6.5695037275973197E-10   1.9599607945644474E-11   2.1134182854124163E-11   1.3213668238469107E-12   3.0423222222186099E-07   1.0729388031944580E-11   1.9696250061087340E-12   2.3308465328255192E-13   2.5596784504583620E-11   2.7253031870440354E-11   2.3179612641459288E-11   7.6798414107348593E-12   1.8823811285697827E-11   2.6163393754352531E-12   2.8929420834112721E-12   5.8299192204289670E-12   5.3242852034405201E-11   3.6806514541932733E-11   3.6427877658650188E-11   1.4969216875459091E-11   3.8683850167996886E-12   8.6784931880360021E-09   9.1159508663443476E-12   1.1130408479194950E-10   1.4185158378200036E-13   4.8664588404532325E-09   3.3651572697222504E-13   3.9879281300970394E-12   2.6503723071260554E-12   7.6039648218475438E-12   4.3017437019450238E-12   1.5005550810886469E-12   2.5744246252341124E-12   3.0061444993083324E-13   4.0514958030642727E-12   2.5782430925715137E-12   1.5638101534953324E-09   5.5955478238138449E-11   3.5087266524454632E-13   7.7590322294292456E-12   1.0468479525934753E-10   5.1038127760409779E-12   2.2734273540661363E-10   1.1559437643782858E-08   2.6248983737743676E-14   1.6146258469821165E-10   4.3052292629164990E-10   1.1338525568002004E-11   1.0762277048882572E-11   3.4795959181752554E-10   2.4790613801381076E-09   1.4964421513944884E-10   4.1085810291401959E-09   7.4648991742178223E-13   2.0018715193666240E-11   1.9144569616280411E-12   7.7165690163016339E-08   2.8856340884759794E-11   6.1476776185289883E-08   5.5503325756727120E-12   2.9412210161252370E-12   2.7264501897456032E-12   3.0980337005473015E-11   1.4925239679968638E-12   1.9241474115510999E-10   1.7427162916114230E-11   2.9541149910111020E-11   1.0709937505298244E-11   1.1093131350778801E-12   2.5249439820494168E-11   2.7786684665186063E-11   9.9390097869221670E-11   6.8779102403350915E-11   8.7246342996771835E-11   1.2092200972655324E-12   1.2933747028867239E-11   2.4165913347443864E-11   1.0146319577158624E-10   1.2305579755306685E-11   3.2996322219400325E-11   3.5006948714223367E-11   1.4124092138313388E-10   2.3276712343997832E-11   3.1992752766042378E-11   9.3745001417018029E-11   2.1326357680299812E-12   1.1147107499615880E-07   3.1404363758694951E-10   1.8049950664773592E-08   1.9842598130914591E-10   5.1419292711939820E-10   2.2294441524600338E-11   1.2951973332702017E-08
  1.4980153303778342E-16   2.4225462777022520E-11   9.6589538505282557E-17   1.3208526746906560E-15   1.3129702758916544E-18   7.5102004252297813E-18   3.7621524575167364E-18   2.1321778820898036E-17   3.8254275217245625E-17   2.8678577799077620E-16   4.4389708033193771E-15   8.4528519618187669E-16   1.1939197031324942E-21   1.0633223447649010E-16   5.4241086694261289E-16   2.4335437345117697E-17   1.3949364883205826E-15   1.0844708968815365E-15   2.6304012046979133E-16   1.6824944654561483E-16   7.8291702369741811E-20   3.4494236726883975E-16   8.7082122981649517E-17   7.5725479565570910E-17   2.5681993564175630E-16   1.1908411364511431E-16   2.3173499369295901E-15   8.1615914638369170E-16   2.1706732992280151E-17   4.0200891709476235E-15   1.9334961426091999E-16   1.1258469109547949E-15   3.5737203709514822E-15   3.3029749840450152E-11   1.8148334156392110E-15   1.1591340205891594E-15   7.3937319180512681E-17   5.1704181481435827E-17   2.3249256327801909E-17   1.0683743350927385E-15   5.9031986720400901E-15   9.4816061350827393E-18   3.5490468418470691E-17   4.4344212839476032E-17   2.5340182962204629E-15   2.8064599646600679E-15   1.4040740128407635E-15   1.4117343100488581E-15   1.8394883457132880E-13   2.8378703646485198E-14   1.3013661606877051E-15   1.8073415812581659E-14   4.9700071586718361E-15   5.0932546979093510E-15   3.3200760385417976E-17   2.9545167644268081E-15   4.7371547658807924E-14   3.7647149658754043E-16   1.3888419974032684E-17   1.8239710105584279E-12   7.5387852097185625E-15   6.4179668103298313E-17   1.4526935885460352E-15   2.8888637811693166E-12   1.2556173421379713E-16   1.7042747936139738E-17   1.4480967507459620E-18   2.7141853328693005E-17   1.4104537993006115E-14   2.6289095162328692E-14   1.8693910335931660E-15   4.7231154503634101E-14   1.0318420018248938E-14   6.1574983391868634E-15   4.2102730856766894E-17   3.1357565352829580E-18   2.6780261552150047E-16   6.4842550983448815E-13   5.0387491095880254E-13   2.6631154869331296E-13   5.4169640999759182E-14   3.3610850139134826E-12   8.9547811090874882E-13   3.7647446125167668E-12   2.2563088904583851E-10   7.8876554059945858E-14   3.5039467156612378E-13   1.3146287815303483E-13   2.0537264221823482E-11   1.1543298263873623E-12   2.8604366183712791E-10   3.5051395000410592E-12   3.0023484703698768E-14   3.4672096484628969E-15   6.8678945769336268E-14   2.7552873265950539E-14   7.7591868659312149E-16   2.6736928762218723E-11   2.0353193920461641E-13   1.6254961797042657E-12   1.2850311539679845E-12   8.5336882845903890E-14   7.6010605172073777E-12   1.1116966789164485E-12   3.1142262781325741E-16   4.1537670209026399E-12   3.5753592973187920E-14   1.9708195636383060E-12   2.4783302337985372E-11   1.5810092005916980E-10   2.1038292157008644E-11   3.6406629751272304E-12   3.1844012415212829E-13   7.8178213608725503E-14   8.1176712863659749E-14   1.3798688580234892E-12   7.5404505302599031E-14   1.5678423717757738E-12   7.4994380290417386E-14   7.9642134804524346E-12   1.4298535542458685E-14   6.0436247504190477E-13   2.3369729245462051E-14   3.2488864499399127E-11   1.6819511351628651E-11   2.3494393552138085E-13   1.5886229311464546E-12   1.0173764313774034E-12   3.2133904108768272E-13   3.9360112312272735E-12   2.4084849303129129E-13   7.3559844497795813E-14   1.5510383809366651E-12   2.8698738143019554E-11   1.5091455048405014E-13   4.9254934150736390E-13   3.1183429498978617E-13   3.6434323217738980E-17   2.8738781889583945E-14   4.8732392168545440E-13   9.2194042908256220E-12   2.8074261512032886E-12   4.7714183432009171E-14   1.3749300639621114E-11   4.6278381703741956E-14   1.1601161867046748E-13   8.1848583131893225E-13   1.6902068381589436E-12   2.0686756745413683E-11   2.0773611862838848E-13   1.3041217574109980E-11   4.9604908219540884E-13   2.5628815720794048E-12   2.6698502186199532E-12   4.0866035653031107E-11   2.0864149726579918E-12   1.6382936492652421E-13   7.6127357685167126E-13   1.2717591401758393E-12   1.0771184298199599E-12   2.9500927591388104E-17   8.2393787374975093E-11   4.6392471964115946E-10   1.9629577322892984E-12   2.3354570295577091E-14   8.2931116927023662E-13   7.8045314346214869E-13   1.1801687728266864E-12   1.2529234897874352E-12   8.2449462569399252E-12   4.8637449860536354E-13   4.3274322414218611E-13   1.7613604294046888E-14   1.8331589951406221E-13   2.1070160340344664E-12   1.2969786623991416E-14   4.1175508253812024E-13   4.6338735747803985E-14   4.1257547880412009E-12   1.5535441799706841E-13   2.7013075469939454E-12   1.7952536959072480E-12   1.3349928723930354E-13   1.0639267583059667E-12   4.3550611774352546E-11   5.9769631172392198E-13   1.7379531067843628E-14   1.8388597275848448E-12   1.3170169293141967E-08   1.5718780684837347E-13   1.3785303880836062E-13   4.8747416215211458E-14   3.2547136415076983E-15   5.2897264175508661E-12   1.0770719206672755E-12   2.9372219382964431E-15   2.7034815704574361E-13   1.0319507230447156E-12   5.9701493893498751E-14   8.8939735854088558E-14   5.4197494543829039E-11   1.1414797697796407E-12   1.1734301276144649E-12   7.1795304129659657E-13   4.1301144973049190E-12   2.9573892083126683E-10   5.9534224845454124E-14   1.0558013330548354E-11   2.3377085699636526E-15   3.7360963903121565E-10   3.7037496261782452E-13   2.6319485737316996E-16   1.6685163728640689E-14   6.9822336173302167E-13   6.1563183715144760E-16   1.6943535454845154E-13   2.3162800206637421E-13   2.6601453138639270E-13   1.6146796441407491E-13   1.0958914623757474E-13   1.7818385528100683E-10   1.0747226631243349E-11   1.6493514420611516E-15   8.4991258529797318E-14   9.1122113016039183E-17   5.6260553268301590E-13   6.1548343403688058E-12   5.0076379897575189E-10   2.9841445457754439E-14   1.4692091050781464E-12   4.6754211780384001E-11   2.1558530319049868E-12   1.1990583576089390E-12   4.7395494531837916E-11   5.5757771864996744E-10   4.2661303573018495E-12   3.7426045226435176E-10   5.0771710783616852E-15   6.5987795961412881E-12   1.1284839005426364E-16   3.9647698194562712E-09   2.7617599070381258E-13   5.9778233139356091E-09   2.3082181880287156E-13   9.9942772787455137E-14   1.4205255613556753E-12   5.1640264365152196E-19   6.0441952983211680E-13   7.3439476377374512E-12   7.2385226522159384E-13   5.3168955162388361E-12   3.3814512811344482E-15   6.5582021037694113E-15   1.3026579096026116E-11   1.3389522960278329E-11   8.3590660155847366E-12   1.3113137093725284E-11   1.0052978045237679E-11   1.3003412564048209E-13   3.6376634858824851E-12   1.8683271652878078E-12   4.2971932126398101E-12   8.4912763998855996E-14   9.5848537732407165E-12   2.1538241586689213E-12   1.4461433111570248E-11   1.6394044016718580E-12   8.3907441634420285E-14   4.2405216033566290E-12   3.4920724897782152E-13   1.8098031102268049E-08   4.4482923104609576E-11   2.3282327252192301E-09   2.7362260006736946E-13   3.9743775113661917E-11   6.8569598258315144E-11   1.1142107943386796E-09
  1.2061666011455028E-15   7.0737012836429005E-09   1.3516584668911268E-15   2.7311998105650903E-14   1.2084658295664841E-14   5.5000836819767182E-13   6.7384557986922343E-16   1.0055835058940540E-15   7.9997184096951777E-16   4.8551179470428132E-15   5.4428281667683284E-15   5.2877088589846977E-15   2.4280180574298165E-15   6.0916898661008156E-16   2.7040008460076365E-13   1.0152642142387513E-15   2.7165234802465237E-14   9.8192805660465679E-14   5.8748805245607717E-16   1.9974477618057852E-15   5.4365516392003695E-14   4.7082388645104680E-15   2.6153518506846718E-14   9.7379865481970435E-15   3.7710522012838074E-13   5.3519443861133217E-15   5.2098749640924985E-14   5.4373221548022008E-13   4.3769553409197180E-15   1.2788164952775755E-15   3.1325084051398946E-13   1.0985677515445244E-13   1.2574853850101510E-14   4.7430944548163462E-09   2.9941190041894746E-14   8.3872867217686929E-15   3.7098895780382378E-14   3.6072332469821655E-15   3.3945834782936177E-14   8.4002787518288769E-13   5.2927913166228421E-14   4.2557737703631879E-15   6.1545783685100536E-16   9.4874259087980840E-15   6.8458575292322926E-14   9.7733506428923456E-14   8.7136080256862297E-15   1.9384435996658939E-14   3.1660346803425210E-11   5.4765639869576015E-12   1.5165913383137862E-14   2.0895907192949493E-11   7.6201537323808413E-15   5.3297549279357953E-14   4.4247071286034296E-15   1.1762881847479554E-13   1.0478510106010130E-11   2.8589530813990054E-14   4.1279370920239418E-14   7.6341193886531532E-10   4.4205628467452757E-14   4.1326559832612179E-14   9.2150389664473662E-14   3.0937713505576467E-10   9.3048211398718986E-16   9.0459495712991706E-14   1.0793026835299672E-14   2.1110720637112088E-14   5.0301830537714322E-14   4.9718540825538640E-13   1.4243149654007664E-11   4.4507071975327678E-13   3.3336493327100300E-13   1.2656859205901562E-13   9.5257214059261427E-15   1.1011521477329546E-14   6.9175585647278854E-15   5.7196750346220216E-10   7.6994535610362975E-11   5.8225805101644318E-13   5.4372755058081184E-12   4.9905286845165580E-12   1.6678858219507700E-10   1.0031742192209009E-11   4.4063336562181019E-07   4.3179590717614625E-12   1.1614900500528949E-12   1.5267414216159133E-12   1.9312263714397738E-08   2.0504160524556383E-11   1.1841066591684302E-08   1.5437520510068117E-11   3.2258840109133476E-11   2.3560322679091700E-10   6.6419368792591519E-14   8.2769382843624331E-14   3.4994548397918409E-11   5.1071612428618715E-11   1.3555825303528029E-11   5.0875024496066826E-12   7.3145833242517923E-11   9.7980917398230787E-12   1.5100930803411573E-11   2.9467389036984592E-12   9.5706340048198504E-12   2.4612790117332692E-11   1.7524210669445060E-12   1.0909537265339920E-09   4.4484315021430137E-11   1.8810065256806399E-08   2.2401633133524697E-10   2.0594284724736638E-10   8.7156377811485541E-10   2.1013628444396093E-11   3.7909943761676915E-10   5.3967578391729641E-11   9.6005128770707109E-13   4.3200528915778549E-11   2.9569722518543592E-11   3.7744487099514416E-10   2.5215283617033818E-12   9.5872727928745666E-11   4.1794885334087691E-10   5.8954477810687917E-11   1.9173338538328604E-11   1.0828845742233377E-11   5.8492012342336682E-12   2.7149898185987580E-12   4.6640985237617630E-12   1.4092957594583939E-11   1.2394338390482229E-08   3.2845022308851247E-11   2.0739782721124662E-12   1.9593900321678031E-09   4.6117127474030882E-12   2.7442154337208040E-12   1.0295677562572943E-12   1.6169628530769102E-12   8.1910296005317047E-13   3.5491379576178387E-12   3.1231714718831538E-11   9.3264146076048929E-11   6.4447714821412528E-10   2.3152808497061000E-12   6.0718128065640515E-12   2.4668017921196193E-12   1.5452875022713974E-10   1.3580661698724318E-11   3.6974405230443612E-10   2.4253751086324063E-12   2.0722195206051568E-10   5.3606888448590822E-12   7.1217020691453011E-12   4.1174825584708685E-12   5.5200799255556092E-09   9.1182716179261949E-09   1.2936416971216280E-11   7.4784216001007687E-12   1.5344213407560549E-12   3.9472744515040483E-13   1.1642865372045044E-12   4.0502731384929925E-07   1.0003861189243266E-07   2.1462270377894366E-12   2.1693913669813001E-12   3.3417675514119133E-12   1.8619923157842269E-11   4.8335954061468725E-12   2.1418181021473488E-11   9.6121384668217483E-12   3.3908625717893964E-12   4.4881597911213901E-10   2.2875239549475956E-13   1.9870034567303667E-12   1.7174797316705026E-11   1.0983365506708454E-11   9.9326633627529369E-12   1.7412975752515528E-12   1.1147386586209046E-11   1.1821528398742880E-12   1.0839449330771142E-11   1.7772463458069834E-11   2.4018086674456259E-12   5.0197657761487078E-13   1.3422183305071366E-08   6.9840817429266918E-12   7.1560115168802061E-12   2.6104409988479391E-12   1.0753750440481831E-05   6.2854167834494454E-12   2.2499805686863824E-12   2.3878430066378071E-13   1.9321149282552624E-11   2.5604517562875127E-11   1.3487774108738424E-11   1.8501415701200311E-12   1.9235328735708448E-11   2.3019901804472950E-12   9.9920469530290327E-13   3.2270044150522623E-13   1.6828417819682332E-10   1.4929040217674099E-11   5.3692753659730554E-11   1.8680438238391525E-11   8.5602137961543385E-12   4.2195691269364854E-07   7.8072180135057478E-12   6.0929677960153627E-12   9.4171872939941928E-13   1.9465634185246244E-07   1.6506174258302751E-12   7.5201586432801260E-11   1.8916236315411529E-12   1.7958669583328630E-12   1.6259828076041146E-12   2.5863295300719965E-12   1.8963663782059843E-12   5.1705619471673114E-14   5.4147585161394483E-12   1.0926091892769135E-12   5.1430422178778526E-08   1.4396446426227222E-11   3.0693065676567164E-13   1.1545967377595559E-12   7.8703198957473432E-11   2.0422563335708248E-12   2.1596930253365932E-09   1.9943753167075486E-07   1.0339853994500976E-13   1.5610358377660878E-12   4.6099613947311735E-09   3.6164453825763441E-12   5.2007198037135919E-11   8.2001298052945654E-09   1.5064636894767164E-08   1.4436341451748483E-09   7.9185015209045222E-08   1.4199761641397111E-12   3.3117591651426869E-11   7.3998993456086575E-13   2.6095514584828946E-06   1.7759570777544544E-11   1.1282293618998198E-06   1.1428953782040262E-12   1.1275454979140187E-11   3.6916866820384024E-13   5.6846146622207901E-11   8.2111932074610632E-13   3.2120774376657367E-10   7.0077996868864981E-12   1.2729922311277491E-11   1.6196679710526951E-12   4.2840799738586952E-12   5.0670073128282796E-11   1.4538562181502570E-09   1.3657651609085901E-11   2.4505961765821950E-11   9.9684826942737644E-10   8.0355925311287637E-12   9.6172153373613215E-12   2.7096729494986039E-10   2.6100045049514635E-10   1.0431520959564999E-12   3.1275097431134045E-11   5.7672667066766626E-10   2.0175574386340566E-11   3.9118601596717353E-12   3.9391116003829824E-10   4.7909854777706955E-10   7.6984882425287004E-13   4.5152722592743760E-06   4.1926340781565077E-11   6.2336450321179370E-08   9.5007877352391671E-11   8.5025705669552207E-11   2.9023134640767943E-11   2.3946058055701122E-08
  3.2706204274532543E-15   5.0786009405895490E-08   5.3009062997935136E-15   1.3400545075793996E-15   1.9492196176863284E-15   4.0426734633196041E-12   2.2118785477057253E-15   1.5224049455549855E-15   1.8559132806176043E-15   1.8594881491348396E-14   1.1228594153799645E-14   1.1174248126489290E-14   4.0347101146168142E-14   7.9706100322722353E-15   3.5848884738741396E-13   2.1044649472087571E-15   5.9233006057238277E-15   5.0635989854269519E-13   2.8004983064610421E-15   7.1776654877497614E-15   2.5521857081733656E-14   1.0388638614204745E-14   5.1032618593669499E-14   6.1404290038150645E-14   2.6416905141106100E-13   1.1198993514642598E-14   9.4583000914353910E-14   2.7684502056008420E-12   1.0478571782802816E-14   9.8219767785429093E-16   3.3573731084132622E-13   2.9272156642764048E-13   1.6935782552494342E-13   2.4451205898423129E-08   1.5487867938905043E-13   2.3280773957304095E-14   2.0451174043812473E-13   1.3339720517743021E-14   8.9821280998024470E-14   7.1164555940599611E-13   1.6927679297274554E-12   2.4736150032991040E-14   9.3249201026699053E-15   4.9137020804225713E-15   3.8546500779899846E-14   2.0149777282801072E-13   3.1516561787707239E-14   8.3185191475742096E-15   2.8686507495779859E-09   1.1693559797069232E-11   6.6964771484787141E-15   1.1376999321100377E-09   4.1335111520076236E-14   5.0790899540623518E-14   1.9908031976034956E-14   1.1267915066354207E-12   1.1403534132325703E-10   2.8681409567721562E-14   1.8358876687944432E-14   1.9876296453804261E-08   1.2192422364774934E-13   2.7779286509527822E-13   3.6977802909355856E-13   1.1540002748447390E-08   5.1862836545034788E-15   3.8495689592958273E-13   5.1725988155513187E-14   3.3483487133707752E-13   1.4495142137340419E-13   6.5418589348367821E-12   3.2699561489569900E-10   5.1880597393185415E-12   1.4619889199533879E-12   3.7176351306553181E-13   1.2082738677806612E-14   2.4014891263935535E-14   2.7296953489518472E-14   5.1038553582939679E-09   3.4688913920662771E-09   1.7277939271164459E-12   4.1507862138462752E-11   9.7213918023046095E-12   4.4969990249175530E-09   2.3157252046228469E-11   7.5770408797471976E-05   4.7625481097269855E-12   8.3271633048814732E-12   2.3170324641176814E-12   2.8562048144958575E-07   3.0095694429720219E-11   4.4135070335619300E-07   8.0211986501840289E-11   1.5741212669924118E-10   6.5948939791656387E-09   1.7268890304166131E-12   1.8656276651513775E-12   6.3442886634516071E-11   2.4346251745220009E-11   1.9749909072973142E-11   1.4225547798017960E-11   3.1506579593668052E-10   1.0266047744106500E-11   2.9116847998616271E-10   3.6557697890317024E-11   1.1975346434891779E-11   9.9134126674422921E-11   1.0117197033731629E-12   1.1281485077080453E-07   9.8793862853961666E-11   3.3949666744457876E-07   1.0674601098463265E-10   2.6189500607364341E-09   1.3721565249425004E-08   4.1667908871058121E-11   5.6952734076648336E-09   8.2573214812078964E-10   2.3858026084693360E-12   8.9566452784880239E-11   2.9414017022981302E-10   8.7903021423043409E-09   1.2537989179587904E-12   1.6906124335600877E-10   2.7410438955640337E-09   1.1131749854035394E-10   2.0783664510857180E-10   2.0089565957870448E-11   6.0595393327073482E-11   4.9509699500942693E-12   4.8142473307602960E-12   2.4551626743953671E-11   6.6219223295268112E-07   1.1921997270500321E-09   2.1731838097810339E-12   5.1300570628782209E-08   1.6711806479484609E-12   1.7623941448935016E-11   1.6780725667754646E-12   1.8650142803180831E-12   6.9581779977040215E-12   3.9679489228323244E-12   2.5781780089249021E-10   1.1969330191863552E-10   5.0026200536889698E-09   4.6166119656806276E-11   1.4740024572029612E-10   5.1449195502449585E-12   2.6280846587254742E-10   5.6297936259385080E-11   2.0319333753623939E-09   7.3675271822513619E-12   5.2147276143928853E-10   1.3210133755078217E-11   1.0251126273821921E-10   7.7806695367563117E-12   6.4137398683161746E-07   1.9891047053050794E-07   2.9452436151503810E-14   2.0795453056346200E-11   4.7670624373944677E-12   1.0203500383996855E-11   4.1142672854096007E-12   6.2936005025939024E-05   7.8648914916380704E-06   1.0978793313065266E-11   1.7614612230791353E-11   4.9444083729459771E-12   1.8490333407360158E-10   1.3510600070148605E-11   2.1454029988680251E-11   2.7824310274940658E-11   1.8638413493134910E-11   4.4818954727358770E-09   2.8045954395849788E-12   6.7927389876530153E-12   2.2897789133654774E-12   2.5654667419104440E-11   1.3574581620596765E-10   2.6660191127000346E-12   6.9981371659783629E-11   1.0946247451579336E-12   6.9532735551914977E-11   9.1034253540374141E-11   1.0319238406538994E-12   4.8144713614944995E-12   2.4093866822925209E-07   8.1617894832995832E-11   2.8083104756258018E-11   9.3013639535425691E-12   6.4091154185688995E-04   7.1194133497240086E-12   4.6466734810482190E-12   2.7153797626997141E-13   4.3225885954031692E-11   2.8558858902156046E-11   5.6625737103675456E-12   3.1836404974333444E-12   5.8994974540206352E-12   2.6361517992275737E-12   8.2392273641923856E-12   8.2963677656077317E-12   1.9351695998347706E-10   1.7424335515910569E-11   6.5120549274483481E-10   1.5700789663513462E-11   1.5612287049576405E-11   1.4833153438079035E-05   3.9275771933072915E-11   3.8154601587788849E-11   1.1395584900402413E-12   1.5644196147825045E-05   1.6360599184465044E-12   5.6726880338094284E-10   2.2752077806926039E-12   2.0769683303985538E-11   4.8801123629143771E-12   1.2968757370718283E-11   2.5782886317803437E-12   1.7945261209047033E-12   1.8269310409027786E-11   3.6248990494560232E-12   1.8232427530862103E-06   1.1461737013178539E-10   1.2526659212245248E-13   1.5561317871943601E-11   2.7264279828725871E-10   1.1240209005868984E-12   2.6551354633579967E-08   2.1570432190641262E-05   2.2297088399275026E-13   4.1032656179837778E-11   5.8274828635391424E-08   1.7919433563237250E-12   1.2615190436654318E-10   7.0698162622813368E-08   2.8365313974762519E-07   2.1393039634703834E-08   1.0004758246151737E-06   1.4795443890592515E-12   8.4076831816716695E-11   2.4470820178337729E-12   1.4549784304339908E-04   7.8174006560773679E-11   2.2420313540706895E-05   6.0378260265865725E-12   8.7081051218047085E-12   1.6198870928166725E-11   6.9624993948525563E-10   2.9443845389616303E-13   8.2193336352237571E-10   5.3858757029311832E-12   5.3435851284094659E-11   1.7135027338532529E-11   6.2237981464065416E-12   4.5503086260829148E-10   2.6696752982174693E-08   3.1015624597891368E-10   5.9919029012142301E-11   9.2488061349556882E-09   3.8806361281871060E-12   3.7521270345273217E-12   4.2651965601589635E-09   7.7575751447617300E-09   2.3751362551170752E-12   7.2241395258592852E-11   9.9171806928530603E-09   2.5588842447145780E-10   2.0223079705896780E-11   3.3871798205638649E-09   8.2350734860530839E-09   6.5412766115075778E-12   5.9347386357405514E-05   1.2373224940725583E-10   3.8615753704619424E-07   4.0113015488259976E-10   2.0816297734128352E-10   7.3703062486608704E-11   2.1556706562112805E-07
  4.8491094783254003E-16   6.6130835861358120E-07   5.7301016706967589E-17   3.6082395160523181E-15   5.2172875373579514E-17   6.7458941685306528E-12   7.7752488069288534E-18   5.2479589468528810E-16   1.1227201905437316E-16   1.4355322110838148E-14   9.1286335855924909E-16   5.9354918703530707E-15   2.6278026381330703E-16   3.2170543334194630E-16   3.5928700469862650E-12   2.3327805764046425E-16   2.5948992938862686E-15   1.6093728376150882E-12   2.2595665784217117E-16   1.7535571797913504E-16   2.6117559580249524E-14   7.6052823585155136E-16   2.5119427881468190E-14   1.5955361203920168E-16   2.9702410273306935E-14   1.0828657611241404E-16   1.0103436638341064E-14   3.1520586047203779E-11   1.7046747591426913E-16   5.2147685600379064E-17   2.4358883222600978E-12   1.1725355899652077E-14   2.5091071413848999E-14   2.8984118646900933E-06   7.3462980899581310E-18   4.1756326095591387E-16   6.4176988158013410E-15   1.4098158871859598E-16   5.1681257890558721E-17   1.8373283434351866E-12   3.7639917611744473E-12   8.3449955875893110E-15   2.5606696843976293E-17   1.1305999458750380E-16   5.5233402809334562E-15   2.3655011123653324E-14   2.9731380208516637E-15   5.8146773271253987E-18   5.9576865679880456E-08   5.3864224769321072E-10   1.1661335191611902E-15   2.8735613442787038E-08   1.6410082028797520E-16   3.0149183007372989E-14   9.0490177315292432E-17   4.7911743595421019E-15   3.3419503336537635E-09   1.8984843752687468E-15   1.2261108317607952E-14   1.6653251953903081E-07   2.9112154043844247E-17   1.2471663667415325E-16   2.1427011202999621E-13   9.7814863535921649E-08   1.0227438196193617E-16   1.8755380287564405E-14   3.5395374549247322E-16   1.8120513449624758E-13   1.0877554740955972E-13   2.2012647958041213E-12   5.4493085707413235E-09   1.3539113314259096E-12   3.6235535888330896E-13   2.9836702779975437E-14   4.1535029261613204E-15   2.5368808544756167E-15   5.9172207577691173E-15   1.2457821872133800E-08   2.6137830345952569E-08   6.4934141350108316E-13   8.7042306192542370E-13   2.8898007851953554E-12   5.1087408498608774E-08   1.0641311365671795E-12   1.0460997786035419E-04   2.6023004465324486E-12   8.3593714743071930E-13   4.5166456951589627E-13   2.0659845705962982E-09   2.4685208320186321E-12   2.2844535177616544E-07   4.2522768503893039E-11   3.9111838200282006E-11   4.9545003379421701E-08   7.9993915410416893E-14   9.9433307844584462E-13   1.1024382380051282E-09   8.7401806000591498E-11   2.9317962007416404E-12   2.6829226409903867E-12   2.5536947205090172E-09   5.6780007867313291E-11   5.0171493041271681E-11   8.1313345120803670E-12   5.1869216302924546E-13   2.2874674440955481E-11   2.6066834788618962E-13   4.2942981090018384E-06   2.3789605134845392E-10   4.3951023363487816E-06   4.0260518622272045E-11   5.1084265505397962E-08   3.5448788038090339E-07   9.9733450074153697E-12   4.1010047607172956E-08   9.2217645717038048E-09   5.5364046351033984E-13   7.0926358543584482E-12   4.1109726813972374E-09   2.7293897658117678E-07   3.3748310804743814E-13   3.8814150243915000E-09   8.2012932536269605E-09   9.9847696774804423E-13   9.9682804406084255E-12   2.5404140643948813E-13   2.3640105415085491E-11   2.2133212630384195E-10   3.5053370879337141E-12   2.4648981597032096E-11   1.5851680694335166E-07   1.3075167039044485E-08   7.6205650006084666E-15   2.1705590108882731E-06   4.5250187680248246E-15   5.8826441695660224E-13   1.4858554123316632E-13   1.0682826529600634E-13   8.3573049157224425E-14   2.5472704799577476E-12   1.4581548846944376E-10   3.8173390155048422E-09   4.2559887437938975E-08   4.2093226837179853E-12   2.8975493898129346E-10   1.6806345840458946E-15   1.2186474778322664E-09   2.2018076163560718E-12   1.8269594971624314E-10   1.4197689999981436E-12   3.4747356758119417E-09   3.4770355789487645E-12   6.4228422496891389E-11   1.6270484176536530E-12   6.1899961946742393E-08   3.2025437599593051E-08   1.5082352890024673E-12   3.1716429587428084E-12   2.2014783715467107E-12   2.4952339226395319E-13   3.5359875962052519E-13   2.0311365707967216E-04   1.7631701450922782E-05   1.4414880517973315E-11   8.7637683982383200E-13   1.0046830390259156E-12   6.6124715279146769E-10   3.1522000838023370E-11   4.1193540997784007E-13   4.7474533744385139E-12   1.9404195455135191E-13   2.0531028002127055E-08   5.8915461216346914E-14   5.4242597411670487E-14   1.9052428345149168E-13   2.0986547803529267E-11   1.1845397423733739E-09   3.3924304515316145E-14   3.0587580324202752E-12   1.2763246584798247E-13   1.9950473607651103E-10   7.5033110337944649E-11   5.6371523974301411E-14   9.1596636882035994E-13   2.0894585872021312E-06   5.5212646432276664E-11   7.3972383614005024E-12   2.2497674317777117E-12   2.8293401744739458E-03   1.1636301147017069E-11   4.1663531263508349E-14   2.4853346858886294E-13   7.2621527837085090E-14   5.2828758349918355E-12   1.8212771402775226E-16   5.2930561646615704E-14   3.0677612684482951E-12   7.2553875196247367E-15   4.9384027250693014E-12   6.6294107078055456E-15   1.4653515051499626E-09   6.9729205435625320E-12   1.8771172177501589E-08   2.5432527742727872E-12   6.2182102656281523E-16   1.6489349990162781E-05   5.0117933556812254E-12   3.6718724691533051E-13   2.4722025992595646E-14   1.9737356883154753E-05   7.2109734005223615E-14   4.2205275876826092E-09   1.1584473888017473E-11   1.1721219797088630E-11   1.8583540576009536E-14   4.4008811243438406E-13   2.6217672673034014E-13   5.4665709126583854E-17   4.4021851276376044E-11   1.4369744349091538E-13   8.0894354106223688E-07   1.9427179070601659E-12   5.8556945977462940E-13   4.9713474113481067E-13   3.8351440645891901E-09   7.3995379346516589E-13   2.9539192906969536E-07   7.0287802390603152E-05   1.6233348184813977E-14   1.4706625582104688E-13   3.9481376202710517E-07   1.9861894854522976E-14   2.4629170018394619E-12   1.4625148550104803E-06   7.6277018020017401E-08   3.1489831550062868E-07   9.5344827877195946E-06   1.3697048505203918E-16   1.0269799660817808E-11   3.9018545784433745E-13   7.1949012924526665E-04   5.5375387338705348E-11   2.8104125833463206E-04   3.2433666636555400E-12   1.0006240280310076E-12   1.4275128010360656E-14   2.3194860558172306E-09   1.6460492848973744E-12   5.3266513565568112E-12   4.3416833350848726E-12   1.5671796661021043E-13   3.0633525281516491E-12   2.0263224114720681E-13   5.0393942536985834E-10   1.1433304821314729E-08   3.5922931299337706E-11   2.8504381258502769E-12   4.9284145996044540E-09   6.0033694804455543E-13   2.0483093758643208E-12   4.2956441294486743E-08   5.8210516589077205E-08   2.2251786340797059E-12   1.2894049839092853E-11   1.0642117955040733E-07   1.4370677192426822E-11   8.6536608412276597E-12   1.8918326234330810E-08   9.9360063913745684E-09   2.1673138966665472E-12   2.2208138372538087E-04   7.0094786215206401E-11   9.4755749806765538E-08   5.3817760204025538E-12   4.4394401633480442E-11   7.6477848609565223E-13   3.3640765561347737E-08
  2.1521835710325076E-15   2.8417114831270227E-10   6.0893330570295377E-16   1.0027601320459200E-14   2.0651283386619227E-15   1.1117199372179727E-13   6.0274110097646821E-16   1.2728719488550812E-15   2.9470327733549838E-16   3.9822927549435314E-14   8.4170591729737986E-15   8.4969275756351839E-16   4.4425383960040575E-15   7.4437232361421818E-16   4.4998244861649194E-14   2.5137600959037810E-15   1.0315450465227553E-14   1.3730625580106762E-14   1.1296775287995690E-15   7.5655793093256354E-16   1.6169534590862936E-13   9.0020359446045896E-15   1.4667593875985515E-14   2.2437259365274713E-14   1.7224673975124288E-13   1.9413494598102977E-14   6.6018978705259976E-14   2.2130162514034106E-13   6.6399489374828966E-15   3.4730471328245070E-15   2.1031156691158340E-13   4.9662348666352530E-14   5.5309152731496652E-14   1.7767881843638087E-09   6.7585094575696456E-14   5.9064687654785026E-15   4.3527664552031397E-14   4.7305323575757495E-15   2.6016320220349297E-14   1.3889915667336808E-12   4.0537634982522313E-14   1.6681012143407108E-14   1.4931243229923388E-15   1.5243577865035957E-15   3.8331858270870272E-14   7.3448525439050305E-14   1.1192940482562891E-13   3.4502352372189154E-14   3.2040737757337959E-10   3.0209533853650780E-11   1.3689229425433298E-14   4.0918814142200645E-10   5.0156275952008472E-14   1.1271244851167012E-13   9.5841223735650040E-15   1.0539728043566354E-13   2.5998629218557193E-10   1.0289473417648554E-14   1.3327017533892988E-13   3.2249633389068797E-10   1.3039136152342817E-14   1.2349241203243236E-14   3.9421239296439724E-14   2.0222833709005429E-09   2.4922381584982194E-15   2.9684521443307895E-14   1.7897645287630840E-14   3.7650601517471820E-13   8.4589499484123677E-14   1.9451070593594869E-13   3.8402386204068642E-12   1.8565028561815892E-13   1.6291669641957834E-14   1.9296108994385265E-13   1.5035502191278528E-14   5.6451981862274753E-15   2.8035641952592542E-15   9.2102201111867694E-11   1.3106957993015872E-10   2.4715510135412044E-13   3.4414255615407444E-12   1.5779831340681294E-11   3.3726327182837218E-10   2.1619980749781478E-11   5.2635720185169046E-09   2.3378827201788062E-12   5.1727055553288055E-13   5.1594714548174917E-13   5.7610674341997289E-09   1.0113601974468548E-11   1.9221126830623230E-08   4.4854592091556887E-12   1.1095834937186024E-11   1.8306643603937356E-09   5.2642493804760994E-13   7.5073366865974711E-14   8.3098560335839709E-11   1.5366328153008917E-11   3.8221057750855293E-12   5.6736086523146466E-12   6.1287313081907704E-11   3.9537070099943175E-13   1.4959491003463778E-12   2.7905962582697730E-12   3.7372389748714741E-12   3.4395816693605103E-11   1.1175883077221896E-12   1.3681756479394795E-08   1.1072610529770571E-10   2.7821667361812114E-08   4.5430242979863907E-11   1.1198939332818623E-09   6.0239616377361434E-09   8.1611221896719835E-12   2.5324042262122814E-10   3.7600831430764482E-11   9.6146085201185240E-13   7.9143766276233521E-12   8.8820495801683667E-11   7.9460812909612894E-10   1.4316215062257104E-12   7.5955716948650545E-11   7.9073181891750529E-10   4.4058918956918305E-11   9.1249089475167356E-11   2.1905665481131869E-12   6.9216951258069937E-12   4.0359146095555211E-12   6.8777764395151285E-12   8.8437524777745083E-12   2.5693444392592108E-08   1.9232034525185005E-10   1.6789957727715364E-11   1.2104278499834697E-09   4.0766088799352432E-12   2.3693470759085571E-12   7.0162486775440713E-13   6.6294848596414719E-13   8.0925327363621947E-13   7.0631309104407342E-13   5.5911740979801711E-11   2.4999000368343183E-11   1.7331908181274159E-09   2.8267309626590655E-11   2.2104249148934370E-11   1.7246381630061359E-12   3.0264081268126554E-11   6.4567307875558877E-12   4.9563571101328476E-11   1.6609134438532564E-12   8.0745417914826476E-11   1.3104573864120118E-11   9.7564271856422081E-11   7.7057556834867293E-12   7.6420256966391947E-09   2.0047875329011997E-08   4.5224758305823248E-12   4.2392886050298157E-12   1.8114265925623655E-12   2.8697354432878397E-12   5.8290694774024762E-13   6.7966060994956479E-09   7.9365675990108535E-08   7.2950544138486673E-12   1.7915429037213264E-12   5.3056060490030494E-13   2.7596150448288405E-11   4.7666151427235048E-12   2.5533896586000802E-12   1.7330784383693382E-11   1.9186648627702500E-12   6.2975587531059793E-11   6.0327795965032206E-13   3.8689250520780135E-12   5.3053282432109024E-12   1.9057891537368874E-11   3.7800497800462237E-11   1.7054311935072496E-12   8.3010134454068033E-12   4.2437570444839189E-13   1.1740975347849478E-11   2.3151263314917522E-11   3.5075662283143741E-13   7.1495755091138099E-13   2.1774139575722072E-08   1.0636625425825959E-11   7.3066029926541585E-12   2.9856076595162106E-12   1.7047350046487170E-06   2.1415835909842139E-12   2.0160412497926288E-12   1.8421023850008579E-13   9.6787016522465007E-12   6.1378100453026579E-12   1.3391518867905363E-11   3.6929567729645959E-12   3.0058758559288799E-11   2.7986787422216205E-12   3.4747706269489723E-13   2.3672779339503220E-12   1.2015352322110325E-10   1.2158642413708381E-11   3.6040450081045575E-10   3.5911769876952994E-12   6.4138051993894443E-12   1.1013447316710337E-08   1.0837523430381224E-11   1.0280487961016931E-11   2.0086533603352971E-13   1.5796734804368738E-08   3.0235736264752924E-13   1.0871192119677322E-10   8.9560154029418818E-12   3.6917171764898257E-12   3.0777068429365686E-13   1.4755906526681272E-12   1.4216687063695381E-12   3.9587136416672101E-13   1.0499592388082535E-12   1.7904669985943313E-13   2.5341441796091608E-08   4.4865536901333998E-11   1.1565557068395420E-13   1.1366901694643073E-11   1.9323409671567300E-11   2.1522139108842893E-13   7.6720903569798979E-09   1.2352908208213792E-07   1.0130309747209275E-13   2.8703183281360946E-11   8.8024731139935437E-09   2.8112603855674093E-12   1.6754166351992856E-11   5.9184934097756301E-09   5.3998598656478017E-10   7.6997926944356534E-10   7.7575752039834391E-08   1.2001493510747620E-12   4.4674458193902297E-11   1.5321803929314536E-12   3.8594119447654332E-06   6.2517673955569980E-11   1.8347466072191049E-06   7.3234738751591869E-13   5.8319696346756015E-12   1.9912890546499384E-12   2.4318392235984495E-11   2.0140459371493303E-12   3.3349814129245996E-10   7.1239828188687827E-12   1.7267755784180564E-11   1.8270883817764699E-12   7.7795523555847203E-13   4.3459337316957732E-11   3.7794274587091746E-09   3.1776799856486695E-12   4.9657860632844950E-11   3.8195252283246788E-09   8.5199661945586233E-12   2.4605912428774174E-11   5.3437582979669948E-10   1.3500523927958694E-09   2.8368577798319651E-12   1.7556012648471033E-11   5.7195488316670340E-10   1.1296053100383061E-10   1.2600044125732883E-11   4.9243342817523699E-10   1.7158745235469710E-09   3.5370878385818216E-12   2.4240093899638104E-05   2.7027522645909416E-11   2.4701597998449037E-09   3.7942089303573829E-11   1.0613100863142145E-11   1.3628561792457859E-11   2.1224942950693401E-09
  3.3960943005154640E-16   1.3532803610446709E-12   1.4536535853120730E-15   1.4299002913314820E-14   1.4352903905120455E-15   4.1004557152099967E-15   4.0733460188713062E-16   1.0150780252280596E-15   1.7428512356587965E-16   3.4880948101808931E-15   9.4938459896983595E-15   3.5962197658912692E-16   3.2661539983176588E-15   5.4787257334737772E-16   2.2866477475434806E-14   8.3320916623412401E-16   4.7134638509587200E-15   1.7306952086233882E-14   4.4670056179414387E-16   9.6392029414463283E-16   7.9767416942646116E-14   1.0007461065134064E-14   1.0826866383327708E-14   8.2538365712462202E-15   8.5151114716921142E-14   5.5701292636003878E-15   1.2160134622270857E-15   3.4611780849600057E-14   3.7762017318791619E-15   2.3886274636071079E-15   1.4920439018090142E-13   9.1987194120490534E-14   5.5909485335217663E-15   4.9845267249227957E-11   3.1122607804378376E-15   6.6566589827912539E-15   5.3208246492383717E-15   1.9468386749066767E-15   6.6024345661724030E-15   7.0239567831920230E-13   1.1013880465438255E-14   3.2809099984957841E-15   1.4615903293343849E-15   2.1127951997906612E-15   2.7630479994695381E-14   3.1675445229043798E-14   7.0057203689488916E-14   1.0442235948090041E-14   1.7455916160935995E-12   1.7968910227019477E-12   6.7524340450852167E-15   6.4308527744906500E-12   1.0809191740627369E-14   1.8736306046040813E-14   3.5648042235500530E-15   4.3209916823208385E-14   1.9352364785960523E-12   1.1323481225687702E-14   7.9778381571034192E-14   7.6409241965936195E-12   3.2793142073563161E-14   5.7335462415392060E-14   2.4463598919874946E-14   3.4357773698299733E-11   5.9239596703259248E-16   1.1492367443031968E-14   7.6999743569866898E-15   3.2707482831043113E-13   1.5274470172868134E-13   1.4404882114919082E-13   1.6406828207345229E-13   4.8448380191660749E-14   2.8730648572517315E-14   3.5063122443562600E-14   4.1386073255965620E-15   3.4990431021748098E-15   4.9211783502809143E-16   1.8751591762404892E-12   1.0551249311421315E-11   1.5214358042551138E-13   6.5142400901376336E-13   2.5989171617442069E-12   3.5021546269124402E-12   1.7881550283987374E-12   1.0749413711568287E-09   7.1971763881268326E-13   1.4349043494660271E-13   1.2906164055789769E-13   5.9915704677142248E-10   1.7204198440031176E-12   3.9858486184909358E-09   8.2189358869130376E-13   5.3192729684089533E-12   1.5019196462979595E-10   7.0413138080921241E-14   2.1736508793163827E-14   1.0038794756420859E-11   7.2726188872202913E-12   7.1867381952888020E-13   2.2556183242765444E-12   1.2855666581324298E-11   6.5670716155930986E-13   8.4332083854627105E-13   1.0140538528929738E-12   1.0089943365456351E-12   7.5298116417175616E-12   3.2406043349128894E-14   5.0340293859756480E-10   8.4545198973400155E-12   5.8015703790314020E-10   3.9406556958566614E-12   1.4000474327676723E-11   5.5806195406251424E-11   5.4163883589486444E-13   1.4520238704299618E-11   2.3255309342971916E-12   1.9493371001581003E-14   2.3304046453964948E-12   2.9283715462423661E-12   1.6771767552763764E-11   2.2765052415483169E-13   7.2532925332589290E-12   2.9585823993157670E-11   3.4022462949361286E-12   2.4058175616374097E-11   1.8628900026281983E-12   1.4552261799773350E-12   5.3825441804797931E-13   9.0592987636867068E-13   1.8025436987237609E-12   5.4468202243124794E-10   5.5872408630016358E-12   3.7825236874640465E-13   4.6177433936867967E-10   1.0730186876200610E-12   1.9878837148790676E-13   1.7765138740092773E-13   6.3240046482516260E-14   4.2621678795539492E-13   8.2149579788877757E-14   4.2298337786138109E-11   5.0968974248105342E-13   9.3730937458988302E-12   1.0814054711347452E-11   2.5269713960936881E-12   2.2362493507651137E-13   2.4731744119096062E-11   1.0725982594424063E-12   4.9228268725358097E-12   8.4173239417535154E-13   1.5734498314445337E-12   8.9453102600226423E-13   7.8108007046488215E-12   1.9839218968258238E-12   1.1154780958451392E-09   1.1180325164520949E-09   5.8021317078499620E-13   1.7016307360231200E-12   4.2934044009929296E-13   2.3933353924141519E-13   1.8979787083452558E-13   4.2892714223101718E-10   1.4747523846837524E-09   3.3121355006839516E-13   2.9497330430620224E-13   5.4316898182373508E-14   7.9514628562527925E-12   4.3300613878971305E-12   1.5313277470161370E-12   1.1143513086996977E-12   6.1992884185754890E-13   2.9333430877558636E-12   1.8053488803838887E-13   8.0971087712714663E-13   1.6171328061829614E-12   4.0301582173441603E-12   4.2559955435563546E-12   1.4172764686225554E-13   1.2029539741263730E-12   4.9217304888229116E-14   1.2452197472275940E-12   2.0809108142089627E-12   2.7181763479881209E-14   1.7019665047579829E-13   3.3403319543305629E-10   1.8891793518048987E-12   8.1308081386298622E-13   9.7151009383172147E-13   2.3256256840473116E-08   2.6439643813472912E-13   5.7179495618742232E-13   6.4229348496694239E-14   2.9667929683531581E-12   1.6624933841064314E-12   3.2480345356923111E-12   8.3456299922399790E-13   3.1518086765534388E-12   5.0543663566916879E-13   2.4164122762059620E-13   4.8350324305422727E-13   5.6480302943951000E-12   4.3094988996971961E-12   4.5594863540400356E-12   1.1792036457867173E-12   1.1593267531083648E-12   9.1403049754927493E-10   1.1911762707429540E-12   1.8749086073316751E-12   9.4573883918890384E-14   6.1290900108320248E-09   5.4713209176477857E-14   2.2160254876545946E-11   9.9203063001497646E-13   5.7970631409619014E-13   1.6382855715542834E-13   4.4212076527323915E-13   1.5133113888393564E-13   1.9401859759081210E-13   4.3862360722596631E-13   1.1202012175824642E-13   1.9261766520426012E-09   1.7421612041378346E-11   5.8342091365473719E-14   1.2222681665055074E-12   3.4355400680275519E-11   2.5130151061356924E-13   9.1011608990868400E-11   8.3180761192065222E-10   1.4850137712863048E-14   5.9288812824401362E-12   8.4199488409594797E-11   9.3054319444826485E-13   1.9911395157383140E-12   3.5019462281122538E-11   1.4883163213675061E-11   6.7359142419143606E-11   4.4567082609396055E-10   1.6611718778487529E-13   3.4640019684218875E-12   1.9715096084883940E-13   2.5725348359835404E-08   8.5872858928081233E-12   3.0519202061353470E-08   9.5440421748499640E-14   6.3134080659539483E-13   4.2285885467456871E-13   2.4072578401721164E-12   2.7283761943625069E-13   1.2248189439376304E-11   3.1033011936257518E-13   1.6023735304860009E-12   4.8950539937763633E-13   9.7563656194571344E-14   8.4073530785784244E-13   2.3463953090187893E-11   2.7999425212351490E-12   8.8974764346502252E-13   2.4242388465812154E-11   3.2376947898380673E-13   5.1908726564012010E-12   3.0564781952450579E-11   1.1016085792129512E-10   5.2768576134443265E-13   1.1942707238832162E-11   6.7919951201024330E-12   1.7867126946881257E-11   2.3608464700820687E-12   1.7599686684169113E-11   2.6340893707237360E-11   1.8040225429721631E-13   1.0014630125403928E-07   2.5997149383636387E-11   3.6789518129388519E-10   1.7877185902985868E-11   4.0695327656902247E-12   2.4666699901770097E-12   1.3238923607639976E-10
  1.3555728544251035E-15   1.6276709112013168E-10   3.2353808208921787E-16   1.4668261909658525E-14   2.4061654730771798E-15   9.3040656674576615E-14   3.8197444675856352E-17   3.3988046311271574E-16   7.7219875334410856E-17   5.9324148757235312E-14   4.9513979309521791E-15   2.5146941068061892E-15   4.7330667293171368E-15   1.9951894858912402E-16   9.1532461667146110E-12   1.8638527167926487E-16   6.6973382563886804E-15   4.1386811888853910E-14   1.6416463218305991E-15   1.4081530176418377E-16   2.1768568714729344E-13   1.3914229687297410E-15   2.3660032454928890E-15   1.9547112394117390E-14   2.8656105911337358E-13   4.5481581854547953E-15   1.8515221587494859E-14   2.5533374839754499E-13   2.0528490599467365E-15   6.0825429749839446E-16   4.1281746862945430E-12   2.7143329520614316E-14   8.5424298681047556E-15   1.0439735469358725E-08   9.0289029110740443E-15   5.3583627070984229E-15   2.7375351740137318E-15   1.1276633022228267E-15   2.2392937377229323E-14   2.4506093399072871E-11   2.7585364165757038E-14   3.7017513362596630E-15   7.6558608414819016E-16   2.0742911331273635E-15   2.4722570074948421E-14   6.1208217870346890E-14   6.4305030435347826E-14   9.2513066170302557E-15   8.6512495626221311E-09   7.2835729274091402E-10   4.2944098850962839E-15   4.8707270558440832E-09   3.3504322743372573E-14   1.5121318897280426E-14   3.7657728246489608E-15   2.2785787139240259E-14   3.7110060500640912E-09   1.1015773732550522E-14   7.6905842132548462E-14   1.1502571797644403E-08   7.7242590500066745E-15   3.9829751614051562E-14   1.5101775989068094E-14   8.5027918063586134E-09   3.6769803478594239E-16   3.3190495242967481E-14   6.1020372889474960E-15   1.2339434962933961E-13   6.8714350336268070E-14   8.0837390353139140E-14   1.0891708665768909E-10   3.1047385595071142E-14   3.5426670194510153E-14   1.2206145068259987E-13   6.5922718428681987E-15   4.0418095812453733E-15   5.0603633152564447E-16   2.9864607636735539E-10   5.2177920807891629E-11   6.6179554900013382E-14   7.8149635160015107E-13   3.0394895190769443E-12   4.9158496311993585E-09   1.7203027982258242E-11   2.1009574407520164E-08   7.6960730177570540E-13   2.2939115153524914E-13   1.1639659997307197E-13   1.9182665431266152E-07   3.1996437735515141E-13   4.2929665005598680E-07   1.6199606905592092E-12   6.7169041704001782E-13   2.4369962421606517E-08   1.5220769725233840E-13   6.9325203791833010E-14   7.3212251707947244E-11   1.1238618001229232E-11   1.2590510246400659E-12   2.1162084892285182E-12   1.7930667627160940E-10   2.1362810654556234E-12   4.5724563636950425E-12   1.3554741380034533E-12   6.8812535723206449E-13   9.7101590164793144E-12   7.7350987255334937E-14   1.3073618934326152E-07   3.9296765122782693E-11   3.0592508157632290E-07   5.4263132350862619E-12   2.3333756774017871E-09   1.6682894224760203E-08   1.3418227012482731E-12   4.8322453990816801E-09   7.7956834790687438E-10   5.8160821616308549E-14   2.0123946000743246E-12   4.4113412487187415E-10   2.4856531103313537E-09   5.6749733862371036E-13   1.7772148858681972E-10   7.9647978044870832E-09   9.0789708754747295E-12   1.3074646358895339E-11   6.7234937767282962E-11   1.2857406943743393E-12   1.8295941618349784E-12   1.0563508896924714E-12   4.1807983533397756E-13   2.1936476193661122E-07   1.9861190387531837E-09   1.0414659062839730E-12   1.6216853990158967E-07   8.3173975335963546E-13   6.2595325613226483E-13   2.1606132065496208E-13   1.2583531176589280E-13   3.7317761906093082E-13   4.3871983080762359E-13   4.0855981985375132E-11   1.9977501193136114E-11   1.7133537265181215E-08   9.6324420738280112E-12   2.3187857122482192E-12   3.2999811092314458E-13   4.7989058782475841E-10   4.6453180827714894E-13   3.8732342391707312E-12   4.8265518297322091E-13   2.9426450621278795E-10   2.3672876165181259E-12   5.4314030376935824E-11   9.9581807089392309E-13   2.7197185048664171E-06   3.3787569713994150E-07   7.9489338270501776E-13   2.3185965004536236E-12   6.8833147074663658E-13   2.4658569470147470E-13   2.3720667142733666E-13   3.7816047260504425E-08   1.8048287585451701E-06   2.1147149821277281E-12   1.6142761093264638E-13   1.8263515423473789E-13   2.7753214194937162E-11   6.1764877273368789E-12   1.3859383297401677E-12   1.7930828010106421E-12   5.2705924239927055E-13   7.7406728876590313E-11   3.6331957621039669E-13   2.4905243089855752E-13   3.3748739155545719E-13   3.1208796768261169E-12   6.1714865785882855E-11   1.9084440414364494E-13   6.9576494568739602E-12   4.4026542507580894E-14   2.9230941836153185E-12   1.9293327779914398E-11   1.0912665541893852E-13   2.8841163660048406E-13   1.3124436069830803E-07   3.0991593637370392E-12   4.3121825998940932E-12   2.0607727236059158E-12   5.9467803453286620E-06   7.0387522252177092E-13   2.0737796462869145E-13   3.2278723236276790E-14   2.2582454593042671E-12   4.0295228048424999E-13   3.3317604057756826E-12   1.7563306807900101E-13   4.7621292623237499E-12   1.1792632315853670E-12   1.0366704320807452E-13   7.6940895492459176E-13   4.9933401277409211E-11   3.0429175454122959E-12   8.7439311589420544E-10   1.3208986733077831E-12   3.2000850630679406E-13   1.8950156644980397E-07   1.3283295292035202E-12   5.7885528005575236E-13   1.0277479796973453E-13   2.5358910216289683E-07   9.3785875138579815E-14   9.4986680994636355E-10   6.5313574287036001E-13   5.9284594877489758E-13   8.5647738690805668E-14   8.4252310413278155E-13   1.5361365221867430E-13   1.0667454432012531E-13   1.0659552163421630E-12   8.6014991366632214E-14   1.8156063755360385E-07   2.6789101032272379E-12   7.7070394521087080E-14   3.0832003712381181E-12   1.1255821494886116E-10   2.4652469365377186E-14   1.6484799821703268E-08   2.2516200076941139E-06   8.3861997739708215E-14   1.0220396546662930E-11   5.5291952678220830E-08   1.7040206086468093E-12   9.4168128829374363E-13   1.6460407163643808E-08   7.8688504374420659E-11   3.2764254058991844E-08   2.0349910763902088E-07   3.8709608984681485E-13   2.2162872499228065E-12   1.9413158722973222E-13   4.1029162002477401E-05   1.7129730544070431E-11   1.9000635818329838E-05   5.2289027544631395E-14   1.3381673891350156E-12   7.4746827697621020E-14   1.8676588113225470E-11   4.4665787678344661E-13   1.8486081440646387E-10   1.7449375738396765E-12   1.6377757406561877E-12   2.4841650477772581E-13   7.5991089174757754E-13   2.5011941346250378E-11   8.2709108496616871E-09   1.8202431675955885E-13   3.3737631586764959E-12   3.7620982706758187E-08   2.5480382722231631E-13   3.4698560544724283E-12   1.9014671483604275E-09   2.0991278237907741E-09   1.2502465604158985E-12   6.0090793046720143E-12   7.3209643400338236E-09   1.1536812760388865E-11   7.4425033773230307E-12   3.9937831428400541E-09   4.6863464545969588E-09   2.2368280393883795E-13   3.4488359625188026E-05   1.0945968670553738E-11   2.4467775818213073E-10   1.4365337617015654E-11   3.7653284497128084E-12   3.0982405505186502E-12   4.1065266680814959E-11
  1.1052761723202045E-16   9.1782237033637065E-11   2.8679585217844299E-16   2.1325095020281878E-14   3.8495840010323807E-16   1.8596737095329602E-13   2.1947702723121166E-20   6.3851780050199427E-17   1.8990901570301707E-18   1.8352413680111051E-13   1.2846066880334222E-15   5.5824888870998321E-16   3.1101315837646128E-17   2.8197029852450873E-18   4.8575289152513406E-11   3.6746670212358972E-17   4.0719248761067685E-16   1.6898580113821188E-13   4.6795431903444778E-17   8.8426919543128324E-17   2.2803818709939523E-14   6.9810811842977051E-18   3.5889380367067896E-15   5.0712874455418773E-16   6.9506541589701647E-13   1.4594739249184137E-15   2.0030075365984998E-15   1.3359893528331740E-12   1.6089849364664777E-16   1.5008287734699213E-18   2.1660119112687639E-11   4.7593004989642349E-15   2.7918372461260691E-15   2.2428140568503952E-09   5.2307624140406828E-16   6.0969358669703820E-16   5.1404168625254413E-17   6.1128237621753523E-17   1.7019419955535411E-16   1.3576344756298649E-11   9.9064053808774808E-15   2.3061555323184381E-16   4.6548129475411162E-17   1.4366553427582442E-16   6.7648126030301700E-17   2.9018980534520707E-15   9.7555647690238468E-16   8.7524714925012814E-16   9.8058678361359842E-11   7.7850265578705965E-10   2.7969988664013009E-16   2.1833781467339102E-09   1.2019287735179122E-15   1.1773278072059035E-16   1.5204780152521641E-16   9.3204065045852810E-16   3.3960714390150515E-14   1.7470415206432311E-17   3.5334879218016314E-15   7.0881421510310816E-09   5.2747094694655595E-15   2.7697352024382749E-16   1.3314252646176498E-17   2.4197068529837950E-10   1.6418132888032223E-16   6.5269826527169095E-16   1.3605128174064196E-15   1.4780649515942762E-15   1.5244659601807367E-15   3.0759765141161316E-15   9.1252168240120730E-10   1.3820396446846378E-16   8.4442281467864590E-15   1.1414452592767687E-14   2.6837933591431696E-16   8.6992383589206259E-17   8.1934343477506996E-17   4.1138826433495695E-14   8.3653308346628269E-09   1.3188180349854786E-14   1.4113083626734206E-13   5.6586505540576956E-13   1.0914405679850794E-09   2.1703269887188941E-10   5.4224693865542021E-07   1.2196031840596730E-14   5.0661464264992456E-13   5.0556285140007527E-14   5.4209455870469247E-07   1.0177086596334741E-13   9.0525526758758864E-07   7.0885595290849805E-13   7.9597240893361409E-13   5.3296715036575593E-08   7.3292642550386993E-16   1.8445552129230045E-13   1.3751249656060830E-11   2.0043980366858502E-12   3.0054282482369795E-12   4.0900228329466972E-14   1.1178569464579506E-11   5.7550040660514496E-14   4.1030700399776063E-11   4.3080979686141839E-15   4.8436222450642343E-13   2.9812921598269159E-16   1.2158248005414211E-16   1.6111981601169217E-06   1.0644698723352232E-10   1.3366143823338684E-08   9.1852184779167683E-13   3.0970112594521429E-08   1.4055684539240569E-07   3.5450944492047304E-14   6.5669528472357797E-12   1.6612705745265639E-11   1.1926992337668792E-13   3.2914718644532382E-12   1.2445050873589936E-11   5.3623479961822025E-08   7.3354605711068464E-13   1.7864467537117879E-09   6.5770916002303017E-08   8.8718608365694632E-12   1.1862875818132145E-12   2.5184552596368044E-10   5.7254630514547943E-13   4.0909722168004136E-11   1.2722378507321015E-14   5.0001650623750134E-12   6.8870675276695149E-07   1.8478032296139971E-10   5.9750776020815845E-13   1.0309280360757669E-06   1.6712852965484073E-13   1.8900404990043259E-14   8.7971235616929644E-14   6.4112550121695395E-15   9.5190132070325556E-15   1.9529615070345914E-14   1.0984773204769111E-10   1.0489373885571009E-09   2.8747616358883383E-08   1.0777133708120227E-12   8.7932583515865139E-11   1.5941401516195669E-13   4.6688792338185738E-10   6.8319940278062593E-14   9.7949627608520289E-13   1.2682027701346840E-13   4.5663981844776354E-09   6.9359820949378975E-13   4.3471734037259639E-10   6.0038432657097985E-13   2.4281406037852584E-07   4.7474510478654793E-07   1.8088043313827192E-13   1.5838881413518596E-13   1.6974592890104198E-13   6.4372640242908496E-15   3.5981389292932205E-14   4.5536566466051616E-08   1.1947712610418695E-05   6.1192530495114033E-11   1.9835389651963006E-13   1.1735470950155888E-13   2.1962435750087153E-09   5.5855139520522330E-12   6.4765513694583663E-14   1.6490456144874224E-13   1.9147497474295061E-16   3.5775919963198943E-12   1.0223923974751162E-13   1.4071316289928842E-13   1.6141945921559047E-13   2.9139943722951786E-11   3.9241728459615728E-11   3.9906782634663402E-14   3.5159578572382676E-12   1.6280743457766586E-14   3.0335295103810023E-11   1.1032438757771351E-11   4.4014476408364281E-14   4.5922547213671247E-14   1.3257063267572102E-09   6.9782012250163346E-13   2.8787008924817601E-13   1.2883831363177095E-14   5.6353330313190436E-05   4.3202571317773479E-13   2.4776566277789226E-14   3.9493875855384523E-14   1.0164646208113291E-13   6.2905915022830329E-15   6.1040838428395217E-14   5.9498600471308537E-15   3.4959566967067663E-13   6.7944895621965638E-16   4.2884540434130931E-14   1.9192673069429899E-13   6.9310356483241711E-10   6.4550189760432088E-13   1.1029587779910441E-08   1.5311251311362110E-13   1.2931993770179821E-13   1.4339817636286632E-06   1.0602897326797162E-12   2.1557175470506748E-12   1.8568867990655544E-14   1.2660965807233468E-06   3.9267457510300762E-14   2.5213142720251388E-09   1.9987475730211914E-13   9.3233988433817974E-14   1.0324559830435427E-13   8.8131756003993149E-14   8.3588926904978471E-14   5.6197842267852563E-16   9.7216259009223400E-12   2.7050801294686854E-14   1.3492966525745290E-06   4.5881596462564642E-13   8.5942315832338782E-15   1.1389100886250115E-15   5.6650071128129059E-10   1.2118133182600658E-14   1.8862503448208507E-07   8.0895964687865210E-07   7.4539919120872750E-17   1.1663406608488195E-13   1.3063207547680195E-07   2.6567400819526365E-15   1.7223360304608576E-11   1.5851129682323532E-07   1.3317443852723599E-11   1.5974955107059149E-08   1.8307467897717087E-06   4.0487657762533832E-14   4.0211526953565195E-13   1.2601441548299914E-13   1.2637217616231417E-03   9.7481279647923227E-12   9.9531428899925766E-07   8.8604329172077554E-14   4.6713071406679668E-18   6.7827661541629423E-15   2.1529364665263623E-10   1.5810673391828185E-13   2.3925778056120773E-09   6.6326886979565302E-14   2.9580173430073063E-12   1.9574790991915931E-13   4.1471580564639562E-13   3.0545270338672904E-10   1.3105708064145909E-07   3.5991662812963811E-12   2.7230140822138200E-12   4.2544165748263800E-07   6.5978936600324984E-13   7.6411570628188000E-13   6.5869285368997331E-11   5.1282963281445069E-10   1.5471358859884546E-13   4.5754013117691791E-12   5.2016996123473103E-09   2.9086431951042607E-12   3.1315472304020436E-14   1.7526194555661835E-08   2.7383067813223064E-08   5.7994253801314050E-15   1.2659033173125442E-06   4.4340127846946399E-14   4.5953474141934219E-10   1.1042030025735806E-11   1.4821944266413645E-11   3.1035267583293454E-13   1.0153087440930622E-09
  4.6612784699804546E-15   1.4215197431093557E-10   4.7284261205180151E-16   9.3299165340261529E-14   5.6817287044536826E-15   1.0887675613082342E-14   9.6276600849269249E-18   1.0614544497159796E-15   2.5759693896182685E-16   2.8845363713465376E-12   4.7467507700254821E-16   2.3672481381441399E-15   8.5434735285500406E-15   7.5319187307713061E-16   2.0826437389003079E-11   5.8615094601155584E-16   1.2518139421024022E-14   1.8092598004858911E-14   3.2706968635765303E-15   4.9531788808607111E-16   2.6812976125647714E-12   4.6127086365400583E-16   6.3048197464362110E-15   2.7874053007254653E-14   3.9261965442577603E-12   1.5337580396845245E-15   3.4831621253689293E-14   2.1459938991689004E-13   3.6982820989187977E-15   9.4616053973412871E-16   6.7367029962571784E-11   3.8842305672696552E-14   1.6735309497104138E-14   1.2727467740247774E-09   7.1485681522599497E-15   1.1366154895547287E-14   1.1301092162748685E-14   4.1015258575913692E-16   2.9557267308601416E-14   2.7264666498734337E-09   9.4522897932107115E-14   4.7177113882431528E-15   9.4003173377104020E-16   1.3134155150797929E-15   1.9496244307824705E-14   9.4519920687156350E-14   2.0304716004898789E-13   3.1799668645047094E-15   8.2929430111843837E-09   1.7496354176816996E-08   1.5400207236652854E-14   9.9455181658714714E-09   4.5210985996045853E-14   1.4038402385319325E-14   5.1577186185827632E-15   2.8237541326551426E-14   1.2008400410181253E-08   5.1489125625503753E-15   5.6512710276870685E-14   2.8141678381797468E-09   3.5158708922043873E-14   4.1079951754912796E-14   2.1143822002381380E-14   2.2248052493054301E-09   1.5333701479546322E-16   8.4850983927583698E-15   9.2972775058341280E-15   4.0004731255118040E-14   3.7436415073905978E-14   2.1114239949542293E-14   2.6117903374009391E-11   6.4456269149294243E-14   3.4873247044887059E-14   4.0907330544016532E-13   1.3072635973146451E-14   1.0379595128325844E-15   6.4096218178350966E-16   1.6946685555716481E-10   3.2472662381396762E-08   1.6589386242080737E-13   2.2359604186645077E-12   1.0328229401893493E-11   2.6925109017219514E-08   1.6647374851812314E-11   5.3948725801658157E-09   1.6801265754949120E-12   6.6550704458429048E-13   4.4713413979729367E-13   3.8358797280590231E-07   2.0353506228361696E-12   6.0425715784014000E-08   3.6586109783145673E-12   3.1847767191899970E-13   5.9820179861771340E-07   4.3950769895867139E-13   1.9329777023523802E-13   1.6959079492769982E-10   5.4022151336385823E-11   4.0699930468582104E-13   9.3038089702463440E-13   3.3327200098424464E-09   3.7501243539467133E-13   3.1501392828090805E-11   5.1907963022589668E-12   4.5474630384961874E-12   3.5136539003697530E-11   4.3675941199423758E-13   1.2492649877829227E-06   1.1141353256152911E-10   1.2117516862077097E-06   3.4438736064151366E-12   9.5716040668027977E-10   7.1209383923774222E-09   9.4274812073514675E-13   6.9830609230159071E-08   3.0886444680109463E-09   3.3914920901886812E-13   6.4657252993843319E-12   1.8893811653673642E-09   3.5891986890619877E-09   1.9741932253468455E-12   5.7191563022992593E-11   9.0783021320486003E-08   4.7545409122843161E-12   1.5010402744036477E-11   6.8304588750337796E-10   1.9676924282499210E-12   8.7476343383450953E-13   3.9718790016530349E-12   3.4148061034608084E-12   9.8310325383611364E-07   9.0704464417368168E-09   1.7886082526682243E-12   7.6542550293500974E-08   1.2439923459853534E-12   7.9079008130900776E-13   9.2472833244411063E-13   1.3978452004995050E-13   4.0758761839129555E-13   2.9699655843043501E-12   1.1561946244629120E-11   1.6254359633295000E-11   1.3118116305358124E-07   5.8952725052665556E-12   9.9858297171232872E-12   1.6583684604629163E-12   3.0106717996533345E-09   1.9276591589283159E-12   1.8254221829958801E-11   4.2087787878017552E-13   7.2521631779343158E-11   3.7544781252271428E-12   3.5769261138537075E-10   8.9905248796464023E-12   3.7579937995953559E-07   1.6873353938975671E-07   1.5823326529606988E-12   2.2534845173990285E-12   3.3466464517075199E-13   1.1465853858860085E-12   5.5367546033217593E-13   3.2146341972113312E-09   3.5596370944041025E-07   2.8520843523904556E-12   6.4768044379539217E-14   1.4028854833188601E-13   1.1543718480239205E-09   2.8125979367220616E-12   4.0195459039972637E-12   3.4941037802374701E-12   1.4421802344349373E-12   7.1624449426932532E-11   4.2808556472313318E-13   2.1362095420940694E-12   4.1538482994410100E-12   7.7065876450393006E-12   8.7442931564275345E-10   3.9724838252598933E-13   2.2647720892761145E-11   1.1413734408615397E-13   6.3583479691070376E-12   9.5510211902089927E-10   1.5342325842726373E-13   1.5155785541768173E-13   9.3901707025029772E-07   3.8851604633643260E-12   7.6020929350334121E-12   5.1062946124918133E-12   1.8392158823783562E-06   6.1424804953088525E-12   2.6074887203172238E-12   3.0196874210129120E-14   3.7742869174996261E-11   4.8252783377229975E-12   9.3679382214919645E-12   8.5298611473029215E-13   2.0380477425050082E-11   2.3117874382219472E-12   3.1927041672647992E-14   9.4171140198518908E-13   1.0534599461187345E-10   3.1843735223976019E-11   3.4431284364674413E-10   6.8638228190402002E-12   2.4185296529164023E-13   5.3674663933196299E-08   2.1607647892535406E-12   2.3696242358271720E-12   5.8512757237931844E-14   6.3301299336454184E-08   7.7487943329015157E-14   5.0223512449560558E-09   7.8515372731820454E-13   1.8127797575893786E-12   4.2677514425425057E-14   3.9534924618349954E-12   1.3399791600090543E-12   6.2228214975806964E-13   2.3535057785340521E-12   1.5163864956269989E-13   1.3995432672985116E-07   1.1298190104895326E-11   7.2230823987452721E-14   1.8480420257872603E-11   1.0890533170839213E-08   4.6683597059911597E-13   5.3434660581463542E-09   3.5660686141986852E-08   2.6123366579523556E-13   1.1978697107085934E-11   4.0581840877726587E-07   5.2598751865112325E-12   2.9148773015909549E-12   4.2089975061213655E-09   6.5857297132182521E-11   4.2543346453733881E-08   3.4578983433136895E-08   5.8994232737083437E-13   4.2742915702297440E-12   1.0262613955996752E-13   3.3849802656793672E-05   3.6535890482675387E-11   2.3759980577712497E-04   5.3104137967619833E-13   1.5513421930635365E-11   9.5513518811521008E-13   3.2190188548920434E-11   2.8080936499276529E-12   1.8335041507854758E-10   9.4121260479650197E-13   2.8690293380241849E-12   1.0439607996710018E-12   1.2893032393239310E-12   5.3125529848296510E-11   1.9281186482943649E-09   2.6455776271314801E-11   5.3701346667909151E-11   3.7210433621437484E-07   2.0725667150825120E-12   1.3180409759342172E-11   1.1394358658506804E-08   2.0551993821069616E-08   5.0855744421624959E-12   1.1368360196505502E-11   8.6950850076142357E-09   2.1943291843145357E-11   3.3478438331881089E-11   2.3784072129091503E-08   2.3005515299778550E-09   9.5129035221338767E-14   2.1907285934866000E-05   6.0466982270428282E-12   1.0813772005407348E-10   4.9464921985795759E-11   9.7297999561651168E-12   2.7609745064923335E-11   9.7908217680081933E-11
  3.2220314949942024E-16   1.8046709563217597E-10   2.0002802543575518E-16   1.6295886072350084E-13   1.2186016557721274E-15   2.8173534142210116E-14   1.7343451520848609E-16   3.9588672206700160E-16   1.5453605216103472E-16   2.7072043264421951E-12   2.6218030337561951E-15   8.8016253880621820E-16   2.9926838432064214E-15   1.6740904004348689E-17   2.8833853822200512E-10   3.6297683752222548E-16   1.5659284896957940E-15   6.5590597927826050E-14   1.8124162514763003E-16   1.0873615682166928E-15   6.6985945082118082E-11   1.8425359553907229E-15   5.5041298698391258E-15   2.9407718431988979E-15   4.5371960281221664E-12   4.1339565115486307E-15   2.3552470006194469E-14   4.1565518403865042E-13   3.8720572595214894E-15   4.1391256582341635E-16   4.2908891817906994E-10   4.7562935300331700E-14   7.8248157052677457E-15   5.5756655363062951E-10   5.3876213554294365E-15   4.1482180620224963E-15   2.0218275497958677E-15   9.0778087400973085E-16   8.4546206695588587E-15   2.9581242025712059E-08   2.4912742963557939E-14   8.4933806213641634E-16   2.7448017872490731E-16   5.7736681114246922E-16   1.1103701656800416E-14   5.9946216095718816E-14   2.8339040641235130E-12   3.9726850717049599E-15   1.9630193562384782E-08   1.5985663442855997E-07   3.4651483080595807E-15   4.7546979751771096E-09   1.0035480547381646E-14   1.5950915422059293E-14   1.1066868119239819E-15   1.5408605463050000E-15   2.3030324471525979E-08   3.0499477832565888E-15   1.4283552373878387E-13   1.0843907846693637E-08   5.4391053566144766E-15   1.3495297686672997E-14   4.5521949793269256E-14   3.5360221416561639E-10   6.5568150236021598E-16   6.7051386220562600E-15   4.7591189873717246E-15   8.7699996556204606E-15   2.9003734388107378E-14   1.2479515844065488E-13   5.1716051455828163E-11   4.5534110539882729E-14   9.5447854594080944E-14   2.9450389580408819E-14   2.1548791761288637E-15   7.3286403823055580E-16   9.0998094365319402E-16   3.0778941075979883E-10   8.4159852435501473E-08   3.2292197802207450E-14   2.5336207077400242E-12   3.3176649511579186E-12   9.5999443633491564E-08   4.7654530946344257E-12   1.1504450399914658E-08   1.1629189765862859E-13   4.5185216402269539E-13   1.7998993207683176E-13   1.5125093134623630E-06   1.8135014843901341E-12   4.7730142647246360E-08   9.1861340647180332E-12   4.1692560682903969E-12   8.0193422346265707E-06   1.6617061505880132E-13   2.3274270955178705E-14   1.7671821707271849E-09   6.4801512736153747E-12   1.0803932271824503E-12   2.5067778092091216E-12   6.7393797489772824E-09   4.0914066258066028E-12   5.8133920986330264E-12   8.2415369145814414E-13   6.3087892574075995E-13   8.2887001509455649E-12   6.7032449826387380E-13   9.8461486761538159E-05   3.3802999245944883E-11   5.4341983145612601E-06   3.1583697162597445E-12   4.0833708215556389E-10   2.2145907611348488E-09   8.1031004299350489E-13   1.4311589240842052E-07   4.0871061132851993E-09   2.9314817207020086E-13   9.4862735004447002E-12   1.3238626252997841E-08   2.9059340203321823E-08   6.7084781416246770E-13   8.2212561405231018E-11   3.2382786798459676E-07   6.8765843253735955E-12   4.4955227427612514E-12   1.4415539619537873E-09   3.1276964354622285E-13   5.2499103879525365E-12   4.8626753405489039E-13   1.0012878600111057E-12   2.9681450029807616E-06   1.5562380749738818E-08   1.1396785617043577E-12   2.9234199723604715E-07   1.1993529011573925E-12   7.4127610090584276E-13   1.3788369881839527E-13   2.9268965117139371E-13   6.2741373006028808E-14   3.2359377698687546E-13   1.2537984268618054E-11   7.5524294980603641E-11   2.8152770614671976E-07   6.2429878315292243E-12   9.8270598248939365E-12   2.3766250978462647E-13   2.4846445828482628E-09   1.3262483429004988E-12   1.4811177829618739E-12   1.9933816722982955E-12   1.0229749802739399E-10   1.1889585989842929E-12   1.7458843685118748E-09   2.4567249967072558E-12   6.8038369953476490E-06   3.5755581895406340E-06   3.8381433599177145E-13   1.2603508600613111E-12   4.3274786433075767E-13   5.4028662298204330E-13   3.6683726473382650E-13   2.5612412131493249E-08   2.0941941079383165E-06   2.5302216069473807E-12   9.9839129337878300E-13   1.9146460144154799E-13   6.2097723105755439E-09   4.8421113768701845E-12   2.0390168039708964E-12   8.2545068007366503E-13   7.2737606176573304E-13   1.5349647274367150E-10   1.8941090678819622E-13   3.4118452155209452E-13   1.1877448150864016E-12   8.8154403531487240E-12   1.5357770922106254E-09   3.3594120585901652E-13   2.4129779658921365E-12   3.6478130900630500E-14   4.4546397460686901E-13   2.2023767845447964E-09   6.8292247867159235E-14   3.5200216035981400E-13   4.0700529293431492E-06   1.1171506129921254E-11   5.9284462286349140E-12   8.5035153627551217E-13   6.0947746941769269E-06   5.6644651213722342E-13   5.2434949649429577E-13   5.1234801650082759E-14   5.3880627819271852E-12   1.7101532641372867E-12   1.7721280148375935E-12   8.3801099957605242E-13   6.0012521738075482E-12   3.8493607888529796E-13   3.0308662433634921E-13   3.7809022994088610E-13   4.0016316489623424E-11   6.4267048566408928E-12   1.8494837190334395E-10   9.6419363533709096E-13   5.8908285710304453E-13   9.0717730417332411E-08   1.2306040026172373E-12   5.1150382157598822E-13   9.4884291793123442E-14   9.2650426123623581E-08   1.6534597516361334E-14   7.9304404878959690E-09   7.8397365531522192E-13   6.3426203389152104E-13   1.7768027552668975E-13   6.5496459760320247E-13   5.2330243672902112E-13   3.0893949568294522E-14   2.5127054517885132E-13   2.9753173196797947E-14   2.6232127977591740E-07   9.6176655388320290E-12   1.1555934231276290E-13   4.4116966245727446E-12   1.3856829336726159E-08   2.6538120729054547E-13   1.9671033552084142E-08   6.8510804696932278E-07   1.5439347950562407E-13   2.8276060753327112E-12   3.1188946669262559E-05   1.4033678989989082E-12   3.7422485433883685E-12   2.6407513084313850E-09   1.3949573117824158E-10   9.5859054301556695E-08   6.1845565183645882E-08   7.4285443472165423E-14   1.7860988860898618E-12   9.8931987689553721E-14   1.6494586263091735E-04   2.0486971548436477E-11   7.1008235812752894E-04   2.0667401846497806E-13   9.2829871471508856E-13   2.3811675393122255E-13   1.2612352163642824E-11   2.0102999429386375E-13   1.0184350023461972E-10   2.6970872872291256E-12   5.0455020888112734E-12   2.9391230774505860E-13   8.9838549250863484E-13   1.0352926673922158E-11   3.8346362341419087E-09   1.0463221453634286E-11   1.5733521743562867E-11   9.2399364561099376E-07   6.6055310784862511E-13   3.0592146146150343E-12   1.4944584630006475E-07   3.4558480753800544E-07   5.5064090340130981E-13   3.7975050597126328E-12   3.4138193885541583E-08   8.2703955539289381E-12   8.3536753904452571E-12   1.2303805007660652E-07   8.8045239107181420E-10   3.4015772074898644E-13   1.5764689860335850E-04   1.3570796598152843E-12   2.7443626989229954E-11   3.8500948822298144E-12   6.2917405323084443E-12   2.3296243365385072E-12   4.0541676485453620E-11
  7.6522476586304846E-17   7.2264099865865644E-10   8.0649927523585094E-17   1.0783926430869665E-13   3.4863650936116734E-16   3.3200065217406230E-16   7.9683340598035795E-19   1.8466032982019833E-16   6.2257606903054235E-17   5.9552548137296802E-14   1.9022116235394332E-16   1.0465611451106912E-17   3.9638095284244242E-16   6.6364313452584589E-18   2.0763642032525729E-10   9.7264886531242835E-18   8.2061426085598871E-17   4.5177436549586118E-14   6.2348126206107826E-17   5.0060738494312941E-18   9.6464689030437669E-12   1.3413669432208627E-16   6.1327308063661996E-16   1.3403888464028786E-15   7.4445840699178404E-13   1.0588520695941002E-16   4.4571036814154523E-15   3.2223259178040167E-15   1.9544007810896651E-16   2.5692931744762294E-17   8.4064549224931063E-11   6.2845712605546560E-16   4.9369398470822945E-16   2.2723548175098430E-08   2.8537839982302802E-18   3.5442487236515839E-16   8.1126008641229581E-17   1.4760028482858466E-16   4.8971738949023549E-16   3.0958959008682555E-09   4.7703627563566151E-15   1.4086326157032657E-16   2.6559132866611494E-17   1.4907780006403923E-18   2.5920872419618373E-16   1.4989432778830106E-15   3.8336218078538561E-13   2.4271855399869017E-15   1.6045677983544840E-08   1.7623263481498221E-08   1.4139096566128382E-16   5.1794416913447789E-09   1.8306874331480971E-16   4.4265687660595662E-16   3.3541342438390095E-16   1.2312829559245942E-16   2.8855048575505658E-08   3.3497508038857629E-17   5.8487662827965281E-15   8.8010736604268886E-12   8.2748917701995054E-16   5.7436476006977244E-15   6.6955953793463409E-17   7.6172042914681137E-10   1.2268440634320089E-17   3.0924894396955092E-16   1.6084205400069054E-15   6.5689978940569585E-18   2.7466274872958407E-15   5.9561039106477519E-18   1.3837627495047364E-10   3.3145248070005912E-16   2.0008811309484512E-17   6.7589552717319660E-15   4.3407853564022742E-17   5.2078214238205302E-17   5.3400457575097090E-18   8.9231793535518999E-10   3.4546673703484934E-08   9.7209947421930524E-16   1.7927453644921496E-13   4.7523479761471043E-13   1.2615920859067641E-07   4.2364775165246556E-11   8.4937220089640298E-08   6.7890933708890417E-15   3.2937505293657622E-14   9.7453235276376871E-14   3.0142579497883631E-07   7.2407913638336523E-13   1.9506813527861491E-07   7.0912296857900223E-12   2.1450418341761926E-13   1.2307792707956497E-06   1.9241133351850110E-14   1.9474417376410627E-14   2.3605973689168814E-09   9.6767759672926655E-12   1.5874141411888989E-13   2.7359307710809718E-14   1.8380502056253290E-09   6.0337996739549443E-15   6.8746319241657169E-12   8.3296954408808536E-14   4.6289626152381625E-13   4.4527440121206183E-12   6.8919424529828330E-14   1.6244382459013008E-04   3.0942456851949936E-11   4.3310059093913291E-06   6.3810541778680583E-12   2.4803698654145502E-09   1.0259578317939406E-09   1.7635299266989823E-12   6.6070315577250052E-09   1.5224607254719496E-08   5.7519872475318129E-16   1.2079707805176117E-12   1.5765377980966575E-08   1.1963215557420173E-07   1.1964785140657577E-14   2.3707307861492113E-10   2.6840964953385596E-07   1.1210915168326677E-12   2.3811771558345441E-13   1.0569041304749294E-10   1.6818831723116579E-13   5.2755294709136649E-13   2.9959479811722700E-13   4.7904650678775888E-14   4.7648094634258410E-07   4.4896871498435608E-08   1.1286767874923138E-12   1.4770053987640493E-07   2.3969751998932108E-14   1.2656408521625406E-14   9.0306181354578836E-14   1.6162809140619453E-15   3.4468359707295511E-14   1.9399905700983400E-13   4.3532576114007730E-11   9.8304763449430261E-11   2.6832028204323381E-07   2.3206080340205651E-12   5.0796867232991190E-12   6.5783755520215652E-15   5.1053557663957820E-09   5.6809678002183669E-14   4.1125331194529763E-13   8.5190074599769710E-14   8.5387002378148632E-10   1.0489383557909796E-14   1.5906706950538965E-09   5.4117138705823520E-17   4.5607273497978837E-07   1.0529715095026110E-05   2.3128859809169864E-13   4.8617971168734139E-13   1.3776693905313076E-13   2.3513358032094972E-15   1.9471231498682178E-15   3.3212708279647651E-07   4.0885849226394517E-08   2.7977815803308256E-12   3.1039070941452627E-14   2.8889357818805319E-15   8.0050654778854411E-10   4.3538233034417903E-12   4.7107208265508766E-13   9.6548127660115378E-14   1.0478718973987538E-13   3.5997039898753628E-10   7.5380494480562933E-14   3.3913830377584916E-13   9.3252534166253460E-13   8.3025470567582626E-12   4.4747529884728149E-09   1.2965343180596556E-15   4.3993414259250290E-13   3.5465778777626583E-17   1.2496655910840842E-11   2.9178853387042792E-10   1.3512226326578375E-15   1.7286563000279130E-13   4.9992569416391957E-06   2.0030467452988136E-14   2.0946661901017660E-12   6.1924873881894927E-13   3.7605074040359661E-07   1.9232905765298317E-13   9.3285680753928826E-14   2.7025844153972841E-14   6.1027759763715932E-13   1.5943436429594358E-13   6.5578934930590035E-13   1.8739689440664306E-14   2.8461980328319066E-12   1.9333429745556737E-13   6.1350764772660605E-14   7.4097568300202775E-14   1.2622213649242436E-10   4.3181583754134305E-12   1.2680467768965767E-09   1.3568358267142503E-12   2.0756848771415430E-14   1.8337187600775949E-08   3.1858116745257762E-13   2.5221273845827601E-17   1.1952743660790835E-14   5.1430965238106604E-08   1.9512531311523344E-16   5.3758811810527479E-09   6.2131974567146632E-14   3.2147537797852064E-13   6.9076106638980970E-14   9.2359914476417612E-14   4.6479930678991175E-13   3.2898349326480546E-15   2.2782349838752560E-14   2.1209135082496681E-15   1.6691370858192959E-07   1.3211362405450342E-12   9.5248369468957851E-15   3.7119801468107843E-12   8.7741850248175582E-09   1.2533555296428544E-13   1.3523050038568304E-09   8.9439379747116160E-06   5.5932497759622268E-14   7.4609934938246176E-13   1.0485323343706468E-06   1.6013586460479919E-12   2.0962388549958455E-13   3.8350549279253732E-10   9.1534283943169033E-13   5.6904127269541265E-07   1.8683122668607457E-08   6.0827479451167169E-14   9.6760079850928012E-15   4.0111690036637448E-15   8.3222132934907109E-04   2.0910564788359551E-11   5.7968870089674740E-04   1.5646103968465714E-13   1.1809403442977656E-12   1.7772660371109702E-14   1.0169500118036725E-10   1.5241205990087165E-13   4.6986685127901342E-10   6.5217871787974442E-13   3.1923125557667551E-12   2.8905878288552676E-18   5.8180200757900917E-14   7.7879545026154633E-11   7.8362228834335209E-09   6.7124513241134250E-13   3.2269119319825068E-13   7.2813633283812856E-07   3.2138588896746158E-13   4.6798415444759694E-13   1.8058577303047468E-07   1.0331964008098837E-08   4.8911696523840798E-13   5.5047023646638775E-13   1.8729237848509048E-07   2.2134860467568807E-12   5.8018812261115874E-13   7.0127634958846659E-11   8.9560893839204976E-12   1.3562236822204846E-14   4.5352211472738334E-04   1.0429643559548733E-13   1.9802248383102245E-10   2.2398315391061160E-12   1.2409118709992524E-11   1.7084823756913551E-13   1.1825153515746565E-12
  9.7863609230537912E-16   4.7285120825112766E-12   5.3730485206046917E-16   4.2166133423932059E-14   2.6887957968472328E-15   1.8750631138978686E-14   1.1120371704882751E-16   2.9023984955914384E-16   1.4177312427187842E-16   1.0834186428238076E-13   1.5009961736833166E-15   2.0975871141887926E-15   2.6072252437340810E-15   6.0674583685327448E-16   4.8052101039454583E-14   1.1465755777782164E-16   1.0918877666272452E-14   1.5315392499933418E-14   2.5769241815370834E-16   4.8555673890690635E-16   2.7780488947673137E-13   8.7899325570851534E-16   3.7653381493182791E-15   3.0863491731183671E-15   2.5575810010460005E-13   2.6200152306272462E-15   1.7976541151704197E-14   7.3370094292164332E-14   1.5421835230406491E-15   9.8936539293803807E-16   3.8028688175996489E-12   4.9715411403800588E-14   1.7812913003549345E-14   5.1943815535066195E-11   2.4148820168504531E-15   1.4475700872276816E-15   1.0486873702851747E-14   1.4284091682787067E-15   9.7420150424123396E-15   2.6859772357926951E-10   2.8772929703420052E-14   2.3431608467028429E-15   4.1017967421853195E-16   2.4475219484405101E-16   1.4092386355819040E-14   5.4170745472157311E-14   1.5876048364742980E-13   9.5304156392090225E-15   6.8851762656869611E-10   4.6730258176890877E-09   1.3914879776659979E-15   5.5623190908839297E-10   3.3710300489787843E-15   7.3945619410107450E-15   1.3211407714925762E-15   9.7653014448232731E-15   1.2206416756098215E-09   2.8891147841449963E-15   5.0562019038947537E-14   1.3029752641188969E-10   1.2113466863242132E-14   1.7973267435224851E-14   2.0172107361584061E-14   5.9486566667856865E-11   3.5581437384362074E-16   9.9026361540723455E-15   2.5120364040843774E-15   6.8496989669675841E-14   1.4565160558713155E-14   7.8205925947239885E-15   1.0576923590425432E-12   3.8082671424968425E-14   1.4988598317224091E-14   1.0880691370694950E-13   4.2446677249050117E-15   2.0163857193533297E-15   2.7684451921644655E-16   9.4175322206904660E-12   2.2216095308452139E-08   1.0564973184019814E-13   3.0071072495721672E-12   3.1495140238987696E-12   2.8871794404266283E-09   3.5986806980267172E-12   4.2230947352207930E-10   1.0014987276735630E-12   3.8116640899691886E-13   9.2133757515675300E-14   4.2910363080686358E-08   2.3808289835783435E-12   1.9394242528178332E-08   1.2248531880198257E-12   9.1631411816034959E-13   9.0781960072908479E-08   8.4670138409468761E-14   3.3130458833820776E-14   5.2065888998714690E-11   1.7247557784530347E-11   9.9136844246955951E-13   1.2534400149601922E-12   1.6970394684258146E-09   2.6844716445605470E-12   1.9695947510714233E-12   5.1486495167807221E-13   1.6737668586394623E-12   3.3683901460507760E-12   6.0197468796990290E-13   4.3563441029022316E-08   2.1030359249887726E-11   1.5977020957816828E-07   2.5481565031324045E-12   2.0299111238453094E-11   2.7426896284864236E-10   1.0054818794991215E-12   5.9163762144014437E-08   3.8316482554091019E-10   5.5936812094964783E-13   2.5873841308614206E-12   2.6562804412058492E-10   5.2606752398184568E-10   3.4079780032283184E-13   6.5427628264972271E-12   9.5925204444237278E-09   3.1517937564000959E-12   2.9426990043219446E-12   3.0418746927919322E-10   2.5430857993004651E-12   3.2944457634532727E-12   1.2337483508479604E-12   1.7635881534091363E-12   1.4434084291648334E-07   1.6770463605100297E-09   4.9815214545369407E-13   1.7990842926527063E-08   1.3744879326871091E-12   1.8564260757369973E-13   1.6302311754569101E-14   6.3735824853053871E-13   1.3937323570487990E-13   9.1212007926714003E-14   1.5115193179049631E-11   3.6059134352271140E-12   1.3522650255608245E-08   1.9245023166737686E-12   9.2125328603937002E-12   2.0106003346980915E-13   7.0023714636686897E-10   1.1358934403181681E-12   2.7745415455477356E-12   4.6988990542248968E-13   2.2036130335657395E-11   8.4312628950515027E-13   4.0569165028900920E-11   3.0725784771952155E-12   4.3239706942184626E-08   7.1893054503259791E-09   1.1638327121942058E-12   4.0552985635989785E-13   7.6080436946279931E-13   2.5726479800234302E-13   2.7033378992093024E-13   2.8209396487001636E-10   1.5399567767332345E-08   1.4042308647334851E-12   2.6467150257143586E-13   2.3759430233909417E-13   3.0324894461691913E-10   1.2557402374238911E-12   1.3948162673720152E-12   1.8391200581861303E-12   4.6917442670739079E-13   1.6669221687404597E-11   1.2029988242606136E-13   9.2799562899943864E-13   1.2165434940292758E-12   3.2024187306481063E-13   5.0926759448637717E-10   1.8189591847189460E-13   1.3169030820774243E-12   7.0868953328127890E-14   5.6143002123821705E-12   2.0687751366076482E-10   3.5181602665739865E-14   2.4072816734322238E-13   2.4682814705150685E-07   1.9412938710120943E-12   1.5068159250476436E-12   2.5787467924006932E-13   1.2755392461490716E-07   1.4936343546865110E-12   2.0528818056681315E-13   8.5038576290367911E-15   8.9048925390999243E-12   5.5671734128081889E-12   1.0935637847516696E-12   4.6806776795948813E-13   2.4858438107104513E-12   4.3560782717490436E-13   3.8413594354222646E-13   2.4771849591425872E-13   1.2666639296069535E-11   9.4912143003742305E-12   2.7110437211612725E-11   1.1367964795190758E-12   3.9215127689928563E-13   3.1804908405047089E-09   5.0201888690778339E-13   4.2664291534689440E-13   1.6207154091617347E-13   2.1502725534489763E-08   1.6810054423321877E-14   5.9956072840027074E-10   1.0918529258004708E-12   1.4897714292163220E-12   3.9479397675123789E-13   6.2837616403293471E-13   2.0249254497266633E-13   7.0523259665892496E-14   6.0840961053571353E-13   1.5780120257996881E-13   1.0396373416087876E-08   6.0338052993273368E-12   8.5355447244909966E-14   3.1586071561641107E-12   9.9125114840601839E-09   2.3512787426875246E-13   2.9462181732865030E-10   5.5198774092638370E-09   6.4931374195385674E-14   1.2913960751111343E-12   6.5488267900128267E-08   6.7240606787427757E-13   2.2365081042599327E-12   1.5625410723774231E-10   3.1244716624895392E-11   1.2304631909663137E-08   1.0727244600832681E-09   2.4283311231591027E-13   5.8081803755296050E-12   6.0061613047221572E-14   1.9516304707036390E-06   1.2763581726395864E-11   1.6753586988391704E-05   3.5068423037166262E-13   2.0008410556593589E-12   3.0252274257722321E-13   1.2927517420847120E-11   3.1603533054845417E-13   2.8180404999623398E-11   5.2937085208293437E-13   9.6130786570455570E-13   3.1920354160252444E-13   4.1562155762397198E-13   8.1841637824022211E-12   1.5186111338718998E-10   4.4921944207929051E-12   5.3569638576638639E-12   3.1134735566178367E-08   3.5552563182972618E-13   4.7471721251617557E-12   2.5632915153099032E-09   3.0565794855940028E-09   4.5815872993166203E-13   5.2756078849565068E-12   1.0947650967301100E-09   4.2973737607571438E-12   8.9295688131549005E-12   3.6547394948012174E-09   1.5798591539199258E-10   3.9958368284217496E-13   1.6950243392224234E-06   1.9372594807835955E-11   6.4558582789407336E-11   9.8041888070607674E-12   1.7238461306948226E-12   1.3798638077141866E-11   4.0219049034042830E-11
[truncated: 1,066,451 more chars]
