# Supplementary material for: Intermolecular Interactions in G Protein-Coupled Receptor Allosteric Sites at the Membrane Interface from Molecular Dynamics Simulations and Quantum Chemical Calculations
Source: J Chem Inf Model. 2022 Sep 30;62(19):4736–47. doi: 10.1021/acs.jcim.2c00788 (PMC9554917; doi:10.1021/acs.jcim.2c00788)
Supplement: Supplementary file 3 — ci2c00788_si_003.zip [file ci2c00788_si_003.zip › quantum_chemical_coordiates_inputs/PAR2_5ndz/fsapt/Total.pdb]

HETATM    1 H    001 A   1       8.373   9.157  45.736  1.00-16.19           H  
HETATM    2 C    001 A   1       7.964   9.767  44.916  1.00-16.19           C  
HETATM    3 H    001 A   1       8.755  10.187  44.276  1.00-16.19           H  
HETATM    4 O    001 A   1       7.167  10.800  45.477  1.00-16.19           O  
HETATM    5 Br   001 A   1       1.865   8.159  44.819  1.00-16.19          Br  
HETATM    6 O    001 A   1       7.070   8.962  44.137  1.00-16.19           O  
HETATM    7 C    001 A   1       5.904  10.328  45.470  1.00-16.19           C  
HETATM    8 C    001 A   1       5.838   9.210  44.633  1.00-16.19           C  
HETATM    9 C    001 A   1       4.807  10.786  46.158  1.00-16.19           C  
HETATM   10 H    001 A   1       4.870  11.615  46.862  1.00-16.19           H  
HETATM   11 C    001 A   1       4.653   8.537  44.419  1.00-16.19           C  
HETATM   12 H    001 A   1       4.595   7.643  43.793  1.00-16.19           H  
HETATM   13 C    001 A   1       3.520   9.029  45.091  1.00-16.19           C  
HETATM   14 C    001 A   1       3.579  10.119  45.961  1.00-16.19           C  
HETATM   15 C    001 A   1       2.459  10.638  46.771  1.00-16.96           C  
HETATM   16 N    001 A   1       1.455  11.441  46.256  1.00-16.96           N  
HETATM   17 N    001 A   1       2.454  10.583  48.081  1.00-16.96           N  
HETATM   18 C    001 A   1       1.422  11.398  48.474  1.00-16.96           C  
HETATM   19 C    001 A   1       0.791  11.971  47.343  1.00-16.96           C  
HETATM   20 C    001 A   1       1.152  11.643  44.839  1.00-16.96           C  
HETATM   21 H    001 A   1       1.853  10.985  44.303  1.00-16.96           H  
HETATM   22 C    001 A   1      -0.266  11.168  44.538  1.00-16.96           C  
HETATM   23 H    001 A   1      -0.415  10.147  44.911  1.00-16.96           H  
HETATM   24 H    001 A   1      -1.023  11.822  44.991  1.00-16.96           H  
HETATM   25 H    001 A   1      -0.441  11.151  43.455  1.00-16.96           H  
HETATM   26 H    001 A   1       0.789  13.762  44.957  1.00-16.96           H  
HETATM   27 C    001 A   1       1.455  13.082  44.394  1.00-16.96           C  
HETATM   28 C    001 A   1       2.899  13.466  44.708  1.00-16.96           C  
HETATM   29 C    001 A   1       3.214  14.898  44.294  1.00-16.96           C  
HETATM   30 C    001 A   1       2.917  15.121  42.818  1.00-16.96           C  
HETATM   31 C    001 A   1       1.478  14.745  42.497  1.00-16.96           C  
HETATM   32 H    001 A   1       0.797  15.421  43.041  1.00-16.96           H  
HETATM   33 H    001 A   1       3.127  16.163  42.526  1.00-16.96           H  
HETATM   34 H    001 A   1       3.591  14.486  42.217  1.00-16.96           H  
HETATM   35 H    001 A   1       4.262  15.137  44.521  1.00-16.96           H  
HETATM   36 H    001 A   1       2.602  15.592  44.897  1.00-16.96           H  
HETATM   37 H    001 A   1       1.810  12.616  42.314  1.00-16.96           H  
HETATM   38 H    001 A   1       0.133  13.062  42.659  1.00-16.96           H  
HETATM   39 C    001 A   1       1.177  13.305  42.906  1.00-16.96           C  
HETATM   40 H    001 A   1       1.266  14.889  41.426  1.00-16.96           H  
HETATM   41 H    001 A   1       3.567  12.774  44.163  1.00-16.96           H  
HETATM   42 H    001 A   1       3.108  13.326  45.779  1.00-16.96           H  
HETATM   43 H    001 A   1      -0.726  13.383  46.641  1.00-16.96           H  
HETATM   44 C    001 A   1      -0.246  12.904  47.493  1.00-16.96           C  
HETATM   45 C    001 A   1      -0.652  13.211  48.785  1.00-16.96           C  
HETATM   46 H    001 A   1      -1.459  13.925  48.960  1.00-16.96           H  
HETATM   47 C    001 A   1      -0.082  12.580  49.911  1.00-16.96           C  
HETATM   48 C    001 A   1       0.977  11.690  49.762  1.00-16.96           C  
HETATM   49 H    001 A   1       1.471  11.228  50.615  1.00-16.96           H  
HETATM   50 C    001 A   1      -0.731  12.814  51.233  1.00-16.96           C  
HETATM   51 O    001 A   1      -1.286  13.854  51.524  1.00-16.96           O  
HETATM   52 N    001 A   1      -0.720  11.695  52.046  1.00-16.96           N  
HETATM   53 H    001 A   1      -0.295  10.867  51.646  1.00-16.96           H  
HETATM   54 C    001 A   1      -1.489  11.462  53.179  1.00-16.96           C  
HETATM   55 C    001 A   1      -1.699  10.125  53.561  1.00-16.96           C  
HETATM   56 H    001 A   1      -1.230   9.325  52.983  1.00-16.96           H  
HETATM   57 C    001 A   1      -2.089  12.490  53.921  1.00-16.96           C  
HETATM   58 H    001 A   1      -1.916  13.521  53.622  1.00-16.96           H  
HETATM   59 C    001 A   1      -2.917  12.175  54.991  1.00-16.96           C  
HETATM   60 H    001 A   1      -3.403  12.974  55.552  1.00-16.96           H  
HETATM   61 C    001 A   1      -3.151  10.842  55.355  1.00-16.96           C  
HETATM   62 C    001 A   1      -2.514   9.819  54.637  1.00-16.96           C  
HETATM   63 H    001 A   1      -2.688   8.780  54.922  1.00-16.96           H  
HETATM   64 C    001 A   1      -4.044  10.508  56.417  1.00-16.96           C  
HETATM   65 N    001 A   1      -4.782  10.219  57.261  1.00-16.96           N  
HETATM   66 C    001 A   1       8.820  13.061  38.846  1.00-23.14           C  
HETATM   67 C    001 A   1       8.924  12.367  40.207  1.00-23.14           C  
HETATM   68 O    001 A   1       9.143  13.027  41.217  1.00-23.14           O  
HETATM   69 N    001 A   1       8.742  11.043  40.224  1.00-23.14           N  
HETATM   70 C    001 A   1       8.923  10.263  41.429  1.00-23.14           C  
HETATM   71 C    001 A   1      10.332  10.443  42.006  1.00-23.14           C  
HETATM   72 O    001 A   1      10.493  10.537  43.223  1.00-23.14           O  
HETATM   73 C    001 A   1       8.596   8.806  41.139  1.00-23.14           C  
HETATM   74 N    001 A   1      11.319  10.500  41.107  1.00-23.14           N  
HETATM   75 C    001 A   1      12.701  10.742  41.476  1.00-23.14           C  
HETATM   76 H    001 A   1       8.249  10.657  42.206  1.00-23.14           H  
HETATM   77 H    001 A   1       8.680   8.202  42.047  1.00-23.14           H  
HETATM   78 H    001 A   1       7.572   8.726  40.741  1.00-23.14           H  
HETATM   79 H    001 A   1       9.301   8.396  40.403  1.00-23.14           H  
HETATM   80 H    001 A   1      11.115  10.257  40.134  1.00-23.14           H  
HETATM   81 H    001 A   1       8.987  14.131  38.970  1.00-23.14           H  
HETATM   82 H    001 A   1       9.571  12.652  38.170  1.00-23.14           H  
HETATM   83 H    001 A   1       7.827  12.895  38.428  1.00-23.14           H  
HETATM   84 H    001 A   1       8.471  10.559  39.379  1.00-23.14           H  
HETATM   85 H    001 A   1      13.321  10.746  40.580  1.00-23.14           H  
HETATM   86 H    001 A   1      12.780  11.708  41.976  1.00-23.14           H  
HETATM   87 H    001 A   1      13.041   9.956  42.149  1.00-23.14           H  
HETATM   88 C    001 A   1       6.183   8.723  52.615  1.00-23.14           C  
HETATM   89 C    001 A   1       6.733   8.833  51.196  1.00-23.14           C  
HETATM   90 O    001 A   1       6.533   7.950  50.370  1.00-23.14           O  
HETATM   91 N    001 A   1       7.452   9.936  50.917  1.00-23.14           N  
HETATM   92 C    001 A   1       8.055  10.100  49.614  1.00-23.14           C  
HETATM   93 C    001 A   1       9.047   8.976  49.282  1.00-23.14           C  
HETATM   94 O    001 A   1       9.158   8.585  48.120  1.00-23.14           O  
HETATM   95 C    001 A   1       8.781  11.450  49.503  1.00-23.14           C  
HETATM   96 C    001 A   1       7.908  12.646  49.219  1.00-23.14           C  
HETATM   97 C    001 A   1       7.120  12.665  48.066  1.00-23.14           C  
HETATM   98 C    001 A   1       7.945  13.793  50.014  1.00-23.14           C  
HETATM   99 C    001 A   1       6.380  13.793  47.718  1.00-23.14           C  
HETATM  100 C    001 A   1       7.219  14.932  49.663  1.00-23.14           C  
HETATM  101 C    001 A   1       6.429  14.936  48.515  1.00-23.14           C  
HETATM  102 N    001 A   1       9.783   8.510  50.298  1.00-23.14           N  
HETATM  103 C    001 A   1      10.835   7.529  50.109  1.00-23.14           C  
HETATM  104 H    001 A   1       7.141  11.802  47.401  1.00-23.14           H  
HETATM  105 H    001 A   1       8.559  13.795  50.916  1.00-23.14           H  
HETATM  106 H    001 A   1       5.791  13.797  46.796  1.00-23.14           H  
HETATM  107 H    001 A   1       7.283  15.825  50.288  1.00-23.14           H  
HETATM  108 H    001 A   1       5.869  15.830  48.225  1.00-23.14           H  
HETATM  109 H    001 A   1       9.697   8.944  51.218  1.00-23.14           H  
HETATM  110 H    001 A   1       6.471   9.605  53.186  1.00-23.14           H  
HETATM  111 H    001 A   1       5.096   8.652  52.579  1.00-23.14           H  
HETATM  112 H    001 A   1       6.589   7.832  53.094  1.00-23.14           H  
HETATM  113 H    001 A   1       7.572  10.652  51.619  1.00-23.14           H  
HETATM  114 H    001 A   1       7.260  10.081  48.868  1.00-23.14           H  
HETATM  115 H    001 A   1       9.555  11.380  48.739  1.00-23.14           H  
HETATM  116 H    001 A   1       9.350  11.628  50.415  1.00-23.14           H  
HETATM  117 H    001 A   1      11.296   7.299  51.070  1.00-23.14           H  
HETATM  118 H    001 A   1      10.413   6.619  49.682  1.00-23.14           H  
HETATM  119 H    001 A   1      11.590   7.930  49.432  1.00-23.14           H  
HETATM  120 C    001 A   1       7.133   1.552  44.460  1.00-23.14           C  
HETATM  121 C    001 A   1       6.586   2.181  43.171  1.00-23.14           C  
HETATM  122 O    001 A   1       6.154   1.448  42.284  1.00-23.14           O  
HETATM  123 N    001 A   1       6.633   3.517  43.026  1.00-23.14           N  
HETATM  124 C    001 A   1       6.308   4.083  41.735  1.00-23.14           C  
HETATM  125 C    001 A   1       7.347   3.702  40.671  1.00-23.14           C  
HETATM  126 O    001 A   1       6.973   3.380  39.547  1.00-23.14           O  
HETATM  127 C    001 A   1       6.140   5.604  41.770  1.00-23.14           C  
HETATM  128 S    001 A   1       4.374   6.069  41.875  1.00-23.14           S  
HETATM  129 N    001 A   1       8.639   3.730  41.026  1.00-23.14           N  
HETATM  130 C    001 A   1       9.645   3.242  40.099  1.00-23.14           C  
HETATM  131 C    001 A   1      -0.804   4.236  39.871  1.00-23.14           C  
HETATM  132 C    001 A   1      -0.438   5.261  40.961  1.00-23.14           C  
HETATM  133 O    001 A   1      -0.181   4.896  42.102  1.00-23.14           O  
HETATM  134 N    001 A   1      -0.470   6.553  40.589  1.00-23.14           N  
HETATM  135 C    001 A   1      -0.242   7.617  41.527  1.00-23.14           C  
HETATM  136 C    001 A   1      -1.200   7.483  42.734  1.00-23.14           C  
HETATM  137 O    001 A   1      -0.801   7.484  43.893  1.00-23.14           O  
HETATM  138 C    001 A   1      -0.363   9.014  40.902  1.00-23.14           C  
HETATM  139 C    001 A   1       0.735   9.464  39.981  1.00-23.14           C  
HETATM  140 C    001 A   1       0.595   9.847  38.664  1.00-23.14           C  
HETATM  141 C    001 A   1       2.115   9.738  40.319  1.00-23.14           C  
HETATM  142 N    001 A   1       1.780  10.328  38.166  1.00-23.14           N  
HETATM  143 C    001 A   1       2.725  10.287  39.156  1.00-23.14           C  
HETATM  144 C    001 A   1       2.891   9.621  41.488  1.00-23.14           C  
HETATM  145 C    001 A   1       4.057  10.721  39.138  1.00-23.14           C  
HETATM  146 C    001 A   1       4.219  10.032  41.463  1.00-23.14           C  
HETATM  147 C    001 A   1       4.802  10.573  40.300  1.00-23.14           C  
HETATM  148 N    001 A   1      -2.511   7.386  42.442  1.00-23.14           N  
HETATM  149 C    001 A   1      -3.491   7.271  43.502  1.00-23.14           C  
HETATM  150 H    001 A   1       7.673   0.673  44.082  1.00-23.14           H  
HETATM  151 H    001 A   1       6.980   4.125  43.774  1.00-23.14           H  
HETATM  152 H    001 A   1       5.386   3.615  41.360  1.00-23.14           H  
HETATM  153 H    001 A   1       6.535   6.033  40.840  1.00-23.14           H  
HETATM  154 H    001 A   1       6.694   6.036  42.615  1.00-23.14           H  
HETATM  155 H    001 A   1       4.512   7.317  41.381  1.00-23.14           H  
HETATM  156 H    001 A   1       8.927   4.049  41.962  1.00-23.14           H  
HETATM  157 H    001 A   1       9.628   3.821  39.164  1.00-23.14           H  
HETATM  158 H    001 A   1      -1.099   3.355  40.462  1.00-23.14           H  
HETATM  159 H    001 A   1      -0.624   6.792  39.612  1.00-23.14           H  
HETATM  160 H    001 A   1       0.759   7.510  41.978  1.00-23.14           H  
HETATM  161 H    001 A   1      -0.412   9.717  41.752  1.00-23.14           H  
HETATM  162 H    001 A   1      -1.337   9.091  40.394  1.00-23.14           H  
HETATM  163 H    001 A   1      -0.289   9.832  38.041  1.00-23.14           H  
HETATM  164 H    001 A   1       1.998  10.592  37.208  1.00-23.14           H  
HETATM  165 H    001 A   1       2.468   9.203  42.406  1.00-23.14           H  
HETATM  166 H    001 A   1       4.486  11.187  38.249  1.00-23.14           H  
HETATM  167 H    001 A   1       4.818   9.947  42.369  1.00-23.14           H  
HETATM  168 H    001 A   1       5.850  10.882  40.316  1.00-23.14           H  
HETATM  169 H    001 A   1      -2.834   7.419  41.475  1.00-23.14           H  
HETATM  170 H    001 A   1      -3.333   8.070  44.242  1.00-23.14           H  
HETATM  171 H    001 A   1       7.843   2.239  44.921  1.00-23.14           H  
HETATM  172 H    001 A   1       6.299   1.223  45.080  1.00-23.14           H  
HETATM  173 H    001 A   1       9.457   2.191  39.880  1.00-23.14           H  
HETATM  174 H    001 A   1      10.631   3.324  40.558  1.00-23.14           H  
HETATM  175 H    001 A   1      -1.666   4.599  39.312  1.00-23.14           H  
HETATM  176 H    001 A   1       0.087   3.997  39.290  1.00-23.14           H  
HETATM  177 H    001 A   1      -3.388   6.300  43.987  1.00-23.14           H  
HETATM  178 H    001 A   1      -4.492   7.359  43.081  1.00-23.14           H  
HETATM  179 C    001 A   1       3.281   5.062  56.940  1.00-23.14           C  
HETATM  180 C    001 A   1       3.069   6.497  57.453  1.00-23.14           C  
HETATM  181 O    001 A   1       3.671   6.930  58.426  1.00-23.14           O  
HETATM  182 N    001 A   1       2.218   7.268  56.737  1.00-23.14           N  
HETATM  183 C    001 A   1       2.002   8.641  57.124  1.00-23.14           C  
HETATM  184 C    001 A   1       1.429   8.768  58.535  1.00-23.14           C  
HETATM  185 O    001 A   1       1.752   9.734  59.221  1.00-23.14           O  
HETATM  186 C    001 A   1       1.098   9.371  56.119  1.00-23.14           C  
HETATM  187 C    001 A   1       1.725   9.606  54.766  1.00-10.01           C  
HETATM  188 C    001 A   1       2.605  10.675  54.541  1.00-10.01           C  
HETATM  189 C    001 A   1       1.457   8.763  53.683  1.00-10.01           C  
HETATM  190 C    001 A   1       3.192  10.883  53.297  1.00-10.01           C  
HETATM  191 C    001 A   1       2.026   8.956  52.423  1.00-10.01           C  
HETATM  192 C    001 A   1       2.918  10.016  52.229  1.00-10.01           C  
HETATM  193 O    001 A   1       3.549  10.266  51.064  1.00-10.01           O  
HETATM  194 N    001 A   1       0.529   7.849  58.938  1.00-23.14           N  
HETATM  195 C    001 A   1      -0.238   8.080  60.149  1.00-23.14           C  
HETATM  196 H    001 A   1       3.810   4.563  57.763  1.00-23.14           H  
HETATM  197 H    001 A   1       1.720   6.875  55.941  1.00-23.14           H  
HETATM  198 H    001 A   1       2.974   9.156  57.177  1.00-23.14           H  
HETATM  199 H    001 A   1       0.823  10.336  56.572  1.00-23.14           H  
HETATM  200 H    001 A   1       0.163   8.798  56.011  1.00-23.14           H  
HETATM  201 H    001 A   1       2.834  11.366  55.358  1.00-10.01           H  
HETATM  202 H    001 A   1       0.788   7.911  53.823  1.00-10.01           H  
HETATM  203 H    001 A   1       3.877  11.716  53.121  1.00-10.01           H  
HETATM  204 H    001 A   1       1.801   8.255  51.612  1.00-10.01           H  
HETATM  205 H    001 A   1       3.229   9.724  50.327  1.00-10.01           H  
HETATM  206 H    001 A   1       0.246   7.127  58.273  1.00-23.14           H  
HETATM  207 H    001 A   1      -0.273   9.169  60.296  1.00-23.14           H  
HETATM  208 H    001 A   1       3.925   5.086  56.060  1.00-23.14           H  
HETATM  209 H    001 A   1       2.312   4.585  56.792  1.00-23.14           H  
HETATM  210 H    001 A   1       0.271   7.616  60.994  1.00-23.14           H  
HETATM  211 H    001 A   1      -1.251   7.700  60.014  1.00-23.14           H  
